# Supplementary material for: Rare variant associations with plasma protein levels in the UK Biobank
Source: Nature. 2023 Oct 4;622(7982):339–47. doi: 10.1038/s41586-023-06547-x (PMC10567546; doi:10.1038/s41586-023-06547-x)
Supplement: Supplementary file 4 — Supplementary Datasets 1–20. [file 41586_2023_6547_MOESM4_ESM.zip]

Archive with 20 entries (20 files):
- 2022-09-14560C-s4/2022-09-14560C-Supp table 1 - GxPx mapping.xlsx
- 2022-09-14560C-s4/2022-09-14560C-Supp table 10 - Multi-ancestry Collapsing plt1x10-6.xlsx
- 2022-09-14560C-s4/2022-09-14560C-Supp table 11 - collapsing ligand receptor.xlsx
- 2022-09-14560C-s4/2022-09-14560C-Supp table 12 - CH_QV_models.xlsx
- 2022-09-14560C-s4/2022-09-14560C-Supp table 13 - CH_associations.xlsx
- 2022-09-14560C-s4/2022-09-14560C-Supp table 14 - Phenotypes Studied.xlsx
- 2022-09-14560C-s4/2022-09-14560C-Supp table 15 - pQTL augmented binary.xlsx
- 2022-09-14560C-s4/2022-09-14560C-Supp table 16 - pQTL augmented quant.xlsx
- 2022-09-14560C-s4/2022-09-14560C-Supp table 17 - Cautionary Signals.xlsx
- 2022-09-14560C-s4/2022-09-14560C-Supp table 18 - Panel concordance.xlsx
- 2022-09-14560C-s4/2022-09-14560C-Supp Table 19 - Gene Coverage.csv
- 2022-09-14560C-s4/2022-09-14560C-Supp table 2 - ExWAS plt1x10-7.xlsx
- 2022-09-14560C-s4/2022-09-14560C-Supp table 20 - CH_qualifying_variant_list.xlsx
- 2022-09-14560C-s4/2022-09-14560C-Supp table 3 - Permutation Null.xlsx
- 2022-09-14560C-s4/2022-09-14560C-Supp table 4 - lambda distributions.csv
- 2022-09-14560C-s4/2022-09-14560C-Supp table 5 - ExWAS tallies.xlsx
- 2022-09-14560C-s4/2022-09-14560C-Supp table 6 - turbid comparison.xlsx
- 2022-09-14560C-s4/2022-09-14560C-Supp table 7 - pcsk9_ldl.xlsx
- 2022-09-14560C-s4/2022-09-14560C-Supp table 8 - Collapsing plt1x10-6.xlsx
- 2022-09-14560C-s4/2022-09-14560C-Supp table 9 - GNPTAB.xlsx
