# Supplementary material for: Rare variant associations with plasma protein levels in the UK Biobank
Source: Nature. 2023 Oct 4;622(7982):339–47. doi: 10.1038/s41586-023-06547-x (PMC10567546; doi:10.1038/s41586-023-06547-x)
Supplement: Supplementary file 4 — Supplementary Datasets 1–20. [file 41586_2023_6547_MOESM4_ESM.zip › 2022-09-14560C-s4/2022-09-14560C-Supp table 1 - GxPx mapping.xlsx]

## Sheet: Sheet1
Assay	Study HGNC	UKBPPP_ProteinID	olink_target_fullname	OlinkID	UniProt	Assay	Panel	UniProt2	HGNC.symbol	ensembl_id	chr	gene_start	gene_end	Strand	Dilution_factor	block	Version
A1BG	A1BG	A1BG:P04217:OID30771:v1	Alpha-1B-glycoprotein	OID30771	P04217	A1BG	Inflammation_II	P04217	A1BG	ENSG00000121410	19	58345178	58353492	-1	1:100000	D	expand
AAMDC	AAMDC	AAMDC:Q9H7C9:OID30236:v1	Mth938 domain-containing protein	OID30236	Q9H7C9	AAMDC	Cardiometabolic_II	Q9H7C9	AAMDC	ENSG00000087884	11	77821109	77918432	1	01:01:00	B	expand
AARSD1	AARSD1	AARSD1:Q9BTE6:OID21311:v1	Alanyl-tRNA editing protein Aarsd1	OID21311	Q9BTE6	AARSD1	Oncology	Q9BTE6	AARSD1	ENSG00000266967	17	42950526	42964498	-1	01:01:00	B	explore
ABCA2	ABCA2	ABCA2:Q9BZC7:OID30146:v1	ATP-binding cassette sub-family A member 2	OID30146	Q9BZC7	ABCA2	Cardiometabolic_II	Q9BZC7	ABCA2	ENSG00000107331	9	137007234	137028915	-1	01:01:00	A	expand
ABHD14B	ABHD14B	ABHD14B:Q96IU4:OID20921:v1	Protein ABHD14B	OID20921	Q96IU4	ABHD14B	Neurology	Q96IU4	ABHD14B	ENSG00000114779	3	51968510	51983409	-1	01:01:00	B	explore
ABL1	ABL1	ABL1:P00519:OID21280:v1	Tyrosine-protein kinase ABL1	OID21280	P00519	ABL1	Oncology	P00519	ABL1	ENSG00000097007	9	130713016	130887675	1	01:01:00	B	explore
ABRAXAS2	ABRAXAS2	ABRAXAS2:Q15018:OID30130:v1	BRISC complex subunit Abraxas 2	OID30130	Q15018	ABRAXAS2	Cardiometabolic_II	Q15018	ABRAXAS2	ENSG00000165660	10	124801819	124836667	1	01:01:00	A	expand
ACAA1	ACAA1	ACAA1:P09110:OID21269:v1	3-ketoacyl-CoA thiolase, peroxisomal	OID21269	P09110	ACAA1	Oncology	P09110	ACAA1	ENSG00000060971	3	38103129	38137242	-1	01:01:00	A	explore
ACADM	ACADM	ACADM:P11310:OID31277:v1	Medium-chain specific acyl-CoA dehydrogenase, mitochondrial	OID31277	P11310	ACADM	Oncology_II	P11310	ACADM	ENSG00000117054	1	75724431	75787575	1	01:01:00	B	expand
ACADSB	ACADSB	ACADSB:P45954:OID30356:v1	Short/branched chain specific acyl-CoA dehydrogenase, mitochondrial	OID30356	P45954	ACADSB	Cardiometabolic_II	P45954	ACADSB	ENSG00000196177	10	123008979	123058290	1	01:10:00	C	expand
ACAN	ACAN	ACAN:P16112:OID20159:v1	Aggrecan core protein	OID20159	P16112	ACAN	Cardiometabolic	P16112	ACAN	ENSG00000157766	15	88803436	88875353	1	01:10:00	B	explore
ACE	ACE	ACE:P12821:OID30696:v1	Angiotensin-converting enzyme	OID30696	P12821	ACE	Inflammation_II	P12821	ACE	ENSG00000159640	17	63477061	63498380	1	0.736111	C	expand
ACE2	ACE2	ACE2:Q9BYF1:OID20105:v1	Angiotensin-converting enzyme 2	OID20105	Q9BYF1	ACE2	Cardiometabolic	Q9BYF1	ACE2	ENSG00000130234	X	15494566	15607236	-1	01:01:00	A	explore
ACHE	ACHE	ACHE:P22303:OID30585:v1	Acetylcholinesterase	OID30585	P22303	ACHE	Inflammation_II	P22303	ACHE	ENSG00000087085	7	100889994	100896974	-1	01:10:00	B	expand
ACOT13	ACOT13	ACOT13:Q9NPJ3:OID31522:v1	Acyl-coenzyme A thioesterase 13	OID31522	Q9NPJ3	ACOT13	Oncology_II	Q9NPJ3	ACOT13	ENSG00000112304	6	24667035	24705065	1	01:01:00	D	expand
ACOX1	ACOX1	ACOX1:Q15067:OID20124:v1	Peroxisomal acyl-coenzyme A oxidase 1	OID20124	Q15067	ACOX1	Cardiometabolic	Q15067	ACOX1	ENSG00000161533	17	75941507	75979177	-1	01:10:00	B	explore
ACP1	ACP1	ACP1:P24666:OID30524:v1	Low molecular weight phosphotyrosine protein phosphatase	OID30524	P24666	ACP1	Inflammation_II	P24666	ACP1	ENSG00000143727	2	264140	278283	1	01:01:00	A	expand
ACP5	ACP5	ACP5:P13686:OID20314:v1	Tartrate-resistant acid phosphatase type 5	OID20314	P13686	ACP5	Cardiometabolic	P13686	ACP5	ENSG00000102575	19	11574660	11579008	-1	0.111111	C	explore
ACP6	ACP6	ACP6:Q9NPH0:OID21432:v1	Lysophosphatidic acid phosphatase type 6	OID21432	Q9NPH0	ACP6	Oncology	Q9NPH0	ACP6	ENSG00000162836	1	147629652	147670524	-1	01:01:00	C	explore
ACRBP	ACRBP	ACRBP:Q8NEB7:OID31385:v1	Acrosin-binding protein	OID31385	Q8NEB7	ACRBP	Oncology_II	Q8NEB7	ACRBP	ENSG00000111644	12	6638075	6647433	-1	01:01:00	C	expand
ACRV1	ACRV1	ACRV1:P26436:OID30513:v1	Acrosomal protein SP-10	OID30513	P26436	ACRV1	Inflammation_II	P26436	ACRV1	ENSG00000134940	11	125671522	125680874	-1	01:01:00	A	expand
ACSL1	ACSL1	ACSL1:P33121:OID30080:v1	Long-chain-fatty-acid--CoA ligase 1	OID30080	P33121	ACSL1	Cardiometabolic_II	P33121	ACSL1	ENSG00000151726	4	184755595	184826818	-1	01:01:00	A	expand
ACTA2	ACTA2	ACTA2:P62736:OID20079:v1	Actin, aortic smooth muscle	OID20079	P62736	ACTA2	Cardiometabolic	P62736	ACTA2	ENSG00000107796	10	88935074	88991339	-1	01:01:00	A	explore
ACTN2	ACTN2	ACTN2:P35609:OID30192:v1	Alpha-actinin-2	OID30192	P35609	ACTN2	Cardiometabolic_II	P35609	ACTN2	ENSG00000077522	1	236664141	236764631	1	01:01:00	A	expand
ACTN4	ACTN4	ACTN4:O43707:OID20435:v1	Alpha-actinin-4	OID20435	O43707	ACTN4	Inflammation	O43707	ACTN4	ENSG00000130402	19	38647649	38731589	1	01:01:00	A	explore
ACVRL1	ACVRL1	ACVRL1:P37023:OID20999:v1	Serine/threonine-protein kinase receptor R3	OID20999	P37023	ACVRL1	Neurology	P37023	ACVRL1	ENSG00000139567	12	51906908	51923361	1	01:01:00	B	explore
ACY1	ACY1	ACY1:Q03154:OID20137:v1	Aminoacylase-1	OID20137	Q03154	ACY1	Cardiometabolic	Q03154	ACY1	ENSG00000243989	3	51983340	51989197	1	01:10:00	B	explore
ACY3	ACY3	ACY3:Q96HD9:OID30086:v1	N-acyl-aromatic-L-amino acid amidohydrolase	OID30086	Q96HD9	ACY3	Cardiometabolic_II	Q96HD9	ACY3	ENSG00000132744	11	67642555	67650730	-1	01:01:00	A	expand
ACYP1	ACYP1	ACYP1:P07311:OID30642:v1	Acylphosphatase-1	OID30642	P07311	ACYP1	Inflammation_II	P07311	ACYP1	ENSG00000119640	14	75053237	75069483	-1	01:10:00	B	expand
ADA	ADA	ADA:P00813:OID20645:v1	Adenosine deaminase	OID20645	P00813	ADA	Inflammation	P00813	ADA	ENSG00000196839	20	44619522	44652233	-1	01:01:00	C	explore
ADA2	ADA2	ADA2:Q9NZK5:OID20394:v1	Adenosine deaminase 2	OID20394	Q9NZK5	ADA2	Cardiometabolic	Q9NZK5	ADA2	ENSG00000093072	22	17178790	17258235	-1	0.736111	D	explore
ADAM12	ADAM12	ADAM12:O43184:OID30491:v1	Disintegrin and metalloproteinase domain-containing protein 12	OID30491	O43184	ADAM12	Inflammation_II	O43184	ADAM12	ENSG00000148848	10	126012381	126388477	-1	01:01:00	A	expand
ADAM15	ADAM15	ADAM15:Q13444:OID20109:v1	Disintegrin and metalloproteinase domain-containing protein 15	OID20109	Q13444	ADAM15	Cardiometabolic	Q13444	ADAM15	ENSG00000143537	1	155050566	155062775	1	01:01:00	A	explore
ADAM22	ADAM22	ADAM22:Q9P0K1:OID21001:v1	Disintegrin and metalloproteinase domain-containing protein 22	OID21001	Q9P0K1	ADAM22	Neurology	Q9P0K1	ADAM22	ENSG00000008277	7	87934143	88202889	1	01:01:00	B	explore
ADAM23	ADAM23	ADAM23:O75077:OID20651:v1	Disintegrin and metalloproteinase domain-containing protein 23	OID20651	O75077	ADAM23	Inflammation	O75077	ADAM23	ENSG00000114948	2	206443532	206621127	1	01:01:00	C	explore
ADAM8	ADAM8	ADAM8:P78325:OID21039:v1	Disintegrin and metalloproteinase domain-containing protein 8	OID21039	P78325	ADAM8	Neurology	P78325	ADAM8	ENSG00000151651	10	133262420	133276868	-1	01:10:00	C	explore
ADAM9	ADAM9	ADAM9:Q13443:OID31488:v1	Disintegrin and metalloproteinase domain-containing protein 9	OID31488	Q13443	ADAM9	Oncology_II	Q13443	ADAM9	ENSG00000168615	8	38996754	39105445	1	01:01:00	D	expand
ADAMTS1	ADAMTS1	ADAMTS1:Q9UHI8:OID30528:v1	A disintegrin and metalloproteinase with thrombospondin motifs 1	OID30528	Q9UHI8	ADAMTS1	Inflammation_II	Q9UHI8	ADAMTS1	ENSG00000154734	21	26835755	26845409	-1	01:01:00	A	expand
ADAMTS13	ADAMTS13	ADAMTS13:Q76LX8:OID20249:v1	A disintegrin and metalloproteinase with thrombospondin motifs 13	OID20249	Q76LX8	ADAMTS13	Cardiometabolic	Q76LX8	ADAMTS13	ENSG00000160323	9	133414358	133459402	1	0.111111	C	explore
ADAMTS15	ADAMTS15	ADAMTS15:Q8TE58:OID21275:v1	A disintegrin and metalloproteinase with thrombospondin motifs 15	OID21275	Q8TE58	ADAMTS15	Oncology	Q8TE58	ADAMTS15	ENSG00000166106	11	130448645	130476645	1	01:01:00	B	explore
ADAMTS16	ADAMTS16	ADAMTS16:Q8TE57:OID20089:v1	A disintegrin and metalloproteinase with thrombospondin motifs 16	OID20089	Q8TE57	ADAMTS16	Cardiometabolic	Q8TE57	ADAMTS16	ENSG00000145536	5	5140330	5320304	1	01:01:00	A	explore
ADAMTS4	ADAMTS4	ADAMTS4:O75173:OID30471:v1	A disintegrin and metalloproteinase with thrombospondin motifs 4	OID30471	O75173	ADAMTS4	Inflammation_II	O75173	ADAMTS4	ENSG00000158859	1	161184302	161199054	-1	01:01:00	A	expand
ADAMTS8	ADAMTS8	ADAMTS8:Q9UP79:OID21502:v1	A disintegrin and metalloproteinase with thrombospondin motifs 8	OID21502	Q9UP79	ADAMTS8	Oncology	Q9UP79	ADAMTS8	ENSG00000134917	11	130404923	130428609	-1	01:10:00	D	explore
ADAMTSL2	ADAMTSL2	ADAMTSL2:Q86TH1:OID30370:v1	ADAMTS-like protein 2	OID30370	Q86TH1	ADAMTSL2	Cardiometabolic_II	Q86TH1	ADAMTSL2	ENSG00000197859	9	133532164	133575519	1	0.111111	D	expand
ADAMTSL4	ADAMTSL4	ADAMTSL4:Q6UY14:OID30275:v1	ADAMTS-like protein 4	OID30275	Q6UY14	ADAMTSL4	Cardiometabolic_II	Q6UY14	ADAMTSL4	ENSG00000143382	1	150549369	150560937	1	01:01:00	B	expand
ADAMTSL5	ADAMTSL5	ADAMTSL5:Q6ZMM2:OID30355:v1	ADAMTS-like protein 5	OID30355	Q6ZMM2	ADAMTSL5	Cardiometabolic_II	Q6ZMM2	ADAMTSL5	ENSG00000185761	19	1505022	1513604	-1	01:10:00	C	expand
ADCYAP1R1	ADCYAP1R1	ADCYAP1R1:P41586:OID21188:v1	Pituitary adenylate cyclase-activating polypeptide type I receptor	OID21188	P41586	ADCYAP1R1	Oncology	P41586	ADCYAP1R1	ENSG00000078549	7	31052308	31111479	1	01:01:00	A	explore
ADD1	ADD1	ADD1:P35611:OID30655:v1	Alpha-adducin	OID30655	P35611	ADD1	Inflammation_II	P35611	ADD1	ENSG00000087274	4	2843844	2930076	1	01:10:00	B	expand
ADGRB3	ADGRB3	ADGRB3:O60242:OID20974:v1	Adhesion G protein-coupled receptor B3	OID20974	O60242	ADGRB3	Neurology	O60242	ADGRB3	ENSG00000135298	6	68635282	69390571	1	01:01:00	B	explore
ADGRD1	ADGRD1	ADGRD1:Q6QNK2:OID30588:v1	Adhesion G-protein coupled receptor D1	OID30588	Q6QNK2	ADGRD1	Inflammation_II	Q6QNK2	ADGRD1	ENSG00000111452	12	130953907	131141469	1	01:10:00	B	expand
ADGRE1	ADGRE1	ADGRE1:Q14246:OID31483:v1	Adhesion G protein-coupled receptor E1	OID31483	Q14246	ADGRE1	Oncology_II	Q14246	ADGRE1	ENSG00000174837	19	6887566	6940459	1	01:01:00	D	expand
ADGRE2	ADGRE2	ADGRE2:Q9UHX3:OID20755:v1	Adhesion G protein-coupled receptor E2	OID20755	Q9UHX3	ADGRE2	Inflammation	Q9UHX3	ADGRE2	ENSG00000127507	19	14732392	14778560	-1	01:10:00	D	explore
ADGRE5	ADGRE5	ADGRE5:P48960:OID20260:v1	CD97 antigen	OID20260	P48960	ADGRE5	Cardiometabolic	P48960	ADGRE5	ENSG00000123146	19	14380501	14408725	1	0.111111	C	explore
ADGRF5	ADGRF5	ADGRF5:Q8IZF2:OID30349:v1	Adhesion G protein-coupled receptor F5	OID30349	Q8IZF2	ADGRF5	Cardiometabolic_II	Q8IZF2	ADGRF5	ENSG00000069122	6	46852522	46954943	-1	01:10:00	C	expand
ADGRG1	ADGRG1	ADGRG1:Q9Y653:OID21294:v1	Adhesion G-protein coupled receptor G1	OID21294	Q9Y653	ADGRG1	Oncology	Q9Y653	ADGRG1	ENSG00000205336	16	57610652	57665580	1	01:01:00	B	explore
ADGRG2	ADGRG2	ADGRG2:Q8IZP9:OID20189:v1	Adhesion G-protein coupled receptor G2	OID20189	Q8IZP9	ADGRG2	Cardiometabolic	Q8IZP9	ADGRG2	ENSG00000173698	X	18989307	19122637	-1	01:10:00	B	explore
ADGRV1	ADGRV1	ADGRV1:Q8WXG9:OID30877:v1	Adhesion G-protein coupled receptor V1	OID30877	Q8WXG9	ADGRV1	Neurology_II	Q8WXG9	ADGRV1	ENSG00000164199	5	90529344	91164437	1	01:01:00	A	expand
ADH1B	ADH1B	ADH1B:P00325:OID30612:v1	All-trans-retinol dehydrogenase	OID30612	P00325	ADH1B	Inflammation_II	P00325	ADH1B	ENSG00000196616	4	99304971	99352760	-1	01:10:00	B	expand
ADH4	ADH4	ADH4:P08319:OID20117:v1	All-trans-retinol dehydrogenase [NAD	OID20117	P08319	ADH4	Cardiometabolic	P08319	ADH4	ENSG00000198099	4	99123657	99157792	-1	01:01:00	A	explore
ADIPOQ	ADIPOQ	ADIPOQ:Q15848:OID30748:v1	Adiponectin	OID30748	Q15848	ADIPOQ	Inflammation_II	Q15848	ADIPOQ	ENSG00000181092	3	186842704	186858463	1	1:100000	D	expand
ADM	ADM	ADM:P35318:OID21467:v1	ADM	OID21467	P35318	ADM	Oncology	P35318	ADM	ENSG00000148926	11	10305073	10307397	1	01:01:00	C	explore
ADRA2A	ADRA2A	ADRA2A:P08913:OID30067:v1	Alpha-2A adrenergic receptor	OID30067	P08913	ADRA2A	Cardiometabolic_II	P08913	ADRA2A	ENSG00000150594	10	111077029	111080907	1	01:01:00	A	expand
AFAP1	AFAP1	AFAP1:Q8N556:OID30569:v1	Actin filament-associated protein 1	OID30569	Q8N556	AFAP1	Inflammation_II	Q8N556	AFAP1	ENSG00000196526	4	7758714	7939926	-1	01:10:00	B	expand
AFM	AFM	AFM:P43652:OID30741:v1	Afamin	OID30741	P43652	AFM	Inflammation_II	P43652	AFM	ENSG00000079557	4	73481745	73504001	1	1:100000	D	expand
AFP	AFP	AFP:P02771:OID20978:v1	Alpha-fetoprotein	OID20978	P02771	AFP	Neurology	P02771	AFP	ENSG00000081051	4	73431138	73456174	1	01:01:00	B	explore
AGBL2	AGBL2	AGBL2:Q5U5Z8:OID30793:v1	Cytosolic carboxypeptidase 2	OID30793	Q5U5Z8	AGBL2	Neurology_II	Q5U5Z8	AGBL2	ENSG00000165923	11	47659591	47715389	-1	01:01:00	A	expand
AGER	AGER	AGER:Q15109:OID20756:v1	Advanced glycosylation end product-specific receptor	OID20756	Q15109	AGER	Inflammation	Q15109	AGER	ENSG00000204305	6	32180968	32184322	-1	01:10:00	D	explore
AGR2	AGR2	AGR2:O95994:OID20896:v1	Anterior gradient protein 2 homolog	OID20896	O95994	AGR2	Neurology	O95994	AGR2	ENSG00000106541	7	16791811	16833433	-1	01:01:00	A	explore
AGR3	AGR3	AGR3:Q8TD06:OID21243:v1	Anterior gradient protein 3	OID21243	Q8TD06	AGR3	Oncology	Q8TD06	AGR3	ENSG00000173467	7	16859412	16881987	-1	01:01:00	A	explore
AGRN	AGRN	AGRN:O00468:OID20786:v1	Agrin	OID20786	O00468	AGRN	Inflammation	O00468	AGRN	ENSG00000188157	1	1020120	1056118	1	01:10:00	D	explore
AGRP	AGRP	AGRP:O00253:OID20658:v1	Agouti-related protein	OID20658	O00253	AGRP	Inflammation	O00253	AGRP	ENSG00000159723	16	67482571	67483547	-1	01:01:00	C	explore
AGT	AGT	AGT:P01019:OID30709:v1	Angiotensinogen	OID30709	P01019	AGT	Inflammation_II	P01019	AGT	ENSG00000135744	1	230690776	230745576	-1	0.736111	C	expand
AGXT	AGXT	AGXT:P21549:OID20139:v1	Serine--pyruvate aminotransferase	OID20139	P21549	AGXT	Cardiometabolic	P21549	AGXT	ENSG00000172482	2	240868824	240880502	1	01:10:00	B	explore
AHCY	AHCY	AHCY:P23526:OID20199:v1	Adenosylhomocysteinase	OID20199	P23526	AHCY	Cardiometabolic	P23526	AHCY	ENSG00000101444	20	34280268	34311802	-1	01:10:00	B	explore
AHNAK	AHNAK	AHNAK:Q09666:OID30260:v1	Neuroblast differentiation-associated protein AHNAK	OID30260	Q09666	AHNAK	Cardiometabolic_II	Q09666	AHNAK	ENSG00000124942	11	62433542	62556235	-1	01:01:00	B	expand
AHNAK2	AHNAK2	AHNAK2:Q8IVF2:OID30244:v1	Protein AHNAK2	OID30244	Q8IVF2	AHNAK2	Cardiometabolic_II	Q8IVF2	AHNAK2	ENSG00000185567	14	104937244	104978374	-1	01:01:00	B	expand
AHSA1	AHSA1	AHSA1:O95433:OID31379:v1	Activator of 90 kDa heat shock protein ATPase homolog 1	OID31379	O95433	AHSA1	Oncology_II	O95433	AHSA1	ENSG00000100591	14	77457870	77469472	1	01:01:00	C	expand
AHSG	AHSG	AHSG:P02765:OID30706:v1	Alpha-2-HS-glycoprotein	OID30706	P02765	AHSG	Inflammation_II	P02765	AHSG	ENSG00000145192	3	186613060	186621318	1	0.736111	C	expand
AHSP	AHSP	AHSP:Q9NZD4:OID21078:v1	Alpha-hemoglobin-stabilizing protein	OID21078	Q9NZD4	AHSP	Neurology	Q9NZD4	AHSP	ENSG00000169877	16	31527900	31528803	1	0.111111	D	explore
AIDA	AIDA	AIDA:Q96BJ3:OID30956:v1	Axin interactor, dorsalization-associated protein	OID30956	Q96BJ3	AIDA	Neurology_II	Q96BJ3	AIDA	ENSG00000186063	1	222668013	222713210	-1	01:01:00	B	expand
AIF1	AIF1	AIF1:P55008:OID21234:v1	Allograft inflammatory factor 1	OID21234	P55008	AIF1	Oncology	P55008	AIF1	ENSG00000204472	6	31615217	31617021	1	01:01:00	A	explore
AIF1L	AIF1L	AIF1L:Q9BQI0:OID30204:v1	Allograft inflammatory factor 1-like	OID30204	Q9BQI0	AIF1L	Cardiometabolic_II	Q9BQI0	AIF1L	ENSG00000126878	9	131096476	131123152	1	01:01:00	B	expand
AIFM1	AIFM1	AIFM1:O95831:OID21287:v1	Apoptosis-inducing factor 1, mitochondrial	OID21287	O95831	AIFM1	Oncology	O95831	AIFM1	ENSG00000156709	X	130124666	130165879	-1	01:01:00	B	explore
AK1	AK1	AK1:P00568:OID20122:v1	Adenylate kinase isoenzyme 1	OID20122	P00568	AK1	Cardiometabolic	P00568	AK1	ENSG00000106992	9	127866486	127877675	-1	01:10:00	B	explore
AK2	AK2	AK2:P54819:OID31142:v1	Adenylate kinase 2, mitochondrial	OID31142	P54819	AK2	Neurology_II	P54819	AK2	ENSG00000004455	1	33007986	33080996	-1	01:01:00	D	expand
AKAP12	AKAP12	AKAP12:Q02952:OID30571:v1	A-kinase anchor protein 12	OID30571	Q02952	AKAP12	Inflammation_II	Q02952	AKAP12	ENSG00000131016	6	151239967	151358559	1	01:10:00	B	expand
AKR1B1	AKR1B1	AKR1B1:P15121:OID21244:v1	Aldo-keto reductase family 1 member B1	OID21244	P15121	AKR1B1	Oncology	P15121	AKR1B1	ENSG00000085662	7	134442356	134459284	-1	01:01:00	A	explore
AKR1B10	AKR1B10	AKR1B10:O60218:OID30955:v1	Aldo-keto reductase family 1 member B10	OID30955	O60218	AKR1B10	Neurology_II	O60218	AKR1B10	ENSG00000198074	7	134527567	134541412	1	01:01:00	B	expand
AKR1C4	AKR1C4	AKR1C4:P17516:OID20062:v1	Aldo-keto reductase family 1 member C4	OID20062	P17516	AKR1C4	Cardiometabolic	P17516	AKR1C4	ENSG00000198610	10	5195462	5218949	1	01:01:00	A	explore
AKR7L	AKR7L	AKR7L:Q8NHP1:OID30488:v1	Aflatoxin B1 aldehyde reductase member 4	OID30488	Q8NHP1	AKR7L	Inflammation_II	Q8NHP1	AKR7L	ENSG00000211454	1	19265982	19274194	-1	01:01:00	A	expand
AKT1S1	AKT1S1	AKT1S1:Q96B36:OID20895:v1	Proline-rich AKT1 substrate 1	OID20895	Q96B36	AKT1S1	Neurology	Q96B36	AKT1S1	ENSG00000204673	19	49869033	49878459	-1	01:01:00	A	explore
AKT2	AKT2	AKT2:P31751:OID31052:v1	RAC-beta serine/threonine-protein kinase	OID31052	P31751	AKT2	Neurology_II	P31751	AKT2	ENSG00000105221	19	40230317	40285536	-1	01:01:00	C	expand
AKT3	AKT3	AKT3:Q9Y243:OID21197:v1	RAC-gamma serine/threonine-protein kinase	OID21197	Q9Y243	AKT3	Oncology	Q9Y243	AKT3	ENSG00000117020	1	243488233	243851079	-1	01:01:00	A	explore
ALCAM	ALCAM	ALCAM:Q13740:OID20273:v1	CD166 antigen	OID20273	Q13740	ALCAM	Cardiometabolic	Q13740	ALCAM	ENSG00000170017	3	105366909	105576900	1	0.111111	C	explore
ALDH1A1	ALDH1A1	ALDH1A1:P00352:OID21128:v1	Retinal dehydrogenase 1	OID21128	P00352	ALDH1A1	Neurology	P00352	ALDH1A1	ENSG00000165092	9	72900671	73080442	-1	0.111111	D	explore
ALDH2	ALDH2	ALDH2:P05091:OID31380:v1	Aldehyde dehydrogenase, mitochondrial	OID31380	P05091	ALDH2	Oncology_II	P05091	ALDH2	ENSG00000111275	12	111766887	111817532	1	01:01:00	C	expand
ALDH3A1	ALDH3A1	ALDH3A1:P30838:OID20512:v1	Aldehyde dehydrogenase, dimeric NADP-preferring	OID20512	P30838	ALDH3A1	Inflammation	P30838	ALDH3A1	ENSG00000108602	17	19737984	19748943	-1	01:01:00	B	explore
ALDH5A1	ALDH5A1	ALDH5A1:P51649:OID31047:v1	Succinate-semialdehyde dehydrogenase, mitochondrial	OID31047	P51649	ALDH5A1	Neurology_II	P51649	ALDH5A1	ENSG00000112294	6	24494867	24537207	1	01:01:00	C	expand
ALMS1	ALMS1	ALMS1:Q8TCU4:OID31275:v1	Alstrom syndrome protein 1	OID31275	Q8TCU4	ALMS1	Oncology_II	Q8TCU4	ALMS1	ENSG00000116127	2	73385758	73625166	1	01:01:00	B	expand
ALPI	ALPI	ALPI:P09923:OID30497:v1	Intestinal-type alkaline phosphatase	OID30497	P09923	ALPI	Inflammation_II	P09923	ALPI	ENSG00000163295	2	232456125	232460753	1	01:01:00	A	expand
ALPP	ALPP	ALPP:P05187:OID21383:v1	Alkaline phosphatase, placental type	OID21383	P05187	ALPP	Oncology	P05187	ALPP	ENSG00000163283	2	232378724	232382889	1	01:01:00	B	explore
AMBN	AMBN	AMBN:Q9NP70:OID20437:v1	Ameloblastin	OID20437	Q9NP70	AMBN	Inflammation	Q9NP70	AMBN	ENSG00000178522	4	70592256	70607288	1	01:01:00	A	explore
AMBP	AMBP	AMBP:P02760:OID21413:v1	Protein AMBP [Cleaved into: Alpha-1-microglobulin	OID21413	P02760	AMBP	Oncology	P02760	AMBP	ENSG00000106927	9	114060127	114078328	-1	01:01:00	C	explore
AMDHD2	AMDHD2	AMDHD2:Q9Y303:OID30366:v1	N-acetylglucosamine-6-phosphate deacetylase	OID30366	Q9Y303	AMDHD2	Cardiometabolic_II	Q9Y303	AMDHD2	ENSG00000162066	16	2520357	2531422	1	0.111111	D	expand
AMFR	AMFR	AMFR:Q9UKV5:OID20806:v1	E3 ubiquitin-protein ligase AMFR	OID20806	Q9UKV5	AMFR	Neurology	Q9UKV5	AMFR	ENSG00000159461	16	56361452	56425545	-1	01:01:00	A	explore
AMIGO1	AMIGO1	AMIGO1:Q86WK6:OID30881:v1	Amphoterin-induced protein 1	OID30881	Q86WK6	AMIGO1	Neurology_II	Q86WK6	AMIGO1	ENSG00000181754	1	109504178	109509738	-1	01:01:00	B	expand
AMIGO2	AMIGO2	AMIGO2:Q86SJ2:OID21370:v1	Amphoterin-induced protein 2	OID21370	Q86SJ2	AMIGO2	Oncology	Q86SJ2	AMIGO2	ENSG00000139211	12	47075707	47079959	-1	01:01:00	B	explore
AMN	AMN	AMN:Q9BXJ7:OID20492:v1	Protein amnionless [Cleaved into: Soluble protein amnionless]	OID20492	Q9BXJ7	AMN	Inflammation	Q9BXJ7	AMN	ENSG00000166126	14	102922663	102933596	1	01:01:00	A	explore
AMOT	AMOT	AMOT:Q4VCS5:OID30572:v1	Angiomotin	OID30572	Q4VCS5	AMOT	Inflammation_II	Q4VCS5	AMOT	ENSG00000126016	X	112774503	112840831	-1	01:10:00	B	expand
AMOTL2	AMOTL2	AMOTL2:Q9Y2J4:OID31351:v1	Angiomotin-like protein 2	OID31351	Q9Y2J4	AMOTL2	Oncology_II	Q9Y2J4	AMOTL2	ENSG00000114019	3	134355347	134375479	-1	01:01:00	C	expand
AMPD3	AMPD3	AMPD3:Q01432:OID31139:v1	AMP deaminase 3	OID31139	Q01432	AMPD3	Neurology_II	Q01432	AMPD3	ENSG00000133805	11	10308313	10507579	1	01:01:00	D	expand
AMY1A_AMY1B_AMY1C	AMY1A	AMY1A_AMY1B_AMY1C:P0DUB6_P0DTE7_P0DTE8:OID30707:v1	Alpha-amylase 1A_Alpha-amylase 1B_Alpha-amylase 1C	OID30707	P0DUB6_P0DTE7_P0DTE8	AMY1A_AMY1B_AMY1C	Inflammation_II	P0DUB6	AMY1A	ENSG00000237763	1	103655760	103664554	1	0.736111	C	expand
AMY1A_AMY1B_AMY1C	AMY1B	AMY1A_AMY1B_AMY1C:P0DUB6_P0DTE7_P0DTE8:OID30707:v1	Alpha-amylase 1A_Alpha-amylase 1B_Alpha-amylase 1C	OID30707	P0DUB6_P0DTE7_P0DTE8	AMY1A_AMY1B_AMY1C	Inflammation_II	P0DTE7	AMY1B	ENSG00000174876	1	103687415	103696454	-1	0.736111	C	expand
AMY1A_AMY1B_AMY1C	AMY1C	AMY1A_AMY1B_AMY1C:P0DUB6_P0DTE7_P0DTE8:OID30707:v1	Alpha-amylase 1A_Alpha-amylase 1B_Alpha-amylase 1C	OID30707	P0DUB6_P0DTE7_P0DTE8	AMY1A_AMY1B_AMY1C	Inflammation_II	P0DTE8	AMY1C	ENSG00000187733	1	103745323	103758726	1	0.736111	C	expand
AMY2A	AMY2A	AMY2A:P04746:OID20333:v1	Pancreatic alpha-amylase	OID20333	P04746	AMY2A	Cardiometabolic	P04746	AMY2A	ENSG00000243480	1	103617427	103625780	1	0.111111	C	explore
AMY2B	AMY2B	AMY2B:P19961:OID20340:v1	Alpha-amylase 2B	OID20340	P19961	AMY2B	Cardiometabolic	P19961	AMY2B	ENSG00000240038	1	103553815	103579534	1	0.111111	C	explore
ANG	ANG	ANG:P03950:OID20403:v1	Angiogenin	OID20403	P03950	ANG	Cardiometabolic	P03950	ANG	ENSG00000214274	14	20684177	20698971	1	0.736111	D	explore
ANGPT1	ANGPT1	ANGPT1:Q15389:OID20740:v1	Angiopoietin-1	OID20740	Q15389	ANGPT1	Inflammation	Q15389	ANGPT1	ENSG00000154188	8	107249482	107498055	-1	01:10:00	D	explore
ANGPT2	ANGPT2	ANGPT2:O15123:OID21463:v1	Angiopoietin-2	OID21463	O15123	ANGPT2	Oncology	O15123	ANGPT2	ENSG00000091879	8	6499632	6563409	-1	01:01:00	C	explore
ANGPTL1	ANGPTL1	ANGPTL1:O95841:OID20211:v1	Angiopoietin-related protein 1	OID20211	O95841	ANGPTL1	Cardiometabolic	O95841	ANGPTL1	ENSG00000116194	1	178849535	178871077	-1	01:10:00	B	explore
ANGPTL2	ANGPTL2	ANGPTL2:Q9UKU9:OID20726:v1	Angiopoietin-related protein 2	OID20726	Q9UKU9	ANGPTL2	Inflammation	Q9UKU9	ANGPTL2	ENSG00000136859	9	127087348	127122635	-1	01:10:00	D	explore
ANGPTL3	ANGPTL3	ANGPTL3:Q9Y5C1:OID20407:v1	Angiopoietin-related protein 3	OID20407	Q9Y5C1	ANGPTL3	Cardiometabolic	Q9Y5C1	ANGPTL3	ENSG00000132855	1	62597520	62606313	1	0.736111	D	explore
ANGPTL4	ANGPTL4	ANGPTL4:Q9BY76:OID20703:v1	Angiopoietin-related protein 4	OID20703	Q9BY76	ANGPTL4	Inflammation	Q9BY76	ANGPTL4	ENSG00000167772	19	8363289	8374370	1	01:10:00	D	explore
ANGPTL7	ANGPTL7	ANGPTL7:O43827:OID21412:v1	Angiopoietin-related protein 7	OID21412	O43827	ANGPTL7	Oncology	O43827	ANGPTL7	ENSG00000171819	1	11189355	11195981	1	01:01:00	C	explore
ANK2	ANK2	ANK2:Q01484:OID30161:v1	Ankyrin-2	OID30161	Q01484	ANK2	Cardiometabolic_II	Q01484	ANK2	ENSG00000145362	4	112818032	113384221	1	01:01:00	A	expand
ANKMY2	ANKMY2	ANKMY2:Q8IV38:OID30518:v1	Ankyrin repeat and MYND domain-containing protein 2	OID30518	Q8IV38	ANKMY2	Inflammation_II	Q8IV38	ANKMY2	ENSG00000106524	7	16599779	16645817	-1	01:01:00	A	expand
ANKRA2	ANKRA2	ANKRA2:Q9H9E1:OID31173:v1	Ankyrin repeat family A protein 2	OID31173	Q9H9E1	ANKRA2	Oncology_II	Q9H9E1	ANKRA2	ENSG00000164331	5	73552190	73565667	-1	01:01:00	A	expand
ANKRD54	ANKRD54	ANKRD54:Q6NXT1:OID21162:v1	Ankyrin repeat domain-containing protein 54	OID21162	Q6NXT1	ANKRD54	Oncology	Q6NXT1	ANKRD54	ENSG00000100124	22	37830855	37849327	-1	01:01:00	A	explore
ANPEP	ANPEP	ANPEP:P15144:OID20350:v1	Aminopeptidase N	OID20350	P15144	ANPEP	Cardiometabolic	P15144	ANPEP	ENSG00000166825	15	89784895	89815401	-1	0.736111	D	explore
ANXA1	ANXA1	ANXA1:P04083:OID30617:v1	Annexin A1	OID30617	P04083	ANXA1	Inflammation_II	P04083	ANXA1	ENSG00000135046	9	73151865	73170393	1	01:10:00	B	expand
ANXA10	ANXA10	ANXA10:Q9UJ72:OID20886:v1	Annexin A10	OID20886	Q9UJ72	ANXA10	Neurology	Q9UJ72	ANXA10	ENSG00000109511	4	168092537	168187736	1	01:01:00	A	explore
ANXA11	ANXA11	ANXA11:P50995:OID20583:v1	Annexin A11	OID20583	P50995	ANXA11	Inflammation	P50995	ANXA11	ENSG00000122359	10	80150889	80205572	-1	01:01:00	B	explore
ANXA2	ANXA2	ANXA2:P07355:OID30263:v1	Annexin A2	OID30263	P07355	ANXA2	Cardiometabolic_II	P07355	ANXA2	ENSG00000182718	15	60347134	60402883	-1	01:01:00	B	expand
ANXA3	ANXA3	ANXA3:P12429:OID21036:v1	Annexin A3	OID21036	P12429	ANXA3	Neurology	P12429	ANXA3	ENSG00000138772	4	78551747	78610451	1	01:10:00	C	explore
ANXA4	ANXA4	ANXA4:P09525:OID20123:v1	Annexin A4	OID20123	P09525	ANXA4	Cardiometabolic	P09525	ANXA4	ENSG00000196975	2	69644425	69827112	1	01:10:00	B	explore
ANXA5	ANXA5	ANXA5:P08758:OID20810:v1	Annexin A5	OID20810	P08758	ANXA5	Neurology	P08758	ANXA5	ENSG00000164111	4	121667946	121696995	-1	01:01:00	A	explore
AOC1	AOC1	AOC1:P19801:OID20452:v1	Amiloride-sensitive amine oxidase [copper-containing]	OID20452	P19801	AOC1	Inflammation	P19801	AOC1	ENSG00000002726	7	150824627	150861504	1	01:01:00	A	explore
AOC3	AOC3	AOC3:Q16853:OID20389:v1	Membrane primary amine oxidase	OID20389	Q16853	AOC3	Cardiometabolic	Q16853	AOC3	ENSG00000131471	17	42851184	42858130	1	0.736111	D	explore
AP1G2	AP1G2	AP1G2:O75843:OID31348:v1	AP-1 complex subunit gamma-like 2	OID31348	O75843	AP1G2	Oncology_II	O75843	AP1G2	ENSG00000213983	14	23559565	23568070	-1	01:01:00	C	expand
AP2B1	AP2B1	AP2B1:P63010:OID30949:v1	AP-2 complex subunit beta	OID30949	P63010	AP2B1	Neurology_II	P63010	AP2B1	ENSG00000006125	17	35578046	35726413	1	01:01:00	B	expand
AP3B1	AP3B1	AP3B1:O00203:OID31478:v1	AP-3 complex subunit beta-1	OID31478	O00203	AP3B1	Oncology_II	O00203	AP3B1	ENSG00000132842	5	78000522	78294762	-1	01:01:00	D	expand
AP3S2	AP3S2	AP3S2:P59780:OID31117:v1	AP-3 complex subunit sigma-2	OID31117	P59780	AP3S2	Neurology_II	P59780	AP3S2	ENSG00000157823	15	89830599	89894638	-1	01:01:00	D	expand
APBB1IP	APBB1IP	APBB1IP:Q7Z5R6:OID21359:v1	Amyloid beta A4 precursor protein-binding family B member 1-interacting protein	OID21359	Q7Z5R6	APBB1IP	Oncology	Q7Z5R6	APBB1IP	ENSG00000077420	10	26438341	26567803	1	01:01:00	B	explore
APCS	APCS	APCS:P02743:OID30778:v1	Serum amyloid P-component	OID30778	P02743	APCS	Inflammation_II	P02743	APCS	ENSG00000132703	1	159587826	159588865	1	1:100000	D	expand
APEX1	APEX1	APEX1:P27695:OID21434:v1	APEX nuclease	OID21434	P27695	APEX1	Oncology	P27695	APEX1	ENSG00000100823	14	20455191	20457772	1	01:01:00	C	explore
APLP1	APLP1	APLP1:P51693:OID20164:v1	Amyloid-like protein 1	OID20164	P51693	APLP1	Cardiometabolic	P51693	APLP1	ENSG00000105290	19	35867899	35879792	1	01:10:00	B	explore
APOA1	APOA1	APOA1:P02647:OID30769:v1	Apolipoprotein A-I	OID30769	P02647	APOA1	Inflammation_II	P02647	APOA1	ENSG00000118137	11	116835751	116837622	-1	1:100000	D	expand
APOA2	APOA2	APOA2:P02652:OID30686:v1	Apolipoprotein A-II	OID30686	P02652	APOA2	Inflammation_II	P02652	APOA2	ENSG00000158874	1	161222292	161223631	-1	0.736111	C	expand
APOA4	APOA4	APOA4:P06727:OID30733:v1	Apolipoprotein A-IV	OID30733	P06727	APOA4	Inflammation_II	P06727	APOA4	ENSG00000110244	11	116820700	116823304	-1	1:100000	D	expand
APOB	APOB	APOB:P04114:OID30673:v1	Apolipoprotein B-100	OID30673	P04114	APOB	Inflammation_II	P04114	APOB	ENSG00000084674	2	21001429	21044073	-1	0.736111	C	expand
APOBR	APOBR	APOBR:Q0VD83:OID30246:v1	Apolipoprotein B receptor	OID30246	Q0VD83	APOBR	Cardiometabolic_II	Q0VD83	APOBR	ENSG00000184730	16	28494643	28498964	1	01:01:00	B	expand
APOC1	APOC1	APOC1:P02654:OID30749:v1	Apolipoprotein C-I	OID30749	P02654	APOC1	Inflammation_II	P02654	APOC1	ENSG00000130208	19	44914247	44919349	1	1:100000	D	expand
APOD	APOD	APOD:P05090:OID30746:v1	Apolipoprotein D	OID30746	P05090	APOD	Inflammation_II	P05090	APOD	ENSG00000189058	3	195568705	195584033	-1	1:100000	D	expand
APOE	APOE	APOE:P02649:OID30727:v1	Apolipoprotein E	OID30727	P02649	APOE	Inflammation_II	P02649	APOE	ENSG00000130203	19	44905791	44909393	1	1:100000	D	expand
APOF	APOF	APOF:Q13790:OID30701:v1	Apolipoprotein F	OID30701	Q13790	APOF	Inflammation_II	Q13790	APOF	ENSG00000175336	12	56360568	56362857	-1	0.736111	C	expand
APOH	APOH	APOH:P02749:OID21072:v1	Beta-2-glycoprotein 1	OID21072	P02749	APOH	Neurology	P02749	APOH	ENSG00000091583	17	66212033	66256525	-1	0.111111	D	explore
APOL1	APOL1	APOL1:O14791:OID30708:v1	Apolipoprotein L1	OID30708	O14791	APOL1	Inflammation_II	O14791	APOL1	ENSG00000100342	22	36253071	36267530	1	0.736111	C	expand
APOM	APOM	APOM:O95445:OID20374:v1	Apolipoprotein M	OID20374	O95445	APOM	Cardiometabolic	O95445	APOM	ENSG00000204444	6	31652416	31658210	1	0.736111	D	explore
APP	APP	APP:P05067:OID21070:v1	Amyloid-beta precursor protein	OID21070	P05067	APP	Neurology	P05067	APP	ENSG00000142192	21	25880550	26171128	-1	0.111111	D	explore
APPL2	APPL2	APPL2:Q8NEU8:OID30590:v1	DCC-interacting protein 13-beta	OID30590	Q8NEU8	APPL2	Inflammation_II	Q8NEU8	APPL2	ENSG00000136044	12	105173297	105236203	-1	01:10:00	B	expand
APRT	APRT	APRT:P07741:OID20927:v1	Adenine phosphoribosyltransferase	OID20927	P07741	APRT	Neurology	P07741	APRT	ENSG00000198931	16	88809339	88811937	-1	01:01:00	B	explore
ARAF	ARAF	ARAF:P10398:OID31260:v1	Serine/threonine-protein kinase A-Raf	OID31260	P10398	ARAF	Oncology_II	P10398	ARAF	ENSG00000078061	X	47561205	47571908	1	01:01:00	B	expand
AREG	AREG	AREG:P15514:OID21357:v1	Amphiregulin	OID21357	P15514	AREG	Oncology	P15514	AREG	ENSG00000109321	4	74445136	74455005	1	01:01:00	B	explore
ARF6	ARF6	ARF6:P62330:OID31523:v1	ADP-ribosylation factor 6	OID31523	P62330	ARF6	Oncology_II	P62330	ARF6	ENSG00000165527	14	49893079	49897054	1	01:01:00	D	expand
ARFIP1	ARFIP1	ARFIP1:P53367:OID31024:v1	Arfaptin-1	OID31024	P53367	ARFIP1	Neurology_II	P53367	ARFIP1	ENSG00000164144	4	152779937	152918463	1	01:01:00	C	expand
ARG1	ARG1	ARG1:P05089:OID21445:v1	Arginase-1	OID21445	P05089	ARG1	Oncology	P05089	ARG1	ENSG00000118520	6	131470832	131584332	1	01:01:00	C	explore
ARG2	ARG2	ARG2:P78540:OID31339:v1	Arginase-2, mitochondrial	OID31339	P78540	ARG2	Oncology_II	P78540	ARG2	ENSG00000081181	14	67619920	67651708	1	01:01:00	C	expand
ARHGAP1	ARHGAP1	ARHGAP1:Q07960:OID21202:v1	Rho GTPase-activating protein 1	OID21202	Q07960	ARHGAP1	Oncology	Q07960	ARHGAP1	ENSG00000175220	11	46677080	46700619	-1	01:01:00	A	explore
ARHGAP25	ARHGAP25	ARHGAP25:P42331:OID21255:v1	Rho GTPase-activating protein 25	OID21255	P42331	ARHGAP25	Oncology	P42331	ARHGAP25	ENSG00000163219	2	68679601	68826833	1	01:01:00	A	explore
ARHGAP30	ARHGAP30	ARHGAP30:Q7Z6I6:OID31336:v1	Rho GTPase-activating protein 30	OID31336	Q7Z6I6	ARHGAP30	Oncology_II	Q7Z6I6	ARHGAP30	ENSG00000186517	1	161046946	161069970	-1	01:01:00	B	expand
ARHGAP45	ARHGAP45	ARHGAP45:Q92619:OID30653:v1	Rho GTPase-activating protein 45	OID30653	Q92619	ARHGAP45	Inflammation_II	Q92619	ARHGAP45	ENSG00000180448	19	1065923	1086628	1	01:10:00	B	expand
ARHGAP5	ARHGAP5	ARHGAP5:Q13017:OID31190:v1	Rho GTPase-activating protein 5	OID31190	Q13017	ARHGAP5	Oncology_II	Q13017	ARHGAP5	ENSG00000100852	14	32076114	32159728	1	01:01:00	A	expand
ARHGEF1	ARHGEF1	ARHGEF1:Q92888:OID31133:v1	Rho guanine nucleotide exchange factor 1	OID31133	Q92888	ARHGEF1	Neurology_II	Q92888	ARHGEF1	ENSG00000076928	19	41883173	41930150	1	01:01:00	D	expand
ARHGEF10	ARHGEF10	ARHGEF10:O15013:OID30994:v1	Rho guanine nucleotide exchange factor 10	OID30994	O15013	ARHGEF10	Neurology_II	O15013	ARHGEF10	ENSG00000104728	8	1823926	1958641	1	01:01:00	C	expand
ARHGEF12	ARHGEF12	ARHGEF12:Q9NZN5:OID20554:v1	Rho guanine nucleotide exchange factor 12	OID20554	Q9NZN5	ARHGEF12	Inflammation	Q9NZN5	ARHGEF12	ENSG00000196914	11	120336413	120489937	1	01:01:00	B	explore
ARHGEF5	ARHGEF5	ARHGEF5:Q12774:OID30871:v1	Rho guanine nucleotide exchange factor 5	OID30871	Q12774	ARHGEF5	Neurology_II	Q12774	ARHGEF5	ENSG00000050327	7	144355288	144380632	1	01:01:00	A	expand
ARID3A	ARID3A	ARID3A:Q99856:OID30861:v1	AT-rich interactive domain-containing protein 3A	OID30861	Q99856	ARID3A	Neurology_II	Q99856	ARID3A	ENSG00000116017	19	925781	975939	1	01:01:00	A	expand
ARID4B	ARID4B	ARID4B:Q4LE39:OID20803:v1	AT-rich interactive domain-containing protein 4B	OID20803	Q4LE39	ARID4B	Neurology	Q4LE39	ARID4B	ENSG00000054267	1	235131634	235328219	-1	01:01:00	A	explore
ARL13B	ARL13B	ARL13B:Q3SXY8:OID30166:v1	ADP-ribosylation factor-like protein 13B	OID30166	Q3SXY8	ARL13B	Cardiometabolic_II	Q3SXY8	ARL13B	ENSG00000169379	3	93980139	94055678	1	01:01:00	A	expand
ARL2BP	ARL2BP	ARL2BP:Q9Y2Y0:OID30121:v1	ADP-ribosylation factor-like protein 2-binding protein	OID30121	Q9Y2Y0	ARL2BP	Cardiometabolic_II	Q9Y2Y0	ARL2BP	ENSG00000102931	16	57245259	57253635	1	01:01:00	A	expand
ARMCX2	ARMCX2	ARMCX2:Q7L311:OID30792:v1	Armadillo repeat-containing X-linked protein 2	OID30792	Q7L311	ARMCX2	Neurology_II	Q7L311	ARMCX2	ENSG00000184867	X	101655281	101659850	-1	01:01:00	A	expand
ARNT	ARNT	ARNT:P27540:OID20432:v1	Aryl hydrocarbon receptor nuclear translocator	OID20432	P27540	ARNT	Inflammation	P27540	ARNT	ENSG00000143437	1	150809713	150876708	-1	01:01:00	A	explore
ARNTL	ARNTL	ARNTL:O00327:OID30168:v1	Aryl hydrocarbon receptor nuclear translocator-like protein 1	OID30168	O00327	ARNTL	Cardiometabolic_II	O00327	ARNTL	ENSG00000133794	11	13276652	13387266	1	01:01:00	A	expand
ARSA	ARSA	ARSA:P15289:OID21138:v1	Arylsulfatase A	OID21138	P15289	ARSA	Neurology	P15289	ARSA	ENSG00000100299	22	50622754	50628173	-1	0.111111	D	explore
ARSB	ARSB	ARSB:P15848:OID21331:v1	Arylsulfatase B	OID21331	P15848	ARSB	Oncology	P15848	ARSB	ENSG00000113273	5	78777209	78986087	-1	01:01:00	B	explore
ART3	ART3	ART3:Q13508:OID20346:v1	Ecto-ADP-ribosyltransferase 3	OID20346	Q13508	ART3	Cardiometabolic	Q13508	ART3	ENSG00000156219	4	76011184	76112802	1	0.736111	D	explore
ART5	ART5	ART5:Q96L15:OID30828:v1	Ecto-ADP-ribosyltransferase 5	OID30828	Q96L15	ART5	Neurology_II	Q96L15	ART5	ENSG00000167311	11	3638512	3642316	-1	01:01:00	A	expand
ARTN	ARTN	ARTN:Q5T4W7:OID20446:v1	Artemin	OID20446	Q5T4W7	ARTN	Inflammation	Q5T4W7	ARTN	ENSG00000117407	1	43933320	43937240	1	01:01:00	A	explore
ASAH1	ASAH1	ASAH1:Q13510:OID30415:v1	Acid ceramidase	OID30415	Q13510	ASAH1	Cardiometabolic_II	Q13510	ASAH1	ENSG00000104763	8	18055992	18084998	-1	0.111111	D	expand
ASAH2	ASAH2	ASAH2:Q9NR71:OID20996:v1	Neutral ceramidase	OID20996	Q9NR71	ASAH2	Neurology	Q9NR71	ASAH2	ENSG00000188611	10	50182778	50279720	-1	01:01:00	B	explore
ASGR1	ASGR1	ASGR1:P07306:OID20990:v1	Asialoglycoprotein receptor 1	OID20990	P07306	ASGR1	Neurology	P07306	ASGR1	ENSG00000141505	17	7173431	7179564	-1	01:01:00	B	explore
ASGR2	ASGR2	ASGR2:P07307:OID30679:v1	Asialoglycoprotein receptor 2	OID30679	P07307	ASGR2	Inflammation_II	P07307	ASGR2	ENSG00000161944	17	7101322	7115700	-1	0.736111	C	expand
GET3	ASNA1	GET3:O43681:OID30303:v1	ATPase GET3	OID30303	O43681	GET3	Cardiometabolic_II	O43681	GET3	ENSG00000198356	19	12737139	12748323	1	01:10:00	C	expand
ASPSCR1	ASPSCR1	ASPSCR1:Q9BZE9:OID31055:v1	Tether containing UBX domain for GLUT4	OID31055	Q9BZE9	ASPSCR1	Neurology_II	Q9BZE9	ASPSCR1	ENSG00000169696	17	81976807	82017406	1	01:01:00	C	expand
ASRGL1	ASRGL1	ASRGL1:Q7L266:OID30283:v1	Isoaspartyl peptidase/L-asparaginase	OID30283	Q7L266	ASRGL1	Cardiometabolic_II	Q7L266	ASRGL1	ENSG00000162174	11	62337448	62393412	1	01:01:00	B	expand
ASS1	ASS1	ASS1:P00966:OID30170:v1	Argininosuccinate synthase	OID30170	P00966	ASS1	Cardiometabolic_II	P00966	ASS1	ENSG00000130707	9	130444961	130501274	1	01:01:00	A	expand
ATF2	ATF2	ATF2:P15336:OID20798:v1	Cyclic AMP-dependent transcription factor ATF-2	OID20798	P15336	ATF2	Neurology	P15336	ATF2	ENSG00000115966	2	175072250	175168382	-1	01:01:00	A	explore
ATF4	ATF4	ATF4:P18848:OID31162:v1	Cyclic AMP-dependent transcription factor ATF-4	OID31162	P18848	ATF4	Oncology_II	P18848	ATF4	ENSG00000128272	22	39519695	39522683	1	01:01:00	A	expand
ATG16L1	ATG16L1	ATG16L1:Q676U5:OID31466:v1	Autophagy-related protein 16-1	OID31466	Q676U5	ATG16L1	Oncology_II	Q676U5	ATG16L1	ENSG00000085978	2	233210051	233295674	1	01:01:00	D	expand
ATG4A	ATG4A	ATG4A:Q8WYN0:OID21246:v1	Cysteine protease ATG4A	OID21246	Q8WYN0	ATG4A	Oncology	Q8WYN0	ATG4A	ENSG00000101844	X	108091668	108154671	1	01:01:00	A	explore
ATOX1	ATOX1	ATOX1:O00244:OID21476:v1	Copper transport protein ATOX1	OID21476	O00244	ATOX1	Oncology	O00244	ATOX1	ENSG00000177556	5	151742316	151772532	-1	01:10:00	D	explore
ATP1B1	ATP1B1	ATP1B1:P05026:OID30124:v1	Sodium/potassium-transporting ATPase subunit beta-1	OID30124	P05026	ATP1B1	Cardiometabolic_II	P05026	ATP1B1	ENSG00000143153	1	169105697	169310992	1	01:01:00	A	expand
ATP1B2	ATP1B2	ATP1B2:P14415:OID30118:v1	Sodium/potassium-transporting ATPase subunit beta-2	OID30118	P14415	ATP1B2	Cardiometabolic_II	P14415	ATP1B2	ENSG00000129244	17	7646627	7657770	1	01:01:00	A	expand
ATP1B3	ATP1B3	ATP1B3:P54709:OID30065:v1	Sodium/potassium-transporting ATPase subunit beta-3	OID30065	P54709	ATP1B3	Cardiometabolic_II	P54709	ATP1B3	ENSG00000069849	3	141876124	141926549	1	01:01:00	A	expand
ATP1B4	ATP1B4	ATP1B4:Q9UN42:OID31230:v1	Protein ATP1B4	OID31230	Q9UN42	ATP1B4	Oncology_II	Q9UN42	ATP1B4	ENSG00000101892	X	120362085	120383249	1	01:01:00	A	expand
ATP2B4	ATP2B4	ATP2B4:P23634:OID30062:v1	Plasma membrane calcium-transporting ATPase 4	OID30062	P23634	ATP2B4	Cardiometabolic_II	P23634	ATP2B4	ENSG00000058668	1	203626832	203744081	1	01:01:00	A	expand
ATP5F1D	ATP5F1D	ATP5F1D:P30049:OID30079:v1	ATP synthase subunit delta, mitochondrial	OID30079	P30049	ATP5F1D	Cardiometabolic_II	P30049	ATP5F1D	ENSG00000099624	19	1241746	1244825	1	01:01:00	A	expand
ATP5IF1	ATP5IF1	ATP5IF1:Q9UII2:OID20760:v1	ATPase inhibitor, mitochondrial	OID20760	Q9UII2	ATP5IF1	Inflammation	Q9UII2	ATP5IF1	ENSG00000130770	1	28236109	28246906	1	01:10:00	D	explore
ATP5PO	ATP5PO	ATP5PO:P48047:OID20811:v1	ATP synthase subunit O, mitochondrial	OID20811	P48047	ATP5PO	Neurology	P48047	ATP5PO	ENSG00000241837	21	33903453	33915814	-1	01:01:00	A	explore
ATP6AP2	ATP6AP2	ATP6AP2:O75787:OID21178:v1	Renin receptor	OID21178	O75787	ATP6AP2	Oncology	O75787	ATP6AP2	ENSG00000182220	X	40579372	40606848	1	01:01:00	A	explore
ATP6V1D	ATP6V1D	ATP6V1D:Q9Y5K8:OID21341:v1	V-type proton ATPase subunit D	OID21341	Q9Y5K8	ATP6V1D	Oncology	Q9Y5K8	ATP6V1D	ENSG00000100554	14	67294371	67360265	-1	01:01:00	B	explore
ATP6V1F	ATP6V1F	ATP6V1F:Q16864:OID20843:v1	V-type proton ATPase subunit F	OID20843	Q16864	ATP6V1F	Neurology	Q16864	ATP6V1F	ENSG00000128524	7	128862856	128865847	1	01:01:00	A	explore
ATP6V1G1	ATP6V1G1	ATP6V1G1:O75348:OID30242:v1	V-type proton ATPase subunit G 1	OID30242	O75348	ATP6V1G1	Cardiometabolic_II	O75348	ATP6V1G1	ENSG00000136888	9	114587706	114598915	1	01:01:00	B	expand
ATP6V1G2	ATP6V1G2	ATP6V1G2:O95670:OID30167:v1	V-type proton ATPase subunit G 2	OID30167	O95670	ATP6V1G2	Cardiometabolic_II	O95670	ATP6V1G2	ENSG00000213760	6	31544444	31548427	-1	01:01:00	A	expand
ATRAID	ATRAID	ATRAID:Q6UW56:OID31451:v1	All-trans retinoic acid-induced differentiation factor	OID31451	Q6UW56	ATRAID	Oncology_II	Q6UW56	ATRAID	ENSG00000138085	2	27212041	27217178	1	01:01:00	D	expand
ATRN	ATRN	ATRN:O75882-2:OID30735:v1	Attractin, Isoform 2	OID30735	O75882-2	ATRN	Inflammation_II	O75882	ATRN	ENSG00000088812	20	3471018	3651118	1	1:100000	D	expand
ATXN10	ATXN10	ATXN10:Q9UBB4:OID20865:v1	Ataxin-10	OID20865	Q9UBB4	ATXN10	Neurology	Q9UBB4	ATXN10	ENSG00000130638	22	45671798	45845307	1	01:01:00	A	explore
ATXN2	ATXN2	ATXN2:Q99700:OID30850:v1	Ataxin-2	OID30850	Q99700	ATXN2	Neurology_II	Q99700	ATXN2	ENSG00000204842	12	111443485	111599676	-1	01:01:00	A	expand
ATXN2L	ATXN2L	ATXN2L:Q8WWM7:OID30980:v1	Ataxin-2-like protein	OID30980	Q8WWM7	ATXN2L	Neurology_II	Q8WWM7	ATXN2L	ENSG00000168488	16	28822999	28837237	1	01:01:00	C	expand
ATXN3	ATXN3	ATXN3:P54252:OID31149:v1	Ataxin-3	OID31149	P54252	ATXN3	Neurology_II	P54252	ATXN3	ENSG00000066427	14	92044496	92106621	-1	01:01:00	D	expand
AXIN1	AXIN1	AXIN1:O15169:OID20582:v1	Axin-1	OID20582	O15169	AXIN1	Inflammation	O15169	AXIN1	ENSG00000103126	16	287440	352723	-1	01:01:00	B	explore
AXL	AXL	AXL:P30530:OID20363:v1	Tyrosine-protein kinase receptor UFO	OID20363	P30530	AXL	Cardiometabolic	P30530	AXL	ENSG00000167601	19	41219223	41261766	1	0.736111	D	explore
AZI2	AZI2	AZI2:Q9H6S1:OID31056:v1	5-azacytidine-induced protein 2	OID31056	Q9H6S1	AZI2	Neurology_II	Q9H6S1	AZI2	ENSG00000163512	3	28315003	28349050	-1	01:01:00	C	expand
AZU1	AZU1	AZU1:P20160:OID20309:v1	Azurocidin	OID20309	P20160	AZU1	Cardiometabolic	P20160	AZU1	ENSG00000172232	19	825097	832018	1	0.111111	C	explore
B2M	B2M	B2M:P61769:OID30725:v1	Beta-2-microglobulin	OID30725	P61769	B2M	Inflammation_II	P61769	B2M	ENSG00000166710	15	44711358	44718851	1	1:100000	D	expand
B3GAT3	B3GAT3	B3GAT3:O94766:OID30165:v1	Galactosylgalactosylxylosylprotein 3-beta-glucuronosyltransferase 3	OID30165	O94766	B3GAT3	Cardiometabolic_II	O94766	B3GAT3	ENSG00000149541	11	62615296	62622154	-1	01:01:00	A	expand
B3GNT7	B3GNT7	B3GNT7:Q8NFL0:OID30281:v1	UDP-GlcNAc:betaGal beta-1,3-N-acetylglucosaminyltransferase 7	OID30281	Q8NFL0	B3GNT7	Cardiometabolic_II	Q8NFL0	B3GNT7	ENSG00000156966	2	231395710	231401164	1	01:01:00	B	expand
B4GALT1	B4GALT1	B4GALT1:P15291:OID20780:v1	Beta-1,4-galactosyltransferase 1	OID20780	P15291	B4GALT1	Inflammation	P15291	B4GALT1	ENSG00000086062	9	33104082	33167356	-1	01:10:00	D	explore
B4GAT1	B4GAT1	B4GAT1:O43505:OID21127:v1	Beta-1,4-glucuronyltransferase 1	OID21127	O43505	B4GAT1	Neurology	O43505	B4GAT1	ENSG00000174684	11	66345374	66347629	-1	0.111111	D	explore
BABAM1	BABAM1	BABAM1:Q9NWV8:OID30466:v1	BRISC and BRCA1-A complex member 1	OID30466	Q9NWV8	BABAM1	Inflammation_II	Q9NWV8	BABAM1	ENSG00000105393	19	17267376	17281249	1	01:01:00	A	expand
BACH1	BACH1	BACH1:O14867:OID20505:v1	Transcription regulator protein BACH1	OID20505	O14867	BACH1	Inflammation	O14867	BACH1	ENSG00000156273	21	29194071	29630751	1	01:01:00	B	explore
BAG3	BAG3	BAG3:O95817:OID20972:v1	BAG family molecular chaperone regulator 3	OID20972	O95817	BAG3	Neurology	O95817	BAG3	ENSG00000151929	10	119651380	119677819	1	01:01:00	B	explore
BAG4	BAG4	BAG4:O95429:OID30474:v1	BAG family molecular chaperone regulator 4	OID30474	O95429	BAG4	Inflammation_II	O95429	BAG4	ENSG00000156735	8	38176533	38213301	1	01:01:00	A	expand
BAG6	BAG6	BAG6:P46379:OID20114:v1	Large proline-rich protein BAG6	OID20114	P46379	BAG6	Cardiometabolic	P46379	BAG6	ENSG00000204463	6	31639028	31652705	-1	01:01:00	A	explore
BAIAP2	BAIAP2	BAIAP2:Q9UQB8:OID21250:v1	Brain-specific angiogenesis inhibitor 1-associated protein 2	OID21250	Q9UQB8	BAIAP2	Oncology	Q9UQB8	BAIAP2	ENSG00000175866	17	81035122	81117434	1	01:01:00	A	explore
BAMBI	BAMBI	BAMBI:Q13145:OID21267:v1	BMP and activin membrane-bound inhibitor homolog	OID21267	Q13145	BAMBI	Oncology	Q13145	BAMBI	ENSG00000095739	10	28677510	28682932	1	01:01:00	A	explore
BANK1	BANK1	BANK1:Q8NDB2:OID20594:v1	B-cell scaffold protein with ankyrin repeats	OID20594	Q8NDB2	BANK1	Inflammation	Q8NDB2	BANK1	ENSG00000153064	4	101411286	102074812	1	01:01:00	B	explore
BATF	BATF	BATF:Q16520:OID30896:v1	Basic leucine zipper transcriptional factor ATF-like	OID30896	Q16520	BATF	Neurology_II	Q16520	BATF	ENSG00000156127	14	75522455	75546993	1	01:01:00	B	expand
BAX	BAX	BAX:Q07812:OID20856:v1	Apoptosis regulator BAX	OID20856	Q07812	BAX	Neurology	Q07812	BAX	ENSG00000087088	19	48954815	48961798	1	01:01:00	A	explore
BCAM	BCAM	BCAM:P50895:OID21076:v1	Basal cell adhesion molecule	OID21076	P50895	BCAM	Neurology	P50895	BCAM	ENSG00000187244	19	44809071	44821421	1	0.111111	D	explore
BCAN	BCAN	BCAN:Q96GW7:OID20998:v1	Brevican core protein	OID20998	Q96GW7	BCAN	Neurology	Q96GW7	BCAN	ENSG00000132692	1	156641390	156659532	1	01:01:00	B	explore
BCAT1	BCAT1	BCAT1:P54687:OID30312:v1	Branched-chain-amino-acid aminotransferase, cytosolic	OID30312	P54687	BCAT1	Cardiometabolic_II	P54687	BCAT1	ENSG00000060982	12	24810024	24949101	-1	01:10:00	C	expand
BCAT2	BCAT2	BCAT2:O15382:OID30844:v1	Branched-chain-amino-acid aminotransferase, mitochondrial	OID30844	O15382	BCAT2	Neurology_II	O15382	BCAT2	ENSG00000105552	19	48795062	48811029	-1	01:01:00	A	expand
BCHE	BCHE	BCHE:P06276:OID30717:v1	Cholinesterase	OID30717	P06276	BCHE	Inflammation_II	P06276	BCHE	ENSG00000114200	3	165772904	165837462	-1	0.736111	C	expand
BCL2	BCL2	BCL2:P10415:OID31454:v1	Apoptosis regulator Bcl-2	OID31454	P10415	BCL2	Oncology_II	P10415	BCL2	ENSG00000171791	18	63123346	63320128	-1	01:01:00	D	expand
BCL2L1	BCL2L1	BCL2L1:Q07817:OID31152:v1	Bcl-2-like protein 1	OID31152	Q07817	BCL2L1	Neurology_II	Q07817	BCL2L1	ENSG00000171552	20	31664452	31723989	-1	01:01:00	D	expand
BCL2L11	BCL2L11	BCL2L11:O43521-2:OID20513:v1	Bcl-2-like protein 11	OID20513	O43521-2	BCL2L11	Inflammation	O43521	BCL2L11	ENSG00000153094	2	111119378	111168445	1	01:01:00	B	explore
BCL2L15	BCL2L15	BCL2L15:Q5TBC7:OID30498:v1	Bcl-2-like protein 15	OID30498	Q5TBC7	BCL2L15	Inflammation_II	Q5TBC7	BCL2L15	ENSG00000188761	1	113876816	113887581	-1	01:01:00	A	expand
BCL7A	BCL7A	BCL7A:Q4VC05:OID31218:v1	B-cell CLL/lymphoma 7 protein family member A	OID31218	Q4VC05	BCL7A	Oncology_II	Q4VC05	BCL7A	ENSG00000110987	12	122019422	122062044	1	01:01:00	A	expand
BCL7B	BCL7B	BCL7B:Q9BQE9:OID31421:v1	B-cell CLL/lymphoma 7 protein family member B	OID31421	Q9BQE9	BCL7B	Oncology_II	Q9BQE9	BCL7B	ENSG00000106635	7	73536356	73557690	-1	01:01:00	C	expand
BCR	BCR	BCR:P11274:OID20558:v1	Breakpoint cluster region protein	OID20558	P11274	BCR	Inflammation	P11274	BCR	ENSG00000186716	22	23179704	23318037	1	01:01:00	B	explore
BDNF	BDNF	BDNF:P23560:OID30373:v1	Brain-derived neurotrophic factor	OID30373	P23560	BDNF	Cardiometabolic_II	P23560	BDNF	ENSG00000176697	11	27654893	27722058	-1	0.111111	D	expand
BECN1	BECN1	BECN1:Q14457:OID30220:v1	Beclin-1	OID30220	Q14457	BECN1	Cardiometabolic_II	Q14457	BECN1	ENSG00000126581	17	42810134	42833350	-1	01:01:00	B	expand
BEX3	BEX3	BEX3:Q00994:OID31202:v1	Protein BEX3	OID31202	Q00994	BEX3	Oncology_II	Q00994	BEX3	ENSG00000166681	X	103376395	103378164	1	01:01:00	A	expand
BGLAP	BGLAP	BGLAP:P02818:OID30389:v1	Osteocalcin	OID30389	P02818	BGLAP	Cardiometabolic_II	P02818	BGLAP	ENSG00000242252	1	156242184	156243317	1	0.111111	D	expand
BGN	BGN	BGN:P21810:OID21198:v1	Biglycan	OID21198	P21810	BGN	Oncology	P21810	BGN	ENSG00000182492	X	153494980	153509546	1	01:01:00	A	explore
BHLHE40	BHLHE40	BHLHE40:O14503:OID30873:v1	Class E basic helix-loop-helix protein 40	OID30873	O14503	BHLHE40	Neurology_II	O14503	BHLHE40	ENSG00000134107	3	4979437	4985323	1	01:01:00	A	expand
BHMT2	BHMT2	BHMT2:Q9H2M3:OID30051:v1	S-methylmethionine--homocysteine S-methyltransferase BHMT2	OID30051	Q9H2M3	BHMT2	Cardiometabolic_II	Q9H2M3	BHMT2	ENSG00000132840	5	79069767	79090069	1	01:01:00	A	expand
BID	BID	BID:P55957:OID20517:v1	BH3-interacting domain death agonist	OID20517	P55957	BID	Inflammation	P55957	BID	ENSG00000015475	22	17734138	17774770	-1	01:01:00	B	explore
BIN2	BIN2	BIN2:Q9UBW5:OID21067:v1	Bridging integrator 2	OID21067	Q9UBW5	BIN2	Neurology	Q9UBW5	BIN2	ENSG00000110934	12	51281038	51324668	-1	0.111111	D	explore
BIRC2	BIRC2	BIRC2:Q13490:OID21217:v1	Baculoviral IAP repeat-containing protein 2	OID21217	Q13490	BIRC2	Oncology	Q13490	BIRC2	ENSG00000110330	11	102347211	102378670	1	01:01:00	A	explore
BLMH	BLMH	BLMH:Q13867:OID20336:v1	Bleomycin hydrolase	OID20336	Q13867	BLMH	Cardiometabolic	Q13867	BLMH	ENSG00000108578	17	30248203	30292056	-1	0.111111	C	explore
BLNK	BLNK	BLNK:Q8WV28:OID30541:v1	B-cell linker protein	OID30541	Q8WV28	BLNK	Inflammation_II	Q8WV28	BLNK	ENSG00000095585	10	96189171	96271587	-1	01:01:00	A	expand
BLOC1S2	BLOC1S2	BLOC1S2:Q6QNY1:OID30856:v1	Biogenesis of lysosome-related organelles complex 1 subunit 2	OID30856	Q6QNY1	BLOC1S2	Neurology_II	Q6QNY1	BLOC1S2	ENSG00000196072	10	100273280	100286680	-1	01:01:00	A	expand
BLOC1S3	BLOC1S3	BLOC1S3:Q6QNY0:OID31106:v1	Biogenesis of lysosome-related organelles complex 1 subunit 3	OID31106	Q6QNY0	BLOC1S3	Neurology_II	Q6QNY0	BLOC1S3	ENSG00000189114	19	45178784	45216933	1	01:01:00	D	expand
BLVRB	BLVRB	BLVRB:P30043:OID21141:v1	Flavin reductase	OID21141	P30043	BLVRB	Neurology	P30043	BLVRB	ENSG00000090013	19	40447765	40465764	-1	0.111111	D	explore
BMP10	BMP10	BMP10:O95393:OID30575:v1	Bone morphogenetic protein 10	OID30575	O95393	BMP10	Inflammation_II	O95393	BMP10	ENSG00000163217	2	68860909	68871397	-1	01:10:00	B	expand
BMP4	BMP4	BMP4:P12644:OID20994:v1	Bone morphogenetic protein 4	OID20994	P12644	BMP4	Neurology	P12644	BMP4	ENSG00000125378	14	53949736	53958761	-1	01:01:00	B	explore
BMP6	BMP6	BMP6:P22004:OID20111:v1	Bone morphogenetic protein 6	OID20111	P22004	BMP6	Cardiometabolic	P22004	BMP6	ENSG00000153162	6	7726099	7881728	1	01:01:00	A	explore
BMPER	BMPER	BMPER:Q8N8U9:OID30615:v1	BMP-binding endothelial regulator protein	OID30615	Q8N8U9	BMPER	Inflammation_II	Q8N8U9	BMPER	ENSG00000164619	7	33904308	34156427	1	01:10:00	B	expand
BNIP2	BNIP2	BNIP2:Q12982:OID30292:v1	BCL2/adenovirus E1B 19 kDa protein-interacting protein 2	OID30292	Q12982	BNIP2	Cardiometabolic_II	Q12982	BNIP2	ENSG00000140299	15	59659146	59689339	-1	01:10:00	C	expand
BNIP3L	BNIP3L	BNIP3L:O60238:OID30525:v1	BCL2/adenovirus E1B 19 kDa protein-interacting protein 3-like	OID30525	O60238	BNIP3L	Inflammation_II	O60238	BNIP3L	ENSG00000104765	8	26383054	26505636	1	01:01:00	A	expand
BOC	BOC	BOC:Q9BWV1:OID20116:v1	Brother of CDO	OID20116	Q9BWV1	BOC	Cardiometabolic	Q9BWV1	BOC	ENSG00000144857	3	113211003	113287459	1	01:01:00	A	explore
BOLA1	BOLA1	BOLA1:Q9Y3E2:OID30837:v1	BolA-like protein 1	OID30837	Q9Y3E2	BOLA1	Neurology_II	Q9Y3E2	BOLA1	ENSG00000178096	1	149887890	149900798	1	01:01:00	A	expand
BOLA2_BOLA2B	BOLA2	BOLA2_BOLA2B:Q9H3K6:OID30267:v1	BolA-like protein 2	OID30267	Q9H3K6	BOLA2_BOLA2B	Cardiometabolic_II	Q9H3K6	BOLA2	ENSG00000183336	16	29453590	29454351	-1	01:01:00	B	expand
BPIFA2	BPIFA2	BPIFA2:Q96DR5:OID30279:v1	BPI fold-containing family A member 2	OID30279	Q96DR5	BPIFA2	Cardiometabolic_II	Q96DR5	BPIFA2	ENSG00000131050	20	33161768	33181412	1	01:01:00	B	expand
BPIFB1	BPIFB1	BPIFB1:Q8TDL5:OID20308:v1	BPI fold-containing family B member 1	OID20308	Q8TDL5	BPIFB1	Cardiometabolic	Q8TDL5	BPIFB1	ENSG00000125999	20	33273480	33309871	1	0.111111	C	explore
BPIFB2	BPIFB2	BPIFB2:Q8N4F0:OID30311:v1	BPI fold-containing family B member 2	OID30311	Q8N4F0	BPIFB2	Cardiometabolic_II	Q8N4F0	BPIFB2	ENSG00000078898	20	33007704	33023703	1	01:10:00	C	expand
BRAP	BRAP	BRAP:Q7Z569:OID31506:v1	BRCA1-associated protein	OID31506	Q7Z569	BRAP	Oncology_II	Q7Z569	BRAP	ENSG00000089234	12	111642146	111685956	-1	01:01:00	D	expand
BRD1	BRD1	BRD1:O95696:OID31259:v1	Bromodomain-containing protein 1	OID31259	O95696	BRD1	Oncology_II	O95696	BRD1	ENSG00000100425	22	49773283	49827873	-1	01:01:00	B	expand
BRD2	BRD2	BRD2:P25440:OID30826:v1	Bromodomain-containing protein 2	OID30826	P25440	BRD2	Neurology_II	P25440	BRD2	ENSG00000204256	6	32968594	32981505	1	01:01:00	A	expand
BRD3	BRD3	BRD3:Q15059:OID30093:v1	Bromodomain-containing protein 3	OID30093	Q15059	BRD3	Cardiometabolic_II	Q15059	BRD3	ENSG00000169925	9	134030305	134068535	-1	01:01:00	A	expand
BRDT	BRDT	BRDT:Q58F21:OID30179:v1	Bromodomain testis-specific protein	OID30179	Q58F21	BRDT	Cardiometabolic_II	Q58F21	BRDT	ENSG00000137948	1	91949343	92014426	1	01:01:00	A	expand
BRK1	BRK1	BRK1:Q8WUW1:OID20883:v1	Protein BRICK1	OID20883	Q8WUW1	BRK1	Neurology	Q8WUW1	BRK1	ENSG00000254999	3	10115675	10127190	1	01:01:00	A	explore
BRSK2	BRSK2	BRSK2:Q8IWQ3:OID31042:v1	Serine/threonine-protein kinase BRSK2	OID31042	Q8IWQ3	BRSK2	Neurology_II	Q8IWQ3	BRSK2	ENSG00000174672	11	1389899	1462689	1	01:01:00	C	expand
BSG	BSG	BSG:P35613:OID20626:v1	Basigin	OID20626	P35613	BSG	Inflammation	P35613	BSG	ENSG00000172270	19	571277	583494	1	01:01:00	C	explore
BSND	BSND	BSND:Q8WZ55:OID31184:v1	Barttin	OID31184	Q8WZ55	BSND	Oncology_II	Q8WZ55	BSND	ENSG00000162399	1	54998933	55017172	1	01:01:00	A	expand
BST1	BST1	BST1:Q10588:OID21051:v1	ADP-ribosyl cyclase/cyclic ADP-ribose hydrolase 2	OID21051	Q10588	BST1	Neurology	Q10588	BST1	ENSG00000109743	4	15703065	15738313	1	01:10:00	C	explore
BST2	BST2	BST2:Q10589:OID21029:v1	Bone marrow stromal antigen 2	OID21029	Q10589	BST2	Neurology	Q10589	BST2	ENSG00000130303	19	17402939	17405630	-1	01:10:00	C	explore
BTC	BTC	BTC:P35070:OID21199:v1	Probetacellulin [Cleaved into: Betacellulin	OID21199	P35070	BTC	Oncology	P35070	BTC	ENSG00000174808	4	74744759	74794523	-1	01:01:00	A	explore
BTD	BTD	BTD:P43251:OID30754:v1	Biotinidase	OID30754	P43251	BTD	Inflammation_II	P43251	BTD	ENSG00000169814	3	15601341	15722311	1	1:100000	D	expand
BTLA	BTLA	BTLA:Q7Z6A9:OID31237:v1	B- and T-lymphocyte attenuator	OID31237	Q7Z6A9	BTLA	Oncology_II	Q7Z6A9	BTLA	ENSG00000186265	3	112463966	112499472	-1	01:01:00	A	expand
BTN1A1	BTN1A1	BTN1A1:Q13410:OID31363:v1	Butyrophilin subfamily 1 member A1	OID31363	Q13410	BTN1A1	Oncology_II	Q13410	BTN1A1	ENSG00000124557	6	26500303	26510425	1	01:01:00	C	expand
BTN2A1	BTN2A1	BTN2A1:Q7KYR7:OID20713:v1	Butyrophilin subfamily 2 member A1	OID20713	Q7KYR7	BTN2A1	Inflammation	Q7KYR7	BTN2A1	ENSG00000112763	6	26457904	26476621	1	01:10:00	D	explore
BTN3A2	BTN3A2	BTN3A2:P78410:OID20540:v1	Butyrophilin subfamily 3 member A2	OID20540	P78410	BTN3A2	Inflammation	P78410	BTN3A2	ENSG00000186470	6	26365159	26378320	1	01:01:00	B	explore
GPR15L	C10orf99	GPR15L:Q6UWK7:OID31511:v1	Protein GPR15L	OID31511	Q6UWK7	GPR15L	Oncology_II	Q6UWK7	C10orf99	ENSG00000188373	10	84173801	84185294	1	01:01:00	D	expand
SPRING1	C12orf49	SPRING1:Q9H741:OID31197:v1	SREBP regulating gene protein	OID31197	Q9H741	SPRING1	Oncology_II	Q9H741	SPRING1	ENSG00000111412	12	116710171	116738070	-1	01:01:00	A	expand
BAP18	C17orf49	BAP18:Q8IXM2:OID31150:v1	Chromatin complexes subunit BAP18	OID31150	Q8IXM2	BAP18	Neurology_II	Q8IXM2	C17orf49	ENSG00000258315	17	7014495	7017525	1	01:01:00	D	expand
C19orf12	C19orf12	C19orf12:Q9NSK7:OID20804:v1	Protein C19orf12	OID20804	Q9NSK7	C19orf12	Neurology	Q9NSK7	C19orf12	ENSG00000131943	19	29698937	29715789	-1	01:01:00	A	explore
BRME1	C19orf57	BRME1:Q0VDD7:OID30847:v1	Break repair meiotic recombinase recruitment factor 1	OID30847	Q0VDD7	BRME1	Neurology_II	Q0VDD7	BRME1	ENSG00000132016	19	13882348	13906452	-1	01:01:00	A	expand
C1GALT1C1	C1GALT1C1	C1GALT1C1:Q96EU7:OID30180:v1	C1GALT1-specific chaperone 1	OID30180	Q96EU7	C1GALT1C1	Cardiometabolic_II	Q96EU7	C1GALT1C1	ENSG00000171155	X	120625674	120630054	-1	01:01:00	A	expand
SARG	C1orf116	SARG:Q9BW04:OID30331:v1	Specifically androgen-regulated gene protein	OID30331	Q9BW04	SARG	Cardiometabolic_II	Q9BW04	C1orf116	ENSG00000182795	1	207018522	207032756	-1	01:10:00	C	expand
MENT	C1orf56	MENT:Q9BUN1:OID30595:v1	Protein MENT	OID30595	Q9BUN1	MENT	Inflammation_II	Q9BUN1	C1orf56	ENSG00000143443	1	151047751	151051986	1	01:10:00	B	expand
C1QA	C1QA	C1QA:P02745:OID20654:v1	Complement C1q subcomponent subunit A	OID20654	P02745	C1QA	Inflammation	P02745	C1QA	ENSG00000173372	1	22636628	22639678	1	01:01:00	C	explore
C1QBP	C1QBP	C1QBP:Q07021:OID31007:v1	Complement component 1 Q subcomponent-binding protein, mitochondrial	OID31007	Q07021	C1QBP	Neurology_II	Q07021	C1QBP	ENSG00000108561	17	5432777	5448830	-1	01:01:00	C	expand
C1QL2	C1QL2	C1QL2:Q7Z5L3:OID30515:v1	Complement C1q-like protein 2	OID30515	Q7Z5L3	C1QL2	Inflammation_II	Q7Z5L3	C1QL2	ENSG00000144119	2	119156243	119158751	-1	01:01:00	A	expand
C1QTNF1	C1QTNF1	C1QTNF1:Q9BXJ1:OID20367:v1	Complement C1q tumor necrosis factor-related protein 1	OID20367	Q9BXJ1	C1QTNF1	Cardiometabolic	Q9BXJ1	C1QTNF1	ENSG00000173918	17	79022814	79049788	1	0.736111	D	explore
C1QTNF5	C1QTNF5	C1QTNF5:Q9BXJ0:OID30618:v1	Complement C1q tumor necrosis factor-related protein 5	OID30618	Q9BXJ0	C1QTNF5	Inflammation_II	Q9BXJ0	C1QTNF5	ENSG00000223953	11	119338942	119340940	-1	01:10:00	B	expand
C1QTNF6	C1QTNF6	C1QTNF6:Q9BXI9:OID31049:v1	Complement C1q tumor necrosis factor-related protein 6	OID31049	Q9BXI9	C1QTNF6	Neurology_II	Q9BXI9	C1QTNF6	ENSG00000133466	22	37180166	37199385	-1	01:01:00	C	expand
C1QTNF9	C1QTNF9	C1QTNF9:P0C862:OID30620:v1	Complement C1q and tumor necrosis factor-related protein 9A	OID30620	P0C862	C1QTNF9	Inflammation_II	P0C862	C1QTNF9	ENSG00000240654	13	24307166	24322535	1	01:10:00	B	expand
C1R	C1R	C1R:P00736:OID30753:v1	Complement C1r subcomponent	OID30753	P00736	C1R	Inflammation_II	P00736	C1R	ENSG00000159403	12	7080214	7092540	-1	1:100000	D	expand
C1RL	C1RL	C1RL:Q9NZP8:OID30721:v1	Complement C1r subcomponent-like protein	OID30721	Q9NZP8	C1RL	Inflammation_II	Q9NZP8	C1RL	ENSG00000139178	12	7089587	7109238	-1	1:100000	D	expand
C1S	C1S	C1S:P09871:OID30731:v1	Complement C1s subcomponent	OID30731	P09871	C1S	Inflammation_II	P09871	C1S	ENSG00000182326	12	6988259	7071032	1	1:100000	D	expand
C2	C2	C2:P06681:OID20410:v1	Complement C2	OID20410	P06681	C2	Cardiometabolic	P06681	C2	ENSG00000166278	6	31897785	31945672	1	0.736111	D	explore
C2CD2L	C2CD2L	C2CD2L:O14523:OID20864:v1	Phospholipid transfer protein C2CD2L	OID20864	O14523	C2CD2L	Neurology	O14523	C2CD2L	ENSG00000172375	11	119102198	119118544	1	01:01:00	A	explore
C2orf69	C2orf69	C2orf69:Q8N8R5:OID30883:v1	UPF0565 protein C2orf69	OID30883	Q8N8R5	C2orf69	Neurology_II	Q8N8R5	C2orf69	ENSG00000178074	2	199911293	199955935	1	01:01:00	B	expand
C3	C3	C3:P01024:OID30776:v1	Complement C3	OID30776	P01024	C3	Inflammation_II	P01024	C3	ENSG00000125730	19	6677704	6730562	-1	1:100000	D	expand
C4BPB	C4BPB	C4BPB:P20851:OID21481:v1	C4b-binding protein beta chain	OID21481	P20851	C4BPB	Oncology	P20851	C4BPB	ENSG00000123843	1	207088860	207099993	1	01:10:00	D	explore
C5	C5	C5:P01031:OID30744:v1	Complement C5	OID30744	P01031	C5	Inflammation_II	P01031	C5	ENSG00000106804	9	120932987	121075195	-1	1:100000	D	expand
LEG1	C6orf58	LEG1:Q6P5S2:OID30608:v1	Protein LEG1 homolog	OID30608	Q6P5S2	LEG1	Inflammation_II	Q6P5S2	C6orf58	ENSG00000184530	6	127519455	127591820	1	01:10:00	B	expand
C7	C7	C7:P10643:OID30766:v1	Complement component C7	OID30766	P10643	C7	Inflammation_II	P10643	C7	ENSG00000112936	5	40909492	40984643	1	1:100000	D	expand
C7orf50	C7orf50	C7orf50:Q9BRJ6:OID31095:v1	Uncharacterized protein C7orf50	OID31095	Q9BRJ6	C7orf50	Neurology_II	Q9BRJ6	C7orf50	ENSG00000146540	7	996986	1138260	-1	01:01:00	D	expand
C8B	C8B	C8B:P07358:OID30719:v1	Complement component C8 beta chain	OID30719	P07358	C8B	Inflammation_II	P07358	C8B	ENSG00000021852	1	56929207	56974383	-1	1:100000	D	expand
C9	C9	C9:P02748:OID30698:v1	Complement component C9	OID30698	P02748	C9	Inflammation_II	P02748	C9	ENSG00000113600	5	39284140	39371324	-1	0.736111	C	expand
C9orf40	C9orf40	C9orf40:Q8IXQ3:OID31489:v1	Uncharacterized protein C9orf40	OID31489	Q8IXQ3	C9orf40	Oncology_II	Q8IXQ3	C9orf40	ENSG00000135045	9	74946583	74952912	-1	01:01:00	D	expand
CA1	CA1	CA1:P00915:OID20409:v1	Carbonic anhydrase 1	OID20409	P00915	CA1	Cardiometabolic	P00915	CA1	ENSG00000133742	8	85327608	85379014	-1	0.736111	D	explore
CA11	CA11	CA11:O75493:OID21195:v1	Carbonic anhydrase-related protein 11	OID21195	O75493	CA11	Oncology	O75493	CA11	ENSG00000063180	19	48637946	48646187	-1	01:01:00	A	explore
CA12	CA12	CA12:O43570:OID21344:v1	Carbonic anhydrase 12	OID21344	O43570	CA12	Oncology	O43570	CA12	ENSG00000074410	15	63321378	63381846	-1	01:01:00	B	explore
CA13	CA13	CA13:Q8N1Q1:OID20225:v1	Carbonic anhydrase 13	OID20225	Q8N1Q1	CA13	Cardiometabolic	Q8N1Q1	CA13	ENSG00000185015	8	85220587	85284073	1	01:10:00	B	explore
CA14	CA14	CA14:Q9ULX7:OID21401:v1	Carbonic anhydrase 14	OID21401	Q9ULX7	CA14	Oncology	Q9ULX7	CA14	ENSG00000118298	1	150257251	150265078	1	01:01:00	C	explore
CA2	CA2	CA2:P00918:OID21149:v1	Carbonic anhydrase 2	OID21149	P00918	CA2	Neurology	P00918	CA2	ENSG00000104267	8	85463968	85481493	1	0.111111	D	explore
CA3	CA3	CA3:P07451:OID20271:v1	Carbonic anhydrase 3	OID20271	P07451	CA3	Cardiometabolic	P07451	CA3	ENSG00000164879	8	85373436	85449040	1	0.111111	C	explore
CA4	CA4	CA4:P22748:OID20241:v1	Carbonic anhydrase 4	OID20241	P22748	CA4	Cardiometabolic	P22748	CA4	ENSG00000167434	17	60149942	60170899	1	0.111111	C	explore
CA5A	CA5A	CA5A:P35218:OID20075:v1	Carbonic anhydrase 5A, mitochondrial	OID20075	P35218	CA5A	Cardiometabolic	P35218	CA5A	ENSG00000174990	16	87881546	87936580	-1	01:01:00	A	explore
CA6	CA6	CA6:P23280:OID21096:v1	Carbonic anhydrase 6	OID21096	P23280	CA6	Neurology	P23280	CA6	ENSG00000131686	1	8945867	8975092	1	0.111111	D	explore
CA7	CA7	CA7:P43166:OID31265:v1	Carbonic anhydrase 7	OID31265	P43166	CA7	Oncology_II	P43166	CA7	ENSG00000168748	16	66844414	66854153	1	01:01:00	B	expand
CA8	CA8	CA8:P35219:OID30482:v1	Carbonic anhydrase-related protein	OID30482	P35219	CA8	Inflammation_II	P35219	CA8	ENSG00000178538	8	60185412	60281400	-1	01:01:00	A	expand
CA9	CA9	CA9:Q16790:OID21417:v1	Carbonic anhydrase 9	OID21417	Q16790	CA9	Oncology	Q16790	CA9	ENSG00000107159	9	35673928	35681159	1	01:01:00	C	explore
CABP2	CABP2	CABP2:Q9NPB3:OID30916:v1	Calcium-binding protein 2	OID30916	Q9NPB3	CABP2	Neurology_II	Q9NPB3	CABP2	ENSG00000167791	11	67518912	67524517	-1	01:01:00	B	expand
CACNA1C	CACNA1C	CACNA1C:Q13936:OID30840:v1	Voltage-dependent L-type calcium channel subunit alpha-1C	OID30840	Q13936	CACNA1C	Neurology_II	Q13936	CACNA1C	ENSG00000151067	12	1970772	2697950	1	01:01:00	A	expand
CACNA1H	CACNA1H	CACNA1H:O95180:OID30064:v1	Voltage-dependent T-type calcium channel subunit alpha-1H	OID30064	O95180	CACNA1H	Cardiometabolic_II	O95180	CACNA1H	ENSG00000196557	16	1153106	1221771	1	01:01:00	A	expand
CACNB1	CACNB1	CACNB1:Q02641:OID30820:v1	Voltage-dependent L-type calcium channel subunit beta-1	OID30820	Q02641	CACNB1	Neurology_II	Q02641	CACNB1	ENSG00000067191	17	39173453	39197702	-1	01:01:00	A	expand
CACNB3	CACNB3	CACNB3:P54284:OID31039:v1	Voltage-dependent L-type calcium channel subunit beta-3	OID31039	P54284	CACNB3	Neurology_II	P54284	CACNB3	ENSG00000167535	12	48813794	48828941	1	01:01:00	C	expand
CACYBP	CACYBP	CACYBP:Q9HB71:OID30649:v1	Calcyclin-binding protein	OID30649	Q9HB71	CACYBP	Inflammation_II	Q9HB71	CACYBP	ENSG00000116161	1	174999163	175012027	1	01:10:00	B	expand
CADPS	CADPS	CADPS:Q9ULU8:OID30915:v1	Calcium-dependent secretion activator 1	OID30915	Q9ULU8	CADPS	Neurology_II	Q9ULU8	CADPS	ENSG00000163618	3	62398346	62875416	-1	01:01:00	B	expand
CALB1	CALB1	CALB1:P05937:OID21306:v1	Calbindin	OID21306	P05937	CALB1	Oncology	P05937	CALB1	ENSG00000104327	8	90058608	90095475	-1	01:01:00	B	explore
CALB2	CALB2	CALB2:P22676:OID20801:v1	Calretinin	OID20801	P22676	CALB2	Neurology	P22676	CALB2	ENSG00000172137	16	71358713	71390436	1	01:01:00	A	explore
CALCA	CALCA	CALCA:P01258:OID20983:v1	Calcitonin [Cleaved into: Calcitonin; Katacalcin	OID20983	P01258	CALCA	Neurology	P01258	CALCA	ENSG00000110680	11	14966668	14972351	-1	01:01:00	B	explore
CALCB	CALCB	CALCB:P10092:OID31100:v1	Calcitonin gene-related peptide 2	OID31100	P10092	CALCB	Neurology_II	P10092	CALCB	ENSG00000175868	11	14904997	15082342	1	01:01:00	D	expand
CALCOCO1	CALCOCO1	CALCOCO1:Q9P1Z2:OID21387:v1	Calcium-binding and coiled-coil domain-containing protein 1	OID21387	Q9P1Z2	CALCOCO1	Oncology	Q9P1Z2	CALCOCO1	ENSG00000012822	12	53708517	53727745	-1	01:01:00	C	explore
CALCOCO2	CALCOCO2	CALCOCO2:Q13137:OID30249:v1	Calcium-binding and coiled-coil domain-containing protein 2	OID30249	Q13137	CALCOCO2	Cardiometabolic_II	Q13137	CALCOCO2	ENSG00000136436	17	48831018	48866522	1	01:01:00	B	expand
CALY	CALY	CALY:Q9NYX4:OID30144:v1	Neuron-specific vesicular protein calcyon	OID30144	Q9NYX4	CALY	Cardiometabolic_II	Q9NYX4	CALY	ENSG00000130643	10	133324072	133336935	-1	01:01:00	A	expand
CAMKK1	CAMKK1	CAMKK1:Q8N5S9:OID21182:v1	Calcium/calmodulin-dependent protein kinase kinase 1	OID21182	Q8N5S9	CAMKK1	Oncology	Q8N5S9	CAMKK1	ENSG00000004660	17	3860315	3894891	-1	01:01:00	A	explore
CAMLG	CAMLG	CAMLG:P49069:OID30952:v1	Guided entry of tail-anchored proteins factor CAMLG	OID30952	P49069	CAMLG	Neurology_II	P49069	CAMLG	ENSG00000164615	5	134738495	134752157	1	01:01:00	B	expand
CAMSAP1	CAMSAP1	CAMSAP1:Q5T5Y3:OID31070:v1	Calmodulin-regulated spectrin-associated protein 1	OID31070	Q5T5Y3	CAMSAP1	Neurology_II	Q5T5Y3	CAMSAP1	ENSG00000130559	9	135808487	135907546	-1	01:01:00	C	expand
CANT1	CANT1	CANT1:Q8WVQ1:OID20181:v1	Soluble calcium-activated nucleotidase 1	OID20181	Q8WVQ1	CANT1	Cardiometabolic	Q8WVQ1	CANT1	ENSG00000171302	17	78991716	79009867	-1	01:10:00	B	explore
CAPG	CAPG	CAPG:P40121:OID21431:v1	Macrophage-capping protein	OID21431	P40121	CAPG	Oncology	P40121	CAPG	ENSG00000042493	2	85394753	85418432	-1	01:01:00	C	explore
CAPN3	CAPN3	CAPN3:P20807:OID31384:v1	Calpain-3	OID31384	P20807	CAPN3	Oncology_II	P20807	CAPN3	ENSG00000092529	15	42359498	42412949	1	01:01:00	C	expand
CARHSP1	CARHSP1	CARHSP1:Q9Y2V2:OID20859:v1	Calcium-regulated heat-stable protein 1	OID20859	Q9Y2V2	CARHSP1	Neurology	Q9Y2V2	CARHSP1	ENSG00000153048	16	8852942	8869012	-1	01:01:00	A	explore
CASC3	CASC3	CASC3:O15234:OID30921:v1	Protein CASC3	OID30921	O15234	CASC3	Neurology_II	O15234	CASC3	ENSG00000108349	17	40140318	40172171	1	01:01:00	B	expand
GOLM2	CASC4	GOLM2:Q6P4E1:OID21044:v1	Protein CASC4	OID21044	Q6P4E1	GOLM2	Neurology	Q6P4E1	GOLM2	ENSG00000166734	15	44288719	44415758	1	01:10:00	C	explore
CASP1	CASP1	CASP1:P29466:OID20854:v1	Caspase-1	OID20854	P29466	CASP1	Neurology	P29466	CASP1	ENSG00000137752	11	105025443	105035250	-1	01:01:00	A	explore
CASP10	CASP10	CASP10:Q92851:OID20893:v1	Caspase-10	OID20893	Q92851	CASP10	Neurology	Q92851	CASP10	ENSG00000003400	2	201182898	201229406	1	01:01:00	A	explore
CASP2	CASP2	CASP2:P42575:OID20555:v1	Caspase-2	OID20555	P42575	CASP2	Inflammation	P42575	CASP2	ENSG00000106144	7	143288215	143307696	1	01:01:00	B	explore
CASP3	CASP3	CASP3:P42574:OID20305:v1	Caspase-3	OID20305	P42574	CASP3	Cardiometabolic	P42574	CASP3	ENSG00000164305	4	184627696	184649509	-1	0.111111	C	explore
CASP4	CASP4	CASP4:P49662:OID31276:v1	Caspase-4	OID31276	P49662	CASP4	Oncology_II	P49662	CASP4	ENSG00000196954	11	104942866	104969366	-1	01:01:00	B	expand
CASP7	CASP7	CASP7:P55210:OID31135:v1	Caspase-7	OID31135	P55210	CASP7	Neurology_II	P55210	CASP7	ENSG00000165806	10	113679162	113730907	1	01:01:00	D	expand
CASP8	CASP8	CASP8:Q14790:OID21414:v1	Caspase-8	OID21414	Q14790	CASP8	Oncology	Q14790	CASP8	ENSG00000064012	2	201233443	201287711	1	01:01:00	C	explore
CASP9	CASP9	CASP9:P55211:OID30530:v1	Caspase-9	OID30530	P55211	CASP9	Inflammation_II	P55211	CASP9	ENSG00000132906	1	15490832	15526534	-1	01:01:00	A	expand
CASQ2	CASQ2	CASQ2:O14958:OID30063:v1	Calsequestrin-2	OID30063	O14958	CASQ2	Cardiometabolic_II	O14958	CASQ2	ENSG00000118729	1	115700021	115768714	-1	01:01:00	A	expand
CAT	CAT	CAT:P04040:OID30712:v1	Catalase	OID30712	P04040	CAT	Inflammation_II	P04040	CAT	ENSG00000121691	11	34438934	34472060	1	0.736111	C	expand
CBLIF	CBLIF	CBLIF:P27352:OID20179:v1	Cobalamin binding intrinsic factor	OID20179	P27352	CBLIF	Cardiometabolic	P27352	CBLIF	ENSG00000134812	11	59829273	59845499	-1	01:10:00	B	explore
CBLN1	CBLN1	CBLN1:P23435:OID30851:v1	Cerebellin-1	OID30851	P23435	CBLN1	Neurology_II	P23435	CBLN1	ENSG00000102924	16	49277917	49281838	-1	01:01:00	A	expand
CBLN4	CBLN4	CBLN4:Q9NTU7:OID21386:v1	Cerebellin-4	OID21386	Q9NTU7	CBLN4	Oncology	Q9NTU7	CBLN4	ENSG00000054803	20	55997357	56005519	-1	01:01:00	C	explore
CBS	CBS	CBS:P35520:OID30200:v1	Cystathionine beta-synthase	OID30200	P35520	CBS	Cardiometabolic_II	P35520	CBS	ENSG00000160200	21	43053191	43076943	-1	01:01:00	B	expand
CBX2	CBX2	CBX2:Q14781:OID30177:v1	Chromobox protein homolog 2	OID30177	Q14781	CBX2	Cardiometabolic_II	Q14781	CBX2	ENSG00000173894	17	79778148	79787983	1	01:01:00	A	expand
CC2D1A	CC2D1A	CC2D1A:Q6P1N0:OID20958:v1	Coiled-coil and C2 domain-containing protein 1A	OID20958	Q6P1N0	CC2D1A	Neurology	Q6P1N0	CC2D1A	ENSG00000132024	19	13906201	13930879	1	01:01:00	B	explore
CCAR2	CCAR2	CCAR2:Q8N163:OID31077:v1	Cell cycle and apoptosis regulator protein 2	OID31077	Q8N163	CCAR2	Neurology_II	Q8N163	CCAR2	ENSG00000158941	8	22604757	22620964	1	01:01:00	D	expand
CCDC134	CCDC134	CCDC134:Q9H6E4:OID31413:v1	Coiled-coil domain-containing protein 134	OID31413	Q9H6E4	CCDC134	Oncology_II	Q9H6E4	CCDC134	ENSG00000100147	22	41800679	41832164	1	01:01:00	C	expand
CCDC28A	CCDC28A	CCDC28A:Q8IWP9:OID30973:v1	Coiled-coil domain-containing protein 28A	OID30973	Q8IWP9	CCDC28A	Neurology_II	Q8IWP9	CCDC28A	ENSG00000024862	6	138773769	138793319	1	01:01:00	B	expand
CCDC50	CCDC50	CCDC50:Q8IVM0:OID31001:v1	Coiled-coil domain-containing protein 50	OID31001	Q8IVM0	CCDC50	Neurology_II	Q8IVM0	CCDC50	ENSG00000152492	3	191329085	191398659	1	01:01:00	C	expand
CCDC80	CCDC80	CCDC80:Q76M96:OID20226:v1	Coiled-coil domain-containing protein 80	OID20226	Q76M96	CCDC80	Cardiometabolic	Q76M96	CCDC80	ENSG00000091986	3	112596797	112649530	-1	01:10:00	B	explore
CCER2	CCER2	CCER2:I3L3R5:OID30221:v1	Coiled-coil domain-containing glutamate-rich protein 2	OID30221	I3L3R5	CCER2	Cardiometabolic_II	I3L3R5	CCER2	ENSG00000262484	19	38908980	38912186	-1	01:01:00	B	expand
CCL11	CCL11	CCL11:P51671:OID20668:v1	Eotaxin	OID20668	P51671	CCL11	Inflammation	P51671	CCL11	ENSG00000172156	17	34285742	34288334	1	01:01:00	C	explore
CCL13	CCL13	CCL13:Q99616:OID20655:v1	C-C motif chemokine 13	OID20655	Q99616	CCL13	Inflammation	Q99616	CCL13	ENSG00000181374	17	34356480	34358610	1	01:01:00	C	explore
CCL14	CCL14	CCL14:Q16627:OID20401:v1	C-C motif chemokine 14	OID20401	Q16627	CCL14	Cardiometabolic	Q16627	CCL14	ENSG00000276409	17	35983288	35987004	-1	0.736111	D	explore
CCL15	CCL15	CCL15:Q16663:OID20328:v1	C-C motif chemokine 15	OID20328	Q16663	CCL15	Cardiometabolic	Q16663	CCL15	ENSG00000275718	17	35996440	36001553	-1	0.111111	C	explore
CCL16	CCL16	CCL16:O15467:OID20334:v1	C-C motif chemokine 16	OID20334	O15467	CCL16	Cardiometabolic	O15467	CCL16	ENSG00000275152	17	35976493	35981497	-1	0.111111	C	explore
CCL17	CCL17	CCL17:Q92583:OID20745:v1	C-C motif chemokine 17	OID20745	Q92583	CCL17	Inflammation	Q92583	CCL17	ENSG00000102970	16	57404767	57416063	1	01:10:00	D	explore
CCL18	CCL18	CCL18:P55774:OID20395:v1	C-C motif chemokine 18	OID20395	P55774	CCL18	Cardiometabolic	P55774	CCL18	ENSG00000275385	17	36064272	36072032	1	0.736111	D	explore
CCL19	CCL19	CCL19:Q99731:OID21030:v1	C-C motif chemokine 19	OID21030	Q99731	CCL19	Neurology	Q99731	CCL19	ENSG00000172724	9	34689570	34691276	-1	01:10:00	C	explore
CCL2	CCL2	CCL2:P13500:OID21004:v1	C-C motif chemokine 2	OID21004	P13500	CCL2	Neurology	P13500	CCL2	ENSG00000108691	17	34255218	34257203	1	01:01:00	B	explore
CCL20	CCL20	CCL20:P78556:OID20671:v1	C-C motif chemokine 20	OID20671	P78556	CCL20	Inflammation	P78556	CCL20	ENSG00000115009	2	227805739	227817564	1	01:01:00	C	explore
CCL21	CCL21	CCL21:O00585:OID20686:v1	C-C motif chemokine 21	OID20686	O00585	CCL21	Inflammation	O00585	CCL21	ENSG00000137077	9	34709005	34710136	-1	01:10:00	D	explore
CCL22	CCL22	CCL22:O00626:OID20765:v1	C-C motif chemokine 22	OID20765	O00626	CCL22	Inflammation	O00626	CCL22	ENSG00000102962	16	57358783	57366189	1	01:10:00	D	explore
CCL23	CCL23	CCL23:P55773:OID20693:v1	C-C motif chemokine 23	OID20693	P55773	CCL23	Inflammation	P55773	CCL23	ENSG00000274736	17	36013056	36017972	-1	01:10:00	D	explore
CCL24	CCL24	CCL24:O00175:OID20772:v1	C-C motif chemokine 24	OID20772	O00175	CCL24	Inflammation	O00175	CCL24	ENSG00000106178	7	75810825	75823356	-1	01:10:00	D	explore
CCL25	CCL25	CCL25:O15444:OID20674:v1	C-C motif chemokine 25	OID20674	O15444	CCL25	Inflammation	O15444	CCL25	ENSG00000131142	19	8052318	8062660	1	01:01:00	C	explore
CCL26	CCL26	CCL26:Q9Y258:OID20546:v1	C-C motif chemokine 26	OID20546	Q9Y258	CCL26	Inflammation	Q9Y258	CCL26	ENSG00000006606	7	75769533	75789896	-1	01:01:00	B	explore
CCL27	CCL27	CCL27:Q9Y4X3:OID20121:v1	C-C motif chemokine 27	OID20121	Q9Y4X3	CCL27	Cardiometabolic	Q9Y4X3	CCL27	ENSG00000213927	9	34661880	34664048	-1	01:10:00	B	explore
CCL28	CCL28	CCL28:Q9NRJ3:OID20569:v1	C-C motif chemokine 28	OID20569	Q9NRJ3	CCL28	Inflammation	Q9NRJ3	CCL28	ENSG00000151882	5	43376645	43412391	-1	01:01:00	B	explore
CCL3	CCL3	CCL3:P10147:OID20610:v1	C-C motif chemokine 3	OID20610	P10147	CCL3	Inflammation	P10147	CCL3	ENSG00000277632	17	36088256	36090169	-1	01:01:00	B	explore
CCL4	CCL4	CCL4:P13236:OID20695:v1	C-C motif chemokine 4	OID20695	P13236	CCL4	Inflammation	P13236	CCL4	ENSG00000275302	17	36103827	36105621	1	01:10:00	D	explore
CCL5	CCL5	CCL5:P13501:OID20412:v1	C-C motif chemokine 5	OID20412	P13501	CCL5	Cardiometabolic	P13501	CCL5	ENSG00000271503	17	35871491	35880793	-1	0.736111	D	explore
CCL7	CCL7	CCL7:P80098:OID20523:v1	C-C motif chemokine 7	OID20523	P80098	CCL7	Inflammation	P80098	CCL7	ENSG00000108688	17	34270221	34272242	1	01:01:00	B	explore
CCL8	CCL8	CCL8:P80075:OID21466:v1	C-C motif chemokine 8	OID21466	P80075	CCL8	Oncology	P80075	CCL8	ENSG00000108700	17	34319435	34321402	1	01:01:00	C	explore
CCN1	CCN1	CCN1:O00622:OID21368:v1	CCN family member 1	OID21368	O00622	CCN1	Oncology	O00622	CCN1	ENSG00000142871	1	85580761	85584589	1	01:01:00	B	explore
CCN2	CCN2	CCN2:P29279:OID20709:v1	CCN family member 2	OID20709	P29279	CCN2	Inflammation	P29279	CCN2	ENSG00000118523	6	131948176	131951372	-1	01:10:00	D	explore
CCN3	CCN3	CCN3:P48745:OID20299:v1	CCN family member 3	OID20299	P48745	CCN3	Cardiometabolic	P48745	CCN3	ENSG00000136999	8	119416446	119424434	1	0.111111	C	explore
CCN4	CCN4	CCN4:O95388:OID21444:v1	WNT1-inducible-signaling pathway protein 1	OID21444	O95388	CCN4	Oncology	O95388	CCN4	ENSG00000104415	8	133191039	133231690	1	01:01:00	C	explore
CCN5	CCN5	CCN5:O76076:OID21068:v1	WNT1-inducible-signaling pathway protein 2	OID21068	O76076	CCN5	Neurology	O76076	CCN5	ENSG00000064205	20	44714844	44728509	1	0.111111	D	explore
CCND2	CCND2	CCND2:P30279:OID31316:v1	G1/S-specific cyclin-D2	OID31316	P30279	CCND2	Oncology_II	P30279	CCND2	ENSG00000118971	12	4269771	4305353	1	01:01:00	B	expand
CCNE1	CCNE1	CCNE1:P24864:OID30456:v1	G1/S-specific cyclin-E1	OID30456	P24864	CCNE1	Inflammation_II	P24864	CCNE1	ENSG00000105173	19	29811991	29824312	1	01:01:00	A	expand
CCS	CCS	CCS:O14618:OID20973:v1	Copper chaperone for superoxide dismutase	OID20973	O14618	CCS	Neurology	O14618	CCS	ENSG00000173992	11	66593153	66606019	1	01:01:00	B	explore
CCT5	CCT5	CCT5:P48643:OID21200:v1	T-complex protein 1 subunit epsilon	OID21200	P48643	CCT5	Oncology	P48643	CCT5	ENSG00000150753	5	10249929	10266389	1	01:01:00	A	explore
CD101	CD101	CD101:Q93033:OID31480:v1	Immunoglobulin superfamily member 2	OID31480	Q93033	CD101	Oncology_II	Q93033	CD101	ENSG00000134256	1	117001750	117036552	1	01:01:00	D	expand
CD109	CD109	CD109:Q6YHK3:OID21108:v1	CD109 antigen	OID21108	Q6YHK3	CD109	Neurology	Q6YHK3	CD109	ENSG00000156535	6	73695785	73828316	1	0.111111	D	explore
CD14	CD14	CD14:P08571:OID20378:v1	Monocyte differentiation antigen CD14	OID20378	P08571	CD14	Cardiometabolic	P08571	CD14	ENSG00000170458	5	140631728	140633701	-1	0.736111	D	explore
CD160	CD160	CD160:O95971:OID20647:v1	CD160 antigen	OID20647	O95971	CD160	Inflammation	O95971	CD160	ENSG00000117281	1	145719471	145739288	1	01:01:00	C	explore
CD163	CD163	CD163:Q86VB7:OID20360:v1	Scavenger receptor cysteine-rich type 1 protein M130	OID20360	Q86VB7	CD163	Cardiometabolic	Q86VB7	CD163	ENSG00000177575	12	7470811	7503893	-1	0.736111	D	explore
CD164	CD164	CD164:Q04900:OID21080:v1	Sialomucin core protein 24	OID21080	Q04900	CD164	Neurology	Q04900	CD164	ENSG00000135535	6	109366514	109382467	-1	0.111111	D	explore
CD164L2	CD164L2	CD164L2:Q6UWJ8:OID30922:v1	CD164 sialomucin-like 2 protein	OID30922	Q6UWJ8	CD164L2	Neurology_II	Q6UWJ8	CD164L2	ENSG00000174950	1	27379176	27383333	-1	01:01:00	B	expand
CD177	CD177	CD177:Q8N6Q3:OID21119:v1	CD177 antigen	OID21119	Q8N6Q3	CD177	Neurology	Q8N6Q3	CD177	ENSG00000204936	19	43353686	43363172	1	0.111111	D	explore
CD1C	CD1C	CD1C:P29017:OID21483:v1	T-cell surface glycoprotein CD1c	OID21483	P29017	CD1C	Oncology	P29017	CD1C	ENSG00000158481	1	158289923	158294774	1	01:10:00	D	explore
CD2	CD2	CD2:P06729:OID30097:v1	T-cell surface antigen CD2	OID30097	P06729	CD2	Cardiometabolic_II	P06729	CD2	ENSG00000116824	1	116754430	116769229	1	01:01:00	A	expand
CD200	CD200	CD200:P41217:OID20603:v1	OX-2 membrane glycoprotein	OID20603	P41217	CD200	Inflammation	P41217	CD200	ENSG00000091972	3	112332347	112362812	1	01:01:00	B	explore
CD200R1	CD200R1	CD200R1:Q8TD46:OID20595:v1	Cell surface glycoprotein CD200 receptor 1	OID20595	Q8TD46	CD200R1	Inflammation	Q8TD46	CD200R1	ENSG00000163606	3	112921205	112975103	-1	01:01:00	B	explore
CD207	CD207	CD207:Q9UJ71:OID21298:v1	C-type lectin domain family 4 member K	OID21298	Q9UJ71	CD207	Oncology	Q9UJ71	CD207	ENSG00000116031	2	70830211	70835816	-1	01:01:00	B	explore
CD209	CD209	CD209:Q9NNX6:OID20262:v1	CD209 antigen	OID20262	Q9NNX6	CD209	Cardiometabolic	Q9NNX6	CD209	ENSG00000090659	19	7739993	7747564	-1	0.111111	C	explore
CD22	CD22	CD22:P20273:OID20637:v1	B-cell receptor CD22	OID20637	P20273	CD22	Inflammation	P20273	CD22	ENSG00000012124	19	35319261	35347361	1	01:01:00	C	explore
CD226	CD226	CD226:Q15762:OID30556:v1	CD226 antigen	OID30556	Q15762	CD226	Inflammation_II	Q15762	CD226	ENSG00000150637	18	69831158	69961803	-1	01:01:00	A	expand
CD244	CD244	CD244:Q9BZW8:OID20628:v1	Natural killer cell receptor 2B4	OID20628	Q9BZW8	CD244	Inflammation	Q9BZW8	CD244	ENSG00000122223	1	160830160	160862887	-1	01:01:00	C	explore
CD248	CD248	CD248:Q9HCU0:OID30394:v1	Endosialin	OID30394	Q9HCU0	CD248	Cardiometabolic_II	Q9HCU0	CD248	ENSG00000174807	11	66314494	66317044	-1	0.111111	D	expand
CD27	CD27	CD27:P26842:OID21527:v1	CD27 antigen	OID21527	P26842	CD27	Oncology	P26842	CD27	ENSG00000139193	12	6444955	6451718	1	01:10:00	D	explore
CD274	CD274	CD274:Q9NZQ7:OID20966:v1	Programmed cell death 1 ligand 1	OID20966	Q9NZQ7	CD274	Neurology	Q9NZQ7	CD274	ENSG00000120217	9	5450503	5470566	1	01:01:00	B	explore
CD276	CD276	CD276:Q5ZPR3:OID20680:v1	CD276 antigen	OID20680	Q5ZPR3	CD276	Inflammation	Q5ZPR3	CD276	ENSG00000103855	15	73683966	73714514	1	01:10:00	D	explore
CD28	CD28	CD28:P10747:OID21265:v1	T-cell-specific surface glycoprotein CD28	OID21265	P10747	CD28	Oncology	P10747	CD28	ENSG00000178562	2	203706475	203738912	1	01:01:00	A	explore
CD2AP	CD2AP	CD2AP:Q9Y5K6:OID20177:v1	CD2-associated protein	OID20177	Q9Y5K6	CD2AP	Cardiometabolic	Q9Y5K6	CD2AP	ENSG00000198087	6	47477789	47627263	1	01:10:00	B	explore
CD300A	CD300A	CD300A:Q9UGN4:OID30576:v1	CMRF35-like molecule 8	OID30576	Q9UGN4	CD300A	Inflammation_II	Q9UGN4	CD300A	ENSG00000167851	17	74466399	74484794	1	01:10:00	B	expand
CD300C	CD300C	CD300C:Q08708:OID21010:v1	CMRF35-like molecule 6	OID21010	Q08708	CD300C	Neurology	Q08708	CD300C	ENSG00000167850	17	74541073	74546115	-1	01:10:00	C	explore
CD300E	CD300E	CD300E:Q496F6:OID21418:v1	CMRF35-like molecule 2	OID21418	Q496F6	CD300E	Oncology	Q496F6	CD300E	ENSG00000186407	17	74609885	74623738	-1	01:01:00	C	explore
CD300LF	CD300LF	CD300LF:Q8TDQ1:OID21469:v1	CMRF35-like molecule 1	OID21469	Q8TDQ1	CD300LF	Oncology	Q8TDQ1	CD300LF	ENSG00000186074	17	74694311	74712978	-1	01:01:00	C	explore
CD300LG	CD300LG	CD300LG:Q6UXG3:OID21130:v1	CMRF35-like molecule 9	OID21130	Q6UXG3	CD300LG	Neurology	Q6UXG3	CD300LG	ENSG00000161649	17	43847148	43863639	1	0.111111	D	explore
CD302	CD302	CD302:Q8IX05:OID21328:v1	CD302 antigen	OID21328	Q8IX05	CD302	Oncology	Q8IX05	CD302	ENSG00000241399	2	159768628	159798255	-1	01:01:00	B	explore
CD33	CD33	CD33:P20138:OID21472:v1	Myeloid cell surface antigen CD33	OID21472	P20138	CD33	Oncology	P20138	CD33	ENSG00000105383	19	51225064	51243860	1	01:10:00	D	explore
CD34	CD34	CD34:P28906:OID21025:v1	Hematopoietic progenitor cell antigen CD34	OID21025	P28906	CD34	Neurology	P28906	CD34	ENSG00000174059	1	207880972	207911402	-1	01:10:00	C	explore
CD36	CD36	CD36:P16671:OID30485:v1	Platelet glycoprotein 4	OID30485	P16671	CD36	Inflammation_II	P16671	CD36	ENSG00000135218	7	80369575	80679277	1	01:01:00	A	expand
CD38	CD38	CD38:P28907:OID21316:v1	ADP-ribosyl cyclase/cyclic ADP-ribose hydrolase 1	OID21316	P28907	CD38	Oncology	P28907	CD38	ENSG00000004468	4	15778275	15853232	1	01:01:00	B	explore
CD3D	CD3D	CD3D:P04234:OID30827:v1	T-cell surface glycoprotein CD3 delta chain	OID30827	P04234	CD3D	Neurology_II	P04234	CD3D	ENSG00000167286	11	118339075	118342705	-1	01:01:00	A	expand
CD3E	CD3E	CD3E:P07766:OID31302:v1	T-cell surface glycoprotein CD3 epsilon chain	OID31302	P07766	CD3E	Oncology_II	P07766	CD3E	ENSG00000198851	11	118304730	118316175	1	01:01:00	B	expand
CD3G	CD3G	CD3G:P09693:OID30448:v1	T-cell surface glycoprotein CD3 gamma chain	OID30448	P09693	CD3G	Inflammation_II	P09693	CD3G	ENSG00000160654	11	118344344	118355161	1	01:01:00	A	expand
CD4	CD4	CD4:P01730:OID20584:v1	T-cell surface glycoprotein CD4	OID20584	P01730	CD4	Inflammation	P01730	CD4	ENSG00000010610	12	6786858	6820799	1	01:01:00	B	explore
CD40	CD40	CD40:P25942:OID20724:v1	Tumor necrosis factor receptor superfamily member 5	OID20724	P25942	CD40	Inflammation	P25942	CD40	ENSG00000101017	20	46118278	46129863	1	01:10:00	D	explore
CD40LG	CD40LG	CD40LG:P29965:OID20616:v1	CD40 ligand	OID20616	P29965	CD40LG	Inflammation	P29965	CD40LG	ENSG00000102245	X	136648158	136660390	1	01:01:00	C	explore
CD46	CD46	CD46:P15529:OID20380:v1	Membrane cofactor protein	OID20380	P15529	CD46	Cardiometabolic	P15529	CD46	ENSG00000117335	1	207752054	207795513	1	0.736111	D	explore
CD48	CD48	CD48:P09326:OID20692:v1	CD48 antigen	OID20692	P09326	CD48	Inflammation	P09326	CD48	ENSG00000117091	1	160678746	160711831	-1	01:10:00	D	explore
CD5	CD5	CD5:P06127:OID21449:v1	T-cell surface glycoprotein CD5	OID21449	P06127	CD5	Oncology	P06127	CD5	ENSG00000110448	11	61102489	61127852	1	01:01:00	C	explore
CD55	CD55	CD55:P08174:OID20377:v1	Complement decay-accelerating factor	OID20377	P08174	CD55	Cardiometabolic	P08174	CD55	ENSG00000196352	1	207321532	207386804	1	0.736111	D	explore
CD58	CD58	CD58:P19256:OID20716:v1	Lymphocyte function-associated antigen 3	OID20716	P19256	CD58	Inflammation	P19256	CD58	ENSG00000116815	1	116514534	116571039	-1	01:10:00	D	explore
CD59	CD59	CD59:P13987:OID20339:v1	CD59 glycoprotein	OID20339	P13987	CD59	Cardiometabolic	P13987	CD59	ENSG00000085063	11	33703010	33736479	-1	0.111111	C	explore
CD5L	CD5L	CD5L:O43866:OID30775:v1	CD5 antigen-like	OID30775	O43866	CD5L	Inflammation_II	O43866	CD5L	ENSG00000073754	1	157830911	157898256	-1	1:100000	D	expand
CD6	CD6	CD6:P30203:OID20649:v1	T-cell differentiation antigen CD6	OID20649	P30203	CD6	Inflammation	P30203	CD6	ENSG00000013725	11	60971680	61020377	1	01:01:00	C	explore
CD63	CD63	CD63:P08962:OID20988:v1	CD63 antigen	OID20988	P08962	CD63	Neurology	P08962	CD63	ENSG00000135404	12	55725323	55729707	-1	01:01:00	B	explore
CD69	CD69	CD69:Q07108:OID20206:v1	Early activation antigen CD69	OID20206	Q07108	CD69	Cardiometabolic	Q07108	CD69	ENSG00000110848	12	9752486	9760901	-1	01:10:00	B	explore
CD7	CD7	CD7:P09564:OID30543:v1	T-cell antigen CD7	OID30543	P09564	CD7	Inflammation_II	P09564	CD7	ENSG00000173762	17	82314868	82317608	-1	01:01:00	A	expand
CD70	CD70	CD70:P32970:OID20599:v1	CD70 antigen	OID20599	P32970	CD70	Inflammation	P32970	CD70	ENSG00000125726	19	6583183	6604103	-1	01:01:00	B	explore
CD72	CD72	CD72:P21854:OID30641:v1	B-cell differentiation antigen CD72	OID30641	P21854	CD72	Inflammation_II	P21854	CD72	ENSG00000137101	9	35609982	35646810	-1	01:10:00	B	expand
CD74	CD74	CD74:P04233:OID21040:v1	HLA class II histocompatibility antigen gamma chain	OID21040	P04233	CD74	Neurology	P04233	CD74	ENSG00000019582	5	150401637	150412969	-1	01:10:00	C	explore
CD79B	CD79B	CD79B:P40259:OID20635:v1	B-cell antigen receptor complex-associated protein beta chain	OID20635	P40259	CD79B	Inflammation	P40259	CD79B	ENSG00000007312	17	63928740	63932336	-1	01:01:00	C	explore
CD80	CD80	CD80:P33681:OID30291:v1	T-lymphocyte activation antigen CD80	OID30291	P33681	CD80	Cardiometabolic_II	P33681	CD80	ENSG00000121594	3	119524293	119559614	-1	01:10:00	C	expand
CD82	CD82	CD82:P27701:OID31256:v1	CD82 antigen	OID31256	P27701	CD82	Oncology_II	P27701	CD82	ENSG00000085117	11	44564427	44620358	1	01:01:00	B	expand
CD83	CD83	CD83:Q01151:OID20565:v1	CD83 antigen	OID20565	Q01151	CD83	Inflammation	Q01151	CD83	ENSG00000112149	6	14117256	14136918	1	01:01:00	B	explore
CD84	CD84	CD84:Q9UIB8:OID20607:v1	SLAM family member 5	OID20607	Q9UIB8	CD84	Inflammation	Q9UIB8	CD84	ENSG00000066294	1	160541095	160579516	-1	01:01:00	B	explore
CD86	CD86	CD86:P42081:OID31500:v1	T-lymphocyte activation antigen CD86	OID31500	P42081	CD86	Oncology_II	P42081	CD86	ENSG00000114013	3	122055362	122121139	1	01:01:00	D	expand
CD8A	CD8A	CD8A:P01732:OID21018:v1	T-cell surface glycoprotein CD8 alpha chain	OID21018	P01732	CD8A	Neurology	P01732	CD8A	ENSG00000153563	2	86784610	86808396	-1	01:10:00	C	explore
CD93	CD93	CD93:Q9NPY3:OID20397:v1	Complement component C1q receptor	OID20397	Q9NPY3	CD93	Cardiometabolic	Q9NPY3	CD93	ENSG00000125810	20	23079360	23086324	-1	0.736111	D	explore
CD99	CD99	CD99:P14209:OID21110:v1	CD99 antigen	OID21110	P14209	CD99	Neurology	P14209	CD99	ENSG00000002586	X	2691187	2741309	1	0.111111	D	explore
CD99L2	CD99L2	CD99L2:Q8TCZ2:OID21122:v1	CD99 antigen-like protein 2	OID21122	Q8TCZ2	CD99L2	Neurology	Q8TCZ2	CD99L2	ENSG00000102181	X	150766336	150898816	-1	0.111111	D	explore
CDA	CDA	CDA:P32320:OID30345:v1	Cytidine deaminase	OID30345	P32320	CDA	Cardiometabolic_II	P32320	CDA	ENSG00000158825	1	20589086	20618903	1	01:10:00	C	expand
CDAN1	CDAN1	CDAN1:Q8IWY9:OID31076:v1	Codanin-1	OID31076	Q8IWY9	CDAN1	Neurology_II	Q8IWY9	CDAN1	ENSG00000140326	15	42723544	42737128	-1	01:01:00	D	expand
CDC123	CDC123	CDC123:O75794:OID31242:v1	Cell division cycle protein 123 homolog	OID31242	O75794	CDC123	Oncology_II	O75794	CDC123	ENSG00000151465	10	12195965	12250589	1	01:01:00	A	expand
CDC25A	CDC25A	CDC25A:P30304:OID31189:v1	M-phase inducer phosphatase 1	OID31189	P30304	CDC25A	Oncology_II	P30304	CDC25A	ENSG00000164045	3	48157146	48188417	-1	01:01:00	A	expand
CDC26	CDC26	CDC26:Q8NHZ8:OID31508:v1	Anaphase-promoting complex subunit CDC26	OID31508	Q8NHZ8	CDC26	Oncology_II	Q8NHZ8	CDC26	ENSG00000176386	9	113255835	113275572	-1	01:01:00	D	expand
CDC27	CDC27	CDC27:P30260:OID21238:v1	Cell division cycle protein 27 homolog	OID21238	P30260	CDC27	Oncology	P30260	CDC27	ENSG00000004897	17	47117703	47189422	-1	01:01:00	A	explore
CDC37	CDC37	CDC37:Q16543:OID21470:v1	Hsp90 co-chaperone Cdc37	OID21470	Q16543	CDC37	Oncology	Q16543	CDC37	ENSG00000105401	19	10391133	10420121	-1	01:10:00	D	explore
CDC42BPB	CDC42BPB	CDC42BPB:Q9Y5S2:OID31485:v1	Serine/threonine-protein kinase MRCK beta	OID31485	Q9Y5S2	CDC42BPB	Oncology_II	Q9Y5S2	CDC42BPB	ENSG00000198752	14	102932380	103057549	-1	01:01:00	D	expand
CDCP1	CDCP1	CDCP1:Q9H5V8:OID20940:v1	CUB domain-containing protein 1	OID20940	Q9H5V8	CDCP1	Neurology	Q9H5V8	CDCP1	ENSG00000163814	3	45082277	45146422	-1	01:01:00	B	explore
CDH1	CDH1	CDH1:P12830:OID20353:v1	Cadherin-1	OID20353	P12830	CDH1	Cardiometabolic	P12830	CDH1	ENSG00000039068	16	68737292	68835537	1	0.736111	D	explore
CDH15	CDH15	CDH15:P55291:OID21005:v1	Cadherin-15	OID21005	P55291	CDH15	Neurology	P55291	CDH15	ENSG00000129910	16	89171748	89195492	1	01:10:00	C	explore
CDH17	CDH17	CDH17:Q12864:OID20134:v1	Cadherin-17	OID20134	Q12864	CDH17	Cardiometabolic	Q12864	CDH17	ENSG00000079112	8	94127162	94217303	-1	01:10:00	B	explore
CDH2	CDH2	CDH2:P19022:OID20170:v1	Cadherin-2	OID20170	P19022	CDH2	Cardiometabolic	P19022	CDH2	ENSG00000170558	18	27932879	28177946	-1	01:10:00	B	explore
CDH22	CDH22	CDH22:Q9UJ99:OID31332:v1	Cadherin-22	OID31332	Q9UJ99	CDH22	Oncology_II	Q9UJ99	CDH22	ENSG00000149654	20	46173739	46308498	-1	01:01:00	B	expand
CDH23	CDH23	CDH23:Q9H251:OID31074:v1	Cadherin-23	OID31074	Q9H251	CDH23	Neurology_II	Q9H251	CDH23	ENSG00000107736	10	71396920	71815947	1	01:01:00	D	expand
CDH3	CDH3	CDH3:P22223:OID21008:v1	Cadherin-3	OID21008	P22223	CDH3	Neurology	P22223	CDH3	ENSG00000062038	16	68636189	68727468	1	01:10:00	C	explore
CDH4	CDH4	CDH4:P55283:OID30875:v1	Cadherin-4	OID30875	P55283	CDH4	Neurology_II	P55283	CDH4	ENSG00000179242	20	61252261	61940617	1	01:01:00	A	expand
CDH5	CDH5	CDH5:P33151:OID20243:v1	Cadherin-5	OID20243	P33151	CDH5	Cardiometabolic	P33151	CDH5	ENSG00000179776	16	66366622	66404784	1	0.111111	C	explore
CDH6	CDH6	CDH6:P55285:OID20157:v1	Cadherin-6	OID20157	P55285	CDH6	Cardiometabolic	P55285	CDH6	ENSG00000113361	5	31193686	31329146	1	01:10:00	B	explore
CDHR1	CDHR1	CDHR1:Q96JP9:OID20808:v1	Cadherin-related family member 1	OID20808	Q96JP9	CDHR1	Neurology	Q96JP9	CDHR1	ENSG00000148600	10	84194537	84219621	1	01:01:00	A	explore
CDHR2	CDHR2	CDHR2:Q9BYE9:OID21282:v1	Cadherin-related family member 2	OID21282	Q9BYE9	CDHR2	Oncology	Q9BYE9	CDHR2	ENSG00000074276	5	176542511	176595974	1	01:01:00	B	explore
CDHR5	CDHR5	CDHR5:Q9HBB8:OID20193:v1	Cadherin-related family member 5	OID20193	Q9HBB8	CDHR5	Cardiometabolic	Q9HBB8	CDHR5	ENSG00000099834	11	616577	626078	-1	01:10:00	B	explore
CDK1	CDK1	CDK1:P06493:OID31164:v1	Cyclin-dependent kinase 1	OID31164	P06493	CDK1	Oncology_II	P06493	CDK1	ENSG00000170312	10	60778331	60794852	1	01:01:00	A	expand
CDK5RAP3	CDK5RAP3	CDK5RAP3:Q96JB5:OID30985:v1	CDK5 regulatory subunit-associated protein 3	OID30985	Q96JB5	CDK5RAP3	Neurology_II	Q96JB5	CDK5RAP3	ENSG00000108465	17	47967810	47981781	1	01:01:00	C	expand
CDKL5	CDKL5	CDKL5:O76039:OID30796:v1	Cyclin-dependent kinase-like 5	OID30796	O76039	CDKL5	Neurology_II	O76039	CDKL5	ENSG00000008086	X	18425583	18653629	1	01:01:00	A	expand
CDKN1A	CDKN1A	CDKN1A:P38936:OID21319:v1	Cyclin-dependent kinase inhibitor 1	OID21319	P38936	CDKN1A	Oncology	P38936	CDKN1A	ENSG00000124762	6	36676460	36687337	1	01:01:00	B	explore
CDKN2D	CDKN2D	CDKN2D:P55273:OID21295:v1	Cyclin-dependent kinase 4 inhibitor D	OID21295	P55273	CDKN2D	Oncology	P55273	CDKN2D	ENSG00000129355	19	10566460	10569059	-1	01:01:00	B	explore
CDNF	CDNF	CDNF:Q49AH0:OID21318:v1	Cerebral dopamine neurotrophic factor	OID21318	Q49AH0	CDNF	Oncology	Q49AH0	CDNF	ENSG00000185267	10	14819245	14838575	-1	01:01:00	B	explore
CDON	CDON	CDON:Q4KMG0:OID20754:v1	Cell adhesion molecule-related/down-regulated by oncogenes	OID20754	Q4KMG0	CDON	Inflammation	Q4KMG0	CDON	ENSG00000064309	11	125955796	126063335	-1	01:10:00	D	explore
CDSN	CDSN	CDSN:Q15517:OID20667:v1	Corneodesmosin	OID20667	Q15517	CDSN	Inflammation	Q15517	CDSN	ENSG00000204539	6	31115087	31120446	-1	01:01:00	C	explore
CEACAM1	CEACAM1	CEACAM1:P13688:OID21528:v1	Carcinoembryonic antigen-related cell adhesion molecule 1	OID21528	P13688	CEACAM1	Oncology	P13688	CEACAM1	ENSG00000079385	19	42507304	42561234	-1	01:10:00	D	explore
CEACAM16	CEACAM16	CEACAM16:Q2WEN9:OID31495:v1	Carcinoembryonic antigen-related cell adhesion molecule 16	OID31495	Q2WEN9	CEACAM16	Oncology_II	Q2WEN9	CEACAM16	ENSG00000213892	19	44699151	44710718	1	01:01:00	D	expand
CEACAM19	CEACAM19	CEACAM19:Q7Z692:OID31443:v1	Carcinoembryonic antigen-related cell adhesion molecule 19	OID31443	Q7Z692	CEACAM19	Oncology_II	Q7Z692	CEACAM19	ENSG00000186567	19	44662278	44684359	1	01:01:00	D	expand
CEACAM20	CEACAM20	CEACAM20:Q6UY09:OID31308:v1	Carcinoembryonic antigen-related cell adhesion molecule 20	OID31308	Q6UY09	CEACAM20	Oncology_II	Q6UY09	CEACAM20	ENSG00000273777	19	44501677	44529788	-1	01:01:00	B	expand
CEACAM21	CEACAM21	CEACAM21:Q3KPI0:OID20548:v1	Carcinoembryonic antigen-related cell adhesion molecule 21	OID20548	Q3KPI0	CEACAM21	Inflammation	Q3KPI0	CEACAM21	ENSG00000007129	19	41549518	41586844	1	01:01:00	B	explore
CEACAM3	CEACAM3	CEACAM3:P40198:OID21245:v1	Carcinoembryonic antigen-related cell adhesion molecule 3	OID21245	P40198	CEACAM3	Oncology	P40198	CEACAM3	ENSG00000170956	19	41796587	41811554	1	01:01:00	A	explore
CEACAM5	CEACAM5	CEACAM5:P06731:OID21171:v1	Carcinoembryonic antigen-related cell adhesion molecule 5	OID21171	P06731	CEACAM5	Oncology	P06731	CEACAM5	ENSG00000105388	19	41708585	41730433	1	01:01:00	A	explore
CEACAM6	CEACAM6	CEACAM6:P40199:OID30362:v1	Carcinoembryonic antigen-related cell adhesion molecule 6	OID30362	P40199	CEACAM6	Cardiometabolic_II	P40199	CEACAM6	ENSG00000086548	19	41750977	41772211	1	0.111111	D	expand
CEACAM8	CEACAM8	CEACAM8:P31997:OID20102:v1	Carcinoembryonic antigen-related cell adhesion molecule 8	OID20102	P31997	CEACAM8	Cardiometabolic	P31997	CEACAM8	ENSG00000124469	19	42580243	42595055	-1	01:01:00	A	explore
CEBPA	CEBPA	CEBPA:P49715:OID30458:v1	CCAAT/enhancer-binding protein alpha	OID30458	P49715	CEBPA	Inflammation_II	P49715	CEBPA	ENSG00000245848	19	33299934	33302534	-1	01:01:00	A	expand
CEBPB	CEBPB	CEBPB:P17676:OID20052:v1	CCAAT/enhancer-binding protein beta	OID20052	P17676	CEBPB	Cardiometabolic	P17676	CEBPB	ENSG00000172216	20	50190830	50192668	1	01:01:00	A	explore
CELA2A	CELA2A	CELA2A:P08217:OID30411:v1	Chymotrypsin-like elastase family member 2A	OID30411	P08217	CELA2A	Cardiometabolic_II	P08217	CELA2A	ENSG00000142615	1	15456728	15472091	1	0.111111	D	expand
CELA3A	CELA3A	CELA3A:P09093:OID20298:v1	Chymotrypsin-like elastase family member 3A	OID20298	P09093	CELA3A	Cardiometabolic	P09093	CELA3A	ENSG00000142789	1	22001657	22012542	1	0.111111	C	explore
CELSR2	CELSR2	CELSR2:Q9HCU4:OID30593:v1	Cadherin EGF LAG seven-pass G-type receptor 2	OID30593	Q9HCU4	CELSR2	Inflammation_II	Q9HCU4	CELSR2	ENSG00000143126	1	109249539	109275751	1	01:10:00	B	expand
CEMIP2	CEMIP2	CEMIP2:Q9UHN6:OID30499:v1	Cell surface hyaluronidase	OID30499	Q9UHN6	CEMIP2	Inflammation_II	Q9UHN6	CEMIP2	ENSG00000135048	9	71683366	71816690	-1	01:01:00	A	expand
CEND1	CEND1	CEND1:Q8N111:OID30821:v1	Cell cycle exit and neuronal differentiation protein 1	OID30821	Q8N111	CEND1	Neurology_II	Q8N111	CEND1	ENSG00000184524	11	787115	790113	-1	01:01:00	A	expand
CENPF	CENPF	CENPF:P49454:OID31329:v1	Centromere protein F	OID31329	P49454	CENPF	Oncology_II	P49454	CENPF	ENSG00000117724	1	214603195	214664571	1	01:01:00	B	expand
CENPJ	CENPJ	CENPJ:Q9HC77:OID31314:v1	Centromere protein J	OID31314	Q9HC77	CENPJ	Oncology_II	Q9HC77	CENPJ	ENSG00000151849	13	24882279	24922889	-1	01:01:00	B	expand
CEP112	CEP112	CEP112:Q8N8E3:OID30115:v1	Centrosomal protein of 112 kDa	OID30115	Q8N8E3	CEP112	Cardiometabolic_II	Q8N8E3	CEP112	ENSG00000154240	17	65635537	66192133	-1	01:01:00	A	expand
CEP152	CEP152	CEP152:O94986:OID31249:v1	Centrosomal protein of 152 kDa	OID31249	O94986	CEP152	Oncology_II	O94986	CEP152	ENSG00000103995	15	48712928	48811146	-1	01:01:00	A	expand
CEP164	CEP164	CEP164:Q9UPV0:OID20441:v1	Centrosomal protein of 164 kDa	OID20441	Q9UPV0	CEP164	Inflammation	Q9UPV0	CEP164	ENSG00000110274	11	117314557	117413266	1	01:01:00	A	explore
CEP170	CEP170	CEP170:Q5SW79:OID30240:v1	Centrosomal protein of 170 kDa	OID30240	Q5SW79	CEP170	Cardiometabolic_II	Q5SW79	CEP170	ENSG00000143702	1	243124428	243255348	-1	01:01:00	B	expand
CEP290	CEP290	CEP290:O15078:OID31287:v1	Centrosomal protein of 290 kDa	OID31287	O15078	CEP290	Oncology_II	O15078	CEP290	ENSG00000198707	12	88049016	88142099	-1	01:01:00	B	expand
CEP350	CEP350	CEP350:Q5VT06:OID31247:v1	Centrosome-associated protein 350	OID31247	Q5VT06	CEP350	Oncology_II	Q5VT06	CEP350	ENSG00000135837	1	179954674	180114880	1	01:01:00	A	expand
CEP85	CEP85	CEP85:Q6P2H3:OID21241:v1	Centrosomal protein of 85 kDa	OID21241	Q6P2H3	CEP85	Oncology	Q6P2H3	CEP85	ENSG00000130695	1	26234200	26278808	1	01:01:00	A	explore
CES1	CES1	CES1:P23141:OID20244:v1	Liver carboxylesterase 1	OID20244	P23141	CES1	Cardiometabolic	P23141	CES1	ENSG00000198848	16	55802851	55833337	-1	0.111111	C	explore
CES3	CES3	CES3:Q6UWW8:OID21340:v1	Carboxylesterase 3	OID21340	Q6UWW8	CES3	Oncology	Q6UWW8	CES3	ENSG00000172828	16	66961245	66975149	1	01:01:00	B	explore
CETN2	CETN2	CETN2:P41208:OID20836:v1	Centrin-2	OID20836	P41208	CETN2	Neurology	P41208	CETN2	ENSG00000147400	X	152826994	152830757	-1	01:01:00	A	explore
CETN3	CETN3	CETN3:O15182:OID31525:v1	Centrin-3	OID31525	O15182	CETN3	Oncology_II	O15182	CETN3	ENSG00000153140	5	90392257	90409766	-1	01:01:00	D	expand
CFB	CFB	CFB:P00751:OID30755:v1	Complement factor B	OID30755	P00751	CFB	Inflammation_II	P00751	CFB	ENSG00000243649	6	31945650	31952086	1	1:100000	D	expand
CFC1	CFC1	CFC1:P0CG37:OID21261:v1	Cryptic protein	OID21261	P0CG37	CFC1	Oncology	P0CG37	CFC1	ENSG00000136698	2	130592165	130599575	-1	01:01:00	A	explore
CFD	CFD	CFD:P00746:OID30738:v1	Complement factor D	OID30738	P00746	CFD	Inflammation_II	P00746	CFD	ENSG00000197766	19	859453	867884	1	1:100000	D	expand
CFH	CFH	CFH:P08603:OID30790:v1	Complement factor H	OID30790	P08603	CFH	Inflammation_II	P08603	CFH	ENSG00000000971	1	196651754	196752476	1	1:100000	D	expand
CFHR2	CFHR2	CFHR2:P36980:OID30720:v1	Complement factor H-related protein 2	OID30720	P36980	CFHR2	Inflammation_II	P36980	CFHR2	ENSG00000080910	1	196943738	196959622	1	1:100000	D	expand
CFHR4	CFHR4	CFHR4:Q92496:OID30758:v1	Complement factor H-related protein 4	OID30758	Q92496	CFHR4	Inflammation_II	Q92496	CFHR4	ENSG00000134365	1	196888014	196918795	1	1:100000	D	expand
CFHR5	CFHR5	CFHR5:Q9BXR6:OID30716:v1	Complement factor H-related protein 5	OID30716	Q9BXR6	CFHR5	Inflammation_II	Q9BXR6	CFHR5	ENSG00000134389	1	196975010	197009678	1	0.736111	C	expand
CFI	CFI	CFI:P05156:OID30772:v1	Complement factor I	OID30772	P05156	CFI	Inflammation_II	P05156	CFI	ENSG00000205403	4	109731008	109802150	-1	1:100000	D	expand
CFP	CFP	CFP:P27918:OID30784:v1	Properdin	OID30784	P27918	CFP	Inflammation_II	P27918	CFP	ENSG00000126759	X	47623172	47630305	-1	1:100000	D	expand
CGA	CGA	CGA:P01215:OID21069:v1	Glycoprotein hormones alpha chain	OID21069	P01215	CGA	Neurology	P01215	CGA	ENSG00000135346	6	87085498	87095106	-1	0.111111	D	explore
CGB3_CGB5_CGB8	CGB3	CGB3_CGB5_CGB8:P0DN86:OID30671:v1	Choriogonadotropin subunit beta 3	OID30671	P0DN86	CGB3_CGB5_CGB8	Inflammation_II	P0DN86	CGB3	ENSG00000104827	19	49022869	49024333	-1	0.736111	C	expand
CGB3_CGB5_CGB8	CGB5	CGB3_CGB5_CGB8:P0DN86:OID30671:v1	Choriogonadotropin subunit beta 3	OID30671	P0DN86	CGB3_CGB5_CGB8	Inflammation_II	P0DN86	CGB5	ENSG00000189052	19	49043848	49045311	1	0.736111	C	expand
CGB3_CGB5_CGB8	CGB8	CGB3_CGB5_CGB8:P0DN86:OID30671:v1	Choriogonadotropin subunit beta 3	OID30671	P0DN86	CGB3_CGB5_CGB8	Inflammation_II	P0DN86	CGB8	ENSG00000213030	19	49047638	49049111	-1	0.736111	C	expand
CGN	CGN	CGN:Q9P2M7:OID30894:v1	Cingulin	OID30894	Q9P2M7	CGN	Neurology_II	Q9P2M7	CGN	ENSG00000143375	1	151510510	151538692	1	01:01:00	B	expand
CGREF1	CGREF1	CGREF1:Q99674:OID20152:v1	Cell growth regulator with EF hand domain protein 1	OID20152	Q99674	CGREF1	Cardiometabolic	Q99674	CGREF1	ENSG00000138028	2	27098889	27119128	-1	01:10:00	B	explore
CHAC2	CHAC2	CHAC2:Q8WUX2:OID21230:v1	Glutathione-specific gamma-glutamylcyclotransferase 2	OID21230	Q8WUX2	CHAC2	Oncology	Q8WUX2	CHAC2	ENSG00000143942	2	53767804	53775196	1	01:01:00	A	explore
CHAD	CHAD	CHAD:O15335:OID30660:v1	Chondroadherin	OID30660	O15335	CHAD	Inflammation_II	O15335	CHAD	ENSG00000136457	17	50464496	50468906	-1	01:10:00	B	expand
CHCHD10	CHCHD10	CHCHD10:Q8WYQ3:OID31116:v1	Coiled-coil-helix-coiled-coil-helix domain-containing protein 10, mitochondrial	OID31116	Q8WYQ3	CHCHD10	Neurology_II	Q8WYQ3	CHCHD10	ENSG00000250479	22	23765834	23767972	-1	01:01:00	D	expand
CHCHD6	CHCHD6	CHCHD6:Q9BRQ6:OID31426:v1	MICOS complex subunit MIC25	OID31426	Q9BRQ6	CHCHD6	Oncology_II	Q9BRQ6	CHCHD6	ENSG00000159685	3	126704240	126960420	1	01:01:00	C	expand
CHEK2	CHEK2	CHEK2:O96017:OID20054:v1	Serine/threonine-protein kinase Chk2	OID20054	O96017	CHEK2	Cardiometabolic	O96017	CHEK2	ENSG00000183765	22	28687743	28742422	-1	01:01:00	A	explore
CHGA	CHGA	CHGA:P10645:OID30403:v1	Chromogranin-A	OID30403	P10645	CHGA	Cardiometabolic_II	P10645	CHGA	ENSG00000100604	14	92923150	92935285	1	0.111111	D	expand
CHGB	CHGB	CHGB:P05060:OID21038:v1	Secretogranin-1	OID21038	P05060	CHGB	Neurology	P05060	CHGB	ENSG00000089199	20	5911510	5925353	1	01:10:00	C	explore
CHI3L1	CHI3L1	CHI3L1:P36222:OID20399:v1	Chitinase-3-like protein 1	OID20399	P36222	CHI3L1	Cardiometabolic	P36222	CHI3L1	ENSG00000133048	1	203178931	203186704	-1	0.736111	D	explore
CHIT1	CHIT1	CHIT1:Q13231:OID20312:v1	Chitotriosidase-1	OID20312	Q13231	CHIT1	Cardiometabolic	Q13231	CHIT1	ENSG00000133063	1	203212827	203273641	-1	0.111111	C	explore
CHL1	CHL1	CHL1:O00533:OID20366:v1	Neural cell adhesion molecule L1-like protein	OID20366	O00533	CHL1	Cardiometabolic	O00533	CHL1	ENSG00000134121	3	196763	409417	1	0.736111	D	explore
CHM	CHM	CHM:P24386:OID30972:v1	Rab proteins geranylgeranyltransferase component A 1	OID30972	P24386	CHM	Neurology_II	P24386	CHM	ENSG00000188419	X	85861180	86047561	-1	01:01:00	B	expand
CHMP1A	CHMP1A	CHMP1A:Q9HD42:OID20930:v1	Charged multivesicular body protein 1a	OID20930	Q9HD42	CHMP1A	Neurology	Q9HD42	CHMP1A	ENSG00000131165	16	89640816	89657738	-1	01:01:00	B	explore
CHMP6	CHMP6	CHMP6:Q96FZ7:OID30327:v1	Charged multivesicular body protein 6	OID30327	Q96FZ7	CHMP6	Cardiometabolic_II	Q96FZ7	CHMP6	ENSG00000176108	17	80991598	81009517	1	01:10:00	C	expand
CHP1	CHP1	CHP1:Q99653:OID30869:v1	Calcineurin B homologous protein 1	OID30869	Q99653	CHP1	Neurology_II	Q99653	CHP1	ENSG00000187446	15	41230839	41281887	1	01:01:00	A	expand
CHRDL1	CHRDL1	CHRDL1:Q9BU40:OID20771:v1	Chordin-like protein 1	OID20771	Q9BU40	CHRDL1	Inflammation	Q9BU40	CHRDL1	ENSG00000101938	X	110673856	110795819	-1	01:10:00	D	explore
CHRDL2	CHRDL2	CHRDL2:Q6WN34:OID20223:v1	Chordin-like protein 2	OID20223	Q6WN34	CHRDL2	Cardiometabolic	Q6WN34	CHRDL2	ENSG00000054938	11	74696429	74731426	-1	01:10:00	B	explore
CHRM1	CHRM1	CHRM1:P11229:OID30930:v1	Muscarinic acetylcholine receptor M1	OID30930	P11229	CHRM1	Neurology_II	P11229	CHRM1	ENSG00000168539	11	62908679	62921807	-1	01:01:00	B	expand
CIAPIN1	CIAPIN1	CIAPIN1:Q6FI81:OID21501:v1	Anamorsin	OID21501	Q6FI81	CIAPIN1	Oncology	Q6FI81	CIAPIN1	ENSG00000005194	16	57428187	57447420	-1	01:10:00	D	explore
CILP	CILP	CILP:O75339:OID30399:v1	Cartilage intermediate layer protein 1	OID30399	O75339	CILP	Cardiometabolic_II	O75339	CILP	ENSG00000138615	15	65194760	65211473	-1	0.111111	D	expand
CINP	CINP	CINP:Q9BW66:OID31328:v1	Cyclin-dependent kinase 2-interacting protein	OID31328	Q9BW66	CINP	Oncology_II	Q9BW66	CINP	ENSG00000100865	14	102341102	102362916	-1	01:01:00	B	expand
CIRBP	CIRBP	CIRBP:Q14011:OID31503:v1	Cold-inducible RNA-binding protein	OID31503	Q14011	CIRBP	Oncology_II	Q14011	CIRBP	ENSG00000099622	19	1259384	1274880	1	01:01:00	D	expand
CIT	CIT	CIT:O14578:OID30970:v1	Citron Rho-interacting kinase	OID30970	O14578	CIT	Neurology_II	O14578	CIT	ENSG00000122966	12	119685791	119877320	-1	01:01:00	B	expand
CKAP4	CKAP4	CKAP4:Q07065:OID20617:v1	Cytoskeleton-associated protein 4	OID20617	Q07065	CKAP4	Inflammation	Q07065	CKAP4	ENSG00000136026	12	106237881	106304279	-1	01:01:00	C	explore
CKB	CKB	CKB:P12277:OID30400:v1	Creatine kinase B-type	OID30400	P12277	CKB	Cardiometabolic_II	P12277	CKB	ENSG00000166165	14	103519667	103522833	-1	0.111111	D	expand
CKMT1A_CKMT1B	CKMT1A	CKMT1A_CKMT1B:P12532:OID20721:v1	Creatine kinase U-type, mitochondrial	OID20721	P12532	CKMT1A_CKMT1B	Inflammation	P12532	CKMT1A	ENSG00000223572	15	43692886	43699222	1	01:10:00	D	explore
CKMT1A_CKMT1B	CKMT1B	CKMT1A_CKMT1B:P12532:OID20721:v1	Creatine kinase U-type, mitochondrial	OID20721	P12532	CKMT1A_CKMT1B	Inflammation	P12532	CKMT1B	ENSG00000237289	15	43593054	43604901	1	01:10:00	D	explore
CLC	CLC	CLC:Q05315:OID20126:v1	Galectin-10	OID20126	Q05315	CLC	Cardiometabolic	Q05315	CLC	ENSG00000105205	19	39731255	39738029	-1	01:10:00	B	explore
CLEC10A	CLEC10A	CLEC10A:Q8IUN9:OID20928:v1	C-type lectin domain family 10 member A	OID20928	Q8IUN9	CLEC10A	Neurology	Q8IUN9	CLEC10A	ENSG00000132514	17	7074537	7080307	-1	01:01:00	B	explore
CLEC11A	CLEC11A	CLEC11A:Q9Y240:OID21112:v1	C-type lectin domain family 11 member A	OID21112	Q9Y240	CLEC11A	Neurology	Q9Y240	CLEC11A	ENSG00000105472	19	50723364	50725708	1	0.111111	D	explore
CLEC12A	CLEC12A	CLEC12A:Q5QGZ9:OID30552:v1	C-type lectin domain family 12 member A	OID30552	Q5QGZ9	CLEC12A	Inflammation_II	Q5QGZ9	CLEC12A	ENSG00000172322	12	9951316	9995694	1	01:01:00	A	expand
CLEC14A	CLEC14A	CLEC14A:Q86T13:OID21090:v1	C-type lectin domain family 14 member A	OID21090	Q86T13	CLEC14A	Neurology	Q86T13	CLEC14A	ENSG00000176435	14	38254000	38256093	-1	0.111111	D	explore
CLEC1A	CLEC1A	CLEC1A:Q8NC01:OID20099:v1	C-type lectin domain family 1 member A	OID20099	Q8NC01	CLEC1A	Cardiometabolic	Q8NC01	CLEC1A	ENSG00000150048	12	10069554	10111627	-1	01:01:00	A	explore
CLEC1B	CLEC1B	CLEC1B:Q9P126:OID21061:v1	C-type lectin domain family 1 member B	OID21061	Q9P126	CLEC1B	Neurology	Q9P126	CLEC1B	ENSG00000165682	12	9985642	10013424	-1	01:10:00	C	explore
CLEC2L	CLEC2L	CLEC2L:P0C7M8:OID30884:v1	C-type lectin domain family 2 member L	OID30884	P0C7M8	CLEC2L	Neurology_II	P0C7M8	CLEC2L	ENSG00000236279	7	139523685	139544985	1	01:01:00	B	expand
CLEC3B	CLEC3B	CLEC3B:P05452:OID30756:v1	Tetranectin	OID30756	P05452	CLEC3B	Inflammation_II	P05452	CLEC3B	ENSG00000163815	3	45001548	45036071	1	1:100000	D	expand
CLEC4A	CLEC4A	CLEC4A:Q9UMR7:OID20573:v1	C-type lectin domain family 4 member A	OID20573	Q9UMR7	CLEC4A	Inflammation	Q9UMR7	CLEC4A	ENSG00000111729	12	8123617	8138607	1	01:01:00	B	explore
CLEC4C	CLEC4C	CLEC4C:Q8WTT0:OID20547:v1	C-type lectin domain family 4 member C	OID20547	Q8WTT0	CLEC4C	Inflammation	Q8WTT0	CLEC4C	ENSG00000198178	12	7729383	7751605	-1	01:01:00	B	explore
CLEC4D	CLEC4D	CLEC4D:Q8WXI8:OID20609:v1	C-type lectin domain family 4 member D	OID20609	Q8WXI8	CLEC4D	Inflammation	Q8WXI8	CLEC4D	ENSG00000166527	12	8509475	8522366	1	01:01:00	B	explore
CLEC4G	CLEC4G	CLEC4G:Q6UXB4:OID20590:v1	C-type lectin domain family 4 member G	OID20590	Q6UXB4	CLEC4G	Inflammation	Q6UXB4	CLEC4G	ENSG00000182566	19	7728957	7733906	-1	01:01:00	B	explore
CLEC4M	CLEC4M	CLEC4M:Q9H2X3:OID30405:v1	C-type lectin domain family 4 member M	OID30405	Q9H2X3	CLEC4M	Cardiometabolic_II	Q9H2X3	CLEC4M	ENSG00000104938	19	7763210	7769605	1	0.111111	D	expand
CLEC5A	CLEC5A	CLEC5A:Q9NY25:OID20165:v1	C-type lectin domain family 5 member A	OID20165	Q9NY25	CLEC5A	Cardiometabolic	Q9NY25	CLEC5A	ENSG00000258227	7	141927357	141947007	-1	01:10:00	B	explore
CLEC6A	CLEC6A	CLEC6A:Q6EIG7:OID21228:v1	C-type lectin domain family 6 member A	OID21228	Q6EIG7	CLEC6A	Oncology	Q6EIG7	CLEC6A	ENSG00000205846	12	8455962	8478330	1	01:01:00	A	explore
CLEC7A	CLEC7A	CLEC7A:Q9BXN2:OID20636:v1	C-type lectin domain family 7 member A	OID20636	Q9BXN2	CLEC7A	Inflammation	Q9BXN2	CLEC7A	ENSG00000172243	12	10116777	10130258	-1	01:01:00	C	explore
CLGN	CLGN	CLGN:O14967:OID30957:v1	Calmegin	OID30957	O14967	CLGN	Neurology_II	O14967	CLGN	ENSG00000153132	4	140388453	140427661	-1	01:01:00	B	expand
CLIC5	CLIC5	CLIC5:Q9NZA1:OID30890:v1	Chloride intracellular channel protein 5	OID30890	Q9NZA1	CLIC5	Neurology_II	Q9NZA1	CLIC5	ENSG00000112782	6	45880827	46080348	-1	01:01:00	B	expand
CLINT1	CLINT1	CLINT1:Q14677:OID31182:v1	Clathrin interactor 1	OID31182	Q14677	CLINT1	Oncology_II	Q14677	CLINT1	ENSG00000113282	5	157785743	157859145	-1	01:01:00	A	expand
CLIP2	CLIP2	CLIP2:Q9UDT6:OID20559:v1	CAP-Gly domain-containing linker protein 2	OID20559	Q9UDT6	CLIP2	Inflammation	Q9UDT6	CLIP2	ENSG00000106665	7	74289407	74405935	1	01:01:00	B	explore
CLMP	CLMP	CLMP:Q9H6B4:OID21419:v1	CXADR-like membrane protein	OID21419	Q9H6B4	CLMP	Oncology	Q9H6B4	CLMP	ENSG00000166250	11	123069872	123195248	-1	01:01:00	C	explore
CLNS1A	CLNS1A	CLNS1A:P54105:OID30929:v1	Methylosome subunit pICln	OID30929	P54105	CLNS1A	Neurology_II	P54105	CLNS1A	ENSG00000074201	11	77514936	77637794	-1	01:01:00	B	expand
CLPP	CLPP	CLPP:Q16740:OID20910:v1	ATP-dependent Clp protease proteolytic subunit, mitochondrial	OID20910	Q16740	CLPP	Neurology	Q16740	CLPP	ENSG00000125656	19	6361531	6370242	1	01:01:00	B	explore
CLPS	CLPS	CLPS:P04118:OID21156:v1	Colipase	OID21156	P04118	CLPS	Neurology	P04118	CLPS	ENSG00000137392	6	35794982	35797344	-1	0.111111	D	explore
CLSPN	CLSPN	CLSPN:Q9HAW4:OID20831:v1	Claspin	OID20831	Q9HAW4	CLSPN	Neurology	Q9HAW4	CLSPN	ENSG00000092853	1	35720218	35769978	-1	01:01:00	A	explore
CLSTN1	CLSTN1	CLSTN1:O94985:OID20874:v1	Calsyntenin-1	OID20874	O94985	CLSTN1	Neurology	O94985	CLSTN1	ENSG00000171603	1	9728926	9823984	-1	01:01:00	A	explore
CLSTN2	CLSTN2	CLSTN2:Q9H4D0:OID20664:v1	Calsyntenin-2	OID20664	Q9H4D0	CLSTN2	Inflammation	Q9H4D0	CLSTN2	ENSG00000158258	3	139935185	140577397	1	01:01:00	C	explore
CLSTN3	CLSTN3	CLSTN3:Q9BQT9:OID31092:v1	Calsyntenin-3	OID31092	Q9BQT9	CLSTN3	Neurology_II	Q9BQT9	CLSTN3	ENSG00000139182	12	7129698	7158945	1	01:01:00	D	expand
CLTA	CLTA	CLTA:P09496:OID20118:v1	Clathrin light chain A	OID20118	P09496	CLTA	Cardiometabolic	P09496	CLTA	ENSG00000122705	9	36190856	36304781	1	01:01:00	A	explore
CLU	CLU	CLU:P10909:OID30732:v1	Clusterin	OID30732	P10909	CLU	Inflammation_II	P10909	CLU	ENSG00000120885	8	27596917	27614700	-1	1:100000	D	expand
CLUL1	CLUL1	CLUL1:Q15846:OID20198:v1	Clusterin-like protein 1	OID20198	Q15846	CLUL1	Cardiometabolic	Q15846	CLUL1	ENSG00000079101	18	596988	650334	1	01:10:00	B	explore
CMC1	CMC1	CMC1:Q7Z7K0:OID30360:v1	COX assembly mitochondrial protein homolog	OID30360	Q7Z7K0	CMC1	Cardiometabolic_II	Q7Z7K0	CMC1	ENSG00000187118	3	28241584	28325142	1	01:10:00	C	expand
CMIP	CMIP	CMIP:Q8IY22:OID31406:v1	C-Maf-inducing protein	OID31406	Q8IY22	CMIP	Oncology_II	Q8IY22	CMIP	ENSG00000153815	16	81444808	81711762	1	01:01:00	C	expand
CNDP1	CNDP1	CNDP1:Q96KN2:OID20347:v1	Beta-Ala-His dipeptidase	OID20347	Q96KN2	CNDP1	Cardiometabolic	Q96KN2	CNDP1	ENSG00000150656	18	74534500	74587212	1	0.736111	D	explore
CNGB3	CNGB3	CNGB3:Q9NQW8:OID30805:v1	Cyclic nucleotide-gated cation channel beta-3	OID30805	Q9NQW8	CNGB3	Neurology_II	Q9NQW8	CNGB3	ENSG00000170289	8	86553977	86743675	-1	01:01:00	A	expand
CNP	CNP	CNP:P09543:OID30285:v1	2',3'-cyclic-nucleotide 3'-phosphodiesterase	OID30285	P09543	CNP	Cardiometabolic_II	P09543	CNP	ENSG00000173786	17	41966763	41977740	1	01:01:00	B	expand
CNPY2	CNPY2	CNPY2:Q9Y2B0:OID20069:v1	Protein canopy homolog 2	OID20069	Q9Y2B0	CNPY2	Cardiometabolic	Q9Y2B0	CNPY2	ENSG00000257727	12	56309842	56316119	-1	01:01:00	A	explore
CNPY4	CNPY4	CNPY4:Q8N129:OID21317:v1	Protein canopy homolog 4	OID21317	Q8N129	CNPY4	Oncology	Q8N129	CNPY4	ENSG00000166997	7	100119634	100125508	1	01:01:00	B	explore
CNST	CNST	CNST:Q6PJW8:OID20127:v1	Consortin	OID20127	Q6PJW8	CNST	Cardiometabolic	Q6PJW8	CNST	ENSG00000162852	1	246566444	246668595	1	01:10:00	B	explore
CNTF	CNTF	CNTF:P26441:OID30807:v1	Ciliary neurotrophic factor	OID30807	P26441	CNTF	Neurology_II	P26441	CNTF	ENSG00000242689	11	58622665	58625733	1	01:01:00	A	expand
CNTN1	CNTN1	CNTN1:Q12860:OID20307:v1	Contactin-1	OID20307	Q12860	CNTN1	Cardiometabolic	Q12860	CNTN1	ENSG00000018236	12	40692439	41072415	1	0.111111	C	explore
CNTN2	CNTN2	CNTN2:Q02246:OID21426:v1	Contactin-2	OID21426	Q02246	CNTN2	Oncology	Q02246	CNTN2	ENSG00000184144	1	205042937	205078289	1	01:01:00	C	explore
CNTN3	CNTN3	CNTN3:Q9P232:OID21092:v1	Contactin-3	OID21092	Q9P232	CNTN3	Neurology	Q9P232	CNTN3	ENSG00000113805	3	74262568	74614659	-1	0.111111	D	explore
CNTN4	CNTN4	CNTN4:Q8IWV2:OID21117:v1	Contactin-4	OID21117	Q8IWV2	CNTN4	Neurology	Q8IWV2	CNTN4	ENSG00000144619	3	2098813	3057959	1	0.111111	D	explore
CNTN5	CNTN5	CNTN5:O94779:OID21006:v1	Contactin-5	OID21006	O94779	CNTN5	Neurology	O94779	CNTN5	ENSG00000149972	11	99020949	100358885	1	01:10:00	C	explore
CNTNAP2	CNTNAP2	CNTNAP2:Q9UHC6:OID20556:v1	Contactin-associated protein-like 2	OID20556	Q9UHC6	CNTNAP2	Inflammation	Q9UHC6	CNTNAP2	ENSG00000174469	7	146116002	148420998	1	01:01:00	B	explore
CNTNAP4	CNTNAP4	CNTNAP4:Q9C0A0:OID30911:v1	Contactin-associated protein-like 4	OID30911	Q9C0A0	CNTNAP4	Neurology_II	Q9C0A0	CNTNAP4	ENSG00000152910	16	76277278	76560757	1	01:01:00	B	expand
COCH	COCH	COCH:O43405:OID30305:v1	Cochlin	OID30305	O43405	COCH	Cardiometabolic_II	O43405	COCH	ENSG00000100473	14	30874514	30895065	1	01:10:00	C	expand
COL15A1	COL15A1	COL15A1:P39059:OID30396:v1	Collagen alpha-1(XV) chain	OID30396	P39059	COL15A1	Cardiometabolic_II	P39059	COL15A1	ENSG00000204291	9	98943179	99070792	1	0.111111	D	expand
COL18A1	COL18A1	COL18A1:P39060:OID20332:v1	Collagen alpha-1	OID20332	P39060	COL18A1	Cardiometabolic	P39060	COL18A1	ENSG00000182871	21	45405165	45513720	1	0.111111	C	explore
COL1A1	COL1A1	COL1A1:P02452:OID20335:v1	Collagen alpha-1	OID20335	P02452	COL1A1	Cardiometabolic	P02452	COL1A1	ENSG00000108821	17	50184101	50201632	-1	0.111111	C	explore
COL24A1	COL24A1	COL24A1:Q17RW2:OID31464:v1	Collagen alpha-1(XXIV) chain	OID31464	Q17RW2	COL24A1	Oncology_II	Q17RW2	COL24A1	ENSG00000171502	1	85729233	86156943	-1	01:01:00	D	expand
COL28A1	COL28A1	COL28A1:Q2UY09:OID30969:v1	Collagen alpha-1(XXVIII) chain	OID30969	Q2UY09	COL28A1	Neurology_II	Q2UY09	COL28A1	ENSG00000215018	7	7356203	7535873	-1	01:01:00	B	expand
COL2A1	COL2A1	COL2A1:P02458:OID30286:v1	Collagen alpha-1(II) chain	OID30286	P02458	COL2A1	Cardiometabolic_II	P02458	COL2A1	ENSG00000139219	12	47972967	48004554	-1	01:01:00	B	expand
COL3A1	COL3A1	COL3A1:P02461:OID30379:v1	Collagen alpha-1(III) chain	OID30379	P02461	COL3A1	Cardiometabolic_II	P02461	COL3A1	ENSG00000168542	2	188974373	189012746	1	0.111111	D	expand
COL4A1	COL4A1	COL4A1:P02462:OID20208:v1	Collagen alpha-1	OID20208	P02462	COL4A1	Cardiometabolic	P02462	COL4A1	ENSG00000187498	13	110148963	110307157	-1	01:10:00	B	explore
CERT	COL4A3BP	CERT:Q9Y5P4:OID20857:v1	Ceramide transfer protein	OID20857	Q9Y5P4	CERT	Neurology	Q9Y5P4	CERT1	ENSG00000113163	5	75356345	75512138	-1	01:01:00	A	explore
COL4A4	COL4A4	COL4A4:P53420:OID31333:v1	Collagen alpha-4(IV) chain	OID31333	P53420	COL4A4	Oncology_II	P53420	COL4A4	ENSG00000081052	2	227002714	227164453	-1	01:01:00	B	expand
COL5A1	COL5A1	COL5A1:P20908:OID30587:v1	Collagen alpha-1(V) chain	OID30587	P20908	COL5A1	Inflammation_II	P20908	COL5A1	ENSG00000130635	9	134641803	134844843	1	01:10:00	B	expand
COL6A3	COL6A3	COL6A3:P12111:OID20292:v1	Collagen alpha-3	OID20292	P12111	COL6A3	Cardiometabolic	P12111	COL6A3	ENSG00000163359	2	237324003	237414328	-1	0.111111	C	explore
COL9A1	COL9A1	COL9A1:P20849:OID20550:v1	Collagen alpha-1	OID20550	P20849	COL9A1	Inflammation	P20849	COL9A1	ENSG00000112280	6	70216040	70303084	-1	01:01:00	B	explore
COL9A2	COL9A2	COL9A2:Q14055:OID31255:v1	Collagen alpha-2(IX) chain	OID31255	Q14055	COL9A2	Oncology_II	Q14055	COL9A2	ENSG00000049089	1	40300489	40317813	-1	01:01:00	B	expand
COLEC12	COLEC12	COLEC12:Q5KU26:OID20738:v1	Collectin-12	OID20738	Q5KU26	COLEC12	Inflammation	Q5KU26	COLEC12	ENSG00000158270	18	316737	500722	-1	01:10:00	D	explore
COMMD1	COMMD1	COMMD1:Q8N668:OID30222:v1	COMM domain-containing protein 1	OID30222	Q8N668	COMMD1	Cardiometabolic_II	Q8N668	COMMD1	ENSG00000173163	2	61888724	62147247	1	01:01:00	B	expand
COMMD9	COMMD9	COMMD9:Q9P000:OID31390:v1	COMM domain-containing protein 9	OID31390	Q9P000	COMMD9	Oncology_II	Q9P000	COMMD9	ENSG00000110442	11	36269284	36289449	-1	01:01:00	C	expand
COMP	COMP	COMP:P49747:OID20405:v1	Cartilage oligomeric matrix protein	OID20405	P49747	COMP	Cardiometabolic	P49747	COMP	ENSG00000105664	19	18782773	18791305	-1	0.736111	D	explore
COMT	COMT	COMT:P21964:OID20086:v1	Catechol O-methyltransferase	OID20086	P21964	COMT	Cardiometabolic	P21964	COMT	ENSG00000093010	22	19941371	19969975	1	01:01:00	A	explore
COPB2	COPB2	COPB2:P35606:OID30173:v1	Coatomer subunit beta'	OID30173	P35606	COPB2	Cardiometabolic_II	P35606	COPB2	ENSG00000184432	3	139353946	139389736	-1	01:01:00	A	expand
COPE	COPE	COPE:O14579:OID20797:v1	Coatomer subunit epsilon	OID20797	O14579	COPE	Neurology	O14579	COPE	ENSG00000105669	19	18899514	18919387	-1	01:01:00	A	explore
COQ7	COQ7	COQ7:Q99807:OID30217:v1	5-demethoxyubiquinone hydroxylase, mitochondrial	OID30217	Q99807	COQ7	Cardiometabolic_II	Q99807	COQ7	ENSG00000167186	16	19067614	19080095	1	01:01:00	B	expand
CORO1A	CORO1A	CORO1A:P31146:OID20286:v1	Coronin-1A	OID20286	P31146	CORO1A	Cardiometabolic	P31146	CORO1A	ENSG00000102879	16	30182827	30189076	1	0.111111	C	explore
CORO6	CORO6	CORO6:Q6QEF8:OID30870:v1	Coronin-6	OID30870	Q6QEF8	CORO6	Neurology_II	Q6QEF8	CORO6	ENSG00000167549	17	29614756	29622912	-1	01:01:00	A	expand
COX5B	COX5B	COX5B:P10606:OID21297:v1	Cytochrome c oxidase subunit 5B, mitochondrial	OID21297	P10606	COX5B	Oncology	P10606	COX5B	ENSG00000135940	2	97646062	97648383	1	01:01:00	B	explore
COX6B1	COX6B1	COX6B1:P14854:OID30317:v1	Cytochrome c oxidase subunit 6B1	OID30317	P14854	COX6B1	Cardiometabolic_II	P14854	COX6B1	ENSG00000126267	19	35648323	35658782	1	01:10:00	C	expand
CPA1	CPA1	CPA1:P15085:OID20280:v1	Carboxypeptidase A1	OID20280	P15085	CPA1	Cardiometabolic	P15085	CPA1	ENSG00000091704	7	130380339	130388114	1	0.111111	C	explore
CPA2	CPA2	CPA2:P48052:OID21060:v1	Carboxypeptidase A2	OID21060	P48052	CPA2	Neurology	P48052	CPA2	ENSG00000158516	7	130266863	130289798	1	01:10:00	C	explore
CPA4	CPA4	CPA4:Q9UI42:OID30606:v1	Carboxypeptidase A4	OID30606	Q9UI42	CPA4	Inflammation_II	Q9UI42	CPA4	ENSG00000128510	7	130293134	130324180	1	01:10:00	B	expand
CPB1	CPB1	CPB1:P15086:OID20289:v1	Carboxypeptidase B	OID20289	P15086	CPB1	Cardiometabolic	P15086	CPB1	ENSG00000153002	3	148791102	148860187	1	0.111111	C	explore
CPB2	CPB2	CPB2:Q96IY4:OID30734:v1	Carboxypeptidase B2	OID30734	Q96IY4	CPB2	Inflammation_II	Q96IY4	CPB2	ENSG00000080618	13	46053186	46105033	-1	1:100000	D	expand
CPE	CPE	CPE:P16870:OID21392:v1	Carboxypeptidase E	OID21392	P16870	CPE	Oncology	P16870	CPE	ENSG00000109472	4	165361194	165498547	1	01:01:00	C	explore
CPLX2	CPLX2	CPLX2:Q6PUV4:OID31186:v1	Complexin-2	OID31186	Q6PUV4	CPLX2	Oncology_II	Q6PUV4	CPLX2	ENSG00000145920	5	175796310	175884021	1	01:01:00	A	expand
CPM	CPM	CPM:P14384:OID21054:v1	Carboxypeptidase M	OID21054	P14384	CPM	Neurology	P14384	CPM	ENSG00000135678	12	68842197	68971570	-1	01:10:00	C	explore
CPOX	CPOX	CPOX:P36551:OID30495:v1	Oxygen-dependent coproporphyrinogen-III oxidase, mitochondrial	OID30495	P36551	CPOX	Inflammation_II	P36551	CPOX	ENSG00000080819	3	98579446	98593648	-1	01:01:00	A	expand
CPPED1	CPPED1	CPPED1:Q9BRF8:OID21053:v1	Serine/threonine-protein phosphatase CPPED1	OID21053	Q9BRF8	CPPED1	Neurology	Q9BRF8	CPPED1	ENSG00000103381	16	12659799	12803887	-1	01:10:00	C	explore
CPQ	CPQ	CPQ:Q9Y646:OID30406:v1	Carboxypeptidase Q	OID30406	Q9Y646	CPQ	Cardiometabolic_II	Q9Y646	CPQ	ENSG00000104324	8	96645242	97149654	1	0.111111	D	expand
CPTP	CPTP	CPTP:Q5TA50:OID30106:v1	Ceramide-1-phosphate transfer protein	OID30106	Q5TA50	CPTP	Cardiometabolic_II	Q5TA50	CPTP	ENSG00000224051	1	1324756	1328896	1	01:01:00	A	expand
CPVL	CPVL	CPVL:Q9H3G5:OID21435:v1	Probable serine carboxypeptidase CPVL	OID21435	Q9H3G5	CPVL	Oncology	Q9H3G5	CPVL	ENSG00000106066	7	28995235	29195451	-1	01:01:00	C	explore
CPXM1	CPXM1	CPXM1:Q96SM3:OID21479:v1	Probable carboxypeptidase X1	OID21479	Q96SM3	CPXM1	Oncology	Q96SM3	CPXM1	ENSG00000088882	20	2794074	2800627	-1	01:10:00	D	explore
CPXM2	CPXM2	CPXM2:Q8N436:OID30322:v1	Inactive carboxypeptidase-like protein X2	OID30322	Q8N436	CPXM2	Cardiometabolic_II	Q8N436	CPXM2	ENSG00000121898	10	123706207	123940267	-1	01:10:00	C	expand
CR1	CR1	CR1:P17927:OID30697:v1	Complement receptor type 1	OID30697	P17927	CR1	Inflammation_II	P17927	CR1	ENSG00000203710	1	207496147	207641765	1	0.736111	C	expand
CR2	CR2	CR2:P20023:OID20393:v1	Complement receptor type 2	OID20393	P20023	CR2	Cardiometabolic	P20023	CR2	ENSG00000117322	1	207454230	207489895	1	0.736111	D	explore
CRACR2A	CRACR2A	CRACR2A:Q9BSW2:OID21249:v1	EF-hand calcium-binding domain-containing protein 4B	OID21249	Q9BSW2	CRACR2A	Oncology	Q9BSW2	CRACR2A	ENSG00000130038	12	3606633	3764819	-1	01:01:00	A	explore
CRADD	CRADD	CRADD:P78560:OID20923:v1	Death domain-containing protein CRADD	OID20923	P78560	CRADD	Neurology	P78560	CRADD	ENSG00000169372	12	93677375	93894840	1	01:01:00	B	explore
CREB3	CREB3	CREB3:O43889:OID31188:v1	Cyclic AMP-responsive element-binding protein 3	OID31188	O43889	CREB3	Oncology_II	O43889	CREB3	ENSG00000107175	9	35732598	35736999	1	01:01:00	A	expand
CREBZF	CREBZF	CREBZF:Q9NS37:OID31206:v1	CREB/ATF bZIP transcription factor	OID31206	Q9NS37	CREBZF	Oncology_II	Q9NS37	CREBZF	ENSG00000137504	11	85657742	85682908	-1	01:01:00	A	expand
CREG1	CREG1	CREG1:O75629:OID21515:v1	Protein CREG1	OID21515	O75629	CREG1	Oncology	O75629	CREG1	ENSG00000143162	1	167529117	167553805	-1	01:10:00	D	explore
CRELD1	CRELD1	CRELD1:Q96HD1:OID30619:v1	Protein disulfide isomerase CRELD1	OID30619	Q96HD1	CRELD1	Inflammation_II	Q96HD1	CRELD1	ENSG00000163703	3	9933793	9945413	1	01:10:00	B	expand
CRELD2	CRELD2	CRELD2:Q6UXH1:OID20751:v1	Protein disulfide isomerase CRELD2	OID20751	Q6UXH1	CRELD2	Inflammation	Q6UXH1	CRELD2	ENSG00000184164	22	49918167	49927540	1	01:10:00	D	explore
CRH	CRH	CRH:P06850:OID21257:v1	Corticoliberin	OID21257	P06850	CRH	Oncology	P06850	CRH	ENSG00000147571	8	66176376	66178464	-1	01:01:00	A	explore
CRHBP	CRHBP	CRHBP:P24387:OID20747:v1	Corticotropin-releasing factor-binding protein	OID20747	P24387	CRHBP	Inflammation	P24387	CRHBP	ENSG00000145708	5	76953045	76981158	1	01:10:00	D	explore
CRHR1	CRHR1	CRHR1:P34998:OID20055:v1	Corticotropin-releasing factor receptor 1	OID20055	P34998	CRHR1	Cardiometabolic	P34998	CRHR1	ENSG00000120088	17	45784280	45835828	1	01:01:00	A	explore
CRIM1	CRIM1	CRIM1:Q9NZV1:OID20701:v1	Cysteine-rich motor neuron 1 protein	OID20701	Q9NZV1	CRIM1	Inflammation	Q9NZV1	CRIM1	ENSG00000150938	2	36355778	36551135	1	01:10:00	D	explore
CRIP2	CRIP2	CRIP2:P52943:OID20901:v1	Cysteine-rich protein 2	OID20901	P52943	CRIP2	Neurology	P52943	CRIP2	ENSG00000182809	14	105472962	105480162	1	01:01:00	B	explore
CRISP2	CRISP2	CRISP2:P16562:OID21456:v1	Cysteine-rich secretory protein 2	OID21456	P16562	CRISP2	Oncology	P16562	CRISP2	ENSG00000124490	6	49692358	49713590	-1	01:01:00	C	explore
CRISP3	CRISP3	CRISP3:P54108:OID30715:v1	Cysteine-rich secretory protein 3	OID30715	P54108	CRISP3	Inflammation_II	P54108	CRISP3	ENSG00000096006	6	49727376	49744437	-1	0.736111	C	expand
CRKL	CRKL	CRKL:P46109:OID20742:v1	Crk-like protein	OID20742	P46109	CRKL	Inflammation	P46109	CRKL	ENSG00000099942	22	20917407	20953747	1	01:10:00	D	explore
CRLF1	CRLF1	CRLF1:O75462:OID20699:v1	Cytokine receptor-like factor 1	OID20699	O75462	CRLF1	Inflammation	O75462	CRLF1	ENSG00000006016	19	18572220	18607741	-1	01:10:00	D	explore
CRNN	CRNN	CRNN:Q9UBG3:OID21427:v1	Cornulin	OID21427	Q9UBG3	CRNN	Oncology	Q9UBG3	CRNN	ENSG00000143536	1	152409243	152414263	-1	01:01:00	C	explore
CRTAC1	CRTAC1	CRTAC1:Q9NQ79:OID20279:v1	Cartilage acidic protein 1	OID20279	Q9NQ79	CRTAC1	Cardiometabolic	Q9NQ79	CRTAC1	ENSG00000095713	10	97865000	98030828	-1	0.111111	C	explore
CRTAM	CRTAM	CRTAM:O95727:OID20914:v1	Cytotoxic and regulatory T-cell molecule	OID20914	O95727	CRTAM	Neurology	O95727	CRTAM	ENSG00000109943	11	122838500	122872643	1	01:01:00	B	explore
CRTAP	CRTAP	CRTAP:O75718:OID30902:v1	Cartilage-associated protein	OID30902	O75718	CRTAP	Neurology_II	O75718	CRTAP	ENSG00000170275	3	33114014	33147773	1	01:01:00	B	expand
CRX	CRX	CRX:O43186:OID20070:v1	Cone-rod homeobox protein	OID20070	O43186	CRX	Cardiometabolic	O43186	CRX	ENSG00000105392	19	47819779	47843330	1	01:01:00	A	explore
CRYBB1	CRYBB1	CRYBB1:P53674:OID30319:v1	Beta-crystallin B1	OID30319	P53674	CRYBB1	Cardiometabolic_II	P53674	CRYBB1	ENSG00000100122	22	26599278	26618027	-1	01:10:00	C	expand
CRYBB2	CRYBB2	CRYBB2:P43320:OID31081:v1	Beta-crystallin B2	OID31081	P43320	CRYBB2	Neurology_II	P43320	CRYBB2	ENSG00000244752	22	25212564	25231870	1	01:01:00	D	expand
CRYGD	CRYGD	CRYGD:P07320:OID31144:v1	Gamma-crystallin D	OID31144	P07320	CRYGD	Neurology_II	P07320	CRYGD	ENSG00000118231	2	208121607	208124524	-1	01:01:00	D	expand
CRYM	CRYM	CRYM:Q14894:OID30815:v1	Ketimine reductase mu-crystallin	OID30815	Q14894	CRYM	Neurology_II	Q14894	CRYM	ENSG00000103316	16	21238874	21303083	-1	01:01:00	A	expand
CRYZL1	CRYZL1	CRYZL1:O95825:OID30272:v1	Quinone oxidoreductase-like protein 1	OID30272	O95825	CRYZL1	Cardiometabolic_II	O95825	CRYZL1	ENSG00000205758	21	33589341	33643926	-1	01:01:00	B	expand
CSDE1	CSDE1	CSDE1:O75534:OID30183:v1	Cold shock domain-containing protein E1	OID30183	O75534	CSDE1	Cardiometabolic_II	O75534	CSDE1	ENSG00000009307	1	114716913	114758676	-1	01:01:00	A	expand
CSF1	CSF1	CSF1:P09603:OID20719:v1	Macrophage colony-stimulating factor 1	OID20719	P09603	CSF1	Inflammation	P09603	CSF1	ENSG00000184371	1	109910242	109930992	1	01:10:00	D	explore
CSF1R	CSF1R	CSF1R:P07333:OID30681:v1	Macrophage colony-stimulating factor 1 receptor	OID30681	P07333	CSF1R	Inflammation_II	P07333	CSF1R	ENSG00000182578	5	150053291	150113372	-1	0.736111	C	expand
CSF2	CSF2	CSF2:P04141:OID30072:v1	Granulocyte-macrophage colony-stimulating factor	OID30072	P04141	CSF2	Cardiometabolic_II	P04141	CSF2	ENSG00000164400	5	132073789	132076170	1	01:01:00	A	expand
CSF2RA	CSF2RA	CSF2RA:P15509:OID20915:v1	Granulocyte-macrophage colony-stimulating factor receptor subunit alpha	OID20915	P15509	CSF2RA	Neurology	P15509	CSF2RA	ENSG00000198223	X	1268800	1310381	1	01:01:00	B	explore
CSF2RB	CSF2RB	CSF2RB:P32927:OID30553:v1	Cytokine receptor common subunit beta	OID30553	P32927	CSF2RB	Inflammation_II	P32927	CSF2RB	ENSG00000100368	22	36913628	36940439	1	01:01:00	A	expand
CSF3	CSF3	CSF3:P09919:OID20491:v1	Granulocyte colony-stimulating factor	OID20491	P09919	CSF3	Inflammation	P09919	CSF3	ENSG00000108342	17	40015361	40017813	1	01:01:00	A	explore
CSF3R	CSF3R	CSF3R:Q99062:OID30527:v1	Granulocyte colony-stimulating factor receptor	OID30527	Q99062	CSF3R	Inflammation_II	Q99062	CSF3R	ENSG00000119535	1	36466043	36483278	-1	01:01:00	A	expand
CSH1	CSH1	CSH1:P0DML2:OID30667:v1	Chorionic somatomammotropin hormone 1	OID30667	P0DML2	CSH1	Inflammation_II	P0DML2	CSH1	ENSG00000136488	17	63894909	63896661	-1	0.736111	C	expand
CSNK1D	CSNK1D	CSNK1D:P48730:OID30492:v1	Casein kinase I isoform delta	OID30492	P48730	CSNK1D	Inflammation_II	P48730	CSNK1D	ENSG00000141551	17	82239023	82273700	-1	01:01:00	A	expand
CSNK2A1	CSNK2A1	CSNK2A1:P68400:OID31053:v1	Casein kinase II subunit alpha	OID31053	P68400	CSNK2A1	Neurology_II	P68400	CSNK2A1	ENSG00000101266	20	472498	543835	-1	01:01:00	C	expand
CSPG4	CSPG4	CSPG4:Q6UVK1:OID30397:v1	Chondroitin sulfate proteoglycan 4	OID30397	Q6UVK1	CSPG4	Cardiometabolic_II	Q6UVK1	CSPG4	ENSG00000173546	15	75674322	75712848	-1	0.111111	D	expand
CSPG5	CSPG5	CSPG5:O95196:OID30843:v1	Chondroitin sulfate proteoglycan 5	OID30843	O95196	CSPG5	Neurology_II	O95196	CSPG5	ENSG00000114646	3	47562238	47580792	-1	01:01:00	A	expand
CSRP3	CSRP3	CSRP3:P50461:OID30176:v1	Cysteine and glycine-rich protein 3	OID30176	P50461	CSRP3	Cardiometabolic_II	P50461	CSRP3	ENSG00000129170	11	19182030	19210571	-1	01:01:00	A	expand
CST1	CST1	CST1:P01037:OID30581:v1	Cystatin-SN	OID30581	P01037	CST1	Inflammation_II	P01037	CST1	ENSG00000170373	20	23747562	23751268	-1	01:10:00	B	expand
CST3	CST3	CST3:P01034:OID20400:v1	Cystatin-C	OID20400	P01034	CST3	Cardiometabolic	P01034	CST3	ENSG00000101439	20	23626706	23638473	-1	0.736111	D	explore
CST5	CST5	CST5:P28325:OID20995:v1	Cystatin-D	OID20995	P28325	CST5	Neurology	P28325	CST5	ENSG00000170367	20	23875934	23879748	-1	01:01:00	B	explore
CST6	CST6	CST6:Q15828:OID20293:v1	Cystatin-M	OID20293	Q15828	CST6	Cardiometabolic	Q15828	CST6	ENSG00000175315	11	66012008	66013505	1	0.111111	C	explore
CST7	CST7	CST7:O76096:OID20704:v1	Cystatin-F	OID20704	O76096	CST7	Inflammation	O76096	CST7	ENSG00000077984	20	24949269	24959928	1	01:10:00	D	explore
CSTB	CSTB	CSTB:P04080:OID20294:v1	Cystatin-B	OID20294	P04080	CSTB	Cardiometabolic	P04080	CSTB	ENSG00000160213	21	43772511	43776330	-1	0.111111	C	explore
CTAG1A_CTAG1B	CTAG1A	CTAG1A_CTAG1B:P78358:OID31299:v1	Cancer/testis antigen 1	OID31299	P78358	CTAG1A_CTAG1B	Oncology_II	P78358	CTAG1A	ENSG00000268651	X	154585133	154586816	1	01:01:00	B	expand
CTAG1A_CTAG1B	CTAG1B	CTAG1A_CTAG1B:P78358:OID31299:v1	Cancer/testis antigen 1	OID31299	P78358	CTAG1A_CTAG1B	Oncology_II	P78358	CTAG1B	ENSG00000184033	X	154617609	154619282	-1	01:01:00	B	expand
CTBS	CTBS	CTBS:Q01459:OID30710:v1	Di-N-acetylchitobiase	OID30710	Q01459	CTBS	Inflammation_II	Q01459	CTBS	ENSG00000117151	1	84549611	84574480	-1	0.736111	C	expand
CTF1	CTF1	CTF1:Q16619:OID20061:v1	Cardiotrophin-1	OID20061	Q16619	CTF1	Cardiometabolic	Q16619	CTF1	ENSG00000150281	16	30896614	30903547	1	01:01:00	A	explore
CTHRC1	CTHRC1	CTHRC1:Q96CG8:OID30393:v1	Collagen triple helix repeat-containing protein 1	OID30393	Q96CG8	CTHRC1	Cardiometabolic_II	Q96CG8	CTHRC1	ENSG00000164932	8	103371538	103382989	1	0.111111	D	expand
CTLA4	CTLA4	CTLA4:P16410:OID30363:v1	Cytotoxic T-lymphocyte protein 4	OID30363	P16410	CTLA4	Cardiometabolic_II	P16410	CTLA4	ENSG00000163599	2	203853888	203873965	1	0.111111	D	expand
CTNNA1	CTNNA1	CTNNA1:P35221:OID30800:v1	Catenin alpha-1	OID30800	P35221	CTNNA1	Neurology_II	P35221	CTNNA1	ENSG00000044115	5	138610967	138935034	1	01:01:00	A	expand
CTRB1	CTRB1	CTRB1:P17538:OID21150:v1	Chymotrypsinogen B	OID21150	P17538	CTRB1	Neurology	P17538	CTRB1	ENSG00000168925	16	75218988	75226338	1	0.111111	D	explore
CTRC	CTRC	CTRC:Q99895:OID20752:v1	Chymotrypsin-C	OID20752	Q99895	CTRC	Inflammation	Q99895	CTRC	ENSG00000162438	1	15438442	15449242	1	01:10:00	D	explore
CTRL	CTRL	CTRL:P40313:OID31157:v1	Chymotrypsin-like protease CTRL-1	OID31157	P40313	CTRL	Neurology_II	P40313	CTRL	ENSG00000141086	16	67927640	67932365	-1	01:01:00	D	expand
CTSB	CTSB	CTSB:P07858:OID20276:v1	Cathepsin B	OID20276	P07858	CTSB	Cardiometabolic	P07858	CTSB	ENSG00000164733	8	11842524	11869533	-1	0.111111	C	explore
CTSC	CTSC	CTSC:P53634:OID20679:v1	Dipeptidyl peptidase 1	OID20679	P53634	CTSC	Inflammation	P53634	CTSC	ENSG00000109861	11	88265069	88359684	-1	01:10:00	D	explore
CTSD	CTSD	CTSD:P07339:OID20358:v1	Cathepsin D	OID20358	P07339	CTSD	Cardiometabolic	P07339	CTSD	ENSG00000117984	11	1752752	1764573	-1	0.736111	D	explore
CTSE	CTSE	CTSE:P14091:OID30628:v1	Cathepsin E	OID30628	P14091	CTSE	Inflammation_II	P14091	CTSE	ENSG00000196188	1	206008535	206023909	-1	01:10:00	B	expand
CTSF	CTSF	CTSF:Q9UBX1:OID21500:v1	Cathepsin F	OID21500	Q9UBX1	CTSF	Oncology	Q9UBX1	CTSF	ENSG00000174080	11	66563464	66568879	-1	01:10:00	D	explore
CTSH	CTSH	CTSH:P09668:OID20113:v1	Pro-cathepsin H [Cleaved into: Cathepsin H mini chain; Cathepsin H	OID20113	P09668	CTSH	Cardiometabolic	P09668	CTSH	ENSG00000103811	15	78921058	78949574	-1	01:01:00	A	explore
CTSL	CTSL	CTSL:P07711:OID20228:v1	Cathepsin L1	OID20228	P07711	CTSL	Cardiometabolic	P07711	CTSL	ENSG00000135047	9	87724051	87731469	1	01:10:00	B	explore
CTSO	CTSO	CTSO:P43234:OID20660:v1	Cathepsin O	OID20660	P43234	CTSO	Inflammation	P43234	CTSO	ENSG00000256043	4	155921580	155953912	-1	01:01:00	C	explore
CTSS	CTSS	CTSS:P25774:OID21056:v1	Cathepsin S	OID21056	P25774	CTSS	Neurology	P25774	CTSS	ENSG00000163131	1	150730079	150765957	-1	01:10:00	C	explore
CTSV	CTSV	CTSV:O60911:OID21405:v1	Cathepsin L2	OID21405	O60911	CTSV	Oncology	O60911	CTSV	ENSG00000136943	9	97029677	97156556	-1	01:01:00	C	explore
CTSZ	CTSZ	CTSZ:Q9UBR2:OID20365:v1	Cathepsin Z	OID20365	Q9UBR2	CTSZ	Cardiometabolic	Q9UBR2	CTSZ	ENSG00000101160	20	58985686	59008238	-1	0.736111	D	explore
CUZD1	CUZD1	CUZD1:Q86UP6:OID30914:v1	CUB and zona pellucida-like domain-containing protein 1	OID30914	Q86UP6	CUZD1	Neurology_II	Q86UP6	CUZD1	ENSG00000138161	10	122832158	122846175	-1	01:01:00	B	expand
CWC15	CWC15	CWC15:Q9P013:OID31479:v1	Spliceosome-associated protein CWC15 homolog	OID31479	Q9P013	CWC15	Oncology_II	Q9P013	CWC15	ENSG00000150316	11	94962620	94973586	-1	01:01:00	D	expand
CX3CL1	CX3CL1	CX3CL1:P78423:OID20976:v1	Fractalkine	OID20976	P78423	CX3CL1	Neurology	P78423	CX3CL1	ENSG00000006210	16	57372477	57385044	1	01:01:00	B	explore
CXADR	CXADR	CXADR:P78310:OID20561:v1	Coxsackievirus and adenovirus receptor	OID20561	P78310	CXADR	Inflammation	P78310	CXADR	ENSG00000154639	21	17513043	17593579	1	01:01:00	B	explore
CXCL1	CXCL1	CXCL1:P09341:OID20762:v1	Growth-regulated alpha protein	OID20762	P09341	CXCL1	Inflammation	P09341	CXCL1	ENSG00000163739	4	73869393	73871308	1	01:10:00	D	explore
CXCL10	CXCL10	CXCL10:P02778:OID20697:v1	C-X-C motif chemokine 10	OID20697	P02778	CXCL10	Inflammation	P02778	CXCL10	ENSG00000169245	4	76021118	76023497	-1	01:10:00	D	explore
CXCL11	CXCL11	CXCL11:O14625:OID21042:v1	C-X-C motif chemokine 11	OID21042	O14625	CXCL11	Neurology	O14625	CXCL11	ENSG00000169248	4	76033682	76041415	-1	01:10:00	C	explore
CXCL12	CXCL12	CXCL12:P48061:OID20464:v1	Stromal cell-derived factor 1	OID20464	P48061	CXCL12	Inflammation	P48061	CXCL12	ENSG00000107562	10	44370165	44386493	-1	01:01:00	A	explore
CXCL13	CXCL13	CXCL13:O43927:OID21024:v1	C-X-C motif chemokine 13	OID21024	O43927	CXCL13	Neurology	O43927	CXCL13	ENSG00000156234	4	77511753	77611834	1	01:10:00	C	explore
CXCL14	CXCL14	CXCL14:O95715:OID20458:v1	C-X-C motif chemokine 14	OID20458	O95715	CXCL14	Inflammation	O95715	CXCL14	ENSG00000145824	5	135570679	135579279	-1	01:01:00	A	explore
CXCL16	CXCL16	CXCL16:Q9H2A7:OID20282:v1	C-X-C motif chemokine 16	OID20282	Q9H2A7	CXCL16	Cardiometabolic	Q9H2A7	CXCL16	ENSG00000161921	17	4733533	4739928	-1	0.111111	C	explore
CXCL17	CXCL17	CXCL17:Q6UXB2:OID20622:v1	C-X-C motif chemokine 17	OID20622	Q6UXB2	CXCL17	Inflammation	Q6UXB2	CXCL17	ENSG00000189377	19	42428278	42442946	-1	01:01:00	C	explore
CXCL3	CXCL3	CXCL3:P19876:OID20788:v1	C-X-C motif chemokine 3	OID20788	P19876	CXCL3	Inflammation	P19876	CXCL3	ENSG00000163734	4	74036589	74038807	-1	01:10:00	D	explore
CXCL5	CXCL5	CXCL5:P42830:OID20207:v1	C-X-C motif chemokine 5	OID20207	P42830	CXCL5	Cardiometabolic	P42830	CXCL5	ENSG00000163735	4	73995642	73998677	-1	01:10:00	B	explore
CXCL6	CXCL6	CXCL6:P80162:OID20613:v1	C-X-C motif chemokine 6	OID20613	P80162	CXCL6	Inflammation	P80162	CXCL6	ENSG00000124875	4	73836640	73849064	1	01:01:00	C	explore
CXCL8	CXCL8	CXCL8:P10145:OID20153:v1	Interleukin-8	OID20153	P10145	CXCL8	Cardiometabolic	P10145	CXCL8	ENSG00000169429	4	73740541	73743716	1	01:10:00	B	explore
CXCL8	CXCL8	CXCL8:P10145:OID20631:v1	Interleukin-8	OID20631	P10145	CXCL8	Inflammation	P10145	CXCL8	ENSG00000169429	4	73740541	73743716	1	01:01:00	C	explore
CXCL8	CXCL8	CXCL8:P10145:OID20997:v1	Interleukin-8	OID20997	P10145	CXCL8	Neurology	P10145	CXCL8	ENSG00000169429	4	73740541	73743716	1	01:01:00	B	explore
CXCL8	CXCL8	CXCL8:P10145:OID21430:v1	Interleukin-8	OID21430	P10145	CXCL8	Oncology	P10145	CXCL8	ENSG00000169429	4	73740541	73743716	1	01:01:00	C	explore
CXCL9	CXCL9	CXCL9:Q07325:OID20675:v1	C-X-C motif chemokine 9	OID20675	Q07325	CXCL9	Inflammation	Q07325	CXCL9	ENSG00000138755	4	76001275	76007509	-1	01:10:00	D	explore
CYB5A	CYB5A	CYB5A:P00167:OID31171:v1	Cytochrome b5	OID31171	P00167	CYB5A	Oncology_II	P00167	CYB5A	ENSG00000166347	18	74250846	74291973	-1	01:01:00	A	expand
CYB5R2	CYB5R2	CYB5R2:Q6BCY4:OID31512:v1	NADH-cytochrome b5 reductase 2	OID31512	Q6BCY4	CYB5R2	Oncology_II	Q6BCY4	CYB5R2	ENSG00000166394	11	7665100	7677222	-1	01:01:00	D	expand
CYP24A1	CYP24A1	CYP24A1:Q07973:OID30091:v1	1,25-dihydroxyvitamin D(3) 24-hydroxylase, mitochondrial	OID30091	Q07973	CYP24A1	Cardiometabolic_II	Q07973	CYP24A1	ENSG00000019186	20	54153446	54173986	-1	01:01:00	A	expand
CYTH3	CYTH3	CYTH3:O43739:OID31208:v1	Cytohesin-3	OID31208	O43739	CYTH3	Oncology_II	O43739	CYTH3	ENSG00000008256	7	6161776	6272644	-1	01:01:00	A	expand
CYTL1	CYTL1	CYTL1:Q9NRR1:OID30374:v1	Cytokine-like protein 1	OID30374	Q9NRR1	CYTL1	Cardiometabolic_II	Q9NRR1	CYTL1	ENSG00000170891	4	5014586	5019458	-1	0.111111	D	expand
DAAM1	DAAM1	DAAM1:Q9Y4D1:OID30664:v1	Disheveled-associated activator of morphogenesis 1	OID30664	Q9Y4D1	DAAM1	Inflammation_II	Q9Y4D1	DAAM1	ENSG00000100592	14	59188646	59371405	1	01:10:00	B	expand
DAB2	DAB2	DAB2:P98082:OID21428:v1	Disabled homolog 2	OID21428	P98082	DAB2	Oncology	P98082	DAB2	ENSG00000153071	5	39371675	39462300	-1	01:01:00	C	explore
DAG1	DAG1	DAG1:Q14118:OID20774:v1	Dystroglycan	OID20774	Q14118	DAG1	Inflammation	Q14118	DAG1	ENSG00000173402	3	49468703	49535618	1	01:10:00	D	explore
DAND5	DAND5	DAND5:Q8N907:OID30420:v1	DAN domain family member 5	OID30420	Q8N907	DAND5	Inflammation_II	Q8N907	DAND5	ENSG00000179284	19	12965159	12974760	1	01:01:00	A	expand
DAPK2	DAPK2	DAPK2:Q9UIK4:OID30505:v1	Death-associated protein kinase 2	OID30505	Q9UIK4	DAPK2	Inflammation_II	Q9UIK4	DAPK2	ENSG00000035664	15	63907036	64072033	-1	01:01:00	A	expand
DAPP1	DAPP1	DAPP1:Q9UN19:OID20524:v1	Dual adapter for phosphotyrosine and 3-phosphotyrosine and 3-phosphoinositide	OID20524	Q9UN19	DAPP1	Inflammation	Q9UN19	DAPP1	ENSG00000070190	4	99816827	99870190	1	01:01:00	B	explore
DARS1	DARS	DARS1:P14868:OID20903:v1	Aspartate--tRNA ligase, cytoplasmic	OID20903	P14868	DARS1	Neurology	P14868	DARS1	ENSG00000115866	2	135905881	135986100	-1	01:01:00	B	explore
DBH	DBH	DBH:P09172:OID30703:v1	Dopamine beta-hydroxylase	OID30703	P09172	DBH	Inflammation_II	P09172	DBH	ENSG00000123454	9	133636363	133659329	1	0.736111	C	expand
DBI	DBI	DBI:P07108:OID21143:v1	Acyl-CoA-binding protein	OID21143	P07108	DBI	Neurology	P07108	DBI	ENSG00000155368	2	119366924	119372550	1	0.111111	D	explore
DBN1	DBN1	DBN1:Q16643:OID30549:v1	Drebrin	OID30549	Q16643	DBN1	Inflammation_II	Q16643	DBN1	ENSG00000113758	5	177456608	177474401	-1	01:01:00	A	expand
DBNL	DBNL	DBNL:Q9UJU6:OID20681:v1	Drebrin-like protein	OID20681	Q9UJU6	DBNL	Inflammation	Q9UJU6	DBNL	ENSG00000136279	7	44044640	44069456	1	01:10:00	D	explore
DCBLD2	DCBLD2	DCBLD2:Q96PD2:OID21474:v1	Discoidin, CUB and LCCL domain-containing protein 2	OID21474	Q96PD2	DCBLD2	Oncology	Q96PD2	DCBLD2	ENSG00000057019	3	98795941	98901695	-1	01:10:00	D	explore
DCC	DCC	DCC:P43146:OID30953:v1	Netrin receptor DCC	OID30953	P43146	DCC	Neurology_II	P43146	DCC	ENSG00000187323	18	52340197	53535903	1	01:01:00	B	expand
DCDC2C	DCDC2C	DCDC2C:A8MYV0:OID31235:v1	Doublecortin domain-containing protein 2C	OID31235	A8MYV0	DCDC2C	Oncology_II	A8MYV0	DCDC2C	ENSG00000214866	2	3703575	3848008	1	01:01:00	A	expand
DCLRE1C	DCLRE1C	DCLRE1C:Q96SD1:OID31240:v1	Protein artemis	OID31240	Q96SD1	DCLRE1C	Oncology_II	Q96SD1	DCLRE1C	ENSG00000152457	10	14897359	14954432	-1	01:01:00	A	expand
DCN	DCN	DCN:P07585:OID20106:v1	Decorin	OID20106	P07585	DCN	Cardiometabolic	P07585	DCN	ENSG00000011465	12	91140484	91183217	-1	01:01:00	A	explore
DCTD	DCTD	DCTD:P32321:OID30657:v1	Deoxycytidylate deaminase	OID30657	P32321	DCTD	Inflammation_II	P32321	DCTD	ENSG00000129187	4	182890060	182917936	-1	01:10:00	B	expand
DCTN1	DCTN1	DCTN1:Q14203:OID21399:v1	Dynactin subunit 1	OID21399	Q14203	DCTN1	Oncology	Q14203	DCTN1	ENSG00000204843	2	74361154	74392087	-1	01:01:00	C	explore
DCTN2	DCTN2	DCTN2:Q13561:OID21334:v1	Dynactin subunit 2	OID21334	Q13561	DCTN2	Oncology	Q13561	DCTN2	ENSG00000175203	12	57529633	57547224	-1	01:01:00	B	explore
DCTN6	DCTN6	DCTN6:O00399:OID20879:v1	Dynactin subunit 6	OID20879	O00399	DCTN6	Neurology	O00399	DCTN6	ENSG00000104671	8	30156319	30183639	1	01:01:00	A	explore
DCTPP1	DCTPP1	DCTPP1:Q9H773:OID20148:v1	dCTP pyrophosphatase 1	OID20148	Q9H773	DCTPP1	Cardiometabolic	Q9H773	DCTPP1	ENSG00000179958	16	30423615	30430030	-1	01:10:00	B	explore
DCUN1D1	DCUN1D1	DCUN1D1:Q96GG9:OID30830:v1	DCN1-like protein 1	OID30830	Q96GG9	DCUN1D1	Neurology_II	Q96GG9	DCUN1D1	ENSG00000043093	3	182938074	182985953	-1	01:01:00	A	expand
DCUN1D2	DCUN1D2	DCUN1D2:Q6PH85:OID31231:v1	DCN1-like protein 2	OID31231	Q6PH85	DCUN1D2	Oncology_II	Q6PH85	DCUN1D2	ENSG00000150401	13	113455819	113490951	-1	01:01:00	A	expand
DCXR	DCXR	DCXR:Q7Z4W1:OID21480:v1	L-xylulose reductase	OID21480	Q7Z4W1	DCXR	Oncology	Q7Z4W1	DCXR	ENSG00000169738	17	82035136	82037709	-1	01:10:00	D	explore
DDA1	DDA1	DDA1:Q9BW61:OID30126:v1	DET1- and DDB1-associated protein 1	OID30126	Q9BW61	DDA1	Cardiometabolic_II	Q9BW61	DDA1	ENSG00000130311	19	17309518	17323298	1	01:01:00	A	expand
DDAH1	DDAH1	DDAH1:O94760:OID21299:v1	Dimethylarginine dimethylaminohydrolase 1	OID21299	O94760	DDAH1	Oncology	O94760	DDAH1	ENSG00000153904	1	85318481	85578363	-1	01:01:00	B	explore
DDC	DDC	DDC:P20711:OID20215:v1	Aromatic-L-amino-acid decarboxylase	OID20215	P20711	DDC	Cardiometabolic	P20711	DDC	ENSG00000132437	7	50458436	50565405	-1	01:10:00	B	explore
DDHD2	DDHD2	DDHD2:O94830:OID31043:v1	Phospholipase DDHD2	OID31043	O94830	DDHD2	Neurology_II	O94830	DDHD2	ENSG00000085788	8	38225218	38275558	1	01:01:00	C	expand
DDI2	DDI2	DDI2:Q5TDH0:OID30602:v1	Protein DDI1 homolog 2	OID30602	Q5TDH0	DDI2	Inflammation_II	Q5TDH0	DDI2	ENSG00000197312	1	15617458	15669044	1	01:10:00	B	expand
DDR1	DDR1	DDR1:Q08345:OID21009:v1	Epithelial discoidin domain-containing receptor 1	OID21009	Q08345	DDR1	Neurology	Q08345	DDR1	ENSG00000204580	6	30876421	30900156	1	01:10:00	C	explore
DDT	DDT	DDT:P30046:OID30372:v1	D-dopachrome decarboxylase	OID30372	P30046	DDT	Cardiometabolic_II	P30046	DDT	ENSG00000099977	22	23970542	23980525	-1	0.111111	D	expand
DDX1	DDX1	DDX1:Q92499:OID31518:v1	ATP-dependent RNA helicase DDX1	OID31518	Q92499	DDX1	Oncology_II	Q92499	DDX1	ENSG00000079785	2	15591178	15634346	1	01:01:00	D	expand
DDX25	DDX25	DDX25:Q9UHL0:OID30892:v1	ATP-dependent RNA helicase DDX25	OID30892	Q9UHL0	DDX25	Neurology_II	Q9UHL0	DDX25	ENSG00000109832	11	125903348	125943702	1	01:01:00	B	expand
DDX39A	DDX39A	DDX39A:O00148:OID30494:v1	ATP-dependent RNA helicase DDX39A	OID30494	O00148	DDX39A	Inflammation_II	O00148	DDX39A	ENSG00000123136	19	14408798	14419383	-1	01:01:00	A	expand
DDX4	DDX4	DDX4:Q9NQI0:OID30431:v1	Probable ATP-dependent RNA helicase DDX4	OID30431	Q9NQI0	DDX4	Inflammation_II	Q9NQI0	DDX4	ENSG00000152670	5	55738017	55817157	1	01:01:00	A	expand
DDX53	DDX53	DDX53:Q86TM3:OID30944:v1	Probable ATP-dependent RNA helicase DDX53	OID30944	Q86TM3	DDX53	Neurology_II	Q86TM3	DDX53	ENSG00000184735	X	22999960	23003589	1	01:01:00	B	expand
DDX58	DDX58	DDX58:O95786:OID21226:v1	Antiviral innate immune response receptor RIG-I	OID21226	O95786	DDX58	Oncology	O95786	DDX58	ENSG00000107201	9	32455302	32526208	-1	01:01:00	A	explore
DECR1	DECR1	DECR1:Q16698:OID20579:v1	2,4-dienoyl-CoA reductase, mitochondrial	OID20579	Q16698	DECR1	Inflammation	Q16698	DECR1	ENSG00000104325	8	90001405	90053633	1	01:01:00	B	explore
DEFB103A_DEFB103B	DEFB103A	DEFB103A_DEFB103B:P81534:OID30534:v1	Beta-defensin 103	OID30534	P81534	DEFB103A_DEFB103B	Inflammation_II	P81534	DEFB103A	ENSG00000176797	8	7881392	7882663	1	01:01:00	A	expand
DEFB103A_DEFB103B	DEFB103B	DEFB103A_DEFB103B:P81534:OID30534:v1	Beta-defensin 103	OID30534	P81534	DEFB103A_DEFB103B	Inflammation_II	P81534	DEFB103B	ENSG00000177243	8	7428888	7430348	-1	01:01:00	A	expand
DEFB104A_DEFB104B	DEFB104A	DEFB104A_DEFB104B:Q8WTQ1:OID30849:v1	Beta-defensin 104	OID30849	Q8WTQ1	DEFB104A_DEFB104B	Neurology_II	Q8WTQ1	DEFB104A	ENSG00000176782	8	7836436	7841242	1	01:01:00	A	expand
DEFB104A_DEFB104B	DEFB104B	DEFB104A_DEFB104B:Q8WTQ1:OID30849:v1	Beta-defensin 104	OID30849	Q8WTQ1	DEFB104A_DEFB104B	Neurology_II	Q8WTQ1	DEFB104B	ENSG00000177023	8	7470308	7475082	-1	01:01:00	A	expand
DEFB116	DEFB116	DEFB116:Q30KQ4:OID30823:v1	Beta-defensin 116	OID30823	Q30KQ4	DEFB116	Neurology_II	Q30KQ4	DEFB116	ENSG00000215545	20	31303212	31308585	-1	01:01:00	A	expand
DEFB118	DEFB118	DEFB118:Q96PH6:OID30858:v1	Beta-defensin 118	OID30858	Q96PH6	DEFB118	Neurology_II	Q96PH6	DEFB118	ENSG00000131068	20	31368601	31373923	1	01:01:00	A	expand
DENR	DENR	DENR:O43583:OID30493:v1	Density-regulated protein	OID30493	O43583	DENR	Inflammation_II	O43583	DENR	ENSG00000139726	12	122752824	122771064	1	01:01:00	A	expand
DFFA	DFFA	DFFA:O00273:OID20620:v1	DNA fragmentation factor subunit alpha	OID20620	O00273	DFFA	Inflammation	O00273	DFFA	ENSG00000160049	1	10456522	10472529	-1	01:01:00	C	explore
DGCR6	DGCR6	DGCR6:Q14129:OID30859:v1	Protein DGCR6	OID30859	Q14129	DGCR6	Neurology_II	Q14129	DGCR6	ENSG00000183628	22	18906028	18914238	1	01:01:00	A	expand
DGKA	DGKA	DGKA:P23743:OID30546:v1	Diacylglycerol kinase alpha	OID30546	P23743	DGKA	Inflammation_II	P23743	DGKA	ENSG00000065357	12	55927319	55954027	1	01:01:00	A	expand
DGKZ	DGKZ	DGKZ:Q13574:OID20466:v1	Diacylglycerol kinase zeta	OID20466	Q13574	DGKZ	Inflammation	Q13574	DGKZ	ENSG00000149091	11	46332905	46380554	1	01:01:00	A	explore
DHODH	DHODH	DHODH:Q02127:OID30137:v1	Dihydroorotate dehydrogenase	OID30137	Q02127	DHODH	Cardiometabolic_II	Q02127	DHODH	ENSG00000102967	16	72008588	72027664	1	01:01:00	A	expand
DHPS	DHPS	DHPS:P49366:OID31357:v1	Deoxyhypusine synthase	OID31357	P49366	DHPS	Oncology_II	P49366	DHPS	ENSG00000095059	19	12675717	12681880	-1	01:01:00	C	expand
DHRS4L2	DHRS4L2	DHRS4L2:Q6PKH6:OID31072:v1	Dehydrogenase/reductase SDR family member 4-like 2	OID31072	Q6PKH6	DHRS4L2	Neurology_II	Q6PKH6	DHRS4L2	ENSG00000187630	14	23969874	24006408	1	01:01:00	D	expand
DIABLO	DIABLO	DIABLO:Q9NR28:OID20184:v1	Diablo homolog, mitochondrial	OID20184	Q9NR28	DIABLO	Cardiometabolic	Q9NR28	DIABLO	ENSG00000184047	12	122207663	122227456	-1	01:10:00	B	explore
DIPK1C	DIPK1C	DIPK1C:Q0P6D2:OID30932:v1	Divergent protein kinase domain 1C	OID30932	Q0P6D2	DIPK1C	Neurology_II	Q0P6D2	DIPK1C	ENSG00000187773	18	74434775	74457944	-1	01:01:00	B	expand
DIPK2B	DIPK2B	DIPK2B:Q9H7Y0:OID30582:v1	Divergent protein kinase domain 2B	OID30582	Q9H7Y0	DIPK2B	Inflammation_II	Q9H7Y0	DIPK2B	ENSG00000147113	X	45148373	45200901	-1	01:10:00	B	expand
DKK1	DKK1	DKK1:O94907:OID21066:v1	Dickkopf-related protein 1	OID21066	O94907	DKK1	Neurology	O94907	DKK1	ENSG00000107984	10	52314281	52318042	1	01:10:00	C	explore
DKK3	DKK3	DKK3:Q9UBP4:OID20264:v1	Dickkopf-related protein 3	OID20264	Q9UBP4	DKK3	Cardiometabolic	Q9UBP4	DKK3	ENSG00000050165	11	11956207	12009769	-1	0.111111	C	explore
DKK4	DKK4	DKK4:Q9UBT3:OID20934:v1	Dickkopf-related protein 4	OID20934	Q9UBT3	DKK4	Neurology	Q9UBT3	DKK4	ENSG00000104371	8	42374063	42377229	-1	01:01:00	B	explore
DKKL1	DKKL1	DKKL1:Q9UK85:OID21313:v1	Dickkopf-like protein 1	OID21313	Q9UK85	DKKL1	Oncology	Q9UK85	DKKL1	ENSG00000104901	19	49361783	49375116	1	01:01:00	B	explore
DLG4	DLG4	DLG4:P78352:OID31071:v1	Disks large homolog 4	OID31071	P78352	DLG4	Neurology_II	P78352	DLG4	ENSG00000132535	17	7187187	7219841	-1	01:01:00	D	expand
DLGAP5	DLGAP5	DLGAP5:Q15398:OID30976:v1	Disks large-associated protein 5	OID30976	Q15398	DLGAP5	Neurology_II	Q15398	DLGAP5	ENSG00000126787	14	55148112	55191608	-1	01:01:00	C	expand
DLK1	DLK1	DLK1:P80370:OID20295:v1	Protein delta homolog 1	OID20295	P80370	DLK1	Cardiometabolic	P80370	DLK1	ENSG00000185559	14	100725705	100738224	1	0.111111	C	explore
DLL1	DLL1	DLL1:O00548:OID21525:v1	Delta-like protein 1	OID21525	O00548	DLL1	Oncology	O00548	DLL1	ENSG00000198719	6	170282206	170306565	-1	01:10:00	D	explore
DLL4	DLL4	DLL4:Q9NR61:OID30255:v1	Delta-like protein 4	OID30255	Q9NR61	DLL4	Cardiometabolic_II	Q9NR61	DLL4	ENSG00000128917	15	40929340	40939073	1	01:01:00	B	expand
DMD	DMD	DMD:P11532:OID30223:v1	Dystrophin	OID30223	P11532	DMD	Cardiometabolic_II	P11532	DMD	ENSG00000198947	X	31097677	33339609	-1	01:01:00	B	expand
DMP1	DMP1	DMP1:Q13316:OID30213:v1	Dentin matrix acidic phosphoprotein 1	OID30213	Q13316	DMP1	Cardiometabolic_II	Q13316	DMP1	ENSG00000152592	4	87650280	87664361	1	01:01:00	B	expand
DNAJA1	DNAJA1	DNAJA1:P31689:OID31204:v1	DnaJ homolog subfamily A member 1	OID31204	P31689	DNAJA1	Oncology_II	P31689	DNAJA1	ENSG00000086061	9	33025273	33039907	1	01:01:00	A	expand
DNAJA2	DNAJA2	DNAJA2:O60884:OID20627:v1	DnaJ homolog subfamily A member 2	OID20627	O60884	DNAJA2	Inflammation	O60884	DNAJA2	ENSG00000069345	16	46955362	46973674	-1	01:01:00	C	explore
DNAJA4	DNAJA4	DNAJA4:Q8WW22:OID31130:v1	DnaJ homolog subfamily A member 4	OID31130	Q8WW22	DNAJA4	Neurology_II	Q8WW22	DNAJA4	ENSG00000140403	15	78264086	78282196	1	01:01:00	D	expand
DNAJB1	DNAJB1	DNAJB1:P25685:OID21363:v1	DnaJ homolog subfamily B member 1	OID21363	P25685	DNAJB1	Oncology	P25685	DNAJB1	ENSG00000132002	19	14514769	14560391	-1	01:01:00	B	explore
DNAJB14	DNAJB14	DNAJB14:Q8TBM8:OID31434:v1	DnaJ homolog subfamily B member 14	OID31434	Q8TBM8	DNAJB14	Oncology_II	Q8TBM8	DNAJB14	ENSG00000164031	4	99896248	99946618	-1	01:01:00	D	expand
DNAJB2	DNAJB2	DNAJB2:P25686:OID30661:v1	DnaJ homolog subfamily B member 2	OID30661	P25686	DNAJB2	Inflammation_II	P25686	DNAJB2	ENSG00000135924	2	219279342	219286898	1	01:10:00	B	expand
DNAJB6	DNAJB6	DNAJB6:O75190:OID30613:v1	DnaJ homolog subfamily B member 6	OID30613	O75190	DNAJB6	Inflammation_II	O75190	DNAJB6	ENSG00000105993	7	157335381	157417439	1	01:10:00	B	expand
DNAJB8	DNAJB8	DNAJB8:Q8NHS0:OID20093:v1	DnaJ homolog subfamily B member 8	OID20093	Q8NHS0	DNAJB8	Cardiometabolic	Q8NHS0	DNAJB8	ENSG00000179407	3	128462437	128466968	-1	01:01:00	A	explore
DNAJC21	DNAJC21	DNAJC21:Q5F1R6:OID31104:v1	DnaJ homolog subfamily C member 21	OID31104	Q5F1R6	DNAJC21	Neurology_II	Q5F1R6	DNAJC21	ENSG00000168724	5	34929559	34958964	1	01:01:00	D	expand
DNAJC6	DNAJC6	DNAJC6:O75061:OID30247:v1	Putative tyrosine-protein phosphatase auxilin	OID30247	O75061	DNAJC6	Cardiometabolic_II	O75061	DNAJC6	ENSG00000116675	1	65248219	65415871	1	01:01:00	B	expand
DNAJC9	DNAJC9	DNAJC9:Q8WXX5:OID31472:v1	DnaJ homolog subfamily C member 9	OID31472	Q8WXX5	DNAJC9	Oncology_II	Q8WXX5	DNAJC9	ENSG00000213551	10	73183362	73247255	-1	01:01:00	D	expand
DNER	DNER	DNER:Q8NFT8:OID20712:v1	Delta and Notch-like epidermal growth factor-related receptor	OID20712	Q8NFT8	DNER	Inflammation	Q8NFT8	DNER	ENSG00000187957	2	229357629	229714555	-1	01:10:00	D	explore
DNLZ	DNLZ	DNLZ:Q5SXM8:OID30822:v1	DNL-type zinc finger protein	OID30822	Q5SXM8	DNLZ	Neurology_II	Q5SXM8	DNLZ	ENSG00000213221	9	136359480	136363744	-1	01:01:00	A	expand
DNM1	DNM1	DNM1:Q05193:OID31458:v1	Dynamin-1	OID31458	Q05193	DNM1	Oncology_II	Q05193	DNM1	ENSG00000106976	9	128191655	128255248	1	01:01:00	D	expand
DNM3	DNM3	DNM3:Q9UQ16:OID31000:v1	Dynamin-3	OID31000	Q9UQ16	DNM3	Neurology_II	Q9UQ16	DNM3	ENSG00000197959	1	171817887	172418466	1	01:01:00	C	expand
DNMBP	DNMBP	DNMBP:Q6XZF7:OID20956:v1	Dynamin-binding protein	OID20956	Q6XZF7	DNMBP	Neurology	Q6XZF7	DNMBP	ENSG00000107554	10	99875577	100009947	-1	01:01:00	B	explore
DNPEP	DNPEP	DNPEP:Q9ULA0:OID31118:v1	Aspartyl aminopeptidase	OID31118	Q9ULA0	DNPEP	Neurology_II	Q9ULA0	DNPEP	ENSG00000123992	2	219372043	219400022	-1	01:01:00	D	expand
DNPH1	DNPH1	DNPH1:O43598:OID20744:v1	2'-deoxynucleoside 5'-phosphate N-hydrolase 1	OID20744	O43598	DNPH1	Inflammation	O43598	DNPH1	ENSG00000112667	6	43225629	43229481	-1	01:10:00	D	explore
DOC2B	DOC2B	DOC2B:Q14184:OID30927:v1	Double C2-like domain-containing protein beta	OID30927	Q14184	DOC2B	Neurology_II	Q14184	DOC2B	ENSG00000272636	17	142789	181650	-1	01:01:00	B	expand
DOCK9	DOCK9	DOCK9:Q9BZ29:OID30836:v1	Dedicator of cytokinesis protein 9	OID30836	Q9BZ29	DOCK9	Neurology_II	Q9BZ29	DOCK9	ENSG00000088387	13	98793429	99086625	-1	01:01:00	A	expand
DOK1	DOK1	DOK1:Q99704:OID31111:v1	Docking protein 1	OID31111	Q99704	DOK1	Neurology_II	Q99704	DOK1	ENSG00000115325	2	74549026	74557551	1	01:01:00	D	expand
DOK2	DOK2	DOK2:O60496:OID20138:v1	Docking protein 2	OID20138	O60496	DOK2	Cardiometabolic	O60496	DOK2	ENSG00000147443	8	21908873	21913690	-1	01:10:00	B	explore
DPEP1	DPEP1	DPEP1:P16444:OID20897:v1	Dipeptidase 1	OID20897	P16444	DPEP1	Neurology	P16444	DPEP1	ENSG00000015413	16	89613308	89638456	1	01:01:00	B	explore
DPEP2	DPEP2	DPEP2:Q9H4A9:OID21305:v1	Dipeptidase 2	OID21305	Q9H4A9	DPEP2	Oncology	Q9H4A9	DPEP2	ENSG00000167261	16	67987394	68000586	-1	01:01:00	B	explore
DPP10	DPP10	DPP10:Q8N608:OID20527:v1	Inactive dipeptidyl peptidase 10	OID20527	Q8N608	DPP10	Inflammation	Q8N608	DPP10	ENSG00000175497	2	114442299	115845780	1	01:01:00	B	explore
DPP4	DPP4	DPP4:P27487:OID20406:v1	Dipeptidyl peptidase 4	OID20406	P27487	DPP4	Cardiometabolic	P27487	DPP4	ENSG00000197635	2	161992245	162074394	-1	0.736111	D	explore
DPP6	DPP6	DPP6:P42658:OID21354:v1	Dipeptidyl aminopeptidase-like protein 6	OID21354	P42658	DPP6	Oncology	P42658	DPP6	ENSG00000130226	7	153887097	154894285	1	01:01:00	B	explore
DPP7	DPP7	DPP7:Q9UHL4:OID20142:v1	Dipeptidyl peptidase 2	OID20142	Q9UHL4	DPP7	Cardiometabolic	Q9UHL4	DPP7	ENSG00000176978	9	137110546	137115177	-1	01:10:00	B	explore
DPT	DPT	DPT:Q07507:OID20278:v1	Dermatopontin	OID20278	Q07507	DPT	Cardiometabolic	Q07507	DPT	ENSG00000143196	1	168695468	168729206	-1	0.111111	C	explore
DPY30	DPY30	DPY30:Q9C005:OID21410:v1	Protein dpy-30 homolog	OID21410	Q9C005	DPY30	Oncology	Q9C005	DPY30	ENSG00000162961	2	31867809	32039805	-1	01:01:00	C	explore
DRAXIN	DRAXIN	DRAXIN:Q8NBI3:OID20917:v1	Draxin	OID20917	Q8NBI3	DRAXIN	Neurology	Q8NBI3	DRAXIN	ENSG00000162490	1	11691710	11725857	1	01:01:00	B	explore
DRG2	DRG2	DRG2:P55039:OID21335:v1	Developmentally-regulated GTP-binding protein 2	OID21335	P55039	DRG2	Oncology	P55039	DRG2	ENSG00000108591	17	18087892	18107970	1	01:01:00	B	explore
DSC2	DSC2	DSC2:Q02487:OID21079:v1	Desmocollin-2	OID21079	Q02487	DSC2	Neurology	Q02487	DSC2	ENSG00000134755	18	31058840	31102522	-1	0.111111	D	explore
DSCAM	DSCAM	DSCAM:O60469:OID30993:v1	Down syndrome cell adhesion molecule	OID30993	O60469	DSCAM	Neurology_II	O60469	DSCAM	ENSG00000171587	21	40010999	40847158	-1	01:01:00	C	expand
DSG2	DSG2	DSG2:Q14126:OID21113:v1	Desmoglein-2	OID21113	Q14126	DSG2	Neurology	Q14126	DSG2	ENSG00000046604	18	31498177	31549008	1	0.111111	D	explore
DSG3	DSG3	DSG3:P32926:OID21460:v1	Desmoglein-3	OID21460	P32926	DSG3	Oncology	P32926	DSG3	ENSG00000134757	18	31447741	31478702	1	01:01:00	C	explore
DSG4	DSG4	DSG4:Q86SJ6:OID21325:v1	Desmoglein-4	OID21325	Q86SJ6	DSG4	Oncology	Q86SJ6	DSG4	ENSG00000175065	18	31376777	31414912	1	01:01:00	B	explore
DTD1	DTD1	DTD1:Q8TEA8:OID30580:v1	D-aminoacyl-tRNA deacylase 1	OID30580	Q8TEA8	DTD1	Inflammation_II	Q8TEA8	DTD1	ENSG00000125821	20	18587942	18766644	1	01:10:00	B	expand
DTNB	DTNB	DTNB:O60941:OID31395:v1	Dystrobrevin beta	OID31395	O60941	DTNB	Oncology_II	O60941	DTNB	ENSG00000138101	2	25377198	25673647	-1	01:01:00	C	expand
DTX2	DTX2	DTX2:Q86UW9:OID30882:v1	Probable E3 ubiquitin-protein ligase DTX2	OID30882	Q86UW9	DTX2	Neurology_II	Q86UW9	DTX2	ENSG00000091073	7	76461676	76505995	1	01:01:00	B	expand
DTX3	DTX3	DTX3:Q8N9I9:OID21349:v1	Probable E3 ubiquitin-protein ligase DTX3	OID21349	Q8N9I9	DTX3	Oncology	Q8N9I9	DTX3	ENSG00000178498	12	57604622	57609804	1	01:01:00	B	explore
DTYMK	DTYMK	DTYMK:P23919:OID30308:v1	Thymidylate kinase	OID30308	P23919	DTYMK	Cardiometabolic_II	P23919	DTYMK	ENSG00000168393	2	241675747	241686944	-1	01:10:00	C	expand
DUOX2	DUOX2	DUOX2:Q9NRD8:OID20059:v1	Dual oxidase 2	OID20059	Q9NRD8	DUOX2	Cardiometabolic	Q9NRD8	DUOX2	ENSG00000140279	15	45092650	45114172	-1	01:01:00	A	explore
DUSP29	DUPD1	DUSP29:Q68J44:OID30935:v1	Dual specificity phosphatase 29	OID30935	Q68J44	DUSP29	Neurology_II	Q68J44	DUSP29	ENSG00000188716	10	75037472	75073642	-1	01:01:00	B	expand
DUSP13	DUSP13	DUSP13:Q6B8I1:OID31394:v1	Dual specificity protein phosphatase 13 isoform A	OID31394	Q6B8I1	DUSP13	Oncology_II	Q6B8I1	DUSP13	ENSG00000079393	10	75094432	75109221	-1	01:01:00	C	expand
DUSP3	DUSP3	DUSP3:P51452:OID20827:v1	Dual specificity protein phosphatase 3	OID20827	P51452	DUSP3	Neurology	P51452	DUSP3	ENSG00000108861	17	43766125	43778977	-1	01:01:00	A	explore
DUT	DUT	DUT:P33316:OID31457:v1	Deoxyuridine 5'-triphosphate nucleotidohydrolase, mitochondrial	OID31457	P33316	DUT	Oncology_II	P33316	DUT	ENSG00000128951	15	48331011	48343373	1	01:01:00	D	expand
DXO	DXO	DXO:O77932:OID31080:v1	Decapping and exoribonuclease protein	OID31080	O77932	DXO	Neurology_II	O77932	DXO	ENSG00000204348	6	31969810	31972290	-1	01:01:00	D	expand
DYNC1H1	DYNC1H1	DYNC1H1:Q14204:OID31341:v1	Cytoplasmic dynein 1 heavy chain 1	OID31341	Q14204	DYNC1H1	Oncology_II	Q14204	DYNC1H1	ENSG00000197102	14	101964573	102056443	1	01:01:00	C	expand
DYNLT1	DYNLT1	DYNLT1:P63172:OID30925:v1	Dynein light chain Tctex-type 1	OID30925	P63172	DYNLT1	Neurology_II	P63172	DYNLT1	ENSG00000146425	6	158636474	158644743	-1	01:01:00	B	expand
DYNLT3	DYNLT3	DYNLT3:P51808:OID31415:v1	Dynein light chain Tctex-type 3	OID31415	P51808	DYNLT3	Oncology_II	P51808	DYNLT3	ENSG00000165169	X	37836757	37847571	-1	01:01:00	C	expand
EBAG9	EBAG9	EBAG9:O00559:OID20918:v1	Receptor-binding cancer antigen expressed on SiSo cells	OID20918	O00559	EBAG9	Neurology	O00559	EBAG9	ENSG00000147654	8	109539711	109565996	1	01:01:00	B	explore
EBI3_IL27	EBI3	EBI3_IL27:Q14213_Q8NEV9:OID21389:v1	Interleukin-27	OID21389	Q14213_Q8NEV9	EBI3_IL27	Oncology	Q14213	EBI3	ENSG00000105246	19	4229523	4237528	1	01:01:00	C	explore
ECE1	ECE1	ECE1:P42892:OID20891:v1	Endothelin-converting enzyme 1	OID20891	P42892	ECE1	Neurology	P42892	ECE1	ENSG00000117298	1	21217247	21345572	-1	01:01:00	A	explore
ECHDC3	ECHDC3	ECHDC3:Q96DC8:OID30293:v1	Enoyl-CoA hydratase domain-containing protein 3, mitochondrial	OID30293	Q96DC8	ECHDC3	Cardiometabolic_II	Q96DC8	ECHDC3	ENSG00000134463	10	11742366	11764070	1	01:10:00	C	expand
ECHS1	ECHS1	ECHS1:P30084:OID30239:v1	Enoyl-CoA hydratase, mitochondrial	OID30239	P30084	ECHS1	Cardiometabolic_II	P30084	ECHS1	ENSG00000127884	10	133362485	133373354	-1	01:01:00	B	expand
ECI2	ECI2	ECI2:O75521:OID30142:v1	Enoyl-CoA delta isomerase 2	OID30142	O75521	ECI2	Cardiometabolic_II	O75521	ECI2	ENSG00000198721	6	4115693	4135597	-1	01:01:00	A	expand
ECM1	ECM1	ECM1:Q16610:OID30736:v1	Extracellular matrix protein 1	OID30736	Q16610	ECM1	Inflammation_II	Q16610	ECM1	ENSG00000143369	1	150508062	150513789	1	1:100000	D	expand
ECSCR	ECSCR	ECSCR:Q19T08:OID30831:v1	Endothelial cell-specific chemotaxis regulator	OID30831	Q19T08	ECSCR	Neurology_II	Q19T08	ECSCR	ENSG00000249751	5	139448560	139462743	-1	01:01:00	A	expand
EDA2R	EDA2R	EDA2R:Q9HAV5:OID21451:v1	Tumor necrosis factor receptor superfamily member 27	OID21451	Q9HAV5	EDA2R	Oncology	Q9HAV5	EDA2R	ENSG00000131080	X	66595637	66639298	-1	01:01:00	C	explore
EDAR	EDAR	EDAR:Q9UNE0:OID20525:v1	Tumor necrosis factor receptor superfamily member EDAR	OID20525	Q9UNE0	EDAR	Inflammation	Q9UNE0	EDAR	ENSG00000135960	2	108894471	108989372	-1	01:01:00	B	explore
EDDM3B	EDDM3B	EDDM3B:P56851:OID31365:v1	Epididymal secretory protein E3-beta	OID31365	P56851	EDDM3B	Oncology_II	P56851	EDDM3B	ENSG00000181552	14	20768404	20770948	1	01:01:00	C	expand
EDEM2	EDEM2	EDEM2:Q9BV94:OID30136:v1	ER degradation-enhancing alpha-mannosidase-like protein 2	OID30136	Q9BV94	EDEM2	Cardiometabolic_II	Q9BV94	EDEM2	ENSG00000088298	20	35115364	35147336	-1	01:01:00	A	expand
EDF1	EDF1	EDF1:O60869:OID31010:v1	Endothelial differentiation-related factor 1	OID31010	O60869	EDF1	Neurology_II	O60869	EDF1	ENSG00000107223	9	136862119	136866308	-1	01:01:00	C	expand
EDIL3	EDIL3	EDIL3:O43854:OID20081:v1	EGF-like repeat and discoidin I-like domain-containing protein 3	OID20081	O43854	EDIL3	Cardiometabolic	O43854	EDIL3	ENSG00000164176	5	83940554	84384880	-1	01:01:00	A	explore
EDN1	EDN1	EDN1:P05305:OID30224:v1	Endothelin-1	OID30224	P05305	EDN1	Cardiometabolic_II	P05305	EDN1	ENSG00000078401	6	12290361	12297194	1	01:01:00	B	expand
EDNRB	EDNRB	EDNRB:P24530:OID30421:v1	Endothelin receptor type B	OID30421	P24530	EDNRB	Inflammation_II	P24530	EDNRB	ENSG00000136160	13	77895481	77975529	-1	01:01:00	A	expand
EEF1D	EEF1D	EEF1D:P29692:OID30335:v1	Elongation factor 1-delta	OID30335	P29692	EEF1D	Cardiometabolic_II	P29692	EEF1D	ENSG00000104529	8	143579697	143599541	-1	01:10:00	C	expand
EFCAB14	EFCAB14	EFCAB14:O75071:OID31460:v1	EF-hand calcium-binding domain-containing protein 14	OID31460	O75071	EFCAB14	Oncology_II	O75071	EFCAB14	ENSG00000159658	1	46674659	46719146	-1	01:01:00	D	expand
EFCAB2	EFCAB2	EFCAB2:Q5VUJ9:OID31313:v1	Dynein regulatory complex protein 8	OID31313	Q5VUJ9	EFCAB2	Oncology_II	Q5VUJ9	EFCAB2	ENSG00000203666	1	244969682	245127164	1	01:01:00	B	expand
EFEMP1	EFEMP1	EFEMP1:Q12805:OID20414:v1	EGF-containing fibulin-like extracellular matrix protein 1	OID20414	Q12805	EFEMP1	Cardiometabolic	Q12805	EFEMP1	ENSG00000115380	2	55865967	55924139	-1	0.736111	D	explore
EFHD1	EFHD1	EFHD1:Q9BUP0:OID31044:v1	EF-hand domain-containing protein D1	OID31044	Q9BUP0	EFHD1	Neurology_II	Q9BUP0	EFHD1	ENSG00000115468	2	232606057	232682776	1	01:01:00	C	expand
EFNA1	EFNA1	EFNA1:P20827:OID21125:v1	Ephrin-A1	OID21125	P20827	EFNA1	Neurology	P20827	EFNA1	ENSG00000169242	1	155127876	155134899	1	0.111111	D	explore
EFNA4	EFNA4	EFNA4:P52798:OID20935:v1	Ephrin-A4	OID20935	P52798	EFNA4	Neurology	P52798	EFNA4	ENSG00000243364	1	155063737	155069553	1	01:01:00	B	explore
EFNB2	EFNB2	EFNB2:P52799:OID30954:v1	Ephrin-B2	OID30954	P52799	EFNB2	Neurology_II	P52799	EFNB2	ENSG00000125266	13	106489745	106535662	-1	01:01:00	B	expand
EGF	EGF	EGF:P01133:OID20698:v1	Pro-epidermal growth factor	OID20698	P01133	EGF	Inflammation	P01133	EGF	ENSG00000138798	4	109912883	110013766	1	01:10:00	D	explore
EGFL7	EGFL7	EGFL7:Q9UHF1:OID21252:v1	Epidermal growth factor-like protein 7	OID21252	Q9UHF1	EGFL7	Oncology	Q9UHF1	EGFL7	ENSG00000172889	9	136658856	136672678	1	01:01:00	A	explore
EGFLAM	EGFLAM	EGFLAM:Q63HQ2:OID31496:v1	Pikachurin	OID31496	Q63HQ2	EGFLAM	Oncology_II	Q63HQ2	EGFLAM	ENSG00000164318	5	38258409	38465480	1	01:01:00	D	expand
EGFR	EGFR	EGFR:P00533:OID20319:v1	Epidermal growth factor receptor	OID20319	P00533	EGFR	Cardiometabolic	P00533	EGFR	ENSG00000146648	7	55019017	55211628	1	0.111111	C	explore
EGLN1	EGLN1	EGLN1:Q9GZT9:OID20572:v1	Egl nine homolog 1	OID20572	Q9GZT9	EGLN1	Inflammation	Q9GZT9	EGLN1	ENSG00000135766	1	231363751	231422287	-1	01:01:00	B	explore
EHBP1	EHBP1	EHBP1:Q8NDI1:OID30302:v1	EH domain-binding protein 1	OID30302	Q8NDI1	EHBP1	Cardiometabolic_II	Q8NDI1	EHBP1	ENSG00000115504	2	62673851	63046487	1	01:10:00	C	expand
EHD3	EHD3	EHD3:Q9NZN3:OID30229:v1	EH domain-containing protein 3	OID30229	Q9NZN3	EHD3	Cardiometabolic_II	Q9NZN3	EHD3	ENSG00000013016	2	31234152	31269451	1	01:01:00	B	expand
EIF1AX	EIF1AX	EIF1AX:P47813:OID31125:v1	Eukaryotic translation initiation factor 1A, X-chromosomal	OID31125	P47813	EIF1AX	Neurology_II	P47813	EIF1AX	ENSG00000173674	X	20124525	20141838	-1	01:01:00	D	expand
EIF2AK2	EIF2AK2	EIF2AK2:P19525:OID31442:v1	Interferon-induced, double-stranded RNA-activated protein kinase	OID31442	P19525	EIF2AK2	Oncology_II	P19525	EIF2AK2	ENSG00000055332	2	37099210	37157522	-1	01:01:00	D	expand
EIF2AK3	EIF2AK3	EIF2AK3:Q9NZJ5:OID30060:v1	Eukaryotic translation initiation factor 2-alpha kinase 3	OID30060	Q9NZJ5	EIF2AK3	Cardiometabolic_II	Q9NZJ5	EIF2AK3	ENSG00000172071	2	88556741	88691518	-1	01:01:00	A	expand
EIF2S2	EIF2S2	EIF2S2:P20042:OID30270:v1	Eukaryotic translation initiation factor 2 subunit 2	OID30270	P20042	EIF2S2	Cardiometabolic_II	P20042	EIF2S2	ENSG00000125977	20	34088309	34112243	-1	01:01:00	B	expand
EIF4B	EIF4B	EIF4B:P23588:OID21000:v1	Eukaryotic translation initiation factor 4B	OID21000	P23588	EIF4B	Neurology	P23588	EIF4B	ENSG00000063046	12	53006282	53042215	1	01:01:00	B	explore
EIF4E	EIF4E	EIF4E:P06730:OID30557:v1	Eukaryotic translation initiation factor 4E	OID30557	P06730	EIF4E	Inflammation_II	P06730	EIF4E	ENSG00000151247	4	98879276	98929133	-1	01:01:00	A	expand
EIF4EBP1	EIF4EBP1	EIF4EBP1:Q13541:OID20162:v1	Eukaryotic translation initiation factor 4E-binding protein 1	OID20162	Q13541	EIF4EBP1	Cardiometabolic	Q13541	EIF4EBP1	ENSG00000187840	8	38030534	38060365	1	01:10:00	B	explore
EIF4G1	EIF4G1	EIF4G1:Q04637:OID20625:v1	Eukaryotic translation initiation factor 4 gamma 1	OID20625	Q04637	EIF4G1	Inflammation	Q04637	EIF4G1	ENSG00000114867	3	184314495	184335358	1	01:01:00	C	explore
EIF4G3	EIF4G3	EIF4G3:O43432:OID31022:v1	Eukaryotic translation initiation factor 4 gamma 3	OID31022	O43432	EIF4G3	Neurology_II	O43432	EIF4G3	ENSG00000075151	1	20806292	21177285	-1	01:01:00	C	expand
EIF5	EIF5	EIF5:P55010:OID30156:v1	Eukaryotic translation initiation factor 5	OID30156	P55010	EIF5	Cardiometabolic_II	P55010	EIF5	ENSG00000100664	14	103333544	103345025	1	01:01:00	A	expand
EIF5A	EIF5A	EIF5A:P63241:OID20423:v1	Eukaryotic translation initiation factor 5A-1	OID20423	P63241	EIF5A	Inflammation	P63241	EIF5A	ENSG00000132507	17	7306999	7312463	1	01:01:00	A	explore
ELAC1	ELAC1	ELAC1:Q9H777:OID31029:v1	Zinc phosphodiesterase ELAC protein 1	OID31029	Q9H777	ELAC1	Neurology_II	Q9H777	ELAC1	ENSG00000141642	18	50967991	50988121	1	01:01:00	C	expand
ELAVL4	ELAVL4	ELAVL4:P26378:OID30854:v1	ELAV-like protein 4	OID30854	P26378	ELAVL4	Neurology_II	P26378	ELAVL4	ENSG00000162374	1	50024029	50203772	1	01:01:00	A	expand
ELN	ELN	ELN:P15502:OID30301:v1	Elastin	OID30301	P15502	ELN	Cardiometabolic_II	P15502	ELN	ENSG00000049540	7	74027789	74069907	1	01:10:00	C	expand
ELOA	ELOA	ELOA:Q14241:OID21337:v1	Elongin-A	OID21337	Q14241	ELOA	Oncology	Q14241	ELOA	ENSG00000011007	1	23743448	23762059	1	01:01:00	B	explore
ELOB	ELOB	ELOB:Q15370:OID30127:v1	Elongin-B	OID30127	Q15370	ELOB	Cardiometabolic_II	Q15370	ELOB	ENSG00000103363	16	2771414	2777289	-1	01:01:00	A	expand
ENAH	ENAH	ENAH:Q8N8S7:OID20497:v1	Protein enabled homolog	OID20497	Q8N8S7	ENAH	Inflammation	Q8N8S7	ENAH	ENSG00000154380	1	225486829	225653142	-1	01:01:00	A	explore
ENDOU	ENDOU	ENDOU:P21128:OID31498:v1	Poly(U)-specific endoribonuclease	OID31498	P21128	ENDOU	Oncology_II	P21128	ENDOU	ENSG00000111405	12	47709734	47725567	-1	01:01:00	D	expand
ENG	ENG	ENG:P17813:OID20287:v1	Endoglin	OID20287	P17813	ENG	Cardiometabolic	P17813	ENG	ENSG00000106991	9	127815013	127854658	-1	0.111111	C	explore
ENO1	ENO1	ENO1:P06733:OID21037:v1	Alpha-enolase	OID21037	P06733	ENO1	Neurology	P06733	ENO1	ENSG00000074800	1	8861000	8879190	-1	01:10:00	C	explore
ENO2	ENO2	ENO2:P09104:OID21046:v1	Gamma-enolase	OID21046	P09104	ENO2	Neurology	P09104	ENO2	ENSG00000111674	12	6913745	6923698	1	01:10:00	C	explore
ENO3	ENO3	ENO3:P13929:OID30209:v1	Beta-enolase	OID30209	P13929	ENO3	Cardiometabolic_II	P13929	ENO3	ENSG00000108515	17	4948092	4957131	1	01:01:00	B	expand
ENOPH1	ENOPH1	ENOPH1:Q9UHY7:OID31349:v1	Enolase-phosphatase E1	OID31349	Q9UHY7	ENOPH1	Oncology_II	Q9UHY7	ENOPH1	ENSG00000145293	4	82430590	82461177	1	01:01:00	C	expand
ENOX2	ENOX2	ENOX2:Q16206:OID30152:v1	Ecto-NOX disulfide-thiol exchanger 2	OID30152	Q16206	ENOX2	Cardiometabolic_II	Q16206	ENOX2	ENSG00000165675	X	130622325	130903234	-1	01:01:00	A	expand
ENPEP	ENPEP	ENPEP:Q07075:OID30135:v1	Glutamyl aminopeptidase	OID30135	Q07075	ENPEP	Cardiometabolic_II	Q07075	ENPEP	ENSG00000138792	4	110365733	110565285	1	01:01:00	A	expand
ENPP2	ENPP2	ENPP2:Q13822:OID20288:v1	Ectonucleotide pyrophosphatase/phosphodiesterase family member 2	OID20288	Q13822	ENPP2	Cardiometabolic	Q13822	ENPP2	ENSG00000136960	8	119557086	119673453	-1	0.111111	C	explore
ENPP5	ENPP5	ENPP5:Q9UJA9:OID20736:v1	Ectonucleotide pyrophosphatase/phosphodiesterase family member 5	OID20736	Q9UJA9	ENPP5	Inflammation	Q9UJA9	ENPP5	ENSG00000112796	6	46159185	46170980	-1	01:10:00	D	explore
ENPP6	ENPP6	ENPP6:Q6UWR7:OID30273:v1	Glycerophosphocholine cholinephosphodiesterase ENPP6	OID30273	Q6UWR7	ENPP6	Cardiometabolic_II	Q6UWR7	ENPP6	ENSG00000164303	4	184088706	184221230	-1	01:01:00	B	expand
ENPP7	ENPP7	ENPP7:Q6UWV6:OID20689:v1	Ectonucleotide pyrophosphatase/phosphodiesterase family member 7	OID20689	Q6UWV6	ENPP7	Inflammation	Q6UWV6	ENPP7	ENSG00000182156	17	79730943	79742219	1	01:10:00	D	explore
ENSA	ENSA	ENSA:O43768:OID31355:v1	Alpha-endosulfine	OID31355	O43768	ENSA	Oncology_II	O43768	ENSA	ENSG00000143420	1	150600851	150629612	-1	01:01:00	C	expand
ENTPD2	ENTPD2	ENTPD2:Q9Y5L3:OID21260:v1	Ectonucleoside triphosphate diphosphohydrolase 2	OID21260	Q9Y5L3	ENTPD2	Oncology	Q9Y5L3	ENTPD2	ENSG00000054179	9	137048107	137054061	-1	01:01:00	A	explore
ENTPD5	ENTPD5	ENTPD5:O75356:OID20104:v1	Ectonucleoside triphosphate diphosphohydrolase 5	OID20104	O75356	ENTPD5	Cardiometabolic	O75356	ENTPD5	ENSG00000187097	14	73958010	74019399	-1	01:01:00	A	explore
ENTPD6	ENTPD6	ENTPD6:O75354:OID20100:v1	Ectonucleoside triphosphate diphosphohydrolase 6	OID20100	O75354	ENTPD6	Cardiometabolic	O75354	ENTPD6	ENSG00000197586	20	25195693	25228075	1	01:01:00	A	explore
ENTR1	ENTR1	ENTR1:Q96C92:OID30231:v1	Endosome-associated-trafficking regulator 1	OID30231	Q96C92	ENTR1	Cardiometabolic_II	Q96C92	ENTR1	ENSG00000165689	9	136401922	136410614	-1	01:01:00	B	expand
EP300	EP300	EP300:Q09472:OID30438:v1	Histone acetyltransferase p300	OID30438	Q09472	EP300	Inflammation_II	Q09472	EP300	ENSG00000100393	22	41092592	41180077	1	01:01:00	A	expand
EPB41L5	EPB41L5	EPB41L5:Q9HCM4:OID30886:v1	Band 4.1-like protein 5	OID30886	Q9HCM4	EPB41L5	Neurology_II	Q9HCM4	EPB41L5	ENSG00000115109	2	120013077	120179119	1	01:01:00	B	expand
EPCAM	EPCAM	EPCAM:P16422:OID20743:v1	Epithelial cell adhesion molecule	OID20743	P16422	EPCAM	Inflammation	P16422	EPCAM	ENSG00000119888	2	47345158	47387601	1	01:10:00	D	explore
EPGN	EPGN	EPGN:Q6UW88:OID31373:v1	Epigen	OID31373	Q6UW88	EPGN	Oncology_II	Q6UW88	EPGN	ENSG00000182585	4	74308470	74316789	1	01:01:00	C	expand
EPHA1	EPHA1	EPHA1:P21709:OID20677:v1	Ephrin type-A receptor 1	OID20677	P21709	EPHA1	Inflammation	P21709	EPHA1	ENSG00000146904	7	143390289	143408856	-1	01:10:00	D	explore
EPHA10	EPHA10	EPHA10:Q5JZY3:OID20840:v1	Ephrin type-A receptor 10	OID20840	Q5JZY3	EPHA10	Neurology	Q5JZY3	EPHA10	ENSG00000183317	1	37713880	37765133	-1	01:01:00	A	explore
EPHA2	EPHA2	EPHA2:P29317:OID21342:v1	Ephrin type-A receptor 2	OID21342	P29317	EPHA2	Oncology	P29317	EPHA2	ENSG00000142627	1	16124337	16156069	-1	01:01:00	B	explore
EPHA4	EPHA4	EPHA4:P54764:OID30622:v1	Ephrin type-A receptor 4	OID30622	P54764	EPHA4	Inflammation_II	P54764	EPHA4	ENSG00000116106	2	221418027	221574202	-1	01:10:00	B	expand
EPHB4	EPHB4	EPHB4:P54760:OID20242:v1	Ephrin type-B receptor 4	OID20242	P54760	EPHB4	Cardiometabolic	P54760	EPHB4	ENSG00000196411	7	100802565	100827523	-1	0.111111	C	explore
EPHB6	EPHB6	EPHB6:O15197:OID20982:v1	Ephrin type-B receptor 6	OID20982	O15197	EPHB6	Neurology	O15197	EPHB6	ENSG00000106123	7	142855061	142871094	1	01:01:00	B	explore
EPHX2	EPHX2	EPHX2:P34913:OID20119:v1	Bifunctional epoxide hydrolase 2 [Includes: Cytosolic epoxide hydrolase 2	OID20119	P34913	EPHX2	Cardiometabolic	P34913	EPHX2	ENSG00000120915	8	27490781	27545564	1	01:01:00	A	explore
EPN1	EPN1	EPN1:Q9Y6I3:OID31252:v1	Epsin-1	OID31252	Q9Y6I3	EPN1	Oncology_II	Q9Y6I3	EPN1	ENSG00000063245	19	55675226	55709858	1	01:01:00	B	expand
EPO	EPO	EPO:P01588:OID20522:v1	Erythropoietin	OID20522	P01588	EPO	Inflammation	P01588	EPO	ENSG00000130427	7	100720468	100723700	1	01:01:00	B	explore
EPPK1	EPPK1	EPPK1:P58107:OID30250:v1	Epiplakin	OID30250	P58107	EPPK1	Cardiometabolic_II	P58107	EPPK1	ENSG00000261150	8	143857324	143878467	-1	01:01:00	B	expand
EPS8L2	EPS8L2	EPS8L2:Q9H6S3:OID21397:v1	Epidermal growth factor receptor kinase substrate 8-like protein 2	OID21397	Q9H6S3	EPS8L2	Oncology	Q9H6S3	EPS8L2	ENSG00000177106	11	694438	727727	1	01:01:00	C	explore
ERBB2	ERBB2	ERBB2:P04626:OID21520:v1	Receptor tyrosine-protein kinase erbB-2	OID21520	P04626	ERBB2	Oncology	P04626	ERBB2	ENSG00000141736	17	39687914	39730426	1	01:10:00	D	explore
ERBB3	ERBB3	ERBB3:P21860:OID20705:v1	Receptor tyrosine-protein kinase erbB-3	OID20705	P21860	ERBB3	Inflammation	P21860	ERBB3	ENSG00000065361	12	56076799	56103505	1	01:10:00	D	explore
ERBB4	ERBB4	ERBB4:Q15303:OID21510:v1	Receptor tyrosine-protein kinase erbB-4	OID21510	Q15303	ERBB4	Oncology	Q15303	ERBB4	ENSG00000178568	2	211375717	212538841	-1	01:10:00	D	explore
ERBIN	ERBIN	ERBIN:Q96RT1:OID21323:v1	Erbin	OID21323	Q96RT1	ERBIN	Oncology	Q96RT1	ERBIN	ENSG00000112851	5	65926556	66082546	1	01:01:00	B	explore
ERC2	ERC2	ERC2:O15083:OID30880:v1	ERC protein 2	OID30880	O15083	ERC2	Neurology_II	O15083	ERC2	ENSG00000187672	3	55508311	56469095	-1	01:01:00	B	expand
ERCC1	ERCC1	ERCC1:P07992:OID31223:v1	DNA excision repair protein ERCC-1	OID31223	P07992	ERCC1	Oncology_II	P07992	ERCC1	ENSG00000012061	19	45407334	45478828	-1	01:01:00	A	expand
EREG	EREG	EREG:O14944:OID20905:v1	Proepiregulin [Cleaved into: Epiregulin	OID20905	O14944	EREG	Neurology	O14944	EREG	ENSG00000124882	4	74365145	74388749	1	01:01:00	B	explore
ERI1	ERI1	ERI1:Q8IV48:OID31317:v1	3'-5' exoribonuclease 1	OID31317	Q8IV48	ERI1	Oncology_II	Q8IV48	ERI1	ENSG00000104626	8	9002147	9116746	1	01:01:00	B	expand
ERMAP	ERMAP	ERMAP:Q96PL5:OID30539:v1	Erythroid membrane-associated protein	OID30539	Q96PL5	ERMAP	Inflammation_II	Q96PL5	ERMAP	ENSG00000164010	1	42817122	42844991	1	01:01:00	A	expand
ERN1	ERN1	ERN1:O75460:OID31391:v1	Serine/threonine-protein kinase/endoribonuclease IRE1	OID31391	O75460	ERN1	Oncology_II	O75460	ERN1	ENSG00000178607	17	64039080	64130819	-1	01:01:00	C	expand
ERP29	ERP29	ERP29:P30040:OID30578:v1	Endoplasmic reticulum resident protein 29	OID30578	P30040	ERP29	Inflammation_II	P30040	ERP29	ENSG00000089248	12	112013348	112023449	1	01:10:00	B	expand
ERP44	ERP44	ERP44:Q9BS26:OID21338:v1	Endoplasmic reticulum resident protein 44	OID21338	Q9BS26	ERP44	Oncology	Q9BS26	ERP44	ENSG00000023318	9	99979185	100099052	-1	01:01:00	B	explore
ERVV-1	ERVV-1	ERVV-1:B6SEH8:OID30094:v1	Endogenous retrovirus group V member 1 Env polyprotein	OID30094	B6SEH8	ERVV-1	Cardiometabolic_II	B6SEH8	ERVV-1	ENSG00000269526	19	53013921	53016123	1	01:01:00	A	expand
ESAM	ESAM	ESAM:Q96AP7:OID20270:v1	Endothelial cell-selective adhesion molecule	OID20270	Q96AP7	ESAM	Cardiometabolic	Q96AP7	ESAM	ENSG00000149564	11	124752583	124762290	-1	0.111111	C	explore
ESM1	ESM1	ESM1:Q9NQ30:OID20758:v1	Endothelial cell-specific molecule 1	OID20758	Q9NQ30	ESM1	Inflammation	Q9NQ30	ESM1	ENSG00000164283	5	54977867	55022671	-1	01:10:00	D	explore
ESPL1	ESPL1	ESPL1:Q14674:OID31176:v1	Separin	OID31176	Q14674	ESPL1	Oncology_II	Q14674	ESPL1	ENSG00000135476	12	53268299	53293638	1	01:01:00	A	expand
ESR1	ESR1	ESR1:P03372:OID30434:v1	Estrogen receptor	OID30434	P03372	ESR1	Inflammation_II	P03372	ESR1	ENSG00000091831	6	151656691	152129619	1	01:01:00	A	expand
ESYT2	ESYT2	ESYT2:A0FGR8:OID31134:v1	Extended synaptotagmin-2	OID31134	A0FGR8	ESYT2	Neurology_II	A0FGR8	ESYT2	ENSG00000117868	7	158730995	158830253	-1	01:01:00	D	expand
EVI2B	EVI2B	EVI2B:P34910:OID31227:v1	Protein EVI2B	OID31227	P34910	EVI2B	Oncology_II	P34910	EVI2B	ENSG00000185862	17	31303770	31314105	-1	01:01:00	A	expand
EVI5	EVI5	EVI5:O60447:OID30519:v1	Ecotropic viral integration site 5 protein homolog	OID30519	O60447	EVI5	Inflammation_II	O60447	EVI5	ENSG00000067208	1	92508696	92792404	-1	01:01:00	A	expand
EVPL	EVPL	EVPL:Q92817:OID31309:v1	Envoplakin	OID31309	Q92817	EVPL	Oncology_II	Q92817	EVPL	ENSG00000167880	17	76004502	76027306	-1	01:01:00	B	expand
EXOSC10	EXOSC10	EXOSC10:Q01780:OID30083:v1	Exosome component 10	OID30083	Q01780	EXOSC10	Cardiometabolic_II	Q01780	EXOSC10	ENSG00000171824	1	11066618	11099869	-1	01:01:00	A	expand
EXTL1	EXTL1	EXTL1:Q92935:OID30114:v1	Exostosin-like 1	OID30114	Q92935	EXTL1	Cardiometabolic_II	Q92935	EXTL1	ENSG00000158008	1	26019884	26036464	1	01:01:00	A	expand
EZR	EZR	EZR:P15311:OID21017:v1	Ezrin	OID21017	P15311	EZR	Neurology	P15311	EZR	ENSG00000092820	6	158765741	158819368	-1	01:10:00	C	explore
F10	F10	F10:P00742:OID30684:v1	Coagulation factor X	OID30684	P00742	F10	Inflammation_II	P00742	F10	ENSG00000126218	13	113122799	113149529	1	0.736111	C	expand
F11	F11	F11:P03951:OID30773:v1	Coagulation factor XI	OID30773	P03951	F11	Inflammation_II	P03951	F11	ENSG00000088926	4	186266189	186289681	1	1:100000	D	expand
F11R	F11R	F11R:Q9Y624:OID21151:v1	Junctional adhesion molecule A	OID21151	Q9Y624	F11R	Neurology	Q9Y624	F11R	ENSG00000158769	1	160995211	161021343	-1	0.111111	D	explore
F12	F12	F12:P00748:OID30739:v1	Coagulation factor XII	OID30739	P00748	F12	Inflammation_II	P00748	F12	ENSG00000131187	5	177402133	177416583	-1	1:100000	D	expand
F13B	F13B	F13B:P05160:OID30781:v1	Coagulation factor XIII B chain	OID30781	P05160	F13B	Inflammation_II	P05160	F13B	ENSG00000143278	1	197038741	197067260	-1	1:100000	D	expand
F2	F2	F2:P00734:OID30723:v1	Prothrombin	OID30723	P00734	F2	Inflammation_II	P00734	F2	ENSG00000180210	11	46719196	46739506	1	1:100000	D	expand
F2R	F2R	F2R:P25116:OID20691:v1	Proteinase-activated receptor 1	OID20691	P25116	F2R	Inflammation	P25116	F2R	ENSG00000181104	5	76716126	76735770	1	01:10:00	D	explore
F3	F3	F3:P13726:OID21440:v1	Tissue factor	OID21440	P13726	F3	Oncology	P13726	F3	ENSG00000117525	1	94529173	94541759	-1	01:01:00	C	explore
F7	F7	F7:P08709:OID20372:v1	Coagulation factor VII	OID20372	P08709	F7	Cardiometabolic	P08709	F7	ENSG00000057593	13	113105788	113120685	1	0.736111	D	explore
F9	F9	F9:P00740:OID20349:v1	Coagulation factor IX	OID20349	P00740	F9	Cardiometabolic	P00740	F9	ENSG00000101981	X	139530739	139563459	1	0.736111	D	explore
FABP1	FABP1	FABP1:P07148:OID20778:v1	Fatty acid-binding protein, liver	OID20778	P07148	FABP1	Inflammation	P07148	FABP1	ENSG00000163586	2	88122982	88128062	-1	01:10:00	D	explore
FABP2	FABP2	FABP2:P12104:OID20200:v1	Fatty acid-binding protein, intestinal	OID20200	P12104	FABP2	Cardiometabolic	P12104	FABP2	ENSG00000145384	4	119317250	119322138	-1	01:10:00	B	explore
FABP3	FABP3	FABP3:P05413:OID30351:v1	Fatty acid-binding protein, heart	OID30351	P05413	FABP3	Cardiometabolic_II	P05413	FABP3	ENSG00000121769	1	31365253	31376850	-1	01:10:00	C	expand
FABP4	FABP4	FABP4:P15090:OID20245:v1	Fatty acid-binding protein, adipocyte	OID20245	P15090	FABP4	Cardiometabolic	P15090	FABP4	ENSG00000170323	8	81478419	81483236	-1	0.111111	C	explore
FABP5	FABP5	FABP5:Q01469:OID21043:v1	Fatty acid-binding protein 5	OID21043	Q01469	FABP5	Neurology	Q01469	FABP5	ENSG00000164687	8	81280536	81284777	1	01:10:00	C	explore
FABP6	FABP6	FABP6:P51161:OID20076:v1	Gastrotropin	OID20076	P51161	FABP6	Cardiometabolic	P51161	FABP6	ENSG00000170231	5	160187367	160238735	1	01:01:00	A	explore
FADD	FADD	FADD:Q13158:OID20151:v1	FAS-associated death domain protein	OID20151	Q13158	FADD	Cardiometabolic	Q13158	FADD	ENSG00000168040	11	70203296	70207390	1	01:10:00	B	explore
FAM13A	FAM13A	FAM13A:O94988:OID31463:v1	Protein FAM13A	OID31463	O94988	FAM13A	Oncology_II	O94988	FAM13A	ENSG00000138640	4	88725955	89111398	-1	01:01:00	D	expand
FHIP2A	FAM160B1	FHIP2A:Q5W0V3:OID30187:v1	FHF complex subunit HOOK interacting protein 2A	OID30187	Q5W0V3	FHIP2A	Cardiometabolic_II	Q5W0V3	FHIP2A	ENSG00000151553	10	114821744	114899832	1	01:01:00	A	expand
FAM171A2	FAM171A2	FAM171A2:A8MVW0:OID31005:v1	Protein FAM171A2	OID31005	A8MVW0	FAM171A2	Neurology_II	A8MVW0	FAM171A2	ENSG00000161682	17	44353215	44363853	-1	01:01:00	C	expand
FAM171B	FAM171B	FAM171B:Q6P995:OID31338:v1	Protein FAM171B	OID31338	Q6P995	FAM171B	Oncology_II	Q6P995	FAM171B	ENSG00000144369	2	186694060	186765959	1	01:01:00	C	expand
FAM172A	FAM172A	FAM172A:Q8WUF8:OID30248:v1	Cotranscriptional regulator FAM172A	OID30248	Q8WUF8	FAM172A	Cardiometabolic_II	Q8WUF8	FAM172A	ENSG00000113391	5	93617725	94111699	-1	01:01:00	B	expand
TAFA5	FAM19A5	TAFA5:Q7Z5A7:OID21321:v1	Chemokine-like protein TAFA-5	OID21321	Q7Z5A7	TAFA5	Oncology	Q7Z5A7	TAFA5	ENSG00000219438	22	48489553	48850912	1	01:01:00	B	explore
FAM20A	FAM20A	FAM20A:Q96MK3:OID30348:v1	Pseudokinase FAM20A	OID30348	Q96MK3	FAM20A	Cardiometabolic_II	Q96MK3	FAM20A	ENSG00000108950	17	68535113	68601367	-1	01:10:00	C	expand
FAM3B	FAM3B	FAM3B:P58499:OID21372:v1	Protein FAM3B	OID21372	P58499	FAM3B	Oncology	P58499	FAM3B	ENSG00000183844	21	41304212	41357727	1	01:01:00	B	explore
FAM3C	FAM3C	FAM3C:Q92520:OID20233:v1	Protein FAM3C	OID20233	Q92520	FAM3C	Cardiometabolic	Q92520	FAM3C	ENSG00000196937	7	121348878	121396364	-1	01:10:00	B	explore
FAM3D	FAM3D	FAM3D:Q96BQ1:OID31514:v1	Protein FAM3D	OID31514	Q96BQ1	FAM3D	Oncology_II	Q96BQ1	FAM3D	ENSG00000198643	3	58633946	58666834	-1	01:01:00	D	expand
FAP	FAP	FAP:Q12884:OID20330:v1	Prolyl endopeptidase FAP	OID20330	Q12884	FAP	Cardiometabolic	Q12884	FAP	ENSG00000078098	2	162170684	162245151	-1	0.111111	C	explore
FARSA	FARSA	FARSA:Q9Y285:OID30887:v1	Phenylalanine--tRNA ligase alpha subunit	OID30887	Q9Y285	FARSA	Neurology_II	Q9Y285	FARSA	ENSG00000179115	19	12922479	12934037	-1	01:01:00	B	expand
FAS	FAS	FAS:P25445:OID20316:v1	Tumor necrosis factor receptor superfamily member 6	OID20316	P25445	FAS	Cardiometabolic	P25445	FAS	ENSG00000026103	10	88953813	89029605	1	0.111111	C	explore
FASLG	FASLG	FASLG:P48023:OID20665:v1	Tumor necrosis factor ligand superfamily member 6	OID20665	P48023	FASLG	Inflammation	P48023	FASLG	ENSG00000117560	1	172659103	172666876	1	01:01:00	C	explore
FBLN2	FBLN2	FBLN2:P98095:OID30378:v1	Fibulin-2	OID30378	P98095	FBLN2	Cardiometabolic_II	P98095	FBLN2	ENSG00000163520	3	13549125	13638422	1	0.111111	D	expand
FBN2	FBN2	FBN2:P35556:OID30974:v1	Fibrillin-2	OID30974	P35556	FBN2	Neurology_II	P35556	FBN2	ENSG00000138829	5	128257909	128659185	-1	01:01:00	B	expand
FBP1	FBP1	FBP1:P09467:OID20227:v1	Fructose-1,6-bisphosphatase 1	OID20227	P09467	FBP1	Cardiometabolic	P09467	FBP1	ENSG00000165140	9	94603133	94640249	-1	01:10:00	B	explore
FCAMR	FCAMR	FCAMR:Q8WWV6:OID30332:v1	High affinity immunoglobulin alpha and immunoglobulin mu Fc receptor	OID30332	Q8WWV6	FCAMR	Cardiometabolic_II	Q8WWV6	FCAMR	ENSG00000162897	1	206957965	206970625	-1	01:10:00	C	expand
FCAR	FCAR	FCAR:P24071:OID20564:v1	Immunoglobulin alpha Fc receptor	OID20564	P24071	FCAR	Inflammation	P24071	FCAR	ENSG00000186431	19	54874235	54891420	1	01:01:00	B	explore
FCER1A	FCER1A	FCER1A:P12319:OID30992:v1	High affinity immunoglobulin epsilon receptor subunit alpha	OID30992	P12319	FCER1A	Neurology_II	P12319	FCER1A	ENSG00000179639	1	159289714	159308224	1	01:01:00	C	expand
FCER2	FCER2	FCER2:P06734:OID21133:v1	Low affinity immunoglobulin epsilon Fc receptor	OID21133	P06734	FCER2	Neurology	P06734	FCER2	ENSG00000104921	19	7688758	7702146	-1	0.111111	D	explore
FCGR2A	FCGR2A	FCGR2A:P12318:OID20391:v1	Low affinity immunoglobulin gamma Fc region receptor II-a	OID20391	P12318	FCGR2A	Cardiometabolic	P12318	FCGR2A	ENSG00000143226	1	161505430	161524013	1	0.736111	D	explore
FCGR2B	FCGR2B	FCGR2B:P31994:OID21215:v1	Low affinity immunoglobulin gamma Fc region receptor II-b	OID21215	P31994	FCGR2B	Oncology	P31994	FCGR2B	ENSG00000072694	1	161663143	161678654	1	01:01:00	A	explore
FCGR3B	FCGR3B	FCGR3B:O75015:OID20387:v1	Low affinity immunoglobulin gamma Fc region receptor III-B	OID20387	O75015	FCGR3B	Cardiometabolic	O75015	FCGR3B	ENSG00000162747	1	161623196	161631963	-1	0.736111	D	explore
FCN1	FCN1	FCN1:O00602:OID30690:v1	Ficolin-1	OID30690	O00602	FCN1	Inflammation_II	O00602	FCN1	ENSG00000085265	9	134903232	134917912	-1	0.736111	C	expand
FCN2	FCN2	FCN2:Q15485:OID20382:v1	Ficolin-2	OID20382	Q15485	FCN2	Cardiometabolic	Q15485	FCN2	ENSG00000160339	9	134880810	134887523	1	0.736111	D	explore
FCRL1	FCRL1	FCRL1:Q96LA6:OID20172:v1	Fc receptor-like protein 1	OID20172	Q96LA6	FCRL1	Cardiometabolic	Q96LA6	FCRL1	ENSG00000163534	1	157794403	157820120	-1	01:10:00	B	explore
FCRL2	FCRL2	FCRL2:Q96LA5:OID20639:v1	Fc receptor-like protein 2	OID20639	Q96LA5	FCRL2	Inflammation	Q96LA5	FCRL2	ENSG00000132704	1	157745733	157777132	-1	01:01:00	C	explore
FCRL3	FCRL3	FCRL3:Q96P31:OID20443:v1	Fc receptor-like protein 3	OID20443	Q96P31	FCRL3	Inflammation	Q96P31	FCRL3	ENSG00000160856	1	157674321	157700769	-1	01:01:00	A	explore
FCRL5	FCRL5	FCRL5:Q96RD9:OID21111:v1	Fc receptor-like protein 5	OID21111	Q96RD9	FCRL5	Neurology	Q96RD9	FCRL5	ENSG00000143297	1	157513377	157552515	-1	0.111111	D	explore
FCRL6	FCRL6	FCRL6:Q6DN72:OID20529:v1	Fc receptor-like protein 6	OID20529	Q6DN72	FCRL6	Inflammation	Q6DN72	FCRL6	ENSG00000181036	1	159800511	159816257	1	01:01:00	B	explore
FCRLB	FCRLB	FCRLB:Q6BAA4:OID21193:v1	Fc receptor-like B	OID21193	Q6BAA4	FCRLB	Oncology	Q6BAA4	FCRLB	ENSG00000162746	1	161721563	161728143	1	01:01:00	A	explore
FDX1	FDX1	FDX1:P10109:OID30078:v1	Adrenodoxin, mitochondrial	OID30078	P10109	FDX1	Cardiometabolic_II	P10109	FDX1	ENSG00000137714	11	110429948	110464884	1	01:01:00	A	expand
FDX2	FDX2	FDX2:Q6P4F2:OID30147:v1	Ferredoxin-2, mitochondrial	OID30147	Q6P4F2	FDX2	Cardiometabolic_II	Q6P4F2	FDX2	ENSG00000267673	19	10310045	10316015	-1	01:01:00	A	expand
FEN1	FEN1	FEN1:P39748:OID21192:v1	Flap endonuclease 1	OID21192	P39748	FEN1	Oncology	P39748	FEN1	ENSG00000168496	11	61792911	61797238	1	01:01:00	A	explore
FES	FES	FES:P07332:OID21207:v1	Tyrosine-protein kinase Fes/Fps	OID21207	P07332	FES	Oncology	P07332	FES	ENSG00000182511	15	90883695	90895776	1	01:01:00	A	explore
FETUB	FETUB	FETUB:Q9UGM5:OID20404:v1	Fetuin-B	OID20404	Q9UGM5	FETUB	Cardiometabolic	Q9UGM5	FETUB	ENSG00000090512	3	186635969	186653141	1	0.736111	D	explore
FGA	FGA	FGA:P02671:OID30788:v1	Fibrinogen alpha chain	OID30788	P02671	FGA	Inflammation_II	P02671	FGA	ENSG00000171560	4	154583128	154590745	-1	1:100000	D	expand
FGD3	FGD3	FGD3:Q5JSP0:OID31040:v1	FYVE, RhoGEF and PH domain-containing protein 3	OID31040	Q5JSP0	FGD3	Neurology_II	Q5JSP0	FGD3	ENSG00000127084	9	92947523	93036236	1	01:01:00	C	expand
FGF12	FGF12	FGF12:P61328:OID30454:v1	Fibroblast growth factor 12	OID30454	P61328	FGF12	Inflammation_II	P61328	FGF12	ENSG00000114279	3	192139390	192767764	-1	01:01:00	A	expand
FGF16	FGF16	FGF16:O43320:OID30535:v1	Fibroblast growth factor 16	OID30535	O43320	FGF16	Inflammation_II	O43320	FGF16	ENSG00000196468	X	77447389	77457278	1	01:01:00	A	expand
FGF19	FGF19	FGF19:O95750:OID20715:v1	Fibroblast growth factor 19	OID20715	O95750	FGF19	Inflammation	O95750	FGF19	ENSG00000162344	11	69698238	69704022	-1	01:10:00	D	explore
FGF2	FGF2	FGF2:P09038:OID20503:v1	Fibroblast growth factor 2	OID20503	P09038	FGF2	Inflammation	P09038	FGF2	ENSG00000138685	4	122826708	122898236	1	01:01:00	B	explore
FGF20	FGF20	FGF20:Q9NP95:OID30459:v1	Fibroblast growth factor 20	OID30459	Q9NP95	FGF20	Inflammation_II	Q9NP95	FGF20	ENSG00000078579	8	16992181	17002345	-1	01:01:00	A	expand
FGF21	FGF21	FGF21:Q9NSA1:OID21402:v1	Fibroblast growth factor 21	OID21402	Q9NSA1	FGF21	Oncology	Q9NSA1	FGF21	ENSG00000105550	19	48755524	48758333	1	01:01:00	C	explore
FGF23	FGF23	FGF23:Q9GZV9:OID21411:v1	Fibroblast growth factor 23	OID21411	Q9GZV9	FGF23	Oncology	Q9GZV9	FGF23	ENSG00000118972	12	4368227	4379712	-1	01:01:00	C	explore
FGF3	FGF3	FGF3:P11487:OID30544:v1	Fibroblast growth factor 3	OID30544	P11487	FGF3	Inflammation_II	P11487	FGF3	ENSG00000186895	11	69809968	69819416	-1	01:01:00	A	expand
FGF5	FGF5	FGF5:P12034:OID20490:v1	Fibroblast growth factor 5	OID20490	P12034	FGF5	Inflammation	P12034	FGF5	ENSG00000138675	4	80266639	80336680	1	01:01:00	A	explore
FGF6	FGF6	FGF6:P10767:OID30443:v1	Fibroblast growth factor 6	OID30443	P10767	FGF6	Inflammation_II	P10767	FGF6	ENSG00000111241	12	4428155	4445815	-1	01:01:00	A	expand
FGF7	FGF7	FGF7:P21781:OID31241:v1	Fibroblast growth factor 7	OID31241	P21781	FGF7	Oncology_II	P21781	FGF7	ENSG00000140285	15	49423237	49488775	1	01:01:00	A	expand
FGF9	FGF9	FGF9:P31371:OID31193:v1	Fibroblast growth factor 9	OID31193	P31371	FGF9	Oncology_II	P31371	FGF9	ENSG00000102678	13	21671073	21704498	1	01:01:00	A	expand
FGFBP1	FGFBP1	FGFBP1:Q14512:OID21507:v1	Fibroblast growth factor-binding protein 1	OID21507	Q14512	FGFBP1	Oncology	Q14512	FGFBP1	ENSG00000137440	4	15935577	15938740	-1	01:10:00	D	explore
FGFBP2	FGFBP2	FGFBP2:Q9BYJ0:OID30395:v1	Fibroblast growth factor-binding protein 2	OID30395	Q9BYJ0	FGFBP2	Cardiometabolic_II	Q9BYJ0	FGFBP2	ENSG00000137441	4	15960245	15969309	-1	0.111111	D	expand
FGFBP3	FGFBP3	FGFBP3:Q8TAT2:OID31108:v1	Fibroblast growth factor-binding protein 3	OID31108	Q8TAT2	FGFBP3	Neurology_II	Q8TAT2	FGFBP3	ENSG00000174721	10	91906584	91909486	-1	01:01:00	D	expand
CEP43	FGFR1OP	CEP43:O95684:OID20084:v1	FGFR1 oncogene partner	OID20084	O95684	CEP43	Cardiometabolic	O95684	CEP43	ENSG00000213066	6	166999317	167094789	1	01:01:00	A	explore
FGFR2	FGFR2	FGFR2:P21802:OID21478:v1	Fibroblast growth factor receptor 2	OID21478	P21802	FGFR2	Oncology	P21802	FGFR2	ENSG00000066468	10	121478332	121598458	-1	01:10:00	D	explore
FGFR4	FGFR4	FGFR4:P22455:OID30646:v1	Fibroblast growth factor receptor 4	OID30646	P22455	FGFR4	Inflammation_II	P22455	FGFR4	ENSG00000160867	5	177086905	177098144	1	01:10:00	B	expand
FGL1	FGL1	FGL1:Q08830:OID30702:v1	Fibrinogen-like protein 1	OID30702	Q08830	FGL1	Inflammation_II	Q08830	FGL1	ENSG00000104760	8	17864380	17910365	-1	0.736111	C	expand
FGR	FGR	FGR:P09769:OID20828:v1	Tyrosine-protein kinase Fgr	OID20828	P09769	FGR	Neurology	P09769	FGR	ENSG00000000938	1	27612064	27635185	-1	01:01:00	A	explore
FH	FH	FH:P07954:OID30839:v1	Fumarate hydratase, mitochondrial	OID30839	P07954	FH	Neurology_II	P07954	FH	ENSG00000091483	1	241497511	241519799	-1	01:01:00	A	expand
FHIT	FHIT	FHIT:P49789:OID20872:v1	Dinucleosidetriphosphatase	OID20872	P49789	FHIT	Neurology	P49789	FHIT	ENSG00000189283	3	59747277	61251459	-1	01:01:00	A	explore
FIS1	FIS1	FIS1:Q9Y3D6:OID20722:v1	Mitochondrial fission 1 protein	OID20722	Q9Y3D6	FIS1	Inflammation	Q9Y3D6	FIS1	ENSG00000214253	7	101239458	101252316	-1	01:10:00	D	explore
FKBP14	FKBP14	FKBP14:Q9NWM8:OID31065:v1	Peptidyl-prolyl cis-trans isomerase FKBP14	OID31065	Q9NWM8	FKBP14	Neurology_II	Q9NWM8	FKBP14	ENSG00000106080	7	30010587	30026702	-1	01:01:00	C	expand
FKBP1B	FKBP1B	FKBP1B:P68106:OID20618:v1	Peptidyl-prolyl cis-trans isomerase FKBP1B	OID20618	P68106	FKBP1B	Inflammation	P68106	FKBP1B	ENSG00000119782	2	24049701	24063681	1	01:01:00	C	explore
FKBP4	FKBP4	FKBP4:Q02790:OID20960:v1	Peptidyl-prolyl cis-trans isomerase FKBP4	OID20960	Q02790	FKBP4	Neurology	Q02790	FKBP4	ENSG00000004478	12	2794970	2805423	1	01:01:00	B	explore
FKBP5	FKBP5	FKBP5:Q13451:OID20937:v1	Peptidyl-prolyl cis-trans isomerase FKBP5	OID20937	Q13451	FKBP5	Neurology	Q13451	FKBP5	ENSG00000096060	6	35573585	35728583	-1	01:01:00	B	explore
FKBP7	FKBP7	FKBP7:Q9Y680:OID20846:v1	Peptidyl-prolyl cis-trans isomerase FKBP7	OID20846	Q9Y680	FKBP7	Neurology	Q9Y680	FKBP7	ENSG00000079150	2	178463664	178478600	-1	01:01:00	A	explore
FKBPL	FKBPL	FKBPL:Q9UIM3:OID31499:v1	FK506-binding protein-like	OID31499	Q9UIM3	FKBPL	Oncology_II	Q9UIM3	FKBPL	ENSG00000204315	6	32128707	32130288	-1	01:01:00	D	expand
FLI1	FLI1	FLI1:Q01543:OID21239:v1	Friend leukemia integration 1 transcription factor	OID21239	Q01543	FLI1	Oncology	Q01543	FLI1	ENSG00000151702	11	128686535	128813267	1	01:01:00	A	explore
FLRT2	FLRT2	FLRT2:O43155:OID20946:v1	Leucine-rich repeat transmembrane protein FLRT2	OID20946	O43155	FLRT2	Neurology	O43155	FLRT2	ENSG00000185070	14	85530144	85654428	1	01:01:00	B	explore
FLT1	FLT1	FLT1:P17948:OID21301:v1	Vascular endothelial growth factor receptor 1	OID21301	P17948	FLT1	Oncology	P17948	FLT1	ENSG00000102755	13	28300346	28495145	-1	01:01:00	B	explore
FLT3	FLT3	FLT3:P36888:OID21272:v1	Receptor-type tyrosine-protein kinase FLT3	OID21272	P36888	FLT3	Oncology	P36888	FLT3	ENSG00000122025	13	28003274	28100592	-1	01:01:00	A	explore
FLT3LG	FLT3LG	FLT3LG:P49771:OID20661:v1	Fms-related tyrosine kinase 3 ligand	OID20661	P49771	FLT3LG	Inflammation	P49771	FLT3LG	ENSG00000090554	19	49474207	49486231	1	01:01:00	C	explore
FLT4	FLT4	FLT4:P35916:OID21491:v1	Vascular endothelial growth factor receptor 3	OID21491	P35916	FLT4	Oncology	P35916	FLT4	ENSG00000037280	5	180601506	180649624	-1	01:10:00	D	explore
FMNL1	FMNL1	FMNL1:O95466:OID20884:v1	Formin-like protein 1	OID20884	O95466	FMNL1	Neurology	O95466	FMNL1	ENSG00000184922	17	45221444	45247319	1	01:01:00	A	explore
FMR1	FMR1	FMR1:Q06787:OID21233:v1	Synaptic functional regulator FMR1	OID21233	Q06787	FMR1	Oncology	Q06787	FMR1	ENSG00000102081	X	147911919	147951125	1	01:01:00	A	explore
FN1	FN1	FN1:P02751:OID30787:v1	Fibronectin	OID30787	P02751	FN1	Inflammation_II	P02751	FN1	ENSG00000115414	2	215360440	215436073	-1	1:100000	D	expand
FNDC1	FNDC1	FNDC1:Q4ZHG4:OID31127:v1	Fibronectin type III domain-containing protein 1	OID31127	Q4ZHG4	FNDC1	Neurology_II	Q4ZHG4	FNDC1	ENSG00000164694	6	159169400	159272108	1	01:01:00	D	expand
FNTA	FNTA	FNTA:P49354:OID31381:v1	Protein farnesyltransferase/geranylgeranyltransferase type-1 subunit alpha	OID31381	P49354	FNTA	Oncology_II	P49354	FNTA	ENSG00000168522	8	43034194	43085788	1	01:01:00	C	expand
FOLH1	FOLH1	FOLH1:Q04609:OID30430:v1	Glutamate carboxypeptidase 2	OID30430	Q04609	FOLH1	Inflammation_II	Q04609	FOLH1	ENSG00000086205	11	49145092	49208638	-1	01:01:00	A	expand
FOLR1	FOLR1	FOLR1:P15328:OID21529:v1	Folate receptor alpha	OID21529	P15328	FOLR1	Oncology	P15328	FOLR1	ENSG00000110195	11	72189558	72196323	1	01:10:00	D	explore
FOLR2	FOLR2	FOLR2:P14207:OID21062:v1	Folate receptor beta	OID21062	P14207	FOLR2	Neurology	P14207	FOLR2	ENSG00000165457	11	72216601	72221950	1	01:10:00	C	explore
FOLR3	FOLR3	FOLR3:P41439:OID21485:v1	Folate receptor gamma	OID21485	P41439	FOLR3	Oncology	P41439	FOLR3	ENSG00000110203	11	72114869	72139892	1	01:10:00	D	explore
CEP20	FOPNL	CEP20:Q96NB1:OID21209:v1	LisH domain-containing protein FOPNL	OID21209	Q96NB1	CEP20	Oncology	Q96NB1	CEP20	ENSG00000133393	16	15865719	15888625	-1	01:01:00	A	explore
FOS	FOS	FOS:P01100:OID31221:v1	Proto-oncogene c-Fos	OID31221	P01100	FOS	Oncology_II	P01100	FOS	ENSG00000170345	14	75278826	75282230	1	01:01:00	A	expand
FOSB	FOSB	FOSB:P53539:OID20791:v1	Protein fosB	OID20791	P53539	FOSB	Neurology	P53539	FOSB	ENSG00000125740	19	45467995	45475179	1	01:01:00	A	explore
FOXJ3	FOXJ3	FOXJ3:Q9UPW0:OID30445:v1	Forkhead box protein J3	OID30445	Q9UPW0	FOXJ3	Inflammation_II	Q9UPW0	FOXJ3	ENSG00000198815	1	42176539	42335877	-1	01:01:00	A	expand
FOXO1	FOXO1	FOXO1:Q12778:OID20515:v1	Forkhead box protein O1	OID20515	Q12778	FOXO1	Inflammation	Q12778	FOXO1	ENSG00000150907	13	40555667	40666641	-1	01:01:00	B	explore
FOXO3	FOXO3	FOXO3:O43524:OID21271:v1	Forkhead box protein O3	OID21271	O43524	FOXO3	Oncology	O43524	FOXO3	ENSG00000118689	6	108559835	108684774	1	01:01:00	A	explore
FRMD4B	FRMD4B	FRMD4B:Q9Y2L6:OID30155:v1	FERM domain-containing protein 4B	OID30155	Q9Y2L6	FRMD4B	Cardiometabolic_II	Q9Y2L6	FRMD4B	ENSG00000114541	3	69168782	69542583	-1	01:01:00	A	expand
FRMD7	FRMD7	FRMD7:Q6ZUT3:OID30898:v1	FERM domain-containing protein 7	OID30898	Q6ZUT3	FRMD7	Neurology_II	Q6ZUT3	FRMD7	ENSG00000165694	X	132076990	132128020	-1	01:01:00	B	expand
FRZB	FRZB	FRZB:Q92765:OID20968:v1	Secreted frizzled-related protein 3	OID20968	Q92765	FRZB	Neurology	Q92765	FRZB	ENSG00000162998	2	182833275	182866637	-1	01:01:00	B	explore
FSHB	FSHB	FSHB:P01225:OID30233:v1	Follitropin subunit beta	OID30233	P01225	FSHB	Cardiometabolic_II	P01225	FSHB	ENSG00000131808	11	30231014	30235261	1	01:01:00	B	expand
FST	FST	FST:P19883:OID20770:v1	Follistatin	OID20770	P19883	FST	Inflammation	P19883	FST	ENSG00000134363	5	53480626	53487134	1	01:10:00	D	explore
FSTL1	FSTL1	FSTL1:Q12841:OID30254:v1	Follistatin-related protein 1	OID30254	Q12841	FSTL1	Cardiometabolic_II	Q12841	FSTL1	ENSG00000163430	3	120392293	120450993	-1	01:01:00	B	expand
FSTL3	FSTL3	FSTL3:O95633:OID20782:v1	Follistatin-related protein 3	OID20782	O95633	FSTL3	Inflammation	O95633	FSTL3	ENSG00000070404	19	676392	683392	1	01:10:00	D	explore
FTCD	FTCD	FTCD:O95954:OID31137:v1	Formimidoyltransferase-cyclodeaminase	OID31137	O95954	FTCD	Neurology_II	O95954	FTCD	ENSG00000160282	21	46136160	46155579	-1	01:01:00	D	expand
FUCA1	FUCA1	FUCA1:P04066:OID20261:v1	Tissue alpha-L-fucosidase	OID20261	P04066	FUCA1	Cardiometabolic	P04066	FUCA1	ENSG00000179163	1	23845077	23868290	-1	0.111111	C	explore
FUOM	FUOM	FUOM:A2VDF0:OID30626:v1	Fucose mutarotase	OID30626	A2VDF0	FUOM	Inflammation_II	A2VDF0	FUOM	ENSG00000148803	10	133355158	133358025	-1	01:10:00	B	expand
FURIN	FURIN	FURIN:P09958:OID21514:v1	Furin	OID21514	P09958	FURIN	Oncology	P09958	FURIN	ENSG00000140564	15	90868588	90883564	1	01:10:00	D	explore
FUS	FUS	FUS:P35637:OID21256:v1	RNA-binding protein FUS	OID21256	P35637	FUS	Oncology	P35637	FUS	ENSG00000089280	16	31180138	31191605	1	01:01:00	A	explore
FUT1	FUT1	FUT1:P19526:OID31295:v1	Galactoside alpha-(1,2)-fucosyltransferase 1	OID31295	P19526	FUT1	Oncology_II	P19526	FUT1	ENSG00000174951	19	48748011	48755390	-1	01:01:00	B	expand
FUT3_FUT5	FUT3	FUT3_FUT5:P21217_Q11128:OID21013:v1	Galactoside 3_5	OID21013	P21217_Q11128	FUT3_FUT5	Neurology	P21217	FUT3	ENSG00000171124	19	5842888	5851471	-1	01:10:00	C	explore
FUT3_FUT5	FUT5	FUT3_FUT5:P21217_Q11128:OID21013:v1	Galactoside 3_5	OID21013	P21217_Q11128	FUT3_FUT5	Neurology	Q11128	FUT5	ENSG00000130383	19	5865826	5870540	-1	01:10:00	C	explore
FUT8	FUT8	FUT8:Q9BYC5:OID20992:v1	Alpha-	OID20992	Q9BYC5	FUT8	Neurology	Q9BYC5	FUT8	ENSG00000033170	14	65410592	65744121	1	01:01:00	B	explore
FXN	FXN	FXN:Q16595:OID21442:v1	Frataxin, mitochondrial	OID21442	Q16595	FXN	Oncology	Q16595	FXN	ENSG00000165060	9	69035751	69079076	1	01:01:00	C	explore
FXYD5	FXYD5	FXYD5:Q96DB9:OID20463:v1	FXYD domain-containing ion transport regulator 5	OID20463	Q96DB9	FXYD5	Inflammation	Q96DB9	FXYD5	ENSG00000089327	19	35154730	35169881	1	01:01:00	A	explore
FYB1	FYB1	FYB1:O15117:OID21140:v1	FYN-binding protein 1	OID21140	O15117	FYB1	Neurology	O15117	FYB1	ENSG00000082074	5	39105252	39274528	-1	0.111111	D	explore
FZD10	FZD10	FZD10:Q9ULW2:OID30931:v1	Frizzled-10	OID30931	Q9ULW2	FZD10	Neurology_II	Q9ULW2	FZD10	ENSG00000111432	12	130162459	130165740	1	01:01:00	B	expand
FZD8	FZD8	FZD8:Q9H461:OID30818:v1	Frizzled-8	OID30818	Q9H461	FZD8	Neurology_II	Q9H461	FZD8	ENSG00000177283	10	35638247	35642296	-1	01:01:00	A	expand
GABARAP	GABARAP	GABARAP:O95166:OID31414:v1	Gamma-aminobutyric acid receptor-associated protein	OID31414	O95166	GABARAP	Oncology_II	O95166	GABARAP	ENSG00000170296	17	7240008	7242449	-1	01:01:00	C	expand
GABARAPL1	GABARAPL1	GABARAPL1:Q9H0R8:OID31253:v1	Gamma-aminobutyric acid receptor-associated protein-like 1	OID31253	Q9H0R8	GABARAPL1	Oncology_II	Q9H0R8	GABARAPL1	ENSG00000139112	12	10212458	10223128	1	01:01:00	B	expand
GABRA4	GABRA4	GABRA4:P48169:OID30803:v1	Gamma-aminobutyric acid receptor subunit alpha-4	OID30803	P48169	GABRA4	Neurology_II	P48169	GABRA4	ENSG00000109158	4	46918900	46993581	-1	01:01:00	A	expand
GAD1	GAD1	GAD1:Q99259:OID31166:v1	Glutamate decarboxylase 1	OID31166	Q99259	GAD1	Oncology_II	Q99259	GAD1	ENSG00000128683	2	170813213	170861151	1	01:01:00	A	expand
GAD2	GAD2	GAD2:Q05329:OID30449:v1	Glutamate decarboxylase 2	OID30449	Q05329	GAD2	Inflammation_II	Q05329	GAD2	ENSG00000136750	10	26216665	26304558	1	01:01:00	A	expand
GADD45B	GADD45B	GADD45B:O75293:OID31261:v1	Growth arrest and DNA damage-inducible protein GADD45 beta	OID31261	O75293	GADD45B	Oncology_II	O75293	GADD45B	ENSG00000099860	19	2476122	2478259	1	01:01:00	B	expand
GADD45GIP1	GADD45GIP1	GADD45GIP1:Q8TAE8:OID30237:v1	Growth arrest and DNA damage-inducible proteins-interacting protein 1	OID30237	Q8TAE8	GADD45GIP1	Cardiometabolic_II	Q8TAE8	GADD45GIP1	ENSG00000179271	19	12953119	12957223	-1	01:01:00	B	expand
GAGE2A	GAGE2A	GAGE2A:Q6NT46:OID31199:v1	G antigen 2A	OID31199	Q6NT46	GAGE2A	Oncology_II	Q6NT46	GAGE2A	ENSG00000189064	X	49589496	49596824	1	01:01:00	A	expand
GAL	GAL	GAL:P22466:OID20727:v1	Galanin peptides [Cleaved into: Galanin; Galanin message-associated peptide	OID20727	P22466	GAL	Inflammation	P22466	GAL	ENSG00000069482	11	68683779	68691175	1	01:10:00	D	explore
GALNT10	GALNT10	GALNT10:Q86SR1:OID21371:v1	Polypeptide N-acetylgalactosaminyltransferase 10	OID21371	Q86SR1	GALNT10	Oncology	Q86SR1	GALNT10	ENSG00000164574	5	154190730	154420984	1	01:01:00	B	explore
GALNT2	GALNT2	GALNT2:Q10471:OID21423:v1	Polypeptide N-acetylgalactosaminyltransferase 2	OID21423	Q10471	GALNT2	Oncology	Q10471	GALNT2	ENSG00000143641	1	230057990	230282122	1	01:01:00	C	explore
GALNT3	GALNT3	GALNT3:Q14435:OID20471:v1	Polypeptide N-acetylgalactosaminyltransferase 3	OID20471	Q14435	GALNT3	Inflammation	Q14435	GALNT3	ENSG00000115339	2	165747588	165794659	-1	01:01:00	A	explore
GALNT5	GALNT5	GALNT5:Q7Z7M9:OID30295:v1	Polypeptide N-acetylgalactosaminyltransferase 5	OID30295	Q7Z7M9	GALNT5	Cardiometabolic_II	Q7Z7M9	GALNT5	ENSG00000136542	2	157257705	157318491	1	01:10:00	C	expand
GALNT7	GALNT7	GALNT7:Q86SF2:OID21377:v1	N-acetylgalactosaminyltransferase 7	OID21377	Q86SF2	GALNT7	Oncology	Q86SF2	GALNT7	ENSG00000109586	4	173168811	173323967	1	01:01:00	B	explore
GAMT	GAMT	GAMT:Q14353:OID30133:v1	Guanidinoacetate N-methyltransferase	OID30133	Q14353	GAMT	Cardiometabolic_II	Q14353	GAMT	ENSG00000130005	19	1397026	1401570	-1	01:01:00	A	expand
GAPDH	GAPDH	GAPDH:P04406:OID30600:v1	Glyceraldehyde-3-phosphate dehydrogenase	OID30600	P04406	GAPDH	Inflammation_II	P04406	GAPDH	ENSG00000111640	12	6534512	6538374	1	01:10:00	B	expand
GART	GART	GART:P22102:OID31004:v1	Trifunctional purine biosynthetic protein adenosine-3	OID31004	P22102	GART	Neurology_II	P22102	GART	ENSG00000159131	21	33503931	33543491	-1	01:01:00	C	expand
GAS2	GAS2	GAS2:O43903:OID31285:v1	Growth arrest-specific protein 2	OID31285	O43903	GAS2	Oncology_II	O43903	GAS2	ENSG00000148935	11	22625509	22813001	1	01:01:00	B	expand
GAS6	GAS6	GAS6:Q14393:OID20318:v1	Growth arrest-specific protein 6	OID20318	Q14393	GAS6	Cardiometabolic	Q14393	GAS6	ENSG00000183087	13	113820549	113864076	-1	0.111111	C	explore
GASK1A	GASK1A	GASK1A:Q9UFP1:OID30109:v1	Golgi-associated kinase 1A	OID30109	Q9UFP1	GASK1A	Cardiometabolic_II	Q9UFP1	GASK1A	ENSG00000144649	3	42979087	43067898	1	01:01:00	A	expand
GAST	GAST	GAST:P01350:OID31083:v1	Gastrin	OID31083	P01350	GAST	Neurology_II	P01350	GAST	ENSG00000184502	17	41712331	41715969	1	01:01:00	D	expand
GATA3	GATA3	GATA3:P23771:OID31219:v1	Trans-acting T-cell-specific transcription factor GATA-3	OID31219	P23771	GATA3	Oncology_II	P23771	GATA3	ENSG00000107485	10	8045378	8075198	1	01:01:00	A	expand
GATD3	GATD3A	GATD3:P0DPI2:OID30253:v1	Glutamine amidotransferase-like class 1 domain-containing protein 3B, mitochondrial	OID30253	P0DPI2	GATD3	Cardiometabolic_II	P0DPI2	GATD3	ENSG00000160221	21	44133610	44210114	1	01:01:00	B	expand
GBA	GBA	GBA:P04062:OID30966:v1	Lysosomal acid glucosylceramidase	OID30966	P04062	GBA	Neurology_II	P04062	GBA	ENSG00000177628	1	155234452	155244699	-1	01:01:00	B	expand
GBP1	GBP1	GBP1:P32455:OID31128:v1	Guanylate-binding protein 1	OID31128	P32455	GBP1	Neurology_II	P32455	GBP1	ENSG00000117228	1	89051882	89065360	-1	01:01:00	D	expand
GBP2	GBP2	GBP2:P32456:OID20489:v1	Guanylate-binding protein 2	OID20489	P32456	GBP2	Inflammation	P32456	GBP2	ENSG00000162645	1	89106132	89150456	-1	01:01:00	A	explore
GBP4	GBP4	GBP4:Q96PP9:OID20845:v1	Guanylate-binding protein 4	OID20845	Q96PP9	GBP4	Neurology	Q96PP9	GBP4	ENSG00000162654	1	89181144	89198942	-1	01:01:00	A	explore
GBP6	GBP6	GBP6:Q6ZN66:OID30139:v1	Guanylate-binding protein 6	OID30139	Q6ZN66	GBP6	Cardiometabolic_II	Q6ZN66	GBP6	ENSG00000183347	1	89364059	89388160	1	01:01:00	A	expand
GC	GC	GC:P02774:OID30780:v1	Vitamin D-binding protein	OID30780	P02774	GC	Inflammation_II	P02774	GC	ENSG00000145321	4	71741696	71804041	-1	1:100000	D	expand
GCC1	GCC1	GCC1:Q96CN9:OID31147:v1	GRIP and coiled-coil domain-containing protein 1	OID31147	Q96CN9	GCC1	Neurology_II	Q96CN9	GCC1	ENSG00000179562	7	127580628	127593611	-1	01:01:00	D	expand
GCG	GCG	GCG:P01275:OID21263:v1	Glucagon [Cleaved into: Glicentin; Glicentin-related polypeptide	OID21263	P01275	GCG	Oncology	P01275	GCG	ENSG00000115263	2	162142882	162152404	-1	01:01:00	A	explore
GCHFR	GCHFR	GCHFR:P30047:OID30631:v1	GTP cyclohydrolase 1 feedback regulatory protein	OID30631	P30047	GCHFR	Inflammation_II	P30047	GCHFR	ENSG00000137880	15	40764068	40767708	1	01:10:00	B	expand
GCLM	GCLM	GCLM:P48507:OID30059:v1	Glutamate--cysteine ligase regulatory subunit	OID30059	P48507	GCLM	Cardiometabolic_II	P48507	GCLM	ENSG00000023909	1	93885199	93909456	-1	01:01:00	A	expand
GCNT1	GCNT1	GCNT1:Q02742:OID21379:v1	Beta-1,3-galactosyl-O-glycosyl-glycoprotein beta-1,6-N-acetylglucosaminyltransferase	OID21379	Q02742	GCNT1	Oncology	Q02742	GCNT1	ENSG00000187210	9	76419850	76651203	1	01:01:00	B	explore
GDF15	GDF15	GDF15:Q99988:OID20251:v1	Growth/differentiation factor 15	OID20251	Q99988	GDF15	Cardiometabolic	Q99988	GDF15	ENSG00000130513	19	18374731	18389176	1	0.111111	C	explore
GDF2	GDF2	GDF2:Q9UK05:OID20202:v1	Growth/differentiation factor 2	OID20202	Q9UK05	GDF2	Cardiometabolic	Q9UK05	GDF2	ENSG00000263761	10	47322454	47327588	1	01:10:00	B	explore
GDNF	GDNF	GDNF:P39905:OID20861:v1	Glial cell line-derived neurotrophic factor	OID20861	P39905	GDNF	Neurology	P39905	GDNF	ENSG00000168621	5	37812677	37840041	-1	01:01:00	A	explore
GFAP	GFAP	GFAP:P14136:OID21247:v1	Glial fibrillary acidic protein	OID21247	P14136	GFAP	Oncology	P14136	GFAP	ENSG00000131095	17	44903159	44916937	-1	01:01:00	A	explore
GFER	GFER	GFER:P55789:OID21259:v1	FAD-linked sulfhydryl oxidase ALR	OID21259	P55789	GFER	Oncology	P55789	GFER	ENSG00000127554	16	1984193	1987749	1	01:01:00	A	explore
GFOD2	GFOD2	GFOD2:Q3B7J2:OID21216:v1	Glucose-fructose oxidoreductase domain-containing protein 2	OID21216	Q3B7J2	GFOD2	Oncology	Q3B7J2	GFOD2	ENSG00000141098	16	67674531	67719339	-1	01:01:00	A	explore
GFRA1	GFRA1	GFRA1:P56159:OID21457:v1	GDNF family receptor alpha-1	OID21457	P56159	GFRA1	Oncology	P56159	GFRA1	ENSG00000151892	10	116056925	116276803	-1	01:01:00	C	explore
GFRA2	GFRA2	GFRA2:O00451:OID21330:v1	GDNF family receptor alpha-2	OID21330	O00451	GFRA2	Oncology	O00451	GFRA2	ENSG00000168546	8	21690398	21812357	-1	01:01:00	B	explore
GFRA3	GFRA3	GFRA3:O60609:OID20933:v1	GDNF family receptor alpha-3	OID20933	O60609	GFRA3	Neurology	O60609	GFRA3	ENSG00000146013	5	138252380	138274621	-1	01:01:00	B	explore
GFRAL	GFRAL	GFRAL:Q6UXV0:OID31091:v1	GDNF family receptor alpha-like	OID31091	Q6UXV0	GFRAL	Neurology_II	Q6UXV0	GFRAL	ENSG00000187871	6	55327469	55402493	1	01:01:00	D	expand
GGA1	GGA1	GGA1:Q9UJY5:OID20838:v1	ADP-ribosylation factor-binding protein GGA1	OID20838	Q9UJY5	GGA1	Neurology	Q9UJY5	GGA1	ENSG00000100083	22	37608725	37633564	1	01:01:00	A	explore
GGACT	GGACT	GGACT:Q9BVM4:OID30290:v1	Gamma-glutamylaminecyclotransferase	OID30290	Q9BVM4	GGACT	Cardiometabolic_II	Q9BVM4	GGACT	ENSG00000134864	13	100530164	100589528	-1	01:10:00	C	expand
GGCT	GGCT	GGCT:O75223:OID30304:v1	Gamma-glutamylcyclotransferase	OID30304	O75223	GGCT	Cardiometabolic_II	O75223	GGCT	ENSG00000006625	7	30496621	30504841	-1	01:10:00	C	expand
GGH	GGH	GGH:Q92820:OID20416:v1	Gamma-glutamyl hydrolase	OID20416	Q92820	GGH	Cardiometabolic	Q92820	GGH	ENSG00000137563	8	63014881	63039407	-1	0.736111	D	explore
GGT1	GGT1	GGT1:P19440:OID21075:v1	Glutathione hydrolase 1 proenzyme	OID21075	P19440	GGT1	Neurology	P19440	GGT1	ENSG00000100031	22	24594811	24629005	1	0.111111	D	explore
GGT5	GGT5	GGT5:P36269:OID20909:v1	Glutathione hydrolase 5 proenzyme	OID20909	P36269	GGT5	Neurology	P36269	GGT5	ENSG00000099998	22	24219654	24245108	-1	01:01:00	B	explore
GH1	GH1	GH1:P01241:OID20220:v1	Somatotropin	OID20220	P01241	GH1	Cardiometabolic	P01241	GH1	ENSG00000259384	17	63917200	63918839	-1	01:10:00	B	explore
GH2	GH2	GH2:P01242:OID21168:v1	Growth hormone variant	OID21168	P01242	GH2	Oncology	P01242	GH2	ENSG00000136487	17	63880215	63881944	-1	01:01:00	A	explore
GHR	GHR	GHR:P10912:OID30574:v1	Growth hormone receptor	OID30574	P10912	GHR	Inflammation_II	P10912	GHR	ENSG00000112964	5	42423439	42721878	1	01:10:00	B	expand
GHRHR	GHRHR	GHRHR:Q02643:OID20841:v1	Growth hormone-releasing hormone receptor	OID20841	Q02643	GHRHR	Neurology	Q02643	GHRHR	ENSG00000106128	7	30938669	30993254	1	01:01:00	A	explore
GHRL	GHRL	GHRL:Q9UBU3:OID20175:v1	Appetite-regulating hormone	OID20175	Q9UBU3	GHRL	Cardiometabolic	Q9UBU3	GHRL	ENSG00000157017	3	10285666	10292947	-1	01:10:00	B	explore
GID8	GID8	GID8:Q9NWU2:OID31041:v1	Glucose-induced degradation protein 8 homolog	OID31041	Q9NWU2	GID8	Neurology_II	Q9NWU2	GID8	ENSG00000101193	20	62938147	62948475	1	01:01:00	C	expand
GIGYF2	GIGYF2	GIGYF2:Q6Y7W6:OID31062:v1	GRB10-interacting GYF protein 2	OID31062	Q6Y7W6	GIGYF2	Neurology_II	Q6Y7W6	GIGYF2	ENSG00000204120	2	232697299	232860605	1	01:01:00	C	expand
GIMAP7	GIMAP7	GIMAP7:Q8NHV1:OID30639:v1	GTPase IMAP family member 7	OID30639	Q8NHV1	GIMAP7	Inflammation_II	Q8NHV1	GIMAP7	ENSG00000179144	7	150514872	150521073	1	01:10:00	B	expand
GIMAP8	GIMAP8	GIMAP8:Q8ND71:OID31194:v1	GTPase IMAP family member 8	OID31194	Q8ND71	GIMAP8	Oncology_II	Q8ND71	GIMAP8	ENSG00000171115	7	150450630	150479393	1	01:01:00	A	expand
GIP	GIP	GIP:P09681:OID30288:v1	Gastric inhibitory polypeptide	OID30288	P09681	GIP	Cardiometabolic_II	P09681	GIP	ENSG00000159224	17	48958554	48968596	-1	01:01:00	B	expand
GIPC2	GIPC2	GIPC2:Q8TF65:OID31153:v1	PDZ domain-containing protein GIPC2	OID31153	Q8TF65	GIPC2	Neurology_II	Q8TF65	GIPC2	ENSG00000137960	1	77979542	78138444	1	01:01:00	D	expand
GIPC3	GIPC3	GIPC3:Q8TF64:OID31507:v1	PDZ domain-containing protein GIPC3	OID31507	Q8TF64	GIPC3	Oncology_II	Q8TF64	GIPC3	ENSG00000179855	19	3585478	3593541	1	01:01:00	D	expand
GIPR	GIPR	GIPR:P48546:OID30542:v1	Gastric inhibitory polypeptide receptor	OID30542	P48546	GIPR	Inflammation_II	P48546	GIPR	ENSG00000010310	19	45668221	45683722	1	01:01:00	A	expand
GIT1	GIT1	GIT1:Q9Y2X7:OID30533:v1	ARF GTPase-activating protein GIT1	OID30533	Q9Y2X7	GIT1	Inflammation_II	Q9Y2X7	GIT1	ENSG00000108262	17	29573475	29594054	-1	01:01:00	A	expand
GJA8	GJA8	GJA8:P48165:OID31187:v1	Gap junction alpha-8 protein	OID31187	P48165	GJA8	Oncology_II	P48165	GJA8	ENSG00000121634	1	147902795	147909269	1	01:01:00	A	expand
GKN1	GKN1	GKN1:Q9NS71:OID20885:v1	Gastrokine-1	OID20885	Q9NS71	GKN1	Neurology	Q9NS71	GKN1	ENSG00000169605	2	68974573	68980980	1	01:01:00	A	explore
GLA	GLA	GLA:P06280:OID30594:v1	Alpha-galactosidase A	OID30594	P06280	GLA	Inflammation_II	P06280	GLA	ENSG00000102393	X	101393273	101408012	-1	01:10:00	B	expand
GLB1	GLB1	GLB1:P16278:OID20949:v1	Beta-galactosidase	OID20949	P16278	GLB1	Neurology	P16278	GLB1	ENSG00000170266	3	32996609	33097202	-1	01:01:00	B	explore
GLI2	GLI2	GLI2:P10070:OID30429:v1	Zinc finger protein GLI2	OID30429	P10070	GLI2	Inflammation_II	P10070	GLI2	ENSG00000074047	2	120735623	120992653	1	01:01:00	A	expand
GLIPR1	GLIPR1	GLIPR1:P48060:OID31517:v1	Glioma pathogenesis-related protein 1	OID31517	P48060	GLIPR1	Oncology_II	P48060	GLIPR1	ENSG00000139278	12	75480753	75503863	1	01:01:00	D	expand
GLO1	GLO1	GLO1:Q04760:OID20107:v1	Lactoylglutathione lyase	OID20107	Q04760	GLO1	Cardiometabolic	Q04760	GLO1	ENSG00000124767	6	38675925	38703145	-1	01:01:00	A	explore
GLOD4	GLOD4	GLOD4:Q9HC38:OID20710:v1	Glyoxalase domain-containing protein 4	OID20710	Q9HC38	GLOD4	Inflammation	Q9HC38	GLOD4	ENSG00000167699	17	757097	782294	-1	01:10:00	D	explore
GLP1R	GLP1R	GLP1R:P43220:OID30809:v1	Glucagon-like peptide 1 receptor	OID30809	P43220	GLP1R	Neurology_II	P43220	GLP1R	ENSG00000112164	6	39048781	39091303	1	01:01:00	A	expand
GLRX	GLRX	GLRX:P35754:OID20195:v1	Glutaredoxin-1	OID20195	P35754	GLRX	Cardiometabolic	P35754	GLRX	ENSG00000173221	5	95751319	95822726	-1	01:10:00	B	explore
GLRX5	GLRX5	GLRX5:Q86SX6:OID30663:v1	Glutaredoxin-related protein 5, mitochondrial	OID30663	Q86SX6	GLRX5	Inflammation_II	Q86SX6	GLRX5	ENSG00000182512	14	95533503	95544724	1	01:10:00	B	expand
GLT8D2	GLT8D2	GLT8D2:Q9H1C3:OID20825:v1	Glycosyltransferase 8 domain-containing protein 2	OID20825	Q9H1C3	GLT8D2	Neurology	Q9H1C3	GLT8D2	ENSG00000120820	12	103988987	104064183	-1	01:01:00	A	explore
GLYR1	GLYR1	GLYR1:Q49A26:OID31364:v1	Putative oxidoreductase GLYR1	OID31364	Q49A26	GLYR1	Oncology_II	Q49A26	GLYR1	ENSG00000140632	16	4803203	4847288	-1	01:01:00	C	expand
GM2A	GM2A	GM2A:P17900:OID30413:v1	Ganglioside GM2 activator	OID30413	P17900	GM2A	Cardiometabolic_II	P17900	GM2A	ENSG00000196743	5	151212150	151270440	1	0.111111	D	expand
GMFG	GMFG	GMFG:O60234:OID30340:v1	Glia maturation factor gamma	OID30340	O60234	GMFG	Cardiometabolic_II	O60234	GMFG	ENSG00000130755	19	39328353	39342372	-1	01:10:00	C	expand
GMPR	GMPR	GMPR:P36959:OID20641:v1	GMP reductase 1	OID20641	P36959	GMPR	Inflammation	P36959	GMPR	ENSG00000137198	6	16238587	16295549	1	01:01:00	C	explore
GMPR2	GMPR2	GMPR2:Q9P2T1:OID30623:v1	GMP reductase 2	OID30623	Q9P2T1	GMPR2	Inflammation_II	Q9P2T1	GMPR2	ENSG00000100938	14	24232422	24239242	1	01:10:00	B	expand
GNAS	GNAS	GNAS:O95467:OID31008:v1	Neuroendocrine secretory protein 55	OID31008	O95467	GNAS	Neurology_II	O95467	GNAS	ENSG00000087460	20	58839718	58911192	1	01:01:00	C	expand
GNE	GNE	GNE:Q9Y223:OID21231:v1	Bifunctional UDP-N-acetylglucosamine 2-epimerase/N-acetylmannosamine kinase	OID21231	Q9Y223	GNE	Oncology	Q9Y223	GNE	ENSG00000159921	9	36214441	36277042	-1	01:01:00	A	explore
GNGT1	GNGT1	GNGT1:P63211:OID30920:v1	Guanine nucleotide-binding protein G(T) subunit gamma-T1	OID30920	P63211	GNGT1	Neurology_II	P63211	GNGT1	ENSG00000127928	7	93591573	93911265	1	01:01:00	B	expand
GNLY	GNLY	GNLY:P22749:OID21132:v1	Granulysin	OID21132	P22749	GNLY	Neurology	P22749	GNLY	ENSG00000115523	2	85685175	85698852	1	0.111111	D	explore
GNPDA1	GNPDA1	GNPDA1:P46926:OID30197:v1	Glucosamine-6-phosphate isomerase 1	OID30197	P46926	GNPDA1	Cardiometabolic_II	P46926	GNPDA1	ENSG00000113552	5	141991749	142013041	-1	01:01:00	B	expand
GNPDA2	GNPDA2	GNPDA2:Q8TDQ7:OID30597:v1	Glucosamine-6-phosphate isomerase 2	OID30597	Q8TDQ7	GNPDA2	Inflammation_II	Q8TDQ7	GNPDA2	ENSG00000163281	4	44682200	44726588	-1	01:10:00	B	expand
GOLGA3	GOLGA3	GOLGA3:Q08378:OID31026:v1	Golgin subfamily A member 3	OID31026	Q08378	GOLGA3	Neurology_II	Q08378	GOLGA3	ENSG00000090615	12	132768902	132829143	-1	01:01:00	C	expand
GOPC	GOPC	GOPC:Q9HD26:OID20551:v1	Golgi-associated PDZ and coiled-coil motif-containing protein	OID20551	Q9HD26	GOPC	Inflammation	Q9HD26	GOPC	ENSG00000047932	6	117560269	117602542	-1	01:01:00	B	explore
GORASP2	GORASP2	GORASP2:Q9H8Y8:OID31438:v1	Golgi reassembly-stacking protein 2	OID31438	Q9H8Y8	GORASP2	Oncology_II	Q9H8Y8	GORASP2	ENSG00000115806	2	170928464	170967130	1	01:01:00	D	expand
GOT1	GOT1	GOT1:P17174:OID30417:v1	Aspartate aminotransferase, cytoplasmic	OID30417	P17174	GOT1	Cardiometabolic_II	P17174	GOT1	ENSG00000120053	10	99396870	99430624	-1	0.111111	D	expand
GP1BA	GP1BA	GP1BA:P07359:OID20381:v1	Platelet glycoprotein Ib alpha chain	OID20381	P07359	GP1BA	Cardiometabolic	P07359	GP1BA	ENSG00000185245	17	4932277	4935023	1	0.736111	D	explore
GP1BB	GP1BB	GP1BB:P13224:OID30174:v1	Platelet glycoprotein Ib beta chain	OID30174	P13224	GP1BB	Cardiometabolic_II	P13224	GP1BB	ENSG00000203618	22	19723539	19724771	1	01:01:00	A	expand
GP2	GP2	GP2:P55259:OID20090:v1	Pancreatic secretory granule membrane major glycoprotein GP2	OID20090	P55259	GP2	Cardiometabolic	P55259	GP2	ENSG00000169347	16	20309574	20327808	-1	01:01:00	A	explore
GP5	GP5	GP5:P40197:OID30611:v1	Platelet glycoprotein V	OID30611	P40197	GP5	Inflammation_II	P40197	GP5	ENSG00000178732	3	194394821	194399266	-1	01:10:00	B	expand
GP6	GP6	GP6:Q9HCN6:OID21091:v1	Platelet glycoprotein VI	OID21091	Q9HCN6	GP6	Neurology	Q9HCN6	GP6	ENSG00000088053	19	55013705	55038264	-1	0.111111	D	explore
GPA33	GPA33	GPA33:Q99795:OID21376:v1	Cell surface A33 antigen	OID21376	Q99795	GPA33	Oncology	Q99795	GPA33	ENSG00000143167	1	167052836	167166479	-1	01:01:00	B	explore
GPC1	GPC1	GPC1:P35052:OID21438:v1	Glypican-1 [Cleaved into: Secreted glypican-1]	OID21438	P35052	GPC1	Oncology	P35052	GPC1	ENSG00000063660	2	240435663	240468076	1	01:01:00	C	explore
GPC5	GPC5	GPC5:P78333:OID20944:v1	Glypican-5 [Cleaved into: Secreted glypican-5]	OID20944	P78333	GPC5	Neurology	P78333	GPC5	ENSG00000179399	13	91398621	92873682	1	01:01:00	B	explore
GPD1	GPD1	GPD1:P21695:OID31358:v1	Glycerol-3-phosphate dehydrogenase	OID31358	P21695	GPD1	Oncology_II	P21695	GPD1	ENSG00000167588	12	50103982	50111313	1	01:01:00	C	expand
GPHA2	GPHA2	GPHA2:Q96T91:OID31437:v1	Glycoprotein hormone alpha-2	OID31437	Q96T91	GPHA2	Oncology_II	Q96T91	GPHA2	ENSG00000149735	11	64934471	64935893	-1	01:01:00	D	expand
GPI	GPI	GPI:P06744:OID30680:v1	Glucose-6-phosphate isomerase	OID30680	P06744	GPI	Inflammation_II	P06744	GPI	ENSG00000105220	19	34359480	34402413	1	0.736111	C	expand
GPIHBP1	GPIHBP1	GPIHBP1:Q8IV16:OID31469:v1	Glycosylphosphatidylinositol-anchored high density lipoprotein-binding protein 1	OID31469	Q8IV16	GPIHBP1	Oncology_II	Q8IV16	GPIHBP1	ENSG00000277494	8	143213218	143217170	1	01:01:00	D	expand
GPKOW	GPKOW	GPKOW:Q92917:OID20890:v1	G-patch domain and KOW motifs-containing protein	OID20890	Q92917	GPKOW	Neurology	Q92917	GPKOW	ENSG00000068394	X	49113407	49123735	-1	01:01:00	A	explore
GPNMB	GPNMB	GPNMB:Q14956:OID20173:v1	Transmembrane glycoprotein NMB	OID20173	Q14956	GPNMB	Cardiometabolic	Q14956	GPNMB	ENSG00000136235	7	23235967	23275108	1	01:10:00	B	explore
GPR101	GPR101	GPR101:Q96P66:OID30819:v1	Probable G-protein coupled receptor 101	OID30819	Q96P66	GPR101	Neurology_II	Q96P66	GPR101	ENSG00000165370	X	137023929	137033995	-1	01:01:00	A	expand
GPR158	GPR158	GPR158:Q5T848:OID31013:v1	Probable G-protein coupled receptor 158	OID31013	Q5T848	GPR158	Neurology_II	Q5T848	GPR158	ENSG00000151025	10	25174802	25602229	1	01:01:00	C	expand
GPR37	GPR37	GPR37:O15354:OID20095:v1	Prosaposin receptor GPR37	OID20095	O15354	GPR37	Cardiometabolic	O15354	GPR37	ENSG00000170775	7	124743885	124765792	-1	01:01:00	A	explore
GRAP2	GRAP2	GRAP2:O75791:OID20192:v1	GRB2-related adapter protein 2	OID20192	O75791	GRAP2	Cardiometabolic	O75791	GRAP2	ENSG00000100351	22	39901084	39973721	1	01:10:00	B	explore
GRHPR	GRHPR	GRHPR:Q9UBQ7:OID30289:v1	Glyoxylate reductase/hydroxypyruvate reductase	OID30289	Q9UBQ7	GRHPR	Cardiometabolic_II	Q9UBQ7	GRHPR	ENSG00000137106	9	37422666	37436990	1	01:10:00	C	expand
GRIK2	GRIK2	GRIK2:Q13002:OID30977:v1	Glutamate receptor ionotropic, kainate 2	OID30977	Q13002	GRIK2	Neurology_II	Q13002	GRIK2	ENSG00000164418	6	100962701	102081622	1	01:01:00	C	expand
GRIN2B	GRIN2B	GRIN2B:Q13224:OID30802:v1	Glutamate receptor ionotropic, NMDA 2B	OID30802	Q13224	GRIN2B	Neurology_II	Q13224	GRIN2B	ENSG00000273079	12	13437942	13982002	-1	01:01:00	A	expand
GRK5	GRK5	GRK5:P34947:OID20066:v1	G protein-coupled receptor kinase 5	OID20066	P34947	GRK5	Cardiometabolic	P34947	GRK5	ENSG00000198873	10	119207571	119459745	1	01:01:00	A	explore
GRN	GRN	GRN:P28799:OID21159:v1	Progranulin	OID21159	P28799	GRN	Neurology	P28799	GRN	ENSG00000030582	17	44345246	44353106	1	0.111111	D	explore
GRP	GRP	GRP:P07492:OID30264:v1	Gastrin-releasing peptide	OID30264	P07492	GRP	Cardiometabolic_II	P07492	GRP	ENSG00000134443	18	59220158	59230774	1	01:01:00	B	expand
GRPEL1	GRPEL1	GRPEL1:Q9HAV7:OID21309:v1	GrpE protein homolog 1, mitochondrial	OID21309	Q9HAV7	GRPEL1	Oncology	Q9HAV7	GRPEL1	ENSG00000109519	4	7058895	7068064	-1	01:01:00	B	explore
GRSF1	GRSF1	GRSF1:Q12849:OID31224:v1	G-rich sequence factor 1	OID31224	Q12849	GRSF1	Oncology_II	Q12849	GRSF1	ENSG00000132463	4	70815783	70839897	-1	01:01:00	A	expand
GSAP	GSAP	GSAP:A4D1B5:OID21173:v1	Gamma-secretase-activating protein	OID21173	A4D1B5	GSAP	Oncology	A4D1B5	GSAP	ENSG00000186088	7	77310751	77416349	-1	01:01:00	A	explore
GSN	GSN	GSN:P06396:OID30714:v1	Gelsolin	OID30714	P06396	GSN	Inflammation_II	P06396	GSN	ENSG00000148180	9	121207794	121332843	1	0.736111	C	expand
GSR	GSR	GSR:P00390:OID30700:v1	Glutathione reductase, mitochondrial	OID30700	P00390	GSR	Inflammation_II	P00390	GSR	ENSG00000104687	8	30678066	30727846	-1	0.736111	C	expand
GSTA1	GSTA1	GSTA1:P08263:OID20166:v1	Glutathione S-transferase A1	OID20166	P08263	GSTA1	Cardiometabolic	P08263	GSTA1	ENSG00000243955	6	52791371	52803860	-1	01:10:00	B	explore
GSTA3	GSTA3	GSTA3:Q16772:OID21242:v1	Glutathione S-transferase A3	OID21242	Q16772	GSTA3	Oncology	Q16772	GSTA3	ENSG00000174156	6	52896639	52909698	-1	01:01:00	A	explore
GSTM4	GSTM4	GSTM4:Q03013:OID30164:v1	Glutathione S-transferase Mu 4	OID30164	Q03013	GSTM4	Cardiometabolic_II	Q03013	GSTM4	ENSG00000168765	1	109656099	109665496	1	01:01:00	A	expand
GSTP1	GSTP1	GSTP1:P09211:OID20876:v1	Glutathione S-transferase P	OID20876	P09211	GSTP1	Neurology	P09211	GSTP1	ENSG00000084207	11	67583742	67586656	1	01:01:00	A	explore
GSTT2B	GSTT2B	GSTT2B:P0CG30:OID31097:v1	Glutathione S-transferase theta-2B	OID31097	P0CG30	GSTT2B	Neurology_II	P0CG30	GSTT2B	ENSG00000133433	22	23957414	23961195	-1	01:01:00	D	expand
GTF2IRD1	GTF2IRD1	GTF2IRD1:Q9UHL9:OID31264:v1	General transcription factor II-I repeat domain-containing protein 1	OID31264	Q9UHL9	GTF2IRD1	Oncology_II	Q9UHL9	GTF2IRD1	ENSG00000006704	7	74453790	74602605	1	01:01:00	B	expand
GTPBP2	GTPBP2	GTPBP2:Q9BX10:OID30946:v1	GTP-binding protein 2	OID30946	Q9BX10	GTPBP2	Neurology_II	Q9BX10	GTPBP2	ENSG00000172432	6	43605316	43629264	-1	01:01:00	B	expand
GUCA2A	GUCA2A	GUCA2A:Q02747:OID21101:v1	Guanylin	OID21101	Q02747	GUCA2A	Neurology	Q02747	GUCA2A	ENSG00000197273	1	42162690	42164745	-1	0.111111	D	explore
GUCY2C	GUCY2C	GUCY2C:P25092:OID31318:v1	Heat-stable enterotoxin receptor	OID31318	P25092	GUCY2C	Oncology_II	P25092	GUCY2C	ENSG00000070019	12	14612632	14696599	-1	01:01:00	B	expand
GUK1	GUK1	GUK1:Q16774:OID30148:v1	Guanylate kinase	OID30148	Q16774	GUK1	Cardiometabolic_II	Q16774	GUK1	ENSG00000143774	1	228139962	228148984	1	01:01:00	A	expand
GUSB	GUSB	GUSB:P08236:OID20296:v1	Beta-glucuronidase	OID20296	P08236	GUSB	Cardiometabolic	P08236	GUSB	ENSG00000169919	7	65960684	65982215	-1	0.111111	C	explore
GYS1	GYS1	GYS1:P13807:OID20097:v1	Glycogen [starch] synthase, muscle	OID20097	P13807	GYS1	Cardiometabolic	P13807	GYS1	ENSG00000104812	19	48968130	48993310	-1	01:01:00	A	explore
GZMA	GZMA	GZMA:P12544:OID20663:v1	Granzyme A	OID20663	P12544	GZMA	Inflammation	P12544	GZMA	ENSG00000145649	5	55102646	55110252	1	01:01:00	C	explore
GZMB	GZMB	GZMB:P10144:OID20604:v1	Granzyme B	OID20604	P10144	GZMB	Inflammation	P10144	GZMB	ENSG00000100453	14	24630954	24634267	-1	01:01:00	B	explore
GZMH	GZMH	GZMH:P20718:OID20096:v1	Granzyme H	OID20096	P20718	GZMH	Cardiometabolic	P20718	GZMH	ENSG00000100450	14	24606480	24609699	-1	01:01:00	A	explore
HADH	HADH	HADH:Q16836:OID30132:v1	Hydroxyacyl-coenzyme A dehydrogenase, mitochondrial	OID30132	Q16836	HADH	Cardiometabolic_II	Q16836	HADH	ENSG00000138796	4	107989714	108035241	1	01:01:00	A	expand
HAGH	HAGH	HAGH:Q16775:OID21459:v1	Hydroxyacylglutathione hydrolase, mitochondrial	OID21459	Q16775	HAGH	Oncology	Q16775	HAGH	ENSG00000063854	16	1795620	1827157	-1	01:01:00	C	explore
HAO1	HAO1	HAO1:Q9UJM8:OID21395:v1	Hydroxyacid oxidase 1	OID21395	Q9UJM8	HAO1	Oncology	Q9UJM8	HAO1	ENSG00000101323	20	7882985	7940458	-1	01:01:00	C	explore
HARS1	HARS	HARS1:P12081:OID21086:v1	Histidine--tRNA ligase, cytoplasmic	OID21086	P12081	HARS1	Neurology	P12081	HARS1	ENSG00000170445	5	140673035	140691537	-1	0.111111	D	explore
HAVCR1	HAVCR1	HAVCR1:Q96D42:OID21422:v1	Hepatitis A virus cellular receptor 1	OID21422	Q96D42	HAVCR1	Oncology	Q96D42	HAVCR1	ENSG00000113249	5	157029413	157059119	-1	01:01:00	C	explore
HAVCR2	HAVCR2	HAVCR2:Q8TDQ0:OID21137:v1	Hepatitis A virus cellular receptor 2	OID21137	Q8TDQ0	HAVCR2	Neurology	Q8TDQ0	HAVCR2	ENSG00000135077	5	157085832	157142869	-1	0.111111	D	explore
HBEGF	HBEGF	HBEGF:Q99075:OID21465:v1	Proheparin-binding EGF-like growth factor [Cleaved into: Heparin-binding EGF-like growth factor	OID21465	Q99075	HBEGF	Oncology	Q99075	HBEGF	ENSG00000113070	5	140332843	140346603	-1	01:01:00	C	explore
HBQ1	HBQ1	HBQ1:P09105:OID21433:v1	Hemoglobin subunit theta-1	OID21433	P09105	HBQ1	Oncology	P09105	HBQ1	ENSG00000086506	16	180459	181179	1	01:01:00	C	explore
HBZ	HBZ	HBZ:P02008:OID30307:v1	Hemoglobin subunit zeta	OID30307	P02008	HBZ	Cardiometabolic_II	P02008	HBZ	ENSG00000130656	16	142728	154503	1	01:10:00	C	expand
HCLS1	HCLS1	HCLS1:P14317:OID20648:v1	Hematopoietic lineage cell-specific protein	OID20648	P14317	HCLS1	Inflammation	P14317	HCLS1	ENSG00000180353	3	121631399	121660927	-1	01:01:00	C	explore
HDAC8	HDAC8	HDAC8:Q9BY41:OID30436:v1	Histone deacetylase 8	OID30436	Q9BY41	HDAC8	Inflammation_II	Q9BY41	HDAC8	ENSG00000147099	X	72329516	72573101	-1	01:01:00	A	expand
HDAC9	HDAC9	HDAC9:Q9UKV0:OID30832:v1	Histone deacetylase 9	OID30832	Q9UKV0	HDAC9	Neurology_II	Q9UKV0	HDAC9	ENSG00000048052	7	18086949	19002416	1	01:01:00	A	expand
HDDC2	HDDC2	HDDC2:Q7Z4H3:OID31447:v1	5'-deoxynucleotidase HDDC2	OID31447	Q7Z4H3	HDDC2	Oncology_II	Q7Z4H3	HDDC2	ENSG00000111906	6	125219962	125302078	-1	01:01:00	D	expand
HDGF	HDGF	HDGF:P51858:OID21455:v1	Hepatoma-derived growth factor	OID21455	P51858	HDGF	Oncology	P51858	HDGF	ENSG00000143321	1	156742109	156766925	-1	01:01:00	C	explore
HDGFL2	HDGFL2	HDGFL2:Q7Z4V5:OID31136:v1	Hepatoma-derived growth factor-related protein 2	OID31136	Q7Z4V5	HDGFL2	Neurology_II	Q7Z4V5	HDGFL2	ENSG00000167674	19	4472297	4502208	1	01:01:00	D	expand
HEBP1	HEBP1	HEBP1:Q9NRV9:OID20063:v1	Heme-binding protein 1	OID20063	Q9NRV9	HEBP1	Cardiometabolic	Q9NRV9	HEBP1	ENSG00000013583	12	12974870	13000265	-1	01:01:00	A	explore
HEG1	HEG1	HEG1:Q9ULI3:OID30579:v1	Protein HEG homolog 1	OID30579	Q9ULI3	HEG1	Inflammation_II	Q9ULI3	HEG1	ENSG00000173706	3	124965710	125055997	-1	01:10:00	B	expand
HEPACAM2	HEPACAM2	HEPACAM2:A8MVW5:OID31151:v1	HEPACAM family member 2	OID31151	A8MVW5	HEPACAM2	Neurology_II	A8MVW5	HEPACAM2	ENSG00000188175	7	93188534	93226469	-1	01:01:00	D	expand
HEPH	HEPH	HEPH:Q9BQS7:OID30337:v1	Hephaestin	OID30337	Q9BQS7	HEPH	Cardiometabolic_II	Q9BQS7	HEPH	ENSG00000089472	X	66162671	66268867	1	01:10:00	C	expand
HEXIM1	HEXIM1	HEXIM1:O94992:OID20589:v1	Protein HEXIM1	OID20589	O94992	HEXIM1	Inflammation	O94992	HEXIM1	ENSG00000186834	17	45148475	45152099	1	01:01:00	B	explore
HGF	HGF	HGF:P14210:OID20656:v1	Hepatocyte growth factor	OID20656	P14210	HGF	Inflammation	P14210	HGF	ENSG00000019991	7	81699010	81770438	-1	01:01:00	C	explore
HGFAC	HGFAC	HGFAC:Q04756:OID30718:v1	Hepatocyte growth factor activator	OID30718	Q04756	HGFAC	Inflammation_II	Q04756	HGFAC	ENSG00000109758	4	3441968	3449486	1	0.736111	C	expand
HGS	HGS	HGS:O14964:OID21175:v1	Hepatocyte growth factor-regulated tyrosine kinase substrate	OID21175	O14964	HGS	Oncology	O14964	HGS	ENSG00000185359	17	81683326	81703138	1	01:01:00	A	explore
HHEX	HHEX	HHEX:Q03014:OID31107:v1	Hematopoietically-expressed homeobox protein HHEX	OID31107	Q03014	HHEX	Neurology_II	Q03014	HHEX	ENSG00000152804	10	92689955	92695647	1	01:01:00	D	expand
HIF1A	HIF1A	HIF1A:Q16665:OID30425:v1	Hypoxia-inducible factor 1-alpha	OID30425	Q16665	HIF1A	Inflammation_II	Q16665	HIF1A	ENSG00000100644	14	61695513	61748259	1	01:01:00	A	expand
HIP1	HIP1	HIP1:O00291:OID30071:v1	Huntingtin-interacting protein 1	OID30071	O00291	HIP1	Cardiometabolic_II	O00291	HIP1	ENSG00000127946	7	75533298	75738962	-1	01:01:00	A	expand
HIP1R	HIP1R	HIP1R:O75146:OID31141:v1	Huntingtin-interacting protein 1-related protein	OID31141	O75146	HIP1R	Neurology_II	O75146	HIP1R	ENSG00000130787	12	122834453	122862961	1	01:01:00	D	expand
HJV	HJV	HJV:Q6ZVN8:OID31006:v1	Hemojuvelin	OID31006	Q6ZVN8	HJV	Neurology_II	Q6ZVN8	HJV	ENSG00000168509	1	146017468	146036746	-1	01:01:00	C	expand
HK2	HK2	HK2:P52789:OID20065:v1	Hexokinase-2	OID20065	P52789	HK2	Cardiometabolic	P52789	HK2	ENSG00000159399	2	74834127	74893359	1	01:01:00	A	explore
HLA-A	HLA-A	HLA-A:P04439:OID31048:v1	HLA class I histocompatibility antigen, A alpha chain	OID31048	P04439	HLA-A	Neurology_II	P04439	HLA-A	ENSG00000206503	6	29941260	29945884	1	01:01:00	C	expand
HLA-DRA	HLA-DRA	HLA-DRA:P01903:OID20520:v1	HLA class II histocompatibility antigen, DR alpha chain	OID20520	P01903	HLA-DRA	Inflammation	P01903	HLA-DRA	ENSG00000204287	6	32439878	32445046	1	01:01:00	B	explore
HLA-E	HLA-E	HLA-E:P13747:OID20532:v1	HLA class I histocompatibility antigen, alpha chain E	OID20532	P13747	HLA-E	Inflammation	P13747	HLA-E	ENSG00000204592	6	30489509	30494194	1	01:01:00	B	explore
HMBS	HMBS	HMBS:P08397:OID21385:v1	Porphobilinogen deaminase	OID21385	P08397	HMBS	Oncology	P08397	HMBS	ENSG00000256269	11	119084866	119093834	1	01:01:00	C	explore
HMGCL	HMGCL	HMGCL:P35914:OID30214:v1	Hydroxymethylglutaryl-CoA lyase, mitochondrial	OID30214	P35914	HMGCL	Cardiometabolic_II	P35914	HMGCL	ENSG00000117305	1	23801885	23838620	-1	01:01:00	B	expand
HMGCS1	HMGCS1	HMGCS1:Q01581:OID30157:v1	Hydroxymethylglutaryl-CoA synthase, cytoplasmic	OID30157	Q01581	HMGCS1	Cardiometabolic_II	Q01581	HMGCS1	ENSG00000112972	5	43287470	43313512	-1	01:01:00	A	expand
HMMR	HMMR	HMMR:O75330:OID31175:v1	Hyaluronan mediated motility receptor	OID31175	O75330	HMMR	Oncology_II	O75330	HMMR	ENSG00000072571	5	163460203	163491941	1	01:01:00	A	expand
HMOX1	HMOX1	HMOX1:P09601:OID20217:v1	Heme oxygenase 1	OID20217	P09601	HMOX1	Cardiometabolic	P09601	HMOX1	ENSG00000100292	22	35380361	35394214	1	01:10:00	B	explore
HMOX2	HMOX2	HMOX2:P30519:OID20887:v1	Heme oxygenase 2	OID20887	P30519	HMOX2	Neurology	P30519	HMOX2	ENSG00000103415	16	4474690	4510347	1	01:01:00	A	explore
HNF1A	HNF1A	HNF1A:P20823:OID30919:v1	Hepatocyte nuclear factor 1-alpha	OID30919	P20823	HNF1A	Neurology_II	P20823	HNF1A	ENSG00000135100	12	120978543	121002512	1	01:01:00	B	expand
HNMT	HNMT	HNMT:P50135:OID20975:v1	Histamine N-methyltransferase	OID20975	P50135	HNMT	Neurology	P50135	HNMT	ENSG00000150540	2	137964020	138016364	1	01:01:00	B	explore
HNRNPK	HNRNPK	HNRNPK:P61978:OID20051:v1	Heterogeneous nuclear ribonucleoprotein K	OID20051	P61978	HNRNPK	Cardiometabolic	P61978	HNRNPK	ENSG00000165119	9	83968083	83980616	-1	01:01:00	A	explore
HNRNPUL1	HNRNPUL1	HNRNPUL1:Q9BUJ2:OID31037:v1	Heterogeneous nuclear ribonucleoprotein U-like protein 1	OID31037	Q9BUJ2	HNRNPUL1	Neurology_II	Q9BUJ2	HNRNPUL1	ENSG00000105323	19	41262496	41307787	1	01:01:00	C	expand
HPCAL1	HPCAL1	HPCAL1:P37235:OID20615:v1	Hippocalcin-like protein 1	OID20615	P37235	HPCAL1	Inflammation	P37235	HPCAL1	ENSG00000115756	2	10302889	10427617	1	01:01:00	C	explore
HPGDS	HPGDS	HPGDS:O60760:OID21266:v1	Hematopoietic prostaglandin D synthase	OID21266	O60760	HPGDS	Oncology	O60760	HPGDS	ENSG00000163106	4	94298535	94342876	-1	01:01:00	A	explore
HPSE	HPSE	HPSE:Q9Y251:OID30409:v1	Heparanase	OID30409	Q9Y251	HPSE	Cardiometabolic_II	Q9Y251	HPSE	ENSG00000173083	4	83292461	83335153	-1	0.111111	D	expand
HRAS	HRAS	HRAS:P01112:OID31263:v1	GTPase Hras	OID31263	P01112	HRAS	Oncology_II	P01112	HRAS	ENSG00000174775	11	532242	537321	-1	01:01:00	B	expand
HRC	HRC	HRC:P23327:OID30211:v1	Sarcoplasmic reticulum histidine-rich calcium-binding protein	OID30211	P23327	HRC	Cardiometabolic_II	P23327	HRC	ENSG00000130528	19	49151198	49155396	-1	01:01:00	B	expand
HRG	HRG	HRG:P04196:OID30770:v1	Histidine-rich glycoprotein	OID30770	P04196	HRG	Inflammation_II	P04196	HRG	ENSG00000113905	3	186660216	186678234	1	1:100000	D	expand
HS1BP3	HS1BP3	HS1BP3:Q53T59:OID30243:v1	HCLS1-binding protein 3	OID30243	Q53T59	HS1BP3	Cardiometabolic_II	Q53T59	HS1BP3	ENSG00000118960	2	20560448	20651130	-1	01:01:00	B	expand
HS3ST3B1	HS3ST3B1	HS3ST3B1:Q9Y662:OID21303:v1	Heparan sulfate glucosamine 3-O-sulfotransferase 3B1	OID21303	Q9Y662	HS3ST3B1	Oncology	Q9Y662	HS3ST3B1	ENSG00000125430	17	14301081	14349404	1	01:01:00	B	explore
HS6ST1	HS6ST1	HS6ST1:O60243:OID21441:v1	Heparan-sulfate 6-O-sulfotransferase 1	OID21441	O60243	HS6ST1	Oncology	O60243	HS6ST1	ENSG00000136720	2	128236716	128318868	-1	01:01:00	C	explore
HS6ST2	HS6ST2	HS6ST2:Q96MM7:OID30481:v1	Heparan-sulfate 6-O-sulfotransferase 2	OID30481	Q96MM7	HS6ST2	Inflammation_II	Q96MM7	HS6ST2	ENSG00000171004	X	132626015	132961395	-1	01:01:00	A	expand
HSBP1	HSBP1	HSBP1:O75506:OID30232:v1	Heat shock factor-binding protein 1	OID30232	O75506	HSBP1	Cardiometabolic_II	O75506	HSBP1	ENSG00000230989	16	83719311	83819737	1	01:01:00	B	expand
HSD11B1	HSD11B1	HSD11B1:P28845:OID20575:v1	Corticosteroid 11-beta-dehydrogenase isozyme 1	OID20575	P28845	HSD11B1	Inflammation	P28845	HSD11B1	ENSG00000117594	1	209686178	209734949	1	01:01:00	B	explore
HSD17B14	HSD17B14	HSD17B14:Q9BPX1:OID31098:v1	17-beta-hydroxysteroid dehydrogenase 14	OID31098	Q9BPX1	HSD17B14	Neurology_II	Q9BPX1	HSD17B14	ENSG00000087076	19	48813018	48836510	-1	01:01:00	D	expand
HSD17B3	HSD17B3	HSD17B3:P37058:OID30145:v1	Testosterone 17-beta-dehydrogenase 3	OID30145	P37058	HSD17B3	Cardiometabolic_II	P37058	HSD17B3	ENSG00000130948	9	96235306	96302176	-1	01:01:00	A	expand
HSDL2	HSDL2	HSDL2:Q6YN16:OID30256:v1	Hydroxysteroid dehydrogenase-like protein 2	OID30256	Q6YN16	HSDL2	Cardiometabolic_II	Q6YN16	HSDL2	ENSG00000119471	9	112380080	112472405	1	01:01:00	B	expand
HSP90B1	HSP90B1	HSP90B1:P14625:OID20829:v1	Endoplasmin	OID20829	P14625	HSP90B1	Neurology	P14625	HSP90B1	ENSG00000166598	12	103930107	103953931	1	01:01:00	A	explore
HSPA1A	HSPA1A	HSPA1A:P0DMV8:OID20718:v1	Heat shock 70 kDa protein 1A	OID20718	P0DMV8	HSPA1A	Inflammation	P0DMV8	HSPA1A	ENSG00000204389	6	31815543	31817946	1	01:10:00	D	explore
HSPA2	HSPA2	HSPA2:P54652:OID31424:v1	Heat shock-related 70 kDa protein 2	OID31424	P54652	HSPA2	Oncology_II	P54652	HSPA2	ENSG00000126803	14	64535905	64546173	1	01:01:00	C	expand
HSPB1	HSPB1	HSPB1:P04792:OID20230:v1	Heat shock protein beta-1	OID20230	P04792	HSPB1	Cardiometabolic	P04792	HSPB1	ENSG00000106211	7	76302673	76304295	1	01:10:00	B	explore
HSPB6	HSPB6	HSPB6:O14558:OID21408:v1	Heat shock protein beta-6	OID21408	O14558	HSPB6	Oncology	O14558	HSPB6	ENSG00000004776	19	35754566	35758079	-1	01:01:00	C	explore
HSPG2	HSPG2	HSPG2:P98160:OID20383:v1	Basement membrane-specific heparan sulfate proteoglycan core protein	OID20383	P98160	HSPG2	Cardiometabolic	P98160	HSPG2	ENSG00000142798	1	21822244	21937310	-1	0.736111	D	explore
HTR1A	HTR1A	HTR1A:P08908:OID30824:v1	5-hydroxytryptamine receptor 1A	OID30824	P08908	HTR1A	Neurology_II	P08908	HTR1A	ENSG00000178394	5	63957874	63962507	-1	01:01:00	A	expand
HTR1B	HTR1B	HTR1B:P28222:OID30866:v1	5-hydroxytryptamine receptor 1B	OID30866	P28222	HTR1B	Neurology_II	P28222	HTR1B	ENSG00000135312	6	77460924	77463491	-1	01:01:00	A	expand
HTRA2	HTRA2	HTRA2:O43464:OID21471:v1	Serine protease HTRA2, mitochondrial	OID21471	O43464	HTRA2	Oncology	O43464	HTRA2	ENSG00000115317	2	74529725	74533332	1	01:10:00	D	explore
HYAL1	HYAL1	HYAL1:Q12794:OID20357:v1	Hyaluronidase-1	OID20357	Q12794	HYAL1	Cardiometabolic	Q12794	HYAL1	ENSG00000114378	3	50299890	50312381	-1	0.736111	D	explore
HYOU1	HYOU1	HYOU1:Q9Y4L1:OID20300:v1	Hypoxia up-regulated protein 1	OID20300	Q9Y4L1	HYOU1	Cardiometabolic	Q9Y4L1	HYOU1	ENSG00000149428	11	119044188	119057227	-1	0.111111	C	explore
H2AP	HYPM	H2AP:O75409:OID31232:v1	Huntingtin-interacting protein M	OID31232	O75409	H2AP	Oncology_II	O75409	H2AP	ENSG00000187516	X	37990779	37991314	1	01:01:00	A	expand
ICA1	ICA1	ICA1:Q05084:OID20484:v1	Islet cell autoantigen 1	OID20484	Q05084	ICA1	Inflammation	Q05084	ICA1	ENSG00000003147	7	8113184	8262687	-1	01:01:00	A	explore
ICAM1	ICAM1	ICAM1:P05362:OID20411:v1	Intercellular adhesion molecule 1	OID20411	P05362	ICAM1	Cardiometabolic	P05362	ICAM1	ENSG00000090339	19	10271093	10286615	1	0.736111	D	explore
ICAM2	ICAM2	ICAM2:P13598:OID20248:v1	Intercellular adhesion molecule 2	OID20248	P13598	ICAM2	Cardiometabolic	P13598	ICAM2	ENSG00000108622	17	64002594	64020634	-1	0.111111	C	explore
ICAM3	ICAM3	ICAM3:P32942:OID20277:v1	Intercellular adhesion molecule 3	OID20277	P32942	ICAM3	Cardiometabolic	P32942	ICAM3	ENSG00000076662	19	10333776	10339661	-1	0.111111	C	explore
ICAM4	ICAM4	ICAM4:Q14773:OID20578:v1	Intercellular adhesion molecule 4	OID20578	Q14773	ICAM4	Inflammation	Q14773	ICAM4	ENSG00000105371	19	10286955	10288522	1	01:01:00	B	explore
ICAM5	ICAM5	ICAM5:Q9UMF0:OID20145:v1	Intercellular adhesion molecule 5	OID20145	Q9UMF0	ICAM5	Cardiometabolic	Q9UMF0	ICAM5	ENSG00000105376	19	10289952	10296778	1	01:10:00	B	explore
ICOSLG	ICOSLG	ICOSLG:O75144:OID21351:v1	ICOS ligand	OID21351	O75144	ICOSLG	Oncology	O75144	ICOSLG	ENSG00000160223	21	44217014	44240966	-1	01:01:00	B	explore
ID4	ID4	ID4:P47928:OID31284:v1	DNA-binding protein inhibitor ID-4	OID31284	P47928	ID4	Oncology_II	P47928	ID4	ENSG00000172201	6	19837370	19842197	1	01:01:00	B	expand
IDI2	IDI2	IDI2:Q9BXS1:OID20823:v1	Isopentenyl-diphosphate delta-isomerase 2	OID20823	Q9BXS1	IDI2	Neurology	Q9BXS1	IDI2	ENSG00000148377	10	1018910	1025859	-1	01:01:00	A	explore
IDO1	IDO1	IDO1:P14902:OID30230:v1	Indoleamine 2,3-dioxygenase 1	OID30230	P14902	IDO1	Cardiometabolic_II	P14902	IDO1	ENSG00000131203	8	39902275	39928790	1	01:01:00	B	expand
IDO1	IDO1	IDO1:P14902:OID30563:v1	Indoleamine 2,3-dioxygenase 1	OID30563	P14902	IDO1	Inflammation_II	P14902	IDO1	ENSG00000131203	8	39902275	39928790	1	01:01:00	A	expand
IDO1	IDO1	IDO1:P14902:OID31050:v1	Indoleamine 2,3-dioxygenase 1	OID31050	P14902	IDO1	Neurology_II	P14902	IDO1	ENSG00000131203	8	39902275	39928790	1	01:01:00	C	expand
IDO1	IDO1	IDO1:P14902:OID31474:v1	Indoleamine 2,3-dioxygenase 1	OID31474	P14902	IDO1	Oncology_II	P14902	IDO1	ENSG00000131203	8	39902275	39928790	1	01:01:00	D	expand
IDS	IDS	IDS:P22304:OID20619:v1	Iduronate 2-sulfatase	OID20619	P22304	IDS	Inflammation	P22304	IDS	ENSG00000010404	X	149476988	149521096	-1	01:01:00	C	explore
IDUA	IDUA	IDUA:P35475:OID21468:v1	Alpha-L-iduronidase	OID21468	P35475	IDUA	Oncology	P35475	IDUA	ENSG00000127415	4	986997	1004564	1	01:01:00	C	explore
IFI30	IFI30	IFI30:P13284:OID31505:v1	Gamma-interferon-inducible lysosomal thiol reductase	OID31505	P13284	IFI30	Oncology_II	P13284	IFI30	ENSG00000216490	19	18173162	18178117	1	01:01:00	D	expand
IFIT1	IFIT1	IFIT1:P09914:OID31310:v1	Interferon-induced protein with tetratricopeptide repeats 1	OID31310	P09914	IFIT1	Oncology_II	P09914	IFIT1	ENSG00000185745	10	89392546	89406487	1	01:01:00	B	expand
IFIT3	IFIT3	IFIT3:O14879:OID31283:v1	Interferon-induced protein with tetratricopeptide repeats 3	OID31283	O14879	IFIT3	Oncology_II	O14879	IFIT3	ENSG00000119917	10	89327307	89377473	1	01:01:00	B	expand
IFNAR1	IFNAR1	IFNAR1:P17181:OID31491:v1	Interferon alpha/beta receptor 1	OID31491	P17181	IFNAR1	Oncology_II	P17181	IFNAR1	ENSG00000142166	21	33324387	33359864	1	01:01:00	D	expand
IFNG	IFNG	IFNG:P01579:OID20495:v1	Interferon gamma	OID20495	P01579	IFNG	Inflammation	P01579	IFNG	ENSG00000111537	12	68154768	68159740	-1	01:01:00	A	explore
IFNGR1	IFNGR1	IFNGR1:P15260:OID20678:v1	Interferon gamma receptor 1	OID20678	P15260	IFNGR1	Inflammation	P15260	IFNGR1	ENSG00000027697	6	137197485	137219449	-1	01:10:00	D	explore
IFNGR2	IFNGR2	IFNGR2:P38484:OID20941:v1	Interferon gamma receptor 2	OID20941	P38484	IFNGR2	Neurology	P38484	IFNGR2	ENSG00000159128	21	33403413	33479348	1	01:01:00	B	explore
IFNL1	IFNL1	IFNL1:Q8IU54:OID20795:v1	Interferon lambda-1	OID20795	Q8IU54	IFNL1	Neurology	Q8IU54	IFNL1	ENSG00000182393	19	39296407	39298673	1	01:01:00	A	explore
IFNL2	IFNL2	IFNL2:Q8IZJ0:OID30791:v1	Interferon lambda-2	OID30791	Q8IZJ0	IFNL2	Neurology_II	Q8IZJ0	IFNL2	ENSG00000183709	19	39268396	39270188	1	01:01:00	A	expand
IFNLR1	IFNLR1	IFNLR1:Q8IU57:OID20506:v1	Interferon lambda receptor 1	OID20506	Q8IU57	IFNLR1	Inflammation	Q8IU57	IFNLR1	ENSG00000185436	1	24154168	24187959	-1	01:01:00	B	explore
IFNW1	IFNW1	IFNW1:P05000:OID30129:v1	Interferon omega-1	OID30129	P05000	IFNW1	Cardiometabolic_II	P05000	IFNW1	ENSG00000177047	9	21140632	21141832	-1	01:01:00	A	expand
IFT20	IFT20	IFT20:Q8IY31:OID30962:v1	Intraflagellar transport protein 20 homolog	OID30962	Q8IY31	IFT20	Neurology_II	Q8IY31	IFT20	ENSG00000109083	17	28328325	28335489	-1	01:01:00	B	expand
IGBP1	IGBP1	IGBP1:P78318:OID31059:v1	Immunoglobulin-binding protein 1	OID31059	P78318	IGBP1	Neurology_II	P78318	IGBP1	ENSG00000089289	X	70133447	70166324	1	01:01:00	C	expand
IGDCC3	IGDCC3	IGDCC3:Q8IVU1:OID30862:v1	Immunoglobulin superfamily DCC subclass member 3	OID30862	Q8IVU1	IGDCC3	Neurology_II	Q8IVU1	IGDCC3	ENSG00000174498	15	65327127	65378002	-1	01:01:00	A	expand
IGDCC4	IGDCC4	IGDCC4:Q8TDY8:OID30402:v1	Immunoglobulin superfamily DCC subclass member 4	OID30402	Q8TDY8	IGDCC4	Cardiometabolic_II	Q8TDY8	IGDCC4	ENSG00000103742	15	65381484	65422947	-1	0.111111	D	expand
IGF1R	IGF1R	IGF1R:P08069:OID21274:v1	Insulin-like growth factor 1 receptor	OID21274	P08069	IGF1R	Oncology	P08069	IGF1R	ENSG00000140443	15	98648539	98964530	1	01:01:00	B	explore
IGF2BP3	IGF2BP3	IGF2BP3:O00425:OID30112:v1	Insulin-like growth factor 2 mRNA-binding protein 3	OID30112	O00425	IGF2BP3	Cardiometabolic_II	O00425	IGF2BP3	ENSG00000136231	7	23310209	23470491	-1	01:01:00	A	expand
IGF2R	IGF2R	IGF2R:P11717:OID21146:v1	Cation-independent mannose-6-phosphate receptor	OID21146	P11717	IGF2R	Neurology	P11717	IGF2R	ENSG00000197081	6	159969082	160113507	1	0.111111	D	explore
IGFBP1	IGFBP1	IGFBP1:P08833:OID20246:v1	Insulin-like growth factor-binding protein 1	OID20246	P08833	IGFBP1	Cardiometabolic	P08833	IGFBP1	ENSG00000146678	7	45888360	45893660	1	0.111111	C	explore
IGFBP2	IGFBP2	IGFBP2:P18065:OID20325:v1	Insulin-like growth factor-binding protein 2	OID20325	P18065	IGFBP2	Cardiometabolic	P18065	IGFBP2	ENSG00000115457	2	216632828	216664436	1	0.111111	C	explore
IGFBP3	IGFBP3	IGFBP3:P17936:OID20398:v1	Insulin-like growth factor-binding protein 3	OID20398	P17936	IGFBP3	Cardiometabolic	P17936	IGFBP3	ENSG00000146674	7	45912245	45921874	-1	0.736111	D	explore
IGFBP4	IGFBP4	IGFBP4:P22692:OID21158:v1	Insulin-like growth factor-binding protein 4	OID21158	P22692	IGFBP4	Neurology	P22692	IGFBP4	ENSG00000141753	17	40443450	40457725	1	0.111111	D	explore
IGFBP6	IGFBP6	IGFBP6:P24592:OID20413:v1	Insulin-like growth factor-binding protein 6	OID20413	P24592	IGFBP6	Cardiometabolic	P24592	IGFBP6	ENSG00000167779	12	53097436	53102345	1	0.736111	D	explore
IGFBP7	IGFBP7	IGFBP7:Q16270:OID20236:v1	Insulin-like growth factor-binding protein 7	OID20236	Q16270	IGFBP7	Cardiometabolic	Q16270	IGFBP7	ENSG00000163453	4	57030773	57110385	-1	0.111111	C	explore
IGFBPL1	IGFBPL1	IGFBPL1:Q8WX77:OID20155:v1	Insulin-like growth factor-binding protein-like 1	OID20155	Q8WX77	IGFBPL1	Cardiometabolic	Q8WX77	IGFBPL1	ENSG00000137142	9	38406528	38424454	-1	01:10:00	B	explore
IGFL4	IGFL4	IGFL4:Q6B9Z1:OID30500:v1	Insulin growth factor-like family member 4	OID30500	Q6B9Z1	IGFL4	Inflammation_II	Q6B9Z1	IGFL4	ENSG00000204869	19	46039182	46077118	-1	01:01:00	A	expand
IGHMBP2	IGHMBP2	IGHMBP2:P38935:OID30123:v1	DNA-binding protein SMUBP-2	OID30123	P38935	IGHMBP2	Cardiometabolic_II	P38935	IGHMBP2	ENSG00000132740	11	68903863	68940602	1	01:01:00	A	expand
IGLON5	IGLON5	IGLON5:A6NGN9:OID31169:v1	IgLON family member 5	OID31169	A6NGN9	IGLON5	Oncology_II	A6NGN9	IGLON5	ENSG00000142549	19	51311644	51330891	1	01:01:00	A	expand
IGSF21	IGSF21	IGSF21:Q96ID5:OID30210:v1	Immunoglobulin superfamily member 21	OID30210	Q96ID5	IGSF21	Cardiometabolic_II	Q96ID5	IGSF21	ENSG00000117154	1	18107798	18378483	1	01:01:00	B	expand
IGSF3	IGSF3	IGSF3:O75054:OID21312:v1	Immunoglobulin superfamily member 3	OID21312	O75054	IGSF3	Oncology	O75054	IGSF3	ENSG00000143061	1	116574399	116667755	-1	01:01:00	B	explore
IGSF8	IGSF8	IGSF8:Q969P0:OID20167:v1	Immunoglobulin superfamily member 8	OID20167	Q969P0	IGSF8	Cardiometabolic	Q969P0	IGSF8	ENSG00000162729	1	160091340	160098943	-1	01:10:00	B	explore
IGSF9	IGSF9	IGSF9:Q9P2J2:OID30330:v1	Protein turtle homolog A	OID30330	Q9P2J2	IGSF9	Cardiometabolic_II	Q9P2J2	IGSF9	ENSG00000085552	1	159927039	159945613	-1	01:10:00	C	expand
IKBKG	IKBKG	IKBKG:Q9Y6K9:OID20544:v1	NF-kappa-B essential modulator	OID20544	Q9Y6K9	IKBKG	Inflammation	Q9Y6K9	IKBKG	ENSG00000269335	X	154541199	154565046	1	01:01:00	B	explore
IKZF2	IKZF2	IKZF2:Q9UKS7:OID21213:v1	Zinc finger protein Helios	OID21213	Q9UKS7	IKZF2	Oncology	Q9UKS7	IKZF2	ENSG00000030419	2	212999691	213152427	-1	01:01:00	A	explore
IL10	IL10	IL10:P22301:OID20431:v1	Interleukin-10	OID20431	P22301	IL10	Inflammation	P22301	IL10	ENSG00000136634	1	206767602	206774541	-1	01:01:00	A	explore
IL10RA	IL10RA	IL10RA:Q13651:OID20420:v1	Interleukin-10 receptor subunit alpha	OID20420	Q13651	IL10RA	Inflammation	Q13651	IL10RA	ENSG00000110324	11	117986370	118003037	1	01:01:00	A	explore
IL10RB	IL10RB	IL10RB:Q08334:OID20696:v1	Interleukin-10 receptor subunit beta	OID20696	Q08334	IL10RB	Inflammation	Q08334	IL10RB	ENSG00000243646	21	33266367	33310187	1	01:10:00	D	explore
IL11	IL11	IL11:P20809:OID20455:v1	Interleukin-11	OID20455	P20809	IL11	Inflammation	P20809	IL11	ENSG00000095752	19	55364382	55370463	-1	01:01:00	A	explore
IL12A_IL12B	IL12A	IL12A_IL12B:P29459_P29460:OID21327:v1	Interleukin-12	OID21327	P29459_P29460	IL12A_IL12B	Oncology	P29459	IL12A	ENSG00000168811	3	159988835	159996019	1	01:01:00	B	explore
IL12A_IL12B	IL12B	IL12A_IL12B:P29459_P29460:OID21327:v1	Interleukin-12	OID21327	P29459_P29460	IL12A_IL12B	Oncology	P29460	IL12B	ENSG00000113302	5	159314780	159330487	-1	01:01:00	B	explore
IL12B	IL12B	IL12B:P29460:OID20666:v1	Interleukin-12 subunit beta	OID20666	P29460	IL12B	Inflammation	P29460	IL12B	ENSG00000113302	5	159314780	159330487	-1	01:01:00	C	explore
IL12RB1	IL12RB1	IL12RB1:P42701:OID20486:v1	Interleukin-12 receptor subunit beta-1	OID20486	P42701	IL12RB1	Inflammation	P42701	IL12RB1	ENSG00000096996	19	18058995	18098944	-1	01:01:00	A	explore
IL12RB2	IL12RB2	IL12RB2:Q99665:OID30422:v1	Interleukin-12 receptor subunit beta-2	OID30422	Q99665	IL12RB2	Inflammation_II	Q99665	IL12RB2	ENSG00000081985	1	67307364	67398724	1	01:01:00	A	expand
IL13	IL13	IL13:P35225:OID20430:v1	Interleukin-13	OID20430	P35225	IL13	Inflammation	P35225	IL13	ENSG00000169194	5	132656263	132661110	1	01:01:00	A	explore
IL13RA1	IL13RA1	IL13RA1:P78552:OID21504:v1	Interleukin-13 receptor subunit alpha-1	OID21504	P78552	IL13RA1	Oncology	P78552	IL13RA1	ENSG00000131724	X	118727133	118794535	1	01:10:00	D	explore
IL13RA2	IL13RA2	IL13RA2:Q14627:OID30841:v1	Interleukin-13 receptor subunit alpha-2	OID30841	Q14627	IL13RA2	Neurology_II	Q14627	IL13RA2	ENSG00000123496	X	115003975	115019977	-1	01:01:00	A	expand
IL15	IL15	IL15:P40933:OID20562:v1	Interleukin-15	OID20562	P40933	IL15	Inflammation	P40933	IL15	ENSG00000164136	4	141636583	141733987	1	01:01:00	B	explore
IL15RA	IL15RA	IL15RA:Q13261:OID20498:v1	Interleukin-15 receptor subunit alpha	OID20498	Q13261	IL15RA	Inflammation	Q13261	IL15RA	ENSG00000134470	10	5943639	5978187	-1	01:01:00	A	explore
IL16	IL16	IL16:Q14005:OID20633:v1	Pro-interleukin-16 [Cleaved into: Interleukin-16	OID20633	Q14005	IL16	Inflammation	Q14005	IL16	ENSG00000172349	15	81159575	81314058	1	01:01:00	C	explore
IL17A	IL17A	IL17A:Q16552:OID20469:v1	Interleukin-17A	OID20469	Q16552	IL17A	Inflammation	Q16552	IL17A	ENSG00000112115	6	52186375	52190638	1	01:01:00	A	explore
IL17C	IL17C	IL17C:Q9P0M4:OID20477:v1	Interleukin-17C	OID20477	Q9P0M4	IL17C	Inflammation	Q9P0M4	IL17C	ENSG00000124391	16	88638572	88640468	1	01:01:00	A	explore
IL17D	IL17D	IL17D:Q8TAD2:OID20481:v1	Interleukin-17D	OID20481	Q8TAD2	IL17D	Inflammation	Q8TAD2	IL17D	ENSG00000172458	13	20702127	20723098	1	01:01:00	A	explore
IL17F	IL17F	IL17F:Q96PD4:OID20456:v1	Interleukin-17F	OID20456	Q96PD4	IL17F	Inflammation	Q96PD4	IL17F	ENSG00000112116	6	52236681	52244500	-1	01:01:00	A	explore
IL17RA	IL17RA	IL17RA:Q96F46:OID21089:v1	Interleukin-17 receptor A	OID21089	Q96F46	IL17RA	Neurology	Q96F46	IL17RA	ENSG00000177663	22	17084954	17115694	1	0.111111	D	explore
IL17RB	IL17RB	IL17RB:Q9NRM6:OID20585:v1	Interleukin-17 receptor B	OID20585	Q9NRM6	IL17RB	Inflammation	Q9NRM6	IL17RB	ENSG00000056736	3	53846568	53865794	1	01:01:00	B	explore
IL18	IL18	IL18:Q14116:OID20694:v1	Interleukin-18	OID20694	Q14116	IL18	Inflammation	Q14116	IL18	ENSG00000150782	11	112143253	112164096	-1	01:10:00	D	explore
IL18BP	IL18BP	IL18BP:O95998:OID20348:v1	Interleukin-18-binding protein	OID20348	O95998	IL18BP	Cardiometabolic	O95998	IL18BP	ENSG00000137496	11	71998613	72005715	1	0.736111	D	explore
IL18R1	IL18R1	IL18R1:Q13478:OID20652:v1	Interleukin-18 receptor 1	OID20652	Q13478	IL18R1	Inflammation	Q13478	IL18R1	ENSG00000115604	2	102311529	102398777	1	01:01:00	C	explore
IL18RAP	IL18RAP	IL18RAP:O95256:OID20900:v1	Interleukin-18 receptor accessory protein	OID20900	O95256	IL18RAP	Neurology	O95256	IL18RAP	ENSG00000115607	2	102418689	102452565	1	01:01:00	B	explore
IL19	IL19	IL19:Q9UHD0:OID20158:v1	Interleukin-19	OID20158	Q9UHD0	IL19	Cardiometabolic	Q9UHD0	IL19	ENSG00000142224	1	206770764	206842981	1	01:10:00	B	explore
IL1A	IL1A	IL1A:P01583:OID20488:v1	Interleukin-1 alpha	OID20488	P01583	IL1A	Inflammation	P01583	IL1A	ENSG00000115008	2	112773925	112784493	-1	01:01:00	A	explore
IL1B	IL1B	IL1B:P01584:OID20427:v1	Interleukin-1 beta	OID20427	P01584	IL1B	Inflammation	P01584	IL1B	ENSG00000125538	2	112829751	112836816	-1	01:01:00	A	explore
IL1R1	IL1R1	IL1R1:P14778:OID21116:v1	Interleukin-1 receptor type 1	OID21116	P14778	IL1R1	Neurology	P14778	IL1R1	ENSG00000115594	2	102064544	102179874	1	0.111111	D	explore
IL1R2	IL1R2	IL1R2:P27930:OID20757:v1	Interleukin-1 receptor type 2	OID20757	P27930	IL1R2	Inflammation	P27930	IL1R2	ENSG00000115590	2	101991960	102028544	1	01:10:00	D	explore
IL1RAP	IL1RAP	IL1RAP:Q9NPH3:OID21126:v1	Interleukin-1 receptor accessory protein	OID21126	Q9NPH3	IL1RAP	Neurology	Q9NPH3	IL1RAP	ENSG00000196083	3	190514051	190659750	1	0.111111	D	explore
IL1RL1	IL1RL1	IL1RL1:Q01638:OID20250:v1	Interleukin-1 receptor-like 1	OID20250	Q01638	IL1RL1	Cardiometabolic	Q01638	IL1RL1	ENSG00000115602	2	102311502	102352037	1	0.111111	C	explore
IL1RL2	IL1RL2	IL1RL2:Q9HB29:OID20487:v1	Interleukin-1 receptor-like 2	OID20487	Q9HB29	IL1RL2	Inflammation	Q9HB29	IL1RL2	ENSG00000115598	2	102187006	102240002	1	01:01:00	A	explore
IL1RN	IL1RN	IL1RN:P18510:OID20700:v1	Interleukin-1 receptor antagonist protein	OID20700	P18510	IL1RN	Inflammation	P18510	IL1RN	ENSG00000136689	2	113107214	113134016	1	01:10:00	D	explore
IL2	IL2	IL2:P60568:OID20419:v1	Interleukin-2	OID20419	P60568	IL2	Inflammation	P60568	IL2	ENSG00000109471	4	122451470	122456725	-1	01:01:00	A	explore
IL20	IL20	IL20:Q9NYY1:OID20453:v1	Interleukin-20	OID20453	Q9NYY1	IL20	Inflammation	Q9NYY1	IL20	ENSG00000162891	1	206865623	206869223	1	01:01:00	A	explore
IL20RA	IL20RA	IL20RA:Q9UHF4:OID20422:v1	Interleukin-20 receptor subunit alpha	OID20422	Q9UHF4	IL20RA	Inflammation	Q9UHF4	IL20RA	ENSG00000016402	6	136999971	137045180	-1	01:01:00	A	explore
IL20RB	IL20RB	IL20RB:Q6UXL0:OID30461:v1	Interleukin-20 receptor subunit beta	OID30461	Q6UXL0	IL20RB	Inflammation_II	Q6UXL0	IL20RB	ENSG00000174564	3	136946230	137011085	1	01:01:00	A	expand
IL21R	IL21R	IL21R:Q9HBE5:OID30441:v1	Interleukin-21 receptor	OID30441	Q9HBE5	IL21R	Inflammation_II	Q9HBE5	IL21R	ENSG00000103522	16	27402174	27452042	1	01:01:00	A	expand
IL22	IL22	IL22:Q9GZX6:OID31407:v1	Interleukin-22	OID31407	Q9GZX6	IL22	Oncology_II	Q9GZX6	IL22	ENSG00000127318	12	68248242	68253604	-1	01:01:00	C	expand
IL22RA1	IL22RA1	IL22RA1:Q8N6P7:OID20449:v1	Interleukin-22 receptor subunit alpha-1	OID20449	Q8N6P7	IL22RA1	Inflammation	Q8N6P7	IL22RA1	ENSG00000142677	1	24119771	24143140	-1	01:01:00	A	explore
IL24	IL24	IL24:Q13007:OID20440:v1	Interleukin-24	OID20440	Q13007	IL24	Inflammation	Q13007	IL24	ENSG00000162892	1	206897443	206904139	1	01:01:00	A	explore
IL25	IL25	IL25:Q9H293:OID31243:v1	Interleukin-25	OID31243	Q9H293	IL25	Oncology_II	Q9H293	IL25	ENSG00000166090	14	23372809	23376403	1	01:01:00	A	expand
EBI3_IL27	IL27	EBI3_IL27:Q14213_Q8NEV9:OID21389:v1	Interleukin-27	OID21389	Q14213_Q8NEV9	EBI3_IL27	Oncology	Q8NEV9	IL27	ENSG00000197272	16	28499362	28512051	-1	01:01:00	C	explore
IL2RA	IL2RA	IL2RA:P01589:OID20267:v1	Interleukin-2 receptor subunit alpha	OID20267	P01589	IL2RA	Cardiometabolic	P01589	IL2RA	ENSG00000134460	10	6010689	6062370	-1	0.111111	C	explore
IL2RB	IL2RB	IL2RB:P14784:OID20450:v1	Interleukin-2 receptor subunit beta	OID20450	P14784	IL2RB	Inflammation	P14784	IL2RB	ENSG00000100385	22	37125843	37175054	-1	01:01:00	A	explore
IL2RG	IL2RG	IL2RG:P31785:OID31361:v1	Cytokine receptor common subunit gamma	OID31361	P31785	IL2RG	Oncology_II	P31785	IL2RG	ENSG00000147168	X	71107404	71112108	-1	01:01:00	C	expand
IL3	IL3	IL3:P08700:OID31229:v1	Interleukin-3	OID31229	P08700	IL3	Oncology_II	P08700	IL3	ENSG00000164399	5	132060655	132063204	1	01:01:00	A	expand
IL31	IL31	IL31:Q6EBC2:OID30487:v1	Interleukin-31	OID30487	Q6EBC2	IL31	Inflammation_II	Q6EBC2	IL31	ENSG00000204671	12	122172029	122174221	-1	01:01:00	A	expand
IL31RA	IL31RA	IL31RA:Q8NI17:OID30475:v1	Interleukin-31 receptor subunit alpha	OID30475	Q8NI17	IL31RA	Inflammation_II	Q8NI17	IL31RA	ENSG00000164509	5	55851357	55922854	1	01:01:00	A	expand
IL32	IL32	IL32:P24001:OID20605:v1	Interleukin-32	OID20605	P24001	IL32	Inflammation	P24001	IL32	ENSG00000008517	16	3065297	3082192	1	01:01:00	B	explore
IL33	IL33	IL33:O95760:OID20428:v1	Interleukin-33	OID20428	O95760	IL33	Inflammation	O95760	IL33	ENSG00000137033	9	6215786	6257983	1	01:01:00	A	explore
IL34	IL34	IL34:Q6ZMJ4:OID20809:v1	Interleukin-34	OID20809	Q6ZMJ4	IL34	Neurology	Q6ZMJ4	IL34	ENSG00000157368	16	70579895	70660682	1	01:01:00	A	explore
IL36A	IL36A	IL36A:Q9UHA7:OID30472:v1	Interleukin-36 alpha	OID30472	Q9UHA7	IL36A	Inflammation_II	Q9UHA7	IL36A	ENSG00000136694	2	113005459	113008044	1	01:01:00	A	expand
IL36G	IL36G	IL36G:Q9NZH8:OID30551:v1	Interleukin-36 gamma	OID30551	Q9NZH8	IL36G	Inflammation_II	Q9NZH8	IL36G	ENSG00000136688	2	112973203	112985658	1	01:01:00	A	expand
IL3RA	IL3RA	IL3RA:P26951:OID20461:v1	Interleukin-3 receptor subunit alpha	OID20461	P26951	IL3RA	Inflammation	P26951	IL3RA	ENSG00000185291	X	1336616	1382689	1	01:01:00	A	explore
IL4	IL4	IL4:P05112:OID20426:v1	Interleukin-4	OID20426	P05112	IL4	Inflammation	P05112	IL4	ENSG00000113520	5	132673986	132682678	1	01:01:00	A	explore
IL4R	IL4R	IL4R:P24394:OID20576:v1	Interleukin-4 receptor subunit alpha	OID20576	P24394	IL4R	Inflammation	P24394	IL4R	ENSG00000077238	16	27313668	27364778	1	01:01:00	B	explore
IL5	IL5	IL5:P05113:OID20472:v1	Interleukin-5	OID20472	P05113	IL5	Inflammation	P05113	IL5	ENSG00000113525	5	132541445	132556838	-1	01:01:00	A	explore
IL5RA	IL5RA	IL5RA:Q01344:OID20601:v1	Interleukin-5 receptor subunit alpha	OID20601	Q01344	IL5RA	Inflammation	Q01344	IL5RA	ENSG00000091181	3	3066324	3126613	-1	01:01:00	B	explore
IL6	IL6	IL6:P05231:OID20101:v1	Interleukin-6	OID20101	P05231	IL6	Cardiometabolic	P05231	IL6	ENSG00000136244	7	22725884	22732002	1	01:01:00	A	explore
IL6	IL6	IL6:P05231:OID20563:v1	Interleukin-6	OID20563	P05231	IL6	Inflammation	P05231	IL6	ENSG00000136244	7	22725884	22732002	1	01:01:00	B	explore
IL6	IL6	IL6:P05231:OID20911:v1	Interleukin-6	OID20911	P05231	IL6	Neurology	P05231	IL6	ENSG00000136244	7	22725884	22732002	1	01:01:00	B	explore
IL6	IL6	IL6:P05231:OID21276:v1	Interleukin-6	OID21276	P05231	IL6	Oncology	P05231	IL6	ENSG00000136244	7	22725884	22732002	1	01:01:00	B	explore
IL6R	IL6R	IL6R:P08887:OID20385:v1	Interleukin-6 receptor subunit alpha	OID20385	P08887	IL6R	Cardiometabolic	P08887	IL6R	ENSG00000160712	1	154405193	154469450	1	0.736111	D	explore
IL6ST	IL6ST	IL6ST:P40189:OID20147:v1	Interleukin-6 receptor subunit beta	OID20147	P40189	IL6ST	Cardiometabolic	P40189	IL6ST	ENSG00000134352	5	55935095	55995022	-1	01:10:00	B	explore
IL7	IL7	IL7:P13232:OID20535:v1	Interleukin-7	OID20535	P13232	IL7	Inflammation	P13232	IL7	ENSG00000104432	8	78675743	78805523	-1	01:01:00	B	explore
IL7R	IL7R	IL7R:P16871:OID21136:v1	Interleukin-7 receptor subunit alpha	OID21136	P16871	IL7R	Neurology	P16871	IL7R	ENSG00000168685	5	35852695	35879603	1	0.111111	D	explore
IL9	IL9	IL9:P15248:OID31298:v1	Interleukin-9	OID31298	P15248	IL9	Oncology_II	P15248	IL9	ENSG00000145839	5	135892246	135895841	-1	01:01:00	B	expand
ILKAP	ILKAP	ILKAP:Q9H0C8:OID20855:v1	Integrin-linked kinase-associated serine/threonine phosphatase 2C	OID20855	Q9H0C8	ILKAP	Neurology	Q9H0C8	ILKAP	ENSG00000132323	2	238170402	238203708	-1	01:01:00	A	explore
IMMT	IMMT	IMMT:Q16891:OID31397:v1	MICOS complex subunit MIC60	OID31397	Q16891	IMMT	Oncology_II	Q16891	IMMT	ENSG00000132305	2	86143932	86195472	-1	01:01:00	C	expand
IMPA1	IMPA1	IMPA1:P29218:OID20907:v1	Inositol monophosphatase 1	OID20907	P29218	IMPA1	Neurology	P29218	IMPA1	ENSG00000133731	8	81656914	81686331	-1	01:01:00	B	explore
IMPACT	IMPACT	IMPACT:Q9P2X3:OID31112:v1	Protein IMPACT	OID31112	Q9P2X3	IMPACT	Neurology_II	Q9P2X3	IMPACT	ENSG00000154059	18	24426634	24453531	1	01:01:00	D	expand
IMPG1	IMPG1	IMPG1:Q17R60:OID30814:v1	Interphotoreceptor matrix proteoglycan 1	OID30814	Q17R60	IMPG1	Neurology_II	Q17R60	IMPG1	ENSG00000112706	6	75921114	76072678	-1	01:01:00	A	expand
ING1	ING1	ING1:Q9UK53:OID20853:v1	Inhibitor of growth protein 1	OID20853	Q9UK53	ING1	Neurology	Q9UK53	ING1	ENSG00000153487	13	110712736	110723339	1	01:01:00	A	explore
INHBB	INHBB	INHBB:P09529:OID30625:v1	Inhibin beta B chain	OID30625	P09529	INHBB	Inflammation_II	P09529	INHBB	ENSG00000163083	2	120346136	120351803	1	01:10:00	B	expand
INHBC	INHBC	INHBC:P55103:OID21093:v1	Inhibin beta C chain	OID21093	P55103	INHBC	Neurology	P55103	INHBC	ENSG00000175189	12	57434784	57452062	1	0.111111	D	explore
INPP1	INPP1	INPP1:P49441:OID21345:v1	Inositol polyphosphate 1-phosphatase	OID21345	P49441	INPP1	Oncology	P49441	INPP1	ENSG00000151689	2	190343570	190371665	1	01:01:00	B	explore
INPP5D	INPP5D	INPP5D:Q92835:OID30259:v1	Phosphatidylinositol 3,4,5-trisphosphate 5-phosphatase 1	OID30259	Q92835	INPP5D	Cardiometabolic_II	Q92835	INPP5D	ENSG00000168918	2	233059967	233207903	1	01:01:00	B	expand
INPP5J	INPP5J	INPP5J:Q15735:OID30975:v1	Phosphatidylinositol 4,5-bisphosphate 5-phosphatase A	OID30975	Q15735	INPP5J	Neurology_II	Q15735	INPP5J	ENSG00000185133	22	31122731	31134697	1	01:01:00	C	expand
INPPL1	INPPL1	INPPL1:O15357:OID21314:v1	Phosphatidylinositol 3,4,5-trisphosphate 5-phosphatase 2	OID21314	O15357	INPPL1	Oncology	O15357	INPPL1	ENSG00000165458	11	72223701	72239147	1	01:01:00	B	explore
INSL3	INSL3	INSL3:P51460:OID31129:v1	Insulin-like 3	OID31129	P51460	INSL3	Neurology_II	P51460	INSL3	ENSG00000248099	19	17816512	17821574	-1	01:01:00	D	expand
INSL4	INSL4	INSL4:Q14641:OID31370:v1	Early placenta insulin-like peptide	OID31370	Q14641	INSL4	Oncology_II	Q14641	INSL4	ENSG00000120211	9	5231419	5235304	1	01:01:00	C	expand
INSL5	INSL5	INSL5:Q9Y5Q6:OID31448:v1	Insulin-like peptide INSL5	OID31448	Q9Y5Q6	INSL5	Oncology_II	Q9Y5Q6	INSL5	ENSG00000172410	1	66797740	66801276	-1	01:01:00	D	expand
INSR	INSR	INSR:P06213:OID30566:v1	Insulin receptor	OID30566	P06213	INSR	Inflammation_II	P06213	INSR	ENSG00000171105	19	7112255	7294414	-1	01:01:00	A	expand
IPCEF1	IPCEF1	IPCEF1:Q8WWN9:OID20977:v1	Interactor protein for cytohesin exchange factors 1	OID20977	Q8WWN9	IPCEF1	Neurology	Q8WWN9	IPCEF1	ENSG00000074706	6	154154496	154356803	-1	01:01:00	B	explore
IQGAP2	IQGAP2	IQGAP2:Q13576:OID21361:v1	Ras GTPase-activating-like protein IQGAP2	OID21361	Q13576	IQGAP2	Oncology	Q13576	IQGAP2	ENSG00000145703	5	76403285	76708132	1	01:01:00	B	explore
IRAK1	IRAK1	IRAK1:P51617:OID20485:v1	Interleukin-1 receptor-associated kinase 1	OID20485	P51617	IRAK1	Inflammation	P51617	IRAK1	ENSG00000184216	X	154010506	154019902	-1	01:01:00	A	explore
IRAK4	IRAK4	IRAK4:Q9NWZ3:OID20577:v1	Interleukin-1 receptor-associated kinase 4	OID20577	Q9NWZ3	IRAK4	Inflammation	Q9NWZ3	IRAK4	ENSG00000198001	12	43758944	43789543	1	01:01:00	B	explore
ISLR2	ISLR2	ISLR2:Q6UXK2:OID20889:v1	Immunoglobulin superfamily containing leucine-rich repeat protein 2	OID20889	Q6UXK2	ISLR2	Neurology	Q6UXK2	ISLR2	ENSG00000167178	15	74100311	74138540	1	01:01:00	A	explore
ISM1	ISM1	ISM1:B1AKI9:OID20538:v1	Isthmin-1	OID20538	B1AKI9	ISM1	Inflammation	B1AKI9	ISM1	ENSG00000101230	20	13221274	13300651	1	01:01:00	B	explore
ISM2	ISM2	ISM2:Q6H9L7:OID30365:v1	Isthmin-2	OID30365	Q6H9L7	ISM2	Cardiometabolic_II	Q6H9L7	ISM2	ENSG00000100593	14	77474394	77498816	-1	0.111111	D	expand
IST1	IST1	IST1:P53990:OID31497:v1	IST1 homolog	OID31497	P53990	IST1	Oncology_II	P53990	IST1	ENSG00000182149	16	71845996	71931199	1	01:01:00	D	expand
ITGA11	ITGA11	ITGA11:Q9UKX5:OID20581:v1	Integrin alpha-11	OID20581	Q9UKX5	ITGA11	Inflammation	Q9UKX5	ITGA11	ENSG00000137809	15	68296532	68432163	-1	01:01:00	B	explore
ITGA2	ITGA2	ITGA2:P17301:OID30570:v1	Integrin alpha-2	OID30570	P17301	ITGA2	Inflammation_II	P17301	ITGA2	ENSG00000164171	5	52989340	53094779	1	01:10:00	B	expand
ITGA5	ITGA5	ITGA5:P08648:OID21139:v1	Integrin alpha-5	OID21139	P08648	ITGA5	Neurology	P08648	ITGA5	ENSG00000161638	12	54395261	54419266	-1	0.111111	D	explore
ITGA6	ITGA6	ITGA6:P23229:OID20528:v1	Integrin alpha-6	OID20528	P23229	ITGA6	Inflammation	P23229	ITGA6	ENSG00000091409	2	172427354	172506459	1	01:01:00	B	explore
ITGAL	ITGAL	ITGAL:P20701:OID30537:v1	Integrin alpha-L	OID30537	P20701	ITGAL	Inflammation_II	P20701	ITGAL	ENSG00000005844	16	30472658	30523567	1	01:01:00	A	expand
ITGAM	ITGAM	ITGAM:P11215:OID21071:v1	Integrin alpha-M	OID21071	P11215	ITGAM	Neurology	P11215	ITGAM	ENSG00000169896	16	31259967	31332892	1	0.111111	D	explore
ITGAV	ITGAV	ITGAV:P06756:OID21416:v1	Integrin alpha-V	OID21416	P06756	ITGAV	Oncology	P06756	ITGAV	ENSG00000138448	2	186590056	186680901	1	01:01:00	C	explore
ITGAX	ITGAX	ITGAX:P20702:OID31325:v1	Integrin alpha-X	OID31325	P20702	ITGAX	Oncology_II	P20702	ITGAX	ENSG00000140678	16	31355134	31382999	1	01:01:00	B	expand
ITGB1	ITGB1	ITGB1:P05556:OID20376:v1	Integrin beta-1	OID20376	P05556	ITGB1	Cardiometabolic	P05556	ITGB1	ENSG00000150093	10	32887273	33005792	-1	0.736111	D	explore
ITGB1BP1	ITGB1BP1	ITGB1BP1:O14713:OID21268:v1	Integrin beta-1-binding protein 1	OID21268	O14713	ITGB1BP1	Oncology	O14713	ITGB1BP1	ENSG00000119185	2	9403475	9423528	-1	01:01:00	A	explore
ITGB1BP2	ITGB1BP2	ITGB1BP2:Q9UKP3:OID20112:v1	Integrin beta-1-binding protein 2	OID20112	Q9UKP3	ITGB1BP2	Cardiometabolic	Q9UKP3	ITGB1BP2	ENSG00000147166	X	71301750	71305371	1	01:01:00	A	explore
ITGB2	ITGB2	ITGB2:P05107:OID20315:v1	Integrin beta-2	OID20315	P05107	ITGB2	Cardiometabolic	P05107	ITGB2	ENSG00000160255	21	44885953	44931989	-1	0.111111	C	explore
ITGB5	ITGB5	ITGB5:P18084:OID21522:v1	Integrin beta-5	OID21522	P18084	ITGB5	Oncology	P18084	ITGB5	ENSG00000082781	3	124761948	124901418	-1	01:10:00	D	explore
ITGB6	ITGB6	ITGB6:P18564:OID20493:v1	Integrin beta-6	OID20493	P18564	ITGB6	Inflammation	P18564	ITGB6	ENSG00000115221	2	160099667	160200313	-1	01:01:00	A	explore
ITGB7	ITGB7	ITGB7:P26010:OID21393:v1	Integrin beta-7	OID21393	P26010	ITGB7	Oncology	P26010	ITGB7	ENSG00000139626	12	53191323	53207282	-1	01:01:00	C	explore
ITGBL1	ITGBL1	ITGBL1:O95965:OID30408:v1	Integrin beta-like protein 1	OID30408	O95965	ITGBL1	Cardiometabolic_II	O95965	ITGBL1	ENSG00000198542	13	101452593	101720856	1	0.111111	D	expand
ITIH1	ITIH1	ITIH1:P19827:OID30722:v1	Inter-alpha-trypsin inhibitor heavy chain H1	OID30722	P19827	ITIH1	Inflammation_II	P19827	ITIH1	ENSG00000055957	3	52777595	52792068	1	1:100000	D	expand
ITIH3	ITIH3	ITIH3:Q06033:OID20352:v1	Inter-alpha-trypsin inhibitor heavy chain H3	OID20352	Q06033	ITIH3	Cardiometabolic	Q06033	ITIH3	ENSG00000162267	3	52794768	52809009	1	0.736111	D	explore
ITIH4	ITIH4	ITIH4:Q14624:OID30762:v1	Inter-alpha-trypsin inhibitor heavy chain H4	OID30762	Q14624	ITIH4	Inflammation_II	Q14624	ITIH4	ENSG00000055955	3	52812962	52830688	-1	1:100000	D	expand
ITIH5	ITIH5	ITIH5:Q86UX2:OID31430:v1	Inter-alpha-trypsin inhibitor heavy chain H5	OID31430	Q86UX2	ITIH5	Oncology_II	Q86UX2	ITIH5	ENSG00000123243	10	7559270	7666998	-1	01:01:00	C	expand
ITM2A	ITM2A	ITM2A:O43736:OID20504:v1	Integral membrane protein 2A	OID20504	O43736	ITM2A	Inflammation	O43736	ITM2A	ENSG00000078596	X	79360384	79367667	-1	01:01:00	B	explore
ITPA	ITPA	ITPA:Q9BY32:OID30082:v1	Inosine triphosphate pyrophosphatase	OID30082	Q9BY32	ITPA	Cardiometabolic_II	Q9BY32	ITPA	ENSG00000125877	20	3208868	3223870	1	01:01:00	A	expand
ITPR1	ITPR1	ITPR1:Q14643:OID30216:v1	Inositol 1,4,5-trisphosphate receptor type 1	OID30216	Q14643	ITPR1	Cardiometabolic_II	Q14643	ITPR1	ENSG00000150995	3	4493345	4847506	1	01:01:00	B	expand
ITPRIP	ITPRIP	ITPRIP:Q8IWB1:OID30860:v1	Inositol 1,4,5-trisphosphate receptor-interacting protein	OID30860	Q8IWB1	ITPRIP	Neurology_II	Q8IWB1	ITPRIP	ENSG00000148841	10	104309698	104338465	-1	01:01:00	A	expand
IZUMO1	IZUMO1	IZUMO1:Q8IYV9:OID31159:v1	Izumo sperm-egg fusion protein 1	OID31159	Q8IYV9	IZUMO1	Oncology_II	Q8IYV9	IZUMO1	ENSG00000182264	19	48740852	48746909	-1	01:01:00	A	expand
JAM2	JAM2	JAM2:P57087:OID21064:v1	Junctional adhesion molecule B	OID21064	P57087	JAM2	Neurology	P57087	JAM2	ENSG00000154721	21	25639258	25717562	1	01:10:00	C	explore
JAM3	JAM3	JAM3:Q9BX67:OID30586:v1	Junctional adhesion molecule C	OID30586	Q9BX67	JAM3	Inflammation_II	Q9BX67	JAM3	ENSG00000166086	11	134069071	134152001	1	01:10:00	B	expand
JCHAIN	JCHAIN	JCHAIN:P01591:OID20494:v1	Immunoglobulin J chain	OID20494	P01591	JCHAIN	Inflammation	P01591	JCHAIN	ENSG00000132465	4	70655541	70681817	-1	01:01:00	A	explore
JMJD1C	JMJD1C	JMJD1C:Q15652:OID31172:v1	Probable JmjC domain-containing histone demethylation protein 2C	OID31172	Q15652	JMJD1C	Oncology_II	Q15652	JMJD1C	ENSG00000171988	10	63167221	63521850	-1	01:01:00	A	expand
JPT2	JPT2	JPT2:Q9H910:OID31520:v1	Jupiter microtubule associated homolog 2	OID31520	Q9H910	JPT2	Oncology_II	Q9H910	JPT2	ENSG00000206053	16	1678256	1702280	1	01:01:00	D	expand
JUN	JUN	JUN:P05412:OID20424:v1	Transcription factor AP-1	OID20424	P05412	JUN	Inflammation	P05412	JUN	ENSG00000177606	1	58776845	58784048	-1	01:01:00	A	explore
KAZALD1	KAZALD1	KAZALD1:Q96I82:OID21339:v1	Kazal-type serine protease inhibitor domain-containing protein 1	OID21339	Q96I82	KAZALD1	Oncology	Q96I82	KAZALD1	ENSG00000107821	10	101061989	101068131	1	01:01:00	B	explore
KAZN	KAZN	KAZN:Q674X7:OID31481:v1	Kazrin	OID31481	Q674X7	KAZN	Oncology_II	Q674X7	KAZN	ENSG00000189337	1	13892792	15118043	1	01:01:00	D	expand
KCNC4	KCNC4	KCNC4:Q03721:OID30813:v1	Potassium voltage-gated channel subfamily C member 4	OID30813	Q03721	KCNC4	Neurology_II	Q03721	KCNC4	ENSG00000116396	1	110210314	110283100	1	01:01:00	A	expand
KCNH2	KCNH2	KCNH2:Q12809:OID30899:v1	Potassium voltage-gated channel subfamily H member 2	OID30899	Q12809	KCNH2	Neurology_II	Q12809	KCNH2	ENSG00000055118	7	150944961	150978321	-1	01:01:00	B	expand
KCNIP4	KCNIP4	KCNIP4:Q6PIL6:OID20813:v1	Kv channel-interacting protein 4	OID20813	Q6PIL6	KCNIP4	Neurology	Q6PIL6	KCNIP4	ENSG00000185774	4	20728606	21948772	-1	01:01:00	A	explore
KCTD5	KCTD5	KCTD5:Q9NXV2:OID31148:v1	BTB/POZ domain-containing protein KCTD5	OID31148	Q9NXV2	KCTD5	Neurology_II	Q9NXV2	KCTD5	ENSG00000167977	16	2682523	2709030	1	01:01:00	D	expand
KDM3A	KDM3A	KDM3A:Q9Y4C1:OID30426:v1	Lysine-specific demethylase 3A	OID30426	Q9Y4C1	KDM3A	Inflammation_II	Q9Y4C1	KDM3A	ENSG00000115548	2	86440647	86492716	1	01:01:00	A	expand
KDR	KDR	KDR:P35968:OID21497:v1	Vascular endothelial growth factor receptor 2	OID21497	P35968	KDR	Oncology	P35968	KDR	ENSG00000128052	4	55078481	55125595	-1	01:10:00	D	explore
KEL	KEL	KEL:P23276:OID20881:v1	Kell blood group glycoprotein	OID20881	P23276	KEL	Neurology	P23276	KEL	ENSG00000197993	7	142941114	142962363	-1	01:01:00	A	explore
KHDC3L	KHDC3L	KHDC3L:Q587J8:OID31245:v1	KH domain-containing protein 3	OID31245	Q587J8	KHDC3L	Oncology_II	Q587J8	KHDC3L	ENSG00000203908	6	73362658	73364171	1	01:01:00	A	expand
KHK	KHK	KHK:P50053:OID30241:v1	Ketohexokinase	OID30241	P50053	KHK	Cardiometabolic_II	P50053	KHK	ENSG00000138030	2	27086747	27100762	1	01:01:00	B	expand
KIAA0319	KIAA0319	KIAA0319:Q5VV43:OID31094:v1	Dyslexia-associated protein KIAA0319	OID31094	Q5VV43	KIAA0319	Neurology_II	Q5VV43	KIAA0319	ENSG00000137261	6	24544104	24646191	-1	01:01:00	D	expand
KIAA1549	KIAA1549	KIAA1549:Q9HCM3:OID31307:v1	UPF0606 protein KIAA1549	OID31307	Q9HCM3	KIAA1549	Oncology_II	Q9HCM3	KIAA1549	ENSG00000122778	7	138831381	138981389	-1	01:01:00	B	expand
KIAA1549L	KIAA1549L	KIAA1549L:Q6ZVL6:OID31312:v1	UPF0606 protein KIAA1549L	OID31312	Q6ZVL6	KIAA1549L	Oncology_II	Q6ZVL6	KIAA1549L	ENSG00000110427	11	33376108	33674102	1	01:01:00	B	expand
KIAA2013	KIAA2013	KIAA2013:Q8IYS2:OID31392:v1	Uncharacterized protein KIAA2013	OID31392	Q8IYS2	KIAA2013	Oncology_II	Q8IYS2	KIAA2013	ENSG00000116685	1	11919591	11926428	-1	01:01:00	C	expand
KIFBP	KIF1BP	KIFBP:Q96EK5:OID21320:v1	KIF-binding protein	OID21320	Q96EK5	KIFBP	Oncology	Q96EK5	KIFBP	ENSG00000198954	10	68988803	69043544	1	01:01:00	B	explore
KIF1C	KIF1C	KIF1C:O43896:OID30163:v1	Kinesin-like protein KIF1C	OID30163	O43896	KIF1C	Cardiometabolic_II	O43896	KIF1C	ENSG00000129250	17	4997950	5028401	1	01:01:00	A	expand
KIF20B	KIF20B	KIF20B:Q96Q89:OID30816:v1	Kinesin-like protein KIF20B	OID30816	Q96Q89	KIF20B	Neurology_II	Q96Q89	KIF20B	ENSG00000138182	10	89701590	89774939	1	01:01:00	A	expand
KIF22	KIF22	KIF22:Q14807:OID30175:v1	Kinesin-like protein KIF22	OID30175	Q14807	KIF22	Cardiometabolic_II	Q14807	KIF22	ENSG00000079616	16	29790727	29805385	1	01:01:00	A	expand
KIR2DL3	KIR2DL3	KIR2DL3:P43628:OID21196:v1	Killer cell immunoglobulin-like receptor 2DL3	OID21196	P43628	KIR2DL3	Oncology	P43628	KIR2DL3	ENSG00000243772	19	54738513	54753052	1	01:01:00	A	explore
KIR3DL1	KIR3DL1	KIR3DL1:P43629:OID21185:v1	Killer cell immunoglobulin-like receptor 3DL1	OID21185	P43629	KIR3DL1	Oncology	P43629	KIR3DL1	ENSG00000167633	19	54816468	54830778	1	01:01:00	A	explore
KIR3DL2	KIR3DL2	KIR3DL2:P43630:OID31191:v1	Killer cell immunoglobulin-like receptor 3DL2	OID31191	P43630	KIR3DL2	Oncology_II	P43630	KIR3DL2	ENSG00000240403	19	54850443	54867207	1	01:01:00	A	expand
KIRREL1	KIRREL1	KIRREL1:Q96J84:OID30806:v1	Kin of IRRE-like protein 1	OID30806	Q96J84	KIRREL1	Neurology_II	Q96J84	KIRREL1	ENSG00000183853	1	157993273	158100262	1	01:01:00	A	expand
KIRREL2	KIRREL2	KIRREL2:Q6UWL6:OID20873:v1	Kin of IRRE-like protein 2	OID20873	Q6UWL6	KIRREL2	Neurology	Q6UWL6	KIRREL2	ENSG00000126259	19	35855861	35867136	1	01:01:00	A	explore
KIT	KIT	KIT:P10721:OID20370:v1	Mast/stem cell growth factor receptor Kit	OID20370	P10721	KIT	Cardiometabolic	P10721	KIT	ENSG00000157404	4	54657267	54740783	1	0.736111	D	explore
KITLG	KITLG	KITLG:P21583:OID20196:v1	Kit ligand	OID20196	P21583	KITLG	Cardiometabolic	P21583	KITLG	ENSG00000049130	12	88492793	88580851	-1	01:10:00	B	explore
KLB	KLB	KLB:Q86Z14:OID20888:v1	Beta-klotho	OID20888	Q86Z14	KLB	Neurology	Q86Z14	KLB	ENSG00000134962	4	39406930	39451533	1	01:01:00	A	explore
KLF4	KLF4	KLF4:O43474:OID30808:v1	Krueppel-like factor 4	OID30808	O43474	KLF4	Neurology_II	O43474	KLF4	ENSG00000136826	9	107484852	107490482	-1	01:01:00	A	expand
KLHL41	KLHL41	KLHL41:O60662:OID30986:v1	Kelch-like protein 41	OID30986	O60662	KLHL41	Neurology_II	O60662	KLHL41	ENSG00000239474	2	169509702	169526258	1	01:01:00	C	expand
KLK1	KLK1	KLK1:P06870:OID21499:v1	Kallikrein-1	OID21499	P06870	KLK1	Oncology	P06870	KLK1	ENSG00000167748	19	50819146	50823787	-1	01:10:00	D	explore
KLK10	KLK10	KLK10:O43240:OID21523:v1	Kallikrein-10	OID21523	O43240	KLK10	Oncology	O43240	KLK10	ENSG00000129451	19	51012739	51020175	-1	01:10:00	D	explore
KLK11	KLK11	KLK11:Q9UBX7:OID21518:v1	Kallikrein-11	OID21518	Q9UBX7	KLK11	Oncology	Q9UBX7	KLK11	ENSG00000167757	19	51022216	51028039	-1	01:10:00	D	explore
KLK12	KLK12	KLK12:Q9UKR0:OID21201:v1	Kallikrein-12	OID21201	Q9UKR0	KLK12	Oncology	Q9UKR0	KLK12	ENSG00000186474	19	51029092	51035230	-1	01:01:00	A	explore
KLK13	KLK13	KLK13:Q9UKR3:OID21291:v1	Kallikrein-13	OID21291	Q9UKR3	KLK13	Oncology	Q9UKR3	KLK13	ENSG00000167759	19	51055626	51065114	-1	01:01:00	B	explore
KLK15	KLK15	KLK15:Q9H2R5:OID31427:v1	Kallikrein-15	OID31427	Q9H2R5	KLK15	Oncology_II	Q9H2R5	KLK15	ENSG00000174562	19	50825289	50837213	-1	01:01:00	C	expand
KLK3	KLK3	KLK3:P07288:OID30364:v1	Prostate-specific antigen	OID30364	P07288	KLK3	Cardiometabolic_II	P07288	KLK3	ENSG00000142515	19	50854915	50860764	1	0.111111	D	expand
KLK4	KLK4	KLK4:Q9Y5K2:OID21391:v1	Kallikrein-4	OID21391	Q9Y5K2	KLK4	Oncology	Q9Y5K2	KLK4	ENSG00000167749	19	50906351	50911395	-1	01:01:00	C	explore
KLK6	KLK6	KLK6:Q92876:OID21526:v1	Kallikrein-6	OID21526	Q92876	KLK6	Oncology	Q92876	KLK6	ENSG00000167755	19	50958631	50969673	-1	01:10:00	D	explore
KLK7	KLK7	KLK7:P49862:OID30652:v1	Kallikrein-7	OID30652	P49862	KLK7	Inflammation_II	P49862	KLK7	ENSG00000169035	19	50976468	50984099	-1	01:10:00	B	expand
KLK8	KLK8	KLK8:O60259:OID21517:v1	Kallikrein-8	OID21517	O60259	KLK8	Oncology	O60259	KLK8	ENSG00000129455	19	50996007	51002711	-1	01:10:00	D	explore
KLKB1	KLKB1	KLKB1:P03952:OID30760:v1	Plasma kallikrein	OID30760	P03952	KLKB1	Inflammation_II	P03952	KLKB1	ENSG00000164344	4	186226438	186258471	1	1:100000	D	expand
KLRB1	KLRB1	KLRB1:Q12918:OID20629:v1	Killer cell lectin-like receptor subfamily B member 1	OID20629	Q12918	KLRB1	Inflammation	Q12918	KLRB1	ENSG00000111796	12	9594551	9607916	-1	01:01:00	C	explore
KLRC1	KLRC1	KLRC1:P26715:OID30855:v1	NKG2-A/NKG2-B type II integral membrane protein	OID30855	P26715	KLRC1	Neurology_II	P26715	KLRC1	ENSG00000134545	12	10442264	10454685	-1	01:01:00	A	expand
KLRD1	KLRD1	KLRD1:Q13241:OID20632:v1	Natural killer cells antigen CD94	OID20632	Q13241	KLRD1	Inflammation	Q13241	KLRD1	ENSG00000134539	12	10226058	10329608	1	01:01:00	C	explore
KLRF1	KLRF1	KLRF1:Q9NZS2:OID30464:v1	Killer cell lectin-like receptor subfamily F member 1	OID30464	Q9NZS2	KLRF1	Inflammation_II	Q9NZS2	KLRF1	ENSG00000150045	12	9827481	9845007	1	01:01:00	A	expand
KLRK1	KLRK1	KLRK1:P26718:OID31082:v1	NKG2-D type II integral membrane protein	OID31082	P26718	KLRK1	Neurology_II	P26718	KLRK1	ENSG00000213809	12	10372353	10391874	-1	01:01:00	D	expand
KRT14	KRT14	KRT14:P02533:OID20800:v1	Keratin, type I cytoskeletal 14	OID20800	P02533	KRT14	Neurology	P02533	KRT14	ENSG00000186847	17	41582279	41586895	-1	01:01:00	A	explore
KRT17	KRT17	KRT17:Q04695:OID30092:v1	Keratin, type I cytoskeletal 17	OID30092	Q04695	KRT17	Cardiometabolic_II	Q04695	KRT17	ENSG00000128422	17	41619442	41624842	-1	01:01:00	A	expand
KRT18	KRT18	KRT18:P05783:OID21296:v1	Keratin, type I cytoskeletal 18	OID21296	P05783	KRT18	Oncology	P05783	KRT18	ENSG00000111057	12	52948871	52952906	1	01:01:00	B	explore
KRT19	KRT19	KRT19:P08727:OID20596:v1	Keratin, type I cytoskeletal 19	OID20596	P08727	KRT19	Inflammation	P08727	KRT19	ENSG00000171345	17	41523617	41528308	-1	01:01:00	B	explore
KRT5	KRT5	KRT5:P13647:OID20860:v1	Keratin, type II cytoskeletal 5	OID20860	P13647	KRT5	Neurology	P13647	KRT5	ENSG00000186081	12	52514575	52520530	-1	01:01:00	A	explore
KRT6C	KRT6C	KRT6C:P48668:OID30169:v1	Keratin, type II cytoskeletal 6C	OID30169	P48668	KRT6C	Cardiometabolic_II	P48668	KRT6C	ENSG00000170465	12	52468516	52473805	-1	01:01:00	A	expand
KRT8	KRT8	KRT8:P05787:OID30865:v1	Keratin, type II cytoskeletal 8	OID30865	P05787	KRT8	Neurology_II	P05787	KRT8	ENSG00000170421	12	52897187	52949954	-1	01:01:00	A	expand
KYAT1	KYAT1	KYAT1:Q16773:OID20232:v1	Kynurenine--oxoglutarate transaminase 1	OID20232	Q16773	KYAT1	Cardiometabolic	Q16773	KYAT1	ENSG00000171097	9	128832942	128882494	-1	01:10:00	B	explore
KYNU	KYNU	KYNU:Q16719:OID20669:v1	Kynureninase	OID20669	Q16719	KYNU	Inflammation	Q16719	KYNU	ENSG00000115919	2	142877657	143055833	1	01:01:00	C	explore
L1CAM	L1CAM	L1CAM:P32004:OID21484:v1	Neural cell adhesion molecule L1	OID21484	P32004	L1CAM	Oncology	P32004	L1CAM	ENSG00000198910	X	153861514	153886173	-1	01:10:00	D	explore
L3HYPDH	L3HYPDH	L3HYPDH:Q96EM0:OID30314:v1	Trans-3-hydroxy-L-proline dehydratase	OID30314	Q96EM0	L3HYPDH	Cardiometabolic_II	Q96EM0	L3HYPDH	ENSG00000126790	14	59460363	59484408	-1	01:10:00	C	expand
LACRT	LACRT	LACRT:Q9GZZ8:OID31367:v1	Extracellular glycoprotein lacritin	OID31367	Q9GZZ8	LACRT	Oncology_II	Q9GZZ8	LACRT	ENSG00000135413	12	54630811	54634895	-1	01:01:00	C	expand
LACTB2	LACTB2	LACTB2:Q53H82:OID20150:v1	Endoribonuclease LACTB2	OID20150	Q53H82	LACTB2	Cardiometabolic	Q53H82	LACTB2	ENSG00000147592	8	70635318	70669185	-1	01:10:00	B	explore
LAG3	LAG3	LAG3:P18627:OID21315:v1	Lymphocyte activation gene 3 protein	OID21315	P18627	LAG3	Oncology	P18627	LAG3	ENSG00000089692	12	6772512	6778455	1	01:01:00	B	explore
LAIR1	LAIR1	LAIR1:Q6GTX8:OID20737:v1	Leukocyte-associated immunoglobulin-like receptor 1	OID20737	Q6GTX8	LAIR1	Inflammation	Q6GTX8	LAIR1	ENSG00000167613	19	54351384	54370558	-1	01:10:00	D	explore
LAIR2	LAIR2	LAIR2:Q6ISS4:OID20965:v1	Leukocyte-associated immunoglobulin-like receptor 2	OID20965	Q6ISS4	LAIR2	Neurology	Q6ISS4	LAIR2	ENSG00000167618	19	54497879	54510687	1	01:01:00	B	explore
LAMA1	LAMA1	LAMA1:P25391:OID30057:v1	Laminin subunit alpha-1	OID30057	P25391	LAMA1	Cardiometabolic_II	P25391	LAMA1	ENSG00000101680	18	6941742	7117797	-1	01:01:00	A	expand
LAMA4	LAMA4	LAMA4:Q16363:OID20769:v1	Laminin subunit alpha-4	OID20769	Q16363	LAMA4	Inflammation	Q16363	LAMA4	ENSG00000112769	6	112107931	112254939	-1	01:10:00	D	explore
LAMB1	LAMB1	LAMB1:P07942:OID30280:v1	Laminin subunit beta-1	OID30280	P07942	LAMB1	Cardiometabolic_II	P07942	LAMB1	ENSG00000091136	7	107923799	108003213	-1	01:01:00	B	expand
LAMP1	LAMP1	LAMP1:P11279:OID30416:v1	Lysosome-associated membrane glycoprotein 1	OID30416	P11279	LAMP1	Cardiometabolic_II	P11279	LAMP1	ENSG00000185896	13	113297239	113323672	1	0.111111	D	expand
LAMP2	LAMP2	LAMP2:P13473:OID21035:v1	Lysosome-associated membrane glycoprotein 2	OID21035	P13473	LAMP2	Neurology	P13473	LAMP2	ENSG00000005893	X	120426148	120469365	-1	01:10:00	C	explore
LAMP3	LAMP3	LAMP3:Q9UQV4:OID20638:v1	Lysosome-associated membrane glycoprotein 3	OID20638	Q9UQV4	LAMP3	Inflammation	Q9UQV4	LAMP3	ENSG00000078081	3	183122215	183163839	-1	01:01:00	C	explore
LAMTOR5	LAMTOR5	LAMTOR5:O43504:OID31396:v1	Ragulator complex protein LAMTOR5	OID31396	O43504	LAMTOR5	Oncology_II	O43504	LAMTOR5	ENSG00000134248	1	110401249	110407942	-1	01:01:00	C	expand
LAP3	LAP3	LAP3:P28838:OID20436:v1	Cytosol aminopeptidase	OID20436	P28838	LAP3	Inflammation	P28838	LAP3	ENSG00000002549	4	17577198	17607972	1	01:01:00	A	explore
LARP1	LARP1	LARP1:Q6PKG0:OID31372:v1	La-related protein 1	OID31372	Q6PKG0	LARP1	Oncology_II	Q6PKG0	LARP1	ENSG00000155506	5	154682986	154817605	1	01:01:00	C	expand
LAT	LAT	LAT:O43561:OID20640:v1	Linker for activation of T-cells family member 1	OID20640	O43561	LAT	Inflammation	O43561	LAT	ENSG00000213658	16	28984826	28990784	1	01:01:00	C	explore
LAT2	LAT2	LAT2:Q9GZY6:OID21292:v1	Linker for activation of T-cells family member 2	OID21292	Q9GZY6	LAT2	Oncology	Q9GZY6	LAT2	ENSG00000086730	7	74199652	74229834	1	01:01:00	B	explore
LATS1	LATS1	LATS1:O95835:OID30523:v1	Serine/threonine-protein kinase LATS1	OID30523	O95835	LATS1	Inflammation_II	O95835	LATS1	ENSG00000131023	6	149658153	149718105	-1	01:01:00	A	expand
LAYN	LAYN	LAYN:Q6UX15:OID20970:v1	Layilin	OID20970	Q6UX15	LAYN	Neurology	Q6UX15	LAYN	ENSG00000204381	11	111540280	111561745	1	01:01:00	B	explore
LBP	LBP	LBP:P18428:OID20355:v1	Lipopolysaccharide-binding protein	OID20355	P18428	LBP	Cardiometabolic	P18428	LBP	ENSG00000129988	20	38346482	38377013	1	0.736111	D	explore
LBR	LBR	LBR:Q14739:OID21034:v1	Delta-14-SR	OID21034	Q14739	LBR	Neurology	Q14739	LBR	ENSG00000143815	1	225401502	225428925	-1	01:10:00	C	explore
LCAT	LCAT	LCAT:P04180:OID30677:v1	Phosphatidylcholine-sterol acyltransferase	OID30677	P04180	LCAT	Inflammation_II	P04180	LCAT	ENSG00000213398	16	67939750	67944131	-1	0.736111	C	expand
LCN15	LCN15	LCN15:Q6UWW0:OID31032:v1	Lipocalin-15	OID31032	Q6UWW0	LCN15	Neurology_II	Q6UWW0	LCN15	ENSG00000177984	9	136759634	136766255	-1	01:01:00	C	expand
LCN2	LCN2	LCN2:P80188:OID20392:v1	Neutrophil gelatinase-associated lipocalin	OID20392	P80188	LCN2	Cardiometabolic	P80188	LCN2	ENSG00000148346	9	128149071	128153453	1	0.736111	D	explore
LCP1	LCP1	LCP1:P13796:OID30367:v1	Plastin-2	OID30367	P13796	LCP1	Cardiometabolic_II	P13796	LCP1	ENSG00000136167	13	46125920	46211871	-1	0.111111	D	expand
LDLR	LDLR	LDLR:P01130:OID20240:v1	Low-density lipoprotein receptor	OID20240	P01130	LDLR	Cardiometabolic	P01130	LDLR	ENSG00000130164	19	11089462	11133820	1	0.111111	C	explore
LDLRAP1	LDLRAP1	LDLRAP1:Q5SW96:OID31068:v1	Low density lipoprotein receptor adapter protein 1	OID31068	Q5SW96	LDLRAP1	Neurology_II	Q5SW96	LDLRAP1	ENSG00000157978	1	25543606	25568886	1	01:01:00	C	expand
LECT2	LECT2	LECT2:O14960:OID30320:v1	Leukocyte cell-derived chemotaxin-2	OID30320	O14960	LECT2	Cardiometabolic_II	O14960	LECT2	ENSG00000145826	5	135922279	135954983	-1	01:10:00	C	expand
LEFTY2	LEFTY2	LEFTY2:O00292:OID21454:v1	Left-right determination factor 2	OID21454	O00292	LEFTY2	Oncology	O00292	LEFTY2	ENSG00000143768	1	225936598	225941383	-1	01:01:00	C	explore
LELP1	LELP1	LELP1:Q5T871:OID30845:v1	Late cornified envelope-like proline-rich protein 1	OID30845	Q5T871	LELP1	Neurology_II	Q5T871	LELP1	ENSG00000203784	1	153203430	153205120	1	01:01:00	A	expand
LEO1	LEO1	LEO1:Q8WVC0:OID30991:v1	RNA polymerase-associated protein LEO1	OID30991	Q8WVC0	LEO1	Neurology_II	Q8WVC0	LEO1	ENSG00000166477	15	51938025	51971778	-1	01:01:00	C	expand
LEP	LEP	LEP:P41159:OID20187:v1	Leptin	OID20187	P41159	LEP	Cardiometabolic	P41159	LEP	ENSG00000174697	7	128241278	128257629	1	01:10:00	B	explore
LEPR	LEPR	LEPR:P48357:OID20128:v1	Leptin receptor	OID20128	P48357	LEPR	Cardiometabolic	P48357	LEPR	ENSG00000116678	1	65420652	65641559	1	01:10:00	B	explore
LETM1	LETM1	LETM1:O95202:OID31018:v1	Mitochondrial proton/calcium exchanger protein	OID31018	O95202	LETM1	Neurology_II	O95202	LETM1	ENSG00000168924	4	1811479	1856156	-1	01:01:00	C	expand
LGALS1	LGALS1	LGALS1:P09382:OID20154:v1	Galectin-1	OID20154	P09382	LGALS1	Cardiometabolic	P09382	LGALS1	ENSG00000100097	22	37675636	37679802	1	01:10:00	B	explore
LGALS3	LGALS3	LGALS3:P17931:OID20284:v1	Galectin-3	OID20284	P17931	LGALS3	Cardiometabolic	P17931	LGALS3	ENSG00000131981	14	55124110	55145423	1	0.111111	C	explore
LGALS3BP	LGALS3BP	LGALS3BP:Q08380:OID30765:v1	Galectin-3-binding protein	OID30765	Q08380	LGALS3BP	Inflammation_II	Q08380	LGALS3BP	ENSG00000108679	17	78971238	78979947	-1	1:100000	D	expand
LGALS4	LGALS4	LGALS4:P56470:OID20748:v1	Galectin-4	OID20748	P56470	LGALS4	Inflammation	P56470	LGALS4	ENSG00000171747	19	38801671	38812945	-1	01:10:00	D	explore
LGALS8	LGALS8	LGALS8:O00214:OID21041:v1	Galectin-8	OID21041	O00214	LGALS8	Neurology	O00214	LGALS8	ENSG00000116977	1	236518000	236552981	1	01:10:00	C	explore
LGALS9	LGALS9	LGALS9:O00182:OID20781:v1	Galectin-9	OID20781	O00182	LGALS9	Inflammation	O00182	LGALS9	ENSG00000168961	17	27629798	27649560	1	01:10:00	D	explore
LGMN	LGMN	LGMN:Q99538:OID20773:v1	Legumain	OID20773	Q99538	LGMN	Inflammation	Q99538	LGMN	ENSG00000100600	14	92703807	92748679	-1	01:10:00	D	explore
LHB	LHB	LHB:P01229:OID21248:v1	Lutropin subunit beta	OID21248	P01229	LHB	Oncology	P01229	LHB	ENSG00000104826	19	49015980	49017091	-1	01:01:00	A	explore
LHPP	LHPP	LHPP:Q9H008:OID20749:v1	Phospholysine phosphohistidine inorganic pyrophosphate phosphatase	OID20749	Q9H008	LHPP	Inflammation	Q9H008	LHPP	ENSG00000107902	10	124461823	124617888	1	01:10:00	D	explore
LIF	LIF	LIF:P15018:OID20824:v1	Leukemia inhibitory factor	OID20824	P15018	LIF	Neurology	P15018	LIF	ENSG00000128342	22	30240453	30246759	-1	01:01:00	A	explore
LIFR	LIFR	LIFR:P42702:OID20606:v1	Leukemia inhibitory factor receptor	OID20606	P42702	LIFR	Inflammation	P42702	LIFR	ENSG00000113594	5	38474668	38608354	-1	01:01:00	B	explore
LILRA2	LILRA2	LILRA2:Q8N149:OID21152:v1	Leukocyte immunoglobulin-like receptor subfamily A member 2	OID21152	Q8N149	LILRA2	Neurology	Q8N149	LILRA2	ENSG00000239998	19	54572920	54590287	1	0.111111	D	explore
LILRA4	LILRA4	LILRA4:P59901:OID30162:v1	Leukocyte immunoglobulin-like receptor subfamily A member 4	OID30162	P59901	LILRA4	Cardiometabolic_II	P59901	LILRA4	ENSG00000239961	19	54333185	54339162	-1	01:01:00	A	expand
LILRA5	LILRA5	LILRA5:A6NI73:OID20209:v1	Leukocyte immunoglobulin-like receptor subfamily A member 5	OID20209	A6NI73	LILRA5	Cardiometabolic	A6NI73	LILRA5	ENSG00000187116	19	54307070	54313166	-1	01:10:00	B	explore
LILRA6	LILRA6	LILRA6:Q6PI73:OID30346:v1	Leukocyte immunoglobulin-like receptor subfamily A member 6	OID30346	Q6PI73	LILRA6	Cardiometabolic_II	Q6PI73	LILRA6	ENSG00000244482	19	54236592	54242791	-1	01:10:00	C	expand
LILRB1	LILRB1	LILRB1:Q8NHL6:OID20323:v1	Leukocyte immunoglobulin-like receptor subfamily B member 1	OID20323	Q8NHL6	LILRB1	Cardiometabolic	Q8NHL6	LILRB1	ENSG00000104972	19	54617158	54638022	1	0.111111	C	explore
LILRB2	LILRB2	LILRB2:Q8N423:OID20301:v1	Leukocyte immunoglobulin-like receptor subfamily B member 2	OID20301	Q8N423	LILRB2	Cardiometabolic	Q8N423	LILRB2	ENSG00000131042	19	54273812	54281184	-1	0.111111	C	explore
LILRB4	LILRB4	LILRB4:Q8NHJ6:OID20429:v1	Leukocyte immunoglobulin-like receptor subfamily B member 4	OID20429	Q8NHJ6	LILRB4	Inflammation	Q8NHJ6	LILRB4	ENSG00000186818	19	54643889	54670359	1	01:01:00	A	explore
LILRB5	LILRB5	LILRB5:O75023:OID20324:v1	Leukocyte immunoglobulin-like receptor subfamily B member 5	OID20324	O75023	LILRB5	Cardiometabolic	O75023	LILRB5	ENSG00000105609	19	54249421	54257301	-1	0.111111	C	explore
LIPF	LIPF	LIPF:P07098:OID30266:v1	Gastric triacylglycerol lipase	OID30266	P07098	LIPF	Cardiometabolic_II	P07098	LIPF	ENSG00000182333	10	88664441	88678814	1	01:01:00	B	expand
LMNB1	LMNB1	LMNB1:P20700:OID31501:v1	Lamin-B1	OID31501	P20700	LMNB1	Oncology_II	P20700	LMNB1	ENSG00000113368	5	126776623	126837020	1	01:01:00	D	expand
LMNB2	LMNB2	LMNB2:Q03252:OID31109:v1	Lamin-B2	OID31109	Q03252	LMNB2	Neurology_II	Q03252	LMNB2	ENSG00000176619	19	2427638	2456959	-1	01:01:00	D	expand
LMOD1	LMOD1	LMOD1:P29536:OID30212:v1	Leiomodin-1	OID30212	P29536	LMOD1	Cardiometabolic_II	P29536	LMOD1	ENSG00000163431	1	201896456	201946588	-1	01:01:00	B	expand
LMOD1	LMOD1	LMOD1:P29536:OID30547:v1	Leiomodin-1	OID30547	P29536	LMOD1	Inflammation_II	P29536	LMOD1	ENSG00000163431	1	201896456	201946588	-1	01:01:00	A	expand
LMOD1	LMOD1	LMOD1:P29536:OID31014:v1	Leiomodin-1	OID31014	P29536	LMOD1	Neurology_II	P29536	LMOD1	ENSG00000163431	1	201896456	201946588	-1	01:01:00	C	expand
LMOD1	LMOD1	LMOD1:P29536:OID31416:v1	Leiomodin-1	OID31416	P29536	LMOD1	Oncology_II	P29536	LMOD1	ENSG00000163431	1	201896456	201946588	-1	01:01:00	C	expand
LMOD2	LMOD2	LMOD2:Q6P5Q4:OID30864:v1	Leiomodin-2	OID30864	Q6P5Q4	LMOD2	Neurology_II	Q6P5Q4	LMOD2	ENSG00000170807	7	123655866	123664290	1	01:01:00	A	expand
LONP1	LONP1	LONP1:P36776:OID30219:v1	Lon protease homolog, mitochondrial	OID30219	P36776	LONP1	Cardiometabolic_II	P36776	LONP1	ENSG00000196365	19	5691834	5720572	-1	01:01:00	B	expand
LPA	LPA	LPA:P08519:OID30747:v1	Apolipoprotein(a)	OID30747	P08519	LPA	Inflammation_II	P08519	LPA	ENSG00000198670	6	160531482	160664275	-1	1:100000	D	expand
LPCAT2	LPCAT2	LPCAT2:Q7L5N7:OID21290:v1	Lysophosphatidylcholine acyltransferase 2	OID21290	Q7L5N7	LPCAT2	Oncology	Q7L5N7	LPCAT2	ENSG00000087253	16	55509072	55586666	1	01:01:00	B	explore
LPL	LPL	LPL:P06858:OID20188:v1	Lipoprotein lipase	OID20188	P06858	LPL	Cardiometabolic	P06858	LPL	ENSG00000175445	8	19901717	19967259	1	01:10:00	B	explore
LPO	LPO	LPO:P22079:OID20963:v1	Lactoperoxidase	OID20963	P22079	LPO	Neurology	P22079	LPO	ENSG00000167419	17	58218548	58268518	1	01:01:00	B	explore
LPP	LPP	LPP:Q93052:OID30190:v1	Lipoma-preferred partner	OID30190	Q93052	LPP	Cardiometabolic_II	Q93052	LPP	ENSG00000145012	3	188153284	188890671	1	01:01:00	A	expand
LRCH4	LRCH4	LRCH4:O75427:OID30191:v1	Leucine-rich repeat and calponin homology domain-containing protein 4	OID30191	O75427	LRCH4	Cardiometabolic_II	O75427	LRCH4	ENSG00000077454	7	100574011	100586129	-1	01:01:00	A	expand
LRFN2	LRFN2	LRFN2:Q9ULH4:OID30895:v1	Leucine-rich repeat and fibronectin type-III domain-containing protein 2	OID30895	Q9ULH4	LRFN2	Neurology_II	Q9ULH4	LRFN2	ENSG00000156564	6	40391591	40587364	-1	01:01:00	B	expand
LRG1	LRG1	LRG1:P02750:OID30751:v1	Leucine-rich alpha-2-glycoprotein	OID30751	P02750	LRG1	Inflammation_II	P02750	LRG1	ENSG00000171236	19	4536402	4540036	-1	1:100000	D	expand
LRIG1	LRIG1	LRIG1:Q96JA1:OID21429:v1	Leucine-rich repeats and immunoglobulin-like domains protein 1	OID21429	Q96JA1	LRIG1	Oncology	Q96JA1	LRIG1	ENSG00000144749	3	66378797	66501263	-1	01:01:00	C	explore
LRIG3	LRIG3	LRIG3:Q6UXM1:OID30450:v1	Leucine-rich repeats and immunoglobulin-like domains protein 3	OID30450	Q6UXM1	LRIG3	Inflammation_II	Q6UXM1	LRIG3	ENSG00000139263	12	58872149	58920504	-1	01:01:00	A	expand
IRAG2	LRMP	IRAG2:Q12912:OID20085:v1	Lymphoid-restricted membrane protein	OID20085	Q12912	IRAG2	Cardiometabolic	Q12912	IRAG2	ENSG00000118308	12	25004342	25108335	1	01:01:00	A	explore
LRP1	LRP1	LRP1:Q07954:OID21293:v1	Prolow-density lipoprotein receptor-related protein 1	OID21293	Q07954	LRP1	Oncology	Q07954	LRP1	ENSG00000123384	12	57128483	57213361	1	01:01:00	B	explore
LRP11	LRP11	LRP11:Q86VZ4:OID20185:v1	Low-density lipoprotein receptor-related protein 11	OID20185	Q86VZ4	LRP11	Cardiometabolic	Q86VZ4	LRP11	ENSG00000120256	6	149818757	149864359	-1	01:10:00	B	explore
LRP2	LRP2	LRP2:P98164:OID30960:v1	Low-density lipoprotein receptor-related protein 2	OID30960	P98164	LRP2	Neurology_II	P98164	LRP2	ENSG00000081479	2	169127109	169362534	-1	01:01:00	B	expand
LRP2BP	LRP2BP	LRP2BP:Q9P2M1:OID30907:v1	LRP2-binding protein	OID30907	Q9P2M1	LRP2BP	Neurology_II	Q9P2M1	LRP2BP	ENSG00000109771	4	185363872	185395924	-1	01:01:00	B	expand
LRPAP1	LRPAP1	LRPAP1:P30533:OID21059:v1	Alpha-2-macroglobulin receptor-associated protein	OID21059	P30533	LRPAP1	Neurology	P30533	LRPAP1	ENSG00000163956	4	3503612	3532446	-1	01:10:00	C	explore
LRRC25	LRRC25	LRRC25:Q8N386:OID21333:v1	Leucine-rich repeat-containing protein 25	OID21333	Q8N386	LRRC25	Oncology	Q8N386	LRRC25	ENSG00000175489	19	18391137	18397622	-1	01:01:00	B	explore
LRRC37A2	LRRC37A2	LRRC37A2:A6NM11:OID31440:v1	Leucine-rich repeat-containing protein 37A2	OID31440	A6NM11	LRRC37A2	Oncology_II	A6NM11	LRRC37A2	ENSG00000238083	17	46511508	46556910	1	01:01:00	D	expand
LRRC38	LRRC38	LRRC38:Q5VT99:OID30924:v1	Leucine-rich repeat-containing protein 38	OID30924	Q5VT99	LRRC38	Neurology_II	Q5VT99	LRRC38	ENSG00000162494	1	13474973	13514003	-1	01:01:00	B	expand
LRRC59	LRRC59	LRRC59:Q96AG4:OID30361:v1	Leucine-rich repeat-containing protein 59	OID30361	Q96AG4	LRRC59	Cardiometabolic_II	Q96AG4	LRRC59	ENSG00000108829	17	50375059	50397523	-1	01:10:00	C	expand
LRRFIP1	LRRFIP1	LRRFIP1:Q32MZ4:OID31344:v1	Leucine-rich repeat flightless-interacting protein 1	OID31344	Q32MZ4	LRRFIP1	Oncology_II	Q32MZ4	LRRFIP1	ENSG00000124831	2	237627587	237813682	1	01:01:00	C	expand
LRRN1	LRRN1	LRRN1:Q6UXK5:OID20438:v1	Leucine-rich repeat neuronal protein 1	OID20438	Q6UXK5	LRRN1	Inflammation	Q6UXK5	LRRN1	ENSG00000175928	3	3799431	3849834	1	01:01:00	A	explore
LRTM1	LRTM1	LRTM1:Q9HBL6:OID30906:v1	Leucine-rich repeat and transmembrane domain-containing protein 1	OID30906	Q9HBL6	LRTM1	Neurology_II	Q9HBL6	LRTM1	ENSG00000144771	3	54918231	54967088	-1	01:01:00	B	expand
LRTM2	LRTM2	LRTM2:Q8N967:OID31020:v1	Leucine-rich repeat and transmembrane domain-containing protein 2	OID31020	Q8N967	LRTM2	Neurology_II	Q8N967	LRTM2	ENSG00000166159	12	1820267	1836753	1	01:01:00	C	expand
LSM1	LSM1	LSM1:O15116:OID21210:v1	U6 snRNA-associated Sm-like protein LSm1	OID21210	O15116	LSM1	Oncology	O15116	LSM1	ENSG00000175324	8	38163335	38176730	-1	01:01:00	A	explore
LSM8	LSM8	LSM8:O95777:OID31269:v1	U6 snRNA-associated Sm-like protein LSm8	OID31269	O95777	LSM8	Oncology_II	O95777	LSM8	ENSG00000128534	7	118184144	118204035	1	01:01:00	B	expand
LSP1	LSP1	LSP1:P33241:OID20530:v1	Lymphocyte-specific protein 1	OID20530	P33241	LSP1	Inflammation	P33241	LSP1	ENSG00000130592	11	1850904	1892267	1	01:01:00	B	explore
LTA	LTA	LTA:P01374:OID20586:v1	Lymphotoxin-alpha	OID20586	P01374	LTA	Inflammation	P01374	LTA	ENSG00000226979	6	31572054	31574324	1	01:01:00	B	explore
LTA4H	LTA4H	LTA4H:P09960:OID21452:v1	Leukotriene A-4 hydrolase	OID21452	P09960	LTA4H	Oncology	P09960	LTA4H	ENSG00000111144	12	96000753	96043520	-1	01:01:00	C	explore
LTB	LTB	LTB:Q06643:OID31383:v1	Lymphotoxin-beta	OID31383	Q06643	LTB	Oncology_II	Q06643	LTB	ENSG00000227507	6	31580525	31582522	-1	01:01:00	C	expand
LTBP2	LTBP2	LTBP2:Q14767:OID20254:v1	Latent-transforming growth factor beta-binding protein 2	OID20254	Q14767	LTBP2	Cardiometabolic	Q14767	LTBP2	ENSG00000119681	14	74498183	74612378	-1	0.111111	C	explore
LTBP3	LTBP3	LTBP3:Q9NS15:OID21191:v1	Latent-transforming growth factor beta-binding protein 3	OID21191	Q9NS15	LTBP3	Oncology	Q9NS15	LTBP3	ENSG00000168056	11	65538559	65558930	-1	01:01:00	A	explore
LTBR	LTBR	LTBR:P36941:OID20768:v1	Tumor necrosis factor receptor superfamily member 3	OID20768	P36941	LTBR	Inflammation	P36941	LTBR	ENSG00000111321	12	6375045	6391571	1	01:10:00	D	explore
LTO1	LTO1	LTO1:Q8WV07:OID20434:v1	Protein LTO1 homolog	OID20434	Q8WV07	LTO1	Inflammation	Q8WV07	LTO1	ENSG00000149716	11	69653076	69675416	-1	01:01:00	A	explore
LUZP2	LUZP2	LUZP2:Q86TE4:OID31402:v1	Leucine zipper protein 2	OID31402	Q86TE4	LUZP2	Oncology_II	Q86TE4	LUZP2	ENSG00000187398	11	24496970	25082638	1	01:01:00	C	expand
LXN	LXN	LXN:Q9BS40:OID21003:v1	Latexin	OID21003	Q9BS40	LXN	Neurology	Q9BS40	LXN	ENSG00000079257	3	158645822	158672648	-1	01:01:00	B	explore
LY6D	LY6D	LY6D:Q14210:OID20708:v1	Lymphocyte antigen 6D	OID20708	Q14210	LY6D	Inflammation	Q14210	LY6D	ENSG00000167656	8	142784882	142786539	-1	01:10:00	D	explore
LY75	LY75	LY75:O60449:OID20580:v1	Lymphocyte antigen 75	OID20580	O60449	LY75	Inflammation	O60449	LY75	ENSG00000054219	2	159803355	159904756	-1	01:01:00	B	explore
LY9	LY9	LY9:Q9HBG7:OID20670:v1	T-lymphocyte surface antigen Ly-9	OID20670	Q9HBG7	LY9	Inflammation	Q9HBG7	LY9	ENSG00000122224	1	160796074	160828261	1	01:01:00	C	explore
LY96	LY96	LY96:Q9Y6Y9:OID20945:v1	Lymphocyte antigen 96	OID20945	Q9Y6Y9	LY96	Neurology	Q9Y6Y9	LY96	ENSG00000154589	8	73991392	74029079	1	01:01:00	B	explore
LYAR	LYAR	LYAR:Q9NX58:OID21264:v1	Cell growth-regulating nucleolar protein	OID21264	Q9NX58	LYAR	Oncology	Q9NX58	LYAR	ENSG00000145220	4	4267701	4290154	-1	01:01:00	A	explore
LYN	LYN	LYN:P07948:OID21350:v1	Tyrosine-protein kinase Lyn	OID21350	P07948	LYN	Oncology	P07948	LYN	ENSG00000254087	8	55879835	56014169	1	01:01:00	B	explore
LYPD1	LYPD1	LYPD1:Q8N2G4:OID20821:v1	Ly6/PLAUR domain-containing protein 1	OID20821	Q8N2G4	LYPD1	Neurology	Q8N2G4	LYPD1	ENSG00000150551	2	132643286	132671579	-1	01:01:00	A	explore
LYPD3	LYPD3	LYPD3:O95274:OID21530:v1	Ly6/PLAUR domain-containing protein 3	OID21530	O95274	LYPD3	Oncology	O95274	LYPD3	ENSG00000124466	19	43460787	43465608	-1	01:10:00	D	explore
LYPD8	LYPD8	LYPD8:Q6UX82:OID21251:v1	Ly6/PLAUR domain-containing protein 8	OID21251	Q6UX82	LYPD8	Oncology	Q6UX82	LYPD8	ENSG00000259823	1	248739415	248755759	-1	01:01:00	A	explore
LYPLA2	LYPLA2	LYPLA2:O95372:OID30817:v1	Acyl-protein thioesterase 2	OID30817	O95372	LYPLA2	Neurology_II	O95372	LYPLA2	ENSG00000011009	1	23791145	23795539	1	01:01:00	A	expand
LYSMD3	LYSMD3	LYSMD3:Q7Z3D4:OID30950:v1	LysM and putative peptidoglycan-binding domain-containing protein 3	OID30950	Q7Z3D4	LYSMD3	Neurology_II	Q7Z3D4	LYSMD3	ENSG00000176018	5	90515611	90529584	-1	01:01:00	B	expand
LYVE1	LYVE1	LYVE1:Q9Y5Y7:OID30728:v1	Lymphatic vessel endothelial hyaluronic acid receptor 1	OID30728	Q9Y5Y7	LYVE1	Inflammation_II	Q9Y5Y7	LYVE1	ENSG00000133800	11	10556966	10611689	-1	1:100000	D	expand
LZTFL1	LZTFL1	LZTFL1:Q9NQ48:OID30637:v1	Leucine zipper transcription factor-like protein 1	OID30637	Q9NQ48	LZTFL1	Inflammation_II	Q9NQ48	LZTFL1	ENSG00000163818	3	45823316	45916042	-1	01:10:00	B	expand
M6PR	M6PR	M6PR:P20645:OID30208:v1	Cation-dependent mannose-6-phosphate receptor	OID30208	P20645	M6PR	Cardiometabolic_II	P20645	M6PR	ENSG00000003056	12	8940361	8949761	-1	01:01:00	B	expand
MAD1L1	MAD1L1	MAD1L1:Q9Y6D9:OID20904:v1	Mitotic spindle assembly checkpoint protein MAD1	OID20904	Q9Y6D9	MAD1L1	Neurology	Q9Y6D9	MAD1L1	ENSG00000002822	7	1815793	2233243	-1	01:01:00	B	explore
MAEA	MAEA	MAEA:Q7L5Y9:OID21206:v1	E3 ubiquitin-protein transferase MAEA	OID21206	Q7L5Y9	MAEA	Oncology	Q7L5Y9	MAEA	ENSG00000090316	4	1289887	1340147	1	01:01:00	A	explore
MAG	MAG	MAG:P20916:OID30967:v1	Myelin-associated glycoprotein	OID30967	P20916	MAG	Neurology_II	P20916	MAG	ENSG00000105695	19	35292125	35313807	1	01:01:00	B	expand
MAGEA3	MAGEA3	MAGEA3:P43357:OID31331:v1	Melanoma-associated antigen 3	OID31331	P43357	MAGEA3	Oncology_II	P43357	MAGEA3	ENSG00000221867	X	152698767	152702347	1	01:01:00	B	expand
MAGED1	MAGED1	MAGED1:Q9Y5V3:OID21181:v1	Melanoma-associated antigen D1	OID21181	Q9Y5V3	MAGED1	Oncology	Q9Y5V3	MAGED1	ENSG00000179222	X	51803007	51902354	1	01:01:00	A	explore
MAMDC2	MAMDC2	MAMDC2:Q7Z304:OID30309:v1	MAM domain-containing protein 2	OID30309	Q7Z304	MAMDC2	Cardiometabolic_II	Q7Z304	MAMDC2	ENSG00000165072	9	70043848	70226972	1	01:10:00	C	expand
MAMDC4	MAMDC4	MAMDC4:Q6UXC1:OID31342:v1	Apical endosomal glycoprotein	OID31342	Q6UXC1	MAMDC4	Oncology_II	Q6UXC1	MAMDC4	ENSG00000177943	9	136850943	136860799	1	01:01:00	C	expand
MAN1A2	MAN1A2	MAN1A2:O60476:OID30262:v1	Mannosyl-oligosaccharide 1,2-alpha-mannosidase IB	OID30262	O60476	MAN1A2	Cardiometabolic_II	O60476	MAN1A2	ENSG00000198162	1	117367449	117528872	1	01:01:00	B	expand
MAN2B2	MAN2B2	MAN2B2:Q9Y2E5:OID30306:v1	Epididymis-specific alpha-mannosidase	OID30306	Q9Y2E5	MAN2B2	Cardiometabolic_II	Q9Y2E5	MAN2B2	ENSG00000013288	4	6575189	6623362	1	01:10:00	C	expand
MANEAL	MANEAL	MANEAL:Q5VSG8:OID31244:v1	Glycoprotein endo-alpha-1,2-mannosidase-like protein	OID31244	Q5VSG8	MANEAL	Oncology_II	Q5VSG8	MANEAL	ENSG00000185090	1	37793847	37801137	1	01:01:00	A	expand
MANSC1	MANSC1	MANSC1:Q9H8J5:OID21492:v1	MANSC domain-containing protein 1	OID21492	Q9H8J5	MANSC1	Oncology	Q9H8J5	MANSC1	ENSG00000111261	12	12326056	12350242	-1	01:10:00	D	explore
MANSC4	MANSC4	MANSC4:A6NHS7:OID30141:v1	MANSC domain-containing protein 4	OID30141	A6NHS7	MANSC4	Cardiometabolic_II	A6NHS7	MANSC4	ENSG00000205693	12	27762427	27780236	-1	01:01:00	A	expand
MAP1LC3A	MAP1LC3A	MAP1LC3A:Q9H492:OID30868:v1	Microtubule-associated proteins 1A/1B light chain 3A	OID30868	Q9H492	MAP1LC3A	Neurology_II	Q9H492	MAP1LC3A	ENSG00000101460	20	34546854	34560345	1	01:01:00	A	expand
MAP1LC3B2	MAP1LC3B2	MAP1LC3B2:A6NCE7:OID30074:v1	Microtubule-associated proteins 1A/1B light chain 3 beta 2	OID30074	A6NCE7	MAP1LC3B2	Cardiometabolic_II	A6NCE7	MAP1LC3B2	ENSG00000258102	12	116548105	116576606	1	01:01:00	A	expand
MAP2	MAP2	MAP2:P11137:OID31138:v1	Microtubule-associated protein 2	OID31138	P11137	MAP2	Neurology_II	P11137	MAP2	ENSG00000078018	2	209424047	209734147	1	01:01:00	D	expand
MAP2K1	MAP2K1	MAP2K1:Q02750:OID31468:v1	Dual specificity mitogen-activated protein kinase kinase 1	OID31468	Q02750	MAP2K1	Oncology_II	Q02750	MAP2K1	ENSG00000169032	15	66386837	66491656	1	01:01:00	D	expand
MAP2K6	MAP2K6	MAP2K6:P52564:OID20552:v1	Dual specificity mitogen-activated protein kinase kinase 6	OID20552	P52564	MAP2K6	Inflammation	P52564	MAP2K6	ENSG00000108984	17	69414697	69553865	1	01:01:00	B	explore
MAP3K5	MAP3K5	MAP3K5:Q99683:OID21253:v1	Mitogen-activated protein kinase kinase kinase 5	OID21253	Q99683	MAP3K5	Oncology	Q99683	MAP3K5	ENSG00000197442	6	136557046	136792477	-1	01:01:00	A	explore
MAPK13	MAPK13	MAPK13:O15264:OID31205:v1	Mitogen-activated protein kinase 13	OID31205	O15264	MAPK13	Oncology_II	O15264	MAPK13	ENSG00000156711	6	36127809	36144524	1	01:01:00	A	expand
MAPK9	MAPK9	MAPK9:P45984:OID20557:v1	Mitogen-activated protein kinase 9	OID20557	P45984	MAPK9	Inflammation	P45984	MAPK9	ENSG00000050748	5	180233143	180292099	-1	01:01:00	B	explore
MAPKAPK2	MAPKAPK2	MAPKAPK2:P49137:OID31293:v1	MAP kinase-activated protein kinase 2	OID31293	P49137	MAPKAPK2	Oncology_II	P49137	MAPKAPK2	ENSG00000162889	1	206684905	206734281	1	01:01:00	B	expand
MAPRE3	MAPRE3	MAPRE3:Q9UPY8:OID31177:v1	Microtubule-associated protein RP/EB family member 3	OID31177	Q9UPY8	MAPRE3	Oncology_II	Q9UPY8	MAPRE3	ENSG00000084764	2	26970637	27027219	1	01:01:00	A	expand
MAPT	MAPT	MAPT:P10636:OID20830:v1	Microtubule-associated protein tau	OID20830	P10636	MAPT	Neurology	P10636	MAPT	ENSG00000186868	17	45894527	46028334	1	01:01:00	A	explore
MARCO	MARCO	MARCO:Q9UEW3:OID20210:v1	Macrophage receptor MARCO	OID20210	Q9UEW3	MARCO	Cardiometabolic	Q9UEW3	MARCO	ENSG00000019169	2	118942194	118994660	1	01:10:00	B	explore
MARS1	MARS	MARS1:P56192:OID30658:v1	Methionine--tRNA ligase, cytoplasmic	OID30658	P56192	MARS1	Inflammation_II	P56192	MARS1	ENSG00000166986	12	57475445	57517569	1	01:10:00	B	expand
MASP1	MASP1	MASP1:P48740:OID20954:v1	Mannan-binding lectin serine protease 1	OID20954	P48740	MASP1	Neurology	P48740	MASP1	ENSG00000127241	3	187217282	187291980	-1	01:01:00	B	explore
MATN2	MATN2	MATN2:O00339:OID20767:v1	Matrilin-2	OID20767	O00339	MATN2	Inflammation	O00339	MATN2	ENSG00000132561	8	97868840	98036724	1	01:10:00	D	explore
MATN3	MATN3	MATN3:O15232:OID20979:v1	Matrilin-3	OID20979	O15232	MATN3	Neurology	O15232	MATN3	ENSG00000132031	2	19992052	20012668	-1	01:01:00	B	explore
MAVS	MAVS	MAVS:Q7Z434:OID21204:v1	Mitochondrial antiviral-signaling protein	OID21204	Q7Z434	MAVS	Oncology	Q7Z434	MAVS	ENSG00000088888	20	3846799	3876123	1	01:01:00	A	explore
MAX	MAX	MAX:P61244:OID20877:v1	Protein max	OID20877	P61244	MAX	Neurology	P61244	MAX	ENSG00000125952	14	65006174	65102695	-1	01:01:00	A	explore
MB	MB	MB:P02144:OID20263:v1	Myoglobin	OID20263	P02144	MB	Cardiometabolic	P02144	MB	ENSG00000198125	22	35606764	35637951	-1	0.111111	C	explore
MBL2	MBL2	MBL2:P11226:OID30759:v1	Mannose-binding protein C	OID30759	P11226	MBL2	Inflammation_II	P11226	MBL2	ENSG00000165471	10	52765380	52772784	-1	1:100000	D	expand
MCAM	MCAM	MCAM:P43121:OID20343:v1	Cell surface glycoprotein MUC18	OID20343	P43121	MCAM	Cardiometabolic	P43121	MCAM	ENSG00000076706	11	119308529	119321521	-1	0.736111	D	explore
MCEE	MCEE	MCEE:Q96PE7:OID31033:v1	Methylmalonyl-CoA epimerase, mitochondrial	OID31033	Q96PE7	MCEE	Neurology_II	Q96PE7	MCEE	ENSG00000124370	2	71109684	71130239	-1	01:01:00	C	expand
MCEMP1	MCEMP1	MCEMP1:Q8IX19:OID30501:v1	Mast cell-expressed membrane protein 1	OID30501	Q8IX19	MCEMP1	Inflammation_II	Q8IX19	MCEMP1	ENSG00000183019	19	7677088	7679829	1	01:01:00	A	expand
MCFD2	MCFD2	MCFD2:Q8NI22:OID20171:v1	Multiple coagulation factor deficiency protein 2	OID20171	Q8NI22	MCFD2	Cardiometabolic	Q8NI22	MCFD2	ENSG00000180398	2	46901870	46941855	-1	01:10:00	B	explore
MCTS1	MCTS1	MCTS1:Q9ULC4:OID31444:v1	Malignant T-cell-amplified sequence 1	OID31444	Q9ULC4	MCTS1	Oncology_II	Q9ULC4	MCTS1	ENSG00000232119	X	120594010	120621159	1	01:01:00	D	expand
MDGA1	MDGA1	MDGA1:Q8NFP4:OID20951:v1	MAM domain-containing glycosylphosphatidylinositol anchor protein 1	OID20951	Q8NFP4	MDGA1	Neurology	Q8NFP4	MDGA1	ENSG00000112139	6	37630679	37699306	-1	01:01:00	B	explore
MDH1	MDH1	MDH1:P40925:OID30669:v1	Malate dehydrogenase, cytoplasmic	OID30669	P40925	MDH1	Inflammation_II	P40925	MDH1	ENSG00000014641	2	63588609	63607197	1	0.736111	C	expand
MDK	MDK	MDK:P21741:OID21489:v1	Midkine	OID21489	P21741	MDK	Oncology	P21741	MDK	ENSG00000110492	11	46380756	46383837	1	01:10:00	D	explore
MDM1	MDM1	MDM1:Q8TC05:OID30945:v1	Nuclear protein MDM1	OID30945	Q8TC05	MDM1	Neurology_II	Q8TC05	MDM1	ENSG00000111554	12	68272443	68332381	-1	01:01:00	B	expand
MECR	MECR	MECR:Q9BV79:OID30274:v1	Enoyl-[acyl-carrier-protein] reductase, mitochondrial	OID30274	Q9BV79	MECR	Cardiometabolic_II	Q9BV79	MECR	ENSG00000116353	1	29192657	29230942	-1	01:01:00	B	expand
MED18	MED18	MED18:Q9BUE0:OID21236:v1	Mediator of RNA polymerase II transcription subunit 18	OID21236	Q9BUE0	MED18	Oncology	Q9BUE0	MED18	ENSG00000130772	1	28329002	28335965	1	01:01:00	A	explore
MED21	MED21	MED21:Q13503:OID30066:v1	Mediator of RNA polymerase II transcription subunit 21	OID30066	Q13503	MED21	Cardiometabolic_II	Q13503	MED21	ENSG00000152944	12	27022546	27066343	1	01:01:00	A	expand
MEGF10	MEGF10	MEGF10:Q96KG7:OID20746:v1	Multiple epidermal growth factor-like domains protein 10	OID20746	Q96KG7	MEGF10	Inflammation	Q96KG7	MEGF10	ENSG00000145794	5	127290796	127465737	1	01:10:00	D	explore
MEGF11	MEGF11	MEGF11:A6BM72:OID30099:v1	Multiple epidermal growth factor-like domains protein 11	OID30099	A6BM72	MEGF11	Cardiometabolic_II	A6BM72	MEGF11	ENSG00000157890	15	65895079	66253756	-1	01:01:00	A	expand
MEGF9	MEGF9	MEGF9:Q9H1U4:OID20285:v1	Multiple epidermal growth factor-like domains protein 9	OID20285	Q9H1U4	MEGF9	Cardiometabolic	Q9H1U4	MEGF9	ENSG00000106780	9	120600811	120714470	-1	0.111111	C	explore
MELTF	MELTF	MELTF:P08582:OID30347:v1	Melanotransferrin	OID30347	P08582	MELTF	Cardiometabolic_II	P08582	MELTF	ENSG00000163975	3	196980590	197029835	-1	01:10:00	C	expand
MEP1A	MEP1A	MEP1A:Q16819:OID31459:v1	Meprin A subunit alpha	OID31459	Q16819	MEP1A	Oncology_II	Q16819	MEP1A	ENSG00000112818	6	46793389	46839778	1	01:01:00	D	expand
MEP1B	MEP1B	MEP1B:Q16820:OID20168:v1	Meprin A subunit beta	OID20168	Q16820	MEP1B	Cardiometabolic	Q16820	MEP1B	ENSG00000141434	18	32185069	32220404	1	01:10:00	B	explore
MEPE	MEPE	MEPE:Q9NQ76:OID20753:v1	Matrix extracellular phosphoglycoprotein	OID20753	Q9NQ76	MEPE	Inflammation	Q9NQ76	MEPE	ENSG00000152595	4	87821398	87846814	1	01:10:00	D	explore
MERTK	MERTK	MERTK:Q12866:OID20657:v1	Tyrosine-protein kinase Mer	OID20657	Q12866	MERTK	Inflammation	Q12866	MERTK	ENSG00000153208	2	111898607	112029561	1	01:01:00	C	explore
MESD	MESD	MESD:Q14696:OID21099:v1	LRP chaperone MESD	OID21099	Q14696	MESD	Neurology	Q14696	MESD	ENSG00000117899	15	80946289	80989828	-1	0.111111	D	explore
MET	MET	MET:P08581:OID20269:v1	Hepatocyte growth factor receptor	OID20269	P08581	MET	Cardiometabolic	P08581	MET	ENSG00000105976	7	116672196	116798377	1	0.111111	C	explore
METAP1	METAP1	METAP1:P53582:OID20815:v1	Methionine aminopeptidase 1	OID20815	P53582	METAP1	Neurology	P53582	METAP1	ENSG00000164024	4	98995659	99062809	1	01:01:00	A	explore
METAP1D	METAP1D	METAP1D:Q6UB28:OID20519:v1	Methionine aminopeptidase 1D, mitochondrial	OID20519	Q6UB28	METAP1D	Inflammation	Q6UB28	METAP1D	ENSG00000172878	2	171999943	172082430	1	01:01:00	B	explore
METAP2	METAP2	METAP2:P50579:OID21437:v1	Methionine aminopeptidase 2	OID21437	P50579	METAP2	Oncology	P50579	METAP2	ENSG00000111142	12	95473520	95515839	1	01:01:00	C	explore
MFAP3	MFAP3	MFAP3:P55082:OID20057:v1	Microfibril-associated glycoprotein 3	OID20057	P55082	MFAP3	Cardiometabolic	P55082	MFAP3	ENSG00000037749	5	154038959	154220478	1	01:01:00	A	explore
MFAP3L	MFAP3L	MFAP3L:O75121:OID30933:v1	Microfibrillar-associated protein 3-like	OID30933	O75121	MFAP3L	Neurology_II	O75121	MFAP3L	ENSG00000198948	4	169986597	170033031	-1	01:01:00	B	expand
MFAP4	MFAP4	MFAP4:P55083:OID30598:v1	Microfibril-associated glycoprotein 4	OID30598	P55083	MFAP4	Inflammation_II	P55083	MFAP4	ENSG00000166482	17	19383442	19387190	-1	01:10:00	B	expand
MFAP5	MFAP5	MFAP5:Q13361:OID20239:v1	Microfibrillar-associated protein 5	OID20239	Q13361	MFAP5	Cardiometabolic	Q13361	MFAP5	ENSG00000197614	12	8637346	8662888	-1	0.111111	C	explore
MFGE8	MFGE8	MFGE8:Q08431:OID21134:v1	Lactadherin	OID21134	Q08431	MFGE8	Neurology	Q08431	MFGE8	ENSG00000140545	15	88898683	88913381	-1	0.111111	D	explore
MGLL	MGLL	MGLL:Q99685:OID20711:v1	Monoglyceride lipase	OID20711	Q99685	MGLL	Inflammation	Q99685	MGLL	ENSG00000074416	3	127689062	128052190	-1	01:10:00	D	explore
MIA	MIA	MIA:Q16674:OID21531:v1	Melanoma-derived growth regulatory protein	OID21531	Q16674	MIA	Oncology	Q16674	MIA	ENSG00000261857	19	40771648	40777490	1	01:10:00	D	explore
MICB_MICA	MICA	MICB_MICA:Q29980_Q29983:OID20593:v1	MHC class I polypeptide-related sequence B_A	OID20593	Q29980_Q29983	MICB_MICA	Inflammation	Q29983	MICA	ENSG00000204520	6	31399784	31415315	1	01:01:00	B	explore
MICALL2	MICALL2	MICALL2:Q8IY33:OID30889:v1	MICAL-like protein 2	OID30889	Q8IY33	MICALL2	Neurology_II	Q8IY33	MICALL2	ENSG00000164877	7	1428465	1459470	-1	01:01:00	B	expand
MICB_MICA	MICB	MICB_MICA:Q29980_Q29983:OID20593:v1	MHC class I polypeptide-related sequence B_A	OID20593	Q29980_Q29983	MICB_MICA	Inflammation	Q29980	MICB	ENSG00000204516	6	31494881	31511124	1	01:01:00	B	explore
MIF	MIF	MIF:P14174:OID21073:v1	Macrophage migration inhibitory factor	OID21073	P14174	MIF	Neurology	P14174	MIF	ENSG00000240972	22	23894383	23895227	1	0.111111	D	explore
MILR1	MILR1	MILR1:Q7Z6M3:OID20482:v1	Allergin-1	OID20482	Q7Z6M3	MILR1	Inflammation	Q7Z6M3	MILR1	ENSG00000271605	17	64449037	64468643	1	01:01:00	A	explore
MINDY1	MINDY1	MINDY1:Q8N5J2:OID31399:v1	Ubiquitin carboxyl-terminal hydrolase MINDY-1	OID31399	Q8N5J2	MINDY1	Oncology_II	Q8N5J2	MINDY1	ENSG00000143409	1	150996549	151008376	-1	01:01:00	C	expand
MINK1	MINK1	MINK1:Q8N4C8:OID31156:v1	Misshapen-like kinase 1	OID31156	Q8N4C8	MINK1	Neurology_II	Q8N4C8	MINK1	ENSG00000141503	17	4833340	4898061	1	01:01:00	D	expand
MITD1	MITD1	MITD1:Q8WV92:OID20959:v1	MIT domain-containing protein 1	OID20959	Q8WV92	MITD1	Neurology	Q8WV92	MITD1	ENSG00000158411	2	99161427	99181058	-1	01:01:00	B	explore
MKI67	MKI67	MKI67:P46013:OID30455:v1	Proliferation marker protein Ki-67	OID30455	P46013	MKI67	Inflammation_II	P46013	MKI67	ENSG00000148773	10	128096659	128126423	-1	01:01:00	A	expand
MLLT1	MLLT1	MLLT1:Q03111:OID31211:v1	Protein ENL	OID31211	Q03111	MLLT1	Oncology_II	Q03111	MLLT1	ENSG00000130382	19	6210381	6279975	-1	01:01:00	A	expand
MLN	MLN	MLN:P12872:OID20541:v1	Promotilin [Cleaved into: Motilin; Motilin-associated peptide	OID20541	P12872	MLN	Inflammation	P12872	MLN	ENSG00000096395	6	33794673	33804003	-1	01:01:00	B	explore
MME	MME	MME:P08473:OID21307:v1	Neprilysin	OID21307	P08473	MME	Oncology	P08473	MME	ENSG00000196549	3	155024124	155183704	1	01:01:00	B	explore
MMP1	MMP1	MMP1:P03956:OID20672:v1	Interstitial collagenase	OID20672	P03956	MMP1	Inflammation	P03956	MMP1	ENSG00000196611	11	102789401	102798160	-1	01:01:00	C	explore
MMP10	MMP10	MMP10:P09238:OID20687:v1	Stromelysin-2	OID20687	P09238	MMP10	Inflammation	P09238	MMP10	ENSG00000166670	11	102770502	102780628	-1	01:10:00	D	explore
MMP12	MMP12	MMP12:P39900:OID21439:v1	Macrophage metalloelastase	OID21439	P39900	MMP12	Oncology	P39900	MMP12	ENSG00000262406	11	102862736	102874982	-1	01:01:00	C	explore
MMP13	MMP13	MMP13:P45452:OID20807:v1	Collagenase 3	OID20807	P45452	MMP13	Neurology	P45452	MMP13	ENSG00000137745	11	102942995	102955732	-1	01:01:00	A	explore
MMP15	MMP15	MMP15:P51511:OID30299:v1	Matrix metalloproteinase-15	OID30299	P51511	MMP15	Cardiometabolic_II	P51511	MMP15	ENSG00000102996	16	58025754	58046901	1	01:10:00	C	expand
MMP3	MMP3	MMP3:P08254:OID21083:v1	Stromelysin-1	OID21083	P08254	MMP3	Neurology	P08254	MMP3	ENSG00000149968	11	102835801	102843609	-1	0.111111	D	explore
MMP7	MMP7	MMP7:P09237:OID20087:v1	Matrilysin	OID20087	P09237	MMP7	Cardiometabolic	P09237	MMP7	ENSG00000137673	11	102520508	102530750	-1	01:01:00	A	explore
MMP8	MMP8	MMP8:P22894:OID21019:v1	Neutrophil collagenase	OID21019	P22894	MMP8	Neurology	P22894	MMP8	ENSG00000118113	11	102711796	102727050	-1	01:10:00	C	explore
MMP9	MMP9	MMP9:P14780:OID21103:v1	Matrix metalloproteinase-9	OID21103	P14780	MMP9	Neurology	P14780	MMP9	ENSG00000100985	20	46008908	46016561	1	0.111111	D	explore
MMUT	MMUT	MMUT:P22033:OID30159:v1	Methylmalonyl-CoA mutase, mitochondrial	OID30159	P22033	MMUT	Cardiometabolic_II	P22033	MMUT	ENSG00000146085	6	49430360	49463253	-1	01:01:00	A	expand
MN1	MN1	MN1:Q10571:OID30908:v1	Transcriptional activator MN1	OID30908	Q10571	MN1	Neurology_II	Q10571	MN1	ENSG00000169184	22	27748277	27801756	-1	01:01:00	B	expand
MNAT1	MNAT1	MNAT1:P51948:OID31327:v1	CDK-activating kinase assembly factor MAT1	OID31327	P51948	MNAT1	Oncology_II	P51948	MNAT1	ENSG00000020426	14	60734742	60969965	1	01:01:00	B	expand
MNDA	MNDA	MNDA:P41218:OID20156:v1	Myeloid cell nuclear differentiation antigen	OID20156	P41218	MNDA	Cardiometabolic	P41218	MNDA	ENSG00000163563	1	158831351	158849506	1	01:10:00	B	explore
MOCS2	MOCS2	MOCS2:O96007:OID30638:v1	Molybdopterin synthase catalytic subunit	OID30638	O96007	MOCS2	Inflammation_II	O96007	MOCS2	ENSG00000164172	5	53095679	53110063	-1	01:10:00	B	expand
MOG	MOG	MOG:Q16653:OID21384:v1	Myelin-oligodendrocyte glycoprotein	OID21384	Q16653	MOG	Oncology	Q16653	MOG	ENSG00000204655	6	29657002	29672372	1	01:01:00	C	explore
MORC3	MORC3	MORC3:Q14149:OID31073:v1	MORC family CW-type zinc finger protein 3	OID31073	Q14149	MORC3	Neurology_II	Q14149	MORC3	ENSG00000159256	21	36320189	36386148	1	01:01:00	D	expand
MORF4L1	MORF4L1	MORF4L1:Q9UBU8:OID31257:v1	Mortality factor 4-like protein 1	OID31257	Q9UBU8	MORF4L1	Oncology_II	Q9UBU8	MORF4L1	ENSG00000185787	15	78810487	78898139	1	01:01:00	B	expand
MORF4L2	MORF4L2	MORF4L2:Q15014:OID31160:v1	Mortality factor 4-like protein 2	OID31160	Q15014	MORF4L2	Oncology_II	Q15014	MORF4L2	ENSG00000123562	X	103675496	103688158	-1	01:01:00	A	expand
MORN4	MORN4	MORN4:Q8NDC4:OID31217:v1	MORN repeat-containing protein 4	OID31217	Q8NDC4	MORN4	Oncology_II	Q8NDC4	MORN4	ENSG00000171160	10	97614553	97633500	-1	01:01:00	A	expand
MPHOSPH8	MPHOSPH8	MPHOSPH8:Q99549:OID20092:v1	M-phase phosphoprotein 8	OID20092	Q99549	MPHOSPH8	Cardiometabolic	Q99549	MPHOSPH8	ENSG00000196199	13	19633659	19673441	1	01:01:00	A	explore
MPI	MPI	MPI:P34949:OID21288:v1	Mannose-6-phosphate isomerase	OID21288	P34949	MPI	Oncology	P34949	MPI	ENSG00000178802	15	74890005	74902219	1	01:01:00	B	explore
MPIG6B	MPIG6B	MPIG6B:O95866:OID20779:v1	Megakaryocyte and platelet inhibitory receptor G6b	OID20779	O95866	MPIG6B	Inflammation	O95866	MPIG6B	ENSG00000204420	6	31718594	31726714	1	01:10:00	D	explore
MPO	MPO	MPO:P05164:OID21100:v1	Myeloperoxidase	OID21100	P05164	MPO	Neurology	P05164	MPO	ENSG00000005381	17	58269855	58280935	-1	0.111111	D	explore
MPRIP	MPRIP	MPRIP:Q6WCQ1:OID31420:v1	Myosin phosphatase Rho-interacting protein	OID31420	Q6WCQ1	MPRIP	Oncology_II	Q6WCQ1	MPRIP	ENSG00000133030	17	17042457	17217679	1	01:01:00	C	expand
MRC1	MRC1	MRC1:P22897:OID30694:v1	Macrophage mannose receptor 1	OID30694	P22897	MRC1	Inflammation_II	P22897	MRC1	ENSG00000260314	10	17809348	17911164	1	0.736111	C	expand
MRI1	MRI1	MRI1:Q9BV20:OID30891:v1	Methylthioribose-1-phosphate isomerase	OID30891	Q9BV20	MRI1	Neurology_II	Q9BV20	MRI1	ENSG00000037757	19	13764522	13774282	1	01:01:00	B	expand
MRPL24	MRPL24	MRPL24:Q96A35:OID30178:v1	39S ribosomal protein L24, mitochondrial	OID30178	Q96A35	MRPL24	Cardiometabolic_II	Q96A35	MRPL24	ENSG00000143314	1	156737303	156741590	-1	01:01:00	A	expand
MRPL28	MRPL28	MRPL28:Q13084:OID31023:v1	39S ribosomal protein L28, mitochondrial	OID31023	Q13084	MRPL28	Neurology_II	Q13084	MRPL28	ENSG00000086504	16	366969	371289	-1	01:01:00	C	expand
MRPL46	MRPL46	MRPL46:Q9H2W6:OID20858:v1	39S ribosomal protein L46, mitochondrial	OID20858	Q9H2W6	MRPL46	Neurology	Q9H2W6	MRPL46	ENSG00000259494	15	88459477	88467390	-1	01:01:00	A	explore
MRPL52	MRPL52	MRPL52:Q86TS9:OID31239:v1	39S ribosomal protein L52, mitochondrial	OID31239	Q86TS9	MRPL52	Oncology_II	Q86TS9	MRPL52	ENSG00000172590	14	22829879	22835037	1	01:01:00	A	expand
MRPL58	MRPL58	MRPL58:Q14197:OID31036:v1	Peptidyl-tRNA hydrolase ICT1, mitochondrial	OID31036	Q14197	MRPL58	Neurology_II	Q14197	MRPL58	ENSG00000167862	17	75012670	75021261	1	01:01:00	C	expand
MRPS16	MRPS16	MRPS16:Q9Y3D3:OID30489:v1	28S ribosomal protein S16, mitochondrial	OID30489	Q9Y3D3	MRPS16	Inflammation_II	Q9Y3D3	MRPS16	ENSG00000182180	10	73248843	73252693	-1	01:01:00	A	expand
MSLN	MSLN	MSLN:Q13421:OID21380:v1	Mesothelin	OID21380	Q13421	MSLN	Oncology	Q13421	MSLN	ENSG00000102854	16	760734	768865	1	01:01:00	B	explore
MSMB	MSMB	MSMB:P08118:OID20275:v1	Beta-microseminoprotein	OID20275	P08118	MSMB	Cardiometabolic	P08118	MSMB	ENSG00000263639	10	46033307	46048180	-1	0.111111	C	explore
MSR1	MSR1	MSR1:P21757:OID21063:v1	Macrophage scavenger receptor types I and II	OID21063	P21757	MSR1	Neurology	P21757	MSR1	ENSG00000038945	8	16107878	16567490	-1	01:10:00	C	explore
MSRA	MSRA	MSRA:Q9UJ68:OID21513:v1	Mitochondrial peptide methionine sulfoxide reductase	OID21513	Q9UJ68	MSRA	Oncology	Q9UJ68	MSRA	ENSG00000175806	8	10054292	10428891	1	01:10:00	D	explore
MST1	MST1	MST1:P26927:OID30713:v1	Hepatocyte growth factor-like protein	OID30713	P26927	MST1	Inflammation_II	P26927	MST1	ENSG00000173531	3	49683947	49689501	-1	0.736111	C	expand
MSTN	MSTN	MSTN:O14793:OID20115:v1	Growth/differentiation factor 8	OID20115	O14793	MSTN	Cardiometabolic	O14793	MSTN	ENSG00000138379	2	190055700	190062729	-1	01:01:00	A	explore
MTDH	MTDH	MTDH:Q86UE4:OID30538:v1	Protein LYRIC	OID30538	Q86UE4	MTDH	Inflammation_II	Q86UE4	MTDH	ENSG00000147649	8	97644184	97730260	1	01:01:00	A	expand
MTHFD2	MTHFD2	MTHFD2:P13995:OID31078:v1	Bifunctional methylenetetrahydrofolate dehydrogenase/cyclohydrolase, mitochondrial	OID31078	P13995	MTHFD2	Neurology_II	P13995	MTHFD2	ENSG00000065911	2	74186172	74217565	1	01:01:00	D	expand
MTHFSD	MTHFSD	MTHFSD:Q2M296:OID31305:v1	Methenyltetrahydrofolate synthase domain-containing protein	OID31305	Q2M296	MTHFSD	Oncology_II	Q2M296	MTHFSD	ENSG00000103248	16	86530178	86555235	-1	01:01:00	B	expand
MTIF3	MTIF3	MTIF3:Q9H2K0:OID31513:v1	Translation initiation factor IF-3, mitochondrial	OID31513	Q9H2K0	MTIF3	Oncology_II	Q9H2K0	MTIF3	ENSG00000122033	13	27435643	27450591	-1	01:01:00	D	expand
MTPN	MTPN	MTPN:P58546:OID20080:v1	Myotrophin	OID20080	P58546	MTPN	Cardiometabolic	P58546	MTPN	ENSG00000105887	7	135926760	135977359	-1	01:01:00	A	explore
MTR	MTR	MTR:Q99707:OID30110:v1	Methionine synthase	OID30110	Q99707	MTR	Cardiometabolic_II	Q99707	MTR	ENSG00000116984	1	236795260	236921278	1	01:01:00	A	expand
MTSS1	MTSS1	MTSS1:O43312:OID31492:v1	Protein MTSS 1	OID31492	O43312	MTSS1	Oncology_II	O43312	MTSS1	ENSG00000170873	8	124550784	124728473	-1	01:01:00	D	expand
MTSS2	MTSS1L	MTSS2:Q765P7:OID31409:v1	Protein MTSS 2	OID31409	Q765P7	MTSS2	Oncology_II	Q765P7	MTSS2	ENSG00000132613	16	70661204	70686053	-1	01:01:00	C	expand
MTUS1	MTUS1	MTUS1:Q9ULD2:OID31315:v1	Microtubule-associated tumor suppressor 1	OID31315	Q9ULD2	MTUS1	Oncology_II	Q9ULD2	MTUS1	ENSG00000129422	8	17643795	17801094	-1	01:01:00	B	expand
MUC13	MUC13	MUC13:Q9H3R2:OID20866:v1	Mucin-13	OID20866	Q9H3R2	MUC13	Neurology	Q9H3R2	MUC13	ENSG00000173702	3	124905442	124953819	-1	01:01:00	A	explore
MUC16	MUC16	MUC16:Q8WXI7:OID21378:v1	Mucin-16	OID21378	Q8WXI7	MUC16	Oncology	Q8WXI7	MUC16	ENSG00000181143	19	8848844	8981342	-1	01:01:00	B	explore
MUCL3	MUCL3	MUCL3:Q3MIW9:OID31170:v1	Mucin-like protein 3	OID31170	Q3MIW9	MUCL3	Oncology_II	Q3MIW9	MUCL3	ENSG00000168631	6	30934523	30954221	1	01:01:00	A	expand
MVK	MVK	MVK:Q03426:OID20459:v1	Mevalonate kinase	OID20459	Q03426	MVK	Inflammation	Q03426	MVK	ENSG00000110921	12	109573255	109598125	1	01:01:00	A	explore
MXRA8	MXRA8	MXRA8:Q9BRK3:OID30583:v1	Matrix remodeling-associated protein 8	OID30583	Q9BRK3	MXRA8	Inflammation_II	Q9BRK3	MXRA8	ENSG00000162576	1	1352689	1361777	-1	01:10:00	B	expand
MYBPC1	MYBPC1	MYBPC1:Q00872:OID30296:v1	Myosin-binding protein C, slow-type	OID30296	Q00872	MYBPC1	Cardiometabolic_II	Q00872	MYBPC1	ENSG00000196091	12	101568353	101686028	1	01:10:00	C	expand
MYBPC2	MYBPC2	MYBPC2:Q14324:OID30199:v1	Myosin-binding protein C, fast-type	OID30199	Q14324	MYBPC2	Cardiometabolic_II	Q14324	MYBPC2	ENSG00000086967	19	50432892	50466321	1	01:01:00	B	expand
MYDGF	MYDGF	MYDGF:Q969H8:OID30313:v1	Myeloid-derived growth factor	OID30313	Q969H8	MYDGF	Cardiometabolic_II	Q969H8	MYDGF	ENSG00000074842	19	4641374	4670362	-1	01:10:00	C	expand
MYH4	MYH4	MYH4:Q9Y623:OID30061:v1	Myosin-4	OID30061	Q9Y623	MYH4	Cardiometabolic_II	Q9Y623	MYH4	ENSG00000264424	17	10443290	10469559	-1	01:01:00	A	expand
MYH7B	MYH7B	MYH7B:A7E2Y1:OID31178:v1	Myosin-7B	OID31178	A7E2Y1	MYH7B	Oncology_II	A7E2Y1	MYH7B	ENSG00000078814	20	34955810	35002437	1	01:01:00	A	expand
MYH9	MYH9	MYH9:P35579:OID30382:v1	Myosin-9	OID30382	P35579	MYH9	Cardiometabolic_II	P35579	MYH9	ENSG00000100345	22	36281280	36388010	-1	0.111111	D	expand
MYL1	MYL1	MYL1:P05976:OID30120:v1	Myosin light chain 1/3, skeletal muscle isoform	OID30120	P05976	MYL1	Cardiometabolic_II	P05976	MYL1	ENSG00000168530	2	210290150	210315174	-1	01:01:00	A	expand
MYL3	MYL3	MYL3:P08590:OID30251:v1	Myosin light chain 3	OID30251	P08590	MYL3	Cardiometabolic_II	P08590	MYL3	ENSG00000160808	3	46835111	46882172	-1	01:01:00	B	expand
MYL4	MYL4	MYL4:P12829:OID30245:v1	Myosin light chain 4	OID30245	P12829	MYL4	Cardiometabolic_II	P12829	MYL4	ENSG00000198336	17	47200446	47223679	1	01:01:00	B	expand
MYL6B	MYL6B	MYL6B:P14649:OID30936:v1	Myosin light chain 6B	OID30936	P14649	MYL6B	Neurology_II	P14649	MYL6B	ENSG00000196465	12	56152256	56159647	1	01:01:00	B	expand
MYLPF	MYLPF	MYLPF:Q96A32:OID30917:v1	Myosin regulatory light chain 2, skeletal muscle isoform	OID30917	Q96A32	MYLPF	Neurology_II	Q96A32	MYL11	ENSG00000180209	16	30370934	30377991	1	01:01:00	B	expand
MYO6	MYO6	MYO6:Q9UM54:OID30989:v1	Unconventional myosin-VI	OID30989	Q9UM54	MYO6	Neurology_II	Q9UM54	MYO6	ENSG00000196586	6	75749201	75919537	1	01:01:00	C	expand
MYO9B	MYO9B	MYO9B:Q13459:OID20451:v1	Unconventional myosin-IXb	OID20451	Q13459	MYO9B	Inflammation	Q13459	MYO9B	ENSG00000099331	19	17075777	17214537	1	01:01:00	A	explore
MYOC	MYOC	MYOC:Q99972:OID21121:v1	Myocilin	OID21121	Q99972	MYOC	Neurology	Q99972	MYOC	ENSG00000034971	1	171635417	171652688	-1	0.111111	D	explore
MYOM1	MYOM1	MYOM1:P52179:OID30834:v1	Myomesin-1	OID30834	P52179	MYOM1	Neurology_II	P52179	MYOM1	ENSG00000101605	18	3066807	3219968	-1	01:01:00	A	expand
MYOM2	MYOM2	MYOM2:P54296:OID30131:v1	Myomesin-2	OID30131	P54296	MYOM2	Cardiometabolic_II	P54296	MYOM2	ENSG00000036448	8	2045046	2165552	1	01:01:00	A	expand
MYOM3	MYOM3	MYOM3:Q5VTT5:OID30633:v1	Myomesin-3	OID30633	Q5VTT5	MYOM3	Inflammation_II	Q5VTT5	MYOM3	ENSG00000142661	1	24056035	24112135	-1	01:10:00	B	expand
MZB1	MZB1	MZB1:Q8WU39:OID20732:v1	Marginal zone B- and B1-cell-specific protein	OID20732	Q8WU39	MZB1	Inflammation	Q8WU39	MZB1	ENSG00000170476	5	139387467	139390081	-1	01:10:00	D	explore
MZT1	MZT1	MZT1:Q08AG7:OID21186:v1	Mitotic-spindle organizing protein 1	OID21186	Q08AG7	MZT1	Oncology	Q08AG7	MZT1	ENSG00000204899	13	72708367	72727629	-1	01:01:00	A	explore
NAA10	NAA10	NAA10:P41227:OID30188:v1	N-alpha-acetyltransferase 10	OID30188	P41227	NAA10	Cardiometabolic_II	P41227	NAA10	ENSG00000102030	X	153929225	153935080	-1	01:01:00	A	expand
NAA80	NAA80	NAA80:Q93015:OID30893:v1	N-alpha-acetyltransferase 80	OID30893	Q93015	NAA80	Neurology_II	Q93015	NAA80	ENSG00000243477	3	50296402	50299416	-1	01:01:00	B	expand
NAAA	NAAA	NAAA:Q02083:OID20931:v1	N-acylethanolamine-hydrolyzing acid amidase	OID20931	Q02083	NAAA	Neurology	Q02083	NAAA	ENSG00000138744	4	75913660	75941013	-1	01:01:00	B	explore
NACC1	NACC1	NACC1:Q96RE7:OID31393:v1	Nucleus accumbens-associated protein 1	OID31393	Q96RE7	NACC1	Oncology_II	Q96RE7	NACC1	ENSG00000160877	19	13116862	13141147	1	01:01:00	C	expand
NADK	NADK	NADK:O95544:OID20178:v1	NAD kinase	OID20178	O95544	NADK	Cardiometabolic	O95544	NADK	ENSG00000008130	1	1751232	1780457	-1	01:10:00	B	explore
NAGA	NAGA	NAGA:P17050:OID30509:v1	Alpha-N-acetylgalactosaminidase	OID30509	P17050	NAGA	Inflammation_II	P17050	NAGA	ENSG00000198951	22	42058334	42070842	-1	01:01:00	A	expand
NAGK	NAGK	NAGK:Q9UJ70:OID30271:v1	N-acetyl-D-glucosamine kinase	OID30271	Q9UJ70	NAGK	Cardiometabolic_II	Q9UJ70	NAGK	ENSG00000124357	2	71064344	71079808	1	01:01:00	B	expand
NAGPA	NAGPA	NAGPA:Q9UK23:OID30643:v1	N-acetylglucosamine-1-phosphodiester alpha-N-acetylglucosaminidase	OID30643	Q9UK23	NAGPA	Inflammation_II	Q9UK23	NAGPA	ENSG00000103174	16	5024844	5034141	-1	01:10:00	B	expand
NAMPT	NAMPT	NAMPT:P43490:OID21227:v1	Nicotinamide phosphoribosyltransferase	OID21227	P43490	NAMPT	Oncology	P43490	NAMPT	ENSG00000105835	7	106248298	106285966	-1	01:01:00	A	explore
NAP1L4	NAP1L4	NAP1L4:Q99733:OID31475:v1	Nucleosome assembly protein 1-like 4	OID31475	Q99733	NAP1L4	Oncology_II	Q99733	NAP1L4	ENSG00000205531	11	2944431	2992377	-1	01:01:00	D	expand
NAPRT	NAPRT	NAPRT:Q6XQN6:OID31114:v1	Nicotinate phosphoribosyltransferase	OID31114	Q6XQN6	NAPRT	Neurology_II	Q6XQN6	NAPRT	ENSG00000147813	8	143574785	143578649	-1	01:01:00	D	expand
NARS1	NARS	NARS1:O43776:OID31035:v1	Asparagine--tRNA ligase, cytoplasmic	OID31035	O43776	NARS1	Neurology_II	O43776	NARS1	ENSG00000134440	18	57600656	57622213	-1	01:01:00	C	expand
NBL1	NBL1	NBL1:P41271:OID21486:v1	Neuroblastoma suppressor of tumorigenicity 1	OID21486	P41271	NBL1	Oncology	P41271	NBL1	ENSG00000158747	1	19596979	19658456	1	01:10:00	D	explore
NBN	NBN	NBN:O60934:OID20442:v1	Nibrin	OID20442	O60934	NBN	Inflammation	O60934	NBN	ENSG00000104320	8	89933331	90003228	-1	01:01:00	A	explore
NCAM1	NCAM1	NCAM1:P13591:OID20354:v1	Neural cell adhesion molecule 1	OID20354	P13591	NCAM1	Cardiometabolic	P13591	NCAM1	ENSG00000149294	11	112961247	113278436	1	0.736111	D	explore
NCAM2	NCAM2	NCAM2:O15394:OID21095:v1	Neural cell adhesion molecule 2	OID21095	O15394	NCAM2	Neurology	O15394	NCAM2	ENSG00000154654	21	20998409	21543329	1	0.111111	D	explore
NCAN	NCAN	NCAN:O14594:OID21055:v1	Neurocan core protein	OID21055	O14594	NCAN	Neurology	O14594	NCAN	ENSG00000130287	19	19211958	19252233	1	01:10:00	C	explore
NCF2	NCF2	NCF2:P19878:OID20567:v1	Neutrophil cytosol factor 2	OID20567	P19878	NCF2	Inflammation	P19878	NCF2	ENSG00000116701	1	183555562	183590876	-1	01:01:00	B	explore
NCK2	NCK2	NCK2:O43639:OID20683:v1	Cytoplasmic protein NCK2	OID20683	O43639	NCK2	Inflammation	O43639	NCK2	ENSG00000071051	2	105744912	105894274	1	01:10:00	D	explore
NCLN	NCLN	NCLN:Q969V3:OID20448:v1	Nicalin	OID20448	Q969V3	NCLN	Inflammation	Q969V3	NCLN	ENSG00000125912	19	3185563	3209575	1	01:01:00	A	explore
NCR1	NCR1	NCR1:O76036:OID20566:v1	Natural cytotoxicity triggering receptor 1	OID20566	O76036	NCR1	Inflammation	O76036	NCR1	ENSG00000189430	19	54906148	54916140	1	01:01:00	B	explore
NCR3LG1	NCR3LG1	NCR3LG1:Q68D85:OID31490:v1	Natural cytotoxicity triggering receptor 3 ligand 1	OID31490	Q68D85	NCR3LG1	Oncology_II	Q68D85	NCR3LG1	ENSG00000188211	11	17351800	17377341	1	01:01:00	D	expand
NCS1	NCS1	NCS1:P62166:OID21458:v1	Neuronal calcium sensor 1	OID21458	P62166	NCS1	Oncology	P62166	NCS1	ENSG00000107130	9	130172404	130237303	1	01:01:00	C	explore
NDRG1	NDRG1	NDRG1:Q92597:OID20792:v1	Protein NDRG1	OID20792	Q92597	NDRG1	Neurology	Q92597	NDRG1	ENSG00000104419	8	133237175	133302022	-1	01:01:00	A	explore
NDST1	NDST1	NDST1:P52848:OID31369:v1	Bifunctional heparan sulfate N-deacetylase/N-sulfotransferase 1	OID31369	P52848	NDST1	Oncology_II	P52848	NDST1	ENSG00000070614	5	150485818	150558211	1	01:01:00	C	expand
NDUFA5	NDUFA5	NDUFA5:Q16718:OID30520:v1	NADH dehydrogenase [ubiquinone] 1 alpha subcomplex subunit 5	OID30520	Q16718	NDUFA5	Inflammation_II	Q16718	NDUFA5	ENSG00000128609	7	123536997	123557904	-1	01:01:00	A	expand
NDUFB7	NDUFB7	NDUFB7:P17568:OID31521:v1	NADH dehydrogenase [ubiquinone] 1 beta subcomplex subunit 7	OID31521	P17568	NDUFB7	Oncology_II	P17568	NDUFB7	ENSG00000099795	19	14566078	14572066	-1	01:01:00	D	expand
NDUFS6	NDUFS6	NDUFS6:O75380:OID21224:v1	NADH dehydrogenase [ubiquinone] iron-sulfur protein 6, mitochondrial	OID21224	O75380	NDUFS6	Oncology	O75380	NDUFS6	ENSG00000145494	5	1801407	1816048	1	01:01:00	A	explore
NEB	NEB	NEB:P20929:OID30105:v1	Nebulin	OID30105	P20929	NEB	Cardiometabolic_II	P20929	NEB	ENSG00000183091	2	151485336	151734487	-1	01:01:00	A	expand
NECAP2	NECAP2	NECAP2:Q9NVZ3:OID30089:v1	Adaptin ear-binding coat-associated protein 2	OID30089	Q9NVZ3	NECAP2	Cardiometabolic_II	Q9NVZ3	NECAP2	ENSG00000157191	1	16440721	16460078	1	01:01:00	A	expand
NECTIN1	NECTIN1	NECTIN1:Q15223:OID30545:v1	Nectin-1	OID30545	Q15223	NECTIN1	Inflammation_II	Q15223	NECTIN1	ENSG00000110400	11	119623408	119729200	-1	01:01:00	A	expand
NECTIN2	NECTIN2	NECTIN2:Q92692:OID20222:v1	Nectin-2	OID20222	Q92692	NECTIN2	Cardiometabolic	Q92692	NECTIN2	ENSG00000130202	19	44846175	44889223	1	01:10:00	B	explore
NECTIN4	NECTIN4	NECTIN4:Q96NY8:OID21490:v1	Nectin-4	OID21490	Q96NY8	NECTIN4	Oncology	Q96NY8	NECTIN4	ENSG00000143217	1	161070998	161089558	-1	01:10:00	D	explore
NEDD4L	NEDD4L	NEDD4L:Q96PU5:OID30521:v1	E3 ubiquitin-protein ligase NEDD4-like	OID30521	Q96PU5	NEDD4L	Inflammation_II	Q96PU5	NEDD4L	ENSG00000049759	18	58044226	58401540	1	01:01:00	A	expand
NEDD9	NEDD9	NEDD9:Q14511:OID30503:v1	Enhancer of filamentation 1	OID30503	Q14511	NEDD9	Inflammation_II	Q14511	NEDD9	ENSG00000111859	6	11183298	11382348	-1	01:01:00	A	expand
NEFL	NEFL	NEFL:P07196:OID20871:v1	Neurofilament light polypeptide	OID20871	P07196	NEFL	Neurology	P07196	NEFL	ENSG00000277586	8	24950955	24956721	-1	01:01:00	A	explore
NEK7	NEK7	NEK7:Q8TDX7:OID31250:v1	Serine/threonine-protein kinase Nek7	OID31250	Q8TDX7	NEK7	Oncology_II	Q8TDX7	NEK7	ENSG00000151414	1	198156994	198322420	1	01:01:00	B	expand
NELL1	NELL1	NELL1:Q92832:OID21494:v1	Protein kinase C-binding protein NELL1	OID21494	Q92832	NELL1	Oncology	Q92832	NELL1	ENSG00000165973	11	20669551	21575686	1	01:10:00	D	explore
NELL2	NELL2	NELL2:Q99435:OID20706:v1	Protein kinase C-binding protein NELL2	OID20706	Q99435	NELL2	Inflammation	Q99435	NELL2	ENSG00000184613	12	44508275	44921848	-1	01:10:00	D	explore
NENF	NENF	NENF:Q9UMX5:OID31354:v1	Neudesin	OID31354	Q9UMX5	NENF	Oncology_II	Q9UMX5	NENF	ENSG00000117691	1	212432920	212446379	1	01:01:00	C	expand
NEO1	NEO1	NEO1:Q92859:OID31066:v1	Neogenin	OID31066	Q92859	NEO1	Neurology_II	Q92859	NEO1	ENSG00000067141	15	73051710	73305205	1	01:01:00	C	expand
NEXN	NEXN	NEXN:Q0ZGT2:OID30678:v1	Nexilin	OID30678	Q0ZGT2	NEXN	Inflammation_II	Q0ZGT2	NEXN	ENSG00000162614	1	77888513	77943895	1	0.736111	C	expand
NFASC	NFASC	NFASC:O94856:OID20634:v1	Neurofascin	OID20634	O94856	NFASC	Inflammation	O94856	NFASC	ENSG00000163531	1	204828651	205022822	1	01:01:00	C	explore
NFAT5	NFAT5	NFAT5:O94916:OID30522:v1	Nuclear factor of activated T-cells 5	OID30522	O94916	NFAT5	Inflammation_II	O94916	NFAT5	ENSG00000102908	16	69565094	69704666	1	01:01:00	A	expand
NFATC1	NFATC1	NFATC1:O95644:OID20545:v1	Nuclear factor of activated T-cells, cytoplasmic 1	OID20545	O95644	NFATC1	Inflammation	O95644	NFATC1	ENSG00000131196	18	79395856	79529325	1	01:01:00	B	explore
NFATC3	NFATC3	NFATC3:Q12968:OID20470:v1	Nuclear factor of activated T-cells, cytoplasmic 3	OID20470	Q12968	NFATC3	Inflammation	Q12968	NFATC3	ENSG00000072736	16	68084751	68229259	1	01:01:00	A	explore
NFE2	NFE2	NFE2:Q16621:OID30268:v1	Transcription factor NF-E2 45 kDa subunit	OID30268	Q16621	NFE2	Cardiometabolic_II	Q16621	NFE2	ENSG00000123405	12	54292111	54301015	-1	01:01:00	B	expand
NFIC	NFIC	NFIC:P08651:OID30988:v1	Nuclear factor 1 C-type	OID30988	P08651	NFIC	Neurology_II	P08651	NFIC	ENSG00000141905	19	3314403	3469217	1	01:01:00	C	expand
NFKB1	NFKB1	NFKB1:P19838:OID30160:v1	Nuclear factor NF-kappa-B p105 subunit	OID30160	P19838	NFKB1	Cardiometabolic_II	P19838	NFKB1	ENSG00000109320	4	102501330	102617302	1	01:01:00	A	expand
NFKB2	NFKB2	NFKB2:Q00653:OID31258:v1	Nuclear factor NF-kappa-B p100 subunit	OID31258	Q00653	NFKB2	Oncology_II	Q00653	NFKB2	ENSG00000077150	10	102394110	102402524	1	01:01:00	B	expand
NFKBIE	NFKBIE	NFKBIE:O00221:OID21212:v1	NF-kappa-B inhibitor epsilon	OID21212	O00221	NFKBIE	Oncology	O00221	NFKBIE	ENSG00000146232	6	44258166	44265788	-1	01:01:00	A	explore
NFU1	NFU1	NFU1:Q9UMS0:OID31510:v1	NFU1 iron-sulfur cluster scaffold homolog, mitochondrial	OID31510	Q9UMS0	NFU1	Oncology_II	Q9UMS0	NFU1	ENSG00000169599	2	69396113	69437628	-1	01:01:00	D	expand
NFX1	NFX1	NFX1:Q12986:OID30158:v1	Transcriptional repressor NF-X1	OID30158	Q12986	NFX1	Cardiometabolic_II	Q12986	NFX1	ENSG00000086102	9	33290512	33371157	1	01:01:00	A	expand
NFYA	NFYA	NFYA:P23511:OID30134:v1	Nuclear transcription factor Y subunit alpha	OID30134	P23511	NFYA	Cardiometabolic_II	P23511	NFYA	ENSG00000001167	6	41072974	41102403	1	01:01:00	A	expand
NGF	NGF	NGF:P01138:OID20920:v1	Beta-nerve growth factor	OID20920	P01138	NGF	Neurology	P01138	NGF	ENSG00000134259	1	115285904	115338770	-1	01:01:00	B	explore
NGFR	NGFR	NGFR:P08138:OID30300:v1	Tumor necrosis factor receptor superfamily member 16	OID30300	P08138	NGFR	Cardiometabolic_II	P08138	NGFR	ENSG00000064300	17	49495293	49515008	1	01:10:00	C	expand
NGRN	NGRN	NGRN:Q9NPE2:OID31115:v1	Neugrin	OID31115	Q9NPE2	NGRN	Neurology_II	Q9NPE2	NGRN	ENSG00000182768	15	90265659	90275778	1	01:01:00	D	expand
NHLRC3	NHLRC3	NHLRC3:Q5JS37:OID30614:v1	NHL repeat-containing protein 3	OID30614	Q5JS37	NHLRC3	Inflammation_II	Q5JS37	NHLRC3	ENSG00000188811	13	39038306	39050109	1	01:10:00	B	expand
NID1	NID1	NID1:P14543:OID20362:v1	Nidogen-1	OID20362	P14543	NID1	Cardiometabolic	P14543	NID1	ENSG00000116962	1	235975830	236065109	-1	0.736111	D	explore
NID2	NID2	NID2:Q14112:OID21085:v1	Nidogen-2	OID21085	Q14112	NID2	Neurology	Q14112	NID2	ENSG00000087303	14	52004809	52069059	-1	0.111111	D	explore
NINJ1	NINJ1	NINJ1:Q92982:OID21167:v1	Ninjurin-1	OID21167	Q92982	NINJ1	Oncology	Q92982	NINJ1	ENSG00000131669	9	93121496	93134251	-1	01:01:00	A	explore
NIT1	NIT1	NIT1:Q86X76:OID30252:v1	Deaminated glutathione amidase	OID30252	Q86X76	NIT1	Cardiometabolic_II	Q86X76	NIT1	ENSG00000158793	1	161118086	161125445	1	01:01:00	B	expand
NIT2	NIT2	NIT2:Q9NQR4:OID30336:v1	Omega-amidase NIT2	OID30336	Q9NQR4	NIT2	Cardiometabolic_II	Q9NQR4	NIT2	ENSG00000114021	3	100334739	100361635	1	01:10:00	C	expand
NLGN1	NLGN1	NLGN1:Q8N2Q7:OID30900:v1	Neuroligin-1	OID30900	Q8N2Q7	NLGN1	Neurology_II	Q8N2Q7	NLGN1	ENSG00000169760	3	173396284	174294372	1	01:01:00	B	expand
NLGN2	NLGN2	NLGN2:Q8NFZ4:OID30878:v1	Neuroligin-2	OID30878	Q8NFZ4	NLGN2	Neurology_II	Q8NFZ4	NLGN2	ENSG00000169992	17	7404874	7419860	1	01:01:00	A	expand
NME1	NME1	NME1:P15531:OID30451:v1	Nucleoside diphosphate kinase A	OID30451	P15531	NME1	Inflammation_II	P15531	NME1	ENSG00000239672	17	51153559	51162428	1	01:01:00	A	expand
NME3	NME3	NME3:Q13232:OID20789:v1	Nucleoside diphosphate kinase 3	OID20789	Q13232	NME3	Inflammation	Q13232	NME3	ENSG00000103024	16	1770320	1771561	-1	01:10:00	D	explore
NMI	NMI	NMI:Q13287:OID31378:v1	N-myc-interactor	OID31378	Q13287	NMI	Oncology_II	Q13287	NMI	ENSG00000123609	2	151270470	151289894	-1	01:01:00	C	expand
NMNAT1	NMNAT1	NMNAT1:Q9HAN9:OID20913:v1	Nicotinamide/nicotinic acid mononucleotide adenylyltransferase 1	OID20913	Q9HAN9	NMNAT1	Neurology	Q9HAN9	NMNAT1	ENSG00000173614	1	9943428	9985501	1	01:01:00	B	explore
NMRK2	NMRK2	NMRK2:Q9NPI5:OID31163:v1	Nicotinamide riboside kinase 2	OID31163	Q9NPI5	NMRK2	Oncology_II	Q9NPI5	NMRK2	ENSG00000077009	19	3933069	3942416	1	01:01:00	A	expand
NMT1	NMT1	NMT1:P30419:OID31021:v1	Glycylpeptide N-tetradecanoyltransferase 1	OID31021	P30419	NMT1	Neurology_II	P30419	NMT1	ENSG00000136448	17	44957992	45109016	1	01:01:00	C	expand
NOMO1	NOMO1	NOMO1:Q15155:OID21106:v1	Nodal modulator 1	OID21106	Q15155	NOMO1	Neurology	Q15155	NOMO1	ENSG00000103512	16	14833721	14896157	1	0.111111	D	explore
NOP56	NOP56	NOP56:O00567:OID30055:v1	Nucleolar protein 56	OID30055	O00567	NOP56	Cardiometabolic_II	O00567	NOP56	ENSG00000101361	20	2652593	2658393	1	01:01:00	A	expand
NOS1	NOS1	NOS1:P29475:OID20863:v1	Nitric oxide synthase, brain	OID20863	P29475	NOS1	Neurology	P29475	NOS1	ENSG00000089250	12	117208142	117452170	-1	01:01:00	A	explore
NOS2	NOS2	NOS2:P35228:OID30087:v1	Nitric oxide synthase, inducible	OID30087	P35228	NOS2	Cardiometabolic_II	P35228	NOS2	ENSG00000007171	17	27756766	27800529	-1	01:01:00	A	expand
NOS3	NOS3	NOS3:P29474:OID20834:v1	Nitric oxide synthase, endothelial	OID20834	P29474	NOS3	Neurology	P29474	NOS3	ENSG00000164867	7	150991017	151014588	1	01:01:00	A	explore
NOTCH1	NOTCH1	NOTCH1:P46531:OID20311:v1	Neurogenic locus notch homolog protein 1	OID20311	P46531	NOTCH1	Cardiometabolic	P46531	NOTCH1	ENSG00000148400	9	136494433	136546048	-1	0.111111	C	explore
NOTCH2	NOTCH2	NOTCH2:Q04721:OID30407:v1	Neurogenic locus notch homolog protein 2	OID30407	Q04721	NOTCH2	Cardiometabolic_II	Q04721	NOTCH2	ENSG00000134250	1	119911553	120100779	-1	0.111111	D	expand
NOTCH3	NOTCH3	NOTCH3:Q9UM47:OID20253:v1	Neurogenic locus notch homolog protein 3	OID20253	Q9UM47	NOTCH3	Cardiometabolic	Q9UM47	NOTCH3	ENSG00000074181	19	15159038	15200995	-1	0.111111	C	explore
NPC2	NPC2	NPC2:P61916:OID30418:v1	NPC intracellular cholesterol transporter 2	OID30418	P61916	NPC2	Cardiometabolic_II	P61916	NPC2	ENSG00000119655	14	74476192	74494177	-1	0.111111	D	expand
NPDC1	NPDC1	NPDC1:Q9NQX5:OID20205:v1	Neural proliferation differentiation and control protein 1	OID20205	Q9NQX5	NPDC1	Cardiometabolic	Q9NQX5	NPDC1	ENSG00000107281	9	137039463	137046179	-1	01:10:00	B	explore
NPHS1	NPHS1	NPHS1:O60500:OID30540:v1	Nephrin	OID30540	O60500	NPHS1	Inflammation_II	O60500	NPHS1	ENSG00000161270	19	35825372	35869287	-1	01:01:00	A	expand
NPHS2	NPHS2	NPHS2:Q9NP85:OID30462:v1	Podocin	OID30462	Q9NP85	NPHS2	Inflammation_II	Q9NP85	NPHS2	ENSG00000116218	1	179550539	179575952	-1	01:01:00	A	expand
NPL	NPL	NPL:Q9BXD5:OID30329:v1	N-acetylneuraminate lyase	OID30329	Q9BXD5	NPL	Cardiometabolic_II	Q9BXD5	NPL	ENSG00000135838	1	182789293	182830384	1	01:10:00	C	expand
NPM1	NPM1	NPM1:P06748:OID20961:v1	Nucleophosmin	OID20961	P06748	NPM1	Neurology	P06748	NPM1	ENSG00000181163	5	171387116	171411810	1	01:01:00	B	explore
NPPB	NPPB	NPPB:P16860:OID20049:v1	Natriuretic peptides B	OID20049	P16860	NPPB	Cardiometabolic	P16860	NPPB	ENSG00000120937	1	11857464	11858945	-1	01:01:00	A	explore
NTproBNP	NPPB	NTproBNP:NTproBNP:OID20125:v1	NT-proBNP	OID20125	NTproBNP	NTproBNP	Cardiometabolic	P16860	NPPB	ENSG00000120937	1	11857464	11858945	-1	01:10:00	B	explore
NPPC	NPPC	NPPC:P23582:OID20568:v1	C-type natriuretic peptide [Cleaved into: CNP-22; CNP-29; CNP-53]	OID20568	P23582	NPPC	Inflammation	P23582	NPPC	ENSG00000163273	2	231921809	231926396	-1	01:01:00	B	explore
NPR1	NPR1	NPR1:P16066:OID30116:v1	Atrial natriuretic peptide receptor 1	OID30116	P16066	NPR1	Cardiometabolic_II	P16066	NPR1	ENSG00000169418	1	153678688	153693992	1	01:01:00	A	expand
NPTN	NPTN	NPTN:Q9Y639:OID21235:v1	Neuroplastin	OID21235	Q9Y639	NPTN	Oncology	Q9Y639	NPTN	ENSG00000156642	15	73560014	73634134	-1	01:01:00	A	explore
NPTX1	NPTX1	NPTX1:Q15818:OID21074:v1	Neuronal pentraxin-1	OID21074	Q15818	NPTX1	Neurology	Q15818	NPTX1	ENSG00000171246	17	80466834	80477843	-1	0.111111	D	explore
NPTX2	NPTX2	NPTX2:P47972:OID30390:v1	Neuronal pentraxin-2	OID30390	P47972	NPTX2	Cardiometabolic_II	P47972	NPTX2	ENSG00000106236	7	98617285	98629869	1	0.111111	D	expand
NPTXR	NPTXR	NPTXR:O95502:OID20191:v1	Neuronal pentraxin receptor	OID20191	O95502	NPTXR	Cardiometabolic	O95502	NPTXR	ENSG00000221890	22	38818452	38844028	-1	01:10:00	B	explore
NPY	NPY	NPY:P01303:OID21388:v1	Pro-neuropeptide Y [Cleaved into: Neuropeptide Y	OID21388	P01303	NPY	Oncology	P01303	NPY	ENSG00000122585	7	24284188	24291862	1	01:01:00	C	explore
NRCAM	NRCAM	NRCAM:Q92823:OID20229:v1	Neuronal cell adhesion molecule	OID20229	Q92823	NRCAM	Cardiometabolic	Q92823	NRCAM	ENSG00000091129	7	108147623	108456717	-1	01:10:00	B	explore
NRGN	NRGN	NRGN:Q92686:OID30674:v1	Neurogranin	OID30674	Q92686	NRGN	Inflammation_II	Q92686	NRGN	ENSG00000154146	11	124739942	124747210	1	0.736111	C	expand
NRN1	NRN1	NRN1:Q9NPD7:OID30983:v1	Neuritin	OID30983	Q9NPD7	NRN1	Neurology_II	Q9NPD7	NRN1	ENSG00000124785	6	5997999	6007605	-1	01:01:00	C	expand
NRP1	NRP1	NRP1:O14786:OID20390:v1	Neuropilin-1	OID20390	O14786	NRP1	Cardiometabolic	O14786	NRP1	ENSG00000099250	10	33177492	33336262	-1	0.736111	D	explore
NRP2	NRP2	NRP2:O60462:OID21081:v1	Neuropilin-2	OID21081	O60462	NRP2	Neurology	O60462	NRP2	ENSG00000118257	2	205681990	205798133	1	0.111111	D	explore
NRTN	NRTN	NRTN:Q99748:OID20465:v1	Neurturin	OID20465	Q99748	NRTN	Inflammation	Q99748	NRTN	ENSG00000171119	19	5805067	5828324	1	01:01:00	A	explore
NRXN3	NRXN3	NRXN3:Q9Y4C0:OID30901:v1	Neurexin-3	OID30901	Q9Y4C0	NRXN3	Neurology_II	Q9Y4C0	NRXN3	ENSG00000021645	14	78170373	79868291	1	01:01:00	B	expand
NSFL1C	NSFL1C	NSFL1C:Q9UNZ2:OID21022:v1	NSFL1 cofactor p47	OID21022	Q9UNZ2	NSFL1C	Neurology	Q9UNZ2	NSFL1C	ENSG00000088833	20	1442162	1473842	-1	01:10:00	C	explore
NT5C	NT5C	NT5C:Q8TCD5:OID30294:v1	5'(3')-deoxyribonucleotidase, cytosolic type	OID30294	Q8TCD5	NT5C	Cardiometabolic_II	Q8TCD5	NT5C	ENSG00000125458	17	75130225	75131757	-1	01:10:00	C	expand
NT5C1A	NT5C1A	NT5C1A:Q9BXI3:OID31102:v1	Cytosolic 5'-nucleotidase 1A	OID31102	Q9BXI3	NT5C1A	Neurology_II	Q9BXI3	NT5C1A	ENSG00000116981	1	39651229	39672107	-1	01:01:00	D	expand
NT5C3A	NT5C3A	NT5C3A:Q9H0P0:OID20553:v1	Cytosolic 5'-nucleotidase 3A	OID20553	Q9H0P0	NT5C3A	Inflammation	Q9H0P0	NT5C3A	ENSG00000122643	7	33014130	33062796	-1	01:01:00	B	explore
NT5E	NT5E	NT5E:P21589:OID21498:v1	5'-nucleotidase	OID21498	P21589	NT5E	Oncology	P21589	NT5E	ENSG00000135318	6	85449584	85495791	1	01:10:00	D	explore
NTF3	NTF3	NTF3:P20783:OID20591:v1	Neurotrophin-3	OID20591	P20783	NTF3	Inflammation	P20783	NTF3	ENSG00000185652	12	5432108	5521536	1	01:01:00	B	explore
NTF4	NTF4	NTF4:P34130:OID21208:v1	Neurotrophin-4	OID21208	P34130	NTF4	Oncology	P34130	NTF4	ENSG00000225950	19	49061066	49065054	-1	01:01:00	A	explore
NTRK2	NTRK2	NTRK2:Q16620:OID20136:v1	BDNF/NT-3 growth factors receptor	OID20136	Q16620	NTRK2	Cardiometabolic	Q16620	NTRK2	ENSG00000148053	9	84668375	85095751	1	01:10:00	B	explore
NTRK3	NTRK3	NTRK3:Q16288:OID21057:v1	NT-3 growth factor receptor	OID21057	Q16288	NTRK3	Neurology	Q16288	NTRK3	ENSG00000140538	15	87859751	88256768	-1	01:10:00	C	explore
NUB1	NUB1	NUB1:Q9Y5A7:OID20510:v1	NEDD8 ultimate buster 1	OID20510	Q9Y5A7	NUB1	Inflammation	Q9Y5A7	NUB1	ENSG00000013374	7	151341772	151378449	1	01:01:00	B	explore
NUBP1	NUBP1	NUBP1:P53384:OID31412:v1	Cytosolic Fe-S cluster assembly factor NUBP1	OID31412	P53384	NUBP1	Oncology_II	P53384	NUBP1	ENSG00000103274	16	10743786	10769351	1	01:01:00	C	expand
NUCB2	NUCB2	NUCB2:P80303:OID21448:v1	Nucleobindin-2	OID21448	P80303	NUCB2	Oncology	P80303	NUCB2	ENSG00000070081	11	17208153	17349980	1	01:01:00	C	explore
NUDC	NUDC	NUDC:Q9Y266:OID20623:v1	Nuclear migration protein nudC	OID20623	Q9Y266	NUDC	Inflammation	Q9Y266	NUDC	ENSG00000090273	1	26900238	26946871	1	01:01:00	C	explore
NUDT10	NUDT10	NUDT10:Q8NFP7:OID30198:v1	Diphosphoinositol polyphosphate phosphohydrolase 3-alpha	OID30198	Q8NFP7	NUDT10	Cardiometabolic_II	Q8NFP7	NUDT10	ENSG00000122824	X	51332231	51337525	1	01:01:00	B	expand
NUDT15	NUDT15	NUDT15:Q9NV35:OID30102:v1	Nucleotide triphosphate diphosphatase NUDT15	OID30102	Q9NV35	NUDT15	Cardiometabolic_II	Q9NV35	NUDT15	ENSG00000136159	13	48037726	48047221	1	01:01:00	A	expand
NUDT16	NUDT16	NUDT16:Q96DE0:OID31484:v1	U8 snoRNA-decapping enzyme	OID31484	Q96DE0	NUDT16	Oncology_II	Q96DE0	NUDT16	ENSG00000198585	3	131381671	131388830	1	01:01:00	D	expand
NUDT2	NUDT2	NUDT2:P50583:OID21308:v1	Diadenosine tetraphosphatase	OID21308	P50583	NUDT2	Oncology	P50583	NUDT2	ENSG00000164978	9	34329506	34343711	1	01:01:00	B	explore
NUDT5	NUDT5	NUDT5:Q9UKK9:OID21115:v1	ADP-sugar pyrophosphatase	OID21115	Q9UKK9	NUDT5	Neurology	Q9UKK9	NUDT5	ENSG00000165609	10	12165330	12196144	-1	0.111111	D	explore
NUMB	NUMB	NUMB:P49757:OID30568:v1	Protein numb homolog	OID30568	P49757	NUMB	Inflammation_II	P49757	NUMB	ENSG00000133961	14	73275107	73458617	-1	01:01:00	A	expand
NUP50	NUP50	NUP50:Q9UKX7:OID30100:v1	Nuclear pore complex protein Nup50	OID30100	Q9UKX7	NUP50	Cardiometabolic_II	Q9UKX7	NUP50	ENSG00000093000	22	45163925	45188017	1	01:01:00	A	expand
NXPE4	NXPE4	NXPE4:Q6UWF7:OID30076:v1	NXPE family member 4	OID30076	Q6UWF7	NXPE4	Cardiometabolic_II	Q6UWF7	NXPE4	ENSG00000137634	11	114570591	114595786	-1	01:01:00	A	expand
NXPH1	NXPH1	NXPH1:P58417:OID20849:v1	Neurexophilin-1	OID20849	P58417	NXPH1	Neurology	P58417	NXPH1	ENSG00000122584	7	8433609	8752961	1	01:01:00	A	explore
NXPH3	NXPH3	NXPH3:O95157:OID30565:v1	Neurexophilin-3	OID30565	O95157	NXPH3	Inflammation_II	O95157	NXPH3	ENSG00000182575	17	49575871	49583827	1	01:01:00	A	expand
OBP2B	OBP2B	OBP2B:Q9NPH6:OID20980:v1	Odorant-binding protein 2b	OID20980	Q9NPH6	OBP2B	Neurology	Q9NPH6	OBP2B	ENSG00000171102	9	133205277	133209250	-1	01:01:00	B	explore
OCLN	OCLN	OCLN:Q16625:OID31069:v1	Occludin	OID31069	Q16625	OCLN	Neurology_II	Q16625	OCLN	ENSG00000197822	5	69492292	69558104	1	01:01:00	C	expand
ODAM	ODAM	ODAM:A1E959:OID20793:v1	Odontogenic ameloblast-associated protein	OID20793	A1E959	ODAM	Neurology	A1E959	ODAM	ENSG00000109205	4	70195725	70204576	1	01:01:00	A	explore
OFD1	OFD1	OFD1:O75665:OID31268:v1	Oral-facial-digital syndrome 1 protein	OID31268	O75665	OFD1	Oncology_II	O75665	OFD1	ENSG00000046651	X	13734743	13777955	1	01:01:00	B	expand
OGA	OGA	OGA:O60502:OID31465:v1	Protein O-GlcNAcase	OID31465	O60502	OGA	Oncology_II	O60502	OGA	ENSG00000198408	10	101784443	101818465	-1	01:01:00	D	expand
OGFR	OGFR	OGFR:Q9NZT2:OID21360:v1	Opioid growth factor receptor	OID21360	Q9NZT2	OGFR	Oncology	Q9NZT2	OGFR	ENSG00000060491	20	62804835	62814000	1	01:01:00	B	explore
OGN	OGN	OGN:P20774:OID21123:v1	Mimecan	OID21123	P20774	OGN	Neurology	P20774	OGN	ENSG00000106809	9	92383268	92404696	-1	0.111111	D	explore
OGT	OGT	OGT:O15294:OID31300:v1	UDP-N-acetylglucosamine--peptide N-acetylglucosaminyltransferase 110 kDa subunit	OID31300	O15294	OGT	Oncology_II	O15294	OGT	ENSG00000147162	X	71533087	71575892	1	01:01:00	B	expand
OLFM4	OLFM4	OLFM4:Q6UX06:OID30665:v1	Olfactomedin-4	OID30665	Q6UX06	OLFM4	Inflammation_II	Q6UX06	OLFM4	ENSG00000102837	13	53028813	53052057	1	01:10:00	B	expand
OLR1	OLR1	OLR1:P78380:OID20183:v1	Oxidized low-density lipoprotein receptor 1	OID20183	P78380	OLR1	Cardiometabolic	P78380	OLR1	ENSG00000173391	12	10158301	10172138	-1	01:10:00	B	explore
OMD	OMD	OMD:Q99983:OID20725:v1	Osteomodulin	OID20725	Q99983	OMD	Inflammation	Q99983	OMD	ENSG00000127083	9	92412380	92424471	-1	01:10:00	D	explore
OMG	OMG	OMG:P23515:OID21352:v1	Oligodendrocyte-myelin glycoprotein	OID21352	P23515	OMG	Oncology	P23515	OMG	ENSG00000126861	17	31272013	31297539	-1	01:01:00	B	explore
OMP	OMP	OMP:P47874:OID30835:v1	Olfactory marker protein	OID30835	P47874	OMP	Neurology_II	P47874	OMP	ENSG00000254550	11	77102840	77103331	1	01:01:00	A	expand
OPHN1	OPHN1	OPHN1:O60890:OID31087:v1	Oligophrenin-1	OID31087	O60890	OPHN1	Neurology_II	O60890	OPHN1	ENSG00000079482	X	67949349	68433913	-1	01:01:00	D	expand
OPLAH	OPLAH	OPLAH:O14841:OID30201:v1	5-oxoprolinase	OID30201	O14841	OPLAH	Cardiometabolic_II	O14841	OPLAH	ENSG00000178814	8	144051266	144063965	-1	01:01:00	B	expand
OPTC	OPTC	OPTC:Q9UBM4:OID21362:v1	Opticin	OID21362	Q9UBM4	OPTC	Oncology	Q9UBM4	OPTC	ENSG00000188770	1	203494153	203508949	1	01:01:00	B	explore
ORM1	ORM1	ORM1:P02763:OID30768:v1	Alpha-1-acid glycoprotein 1	OID30768	P02763	ORM1	Inflammation_II	P02763	ORM1	ENSG00000229314	9	114323098	114326479	1	1:100000	D	expand
OSBPL2	OSBPL2	OSBPL2:Q9H1P3:OID31085:v1	Oxysterol-binding protein-related protein 2	OID31085	Q9H1P3	OSBPL2	Neurology_II	Q9H1P3	OSBPL2	ENSG00000130703	20	62231922	62296213	1	01:01:00	D	expand
OSCAR	OSCAR	OSCAR:Q8IYS5:OID20776:v1	Osteoclast-associated immunoglobulin-like receptor	OID20776	Q8IYS5	OSCAR	Inflammation	Q8IYS5	OSCAR	ENSG00000170909	19	54094668	54102692	-1	01:10:00	D	explore
OSM	OSM	OSM:P13725:OID20574:v1	Oncostatin-M	OID20574	P13725	OSM	Inflammation	P13725	OSM	ENSG00000099985	22	30262829	30266851	-1	01:01:00	B	explore
OSMR	OSMR	OSMR:Q99650:OID20356:v1	Oncostatin-M-specific receptor subunit beta	OID20356	Q99650	OSMR	Cardiometabolic	Q99650	OSMR	ENSG00000145623	5	38845858	38945596	1	0.736111	D	explore
OSTN	OSTN	OSTN:P61366:OID30909:v1	Osteocrin	OID30909	P61366	OSTN	Neurology_II	P61366	OSTN	ENSG00000188729	3	191199241	191265615	1	01:01:00	B	expand
OTOA	OTOA	OTOA:Q7RTW8:OID30825:v1	Otoancorin	OID30825	Q7RTW8	OTOA	Neurology_II	Q7RTW8	OTOA	ENSG00000155719	16	21663968	21761935	1	01:01:00	A	expand
OTUD6B	OTUD6B	OTUD6B:Q8N6M0:OID31487:v1	Deubiquitinase OTUD6B	OID31487	Q8N6M0	OTUD6B	Oncology_II	Q8N6M0	OTUD6B	ENSG00000155100	8	91070196	91087095	1	01:01:00	D	expand
OTUD7B	OTUD7B	OTUD7B:Q6GQQ9:OID31064:v1	OTU domain-containing protein 7B	OID31064	Q6GQQ9	OTUD7B	Neurology_II	Q6GQQ9	OTUD7B	ENSG00000264522	1	149937812	150010726	-1	01:01:00	C	expand
OXCT1	OXCT1	OXCT1:P55809:OID30227:v1	Succinyl-CoA:3-ketoacid coenzyme A transferase 1, mitochondrial	OID30227	P55809	OXCT1	Cardiometabolic_II	P55809	OXCT1	ENSG00000083720	5	41730065	41870425	-1	01:01:00	B	expand
OXT	OXT	OXT:P01178:OID21047:v1	Oxytocin-neurophysin 1	OID21047	P01178	OXT	Neurology	P01178	OXT	ENSG00000101405	20	3071620	3072517	1	01:10:00	C	explore
P4HB	P4HB	P4HB:P07237:OID21509:v1	Protein disulfide-isomerase	OID21509	P07237	P4HB	Oncology	P07237	P4HB	ENSG00000185624	17	81843159	81860856	-1	01:10:00	D	explore
PACS2	PACS2	PACS2:Q86VP3:OID30186:v1	Phosphofurin acidic cluster sorting protein 2	OID30186	Q86VP3	PACS2	Cardiometabolic_II	Q86VP3	PACS2	ENSG00000179364	14	105300563	105398147	1	01:01:00	A	expand
PADI2	PADI2	PADI2:Q9Y2J8:OID20467:v1	Protein-arginine deiminase type-2	OID20467	Q9Y2J8	PADI2	Inflammation	Q9Y2J8	PADI2	ENSG00000117115	1	17066761	17119451	-1	01:01:00	A	explore
PADI4	PADI4	PADI4:Q9UM07:OID20832:v1	Protein-arginine deiminase type-4	OID20832	Q9UM07	PADI4	Neurology	Q9UM07	PADI4	ENSG00000159339	1	17308195	17364004	1	01:01:00	A	explore
PAEP	PAEP	PAEP:P09466:OID20925:v1	Glycodelin	OID20925	P09466	PAEP	Neurology	P09466	PAEP	ENSG00000122133	9	135561756	135566955	1	01:01:00	B	explore
PAFAH1B3	PAFAH1B3	PAFAH1B3:Q15102:OID30998:v1	Platelet-activating factor acetylhydrolase IB subunit alpha1	OID30998	Q15102	PAFAH1B3	Neurology_II	Q15102	PAFAH1B3	ENSG00000079462	19	42297033	42303546	-1	01:01:00	C	expand
PAFAH2	PAFAH2	PAFAH2:Q99487:OID31286:v1	Platelet-activating factor acetylhydrolase 2, cytoplasmic	OID31286	Q99487	PAFAH2	Oncology_II	Q99487	PAFAH2	ENSG00000158006	1	25959767	25998117	-1	01:01:00	B	expand
PAG1	PAG1	PAG1:Q9NWQ8:OID20108:v1	Phosphoprotein associated with glycosphingolipid-enriched microdomains 1	OID20108	Q9NWQ8	PAG1	Cardiometabolic	Q9NWQ8	PAG1	ENSG00000076641	8	80967810	81112068	-1	01:01:00	A	explore
PAGR1	PAGR1	PAGR1:Q9BTK6:OID30206:v1	PAXIP1-associated glutamate-rich protein 1	OID30206	Q9BTK6	PAGR1	Cardiometabolic_II	Q9BTK6	PAGR1	ENSG00000280789	16	29816152	29822489	1	01:01:00	B	expand
PAIP2B	PAIP2B	PAIP2B:Q9ULR5:OID31228:v1	Polyadenylate-binding protein-interacting protein 2B	OID31228	Q9ULR5	PAIP2B	Oncology_II	Q9ULR5	PAIP2B	ENSG00000124374	2	71182738	71227103	-1	01:01:00	A	expand
PAK4	PAK4	PAK4:O96013:OID20819:v1	Serine/threonine-protein kinase PAK 4	OID20819	O96013	PAK4	Neurology	O96013	PAK4	ENSG00000130669	19	39125770	39182816	1	01:01:00	A	explore
PALLD	PALLD	PALLD:Q8WX93:OID30444:v1	Palladin	OID30444	Q8WX93	PALLD	Inflammation_II	Q8WX93	PALLD	ENSG00000129116	4	168497052	168928457	1	01:01:00	A	expand
PALM	PALM	PALM:O75781:OID31515:v1	Paralemmin-1	OID31515	O75781	PALM	Oncology_II	O75781	PALM	ENSG00000099864	19	708935	748329	1	01:01:00	D	expand
PALM2	PALM2-AKAP2	PALM2:Q8IXS6:OID31096:v1	Paralemmin-2	OID31096	Q8IXS6	PALM2	Neurology_II	Q8IXS6	PALM2AKAP2	ENSG00000157654	9	109498325	110172512	1	01:01:00	D	expand
PALM3	PALM3	PALM3:A6NDB9:OID30182:v1	Paralemmin-3	OID30182	A6NDB9	PALM3	Cardiometabolic_II	A6NDB9	PALM3	ENSG00000187867	19	14053363	14062076	-1	01:01:00	A	expand
PAM	PAM	PAM:P19021:OID20291:v1	Peptidyl-glycine alpha-amidating monooxygenase	OID20291	P19021	PAM	Cardiometabolic	P19021	PAM	ENSG00000145730	5	102753981	103029730	1	0.111111	C	explore
PAMR1	PAMR1	PAMR1:Q6UXH9:OID21153:v1	Inactive serine protease PAMR1	OID21153	Q6UXH9	PAMR1	Neurology	Q6UXH9	PAMR1	ENSG00000149090	11	35431823	35530300	-1	0.111111	D	explore
PAPPA	PAPPA	PAPPA:Q13219:OID20421:v1	Pappalysin-1	OID20421	Q13219	PAPPA	Inflammation	Q13219	PAPPA	ENSG00000182752	9	116153791	116402321	1	01:01:00	A	explore
PARD3	PARD3	PARD3:Q8TEW0:OID31301:v1	Partitioning defective 3 homolog	OID31301	Q8TEW0	PARD3	Oncology_II	Q8TEW0	PARD3	ENSG00000148498	10	34109560	34815325	-1	01:01:00	B	expand
PARK7	PARK7	PARK7:Q99497:OID21160:v1	Protein/nucleic acid deglycase DJ-1	OID21160	Q99497	PARK7	Neurology	Q99497	PARK7	ENSG00000116288	1	7954291	7985505	1	0.111111	D	explore
PARP1	PARP1	PARP1:P09874:OID20500:v1	Poly [ADP-ribose] polymerase 1	OID20500	P09874	PARP1	Inflammation	P09874	PARP1	ENSG00000143799	1	226360210	226408154	-1	01:01:00	B	explore
PAXX	PAXX	PAXX:Q9BUH6:OID30591:v1	Protein PAXX	OID30591	Q9BUH6	PAXX	Inflammation_II	Q9BUH6	PAXX	ENSG00000148362	9	136992422	136993984	1	01:10:00	B	expand
PBK	PBK	PBK:Q96KB5:OID31158:v1	Lymphokine-activated killer T-cell-originated protein kinase	OID31158	Q96KB5	PBK	Oncology_II	Q96KB5	PBK	ENSG00000168078	8	27809624	27838082	-1	01:01:00	A	expand
PBLD	PBLD	PBLD:P30039:OID20839:v1	Phenazine biosynthesis-like domain-containing protein	OID20839	P30039	PBLD	Neurology	P30039	PBLD	ENSG00000108187	10	68282660	68333049	-1	01:01:00	A	explore
PBXIP1	PBXIP1	PBXIP1:Q96AQ6:OID31435:v1	Pre-B-cell leukemia transcription factor-interacting protein 1	OID31435	Q96AQ6	PBXIP1	Oncology_II	Q96AQ6	PBXIP1	ENSG00000163346	1	154944076	154956123	-1	01:01:00	D	expand
PCARE	PCARE	PCARE:A6NGG8:OID30838:v1	Photoreceptor cilium actin regulator	OID30838	A6NGG8	PCARE	Neurology_II	A6NGG8	PCARE	ENSG00000179270	2	29060976	29074523	-1	01:01:00	A	expand
PCBD1	PCBD1	PCBD1:P61457:OID30610:v1	Pterin-4-alpha-carbinolamine dehydratase	OID30610	P61457	PCBD1	Inflammation_II	P61457	PCBD1	ENSG00000166228	10	70882280	70888565	-1	01:10:00	B	expand
PCBP2	PCBP2	PCBP2:Q15366:OID31003:v1	Poly(rC)-binding protein 2	OID31003	Q15366	PCBP2	Neurology_II	Q15366	PCBP2	ENSG00000197111	12	53452102	53481162	1	01:01:00	C	expand
PCDH1	PCDH1	PCDH1:Q08174:OID20614:v1	Protocadherin-1	OID20614	Q08174	PCDH1	Inflammation	Q08174	PCDH1	ENSG00000156453	5	141853090	141879246	-1	01:01:00	C	explore
PCDH12	PCDH12	PCDH12:Q9NPG4:OID31045:v1	Protocadherin-12	OID31045	Q9NPG4	PCDH12	Neurology_II	Q9NPG4	PCDH12	ENSG00000113555	5	141943581	141969741	-1	01:01:00	C	expand
PCDH17	PCDH17	PCDH17:O14917:OID20132:v1	Protocadherin-17	OID20132	O14917	PCDH17	Cardiometabolic	O14917	PCDH17	ENSG00000118946	13	57631744	57729311	1	01:10:00	B	explore
PCDH7	PCDH7	PCDH7:O60245:OID31456:v1	Protocadherin-7	OID31456	O60245	PCDH7	Oncology_II	O60245	PCDH7	ENSG00000169851	4	30720369	31146805	1	01:01:00	D	expand
PCDH9	PCDH9	PCDH9:Q9HC56:OID31516:v1	Protocadherin-9	OID31516	Q9HC56	PCDH9	Oncology_II	Q9HC56	PCDH9	ENSG00000184226	13	66302834	67230445	-1	01:01:00	D	expand
PCDHB15	PCDHB15	PCDHB15:Q9Y5E8:OID31377:v1	Protocadherin beta-15	OID31377	Q9Y5E8	PCDHB15	Oncology_II	Q9Y5E8	PCDHB15	ENSG00000113248	5	141245395	141249365	1	01:01:00	C	expand
PCNA	PCNA	PCNA:P12004:OID31161:v1	Proliferating cell nuclear antigen	OID31161	P12004	PCNA	Oncology_II	P12004	PCNA	ENSG00000132646	20	5114953	5126626	-1	01:01:00	A	expand
PCOLCE	PCOLCE	PCOLCE:Q15113:OID20384:v1	Procollagen C-endopeptidase enhancer 1	OID20384	Q15113	PCOLCE	Cardiometabolic	Q15113	PCOLCE	ENSG00000106333	7	100602363	100608175	1	0.736111	D	explore
PCSK7	PCSK7	PCSK7:Q16549:OID31410:v1	Proprotein convertase subtilisin/kexin type 7	OID31410	Q16549	PCSK7	Oncology_II	Q16549	PCSK7	ENSG00000160613	11	117204337	117232525	-1	01:01:00	C	expand
PCSK9	PCSK9	PCSK9:Q8NBP7:OID20235:v1	Proprotein convertase subtilisin/kexin type 9	OID20235	Q8NBP7	PCSK9	Cardiometabolic	Q8NBP7	PCSK9	ENSG00000169174	1	55039447	55064852	1	0.111111	C	explore
PCYT2	PCYT2	PCYT2:Q99447:OID31519:v1	Ethanolamine-phosphate cytidylyltransferase	OID31519	Q99447	PCYT2	Oncology_II	Q99447	PCYT2	ENSG00000185813	17	81900958	81911432	-1	01:01:00	D	expand
PDAP1	PDAP1	PDAP1:Q13442:OID30323:v1	28 kDa heat- and acid-stable phosphoprotein	OID30323	Q13442	PDAP1	Cardiometabolic_II	Q13442	PDAP1	ENSG00000106244	7	99392048	99408597	-1	01:10:00	C	expand
PDCD1	PDCD1	PDCD1:Q15116:OID21396:v1	Programmed cell death protein 1	OID21396	Q15116	PDCD1	Oncology	Q15116	PDCD1	ENSG00000188389	2	241849884	241858894	-1	01:01:00	C	explore
PDCD1LG2	PDCD1LG2	PDCD1LG2:Q9BQ51:OID21273:v1	Programmed cell death 1 ligand 2	OID21273	Q9BQ51	PDCD1LG2	Oncology	Q9BQ51	PDCD1LG2	ENSG00000197646	9	5510531	5571282	1	01:01:00	B	explore
PDCD5	PDCD5	PDCD5:O14737:OID21021:v1	Programmed cell death protein 5	OID21021	O14737	PDCD5	Neurology	O14737	PDCD5	ENSG00000105185	19	32581190	32587453	1	01:10:00	C	explore
PDCD6	PDCD6	PDCD6:O75340:OID20163:v1	Programmed cell death protein 6	OID20163	O75340	PDCD6	Cardiometabolic	O75340	PDCD6	ENSG00000249915	5	271621	314974	1	01:10:00	B	explore
PDCL2	PDCL2	PDCL2:Q8N4E4:OID31168:v1	Phosducin-like protein 2	OID31168	Q8N4E4	PDCL2	Oncology_II	Q8N4E4	PDCL2	ENSG00000163440	4	55556519	55592245	-1	01:01:00	A	expand
PDE1C	PDE1C	PDE1C:Q14123:OID31201:v1	Calcium/calmodulin-dependent 3',5'-cyclic nucleotide phosphodiesterase 1C	OID31201	Q14123	PDE1C	Oncology_II	Q14123	PDE1C	ENSG00000154678	7	31751179	32428131	-1	01:01:00	A	expand
[truncated: 959 more rows]
