# Supplementary material for: Rare variant associations with plasma protein levels in the UK Biobank
Source: Nature. 2023 Oct 4;622(7982):339–47. doi: 10.1038/s41586-023-06547-x (PMC10567546; doi:10.1038/s41586-023-06547-x)
Supplement: Supplementary file 4 — Supplementary Datasets 1–20. [file 41586_2023_6547_MOESM4_ESM.zip › 2022-09-14560C-s4/2022-09-14560C-Supp table 10 - Multi-ancestry Collapsing plt1x10-6.xlsx]

## Sheet: Multi-ancestry Collap plt1x10-6
Gene	Protein	cis_trans_position_1mb_coding_region	nSamples	nCarriers	nNonCarriers	p-value	beta	lower	upper	se	model	Panel	Olink Assay	Euro_p	Euro_beta
VSIG4	VSIG4	cis-position, cis-gene	48515	802	47713	0	-1.7088	-1.77292	-1.64469	0.0327109	rec	Neurology	VSIG4:Q9Y279:OID21144:v1:Neurology	8.17337e-45	-1.4389
GLA	GLA	cis-position, cis-gene	47880	157	47723	1.26172e-294	-2.82238	-2.97211	-2.67264	0.0763946	rec	InflammationII	GLA:P06280:OID30594:v1:InflammationII	3.785e-277	-2.84638
PHYKPL	PHYKPL	cis-position, cis-gene	47955	307	47648	3.50867e-236	-1.84218	-1.9516	-1.73277	0.0558219	flexdmg	InflammationII	PHYKPL:Q8IUZ5:OID30634:v1:InflammationII	1.73588e-213	-1.82572
CFHR5	CFHR5	cis-position, cis-gene	48471	298	48173	2.26308e-235	-1.87873	-1.99052	-1.76695	0.0570327	rec	InflammationII	CFHR5:Q9BXR6:OID30716:v1:InflammationII	3.95959e-226	-1.8787
BTD	BTD	cis-position, cis-gene	49054	656	48398	3.67318e-227	-1.23879	-1.31385	-1.16373	0.0382955	flexdmg	InflammationII	BTD:P43251:OID30754:v1:InflammationII	4.37847e-136	-1.07089
NAGPA	NAGPA	cis-position, cis-gene	47955	174	47781	1.7712e-225	-2.37647	-2.52099	-2.23195	0.073736	flexdmg	InflammationII	NAGPA:Q9UK23:OID30643:v1:InflammationII	4.60824e-211	-2.40132
F11	F11	cis-position, cis-gene	48441	363	48078	1.06049e-218	-1.59305	-1.69146	-1.49465	0.0502067	flexdmg	InflammationII	F11:P03951:OID30773:v1:InflammationII	1.02521e-199	-1.62367
F11	F11	cis-position, cis-gene	48441	272	48169	5.36003e-210	-1.80165	-1.91527	-1.68803	0.0579693	ptvraredmg	InflammationII	F11:P03951:OID30773:v1:InflammationII	2.84903e-196	-1.87285
DPP4	DPP4	cis-position, cis-gene	47666	328	47338	2.05271e-200	-1.57595	-1.67773	-1.47418	0.0519258	flexdmg	Cardiometabolic	DPP4:P27487:OID20406:v1:Cardiometabolic	2.48835e-176	-1.56668
AOC3	AOC3	cis-position, cis-gene	48762	179	48583	1.23216e-198	-2.12954	-2.26771	-1.99137	0.0704933	flexdmg	Cardiometabolic	AOC3:Q16853:OID20389:v1:Cardiometabolic	6.52605e-190	-2.17812
CFI	CFI	cis-position, cis-gene	49054	321	48733	1.67451e-197	-1.6201	-1.72552	-1.51468	0.0537876	flexdmg	InflammationII	CFI:P05156:OID30772:v1:InflammationII	1.40657e-189	-1.62883
KLKB1	KLKB1	cis-position, cis-gene	48190	420	47770	1.29291e-196	-1.39296	-1.48381	-1.30212	0.0463492	flexdmg	InflammationII	KLKB1:P03952:OID30760:v1:InflammationII	8.69504e-91	-1.1045
AOC3	AOC3	cis-position, cis-gene	48762	166	48596	7.79389e-193	-2.17849	-2.32199	-2.035	0.0732121	ptvraredmg	Cardiometabolic	AOC3:Q16853:OID20389:v1:Cardiometabolic	5.48634e-186	-2.23229
PHYKPL	PHYKPL	cis-position, cis-gene	47955	231	47724	1.61506e-189	-1.90091	-2.02723	-1.7746	0.0644464	ptvraredmg	InflammationII	PHYKPL:Q8IUZ5:OID30634:v1:InflammationII	1.49868e-170	-1.8802
GRHPR	GRHPR	cis-position, cis-gene	48975	444	48531	1.19635e-188	-1.36398	-1.45484	-1.27312	0.0463558	flexdmg	CardiometabolicII	GRHPR:Q9UBQ7:OID30289:v1:CardiometabolicII	5.37834e-180	-1.36721
SGSH	SGSH	cis-position, cis-gene	48186	480	47706	4.67774e-188	-1.31871	-1.40669	-1.23073	0.044886	flexdmg	CardiometabolicII	SGSH:P51688:OID30341:v1:CardiometabolicII	2.00274e-181	-1.34915
TNFRSF10B	TNFRSF10B	cis-position, cis-gene	48204	119	48085	1.67775e-182	2.38972	2.22783	2.5516	0.0825943	ptv	Neurology	TNFRSF10B:O14763:OID20981:v1:Neurology	2.93394e-177	2.38548
SSNA1	SSNA1	cis-position, cis-gene	48778	139	48639	8.70219e-181	-2.3972	-2.56038	-2.23401	0.083257	flexdmg	OncologyII	SSNA1:O43805:OID31453:v1:OncologyII	6.12862e-166	-2.39322
THBS4	THBS4	cis-position, cis-gene	48601	692	47909	9.94534e-181	-1.07544	-1.14866	-1.00222	0.0373567	flexdmg	Cardiometabolic	THBS4:P35443:OID20368:v1:Cardiometabolic	3.95232e-164	-1.06643
AMPD3	AMPD3	cis-position, cis-gene	48847	581	48266	9.60384e-180	-1.15681	-1.23579	-1.07782	0.040296	flexdmg	NeurologyII	AMPD3:Q01432:OID31139:v1:NeurologyII	1.47769e-152	-1.22337
STAB1	MFAP4	trans-position, trans-gene	47955	822	47133	1.26973e-176	0.958273	0.892265	1.02428	0.0336773	ptvraredmg	InflammationII	MFAP4:P55083:OID30598:v1:InflammationII	2.45198e-161	0.980984
NAGPA	NAGPA	cis-position, cis-gene	47955	133	47822	4.3042e-176	-2.40058	-2.56619	-2.23497	0.0844948	ptvraredmg	InflammationII	NAGPA:Q9UK23:OID30643:v1:InflammationII	1.12006e-165	-2.43958
DPT	DPT	cis-position, cis-gene	49169	152	49017	9.5675e-175	-2.06453	-2.20754	-1.92153	0.0729596	flexnonsynmtr	Cardiometabolic	DPT:Q07507:OID20278:v1:Cardiometabolic	3.11228e-177	-2.13699
HGFAC	HGFAC	cis-position, cis-gene	48622	455	48167	2.80914e-174	-1.29976	-1.3899	-1.20961	0.0459935	flexdmg	InflammationII	HGFAC:Q04756:OID30718:v1:InflammationII	4.57064e-163	-1.33701
PLA2G7	PLA2G7	cis-position, cis-gene	48579	305	48274	3.79264e-174	-1.52523	-1.63106	-1.41941	0.0539927	flexdmg	Neurology	PLA2G7:Q13093:OID21105:v1:Neurology	1.54483e-163	-1.55884
KYNU	KYNU	cis-position, cis-gene	49113	177	48936	1.21729e-173	-2.02689	-2.16774	-1.88604	0.0718609	flexdmg	Inflammation	KYNU:Q16719:OID20669:v1:Inflammation	7.16497e-165	-2.07764
CNDP1	CNDP1	cis-position, cis-gene	48762	290	48472	4.07368e-173	-1.62884	-1.7422	-1.51548	0.057836	flexdmg	Cardiometabolic	CNDP1:Q96KN2:OID20347:v1:Cardiometabolic	2.50334e-164	-1.64189
CEACAM1	CEACAM1	cis-position, cis-gene	48642	147	48495	5.212e-171	-2.20559	-2.36005	-2.05114	0.0788052	rec	Oncology	CEACAM1:P13688:OID21528:v1:Oncology	8.39771e-178	-2.23407
ADAM8	ADAM8	cis-position, cis-gene	48906	164	48742	1.71945e-170	-2.1493	-2.30005	-1.99854	0.0769145	ptv	Neurology	ADAM8:P78325:OID21039:v1:Neurology	8.14372e-161	-2.14226
DPT	DPT	cis-position, cis-gene	49169	108	49061	8.40448e-168	-2.39882	-2.56845	-2.22919	0.0865447	flexdmg	Cardiometabolic	DPT:Q07507:OID20278:v1:Cardiometabolic	1.26792e-162	-2.42241
NPL	NPL	cis-position, cis-gene	48975	262	48713	1.15984e-167	-1.52232	-1.63001	-1.41462	0.0549447	flexdmg	CardiometabolicII	NPL:Q9BXD5:OID30329:v1:CardiometabolicII	9.46194e-157	-1.51
NAGPA	NAGPA	cis-position, cis-gene	47955	247	47708	8.29532e-167	-1.71625	-1.83797	-1.59453	0.0621009	flexnonsynmtr	InflammationII	NAGPA:Q9UK23:OID30643:v1:InflammationII	3.08979e-160	-1.7387
AOC3	AOC3	cis-position, cis-gene	48762	288	48474	1.60336e-166	-1.53916	-1.64842	-1.4299	0.0557454	flexnonsynmtr	Cardiometabolic	AOC3:Q16853:OID20389:v1:Cardiometabolic	5.2925e-163	-1.6258
KLKB1	KLKB1	cis-position, cis-gene	48190	307	47883	7.35012e-165	-1.4897	-1.59598	-1.38341	0.0542282	flexnonsynmtr	InflammationII	KLKB1:P03952:OID30760:v1:InflammationII	7.614e-62	-1.13518
DPT	DPT	cis-position, cis-gene	49169	105	49064	5.49457e-164	-2.40485	-2.57691	-2.23278	0.0877861	ptvraredmg	Cardiometabolic	DPT:Q07507:OID20278:v1:Cardiometabolic	9.10903e-159	-2.42929
STAB2	DKK3	trans-position, trans-gene	49169	1133	48036	4.84959e-161	0.772431	0.716652	0.82821	0.0284587	flexdmg	Cardiometabolic	DKK3:Q9UBP4:OID20264:v1:Cardiometabolic	2.30454e-149	0.787146
F11	F11	cis-position, cis-gene	48441	241	48200	1.98873e-160	-1.67126	-1.79218	-1.55035	0.0616907	flexnonsynmtr	InflammationII	F11:P03951:OID30773:v1:InflammationII	1.2894e-154	-1.71361
ADA	ADA	cis-position, cis-gene	49113	231	48882	2.20347e-160	-1.74065	-1.86661	-1.61469	0.0642645	flexdmg	Inflammation	ADA:P00813:OID20645:v1:Inflammation	1.38123e-152	-1.77912
STAB1	CSPG4	trans-position, trans-gene	48979	835	48144	7.26006e-160	0.885533	0.821348	0.949718	0.0327474	ptvraredmg	CardiometabolicII	CSPG4:Q6UVK1:OID30397:v1:CardiometabolicII	5.2997e-148	0.909986
CFI	CFI	cis-position, cis-gene	49054	222	48832	1.35319e-159	-1.74895	-1.87582	-1.62207	0.0647329	flexnonsynmtr	InflammationII	CFI:P05156:OID30772:v1:InflammationII	4.59889e-158	-1.83104
SIAE	SIAE	cis-position, cis-gene	48633	463	48170	3.29444e-154	-1.21831	-1.30825	-1.12837	0.0458882	flexdmg	Oncology	SIAE:Q9HAT2:OID21503:v1:Oncology	4.59572e-141	-1.20029
DPP4	DPP4	cis-position, cis-gene	47666	253	47413	4.28093e-153	-1.56649	-1.68255	-1.45042	0.0592169	ptvraredmg	Cardiometabolic	DPP4:P27487:OID20406:v1:Cardiometabolic	2.56536e-129	-1.54137
FAP	FAP	cis-position, cis-gene	49169	188	48981	6.64726e-153	-1.86951	-2.00814	-1.73089	0.070725	flexdmg	Cardiometabolic	FAP:Q12884:OID20330:v1:Cardiometabolic	1.60327e-138	-1.85834
KYNU	KYNU	cis-position, cis-gene	49113	151	48962	2.36529e-151	-2.04745	-2.20006	-1.89484	0.0778603	ptvraredmg	Inflammation	KYNU:Q16719:OID20669:v1:Inflammation	5.60592e-146	-2.10484
HPGDS	HPGDS	cis-position, cis-gene	47434	160	47274	2.79114e-151	-2.06093	-2.21456	-1.9073	0.0783822	flexdmg	Oncology	HPGDS:O60760:OID21266:v1:Oncology	3.08866e-147	-2.06006
THOP1	THOP1	cis-position, cis-gene	48343	161	48182	1.79416e-150	-1.95399	-2.10006	-1.80792	0.0745234	flexdmg	Cardiometabolic	THOP1:P52888:OID20194:v1:Cardiometabolic	2.63805e-142	-1.98663
NPL	NPL	cis-position, cis-gene	48975	194	48781	3.25751e-149	-1.66724	-1.79241	-1.54206	0.0638631	ptvraredmg	CardiometabolicII	NPL:Q9BXD5:OID30329:v1:CardiometabolicII	3.6983e-140	-1.66745
GRHPR	GRHPR	cis-position, cis-gene	48975	370	48605	1.22543e-147	-1.3201	-1.41975	-1.22045	0.0508408	flexnonsynmtr	CardiometabolicII	GRHPR:Q9UBQ7:OID30289:v1:CardiometabolicII	7.86055e-142	-1.32175
PHYKPL	PHYKPL	cis-position, cis-gene	47955	186	47769	1.91164e-147	-1.86669	-2.00768	-1.7257	0.0719344	raredmg	InflammationII	PHYKPL:Q8IUZ5:OID30634:v1:InflammationII	1.58603e-130	-1.83997
ADAM8	ADAM8	cis-position, cis-gene	48906	514	48392	4.39501e-147	-1.13152	-1.21709	-1.04594	0.0436615	ptvraredmg	Neurology	ADAM8:P78325:OID21039:v1:Neurology	4.60853e-141	-1.19692
GDF15	GDF15	cis-position, cis-gene	49169	143	49026	8.17407e-145	-1.77622	-1.91163	-1.64081	0.0690861	flexdmg	Cardiometabolic	GDF15:Q99988:OID20251:v1:Cardiometabolic	2.0418e-150	-1.83673
C7	C7	cis-position, cis-gene	48042	430	47612	5.75579e-144	-1.19772	-1.28929	-1.10614	0.0467214	flexdmg	InflammationII	C7:P10643:OID30766:v1:InflammationII	1.46265e-132	-1.22931
FCN2	FCN2	cis-position, cis-gene	48369	281	48088	1.31737e-143	-1.50622	-1.62154	-1.39091	0.0588322	flexdmg	Cardiometabolic	FCN2:Q15485:OID20382:v1:Cardiometabolic	3.44774e-139	-1.53631
ENPP6	ENPP6	cis-position, cis-gene	47733	216	47517	1.70761e-143	-1.67133	-1.79933	-1.54334	0.0653044	flexdmg	CardiometabolicII	ENPP6:Q6UWR7:OID30273:v1:CardiometabolicII	1.75814e-127	-1.73151
STAB1	CSPG4	trans-position, trans-gene	48979	1358	47621	8.72924e-143	0.659501	0.608862	0.710141	0.0258363	flexdmg	CardiometabolicII	CSPG4:Q6UVK1:OID30397:v1:CardiometabolicII	1.33454e-134	0.66734
STAB1	MFAP4	trans-position, trans-gene	47955	194	47761	9.2398e-143	1.76024	1.62508	1.8954	0.0689596	ptv	InflammationII	MFAP4:P55083:OID30598:v1:InflammationII	3.35788e-137	1.76547
C7	C7	cis-position, cis-gene	48042	130	47912	3.00892e-142	-2.15817	-2.32419	-1.99215	0.084705	ptv	InflammationII	C7:P10643:OID30766:v1:InflammationII	1.74761e-131	-2.195
ADAMTS13	ADAMTS13	cis-position, cis-gene	49169	337	48832	5.85015e-142	-1.36269	-1.46763	-1.25774	0.053543	flexdmg	Cardiometabolic	ADAMTS13:Q76LX8:OID20249:v1:Cardiometabolic	6.52473e-132	-1.37867
STAB1	MFAP4	trans-position, trans-gene	47955	1024	46931	1.74458e-141	0.769758	0.71038	0.829137	0.0302948	flexnonsynmtr	InflammationII	MFAP4:P55083:OID30598:v1:InflammationII	1.60446e-135	0.799762
STAB1	MFAP4	trans-position, trans-gene	47955	1332	46623	3.53819e-141	0.676195	0.623976	0.728413	0.026642	flexdmg	InflammationII	MFAP4:P55083:OID30598:v1:InflammationII	4.07084e-129	0.675532
FCN2	FCN2	cis-position, cis-gene	48369	306	48063	1.52455e-140	-1.42819	-1.53874	-1.31765	0.0564019	flexnonsynmtr	Cardiometabolic	FCN2:Q15485:OID20382:v1:Cardiometabolic	7.7118e-136	-1.45755
THOP1	THOP1	cis-position, cis-gene	48343	150	48193	7.34477e-140	-1.95094	-2.10233	-1.79955	0.0772378	ptvraredmg	Cardiometabolic	THOP1:P52888:OID20194:v1:Cardiometabolic	9.71458e-132	-1.97967
THBS4	THBS4	cis-position, cis-gene	48601	411	48190	2.3913e-139	-1.2209	-1.31582	-1.12599	0.0484272	flexnonsynmtr	Cardiometabolic	THBS4:P35443:OID20368:v1:Cardiometabolic	1.58275e-130	-1.23466
IL1R2	IL1R2	cis-position, cis-gene	48465	176	48289	3.96996e-139	-1.83995	-1.98311	-1.69679	0.0730401	flexdmg	Inflammation	IL1R2:P27930:OID20757:v1:Inflammation	3.50099e-123	-1.80064
ADAM8	ADAM8	cis-position, cis-gene	48906	905	48001	4.18649e-139	-0.832508	-0.89729	-0.767727	0.0330516	flexdmg	Neurology	ADAM8:P78325:OID21039:v1:Neurology	1.57804e-134	-0.858758
FAM20A	FAM20A	cis-position, cis-gene	48975	313	48662	5.98372e-139	-1.36466	-1.47092	-1.25841	0.0542099	flexdmg	CardiometabolicII	FAM20A:Q96MK3:OID30348:v1:CardiometabolicII	4.58596e-113	-1.28656
PEPD	PEPD	cis-position, cis-gene	49027	640	48387	2.45565e-138	-0.979561	-1.056	-0.90312	0.0390002	flexdmg	InflammationII	PEPD:P12955:OID30688:v1:InflammationII	2.51134e-131	-0.990127
PLA2G7	PLA2G7	cis-position, cis-gene	48579	169	48410	3.63972e-138	-1.82133	-1.96355	-1.67912	0.0725581	ptvraredmg	Neurology	PLA2G7:Q13093:OID21105:v1:Neurology	3.46453e-131	-1.8729
ADA	ADA	cis-position, cis-gene	49113	186	48927	4.63587e-137	-1.79153	-1.932	-1.65107	0.0716668	ptvraredmg	Inflammation	ADA:P00813:OID20645:v1:Inflammation	2.69418e-133	-1.82521
CD36	CD36	cis-position, cis-gene	47590	203	47387	4.32413e-136	-1.71741	-1.85254	-1.58227	0.0689441	ptv	InflammationII	CD36:P16671:OID30485:v1:InflammationII	9.78835e-97	-1.63387
PLA2G15	PLA2G15	cis-position, cis-gene	48716	247	48469	1.82093e-135	-1.55557	-1.67827	-1.43288	0.0625989	flexdmg	Oncology	PLA2G15:Q8NCC3:OID21473:v1:Oncology	2.33095e-121	-1.53801
BCHE	BCHE	cis-position, cis-gene	48239	399	47840	2.78724e-135	-1.20428	-1.29933	-1.10923	0.0484947	flexdmg	InflammationII	BCHE:P06276:OID30717:v1:InflammationII	1.77669e-119	-1.19497
STAB1	CD248	trans-position, trans-gene	48979	835	48144	9.90587e-135	0.824014	0.758838	0.88919	0.0332526	ptvraredmg	CardiometabolicII	CD248:Q9HCU0:OID30394:v1:CardiometabolicII	1.31979e-125	0.847423
SELP	SELP	cis-position, cis-gene	48762	400	48362	1.65329e-134	-1.22407	-1.32096	-1.12717	0.0494375	flexdmg	Cardiometabolic	SELP:P16109:OID20379:v1:Cardiometabolic	2.68362e-127	-1.22382
XPNPEP2	XPNPEP2	cis-position, cis-gene	48716	414	48302	1.01101e-133	-1.19853	-1.29369	-1.10337	0.0485512	rec	Oncology	XPNPEP2:O43895:OID21508:v1:Oncology	6.14571e-124	-1.1905
ENPP6	ENPP6	cis-position, cis-gene	47733	194	47539	1.06727e-133	-1.70117	-1.83624	-1.5661	0.0689144	ptvraredmg	CardiometabolicII	ENPP6:Q6UWR7:OID30273:v1:CardiometabolicII	2.64078e-118	-1.73198
CA12	CA12	cis-position, cis-gene	48348	75	48273	1.87571e-133	-2.79836	-3.02077	-2.57595	0.113473	ptv	Oncology	CA12:O43570:OID21344:v1:Oncology	1.73946e-128	-2.79182
AOC3	AOC3	cis-position, cis-gene	48762	79	48683	5.77302e-133	-2.61715	-2.82555	-2.40875	0.106326	ptv	Cardiometabolic	AOC3:Q16853:OID20389:v1:Cardiometabolic	5.06236e-127	-2.6301
NAGPA	NAGPA	cis-position, cis-gene	47955	103	47852	3.93234e-132	-2.35995	-2.54846	-2.17143	0.0961801	raredmg	InflammationII	NAGPA:Q9UK23:OID30643:v1:InflammationII	2.89746e-121	-2.35491
GALNT10	GALNT10	cis-position, cis-gene	48348	207	48141	9.76207e-132	-1.6464	-1.77812	-1.51468	0.067204	flexdmg	Oncology	GALNT10:Q86SR1:OID21371:v1:Oncology	1.34668e-116	-1.62591
C7	C7	cis-position, cis-gene	48042	302	47740	1.46846e-131	-1.36378	-1.47296	-1.2546	0.0557049	ptvraredmg	InflammationII	C7:P10643:OID30766:v1:InflammationII	5.06043e-122	-1.40082
FAP	FAP	cis-position, cis-gene	49169	157	49012	1.57643e-130	-1.88839	-2.04019	-1.73659	0.0774492	ptvraredmg	Cardiometabolic	FAP:Q12884:OID20330:v1:Cardiometabolic	1.44396e-116	-1.85661
TCN2	TCN2	cis-position, cis-gene	49092	122	48970	5.30881e-129	-2.10823	-2.27872	-1.93774	0.0869865	flexdmg	Cardiometabolic	TCN2:P20062:OID20341:v1:Cardiometabolic	4.42735e-127	-2.18555
CD109	CD109	cis-position, cis-gene	48579	343	48236	6.88443e-128	-1.28133	-1.38541	-1.17725	0.0531012	flexdmg	Neurology	CD109:Q6YHK3:OID21108:v1:Neurology	1.04346e-117	-1.29448
CA14	CA14	cis-position, cis-gene	48974	175	48799	1.81336e-127	-1.72018	-1.86014	-1.58021	0.0714097	flexdmg	Oncology	CA14:Q9ULX7:OID21401:v1:Oncology	1.19517e-115	-1.70868
ADAMTS13	ADAMTS13	cis-position, cis-gene	49169	211	48958	3.83826e-127	-1.62694	-1.7595	-1.49439	0.0676284	ptvraredmg	Cardiometabolic	ADAMTS13:Q76LX8:OID20249:v1:Cardiometabolic	9.90907e-116	-1.62723
CA4	CA4	cis-position, cis-gene	49169	137	49032	1.42158e-126	-2.02349	-2.18873	-1.85825	0.0843048	flexdmg	Cardiometabolic	CA4:P22748:OID20241:v1:Cardiometabolic	1.69949e-112	-2.09869
STAB2	DKK3	trans-position, trans-gene	49169	722	48447	2.38835e-126	0.852534	0.782853	0.922216	0.0355516	ptvraredmg	Cardiometabolic	DKK3:Q9UBP4:OID20264:v1:Cardiometabolic	3.88947e-113	0.856965
F11	F11	cis-position, cis-gene	48441	201	48240	1.13421e-125	-1.61873	-1.75139	-1.48606	0.0676852	raredmg	InflammationII	F11:P03951:OID30773:v1:InflammationII	4.08254e-113	-1.70611
CPQ	CPQ	cis-position, cis-gene	48899	220	48679	2.46897e-124	-1.57724	-1.70722	-1.44727	0.066314	flexnonsynmtr	CardiometabolicII	CPQ:Q9Y646:OID30406:v1:CardiometabolicII	1.68981e-128	-1.59931
STAB1	OMD	trans-position, trans-gene	48782	840	47942	5.35853e-124	0.784337	0.719613	0.849062	0.0330224	ptvraredmg	Inflammation	OMD:Q99983:OID20725:v1:Inflammation	1.58606e-114	0.804798
MELTF	MELTF	cis-position, cis-gene	48975	454	48521	5.50851e-124	-1.09128	-1.18133	-1.00122	0.045948	flexdmg	CardiometabolicII	MELTF:P08582:OID30347:v1:CardiometabolicII	2.92752e-112	-1.09412
TNFRSF10B	TNFRSF10B	cis-position, cis-gene	48204	161	48043	1.02839e-123	1.69014	1.55051	1.82977	0.0712393	ptvraredmg	Neurology	TNFRSF10B:O14763:OID20981:v1:Neurology	1.36098e-128	1.82245
ADAM8	ADAM8	cis-position, cis-gene	48906	548	48358	8.88491e-123	-1.00069	-1.08369	-0.917693	0.042345	flexnonsynmtr	Neurology	ADAM8:P78325:OID21039:v1:Neurology	2.20204e-118	-1.02921
TCN2	TCN2	cis-position, cis-gene	49092	103	48989	1.66346e-122	-2.23496	-2.42054	-2.04938	0.0946824	ptvraredmg	Cardiometabolic	TCN2:P20062:OID20341:v1:Cardiometabolic	6.85315e-120	-2.24568
SIAE	SIAE	cis-position, cis-gene	48633	334	48299	1.53607e-121	-1.2706	-1.37653	-1.16467	0.0540447	flexnonsynmtr	Oncology	SIAE:Q9HAT2:OID21503:v1:Oncology	2.08349e-118	-1.27229
DPT	DPT	cis-position, cis-gene	49169	61	49108	1.60525e-121	-2.71159	-2.93768	-2.4855	0.11535	ptv	Cardiometabolic	DPT:Q07507:OID20278:v1:Cardiometabolic	7.25268e-121	-2.71864
TCN2	TCN2	cis-position, cis-gene	49092	57	49035	1.92433e-121	-2.98956	-3.2389	-2.74021	0.127216	ptv	Cardiometabolic	TCN2:P20062:OID20341:v1:Cardiometabolic	3.2086e-121	-3.01612
KYNU	KYNU	cis-position, cis-gene	49113	167	48946	2.55738e-121	-1.74178	-1.88713	-1.59643	0.0741574	flexnonsynmtr	Inflammation	KYNU:Q16719:OID20669:v1:Inflammation	7.05366e-114	-1.80514
HGFAC	HGFAC	cis-position, cis-gene	48622	443	48179	1.57142e-120	-1.09364	-1.18521	-1.00208	0.0467166	flexnonsynmtr	InflammationII	HGFAC:Q04756:OID30718:v1:InflammationII	3.19254e-113	-1.11102
CD109	CD109	cis-position, cis-gene	48579	138	48441	6.22725e-120	-1.95148	-2.11528	-1.78767	0.0835724	ptv	Neurology	CD109:Q6YHK3:OID21108:v1:Neurology	1.20102e-105	-1.92137
EPHA1	EPHA1	cis-position, cis-gene	48699	364	48335	1.12232e-119	-1.12633	-1.22097	-1.03168	0.0482883	flexdmg	Inflammation	EPHA1:P21709:OID20677:v1:Inflammation	4.92744e-114	-1.2046
STAB1	CD248	trans-position, trans-gene	48979	1358	47621	1.6796e-119	0.611412	0.559996	0.662828	0.0262327	flexdmg	CardiometabolicII	CD248:Q9HCU0:OID30394:v1:CardiometabolicII	4.49284e-112	0.615389
ADA2	ADA2	cis-position, cis-gene	48289	233	48056	1.68847e-119	-1.47636	-1.60051	-1.35221	0.0633416	flexdmg	Cardiometabolic	ADA2:Q9NZK5:OID20394:v1:Cardiometabolic	2.98374e-110	-1.46833
IL1R2	IL1R2	cis-position, cis-gene	48465	249	48216	9.34362e-119	-1.42919	-1.54976	-1.30863	0.0615144	flexnonsynmtr	Inflammation	IL1R2:P27930:OID20757:v1:Inflammation	2.41917e-109	-1.4358
GCNT1	GCNT1	cis-position, cis-gene	48348	103	48245	1.39645e-118	-2.19872	-2.38435	-2.0131	0.0947063	flexdmg	Oncology	GCNT1:Q02742:OID21379:v1:Oncology	4.84776e-112	-2.27175
THOP1	THOP1	cis-position, cis-gene	48343	139	48204	2.60135e-118	-1.86227	-2.01967	-1.70486	0.0803077	raredmg	Cardiometabolic	THOP1:P52888:OID20194:v1:Cardiometabolic	1.12252e-111	-1.89181
PRCP	PRCP	cis-position, cis-gene	48863	116	48747	3.22132e-118	-2.05912	-2.23324	-1.885	0.0888351	ptvraredmg	Cardiometabolic	PRCP:P42785:OID20337:v1:Cardiometabolic	6.10134e-112	-2.12768
PHYKPL	PHYKPL	cis-position, cis-gene	47955	191	47764	3.43546e-118	-1.64772	-1.78706	-1.50838	0.071091	flexnonsynmtr	InflammationII	PHYKPL:Q8IUZ5:OID30634:v1:InflammationII	2.71269e-108	-1.66444
LY9	LY9	cis-position, cis-gene	48000	87	47913	5.37456e-117	-2.43661	-2.64373	-2.22948	0.105676	ptvraredmg	Inflammation	LY9:Q9HBG7:OID20670:v1:Inflammation	2.14933e-118	-2.48525
LY9	LY9	cis-position, cis-gene	48000	87	47913	5.37456e-117	-2.43661	-2.64373	-2.22948	0.105676	flexdmg	Inflammation	LY9:Q9HBG7:OID20670:v1:Inflammation	2.14933e-118	-2.48525
IGFALS	IGFBP3	trans-position, trans-gene	48762	283	48479	2.37709e-116	-1.29714	-1.40772	-1.18655	0.0564186	flexdmg	Cardiometabolic	IGFBP3:P17936:OID20398:v1:Cardiometabolic	1.09824e-111	-1.32326
WFIKKN1	WFIKKN1	cis-position, cis-gene	48047	185	47862	2.91958e-116	-1.58526	-1.72045	-1.45006	0.0689746	flexdmg	Neurology	WFIKKN1:Q96NZ8:OID20939:v1:Neurology	3.80116e-114	-1.62447
CPQ	CPQ	cis-position, cis-gene	48899	161	48738	8.21028e-116	-1.77752	-1.92941	-1.62562	0.0774968	flexdmg	CardiometabolicII	CPQ:Q9Y646:OID30406:v1:CardiometabolicII	4.22844e-118	-1.78523
PRCP	PRCP	cis-position, cis-gene	48863	128	48735	8.27938e-116	-1.94029	-2.1061	-1.77448	0.0845947	flexdmg	Cardiometabolic	PRCP:P42785:OID20337:v1:Cardiometabolic	1.05744e-110	-2.06582
ANGPTL4	ANGPTL4	cis-position, cis-gene	48700	236	48464	1.00277e-115	-1.44752	-1.57126	-1.32378	0.0631329	flexnonsynmtr	Inflammation	ANGPTL4:Q9BY76:OID20703:v1:Inflammation	6.40323e-118	-1.55004
BCHE	BCHE	cis-position, cis-gene	48239	336	47903	1.13538e-115	-1.21161	-1.31521	-1.10801	0.0528551	flexnonsynmtr	InflammationII	BCHE:P06276:OID30717:v1:InflammationII	1.09656e-108	-1.22316
SIGLEC1	SIGLEC1	cis-position, cis-gene	48782	536	48246	1.4995e-115	-0.965118	-1.04768	-0.88255	0.0421259	flexdmg	Inflammation	SIGLEC1:Q9BZZ2:OID20690:v1:Inflammation	1.35998e-108	-0.968527
TCTN3	TCTN3	cis-position, cis-gene	48975	71	48904	2.16684e-115	-2.63344	-2.8589	-2.40798	0.115028	ptv	CardiometabolicII	TCTN3:Q6NUS6:OID30326:v1:CardiometabolicII	1.08432e-109	-2.63662
DPP4	DPP4	cis-position, cis-gene	47666	251	47415	2.74509e-115	-1.36286	-1.47959	-1.24614	0.0595525	flexnonsynmtr	Cardiometabolic	DPP4:P27487:OID20406:v1:Cardiometabolic	4.35297e-99	-1.32908
STAB1	CSPG4	trans-position, trans-gene	48979	1044	47935	5.02324e-115	0.672393	0.614734	0.730052	0.0294177	flexnonsynmtr	CardiometabolicII	CSPG4:Q6UVK1:OID30397:v1:CardiometabolicII	1.38744e-109	0.694915
INHBC	INHBC	cis-position, cis-gene	48579	142	48437	6.73547e-115	-1.87271	-2.03339	-1.71203	0.0819772	flexdmg	Neurology	INHBC:P55103:OID21093:v1:Neurology	1.09733e-109	-1.89355
QPCT	QPCT	cis-position, cis-gene	48633	148	48485	7.85665e-115	-1.83551	-1.99304	-1.67797	0.0803727	flexdmg	Cardiometabolic	QPCT:Q16769:OID20320:v1:Cardiometabolic	4.5895e-113	-1.83816
ACY3	ACY3	cis-position, cis-gene	47374	239	47135	9.38374e-115	-1.44172	-1.56549	-1.31795	0.063147	flexdmg	CardiometabolicII	ACY3:Q96HD9:OID30086:v1:CardiometabolicII	1.36563e-104	-1.42864
CRELD1	CRELD1	cis-position, cis-gene	47955	196	47759	2.19968e-113	-1.5791	-1.7155	-1.4427	0.0695926	flexdmg	InflammationII	CRELD1:Q96HD1:OID30619:v1:InflammationII	6.91691e-115	-1.61904
NPL	NPL	cis-position, cis-gene	48975	162	48813	2.29418e-113	-1.58778	-1.72495	-1.45061	0.069985	flexnonsynmtr	CardiometabolicII	NPL:Q9BXD5:OID30329:v1:CardiometabolicII	3.4113e-108	-1.6077
ANGPTL3	ANGPTL3	cis-position, cis-gene	48600	168	48432	4.48234e-113	-1.58113	-1.7179	-1.44435	0.0697818	flexdmg	Cardiometabolic	ANGPTL3:Q9Y5C1:OID20407:v1:Cardiometabolic	3.17736e-121	-1.72673
WFIKKN1	WFIKKN1	cis-position, cis-gene	48047	175	47872	5.10733e-112	-1.59934	-1.73835	-1.46033	0.0709235	ptvraredmg	Neurology	WFIKKN1:Q96NZ8:OID20939:v1:Neurology	2.50958e-109	-1.6322
SIGLEC1	SIGLEC1	cis-position, cis-gene	48782	744	48038	2.86952e-111	-0.805705	-0.875979	-0.735431	0.0358537	flexnonsynmtr	Inflammation	SIGLEC1:Q9BZZ2:OID20690:v1:Inflammation	4.33856e-109	-0.848882
SELP	SELP	cis-position, cis-gene	48762	358	48404	5.77143e-111	-1.17351	-1.27601	-1.07102	0.0522939	flexnonsynmtr	Cardiometabolic	SELP:P16109:OID20379:v1:Cardiometabolic	9.93113e-107	-1.18346
GALNT10	GALNT10	cis-position, cis-gene	48348	165	48183	1.36804e-110	-1.68714	-1.83475	-1.53953	0.0753109	ptvraredmg	Oncology	GALNT10:Q86SR1:OID21371:v1:Oncology	1.08826e-99	-1.65537
ENPP6	ENPP6	cis-position, cis-gene	47733	180	47553	7.25736e-110	-1.59916	-1.73954	-1.45878	0.0716215	raredmg	CardiometabolicII	ENPP6:Q6UWR7:OID30273:v1:CardiometabolicII	1.246e-101	-1.68787
STAB1	CSPG4	trans-position, trans-gene	48979	197	48782	1.46429e-109	1.49637	1.36482	1.62793	0.067118	ptv	CardiometabolicII	CSPG4:Q6UVK1:OID30397:v1:CardiometabolicII	8.22536e-108	1.51465
CD38	CD38	cis-position, cis-gene	48348	55	48293	1.71086e-109	-2.43615	-2.65038	-2.22192	0.109301	ptv	Oncology	CD38:P28907:OID21316:v1:Oncology	4.49492e-110	-2.43666
KIRREL2	KIRREL2	cis-position, cis-gene	47468	128	47340	2.78319e-109	-1.92268	-2.09191	-1.75344	0.0863448	rec	Neurology	KIRREL2:Q6UWL6:OID20873:v1:Neurology	3.04247e-105	-1.94316
APCS	APCS	cis-position, cis-gene	48675	159	48516	2.97729e-109	-1.6259	-1.76904	-1.48275	0.0730315	flexnonsynmtr	InflammationII	APCS:P02743:OID30778:v1:InflammationII	6.61471e-106	-1.65546
ANGPTL4	ANGPTL4	cis-position, cis-gene	48700	172	48528	3.98362e-109	-1.64468	-1.78956	-1.4998	0.0739192	flexdmg	Inflammation	ANGPTL4:Q9BY76:OID20703:v1:Inflammation	1.51199e-102	-1.64701
STAB1	OMD	trans-position, trans-gene	48782	1361	47421	3.82457e-108	0.578068	0.526908	0.629227	0.0261015	flexdmg	Inflammation	OMD:Q99983:OID20725:v1:Inflammation	1.39278e-100	0.580456
ADA	ADA	cis-position, cis-gene	49113	144	48969	4.79037e-108	-1.80472	-1.96452	-1.64493	0.0815278	flexnonsynmtr	Inflammation	ADA:P00813:OID20645:v1:Inflammation	5.12878e-106	-1.86582
CA14	CA14	cis-position, cis-gene	48974	150	48824	6.93759e-108	-1.70727	-1.85855	-1.55599	0.0771836	ptvraredmg	Oncology	CA14:Q9ULX7:OID21401:v1:Oncology	1.38525e-101	-1.7163
PAMR1	PAMR1	cis-position, cis-gene	48579	557	48022	8.8486e-108	-0.905391	-0.985656	-0.825126	0.0409514	flexdmg	Neurology	PAMR1:Q6UXH9:OID21153:v1:Neurology	3.42275e-105	-0.943054
AMPD3	AMPD3	cis-position, cis-gene	48847	303	48544	8.9987e-108	-1.23439	-1.34383	-1.12495	0.055835	ptvraredmg	NeurologyII	AMPD3:Q01432:OID31139:v1:NeurologyII	1.06504e-95	-1.2296
F11	F11	cis-position, cis-gene	48441	69	48372	1.63631e-107	-2.54748	-2.7736	-2.32135	0.115369	ptv	InflammationII	F11:P03951:OID30773:v1:InflammationII	1.86677e-106	-2.56185
STAB1	FBLN2	trans-position, trans-gene	48979	835	48144	9.80807e-107	0.726143	0.661446	0.790841	0.0330087	ptvraredmg	CardiometabolicII	FBLN2:P98095:OID30378:v1:CardiometabolicII	7.14669e-96	0.728136
AARSD1	AARSD1	cis-position, cis-gene	48348	152	48196	1.39449e-105	-1.6955	-1.8474	-1.5436	0.0775004	flexdmg	Oncology	AARSD1:Q9BTE6:OID21311:v1:Oncology	3.07089e-95	-1.73742
STAB1	OMD	trans-position, trans-gene	48782	195	48587	2.07067e-105	1.48906	1.35554	1.62258	0.0681226	ptv	Inflammation	OMD:Q99983:OID20725:v1:Inflammation	4.78287e-102	1.49765
SGSH	SGSH	cis-position, cis-gene	48186	300	47886	3.92503e-105	-1.24204	-1.35356	-1.13052	0.0568967	ptvraredmg	CardiometabolicII	SGSH:P51688:OID30341:v1:CardiometabolicII	4.09446e-96	-1.25275
SELP	SELP	cis-position, cis-gene	48762	238	48524	4.64806e-105	-1.39825	-1.52384	-1.27266	0.0640773	ptvraredmg	Cardiometabolic	SELP:P16109:OID20379:v1:Cardiometabolic	1.70712e-99	-1.4022
STAB1	CD248	trans-position, trans-gene	48979	1044	47935	1.26103e-104	0.650002	0.591494	0.70851	0.0298509	flexnonsynmtr	CardiometabolicII	CD248:Q9HCU0:OID30394:v1:CardiometabolicII	1.602e-99	0.66944
QPCT	QPCT	cis-position, cis-gene	48633	133	48500	6.78072e-104	-1.84032	-2.00656	-1.67408	0.0848178	ptvraredmg	Cardiometabolic	QPCT:Q16769:OID20320:v1:Cardiometabolic	4.52338e-103	-1.84649
KLKB1	KLKB1	cis-position, cis-gene	48190	226	47964	1.14383e-103	-1.37277	-1.49691	-1.24862	0.0633384	ptvraredmg	InflammationII	KLKB1:P03952:OID30760:v1:InflammationII	9.71041e-99	-1.40532
QPCT	QPCT	cis-position, cis-gene	48633	65	48568	2.97889e-103	-2.62228	-2.85991	-2.38464	0.121242	ptv	Cardiometabolic	QPCT:Q16769:OID20320:v1:Cardiometabolic	9.76415e-100	-2.59663
PCSK9	PCSK9	cis-position, cis-gene	49169	201	48968	3.15036e-103	-1.47879	-1.61283	-1.34476	0.0683826	ptvraredmg	Cardiometabolic	PCSK9:Q8NBP7:OID20235:v1:Cardiometabolic	1.007e-102	-1.58715
CPB2	CPB2	cis-position, cis-gene	48973	67	48906	4.37613e-103	-2.58259	-2.81682	-2.34835	0.119508	flexdmg	InflammationII	CPB2:Q96IY4:OID30734:v1:InflammationII	1.03573e-86	-2.56102
CPB2	CPB2	cis-position, cis-gene	48973	67	48906	4.37613e-103	-2.58259	-2.81682	-2.34835	0.119508	ptvraredmg	InflammationII	CPB2:Q96IY4:OID30734:v1:InflammationII	1.03573e-86	-2.56102
CTSV	CTSV	cis-position, cis-gene	48807	139	48668	6.41148e-103	-1.69875	-1.85295	-1.54455	0.0786728	flexdmg	Oncology	CTSV:O60911:OID21405:v1:Oncology	1.85152e-91	-1.65812
ANGPTL4	ANGPTL4	cis-position, cis-gene	48700	158	48542	6.96259e-103	-1.66526	-1.81644	-1.51407	0.0771351	ptvraredmg	Inflammation	ANGPTL4:Q9BY76:OID20703:v1:Inflammation	4.18331e-96	-1.66856
PCSK9	PCSK9	cis-position, cis-gene	49169	299	48870	9.27902e-103	-1.21122	-1.32126	-1.10119	0.0561403	flexdmg	Cardiometabolic	PCSK9:Q8NBP7:OID20235:v1:Cardiometabolic	9.3604e-137	-1.44849
PON1	PON1	cis-position, cis-gene	49027	150	48877	5.89137e-102	-1.71934	-1.87616	-1.56251	0.0800115	flexdmg	InflammationII	PON1:P27169:OID30704:v1:InflammationII	2.05578e-98	-1.72557
B4GALT7	GPC1	trans-position, trans-gene	48974	246	48728	8.96221e-102	1.33056	1.20908	1.45203	0.0619758	flexdmg	Oncology	GPC1:P35052:OID21438:v1:Oncology	7.42878e-97	1.34902
GNPTAB	CREG1	trans-position, trans-gene	47947	89	47858	1.26513e-101	2.23346	2.02941	2.43751	0.104105	ptv	Oncology	CREG1:O75629:OID21515:v1:Oncology	3.30326e-101	2.39798
HSPG2	HSPG2	cis-position, cis-gene	48212	66	48146	1.28899e-101	-2.50428	-2.73308	-2.27548	0.116735	ptv	Cardiometabolic	HSPG2:P98160:OID20383:v1:Cardiometabolic	6.39721e-90	-2.48324
GNPTAB	MAN2B2	trans-position, trans-gene	48975	89	48886	1.83611e-101	2.21501	2.01248	2.41755	0.103335	ptv	CardiometabolicII	MAN2B2:Q9Y2E5:OID30306:v1:CardiometabolicII	1.20408e-99	2.37067
SUSD2	SUSD2	cis-position, cis-gene	48579	256	48323	2.45272e-101	-1.28461	-1.40214	-1.16707	0.0599663	flexdmg	Neurology	SUSD2:Q9UGT4:OID21098:v1:Neurology	1.02676e-86	-1.25254
FAM20A	FAM20A	cis-position, cis-gene	48975	178	48797	6.17986e-101	-1.53754	-1.6785	-1.39657	0.0719207	ptvraredmg	CardiometabolicII	FAM20A:Q96MK3:OID30348:v1:CardiometabolicII	3.24458e-80	-1.44692
PEPD	PEPD	cis-position, cis-gene	49027	495	48532	9.42589e-101	-0.947417	-1.03436	-0.860474	0.0443583	flexnonsynmtr	InflammationII	PEPD:P12955:OID30688:v1:InflammationII	8.68386e-101	-0.964578
GALNT5	GALNT5	cis-position, cis-gene	48975	292	48683	1.7106e-100	-1.20445	-1.31512	-1.09377	0.0564668	flexdmg	CardiometabolicII	GALNT5:Q7Z7M9:OID30295:v1:CardiometabolicII	1.52833e-92	-1.21117
GRHPR	GRHPR	cis-position, cis-gene	48975	172	48803	6.22432e-100	-1.58612	-1.73228	-1.43995	0.0745737	ptvraredmg	CardiometabolicII	GRHPR:Q9UBQ7:OID30289:v1:CardiometabolicII	1.59059e-95	-1.59152
AMPD3	AMPD3	cis-position, cis-gene	48847	304	48543	1.08468e-99	-1.18444	-1.29372	-1.07515	0.0557568	flexnonsynmtr	NeurologyII	AMPD3:Q01432:OID31139:v1:NeurologyII	1.69859e-91	-1.17606
GNPTAB	CPQ	trans-position, trans-gene	48899	88	48811	1.81156e-99	2.22482	2.01931	2.43033	0.104853	ptv	CardiometabolicII	CPQ:Q9Y646:OID30406:v1:CardiometabolicII	1.67258e-115	2.52721
STAB1	CD248	trans-position, trans-gene	48979	197	48782	2.30708e-99	1.44432	1.31083	1.57781	0.0681058	ptv	CardiometabolicII	CD248:Q9HCU0:OID30394:v1:CardiometabolicII	1.25939e-98	1.46449
GNPTAB	SMPDL3A	trans-position, trans-gene	48699	89	48610	2.31295e-99	2.22723	2.02139	2.43308	0.105023	ptv	Inflammation	SMPDL3A:Q92484:OID20676:v1:Inflammation	1.25498e-99	2.40641
C1GALT1C1	C1GALT1C1	cis-position, cis-gene	47374	250	47124	3.64165e-99	-1.34026	-1.46425	-1.21627	0.0632586	rec	CardiometabolicII	C1GALT1C1:Q96EU7:OID30180:v1:CardiometabolicII	9.6806e-95	-1.34893
TNFRSF10B	TNFRSF10B	cis-position, cis-gene	48204	209	47995	2.48579e-98	1.32126	1.19849	1.44403	0.062635	flexdmg	Neurology	TNFRSF10B:O14763:OID20981:v1:Neurology	1.73484e-100	1.40862
HEPH	HEPH	cis-position, cis-gene	48975	222	48753	4.87135e-98	-1.39361	-1.5233	-1.26392	0.066168	ptvraredmg	CardiometabolicII	HEPH:Q9BQS7:OID30337:v1:CardiometabolicII	1.58783e-84	-1.38566
SUSD2	SUSD2	cis-position, cis-gene	48579	356	48223	8.33961e-98	-1.07118	-1.17099	-0.971377	0.0509204	flexnonsynmtr	Neurology	SUSD2:Q9UGT4:OID21098:v1:Neurology	4.26907e-82	-1.04999
KYAT1	KYAT1	cis-position, cis-gene	48497	213	48284	4.98193e-97	-1.41164	-1.54371	-1.27958	0.0673792	flexdmg	Cardiometabolic	KYAT1:Q16773:OID20232:v1:Cardiometabolic	9.35307e-89	-1.44923
C1RL	C1RL	cis-position, cis-gene	48980	149	48831	5.40592e-97	-1.68344	-1.84097	-1.52592	0.0803692	flexdmg	InflammationII	C1RL:Q9NZP8:OID30721:v1:InflammationII	4.74396e-77	-1.69434
BTD	BTD	cis-position, cis-gene	49054	417	48637	5.77941e-97	-1.00957	-1.10405	-0.915086	0.0482054	flexnonsynmtr	InflammationII	BTD:P43251:OID30754:v1:InflammationII	3.56638e-91	-1.01429
STAB2	PDGFRA	trans-position, trans-gene	48580	1111	47469	6.80533e-97	0.619029	0.561075	0.676983	0.0295681	flexdmg	Cardiometabolic	PDGFRA:P16234:OID20133:v1:Cardiometabolic	1.11054e-87	0.622932
SPINK1	SPINK1	cis-position, cis-gene	48579	155	48424	7.22429e-97	-1.62383	-1.77587	-1.47178	0.0775733	flexnonsynmtr	Neurology	SPINK1:P00995:OID21097:v1:Neurology	9.23089e-96	-1.64487
KEL	KEL	cis-position, cis-gene	47468	478	46990	1.18074e-96	-0.913445	-0.999067	-0.827824	0.0436841	flexdmg	Neurology	KEL:P23276:OID20881:v1:Neurology	1.31446e-88	-0.911932
CA12	CA12	cis-position, cis-gene	48348	218	48130	1.56185e-96	-1.39542	-1.52631	-1.26453	0.0667796	flexnonsynmtr	Oncology	CA12:O43570:OID21344:v1:Oncology	6.68747e-93	-1.43793
ADAM15	ADAM15	cis-position, cis-gene	47710	138	47572	1.80735e-96	-1.75369	-1.91823	-1.58914	0.0839506	flexdmg	Cardiometabolic	ADAM15:Q13444:OID20109:v1:Cardiometabolic	1.03191e-86	-1.72942
ADAMTS13	ADAMTS13	cis-position, cis-gene	49169	165	49004	2.29974e-96	-1.59819	-1.74824	-1.44814	0.0765545	raredmg	Cardiometabolic	ADAMTS13:Q76LX8:OID20249:v1:Cardiometabolic	8.46009e-87	-1.59563
CPA4	CPA4	cis-position, cis-gene	47133	156	46977	2.67353e-96	-1.65307	-1.80831	-1.49783	0.0792034	flexdmg	InflammationII	CPA4:Q9UI42:OID30606:v1:InflammationII	4.50336e-92	-1.67855
CD36	CD36	cis-position, cis-gene	47590	416	47174	3.25104e-96	-1.00891	-1.1037	-0.914114	0.0483625	ptvraredmg	InflammationII	CD36:P16671:OID30485:v1:InflammationII	9.97647e-69	-0.932161
EPHA1	EPHA1	cis-position, cis-gene	48699	411	48288	3.30075e-96	-0.949374	-1.03858	-0.860168	0.0455128	flexnonsynmtr	Inflammation	EPHA1:P21709:OID20677:v1:Inflammation	1.33387e-90	-0.990714
APCS	APCS	cis-position, cis-gene	48675	112	48563	5.48389e-96	-1.81332	-1.98391	-1.64274	0.0870326	flexdmg	InflammationII	APCS:P02743:OID30778:v1:InflammationII	1.6339e-90	-1.83754
C1RL	C1RL	cis-position, cis-gene	48980	321	48659	1.1183e-95	-1.14074	-1.24824	-1.03325	0.0548427	flexnonsynmtr	InflammationII	C1RL:Q9NZP8:OID30721:v1:InflammationII	2.3152e-81	-1.11429
FGL1	FGL1	cis-position, cis-gene	49027	205	48822	1.9791e-95	-1.34921	-1.47651	-1.2219	0.0649513	flexnonsynmtr	InflammationII	FGL1:Q08830:OID30702:v1:InflammationII	6.47666e-90	-1.34296
CD109	CD109	cis-position, cis-gene	48579	560	48019	2.12338e-95	-0.866328	-0.948083	-0.784574	0.0417114	flexnonsynmtr	Neurology	CD109:Q6YHK3:OID21108:v1:Neurology	5.12219e-83	-0.838527
TCTN3	TCTN3	cis-position, cis-gene	48975	188	48787	3.57998e-95	-1.46929	-1.60811	-1.33046	0.0708299	ptvraredmg	CardiometabolicII	TCTN3:Q6NUS6:OID30326:v1:CardiometabolicII	8.28557e-90	-1.49075
TCHH	FABP9	trans-position, trans-gene	48516	251	48265	3.60183e-95	1.27512	1.15464	1.39561	0.0614695	ptv	Inflammation	FABP9:Q0Z7S8:OID20501:v1:Inflammation	4.31297e-91	1.29348
HEPH	HEPH	cis-position, cis-gene	48975	434	48541	4.55419e-95	-0.987408	-1.08076	-0.894059	0.0476268	rec	CardiometabolicII	HEPH:Q9BQS7:OID30337:v1:CardiometabolicII	1.72253e-75	-0.913103
LILRB4	LILRB4	cis-position, cis-gene	47698	89	47609	6.45384e-95	-2.09342	-2.29149	-1.89536	0.101051	ptv	Inflammation	LILRB4:Q8NHJ6:OID20429:v1:Inflammation	7.70567e-94	-2.10162
TCTN3	TCTN3	cis-position, cis-gene	48975	243	48732	8.51985e-95	-1.29051	-1.4127	-1.16833	0.0623383	flexnonsynmtr	CardiometabolicII	TCTN3:Q6NUS6:OID30326:v1:CardiometabolicII	2.82997e-86	-1.27673
SPINK5	SPINK5	cis-position, cis-gene	48579	108	48471	1.42218e-94	-1.93181	-2.11493	-1.74869	0.093427	ptv	Neurology	SPINK5:Q9NQ38:OID21148:v1:Neurology	4.45484e-92	-1.93894
ASGR1	ITGB7	trans-position, trans-gene	48974	109	48865	1.59747e-94	1.95708	1.77151	2.14264	0.0946765	flexdmg	Oncology	ITGB7:P26010:OID21393:v1:Oncology	3.88099e-88	1.9368
ASGR1	ITGB7	trans-position, trans-gene	48974	109	48865	1.59747e-94	1.95708	1.77151	2.14264	0.0946765	ptvraredmg	Oncology	ITGB7:P26010:OID21393:v1:Oncology	3.88099e-88	1.9368
DDC	DDC	cis-position, cis-gene	48503	111	48392	2.02109e-94	-1.9357	-2.11934	-1.75206	0.0936922	ptvraredmg	Cardiometabolic	DDC:P20711:OID20215:v1:Cardiometabolic	3.46567e-95	-1.98348
CA4	CA4	cis-position, cis-gene	49169	101	49068	2.63842e-94	-2.02992	-2.22263	-1.83722	0.0983176	ptvraredmg	Cardiometabolic	CA4:P22748:OID20241:v1:Cardiometabolic	6.32227e-83	-2.13962
CD36	CD36	cis-position, cis-gene	47590	559	47031	3.46889e-94	-0.862376	-0.94429	-0.780462	0.0417925	flexdmg	InflammationII	CD36:P16671:OID30485:v1:InflammationII	3.05457e-65	-0.77839
PON1	PON1	cis-position, cis-gene	49027	164	48863	5.04866e-94	-1.57835	-1.72841	-1.42828	0.0765629	flexnonsynmtr	InflammationII	PON1:P27169:OID30704:v1:InflammationII	6.37047e-92	-1.60642
CPQ	CPQ	cis-position, cis-gene	48899	97	48802	7.8666e-94	-2.05696	-2.25273	-1.86118	0.0998837	ptvraredmg	CardiometabolicII	CPQ:Q9Y646:OID30406:v1:CardiometabolicII	1.57888e-95	-2.08642
IDUA	IDUA	cis-position, cis-gene	48974	455	48519	1.27537e-93	-0.95834	-1.04966	-0.867024	0.0465896	flexdmg	Oncology	IDUA:P35475:OID21468:v1:Oncology	4.06623e-91	-0.995618
FAP	FAP	cis-position, cis-gene	49169	175	48994	1.33022e-93	-1.51163	-1.65569	-1.36758	0.073496	flexnonsynmtr	Cardiometabolic	FAP:Q12884:OID20330:v1:Cardiometabolic	1.53405e-89	-1.56005
APCS	APCS	cis-position, cis-gene	48675	110	48565	1.82141e-93	-1.80502	-1.97716	-1.63288	0.0878242	ptvraredmg	InflammationII	APCS:P02743:OID30778:v1:InflammationII	1.6339e-90	-1.83754
KLKB1	KLKB1	cis-position, cis-gene	48190	75	48115	2.54396e-93	-2.25518	-2.47042	-2.03995	0.109812	ptv	InflammationII	KLKB1:P03952:OID30760:v1:InflammationII	8.8637e-92	-2.29676
ACY1	ACY1	cis-position, cis-gene	48580	154	48426	3.25757e-93	-1.53849	-1.68541	-1.39157	0.0749597	flexdmg	Cardiometabolic	ACY1:Q03154:OID20137:v1:Cardiometabolic	3.88555e-88	-1.54366
EPPK1	EPPK1	cis-position, cis-gene	47733	201	47532	3.32672e-93	-1.4316	-1.56831	-1.29488	0.0697523	ptv	CardiometabolicII	EPPK1:P58107:OID30250:v1:CardiometabolicII	2.39062e-84	-1.42337
CR2	CR2	cis-position, cis-gene	48762	286	48476	3.89201e-93	-1.19556	-1.30979	-1.08134	0.0582765	flexdmg	Cardiometabolic	CR2:P20023:OID20393:v1:Cardiometabolic	2.43624e-84	-1.18356
GGT5	GGT5	cis-position, cis-gene	48204	83	48121	5.23901e-93	-2.18354	-2.3923	-1.97479	0.106508	flexdmg	Neurology	GGT5:P36269:OID20909:v1:Neurology	1.08933e-89	-2.20411
LILRB4	LILRB4	cis-position, cis-gene	47698	94	47604	4.44205e-92	-2.0059	-2.19866	-1.81314	0.098345	flexdmg	Inflammation	LILRB4:Q8NHJ6:OID20429:v1:Inflammation	6.548e-91	-2.01114
LILRB4	LILRB4	cis-position, cis-gene	47698	94	47604	4.44205e-92	-2.0059	-2.19866	-1.81314	0.098345	ptvraredmg	Inflammation	LILRB4:Q8NHJ6:OID20429:v1:Inflammation	6.548e-91	-2.01114
ASGR1	CD163	trans-position, trans-gene	48762	109	48653	6.37041e-92	1.90017	1.7174	2.08293	0.093247	flexdmg	Cardiometabolic	CD163:Q86VB7:OID20360:v1:Cardiometabolic	1.13278e-86	1.88528
ASGR1	CD163	trans-position, trans-gene	48762	109	48653	6.37041e-92	1.90017	1.7174	2.08293	0.093247	ptvraredmg	Cardiometabolic	CD163:Q86VB7:OID20360:v1:Cardiometabolic	1.13278e-86	1.88528
HYAL1	HYAL1	cis-position, cis-gene	48300	122	48178	1.09111e-91	-1.80682	-1.98083	-1.63281	0.08878	flexdmg	Cardiometabolic	HYAL1:Q12794:OID20357:v1:Cardiometabolic	6.7933e-89	-1.85431
ADAMTSL4	ADAMTSL4	cis-position, cis-gene	47733	328	47405	1.12066e-91	-1.08581	-1.19039	-0.981238	0.0533548	flexdmg	CardiometabolicII	ADAMTSL4:Q6UY14:OID30275:v1:CardiometabolicII	5.77965e-84	-1.09625
STAB2	DKK3	trans-position, trans-gene	49169	874	48295	1.74808e-91	0.659096	0.595545	0.722647	0.0324238	flexnonsynmtr	Cardiometabolic	DKK3:Q9UBP4:OID20264:v1:Cardiometabolic	2.50489e-84	0.671453
STAB1	FBLN2	trans-position, trans-gene	48979	1358	47621	1.90423e-91	0.52923	0.47819	0.580269	0.0260403	flexdmg	CardiometabolicII	FBLN2:P98095:OID30378:v1:CardiometabolicII	6.14754e-84	0.523503
ANPEP	ANPEP	cis-position, cis-gene	48685	155	48530	4.59002e-91	-1.5948	-1.74893	-1.44066	0.0786383	ptvraredmg	Cardiometabolic	ANPEP:P15144:OID20350:v1:Cardiometabolic	1.00506e-96	-1.89234
CDON	CDON	cis-position, cis-gene	48617	345	48272	1.35785e-90	-1.04942	-1.15111	-0.947724	0.0518837	flexdmg	Inflammation	CDON:Q4KMG0:OID20754:v1:Inflammation	2.96867e-80	-1.02997
FAP	FAP	cis-position, cis-gene	49169	124	49045	3.13736e-90	-1.76172	-1.93279	-1.59064	0.0872823	raredmg	Cardiometabolic	FAP:Q12884:OID20330:v1:Cardiometabolic	9.7541e-78	-1.7147
AARSD1	AARSD1	cis-position, cis-gene	48348	139	48209	3.27473e-90	-1.63669	-1.79564	-1.47775	0.0810937	ptvraredmg	Oncology	AARSD1:Q9BTE6:OID21311:v1:Oncology	1.91813e-81	-1.67034
CRELD1	CRELD1	cis-position, cis-gene	47955	225	47730	3.46892e-90	-1.31266	-1.44016	-1.18517	0.0650471	flexnonsynmtr	InflammationII	CRELD1:Q96HD1:OID30619:v1:InflammationII	2.73583e-91	-1.34829
ADA2	ADA2	cis-position, cis-gene	48289	184	48105	5.03682e-90	-1.43844	-1.57828	-1.2986	0.0713465	ptvraredmg	Cardiometabolic	ADA2:Q9NZK5:OID20394:v1:Cardiometabolic	4.11626e-83	-1.42985
AFM	AFM	cis-position, cis-gene	49054	204	48850	9.38524e-90	-1.38253	-1.51715	-1.24792	0.0686817	flexdmg	InflammationII	AFM:P43652:OID30741:v1:InflammationII	2.13805e-82	-1.42709
CA12	CA12	cis-position, cis-gene	48348	141	48207	1.25718e-89	-1.66917	-1.83181	-1.50653	0.0829793	ptvraredmg	Oncology	CA12:O43570:OID21344:v1:Oncology	1.44418e-84	-1.66888
ADA	ADA	cis-position, cis-gene	49113	56	49057	1.96148e-89	-2.62653	-2.88275	-2.37032	0.130721	ptv	Inflammation	ADA:P00813:OID20645:v1:Inflammation	1.91556e-88	-2.6582
SELP	SELP	cis-position, cis-gene	48762	145	48617	2.14494e-89	-1.64889	-1.80977	-1.488	0.0820812	ptv	Cardiometabolic	SELP:P16109:OID20379:v1:Cardiometabolic	6.25255e-87	-1.65693
CNDP1	CNDP1	cis-position, cis-gene	48762	338	48424	2.22563e-89	-1.08094	-1.18641	-0.975462	0.0538138	flexnonsynmtr	Cardiometabolic	CNDP1:Q96KN2:OID20347:v1:Cardiometabolic	2.5182e-88	-1.11811
FETUB	FETUB	cis-position, cis-gene	48679	112	48567	3.15216e-89	-1.82542	-2.00369	-1.64714	0.0909558	flexdmg	Cardiometabolic	FETUB:Q9UGM5:OID20404:v1:Cardiometabolic	1.28091e-89	-1.95536
FETUB	FETUB	cis-position, cis-gene	48679	110	48569	4.27015e-89	-1.8405	-2.02039	-1.66062	0.0917771	ptvraredmg	Cardiometabolic	FETUB:Q9UGM5:OID20404:v1:Cardiometabolic	1.39687e-89	-1.97515
LCAT	KITLG	trans-position, trans-gene	48580	195	48385	4.45966e-89	-1.41634	-1.55478	-1.2779	0.0706335	flexdmg	Cardiometabolic	KITLG:P21583:OID20196:v1:Cardiometabolic	1.06292e-81	-1.41958
CPVL	CPVL	cis-position, cis-gene	48889	112	48777	5.74311e-89	-1.88101	-2.06499	-1.69703	0.0938675	ptv	Oncology	CPVL:Q9H3G5:OID21435:v1:Oncology	2.55153e-86	-1.92333
SIAE	SIAE	cis-position, cis-gene	48633	274	48359	6.52551e-89	-1.19643	-1.31349	-1.07937	0.0597234	ptvraredmg	Oncology	SIAE:Q9HAT2:OID21503:v1:Oncology	1.38763e-80	-1.17598
CD38	CD38	cis-position, cis-gene	48348	63	48285	7.56842e-89	-2.04724	-2.24761	-1.84686	0.102231	flexdmg	Oncology	CD38:P28907:OID21316:v1:Oncology	1.3495e-101	-2.25905
CD38	CD38	cis-position, cis-gene	48348	63	48285	7.56842e-89	-2.04724	-2.24761	-1.84686	0.102231	ptvraredmg	Oncology	CD38:P28907:OID21316:v1:Oncology	1.3495e-101	-2.25905
C2	C2	cis-position, cis-gene	48679	162	48517	8.65994e-89	-1.5363	-1.68672	-1.38588	0.0767438	ptvraredmg	Cardiometabolic	C2:P06681:OID20410:v1:Cardiometabolic	3.04154e-81	-1.5122
GGT5	GGT5	cis-position, cis-gene	48204	69	48135	1.16109e-88	-2.33679	-2.56575	-2.10783	0.116815	ptvraredmg	Neurology	GGT5:P36269:OID20909:v1:Neurology	1.65401e-85	-2.37436
ASGR1	TNFSF8	trans-position, trans-gene	48979	109	48870	1.39182e-88	1.89233	1.70683	2.07783	0.0946427	flexdmg	CardiometabolicII	TNFSF8:P32971:OID30384:v1:CardiometabolicII	3.7673e-85	1.89883
ASGR1	TNFSF8	trans-position, trans-gene	48979	109	48870	1.39182e-88	1.89233	1.70683	2.07783	0.0946427	ptvraredmg	CardiometabolicII	TNFSF8:P32971:OID30384:v1:CardiometabolicII	3.7673e-85	1.89883
CFHR5	CFHR5	cis-position, cis-gene	48471	173	48298	1.64412e-88	-1.50514	-1.65274	-1.35753	0.0753076	flexdmg	InflammationII	CFHR5:Q9BXR6:OID30716:v1:InflammationII	3.44696e-69	-1.4822
STAB2	DKK3	trans-position, trans-gene	49169	146	49023	2.24225e-88	1.57162	1.41738	1.72587	0.0786981	ptv	Cardiometabolic	DKK3:Q9UBP4:OID20264:v1:Cardiometabolic	1.13397e-85	1.60588
PCSK9	PCSK9	cis-position, cis-gene	49169	68	49101	2.24684e-88	-2.34619	-2.57646	-2.11591	0.117484	ptv	Cardiometabolic	PCSK9:Q8NBP7:OID20235:v1:Cardiometabolic	2.10792e-86	-2.35085
FAM20A	FAM20A	cis-position, cis-gene	48975	307	48668	2.98458e-88	-1.0949	-1.20243	-0.98736	0.0548654	flexnonsynmtr	CardiometabolicII	FAM20A:Q96MK3:OID30348:v1:CardiometabolicII	2.06222e-75	-1.05471
PAMR1	PAMR1	cis-position, cis-gene	48579	658	47921	3.22152e-88	-0.753316	-0.827317	-0.679315	0.0377554	flexnonsynmtr	Neurology	PAMR1:Q6UXH9:OID21153:v1:Neurology	7.35474e-88	-0.79421
STAB1	HRC	trans-position, trans-gene	47733	827	46906	9.68769e-88	0.691293	0.623197	0.759388	0.0347424	ptvraredmg	CardiometabolicII	HRC:P23327:OID30211:v1:CardiometabolicII	6.14302e-81	0.708634
FETUB	FETUB	cis-position, cis-gene	48679	87	48592	9.99236e-88	-2.05155	-2.25366	-1.84944	0.103117	ptv	Cardiometabolic	FETUB:Q9UGM5:OID20404:v1:Cardiometabolic	7.80387e-83	-2.04091
ANPEP	ANPEP	cis-position, cis-gene	48685	43	48642	1.03613e-87	-2.9675	-3.25987	-2.67512	0.149169	ptv	Cardiometabolic	ANPEP:P15144:OID20350:v1:Cardiometabolic	7.61216e-86	-2.97033
C8B	C8B	cis-position, cis-gene	49054	370	48684	1.1203e-87	-1.01601	-1.11614	-0.915889	0.0510837	flexnonsynmtr	InflammationII	C8B:P07358:OID30719:v1:InflammationII	7.61063e-78	-1.02186
MELTF	MELTF	cis-position, cis-gene	48975	518	48457	2.83352e-87	-0.855517	-0.940025	-0.77101	0.0431158	flexnonsynmtr	CardiometabolicII	MELTF:P08582:OID30347:v1:CardiometabolicII	5.35516e-75	-0.838419
ANPEP	ANPEP	cis-position, cis-gene	48685	200	48485	4.83238e-87	-1.37267	-1.50844	-1.23689	0.0692724	flexdmg	Cardiometabolic	ANPEP:P15144:OID20350:v1:Cardiometabolic	1.42471e-85	-1.41874
THBS4	THBS4	cis-position, cis-gene	48601	325	48276	4.99104e-87	-1.08092	-1.18785	-0.973997	0.0545537	ptvraredmg	Cardiometabolic	THBS4:P35443:OID20368:v1:Cardiometabolic	3.86258e-71	-1.03632
ADAM15	ADAM15	cis-position, cis-gene	47710	123	47587	8.2586e-87	-1.76025	-1.9346	-1.58591	0.0889508	ptvraredmg	Cardiometabolic	ADAM15:Q13444:OID20109:v1:Cardiometabolic	2.71585e-77	-1.72792
SSNA1	SSNA1	cis-position, cis-gene	48778	72	48706	1.06528e-86	-2.29641	-2.52402	-2.06881	0.116126	flexnonsynmtr	OncologyII	SSNA1:O43805:OID31453:v1:OncologyII	6.39922e-76	-2.29477
GLA	GLA	cis-position, cis-gene	47880	177	47703	1.20359e-86	-1.43478	-1.57702	-1.29253	0.0725742	flexdmg	InflammationII	GLA:P06280:OID30594:v1:InflammationII	6.63853e-84	-1.44449
GNPTAB	NAAA	trans-position, trans-gene	47981	89	47892	5.98642e-86	2.07182	1.86556	2.27808	0.105233	ptv	Neurology	NAAA:Q02083:OID20931:v1:Neurology	1.16794e-89	2.25214
TCN2	TCN2	cis-position, cis-gene	49092	178	48914	1.48444e-85	-1.41854	-1.5601	-1.27698	0.0722249	flexnonsynmtr	Cardiometabolic	TCN2:P20062:OID20341:v1:Cardiometabolic	2.99794e-84	-1.53393
BCHE	BCHE	cis-position, cis-gene	48239	238	48001	2.05609e-85	-1.23335	-1.35653	-1.11016	0.0628469	ptvraredmg	InflammationII	BCHE:P06276:OID30717:v1:InflammationII	7.969e-76	-1.22939
NPC2	NPC2	cis-position, cis-gene	48186	182	48004	3.64164e-85	-1.36077	-1.49688	-1.22466	0.0694433	flexdmg	CardiometabolicII	NPC2:P61916:OID30418:v1:CardiometabolicII	2.93075e-86	-1.38776
C7	C7	cis-position, cis-gene	48042	416	47626	3.84327e-85	-0.932949	-1.02628	-0.839619	0.0476172	flexnonsynmtr	InflammationII	C7:P10643:OID30766:v1:InflammationII	1.43269e-75	-0.921937
ANGPTL3	ANGPTL3	cis-position, cis-gene	48600	186	48414	3.96851e-85	-1.30143	-1.43163	-1.17122	0.0664312	flexnonsynmtr	Cardiometabolic	ANGPTL3:Q9Y5C1:OID20407:v1:Cardiometabolic	1.72769e-91	-1.44993
LY9	LY9	cis-position, cis-gene	48000	77	47923	4.31701e-85	-2.20338	-2.42387	-1.98289	0.112493	ptv	Inflammation	LY9:Q9HBG7:OID20670:v1:Inflammation	6.04342e-86	-2.25061
CNDP1	CNDP1	cis-position, cis-gene	48762	162	48600	6.93041e-85	-1.51824	-1.67036	-1.36612	0.0776122	ptvraredmg	Cardiometabolic	CNDP1:Q96KN2:OID20347:v1:Cardiometabolic	5.49708e-78	-1.49625
GALNT5	GALNT5	cis-position, cis-gene	48975	364	48611	7.80094e-85	-0.990361	-1.08962	-0.891099	0.0506433	flexnonsynmtr	CardiometabolicII	GALNT5:Q7Z7M9:OID30295:v1:CardiometabolicII	2.07894e-78	-0.999747
LY75	LY75	cis-position, cis-gene	48516	279	48237	8.05575e-85	-1.1478	-1.26285	-1.03275	0.0586983	flexdmg	Inflammation	LY75:O60449:OID20580:v1:Inflammation	1.79111e-82	-1.19793
CD101	CD101	cis-position, cis-gene	48778	286	48492	1.60833e-84	-1.14655	-1.26168	-1.03141	0.0587415	flexdmg	OncologyII	CD101:Q93033:OID31480:v1:OncologyII	2.44115e-75	-1.1685
SERPIND1	SERPIND1	cis-position, cis-gene	48973	259	48714	1.85585e-84	-1.19124	-1.31091	-1.07157	0.0610547	flexdmg	InflammationII	SERPIND1:P05546:OID30767:v1:InflammationII	3.37804e-85	-1.27723
COL15A1	COL15A1	cis-position, cis-gene	48979	75	48904	3.02335e-84	-2.15628	-2.37318	-1.93939	0.110659	ptv	CardiometabolicII	COL15A1:P39059:OID30396:v1:CardiometabolicII	7.16579e-79	-2.27391
GCNT1	GCNT1	cis-position, cis-gene	48348	82	48266	3.39807e-84	-2.07049	-2.27882	-1.86217	0.106287	ptvraredmg	Oncology	GCNT1:Q02742:OID21379:v1:Oncology	4.36419e-77	-2.11134
STAB2	POSTN	trans-position, trans-gene	48979	1126	47853	3.98662e-84	0.578219	0.520015	0.636423	0.0296956	flexdmg	CardiometabolicII	POSTN:Q15063:OID30410:v1:CardiometabolicII	5.69322e-78	0.590346
CD109	CD109	cis-position, cis-gene	48579	276	48303	5.31743e-84	-1.15332	-1.26951	-1.03714	0.0592755	ptvraredmg	Neurology	CD109:Q6YHK3:OID21108:v1:Neurology	3.23538e-75	-1.14911
MPO	MPO	cis-position, cis-gene	48579	509	48070	5.33143e-84	-0.854733	-0.940835	-0.76863	0.0439296	flexdmg	Neurology	MPO:P05164:OID21100:v1:Neurology	1.23125e-43	-0.697852
STAB1	OMD	trans-position, trans-gene	48782	1045	47737	7.14652e-84	0.578043	0.519767	0.636319	0.0297323	flexnonsynmtr	Inflammation	OMD:Q99983:OID20725:v1:Inflammation	1.39119e-77	0.588359
DPP4	DPP4	cis-position, cis-gene	47666	189	47477	8.07892e-84	-1.33541	-1.47008	-1.20074	0.0687077	raredmg	Cardiometabolic	DPP4:P27487:OID20406:v1:Cardiometabolic	9.00012e-63	-1.26748
ENPP6	ENPP6	cis-position, cis-gene	47733	176	47557	1.04552e-83	-1.40838	-1.5505	-1.26626	0.072512	flexnonsynmtr	CardiometabolicII	ENPP6:Q6UWR7:OID30273:v1:CardiometabolicII	6.94178e-76	-1.47977
FCN2	FCN2	cis-position, cis-gene	48369	181	48188	1.11407e-83	-1.42604	-1.56997	-1.2821	0.0734355	ptvraredmg	Cardiometabolic	FCN2:Q15485:OID20382:v1:Cardiometabolic	3.37937e-81	-1.45301
KHK	KHK	cis-position, cis-gene	47733	276	47457	2.57368e-83	-1.1415	-1.25697	-1.02603	0.0589132	flexdmg	CardiometabolicII	KHK:P50053:OID30241:v1:CardiometabolicII	2.0562e-76	-1.12469
PAMR1	PAMR1	cis-position, cis-gene	48579	308	48271	3.75103e-83	-1.06449	-1.17229	-0.9567	0.054996	ptvraredmg	Neurology	PAMR1:Q6UXH9:OID21153:v1:Neurology	1.35484e-80	-1.1199
CANT1	CANT1	cis-position, cis-gene	48434	247	48187	4.72864e-83	-1.20563	-1.32779	-1.08347	0.062326	flexdmg	Cardiometabolic	CANT1:Q8WVQ1:OID20181:v1:Cardiometabolic	8.74132e-82	-1.24192
B4GALT7	GPC1	trans-position, trans-gene	48974	188	48786	6.21906e-83	1.37078	1.23178	1.50978	0.0709175	ptvraredmg	Oncology	GPC1:P35052:OID21438:v1:Oncology	1.95997e-78	1.38227
DDC	DDC	cis-position, cis-gene	48503	103	48400	6.4836e-83	-1.88068	-2.0714	-1.68996	0.0973063	raredmg	Cardiometabolic	DDC:P20711:OID20215:v1:Cardiometabolic	8.49522e-82	-1.93014
HEPH	HEPH	cis-position, cis-gene	48975	211	48764	6.88271e-83	-1.31253	-1.44566	-1.1794	0.0679222	raredmg	CardiometabolicII	HEPH:Q9BQS7:OID30337:v1:CardiometabolicII	3.2466e-70	-1.30917
SORCS2	SORCS2	cis-position, cis-gene	47434	276	47158	1.08778e-82	-1.08278	-1.19273	-0.972822	0.0560984	flexdmg	Oncology	SORCS2:Q96PQ0:OID21262:v1:Oncology	7.05011e-80	-1.10721
STAB2	PDGFRA	trans-position, trans-gene	48580	858	47722	1.5647e-82	0.647524	0.581701	0.713346	0.0335826	flexnonsynmtr	Cardiometabolic	PDGFRA:P16234:OID20133:v1:Cardiometabolic	3.54317e-75	0.65557
STAB1	BLMH	trans-position, trans-gene	49169	837	48332	2.12952e-82	0.654589	0.587992	0.721187	0.0339781	ptvraredmg	Cardiometabolic	BLMH:Q13867:OID20336:v1:Cardiometabolic	3.18259e-70	0.646671
VIT	VIT	cis-position, cis-gene	48975	430	48545	3.21153e-82	-0.826251	-0.910407	-0.742096	0.0429362	flexdmg	CardiometabolicII	VIT:Q6UXI7:OID30334:v1:CardiometabolicII	1.83901e-66	-0.791203
NHLRC3	NHLRC3	cis-position, cis-gene	46882	95	46787	4.68562e-82	-1.9153	-2.11056	-1.72004	0.0996222	ptvraredmg	InflammationII	NHLRC3:Q5JS37:OID30614:v1:InflammationII	2.18615e-78	-2.02732
DPP7	DPP7	cis-position, cis-gene	48191	379	47812	5.25214e-82	-0.978387	-1.07817	-0.878606	0.0509083	flexdmg	Cardiometabolic	DPP7:Q9UHL4:OID20142:v1:Cardiometabolic	1.30655e-69	-0.941957
PCDH12	PCDH12	cis-position, cis-gene	48880	353	48527	7.22482e-82	-1.01964	-1.12372	-0.915558	0.0531023	flexdmg	NeurologyII	PCDH12:Q9NPG4:OID31045:v1:NeurologyII	3.00293e-82	-1.02418
LY75	LY75	cis-position, cis-gene	48516	242	48274	8.61292e-82	-1.20933	-1.33283	-1.08582	0.0630105	ptvraredmg	Inflammation	LY75:O60449:OID20580:v1:Inflammation	1.04963e-78	-1.25427
FCN2	FCN2	cis-position, cis-gene	48369	136	48233	9.39922e-82	-1.625	-1.79099	-1.45901	0.0846884	ptv	Cardiometabolic	FCN2:Q15485:OID20382:v1:Cardiometabolic	6.95056e-81	-1.63537
NT5E	NT5E	cis-position, cis-gene	48716	215	48501	1.0403e-81	-1.28949	-1.42124	-1.15773	0.0672223	flexdmg	Oncology	NT5E:P21589:OID21498:v1:Oncology	6.89015e-75	-1.31009
PAMR1	PAMR1	cis-position, cis-gene	48579	93	48486	1.27785e-81	-1.91441	-2.11013	-1.71869	0.0998556	ptv	Neurology	PAMR1:Q6UXH9:OID21153:v1:Neurology	2.29709e-75	-1.95249
HGFAC	HGFAC	cis-position, cis-gene	48622	258	48364	1.66885e-81	-1.17292	-1.29292	-1.05292	0.0612242	ptvraredmg	InflammationII	HGFAC:Q04756:OID30718:v1:InflammationII	2.3182e-73	-1.1965
KIRREL2	KIRREL2	cis-position, cis-gene	47468	196	47272	1.68522e-81	-1.33959	-1.47664	-1.20254	0.069923	flexdmg	Neurology	KIRREL2:Q6UWL6:OID20873:v1:Neurology	3.90204e-81	-1.40093
FLG	WFDC12	trans-position, trans-gene	48889	631	48258	1.70293e-81	0.691922	0.621128	0.762717	0.0361195	ptv	Oncology	WFDC12:Q8WWY7:OID21462:v1:Oncology	4.82827e-72	0.685248
FAM20A	FAM20A	cis-position, cis-gene	48975	53	48922	5.02938e-81	-2.51653	-2.77478	-2.25828	0.131759	ptv	CardiometabolicII	FAM20A:Q96MK3:OID30348:v1:CardiometabolicII	7.08643e-63	-2.41757
SSNA1	SSNA1	cis-position, cis-gene	48778	77	48701	5.22688e-81	-2.14516	-2.36532	-1.925	0.112326	ptvraredmg	OncologyII	SSNA1:O43805:OID31453:v1:OncologyII	3.49776e-74	-2.13624
NPL	NPL	cis-position, cis-gene	48975	91	48884	8.25359e-81	-1.78243	-1.96559	-1.59926	0.0934507	ptv	CardiometabolicII	NPL:Q9BXD5:OID30329:v1:CardiometabolicII	1.90455e-80	-1.78811
LCAT	LCAT	cis-position, cis-gene	49027	195	48832	1.66418e-80	-1.33186	-1.46899	-1.19473	0.0699637	flexdmg	InflammationII	LCAT:P04180:OID30677:v1:InflammationII	6.3856e-74	-1.33763
STAB2	PDGFRA	trans-position, trans-gene	48580	143	48437	1.79525e-80	1.55317	1.39322	1.71311	0.0816049	ptv	Cardiometabolic	PDGFRA:P16234:OID20133:v1:Cardiometabolic	8.36947e-74	1.54402
FCN1	FCN1	cis-position, cis-gene	48944	197	48747	1.80532e-80	-1.32538	-1.46187	-1.18889	0.0696389	flexdmg	InflammationII	FCN1:O00602:OID30690:v1:InflammationII	6.2596e-78	-1.41882
STAB1	CSPG4	trans-position, trans-gene	48979	641	48338	1.85285e-80	0.712563	0.639175	0.785951	0.0374426	raredmg	CardiometabolicII	CSPG4:Q6UVK1:OID30397:v1:CardiometabolicII	2.60642e-72	0.729609
LCAT	KITLG	trans-position, trans-gene	48580	170	48410	2.68341e-80	-1.43839	-1.58669	-1.2901	0.0756591	ptvraredmg	Cardiometabolic	KITLG:P21583:OID20196:v1:Cardiometabolic	2.76442e-72	-1.41562
STAB1	FBLN2	trans-position, trans-gene	48979	197	48782	2.84741e-80	1.28453	1.15207	1.41698	0.0675779	ptv	CardiometabolicII	FBLN2:P98095:OID30378:v1:CardiometabolicII	6.63475e-80	1.29625
C8B	C8B	cis-position, cis-gene	49054	114	48940	2.91398e-80	-1.74487	-1.92481	-1.56494	0.0918025	ptv	InflammationII	C8B:P07358:OID30719:v1:InflammationII	6.74e-70	-1.70319
COL18A1	COL18A1	cis-position, cis-gene	48774	132	48642	6.20442e-80	-1.54033	-1.6995	-1.38115	0.0812106	ptv	Cardiometabolic	COL18A1:P39060:OID20332:v1:Cardiometabolic	2.76945e-73	-1.52976
C8B	C8B	cis-position, cis-gene	49054	327	48727	7.20767e-80	-1.03012	-1.13661	-0.923623	0.0543343	flexdmg	InflammationII	C8B:P07358:OID30719:v1:InflammationII	8.54682e-72	-1.03484
FLG	WFDC12	trans-position, trans-gene	48889	643	48246	8.47632e-80	0.678197	0.608052	0.748342	0.035788	flexdmg	Oncology	WFDC12:Q8WWY7:OID21462:v1:Oncology	2.37471e-70	0.669947
FLG	WFDC12	trans-position, trans-gene	48889	643	48246	8.47632e-80	0.678197	0.608052	0.748342	0.035788	ptvraredmg	Oncology	WFDC12:Q8WWY7:OID21462:v1:Oncology	2.37471e-70	0.669947
IL1R2	IL1R2	cis-position, cis-gene	48465	42	48423	8.57345e-80	-2.83753	-3.13102	-2.54404	0.149737	ptv	Inflammation	IL1R2:P27930:OID20757:v1:Inflammation	2.53886e-73	-2.86396
MARCO	MARCO	cis-position, cis-gene	48580	314	48266	1.43801e-79	-1.04004	-1.14777	-0.932316	0.0549631	flexdmg	Cardiometabolic	MARCO:Q9UEW3:OID20210:v1:Cardiometabolic	2.65868e-78	-1.05797
MRI1	MRI1	cis-position, cis-gene	47689	281	47408	1.58706e-79	-1.11631	-1.23197	-1.00065	0.0590078	flexdmg	NeurologyII	MRI1:Q9BV20:OID30891:v1:NeurologyII	1.08182e-71	-1.11055
CFHR5	CFHR5	cis-position, cis-gene	48471	149	48322	1.65158e-79	-1.53493	-1.69398	-1.37588	0.0811474	ptvraredmg	InflammationII	CFHR5:Q9BXR6:OID30716:v1:InflammationII	2.79795e-63	-1.51261
CD101	CD101	cis-position, cis-gene	48778	214	48564	1.83166e-79	-1.28321	-1.41622	-1.1502	0.0678601	ptvraredmg	OncologyII	CD101:Q93033:OID31480:v1:OncologyII	7.57724e-69	-1.28679
EPHA1	EPHA1	cis-position, cis-gene	48699	247	48452	2.27506e-79	-1.10813	-1.22306	-0.993199	0.0586368	ptvraredmg	Inflammation	EPHA1:P21709:OID20677:v1:Inflammation	7.15043e-82	-1.20543
AMPD3	AMPD3	cis-position, cis-gene	48847	258	48589	2.6702e-79	-1.14386	-1.26254	-1.02517	0.060555	raredmg	NeurologyII	AMPD3:Q01432:OID31139:v1:NeurologyII	2.09327e-73	-1.15866
DDC	DDC	cis-position, cis-gene	48503	164	48339	2.85811e-79	-1.45746	-1.60871	-1.3062	0.0771706	flexdmg	Cardiometabolic	DDC:P20711:OID20215:v1:Cardiometabolic	1.22626e-78	-1.48195
CD276	CD276	cis-position, cis-gene	48536	91	48445	4.80175e-79	-1.89345	-2.09024	-1.69666	0.100403	ptv	Inflammation	CD276:Q5ZPR3:OID20680:v1:Inflammation	7.56202e-79	-1.9237
GNPTAB	DPP7	trans-position, trans-gene	48191	86	48105	6.80023e-79	2.00803	1.79913	2.21693	0.106582	ptv	Cardiometabolic	DPP7:Q9UHL4:OID20142:v1:Cardiometabolic	1.18603e-73	2.08718
ASGR1	CR1	trans-position, trans-gene	48862	110	48752	8.55706e-79	1.77076	1.58641	1.9551	0.0940517	ptvraredmg	InflammationII	CR1:P17927:OID30697:v1:InflammationII	3.50831e-76	1.7725
ASGR1	CR1	trans-position, trans-gene	48862	110	48752	8.55706e-79	1.77076	1.58641	1.9551	0.0940517	flexdmg	InflammationII	CR1:P17927:OID30697:v1:InflammationII	3.50831e-76	1.7725
STAB1	MFAP4	trans-position, trans-gene	47955	631	47324	1.30701e-78	0.724834	0.649288	0.80038	0.0385437	raredmg	InflammationII	MFAP4:P55083:OID30598:v1:InflammationII	6.56692e-68	0.728686
KYNU	KYNU	cis-position, cis-gene	49113	56	49057	1.55988e-78	-2.40893	-2.66014	-2.15772	0.128167	ptv	Inflammation	KYNU:Q16719:OID20669:v1:Inflammation	1.5331e-74	-2.40487
STAB2	LTBP2	trans-position, trans-gene	49169	1133	48036	2.86446e-78	0.472164	0.422841	0.521488	0.025165	flexdmg	Cardiometabolic	LTBP2:Q14767:OID20254:v1:Cardiometabolic	7.35663e-72	0.47801
SERPINA4	SERPINA4	cis-position, cis-gene	48279	212	48067	4.64224e-78	-1.26407	-1.3963	-1.13184	0.0674622	flexdmg	InflammationII	SERPINA4:P29622:OID30774:v1:InflammationII	3.01214e-73	-1.29771
SPON2	SPON2	cis-position, cis-gene	48337	96	48241	1.36416e-77	-1.85083	-2.04504	-1.65663	0.0990834	ptvraredmg	Cardiometabolic	SPON2:Q9BUD6:OID20221:v1:Cardiometabolic	2.63679e-72	-1.84462
SPON2	SPON2	cis-position, cis-gene	48337	104	48233	2.05551e-77	-1.7763	-1.9629	-1.58969	0.0952054	flexdmg	Cardiometabolic	SPON2:Q9BUD6:OID20221:v1:Cardiometabolic	1.18852e-72	-1.79053
ADAMTSL4	ADAMTSL4	cis-position, cis-gene	47733	216	47517	4.11431e-77	-1.22378	-1.35259	-1.09496	0.065722	ptvraredmg	CardiometabolicII	ADAMTSL4:Q6UY14:OID30275:v1:CardiometabolicII	9.63467e-67	-1.20404
CPB2	CPB2	cis-position, cis-gene	48973	82	48891	6.9165e-77	-2.01139	-2.22344	-1.79934	0.108188	flexnonsynmtr	InflammationII	CPB2:Q96IY4:OID30734:v1:InflammationII	8.10301e-71	-2.11484
APRT	APRT	cis-position, cis-gene	48126	161	47965	7.37536e-77	-1.4264	-1.5768	-1.276	0.0767345	flexdmg	Neurology	APRT:P07741:OID20927:v1:Neurology	4.2192e-66	-1.37989
FBP1	FBP1	cis-position, cis-gene	48580	167	48413	7.61128e-77	1.40201	1.25417	1.54986	0.0754308	flexdmg	Cardiometabolic	FBP1:P09467:OID20227:v1:Cardiometabolic	2.17816e-89	1.56936
KYNU	KYNU	cis-position, cis-gene	49113	95	49018	8.07477e-77	-1.82942	-2.02237	-1.63647	0.0984448	raredmg	Inflammation	KYNU:Q16719:OID20669:v1:Inflammation	1.5699e-74	-1.91046
FCN1	FCN1	cis-position, cis-gene	48944	170	48774	9.49548e-77	-1.392	-1.53888	-1.24511	0.0749413	flexnonsynmtr	InflammationII	FCN1:O00602:OID30690:v1:InflammationII	7.47435e-69	-1.41912
CPVL	CPVL	cis-position, cis-gene	48889	210	48679	1.17173e-76	-1.27469	-1.40928	-1.1401	0.0686677	ptvraredmg	Oncology	CPVL:Q9H3G5:OID21435:v1:Oncology	1.26423e-74	-1.32514
GNPTAB	SMPD1	trans-position, trans-gene	48745	87	48658	1.46701e-76	1.9444	1.73897	2.14984	0.104813	ptv	Neurology	SMPD1:P17405:OID21028:v1:Neurology	1.85931e-79	2.13755
LGALS8	LGALS8	cis-position, cis-gene	48990	149	48841	1.66108e-76	-1.50255	-1.66136	-1.34374	0.0810251	flexdmg	Neurology	LGALS8:O00214:OID21041:v1:Neurology	1.39293e-69	-1.47031
CPPED1	CPPED1	cis-position, cis-gene	48990	132	48858	2.93534e-76	-1.55252	-1.71688	-1.38815	0.0838591	rec	Neurology	CPPED1:Q9BRF8:OID21053:v1:Neurology	5.73846e-77	-1.59758
AFM	AFM	cis-position, cis-gene	49054	168	48886	3.04182e-76	-1.40125	-1.54961	-1.25288	0.0756964	ptvraredmg	InflammationII	AFM:P43652:OID30741:v1:InflammationII	3.17914e-69	-1.41388
CA14	CA14	cis-position, cis-gene	48974	119	48855	4.25668e-76	-1.60454	-1.7746	-1.43448	0.0867635	flexnonsynmtr	Oncology	CA14:Q9ULX7:OID21401:v1:Oncology	2.99813e-68	-1.61185
STAB1	HRC	trans-position, trans-gene	47733	1336	46397	4.35654e-76	0.508471	0.454579	0.562363	0.0274956	flexdmg	CardiometabolicII	HRC:P23327:OID30211:v1:CardiometabolicII	5.94939e-68	0.49981
CD36	CD36	cis-position, cis-gene	47590	494	47096	4.47469e-76	-0.821983	-0.90911	-0.734857	0.044452	flexnonsynmtr	InflammationII	CD36:P16671:OID30485:v1:InflammationII	1.88186e-54	-0.746961
SSC5D	SSC5D	cis-position, cis-gene	48762	105	48657	6.83135e-76	-1.75094	-1.93677	-1.56511	0.0948108	ptv	Cardiometabolic	SSC5D:A1L4H1:OID20351:v1:Cardiometabolic	2.74225e-71	-1.7964
ACY1	ACY1	cis-position, cis-gene	48580	125	48455	6.98765e-76	-1.53733	-1.7005	-1.37416	0.0832493	ptvraredmg	Cardiometabolic	ACY1:Q03154:OID20137:v1:Cardiometabolic	6.85475e-71	-1.53202
EPS8L2	EPS8L2	cis-position, cis-gene	48892	59	48833	7.8222e-76	-2.31285	-2.55842	-2.06728	0.125288	ptv	Oncology	EPS8L2:Q9H6S3:OID21397:v1:Oncology	1.22157e-71	-2.30217
SGSH	SGSH	cis-position, cis-gene	48186	215	47971	1.29657e-75	-1.23978	-1.3716	-1.10795	0.0672578	flexnonsynmtr	CardiometabolicII	SGSH:P51688:OID30341:v1:CardiometabolicII	3.8218e-78	-1.3301
FGL1	FGL1	cis-position, cis-gene	49027	179	48848	1.39009e-75	-1.28204	-1.4184	-1.14569	0.0695672	flexdmg	InflammationII	FGL1:Q08830:OID30702:v1:InflammationII	4.1231e-73	-1.31805
TXNDC15	TXNDC15	cis-position, cis-gene	48716	49	48667	1.5222e-75	-2.6015	-2.87825	-2.32474	0.141201	ptv	Oncology	TXNDC15:Q96J42:OID21495:v1:Oncology	4.9807e-76	-2.65619
PCBD1	PCBD1	cis-position, cis-gene	47874	63	47811	1.72611e-75	-2.22585	-2.46273	-1.98898	0.120853	ptvraredmg	InflammationII	PCBD1:P61457:OID30610:v1:InflammationII	3.08654e-75	-2.23896
CPVL	CPVL	cis-position, cis-gene	48889	197	48692	1.80064e-75	-1.30552	-1.44447	-1.16656	0.0708948	flexnonsynmtr	Oncology	CPVL:Q9H3G5:OID21435:v1:Oncology	1.30232e-73	-1.35544
F9	F9	cis-position, cis-gene	48679	146	48533	2.04807e-75	-1.48675	-1.64505	-1.32844	0.0807667	flexdmg	Cardiometabolic	F9:P00740:OID20349:v1:Cardiometabolic	5.93043e-27	-1.34334
WFIKKN2	WFIKKN2	cis-position, cis-gene	48617	203	48414	3.04855e-75	-1.27068	-1.40613	-1.13522	0.0691101	ptvraredmg	Inflammation	WFIKKN2:Q8TEU8:OID20785:v1:Inflammation	3.62677e-67	-1.25246
WFIKKN2	WFIKKN2	cis-position, cis-gene	48617	267	48350	3.56826e-75	-1.1082	-1.22639	-0.990011	0.0603016	flexdmg	Inflammation	WFIKKN2:Q8TEU8:OID20785:v1:Inflammation	9.70857e-68	-1.09894
PLA2G7	PLA2G7	cis-position, cis-gene	48579	66	48513	4.488e-75	-2.13592	-2.36388	-1.90797	0.116303	ptv	Neurology	PLA2G7:Q13093:OID21105:v1:Neurology	1.67293e-71	-2.15568
EPS8L2	EPS8L2	cis-position, cis-gene	48892	110	48782	7.48513e-75	-1.68375	-1.86373	-1.50378	0.0918227	ptvraredmg	Oncology	EPS8L2:Q9H6S3:OID21397:v1:Oncology	1.36195e-68	-1.72046
DPP4	DPP4	cis-position, cis-gene	47666	44	47622	1.22476e-74	-2.6033	-2.88197	-2.32464	0.142173	ptv	Cardiometabolic	DPP4:P27487:OID20406:v1:Cardiometabolic	7.02999e-71	-2.61937
STAB1	FBLN2	trans-position, trans-gene	48979	1044	47935	1.45432e-74	0.542333	0.484248	0.600417	0.0296348	flexnonsynmtr	CardiometabolicII	FBLN2:P98095:OID30378:v1:CardiometabolicII	4.2596e-71	0.55566
SIGLEC1	SIGLEC1	cis-position, cis-gene	48782	338	48444	1.47313e-74	-0.970827	-1.07481	-0.866847	0.0530508	ptvraredmg	Inflammation	SIGLEC1:Q9BZZ2:OID20690:v1:Inflammation	2.12432e-69	-0.984622
ACY3	ACY3	cis-position, cis-gene	47374	135	47239	1.73021e-74	-1.53826	-1.70308	-1.37343	0.0840942	ptvraredmg	CardiometabolicII	ACY3:Q96HD9:OID30086:v1:CardiometabolicII	1.17138e-66	-1.51562
DPEP1	DPEP1	cis-position, cis-gene	48121	161	47960	1.98954e-74	-1.40551	-1.55618	-1.25484	0.0768714	flexdmg	Neurology	DPEP1:P16444:OID20897:v1:Neurology	6.80267e-68	-1.43625
ADAMTS13	ADAMTS13	cis-position, cis-gene	49169	471	48698	3.00377e-74	-0.830939	-0.920128	-0.741749	0.0455045	flexnonsynmtr	Cardiometabolic	ADAMTS13:Q76LX8:OID20249:v1:Cardiometabolic	2.39816e-66	-0.837836
IL1R2	IL1R2	cis-position, cis-gene	48465	93	48372	3.50635e-74	-1.8382	-2.0356	-1.64081	0.10071	ptvraredmg	Inflammation	IL1R2:P27930:OID20757:v1:Inflammation	3.79725e-60	-1.76055
HYAL1	HYAL1	cis-position, cis-gene	48300	177	48123	4.54721e-74	-1.34636	-1.49105	-1.20167	0.0738206	flexnonsynmtr	Cardiometabolic	HYAL1:Q12794:OID20357:v1:Cardiometabolic	5.19485e-77	-1.46103
GALNT10	GALNT10	cis-position, cis-gene	48348	134	48214	4.65637e-74	-1.5262	-1.69023	-1.36218	0.0836873	raredmg	Oncology	GALNT10:Q86SR1:OID21371:v1:Oncology	1.13245e-70	-1.53044
NPC2	NPC2	cis-position, cis-gene	48186	143	48043	5.00759e-74	-1.42867	-1.58224	-1.27509	0.0783556	flexnonsynmtr	CardiometabolicII	NPC2:P61916:OID30418:v1:CardiometabolicII	6.94795e-75	-1.45023
SIAE	SIAE	cis-position, cis-gene	48633	250	48383	5.85556e-74	-1.14	-1.26261	-1.01739	0.0625543	raredmg	Oncology	SIAE:Q9HAT2:OID21503:v1:Oncology	4.7952e-66	-1.1138
KIRREL2	KIRREL2	cis-position, cis-gene	47468	167	47301	7.55766e-74	-1.3795	-1.52797	-1.23102	0.0757513	ptvraredmg	Neurology	KIRREL2:Q6UWL6:OID20873:v1:Neurology	2.14001e-75	-1.44692
CTSB	CTSB	cis-position, cis-gene	48634	46	48588	8.28667e-74	-2.61106	-2.89218	-2.32995	0.143425	ptv	Cardiometabolic	CTSB:P07858:OID20276:v1:Cardiometabolic	4.31655e-72	-2.61568
C2	C2	cis-position, cis-gene	48679	258	48421	8.84062e-74	-1.1088	-1.2282	-0.989398	0.0609181	flexdmg	Cardiometabolic	C2:P06681:OID20410:v1:Cardiometabolic	2.93263e-61	-1.04253
ADA2	ADA2	cis-position, cis-gene	48289	229	48060	1.07862e-73	-1.16461	-1.2901	-1.03913	0.0640223	flexnonsynmtr	Cardiometabolic	ADA2:Q9NZK5:OID20394:v1:Cardiometabolic	2.70312e-64	-1.12861
CLEC5A	CLEC5A	cis-position, cis-gene	48428	44	48384	1.24834e-73	-2.60826	-2.88942	-2.3271	0.143449	flexdmg	Cardiometabolic	CLEC5A:Q9NY25:OID20165:v1:Cardiometabolic	2.91959e-70	-2.65571
GNPTAB	CPQ	trans-position, trans-gene	48899	409	48490	1.38607e-73	0.888435	0.792633	0.984236	0.0488782	flexdmg	CardiometabolicII	CPQ:Q9Y646:OID30406:v1:CardiometabolicII	4.18519e-78	0.962811
ADAMTSL4	ADAMTSL4	cis-position, cis-gene	47733	63	47670	1.40882e-73	-2.20865	-2.44682	-1.97048	0.121512	ptv	CardiometabolicII	ADAMTSL4:Q6UY14:OID30275:v1:CardiometabolicII	8.32107e-66	-2.21558
WFIKKN1	WFIKKN1	cis-position, cis-gene	48047	137	47910	1.49154e-73	-1.45883	-1.61617	-1.30149	0.0802745	raredmg	Neurology	WFIKKN1:Q96NZ8:OID20939:v1:Neurology	3.32314e-75	-1.50936
APCS	APCS	cis-position, cis-gene	48675	77	48598	1.50648e-73	-1.90876	-2.11463	-1.70288	0.105038	ptv	InflammationII	APCS:P02743:OID30778:v1:InflammationII	4.1609e-73	-1.9055
EPHA1	EPHA1	cis-position, cis-gene	48699	66	48633	1.66188e-73	-2.0574	-2.27937	-1.83542	0.113252	ptv	Inflammation	EPHA1:P21709:OID20677:v1:Inflammation	2.86811e-72	-2.11988
NT5E	NT5E	cis-position, cis-gene	48716	170	48546	1.71232e-73	-1.37303	-1.52118	-1.22487	0.0755866	ptvraredmg	Oncology	NT5E:P21589:OID21498:v1:Oncology	8.44549e-69	-1.38392
CPA4	CPA4	cis-position, cis-gene	47133	110	47023	2.68117e-73	-1.71222	-1.89721	-1.52723	0.0943832	ptvraredmg	InflammationII	CPA4:Q9UI42:OID30606:v1:InflammationII	7.84933e-71	-1.76109
GZMA	GZMA	cis-position, cis-gene	49113	61	49052	3.34107e-73	-2.27947	-2.52593	-2.033	0.125745	ptv	Inflammation	GZMA:P12544:OID20663:v1:Inflammation	6.53138e-66	-2.29327
STAB2	PDGFRA	trans-position, trans-gene	48580	711	47869	3.98873e-73	0.667529	0.595316	0.739741	0.0368429	ptvraredmg	Cardiometabolic	PDGFRA:P16234:OID20133:v1:Cardiometabolic	5.63681e-62	0.651553
ITGA2	ITGA2	cis-position, cis-gene	47955	228	47727	5.58544e-73	-1.15183	-1.27655	-1.0271	0.0636369	flexdmg	InflammationII	ITGA2:P17301:OID30570:v1:InflammationII	7.93253e-68	-1.17176
ACY1	ACY1	cis-position, cis-gene	48580	167	48413	8.87406e-73	-1.30245	-1.4437	-1.16121	0.0720627	flexnonsynmtr	Cardiometabolic	ACY1:Q03154:OID20137:v1:Cardiometabolic	2.85922e-69	-1.31593
PLA2G15	PLA2G15	cis-position, cis-gene	48716	145	48571	9.27616e-73	-1.4793	-1.63975	-1.31886	0.0818592	ptvraredmg	Oncology	PLA2G15:Q8NCC3:OID21473:v1:Oncology	4.53073e-62	-1.43988
PLA2G7	PLA2G7	cis-position, cis-gene	48579	191	48388	9.5656e-73	-1.23737	-1.37159	-1.10316	0.0684777	flexnonsynmtr	Neurology	PLA2G7:Q13093:OID21105:v1:Neurology	2.92213e-67	-1.25303
LY75-CD302	LY75	cis-position, trans-gene	48516	317	48199	9.59156e-73	-0.995989	-1.10402	-0.887954	0.0551196	flexdmg	Inflammation	LY75:O60449:OID20580:v1:Inflammation	7.68035e-70	-1.0315
PEPD	PEPD	cis-position, cis-gene	49027	233	48794	1.19667e-72	-1.16591	-1.29247	-1.03936	0.0645686	ptvraredmg	InflammationII	PEPD:P12955:OID30688:v1:InflammationII	5.38097e-72	-1.23172
PAM	PAM	cis-position, cis-gene	48928	311	48617	1.24948e-72	-1.00621	-1.11545	-0.89698	0.0557316	flexdmg	Cardiometabolic	PAM:P19021:OID20291:v1:Cardiometabolic	4.40007e-83	-1.07661
MPO	MPO	cis-position, cis-gene	48579	354	48225	1.5683e-72	-0.949402	-1.05254	-0.846264	0.0526211	flexnonsynmtr	Neurology	MPO:P05164:OID21100:v1:Neurology	9.15059e-33	-0.759827
ITGAM	ITGAM	cis-position, cis-gene	48579	283	48296	1.97817e-72	-1.04115	-1.15434	-0.927966	0.0577478	flexdmg	Neurology	ITGAM:P11215:OID21071:v1:Neurology	7.74273e-75	-1.08165
ANGPTL3	ANGPTL3	cis-position, cis-gene	48600	50	48550	2.02767e-72	-2.30793	-2.55885	-2.05701	0.12802	ptv	Cardiometabolic	ANGPTL3:Q9Y5C1:OID20407:v1:Cardiometabolic	1.78515e-68	-2.32995
ASGR1	CSF1R	trans-position, trans-gene	49027	110	48917	3.60031e-72	1.67842	1.49561	1.86122	0.0932679	ptvraredmg	InflammationII	CSF1R:P07333:OID30681:v1:InflammationII	5.87541e-69	1.68098
ASGR1	CSF1R	trans-position, trans-gene	49027	110	48917	3.60031e-72	1.67842	1.49561	1.86122	0.0932679	flexdmg	InflammationII	CSF1R:P07333:OID30681:v1:InflammationII	5.87541e-69	1.68098
TNFRSF10A	TNFRSF10A	cis-position, cis-gene	48204	173	48031	4.87839e-72	-1.3049	-1.44715	-1.16264	0.0725781	ptvraredmg	Neurology	TNFRSF10A:O00220:OID20967:v1:Neurology	8.0872e-70	-1.34533
GLB1	GLB1	cis-position, cis-gene	48204	261	47943	5.25893e-72	-1.07511	-1.19235	-0.957883	0.0598115	ptvraredmg	Neurology	GLB1:P16278:OID20949:v1:Neurology	3.47517e-64	-1.07806
SUSD2	SUSD2	cis-position, cis-gene	48579	194	48385	5.50228e-72	-1.23883	-1.37394	-1.10373	0.0689303	ptvraredmg	Neurology	SUSD2:Q9UGT4:OID21098:v1:Neurology	3.62585e-65	-1.23208
CANT1	CANT1	cis-position, cis-gene	48434	200	48234	6.72394e-72	-1.24403	-1.37978	-1.10827	0.069262	flexnonsynmtr	Cardiometabolic	CANT1:Q8WVQ1:OID20181:v1:Cardiometabolic	5.3245e-74	-1.29906
CTBS	CTBS	cis-position, cis-gene	48411	113	48298	8.46438e-72	-1.65415	-1.83479	-1.47351	0.0921617	flexnonsynmtr	InflammationII	CTBS:Q01459:OID30710:v1:InflammationII	1.91786e-57	-1.60817
GNPTAB	PLA2G15	trans-position, trans-gene	48716	89	48627	9.30897e-72	1.87419	1.66946	2.07892	0.104454	ptv	Oncology	PLA2G15:Q8NCC3:OID21473:v1:Oncology	1.44968e-71	2.01157
GNPTAB	SGSH	trans-position, trans-gene	48186	89	48097	1.20646e-71	1.87206	1.6674	2.07672	0.104418	ptv	CardiometabolicII	SGSH:P51688:OID30341:v1:CardiometabolicII	1.70046e-74	2.05253
TPP1	TPP1	cis-position, cis-gene	48216	52	48164	1.80007e-71	-2.43242	-2.69868	-2.16617	0.135843	ptv	Inflammation	TPP1:O14773:OID20750:v1:Inflammation	1.50006e-64	-2.40476
EPS8L2	EPS8L2	cis-position, cis-gene	48892	150	48742	2.4031e-71	-1.40732	-1.56151	-1.25313	0.0786671	flexdmg	Oncology	EPS8L2:Q9H6S3:OID21397:v1:Oncology	9.73629e-65	-1.40376
SSNA1	SSNA1	cis-position, cis-gene	48778	41	48737	2.41706e-71	-2.75383	-3.05555	-2.45211	0.153937	ptv	OncologyII	SSNA1:O43805:OID31453:v1:OncologyII	4.11517e-70	-2.76416
ASGR1	SIGLEC9	trans-position, trans-gene	48906	109	48797	2.47918e-71	1.68596	1.50123	1.8707	0.094252	flexdmg	Oncology	SIGLEC9:Q9Y336:OID21390:v1:Oncology	1.33462e-74	1.73041
ASGR1	SIGLEC9	trans-position, trans-gene	48906	109	48797	2.47918e-71	1.68596	1.50123	1.8707	0.094252	ptvraredmg	Oncology	SIGLEC9:Q9Y336:OID21390:v1:Oncology	1.33462e-74	1.73041
CPVL	CPVL	cis-position, cis-gene	48889	240	48649	4.78001e-71	-1.14724	-1.27321	-1.02128	0.0642679	flexdmg	Oncology	CPVL:Q9H3G5:OID21435:v1:Oncology	1.04507e-67	-1.17512
RECK	RECK	cis-position, cis-gene	47733	135	47598	4.89548e-71	-1.43955	-1.59761	-1.28148	0.0806454	flexdmg	CardiometabolicII	RECK:O95980:OID30234:v1:CardiometabolicII	3.82622e-67	-1.46884
ARSB	ARSB	cis-position, cis-gene	48348	375	47973	8.20599e-71	-0.912969	-1.01338	-0.812557	0.0512303	flexdmg	Oncology	ARSB:P15848:OID21331:v1:Oncology	4.94276e-69	-0.944154
TXNDC15	TXNDC15	cis-position, cis-gene	48716	83	48633	8.47922e-71	-1.93425	-2.14701	-1.72149	0.108551	ptvraredmg	Oncology	TXNDC15:Q96J42:OID21495:v1:Oncology	3.76358e-71	-2.00665
DPEP1	DPEP1	cis-position, cis-gene	48121	151	47970	8.61236e-71	-1.41446	-1.57005	-1.25887	0.0793822	ptvraredmg	Neurology	DPEP1:P16444:OID20897:v1:Neurology	4.33224e-63	-1.43014
EBI3	EBI3_IL27	cis-position, cis-gene	48902	45	48857	9.71545e-71	-2.55457	-2.83569	-2.27345	0.143426	flexdmg	Oncology	EBI3_IL27:Q14213_Q8NEV9:OID21389:v1:Oncology	1.1904e-59	-2.51
SGSH	SGSH	cis-position, cis-gene	48186	248	47938	1.07552e-70	-1.1156	-1.2384	-0.992796	0.0626538	raredmg	CardiometabolicII	SGSH:P51688:OID30341:v1:CardiometabolicII	1.47618e-61	-1.11036
CR2	CR2	cis-position, cis-gene	48762	250	48512	1.50052e-70	-1.10932	-1.23157	-0.98708	0.0623684	ptvraredmg	Cardiometabolic	CR2:P20023:OID20393:v1:Cardiometabolic	2.14185e-64	-1.0881
LCAT	KITLG	trans-position, trans-gene	48580	162	48418	1.72659e-70	-1.3784	-1.53036	-1.22644	0.0775306	raredmg	Cardiometabolic	KITLG:P21583:OID20196:v1:Cardiometabolic	5.74187e-67	-1.38346
SPINK5	SPINK5	cis-position, cis-gene	48579	172	48407	2.98898e-70	-1.31622	-1.46158	-1.17086	0.0741625	ptvraredmg	Neurology	SPINK5:Q9NQ38:OID21148:v1:Neurology	1.59153e-69	-1.35729
IGFALS	IGFBP3	trans-position, trans-gene	48762	168	48594	3.05796e-70	-1.30076	-1.44443	-1.1571	0.0732973	ptvraredmg	Cardiometabolic	IGFBP3:P17936:OID20398:v1:Cardiometabolic	4.19418e-66	-1.31737
CDA	CDA	cis-position, cis-gene	48892	88	48804	3.09712e-70	-1.83076	-2.03297	-1.62855	0.103167	flexdmg	CardiometabolicII	CDA:P32320:OID30345:v1:CardiometabolicII	9.71855e-66	-1.83593
NPL	NPL	cis-position, cis-gene	48975	103	48872	3.18031e-70	-1.5597	-1.73198	-1.38741	0.0878995	raredmg	CardiometabolicII	NPL:Q9BXD5:OID30329:v1:CardiometabolicII	1.20284e-61	-1.54317
MMP10	MMP10	cis-position, cis-gene	48454	113	48341	3.21478e-70	-1.65428	-1.83702	-1.47155	0.0932317	ptv	Inflammation	MMP10:P09238:OID20687:v1:Inflammation	8.09446e-19	-2.19679
LCAT	LCAT	cis-position, cis-gene	49027	169	48858	3.44321e-70	-1.33344	-1.48077	-1.18611	0.0751678	ptvraredmg	InflammationII	LCAT:P04180:OID30677:v1:InflammationII	6.48173e-64	-1.32223
GNPTAB	CTSZ	trans-position, trans-gene	48609	87	48522	3.54692e-70	1.84518	1.64129	2.04907	0.104023	ptv	Cardiometabolic	CTSZ:Q9UBR2:OID20365:v1:Cardiometabolic	1.16913e-71	2.00941
ANGPTL3	ANGPTL3	cis-position, cis-gene	48600	91	48509	3.60692e-70	-1.68384	-1.86991	-1.49777	0.0949327	ptvraredmg	Cardiometabolic	ANGPTL3:Q9Y5C1:OID20407:v1:Cardiometabolic	8.51953e-66	-1.71022
CA12	CA12	cis-position, cis-gene	48348	243	48105	3.62332e-70	-1.12346	-1.24761	-0.999316	0.0633398	flexdmg	Oncology	CA12:O43570:OID21344:v1:Oncology	2.86014e-70	-1.15413
SORCS2	SORCS2	cis-position, cis-gene	47434	200	47234	4.70214e-70	-1.16776	-1.29691	-1.03862	0.0658901	ptvraredmg	Oncology	SORCS2:Q96PQ0:OID21262:v1:Oncology	1.01335e-66	-1.19539
PEPD	PEPD	cis-position, cis-gene	49027	39	48988	7.21135e-70	-2.78749	-3.0962	-2.47877	0.157506	ptv	InflammationII	PEPD:P12955:OID30688:v1:InflammationII	4.58051e-70	-2.78632
CFI	CFI	cis-position, cis-gene	49054	124	48930	1.56931e-69	-1.53391	-1.70421	-1.3636	0.0868894	ptvraredmg	InflammationII	CFI:P05156:OID30772:v1:InflammationII	1.59757e-63	-1.54591
GLB1	GLB1	cis-position, cis-gene	48204	300	47904	1.67679e-69	-0.985286	-1.0947	-0.875873	0.0558227	flexdmg	Neurology	GLB1:P16278:OID20949:v1:Neurology	2.77257e-63	-1.01108
FCN1	FCN1	cis-position, cis-gene	48944	164	48780	1.72286e-69	-1.34742	-1.49706	-1.19777	0.0763482	ptvraredmg	InflammationII	FCN1:O00602:OID30690:v1:InflammationII	1.939e-66	-1.45385
NHLRC3	NHLRC3	cis-position, cis-gene	46882	136	46746	1.76689e-69	-1.47106	-1.63444	-1.30768	0.083355	flexdmg	InflammationII	NHLRC3:Q5JS37:OID30614:v1:InflammationII	1.27668e-61	-1.51136
SLC39A5	SLC39A5	cis-position, cis-gene	48516	112	48404	1.83955e-69	-1.56366	-1.73735	-1.38996	0.0886183	ptv	Inflammation	SLC39A5:Q6ZMH5:OID20539:v1:Inflammation	6.20802e-66	-1.56489
CSTB	CSTB	cis-position, cis-gene	47913	86	47827	2.29871e-69	-1.84822	-2.05367	-1.64278	0.104819	ptv	Cardiometabolic	CSTB:P04080:OID20294:v1:Cardiometabolic	1.81357e-67	-1.8392
PI16	PI16	cis-position, cis-gene	49027	106	48921	2.52291e-69	-1.63378	-1.81545	-1.45211	0.0926885	flexdmg	InflammationII	PI16:Q6UXB8:OID30676:v1:InflammationII	1.98005e-67	-1.6906
B4GALT7	GPC1	trans-position, trans-gene	48974	90	48884	3.10944e-69	1.80486	1.60403	2.00569	0.102463	ptv	Oncology	GPC1:P35052:OID21438:v1:Oncology	3.90721e-65	1.81257
CTSF	CTSF	cis-position, cis-gene	48716	143	48573	3.54707e-69	-1.42713	-1.58599	-1.26826	0.0810529	flexdmg	Oncology	CTSF:Q9UBX1:OID21500:v1:Oncology	4.01073e-67	-1.46621
SERPIND1	SERPIND1	cis-position, cis-gene	48973	199	48774	3.76539e-69	-1.22625	-1.36278	-1.08972	0.0696582	ptvraredmg	InflammationII	SERPIND1:P05546:OID30767:v1:InflammationII	6.58024e-67	-1.28583
VSIG4	VSIG4	cis-position, cis-gene	48515	110	48405	4.96445e-69	-1.57922	-1.75521	-1.40324	0.0897883	flexnonsynmtr	Neurology	VSIG4:Q9Y279:OID21144:v1:Neurology	2.30756e-69	-1.63549
CA4	CA4	cis-position, cis-gene	49169	85	49084	6.01501e-69	-1.88584	-2.09613	-1.67555	0.10729	raredmg	Cardiometabolic	CA4:P22748:OID20241:v1:Cardiometabolic	1.11442e-58	-1.99114
ITGAM	ITGAM	cis-position, cis-gene	48579	73	48506	6.56491e-69	-1.99414	-2.21656	-1.77171	0.113482	ptv	Neurology	ITGAM:P11215:OID21071:v1:Neurology	1.60751e-68	-1.99795
LY75-CD302	LY75	cis-position, trans-gene	48516	280	48236	9.75731e-69	-1.02907	-1.144	-0.914144	0.0586376	ptvraredmg	Inflammation	LY75:O60449:OID20580:v1:Inflammation	3.08743e-65	-1.05843
SCARB2	SCARB2	cis-position, cis-gene	47280	34	47246	1.17999e-68	-2.75461	-3.06244	-2.44679	0.157051	ptv	Neurology	SCARB2:Q14108:OID20943:v1:Neurology	5.95501e-67	-2.75665
SIGLEC6	SIGLEC6	cis-position, cis-gene	48974	224	48750	1.46874e-68	-1.15806	-1.28757	-1.02855	0.0660765	flexnonsynmtr	Oncology	SIGLEC6:O43699:OID21394:v1:Oncology	4.65234e-67	-1.18535
C8B	C8B	cis-position, cis-gene	49054	235	48819	1.83696e-68	-1.12186	-1.24742	-0.996307	0.064058	ptvraredmg	InflammationII	C8B:P07358:OID30719:v1:InflammationII	5.93883e-61	-1.12395
DCTPP1	DCTPP1	cis-position, cis-gene	48580	28	48552	1.90488e-68	-3.17808	-3.53379	-2.82236	0.181486	ptvraredmg	Cardiometabolic	DCTPP1:Q9H773:OID20148:v1:Cardiometabolic	4.30291e-64	-3.17308
LPO	LPO	cis-position, cis-gene	46995	361	46634	2.1586e-68	-0.893686	-0.99375	-0.793622	0.0510527	flexdmg	Neurology	LPO:P22079:OID20963:v1:Neurology	1.03571e-63	-0.89806
PRTN3	PRTN3	cis-position, cis-gene	47355	143	47212	2.6399e-68	-1.4504	-1.61291	-1.28789	0.0829113	flexdmg	Cardiometabolic	PRTN3:P24158:OID20329:v1:Cardiometabolic	1.04112e-65	-1.46519
MOCS2	MOCS2	cis-position, cis-gene	47955	145	47810	3.46289e-68	-1.42864	-1.58885	-1.26842	0.0817416	flexdmg	InflammationII	MOCS2:O96007:OID30638:v1:InflammationII	8.32734e-64	-1.43459
C2	C2	cis-position, cis-gene	48679	144	48535	3.82689e-68	-1.42322	-1.58288	-1.26356	0.0814602	raredmg	Cardiometabolic	C2:P06681:OID20410:v1:Cardiometabolic	5.01867e-63	-1.40365
PEAR1	PEAR1	cis-position, cis-gene	49169	272	48897	4.2643e-68	-1.05055	-1.16845	-0.932651	0.0601522	ptvraredmg	Cardiometabolic	PEAR1:Q5VY43:OID20257:v1:Cardiometabolic	5.77592e-62	-1.0481
HEPH	HEPH	cis-position, cis-gene	48975	347	48628	4.64843e-68	-0.926478	-1.03048	-0.822474	0.0530629	flexdmg	CardiometabolicII	HEPH:Q9BQS7:OID30337:v1:CardiometabolicII	1.61967e-53	-0.863054
STAB1	BLMH	trans-position, trans-gene	49169	196	48973	5.54929e-68	1.21769	1.08091	1.35446	0.0697825	ptv	Cardiometabolic	BLMH:Q13867:OID20336:v1:Cardiometabolic	2.65013e-64	1.21463
GNPTAB	GLB1	trans-position, trans-gene	48204	89	48115	7.37532e-68	1.78286	1.58242	1.9833	0.102264	ptv	Neurology	GLB1:P16278:OID20949:v1:Neurology	4.61539e-66	1.89193
STAB1	NELL2	trans-position, trans-gene	48782	840	47942	9.31365e-68	0.586008	0.520074	0.651942	0.0336396	ptvraredmg	Inflammation	NELL2:Q99435:OID20706:v1:Inflammation	2.42283e-61	0.594778
GNPTAB	CPQ	trans-position, trans-gene	48899	344	48555	2.42747e-67	0.924879	0.820485	1.02927	0.0532615	ptvraredmg	CardiometabolicII	CPQ:Q9Y646:OID30406:v1:CardiometabolicII	1.99664e-72	1.00742
GNPTAB	ARSA	trans-position, trans-gene	48579	89	48490	2.43266e-67	1.79339	1.59096	1.99581	0.103276	ptv	Neurology	ARSA:P15289:OID21138:v1:Neurology	2.07344e-69	1.93968
MELTF	MELTF	cis-position, cis-gene	48975	194	48781	3.9925e-67	-1.21809	-1.35581	-1.08038	0.0702637	ptvraredmg	CardiometabolicII	MELTF:P08582:OID30347:v1:CardiometabolicII	5.22455e-63	-1.23742
ECM1	ECM1	cis-position, cis-gene	47911	361	47550	4.06223e-67	-0.905997	-1.00843	-0.803563	0.0522621	flexdmg	InflammationII	ECM1:Q16610:OID30736:v1:InflammationII	1.37573e-62	-0.920462
TNFRSF10A	TNFRSF10A	cis-position, cis-gene	48204	210	47994	4.28365e-67	-1.14259	-1.2718	-1.01338	0.0659222	flexdmg	Neurology	TNFRSF10A:O00220:OID20967:v1:Neurology	4.28824e-64	-1.16858
GOT1	GOT1	cis-position, cis-gene	48979	153	48826	4.75564e-67	-1.34798	-1.50047	-1.19549	0.0778012	flexdmg	CardiometabolicII	GOT1:P17174:OID30417:v1:CardiometabolicII	1.98515e-67	-1.41619
DDR1	DDR1	cis-position, cis-gene	48990	673	48317	6.11492e-67	-0.656346	-0.730658	-0.582034	0.0379142	flexdmg	Neurology	DDR1:Q08345:OID21009:v1:Neurology	1.35725e-66	-0.673172
LGALS8	LGALS8	cis-position, cis-gene	48990	121	48869	7.30553e-67	-1.55585	-1.73211	-1.37959	0.0899283	ptvraredmg	Neurology	LGALS8:O00214:OID21041:v1:Neurology	8.21502e-60	-1.51924
IDUA	IDUA	cis-position, cis-gene	48974	254	48720	1.03469e-66	-1.07678	-1.19891	-0.954651	0.0623105	ptvraredmg	Oncology	IDUA:P35475:OID21468:v1:Oncology	4.40436e-61	-1.0894
F11	F11	cis-position, cis-gene	48441	96	48345	1.1207e-66	-1.6939	-1.88608	-1.50173	0.0980464	raredmgmtr	InflammationII	F11:P03951:OID30773:v1:InflammationII	9.76159e-63	-1.77969
ITGA2	ITGA2	cis-position, cis-gene	47955	184	47771	1.35734e-66	-1.2229	-1.36173	-1.08408	0.0708285	ptvraredmg	InflammationII	ITGA2:P17301:OID30570:v1:InflammationII	6.59878e-60	-1.20811
STAB1	BLMH	trans-position, trans-gene	49169	1365	47804	1.61304e-66	0.461914	0.409444	0.514383	0.0267699	flexdmg	Cardiometabolic	BLMH:Q13867:OID20336:v1:Cardiometabolic	2.50045e-57	0.447496
ADAMTSL5	ADAMTSL5	cis-position, cis-gene	48975	154	48821	1.90726e-66	-1.37446	-1.53067	-1.21825	0.0797003	ptvraredmg	CardiometabolicII	ADAMTSL5:Q6ZMM2:OID30355:v1:CardiometabolicII	4.1976e-65	-1.41657
LY75	LY75	cis-position, cis-gene	48516	77	48439	1.91981e-66	-1.92439	-2.14311	-1.70568	0.11159	ptv	Inflammation	LY75:O60449:OID20580:v1:Inflammation	1.41518e-64	-1.98755
ASGR1	KEL	trans-position, trans-gene	47468	108	47360	1.99702e-66	1.58116	1.40143	1.76088	0.0916957	flexdmg	Neurology	KEL:P23276:OID20881:v1:Neurology	2.02509e-63	1.58124
ASGR1	KEL	trans-position, trans-gene	47468	108	47360	1.99702e-66	1.58116	1.40143	1.76088	0.0916957	ptvraredmg	Neurology	KEL:P23276:OID20881:v1:Neurology	2.02509e-63	1.58124
ADAMTS8	ADAMTS8	cis-position, cis-gene	48716	408	48308	2.09828e-66	-0.849658	-0.946255	-0.75306	0.0492842	flexdmg	Oncology	ADAMTS8:Q9UP79:OID21502:v1:Oncology	1.63561e-61	-0.85221
CLEC10A	CLEC10A	cis-position, cis-gene	48204	56	48148	2.81631e-66	-2.28215	-2.54186	-2.02244	0.132505	flexdmg	Neurology	CLEC10A:Q8IUN9:OID20928:v1:Neurology	4.76938e-58	-2.37809
PCDHGB7	RFC4	trans-position, trans-gene	48772	534	48238	4.0357e-66	0.74153	0.657038	0.826021	0.0431076	rec	OncologyII	RFC4:P35249:OID31376:v1:OncologyII	4.80904e-66	0.748987
AFM	AFM	cis-position, cis-gene	49054	274	48780	5.15492e-66	-1.02064	-1.13704	-0.904252	0.0593832	flexnonsynmtr	InflammationII	AFM:P43652:OID30741:v1:InflammationII	5.06881e-59	-1.03314
STAB1	MFAP4	trans-position, trans-gene	47955	205	47750	5.19656e-66	1.15806	1.026	1.29012	0.067378	UR	InflammationII	MFAP4:P55083:OID30598:v1:InflammationII	7.66337e-60	1.20746
ASRGL1	ASRGL1	cis-position, cis-gene	47733	243	47490	5.24769e-66	-1.08532	-1.20909	-0.961553	0.0631476	flexdmg	CardiometabolicII	ASRGL1:Q7L266:OID30283:v1:CardiometabolicII	1.20161e-59	-1.08799
STAB1	CD248	trans-position, trans-gene	48979	641	48338	9.15243e-66	0.651878	0.577394	0.726361	0.0380017	raredmg	CardiometabolicII	CD248:Q9HCU0:OID30394:v1:CardiometabolicII	2.42437e-60	0.672638
PRCP	PRCP	cis-position, cis-gene	48863	39	48824	1.27969e-65	-2.62942	-2.93021	-2.32864	0.153459	ptv	Cardiometabolic	PRCP:P42785:OID20337:v1:Cardiometabolic	1.29565e-62	-2.69925
VIT	VIT	cis-position, cis-gene	48975	320	48655	1.46777e-65	-0.852025	-0.949535	-0.754516	0.0497495	ptvraredmg	CardiometabolicII	VIT:Q6UXI7:OID30334:v1:CardiometabolicII	1.16783e-51	-0.813637
PCSK9	PCSK9	cis-position, cis-gene	49169	243	48926	1.5778e-65	-1.06759	-1.18981	-0.945383	0.0623524	flexnonsynmtr	Cardiometabolic	PCSK9:Q8NBP7:OID20235:v1:Cardiometabolic	9.52311e-102	-1.3735
CPPED1	CPPED1	cis-position, cis-gene	48990	215	48775	2.80401e-65	-1.12438	-1.25335	-0.995417	0.0657981	flexdmg	Neurology	CPPED1:Q9BRF8:OID21053:v1:Neurology	2.55909e-60	-1.12722
GRHPR	GRHPR	cis-position, cis-gene	48975	101	48874	4.05524e-65	-1.66249	-1.85342	-1.47157	0.0974115	ptv	CardiometabolicII	GRHPR:Q9UBQ7:OID30289:v1:CardiometabolicII	1.40181e-62	-1.65279
CPXM2	CPXM2	cis-position, cis-gene	48975	65	48910	4.26023e-65	-2.02565	-2.25833	-1.79298	0.11871	ptv	CardiometabolicII	CPXM2:Q8N436:OID30322:v1:CardiometabolicII	6.04746e-61	-2.05754
STAB1	BLMH	trans-position, trans-gene	49169	1047	48122	5.5342e-65	0.519584	0.459848	0.579319	0.0304771	flexnonsynmtr	Cardiometabolic	BLMH:Q13867:OID20336:v1:Cardiometabolic	3.27685e-60	0.530898
GOT1	GOT1	cis-position, cis-gene	48979	134	48845	5.56547e-65	-1.41725	-1.58019	-1.25431	0.0831326	flexnonsynmtr	CardiometabolicII	GOT1:P17174:OID30417:v1:CardiometabolicII	4.78751e-63	-1.4257
CDA	CDA	cis-position, cis-gene	48892	93	48799	5.63613e-65	-1.71138	-1.90815	-1.51462	0.10039	flexnonsynmtr	CardiometabolicII	CDA:P32320:OID30345:v1:CardiometabolicII	4.47292e-63	-1.73503
THOP1	THOP1	cis-position, cis-gene	48343	51	48292	6.1307e-65	-2.26337	-2.52367	-2.00307	0.132805	UR	Cardiometabolic	THOP1:P52888:OID20194:v1:Cardiometabolic	3.20241e-63	-2.36672
FBP1	FBP1	cis-position, cis-gene	48580	198	48382	6.507e-65	1.18133	1.04544	1.31721	0.0693303	flexnonsynmtr	Cardiometabolic	FBP1:P09467:OID20227:v1:Cardiometabolic	2.7124e-73	1.27801
LGALS9	LGALS9	cis-position, cis-gene	48548	124	48424	6.68882e-65	-1.4378	-1.6032	-1.27239	0.0843902	flexnonsynmtr	Inflammation	LGALS9:O00182:OID20781:v1:Inflammation	1.36623e-60	-1.49333
STAB2	DKK3	trans-position, trans-gene	49169	586	48583	6.71789e-65	0.67335	0.595884	0.750815	0.0395229	raredmg	Cardiometabolic	DKK3:Q9UBP4:OID20264:v1:Cardiometabolic	2.13566e-55	0.665064
PEAR1	PEAR1	cis-position, cis-gene	49169	381	48788	7.57725e-65	-0.866652	-0.966397	-0.766907	0.0508902	flexdmg	Cardiometabolic	PEAR1:Q5VY43:OID20257:v1:Cardiometabolic	9.60415e-61	-0.87503
PON3	PON3	cis-position, cis-gene	48782	96	48686	8.4468e-65	-1.66441	-1.85604	-1.47278	0.0977703	flexdmg	Inflammation	PON3:Q15166:OID20777:v1:Inflammation	4.852e-64	-1.68485
TXNDC15	TXNDC15	cis-position, cis-gene	48716	94	48622	8.99352e-65	-1.73665	-1.93665	-1.53666	0.102036	flexdmg	Oncology	TXNDC15:Q96J42:OID21495:v1:Oncology	2.13708e-63	-1.7795
ADAMTS13	ADAMTS13	cis-position, cis-gene	49169	72	49097	9.06524e-65	-1.9733	-2.20056	-1.74605	0.115945	UR	Cardiometabolic	ADAMTS13:Q76LX8:OID20249:v1:Cardiometabolic	2.45818e-57	-1.93725
GDF15	GDF15	cis-position, cis-gene	49169	47	49122	1.17198e-64	-2.05496	-2.29183	-1.81809	0.120851	ptv	Cardiometabolic	GDF15:Q99988:OID20251:v1:Cardiometabolic	6.48298e-65	-2.08987
IGFALS	IGFBP3	trans-position, trans-gene	48762	443	48319	1.20011e-64	-0.769889	-0.858637	-0.68114	0.0452797	flexnonsynmtr	Cardiometabolic	IGFBP3:P17936:OID20398:v1:Cardiometabolic	4.3607e-62	-0.783152
PCDH12	PCDH12	cis-position, cis-gene	48880	226	48654	1.35994e-64	-1.12737	-1.25739	-0.997357	0.0663334	ptvraredmg	NeurologyII	PCDH12:Q9NPG4:OID31045:v1:NeurologyII	3.67114e-66	-1.13542
CA9	CA9	cis-position, cis-gene	48974	90	48884	1.47322e-64	-1.75695	-1.95963	-1.55427	0.103406	ptv	Oncology	CA9:Q16790:OID21417:v1:Oncology	8.9278e-60	-1.73236
CA14	CA14	cis-position, cis-gene	48974	70	48904	1.49864e-64	-1.92193	-2.14365	-1.70021	0.113123	ptv	Oncology	CA14:Q9ULX7:OID21401:v1:Oncology	4.08595e-60	-1.90392
CTSF	CTSF	cis-position, cis-gene	48716	113	48603	2.32896e-64	-1.54669	-1.72539	-1.36798	0.0911756	ptvraredmg	Oncology	CTSF:Q9UBX1:OID21500:v1:Oncology	5.92379e-62	-1.58648
EGFL7	EGFL7	cis-position, cis-gene	47434	288	47146	2.37672e-64	-0.959634	-1.07051	-0.848754	0.0565711	flexnonsynmtr	Oncology	EGFL7:Q9UHF1:OID21252:v1:Oncology	2.55748e-54	-0.90978
NOL3	PHOSPHO1	trans-position, trans-gene	48204	98	48106	2.38514e-64	-1.61375	-1.80022	-1.42728	0.0951352	ptv	Neurology	PHOSPHO1:Q8TCT1:OID20922:v1:Neurology	1.55855e-63	-1.63914
ADAMTSL5	ADAMTSL5	cis-position, cis-gene	48975	300	48675	2.61476e-64	-0.969744	-1.08183	-0.857653	0.0571888	flexdmg	CardiometabolicII	ADAMTSL5:Q6ZMM2:OID30355:v1:CardiometabolicII	4.55756e-76	-1.33381
COMP	COMP	cis-position, cis-gene	48049	189	47860	3.62668e-64	-1.16525	-1.30009	-1.03041	0.0687949	ptvraredmg	Cardiometabolic	COMP:P49747:OID20405:v1:Cardiometabolic	4.06809e-61	-1.18989
INHBC	INHBC	cis-position, cis-gene	48579	99	48480	4.64365e-64	-1.6647	-1.85751	-1.4719	0.0983686	ptvraredmg	Neurology	INHBC:P55103:OID21093:v1:Neurology	6.75189e-62	-1.6971
CSTB	CSTB	cis-position, cis-gene	47913	92	47821	4.97565e-64	-1.71518	-1.91387	-1.51648	0.101374	flexdmg	Cardiometabolic	CSTB:P04080:OID20294:v1:Cardiometabolic	4.91424e-65	-1.76348
CSTB	CSTB	cis-position, cis-gene	47913	92	47821	4.97565e-64	-1.71518	-1.91387	-1.51648	0.101374	ptvraredmg	Cardiometabolic	CSTB:P04080:OID20294:v1:Cardiometabolic	4.91424e-65	-1.76348
ACY3	ACY3	cis-position, cis-gene	47374	162	47212	6.55927e-64	-1.29878	-1.44938	-1.14818	0.0768359	flexnonsynmtr	CardiometabolicII	ACY3:Q96HD9:OID30086:v1:CardiometabolicII	3.73631e-57	-1.27542
RIDA	RIDA	cis-position, cis-gene	47955	36	47919	1.93403e-63	-2.69249	-3.00589	-2.37908	0.159899	ptv	InflammationII	RIDA:P52758:OID30635:v1:InflammationII	6.29609e-62	-2.70019
TCN1	TCN1	cis-position, cis-gene	48101	129	47972	1.99459e-63	-1.46806	-1.63896	-1.29716	0.0871936	flexdmg	InflammationII	TCN1:P20061:OID30687:v1:InflammationII	2.85768e-59	-1.46169
SLC39A5	SLC39A5	cis-position, cis-gene	48516	356	48160	2.29112e-63	-0.838894	-0.936601	-0.741187	0.0498501	flexnonsynmtr	Inflammation	SLC39A5:Q6ZMH5:OID20539:v1:Inflammation	1.15844e-60	-0.855799
TNFRSF10A	TNFRSF10A	cis-position, cis-gene	48204	61	48143	2.68159e-63	-2.05425	-2.29364	-1.81486	0.122138	ptv	Neurology	TNFRSF10A:O00220:OID20967:v1:Neurology	1.81913e-58	-2.04264
MARCO	MARCO	cis-position, cis-gene	48580	246	48334	2.71405e-63	-1.04459	-1.16633	-0.92285	0.0621106	flexnonsynmtr	Cardiometabolic	MARCO:Q9UEW3:OID20210:v1:Cardiometabolic	2.46114e-63	-1.09076
FCRL6	FCRL6	cis-position, cis-gene	48516	141	48375	2.73364e-63	-1.39008	-1.55209	-1.22807	0.0826553	flexdmg	Inflammation	FCRL6:Q6DN72:OID20529:v1:Inflammation	3.12429e-59	-1.40777
ANGPTL4	ANGPTL4	cis-position, cis-gene	48700	121	48579	5.11689e-63	-1.4813	-1.65432	-1.30828	0.0882762	raredmg	Inflammation	ANGPTL4:Q9BY76:OID20703:v1:Inflammation	1.1657e-56	-1.46166
TCHH	FABP9	trans-position, trans-gene	48516	375	48141	5.17632e-63	0.846183	0.747342	0.945024	0.050429	ptvraredmg	Inflammation	FABP9:Q0Z7S8:OID20501:v1:Inflammation	4.48651e-60	0.863402
CSTB	CSTB	cis-position, cis-gene	47913	97	47816	5.47895e-63	-1.65643	-1.84995	-1.46291	0.0987344	flexnonsynmtr	Cardiometabolic	CSTB:P04080:OID20294:v1:Cardiometabolic	5.29864e-65	-1.74339
STAB1	NELL2	trans-position, trans-gene	48782	1361	47421	7.81943e-63	0.445274	0.393185	0.497363	0.0265757	flexdmg	Inflammation	NELL2:Q99435:OID20706:v1:Inflammation	1.67847e-58	0.447106
NHLRC3	NHLRC3	cis-position, cis-gene	46882	76	46806	7.84462e-63	-1.86743	-2.08587	-1.64898	0.11145	flexnonsynmtr	InflammationII	NHLRC3:Q5JS37:OID30614:v1:InflammationII	1.37538e-65	-2.01975
SLC39A5	SLC39A5	cis-position, cis-gene	48516	307	48209	7.85072e-63	-0.898986	-1.00415	-0.793821	0.0536554	flexdmg	Inflammation	SLC39A5:Q6ZMH5:OID20539:v1:Inflammation	3.22436e-62	-0.926687
GPLD1	NCS1	trans-position, trans-gene	48974	326	48648	8.82213e-63	-0.830957	-0.928206	-0.733708	0.0496165	flexdmg	Oncology	NCS1:P62166:OID21458:v1:Oncology	3.88678e-53	-0.827227
XPNPEP2	XPNPEP2	cis-position, cis-gene	48716	183	48533	9.9901e-63	-1.21867	-1.36136	-1.07598	0.0727986	flexdmg	Oncology	XPNPEP2:O43895:OID21508:v1:Oncology	5.09195e-58	-1.20142
ACY3	ACY3	cis-position, cis-gene	47374	125	47249	1.02978e-62	-1.46363	-1.63501	-1.29225	0.0874373	raredmg	CardiometabolicII	ACY3:Q96HD9:OID30086:v1:CardiometabolicII	2.16175e-56	-1.452
EBI3	EBI3_IL27	cis-position, cis-gene	48902	40	48862	1.56571e-62	-2.54323	-2.84148	-2.24498	0.152168	ptvraredmg	Oncology	EBI3_IL27:Q14213_Q8NEV9:OID21389:v1:Oncology	6.22009e-58	-2.50488
ADA	ADA	cis-position, cis-gene	49113	130	48983	1.69038e-62	-1.43644	-1.60494	-1.26794	0.0859702	raredmg	Inflammation	ADA:P00813:OID20645:v1:Inflammation	4.25554e-58	-1.44519
ENTPD2	ENTPD2	cis-position, cis-gene	47434	272	47162	1.846e-62	-0.999558	-1.11684	-0.882273	0.0598389	flexdmg	Oncology	ENTPD2:Q9Y5L3:OID21260:v1:Oncology	5.18709e-58	-0.998986
GNPTAB	CTBS	trans-position, trans-gene	48411	86	48325	1.96273e-62	1.76357	1.55658	1.97055	0.105603	ptv	InflammationII	CTBS:Q01459:OID30710:v1:InflammationII	1.9238e-63	1.90696
LGALS1	LGALS1	cis-position, cis-gene	48580	69	48511	2.76032e-62	-1.94266	-2.17094	-1.71438	0.116471	flexdmg	Cardiometabolic	LGALS1:P09382:OID20154:v1:Cardiometabolic	5.71886e-48	-1.82188
THOP1	THOP1	cis-position, cis-gene	48343	73	48270	3.4487e-62	-1.8504	-2.06801	-1.63278	0.111027	raredmgmtr	Cardiometabolic	THOP1:P52888:OID20194:v1:Cardiometabolic	2.04993e-60	-1.86778
MIF	MIF	cis-position, cis-gene	48508	133	48375	3.66826e-62	-1.42189	-1.58914	-1.25463	0.0853353	flexdmg	Neurology	MIF:P14174:OID21073:v1:Neurology	9.71637e-59	-1.40986
CRELD1	CRELD1	cis-position, cis-gene	47955	75	47880	4.36591e-62	-1.87567	-2.09644	-1.6549	0.112638	ptv	InflammationII	CRELD1:Q96HD1:OID30619:v1:InflammationII	1.72223e-60	-1.8636
EPPK1	EPPK1	cis-position, cis-gene	47733	718	47015	4.42134e-62	-0.619013	-0.691876	-0.546151	0.0371746	ptvraredmg	CardiometabolicII	EPPK1:P58107:OID30250:v1:CardiometabolicII	5.43963e-59	-0.631491
SCPEP1	SCPEP1	cis-position, cis-gene	47586	181	47405	4.46387e-62	-1.21825	-1.36165	-1.07485	0.0731639	flexdmg	CardiometabolicII	SCPEP1:Q9HB40:OID30278:v1:CardiometabolicII	8.03423e-55	-1.27389
MRI1	MRI1	cis-position, cis-gene	47689	247	47442	5.55932e-62	-1.04764	-1.17106	-0.924221	0.0629676	flexnonsynmtr	NeurologyII	MRI1:Q9BV20:OID30891:v1:NeurologyII	4.34416e-56	-1.0306
GALNT5	GALNT5	cis-position, cis-gene	48975	161	48814	5.8675e-62	-1.26568	-1.41482	-1.11654	0.0760907	ptvraredmg	CardiometabolicII	GALNT5:Q7Z7M9:OID30295:v1:CardiometabolicII	3.45215e-54	-1.26086
VNN2	VNN2	cis-position, cis-gene	48348	369	47979	5.98904e-62	-0.855826	-0.956676	-0.754976	0.0514538	flexdmg	Oncology	VNN2:O95498:OID21310:v1:Oncology	4.38216e-58	-0.855809
VSIG4	VSIG4	cis-position, cis-gene	48515	55	48460	7.31273e-62	-2.11007	-2.3589	-1.86124	0.126954	flexdmg	Neurology	VSIG4:Q9Y279:OID21144:v1:Neurology	5.23675e-59	-2.09728
PRCP	PRCP	cis-position, cis-gene	48863	267	48596	8.19321e-62	-0.976886	-1.09213	-0.861638	0.0587998	flexnonsynmtr	Cardiometabolic	PRCP:P42785:OID20337:v1:Cardiometabolic	2.00812e-57	-0.951465
LGALS1	LGALS1	cis-position, cis-gene	48580	56	48524	1.21013e-61	-2.14452	-2.39788	-1.89116	0.129263	ptvraredmg	Cardiometabolic	LGALS1:P09382:OID20154:v1:Cardiometabolic	2.40569e-47	-2.02276
GCNT1	GCNT1	cis-position, cis-gene	48348	64	48284	1.26879e-61	-1.99732	-2.23333	-1.76132	0.12041	raredmg	Oncology	GCNT1:Q02742:OID21379:v1:Oncology	2.55818e-57	-2.0563
HGFAC	HGFAC	cis-position, cis-gene	48622	49	48573	1.31431e-61	-2.32631	-2.60122	-2.05139	0.140263	ptv	InflammationII	HGFAC:Q04756:OID30718:v1:InflammationII	7.55427e-58	-2.36889
SSC5D	SSC5D	cis-position, cis-gene	48762	245	48517	1.60169e-61	-1.03084	-1.15275	-0.908928	0.0621986	ptvraredmg	Cardiometabolic	SSC5D:A1L4H1:OID20351:v1:Cardiometabolic	1.33359e-58	-1.05295
F9	F9	cis-position, cis-gene	48679	88	48591	1.61597e-61	-1.72619	-1.93034	-1.52204	0.104158	rec	Cardiometabolic	F9:P00740:OID20349:v1:Cardiometabolic	2.669e-54	-1.7154
FCRL6	FCRL6	cis-position, cis-gene	48516	139	48377	1.64734e-61	-1.37963	-1.54281	-1.21646	0.0832521	ptvraredmg	Inflammation	FCRL6:Q6DN72:OID20529:v1:Inflammation	3.12429e-59	-1.40777
PROC	PROC	cis-position, cis-gene	48679	283	48396	1.74772e-61	-0.952559	-1.06525	-0.839871	0.0574936	flexdmg	Cardiometabolic	PROC:P04070:OID20402:v1:Cardiometabolic	6.68756e-55	-0.932145
GNPTAB	PRCP	trans-position, trans-gene	48863	88	48775	1.8078e-61	1.69384	1.49343	1.89425	0.102248	ptv	Cardiometabolic	PRCP:P42785:OID20337:v1:Cardiometabolic	3.38152e-63	1.84147
STAB1	ECE1	trans-position, trans-gene	47468	817	46651	1.97799e-61	0.581267	0.512474	0.65006	0.0350981	ptvraredmg	Neurology	ECE1:P42892:OID20891:v1:Neurology	7.94473e-55	0.587667
STAB1	CSPG4	trans-position, trans-gene	48979	208	48771	2.09266e-61	1.08469	0.956289	1.2131	0.0655125	UR	CardiometabolicII	CSPG4:Q6UVK1:OID30397:v1:CardiometabolicII	9.00684e-53	1.0959
VSIG4	VSIG4	cis-position, cis-gene	48515	52	48463	2.2253e-61	-2.16127	-2.41717	-1.90537	0.130562	ptvraredmg	Neurology	VSIG4:Q9Y279:OID21144:v1:Neurology	1.50042e-58	-2.15057
GDF15	GDF15	cis-position, cis-gene	49169	90	49079	2.34614e-61	-1.44608	-1.61733	-1.27482	0.0873759	ptvraredmg	Cardiometabolic	GDF15:Q99988:OID20251:v1:Cardiometabolic	3.92307e-64	-1.52061
SIGLEC1	SIGLEC1	cis-position, cis-gene	48782	135	48647	2.97219e-61	-1.38579	-1.55005	-1.22153	0.0838047	ptv	Inflammation	SIGLEC1:Q9BZZ2:OID20690:v1:Inflammation	6.02833e-60	-1.40792
B4GALT7	GPC1	trans-position, trans-gene	48974	314	48660	3.0152e-61	0.909454	0.80165	1.01726	0.0550019	flexnonsynmtr	Oncology	GPC1:P35052:OID21438:v1:Oncology	6.6014e-56	0.893179
BTD	BTD	cis-position, cis-gene	49054	275	48779	3.19386e-61	-0.981693	-1.09808	-0.8653	0.0593834	ptvraredmg	InflammationII	BTD:P43251:OID30754:v1:InflammationII	7.33127e-51	-0.938619
ECM1	ECM1	cis-position, cis-gene	47911	245	47666	4.29075e-61	-1.04644	-1.17064	-0.922238	0.0633664	ptvraredmg	InflammationII	ECM1:Q16610:OID30736:v1:InflammationII	3.95248e-62	-1.0889
ERBB2	ERBB2	cis-position, cis-gene	48716	392	48324	4.84823e-61	-0.782635	-0.875568	-0.689702	0.0474144	flexdmg	Oncology	ERBB2:P04626:OID21520:v1:Oncology	3.78686e-63	-0.83546
FCRL6	FCRL6	cis-position, cis-gene	48516	127	48389	6.52113e-61	-1.4359	-1.60659	-1.26521	0.0870857	ptv	Inflammation	FCRL6:Q6DN72:OID20529:v1:Inflammation	3.82466e-59	-1.45833
ITGAM	ITGB2	trans-position, trans-gene	48289	74	48215	8.3444e-61	-1.8333	-2.05143	-1.61518	0.111288	ptv	Cardiometabolic	ITGB2:P05107:OID20315:v1:Cardiometabolic	6.90831e-61	-1.84242
PCDH12	PCDH12	cis-position, cis-gene	48880	56	48824	8.83227e-61	-2.1914	-2.45219	-1.93061	0.133056	ptv	NeurologyII	PCDH12:Q9NPG4:OID31045:v1:NeurologyII	3.05772e-63	-2.25469
ARSB	ARSB	cis-position, cis-gene	48348	217	48131	9.56646e-61	-1.10748	-1.23932	-0.975648	0.0672623	ptvraredmg	Oncology	ARSB:P15848:OID21331:v1:Oncology	5.66271e-57	-1.12372
CGREF1	CGREF1	cis-position, cis-gene	48580	73	48507	9.62305e-61	-1.90394	-2.1306	-1.67729	0.115638	ptv	Cardiometabolic	CGREF1:Q99674:OID20152:v1:Cardiometabolic	5.18298e-59	-1.96156
STAB1	ECE1	trans-position, trans-gene	47468	1323	46145	9.84671e-61	0.456534	0.402183	0.510884	0.0277295	flexdmg	Neurology	ECE1:P42892:OID20891:v1:Neurology	4.26238e-54	0.449757
FAP	FAP	cis-position, cis-gene	49169	53	49116	1.08821e-60	-2.19877	-2.46064	-1.9369	0.133608	UR	Cardiometabolic	FAP:Q12884:OID20330:v1:Cardiometabolic	6.22574e-49	-2.09852
PCBD1	PCBD1	cis-position, cis-gene	47874	77	47797	1.16442e-60	-1.80018	-2.01463	-1.58574	0.109411	flexdmg	InflammationII	PCBD1:P61457:OID30610:v1:InflammationII	2.52105e-60	-1.80614
PRCP	PRCP	cis-position, cis-gene	48863	78	48785	1.471e-60	-1.78508	-1.99792	-1.57224	0.10859	raredmg	Cardiometabolic	PRCP:P42785:OID20337:v1:Cardiometabolic	5.82766e-57	-1.84536
SERPINA4	SERPINA4	cis-position, cis-gene	48279	125	48154	1.69703e-60	-1.44349	-1.61569	-1.27129	0.0878557	ptvraredmg	InflammationII	SERPINA4:P29622:OID30774:v1:InflammationII	3.51075e-55	-1.48995
GCHFR	GCHFR	cis-position, cis-gene	46867	81	46786	2.47171e-60	-1.73364	-1.94073	-1.52654	0.105658	flexdmg	InflammationII	GCHFR:P30047:OID30631:v1:InflammationII	1.84021e-57	-1.71531
DDHD2	DDHD2	cis-position, cis-gene	48880	180	48700	2.66307e-60	-1.19111	-1.33344	-1.04878	0.0726176	flexdmg	NeurologyII	DDHD2:O94830:OID31043:v1:NeurologyII	3.11482e-56	-1.18992
DPEP1	DPEP1	cis-position, cis-gene	48121	124	47997	4.17912e-60	-1.43478	-1.60651	-1.26304	0.0876185	raredmg	Neurology	DPEP1:P16444:OID20897:v1:Neurology	2.58002e-55	-1.47289
ADA2	ADA2	cis-position, cis-gene	48289	148	48141	5.08179e-60	-1.30312	-1.45921	-1.14703	0.079637	raredmg	Cardiometabolic	ADA2:Q9NZK5:OID20394:v1:Cardiometabolic	2.5893e-57	-1.3115
HYAL1	HYAL1	cis-position, cis-gene	48300	64	48236	5.41105e-60	-2.00713	-2.24761	-1.76666	0.12269	ptvraredmg	Cardiometabolic	HYAL1:Q12794:OID20357:v1:Cardiometabolic	5.14083e-59	-2.12537
CPM	CPM	cis-position, cis-gene	48746	50	48696	5.5438e-60	-2.17692	-2.43776	-1.91608	0.133082	flexdmg	Neurology	CPM:P14384:OID21054:v1:Neurology	8.12405e-60	-2.19182
CD38	CD38	cis-position, cis-gene	48348	175	48173	6.52542e-60	-1.00543	-1.12598	-0.884889	0.0615024	flexnonsynmtr	Oncology	CD38:P28907:OID21316:v1:Oncology	7.50571e-65	-1.06948
SPINT1	SPINT1	cis-position, cis-gene	48429	404	48025	6.97169e-60	-0.809309	-0.906365	-0.712254	0.0495178	flexdmg	Neurology	SPINT1:O43278:OID21109:v1:Neurology	1.46733e-63	-1.02109
STAB1	HRC	trans-position, trans-gene	47733	194	47539	7.96668e-60	1.16524	1.02543	1.30505	0.0713299	ptv	CardiometabolicII	HRC:P23327:OID30211:v1:CardiometabolicII	9.27204e-58	1.16721
F7	F7	cis-position, cis-gene	48691	321	48370	2.09238e-59	-0.886892	-0.993694	-0.780091	0.0544902	flexdmg	Cardiometabolic	F7:P08709:OID20372:v1:Cardiometabolic	6.41668e-51	-0.863275
DPEP2	DPEP2	cis-position, cis-gene	48348	131	48217	2.17502e-59	-1.40245	-1.57136	-1.23354	0.0861779	flexdmg	Oncology	DPEP2:Q9H4A9:OID21305:v1:Oncology	4.7262e-51	-1.38889
CLEC3B	CLEC3B	cis-position, cis-gene	48080	47	48033	2.29497e-59	-2.28731	-2.56285	-2.01178	0.140578	flexnonsynmtr	InflammationII	CLEC3B:P05452:OID30756:v1:InflammationII	3.42651e-60	-2.42845
STAB2	LTBP2	trans-position, trans-gene	49169	874	48295	2.3726e-59	0.465327	0.409264	0.52139	0.0286034	flexnonsynmtr	Cardiometabolic	LTBP2:Q14767:OID20254:v1:Cardiometabolic	1.18322e-55	0.477614
TNFRSF10B	TNFRSF10B	cis-position, cis-gene	48204	301	47903	2.38542e-59	0.851511	0.748921	0.954102	0.0523417	flexnonsynmtr	Neurology	TNFRSF10B:O14763:OID20981:v1:Neurology	3.92669e-62	0.920576
MMP10	MMP10	cis-position, cis-gene	48454	164	48290	2.91371e-59	-1.2594	-1.41125	-1.10755	0.0774733	flexdmg	Inflammation	MMP10:P09238:OID20687:v1:Inflammation	5.16284e-11	-0.848592
SPINK5	SPINK5	cis-position, cis-gene	48579	263	48316	3.02081e-59	-0.976281	-1.09401	-0.858552	0.0600655	flexdmg	Neurology	SPINK5:Q9NQ38:OID21148:v1:Neurology	5.46195e-58	-0.988044
MMP10	MMP10	cis-position, cis-gene	48454	162	48292	3.25054e-59	-1.2666	-1.41938	-1.11382	0.0779489	ptvraredmg	Inflammation	MMP10:P09238:OID20687:v1:Inflammation	7.93525e-11	-0.854884
TMPRSS5	TMPRSS5	cis-position, cis-gene	47975	132	47843	3.40368e-59	-1.38103	-1.54764	-1.21442	0.0850044	flexdmg	Neurology	TMPRSS5:Q9H3S3:OID20947:v1:Neurology	2.74043e-48	-1.34326
STAB2	POSTN	trans-position, trans-gene	48979	716	48263	3.58352e-59	0.602924	0.53017	0.675678	0.0371192	ptvraredmg	CardiometabolicII	POSTN:Q15063:OID30410:v1:CardiometabolicII	6.63787e-54	0.612476
LGALS9	LGALS9	cis-position, cis-gene	48548	87	48461	3.75992e-59	-1.63588	-1.83331	-1.43845	0.100731	flexdmg	Inflammation	LGALS9:O00182:OID20781:v1:Inflammation	1.11633e-55	-1.6455
APEX1	APEX1	cis-position, cis-gene	48820	60	48760	4.54287e-59	-2.04661	-2.29379	-1.79943	0.126113	ptv	Oncology	APEX1:P27695:OID21434:v1:Oncology	1.82202e-52	-2.03658
HEPH	HEPH	cis-position, cis-gene	48975	98	48877	5.685e-59	-1.61583	-1.81115	-1.4205	0.0996537	UR	CardiometabolicII	HEPH:Q9BQS7:OID30337:v1:CardiometabolicII	4.46292e-47	-1.59325
STAB1	LTBP2	trans-position, trans-gene	49169	837	48332	5.79429e-59	0.473498	0.416257	0.53074	0.0292046	ptvraredmg	Cardiometabolic	LTBP2:Q14767:OID20254:v1:Cardiometabolic	1.58374e-51	0.470648
NIT2	NIT2	cis-position, cis-gene	48731	220	48511	8.12342e-59	-1.07952	-1.21019	-0.94885	0.0666681	flexdmg	CardiometabolicII	NIT2:Q9NQR4:OID30336:v1:CardiometabolicII	1.28923e-57	-1.09869
CPA2	CPA2	cis-position, cis-gene	48828	157	48671	1.02092e-58	-1.28149	-1.43674	-1.12624	0.0792106	flexdmg	Neurology	CPA2:P48052:OID21060:v1:Neurology	3.56353e-54	-1.29188
CPA2	CPA2	cis-position, cis-gene	48828	157	48671	1.02092e-58	-1.28149	-1.43674	-1.12624	0.0792106	ptvraredmg	Neurology	CPA2:P48052:OID21060:v1:Neurology	3.56353e-54	-1.29188
GNPTAB	CTSO	trans-position, trans-gene	49113	87	49026	1.4369e-58	1.69784	1.49187	1.90381	0.105084	ptv	Inflammation	CTSO:P43234:OID20660:v1:Inflammation	3.0179e-60	1.85518
ASGR1	ITGB7	trans-position, trans-gene	48974	74	48900	1.54579e-58	1.8587	1.63315	2.08424	0.115072	raredmg	Oncology	ITGB7:P26010:OID21393:v1:Oncology	2.49393e-53	1.82461
VNN2	VNN2	cis-position, cis-gene	48348	89	48259	1.5537e-58	-1.68747	-1.89223	-1.4827	0.104471	ptv	Oncology	VNN2:O95498:OID21310:v1:Oncology	2.1101e-54	-1.67175
PTS	PTS	cis-position, cis-gene	47254	62	47192	1.7983e-58	-1.99494	-2.23714	-1.75273	0.123572	flexdmg	Neurology	PTS:Q03393:OID20847:v1:Neurology	1.08636e-52	-2.04259
FETUB	FETUB	cis-position, cis-gene	48679	219	48460	1.96553e-58	-1.05208	-1.17986	-0.924297	0.0651936	flexnonsynmtr	Cardiometabolic	FETUB:Q9UGM5:OID20404:v1:Cardiometabolic	1.65833e-63	-1.18837
ANGPTL4	ANGPTL4	cis-position, cis-gene	48700	73	48627	2.0029e-58	-1.83339	-2.05609	-1.6107	0.113617	raredmgmtr	Inflammation	ANGPTL4:Q9BY76:OID20703:v1:Inflammation	8.94316e-55	-1.83965
DPP7	DPP7	cis-position, cis-gene	48191	230	47961	2.06002e-58	-1.05407	-1.18212	-0.926029	0.0653282	ptvraredmg	Cardiometabolic	DPP7:Q9UHL4:OID20142:v1:Cardiometabolic	4.64535e-48	-1.00572
SLC39A5	SLC39A5	cis-position, cis-gene	48516	175	48341	2.17219e-58	-1.14494	-1.28406	-1.00583	0.0709752	ptvraredmg	Inflammation	SLC39A5:Q6ZMH5:OID20539:v1:Inflammation	1.85174e-55	-1.15176
ASGR1	CD163	trans-position, trans-gene	48762	72	48690	2.968e-58	1.851	1.62583	2.07617	0.114882	raredmg	Cardiometabolic	CD163:Q86VB7:OID20360:v1:Cardiometabolic	3.41098e-53	1.81499
ITGAM	ITGAM	cis-position, cis-gene	48579	211	48368	3.5297e-58	-1.07673	-1.2078	-0.945659	0.0668717	ptvraredmg	Neurology	ITGAM:P11215:OID21071:v1:Neurology	3.94407e-59	-1.11016
NOL3	PHOSPHO1	trans-position, trans-gene	48204	167	48037	3.675e-58	-1.17447	-1.31746	-1.03149	0.0729529	ptvraredmg	Neurology	PHOSPHO1:Q8TCT1:OID20922:v1:Neurology	2.40835e-59	-1.24952
EGFL7	EGFL7	cis-position, cis-gene	47434	243	47191	3.73931e-58	-0.991301	-1.11199	-0.870608	0.0615778	flexdmg	Oncology	EGFL7:Q9UHF1:OID21252:v1:Oncology	1.25839e-47	-0.933737
ICAM3	ICAM3	cis-position, cis-gene	49169	178	48991	4.985e-58	-1.19491	-1.34057	-1.04926	0.0743121	flexnonsynmtr	Cardiometabolic	ICAM3:P32942:OID20277:v1:Cardiometabolic	2.72128e-33	-1.0157
BOC	BOC	cis-position, cis-gene	47710	365	47345	6.36291e-58	-0.824948	-0.925596	-0.724301	0.0513503	flexdmg	Cardiometabolic	BOC:Q9BWV1:OID20116:v1:Cardiometabolic	2.32321e-61	-0.889675
ASGR1	CD28	trans-position, trans-gene	47434	108	47326	7.22333e-58	1.51964	1.33415	1.70513	0.0946384	ptvraredmg	Oncology	CD28:P10747:OID21265:v1:Oncology	1.4884e-54	1.50943
ASGR1	CD28	trans-position, trans-gene	47434	108	47326	7.22333e-58	1.51964	1.33415	1.70513	0.0946384	flexdmg	Oncology	CD28:P10747:OID21265:v1:Oncology	1.4884e-54	1.50943
ICAM3	ICAM3	cis-position, cis-gene	49169	62	49107	8.06452e-58	-2.02012	-2.26682	-1.77342	0.125867	flexdmg	Cardiometabolic	ICAM3:P32942:OID20277:v1:Cardiometabolic	3.46455e-29	-1.87236
LYPD3	LYPD3	cis-position, cis-gene	48328	40	48288	8.30711e-58	-2.49832	-2.80345	-2.19319	0.155676	ptv	Oncology	LYPD3:O95274:OID21530:v1:Oncology	1.98088e-58	-2.52539
CPQ	CPQ	cis-position, cis-gene	48899	67	48832	8.65658e-58	-1.93108	-2.16697	-1.69519	0.120351	raredmg	CardiometabolicII	CPQ:Q9Y646:OID30406:v1:CardiometabolicII	3.32823e-59	-1.97386
ADAM15	ADAM15	cis-position, cis-gene	47710	415	47295	8.76517e-58	-0.780625	-0.875983	-0.685267	0.0486519	flexnonsynmtr	Cardiometabolic	ADAM15:Q13444:OID20109:v1:Cardiometabolic	5.48858e-53	-0.783235
ITGAM	ITGB2	trans-position, trans-gene	48289	286	48003	9.92505e-58	-0.90991	-1.02112	-0.798703	0.0567378	flexdmg	Cardiometabolic	ITGB2:P05107:OID20315:v1:Cardiometabolic	1.45626e-60	-0.952182
MST1	MST1	cis-position, cis-gene	48382	289	48093	1.0249e-57	-0.941832	-1.05696	-0.826709	0.0587358	flexdmg	InflammationII	MST1:P26927:OID30713:v1:InflammationII	2.67029e-44	-0.91933
PBXIP1	PBXIP1	cis-position, cis-gene	48778	64	48714	1.12924e-57	-1.94009	-2.17733	-1.70286	0.121038	ptv	OncologyII	PBXIP1:Q96AQ6:OID31435:v1:OncologyII	1.59017e-54	-1.97522
KYAT1	KYAT1	cis-position, cis-gene	48497	142	48355	1.30314e-57	-1.32331	-1.48522	-1.16141	0.0826038	ptvraredmg	Cardiometabolic	KYAT1:Q16773:OID20232:v1:Cardiometabolic	3.81907e-55	-1.38268
CPM	CPM	cis-position, cis-gene	48746	49	48697	1.59994e-57	-2.15211	-2.41563	-1.88859	0.134448	ptvraredmg	Neurology	CPM:P14384:OID21054:v1:Neurology	2.39551e-57	-2.16699
ASGR1	LYVE1	trans-position, trans-gene	49054	107	48947	1.82415e-57	1.51387	1.32841	1.69934	0.0946247	flexdmg	InflammationII	LYVE1:Q9Y5Y7:OID30728:v1:InflammationII	3.64137e-55	1.51485
ASGR1	LYVE1	trans-position, trans-gene	49054	107	48947	1.82415e-57	1.51387	1.32841	1.69934	0.0946247	ptvraredmg	InflammationII	LYVE1:Q9Y5Y7:OID30728:v1:InflammationII	3.64137e-55	1.51485
HDDC2	HDDC2	cis-position, cis-gene	48778	191	48587	2.27346e-57	-1.13294	-1.27186	-0.994026	0.0708751	flexdmg	OncologyII	HDDC2:Q7Z4H3:OID31447:v1:OncologyII	2.47334e-57	-1.15275
KEL	KEL	cis-position, cis-gene	47468	260	47208	2.29705e-57	-0.946532	-1.06259	-0.830472	0.0592138	ptvraredmg	Neurology	KEL:P23276:OID20881:v1:Neurology	1.00832e-51	-0.955995
TMPRSS11D	TMPRSS11D	cis-position, cis-gene	48768	67	48701	2.55861e-57	-1.8987	-2.13161	-1.66578	0.118835	ptv	NeurologyII	TMPRSS11D:O60235:OID31103:v1:NeurologyII	3.66252e-57	-1.9006
IL18BP	IL18BP	cis-position, cis-gene	48762	52	48710	2.71433e-57	-2.08929	-2.34565	-1.83294	0.130794	flexdmg	Cardiometabolic	IL18BP:O95998:OID20348:v1:Cardiometabolic	9.44006e-57	-2.13297
IL18BP	IL18BP	cis-position, cis-gene	48762	52	48710	2.71433e-57	-2.08929	-2.34565	-1.83294	0.130794	ptvraredmg	Cardiometabolic	IL18BP:O95998:OID20348:v1:Cardiometabolic	9.44006e-57	-2.13297
GGT5	GGT5	cis-position, cis-gene	48204	36	48168	2.91552e-57	-2.58575	-2.90311	-2.26839	0.161916	ptv	Neurology	GGT5:P36269:OID20909:v1:Neurology	1.2203e-54	-2.62799
ALDH3A1	ALDH3A1	cis-position, cis-gene	48434	240	48194	3.14443e-57	-0.989291	-1.11075	-0.867836	0.0619668	ptvraredmg	Inflammation	ALDH3A1:P30838:OID20512:v1:Inflammation	4.23928e-48	-1.00779
GNPTAB	SMPDL3A	trans-position, trans-gene	48699	342	48357	3.2734e-57	0.859363	0.753841	0.964885	0.0538373	ptvraredmg	Inflammation	SMPDL3A:Q92484:OID20676:v1:Inflammation	2.43351e-57	0.927781
CLEC10A	CLEC10A	cis-position, cis-gene	48204	50	48154	4.01397e-57	-2.23661	-2.51146	-1.96176	0.140229	ptvraredmg	Neurology	CLEC10A:Q8IUN9:OID20928:v1:Neurology	1.60154e-19	-1.93873
LCAT	LCAT	cis-position, cis-gene	49027	161	48866	4.81593e-57	-1.22802	-1.37904	-1.077	0.0770507	raredmg	InflammationII	LCAT:P04180:OID30677:v1:InflammationII	2.16509e-54	-1.23683
CFP	CFP	cis-position, cis-gene	49054	103	48951	5.12483e-57	-1.52315	-1.71051	-1.33579	0.0955913	rec	InflammationII	CFP:P27918:OID30784:v1:InflammationII	2.27877e-52	-1.50736
KYAT1	KYAT1	cis-position, cis-gene	48497	120	48377	5.3676e-57	-1.43139	-1.60749	-1.25529	0.0898479	flexnonsynmtr	Cardiometabolic	KYAT1:Q16773:OID20232:v1:Cardiometabolic	1.89696e-51	-1.4427
CPB2	CPB2	cis-position, cis-gene	48973	28	48945	6.25808e-57	-2.94881	-3.31183	-2.5858	0.185211	ptv	InflammationII	CPB2:Q96IY4:OID30734:v1:InflammationII	2.23157e-47	-3.0215
COMT	COMT	cis-position, cis-gene	47200	143	47057	6.56127e-57	-1.31092	-1.47233	-1.14952	0.0823484	flexdmg	Cardiometabolic	COMT:P21964:OID20086:v1:Cardiometabolic	2.21934e-54	-1.31223
F7	F7	cis-position, cis-gene	48691	204	48487	6.882e-57	-1.08667	-1.2205	-0.952848	0.0682774	flexnonsynmtr	Cardiometabolic	F7:P08709:OID20372:v1:Cardiometabolic	2.7474e-50	-1.0747
OGFR	OGFR	cis-position, cis-gene	48348	98	48250	6.95366e-57	-1.54022	-1.72991	-1.35054	0.0967776	flexdmg	Oncology	OGFR:Q9NZT2:OID21360:v1:Oncology	4.25793e-50	-1.57498
CTSB	CTSB	cis-position, cis-gene	48634	292	48342	6.99313e-57	-0.909057	-1.02101	-0.797099	0.057121	ptvraredmg	Cardiometabolic	CTSB:P07858:OID20276:v1:Cardiometabolic	2.14737e-59	-0.969333
COL15A1	COL15A1	cis-position, cis-gene	48979	688	48291	7.40532e-57	-0.585725	-0.657878	-0.513571	0.036813	flexdmg	CardiometabolicII	COL15A1:P39059:OID30396:v1:CardiometabolicII	1.51851e-80	-0.801796
AOC3	AOC3	cis-position, cis-gene	48762	78	48684	7.56576e-57	-1.70865	-1.91915	-1.49815	0.107398	raredmg	Cardiometabolic	AOC3:Q16853:OID20389:v1:Cardiometabolic	7.35931e-53	-1.74171
RECK	RECK	cis-position, cis-gene	47733	234	47499	1.01488e-56	-0.975103	-1.09537	-0.854836	0.06136	flexnonsynmtr	CardiometabolicII	RECK:O95980:OID30234:v1:CardiometabolicII	7.52924e-53	-0.988434
APRT	APRT	cis-position, cis-gene	48126	110	48016	1.44883e-56	-1.47391	-1.65596	-1.29187	0.0928807	ptvraredmg	Neurology	APRT:P07741:OID20927:v1:Neurology	6.57886e-47	-1.40828
PHYKPL	PHYKPL	cis-position, cis-gene	47955	76	47879	1.63585e-56	-1.79072	-2.012	-1.56943	0.112898	raredmgmtr	InflammationII	PHYKPL:Q8IUZ5:OID30634:v1:InflammationII	3.20193e-49	-1.76142
DPP7	DPP7	cis-position, cis-gene	48191	468	47723	1.78696e-56	-0.727927	-0.81791	-0.637943	0.0459097	flexnonsynmtr	Cardiometabolic	DPP7:Q9UHL4:OID20142:v1:Cardiometabolic	3.76739e-51	-0.714983
ENPP7	ENPP7	cis-position, cis-gene	47090	329	46761	1.79114e-56	-0.867167	-0.97436	-0.759973	0.0546902	flexdmg	Inflammation	ENPP7:Q6UWV6:OID20689:v1:Inflammation	2.44462e-52	-0.884058
PTGES3L-AARSD1	AARSD1	cis-position, trans-gene	48348	177	48171	1.79472e-56	-1.14194	-1.28311	-1.00078	0.072023	flexdmg	Oncology	AARSD1:Q9BTE6:OID21311:v1:Oncology	2.56176e-50	-1.18227
CLEC1A	CLEC1A	cis-position, cis-gene	47710	60	47650	1.79811e-56	-2.0012	-2.24858	-1.75381	0.126215	flexdmg	Cardiometabolic	CLEC1A:Q8NC01:OID20099:v1:Cardiometabolic	6.19802e-54	-2.00181
CLEC1A	CLEC1A	cis-position, cis-gene	47710	60	47650	1.79811e-56	-2.0012	-2.24858	-1.75381	0.126215	ptvraredmg	Cardiometabolic	CLEC1A:Q8NC01:OID20099:v1:Cardiometabolic	6.19802e-54	-2.00181
ITGA2	ITGA2	cis-position, cis-gene	47955	53	47902	2.3767e-56	-2.08834	-2.34678	-1.82989	0.131859	ptv	InflammationII	ITGA2:P17301:OID30570:v1:InflammationII	3.47731e-51	-2.06018
ENPP6	ENPP6	cis-position, cis-gene	47733	107	47626	2.40344e-56	-1.4735	-1.65586	-1.29114	0.093041	raredmgmtr	CardiometabolicII	ENPP6:Q6UWR7:OID30273:v1:CardiometabolicII	3.67173e-57	-1.61207
PRTN3	PRTN3	cis-position, cis-gene	47355	75	47280	2.68784e-56	-1.81208	-2.03645	-1.58772	0.11447	ptv	Cardiometabolic	PRTN3:P24158:OID20329:v1:Cardiometabolic	8.48359e-56	-1.81142
CPXM2	CPXM2	cis-position, cis-gene	48975	469	48506	3.27894e-56	-0.702209	-0.789225	-0.615192	0.044396	flexnonsynmtr	CardiometabolicII	CPXM2:Q8N436:OID30322:v1:CardiometabolicII	9.80627e-51	-0.69225
STAB1	OMD	trans-position, trans-gene	48782	645	48137	3.31573e-56	0.596766	0.522812	0.670719	0.0377311	raredmg	Inflammation	OMD:Q99983:OID20725:v1:Inflammation	3.96728e-50	0.607325
CTBS	CTBS	cis-position, cis-gene	48411	55	48356	3.58314e-56	-2.08927	-2.34826	-1.83029	0.132136	flexdmg	InflammationII	CTBS:Q01459:OID30710:v1:InflammationII	1.20602e-40	-2.03444
CTSV	CTSV	cis-position, cis-gene	48807	85	48722	4.08793e-56	-1.59265	-1.79018	-1.39511	0.100781	ptvraredmg	Oncology	CTSV:O60911:OID21405:v1:Oncology	8.27529e-45	-1.51097
TALDO1	TALDO1	cis-position, cis-gene	48816	266	48550	5.07362e-56	-0.936599	-1.05286	-0.820334	0.0593185	flexdmg	CardiometabolicII	TALDO1:P37837:OID30414:v1:CardiometabolicII	1.85685e-49	-0.911749
PLA2G7	PLA2G7	cis-position, cis-gene	48579	89	48490	5.18548e-56	-1.58334	-1.77991	-1.38678	0.100287	raredmg	Neurology	PLA2G7:Q13093:OID21105:v1:Neurology	6.25376e-52	-1.64967
PCBD1	PCBD1	cis-position, cis-gene	47874	71	47803	5.55934e-56	-1.7987	-2.02206	-1.57534	0.113957	flexnonsynmtr	InflammationII	PCBD1:P61457:OID30610:v1:InflammationII	1.17317e-55	-1.80541
DCTPP1	DCTPP1	cis-position, cis-gene	48580	39	48541	6.21561e-56	-2.42801	-2.72965	-2.12636	0.1539	flexnonsynmtr	Cardiometabolic	DCTPP1:Q9H773:OID20148:v1:Cardiometabolic	2.67913e-50	-2.44944
AMBP	AMBP	cis-position, cis-gene	48906	36	48870	7.27531e-56	-2.45267	-2.75757	-2.14776	0.155563	ptv	Oncology	AMBP:P02760:OID21413:v1:Oncology	7.6395e-48	-2.43522
GNPTAB	SMPDL3A	trans-position, trans-gene	48699	408	48291	7.31182e-56	0.777916	0.681207	0.874624	0.0493408	flexdmg	Inflammation	SMPDL3A:Q92484:OID20676:v1:Inflammation	1.2519e-56	0.845826
PLA2G15	PLA2G15	cis-position, cis-gene	48716	137	48579	9.35482e-56	-1.32743	-1.49262	-1.16224	0.0842785	raredmg	Oncology	PLA2G15:Q8NCC3:OID21473:v1:Oncology	7.97635e-47	-1.27986
THOP1	THOP1	cis-position, cis-gene	48343	325	48018	1.31903e-55	-0.830197	-0.93365	-0.726744	0.0527819	flexnonsynmtr	Cardiometabolic	THOP1:P52888:OID20194:v1:Cardiometabolic	1.72474e-50	-0.810791
RNASET2	RNASET2	cis-position, cis-gene	48935	102	48833	1.34841e-55	-1.50384	-1.69125	-1.31642	0.0956203	flexnonsynmtr	Cardiometabolic	RNASET2:O00584:OID20321:v1:Cardiometabolic	5.17864e-59	-1.60397
FCN1	FCN1	cis-position, cis-gene	48944	80	48864	1.50061e-55	-1.7176	-1.93175	-1.50345	0.10926	raredmgmtr	InflammationII	FCN1:O00602:OID30690:v1:InflammationII	1.19675e-52	-1.82955
CFD	CFD	cis-position, cis-gene	49054	160	48894	1.61277e-55	-1.19127	-1.33984	-1.0427	0.075801	ptvraredmg	InflammationII	CFD:P00746:OID30738:v1:InflammationII	2.04328e-54	-1.23081
CFD	CFD	cis-position, cis-gene	49054	176	48878	1.86236e-55	-1.13538	-1.27706	-0.993695	0.0722868	flexdmg	InflammationII	CFD:P00746:OID30738:v1:InflammationII	2.82895e-53	-1.17073
SIGLEC1	SSC5D	trans-position, trans-gene	48762	532	48230	1.98287e-55	0.66494	0.581942	0.747938	0.0423456	flexdmg	Cardiometabolic	SSC5D:A1L4H1:OID20351:v1:Cardiometabolic	2.02724e-51	0.663141
PLA2G15	PLA2G15	cis-position, cis-gene	48716	154	48562	2.7625e-55	-1.24676	-1.40259	-1.09093	0.079505	flexnonsynmtr	Oncology	PLA2G15:Q8NCC3:OID21473:v1:Oncology	3.88537e-49	-1.23019
CFI	CFI	cis-position, cis-gene	49054	109	48945	2.76311e-55	-1.45407	-1.63582	-1.27233	0.0927258	raredmg	InflammationII	CFI:P05156:OID30772:v1:InflammationII	8.19492e-52	-1.47371
ICAM3	ICAM3	cis-position, cis-gene	49169	60	49109	3.27971e-55	-2.00475	-2.25549	-1.754	0.127932	ptvraredmg	Cardiometabolic	ICAM3:P32942:OID20277:v1:Cardiometabolic	3.46455e-29	-1.87236
TNN	TNN	cis-position, cis-gene	48979	456	48523	3.34554e-55	-0.729262	-0.820482	-0.638041	0.046541	flexdmg	CardiometabolicII	TNN:Q9UQP3:OID30412:v1:CardiometabolicII	1.13772e-51	-0.739591
SORCS2	SORCS2	cis-position, cis-gene	47434	175	47259	3.97802e-55	-1.10351	-1.24163	-0.965381	0.070472	raredmg	Oncology	SORCS2:Q96PQ0:OID21262:v1:Oncology	8.63993e-52	-1.12283
NHLRC3	NHLRC3	cis-position, cis-gene	46882	37	46845	5.12336e-55	-2.49851	-2.81157	-2.18545	0.159722	ptv	InflammationII	NHLRC3:Q5JS37:OID30614:v1:InflammationII	5.14003e-55	-2.5006
PRTN3	PRTN3	cis-position, cis-gene	47355	101	47254	5.41359e-55	-1.54322	-1.73663	-1.34981	0.0986771	ptvraredmg	Cardiometabolic	PRTN3:P24158:OID20329:v1:Cardiometabolic	1.06245e-55	-1.56515
THBS4	THBS4	cis-position, cis-gene	48601	288	48313	5.85681e-55	-0.907158	-1.02089	-0.793425	0.0580263	raredmg	Cardiometabolic	THBS4:P35443:OID20368:v1:Cardiometabolic	3.40595e-45	-0.875318
MMP10	MMP10	cis-position, cis-gene	48454	192	48262	6.91068e-55	-1.11926	-1.25967	-0.978838	0.0716414	flexnonsynmtr	Inflammation	MMP10:P09238:OID20687:v1:Inflammation	6.07569e-11	-0.740136
STAB1	ESM1	trans-position, trans-gene	48536	1354	47182	7.53567e-55	0.419438	0.366798	0.472078	0.026857	flexdmg	Inflammation	ESM1:Q9NQ30:OID20758:v1:Inflammation	2.28311e-53	0.430499
GZMA	GZMA	cis-position, cis-gene	49113	98	49015	7.97165e-55	-1.55062	-1.74527	-1.35596	0.0993119	ptvraredmg	Inflammation	GZMA:P12544:OID20663:v1:Inflammation	5.96746e-49	-1.55937
STAB1	CD248	trans-position, trans-gene	48979	208	48771	8.42201e-55	1.03753	0.907261	1.16781	0.0664654	UR	CardiometabolicII	CD248:Q9HCU0:OID30394:v1:CardiometabolicII	2.41935e-46	1.03647
STAB1	HRC	trans-position, trans-gene	47733	1027	46706	1.02428e-54	0.488195	0.42685	0.54954	0.0312984	flexnonsynmtr	CardiometabolicII	HRC:P23327:OID30211:v1:CardiometabolicII	4.15156e-49	0.488542
SSC5D	SSC5D	cis-position, cis-gene	48762	308	48454	1.11855e-54	-0.865766	-0.974598	-0.756934	0.0555262	flexdmg	Cardiometabolic	SSC5D:A1L4H1:OID20351:v1:Cardiometabolic	4.61583e-52	-0.881088
SPINT1	SPINT1	cis-position, cis-gene	48429	32	48397	1.35359e-54	-2.73097	-3.07454	-2.38741	0.175288	ptv	Neurology	SPINT1:O43278:OID21109:v1:Neurology	1.3032e-58	-3.02743
GLB1	GLB1	cis-position, cis-gene	48204	231	47973	1.50129e-54	-0.990534	-1.1152	-0.865868	0.0636044	raredmg	Neurology	GLB1:P16278:OID20949:v1:Neurology	8.91376e-50	-1.00119
STAB2	LTBP2	trans-position, trans-gene	49169	722	48447	1.69407e-54	0.489073	0.427488	0.550659	0.031421	ptvraredmg	Cardiometabolic	LTBP2:Q14767:OID20254:v1:Cardiometabolic	1.15839e-48	0.489912
ASGR1	PTPRC	trans-position, trans-gene	48979	109	48870	2.15671e-54	1.46926	1.28406	1.65445	0.0944876	flexdmg	CardiometabolicII	PTPRC:P08575:OID30380:v1:CardiometabolicII	6.97556e-54	1.49674
ASGR1	PTPRC	trans-position, trans-gene	48979	109	48870	2.15671e-54	1.46926	1.28406	1.65445	0.0944876	ptvraredmg	CardiometabolicII	PTPRC:P08575:OID30380:v1:CardiometabolicII	6.97556e-54	1.49674
VNN1	VNN1	cis-position, cis-gene	49027	245	48782	2.19066e-54	-0.982053	-1.10585	-0.858259	0.0631598	flexdmg	InflammationII	VNN1:O95497:OID30711:v1:InflammationII	5.97992e-53	-1.0216
WFIKKN1	WFIKKN1	cis-position, cis-gene	48047	311	47736	2.36144e-54	-0.830417	-0.935126	-0.725708	0.0534227	flexnonsynmtr	Neurology	WFIKKN1:Q96NZ8:OID20939:v1:Neurology	3.4142e-51	-0.856223
NAGPA	NAGPA	cis-position, cis-gene	47955	47	47908	2.39624e-54	-2.21995	-2.49989	-1.94002	0.142823	raredmgmtr	InflammationII	NAGPA:Q9UK23:OID30643:v1:InflammationII	2.88662e-52	-2.21373
RIDA	RIDA	cis-position, cis-gene	47955	52	47903	2.40768e-54	-2.06903	-2.32994	-1.80812	0.133116	ptvraredmg	InflammationII	RIDA:P52758:OID30635:v1:InflammationII	9.10002e-52	-2.08101
STAB1	MFAP4	trans-position, trans-gene	47955	294	47661	2.42036e-54	0.875504	0.765099	0.98591	0.0563289	raredmgmtr	InflammationII	MFAP4:P55083:OID30598:v1:InflammationII	2.49122e-48	0.889002
GNPTAB	CTSF	trans-position, trans-gene	48716	89	48627	2.66171e-54	1.59667	1.39524	1.7981	0.10277	ptv	Oncology	CTSF:Q9UBX1:OID21500:v1:Oncology	5.4773e-56	1.74131
STAB1	ECE1	trans-position, trans-gene	47468	190	47278	3.41703e-54	1.12219	0.980476	1.26391	0.0723029	ptv	Neurology	ECE1:P42892:OID20891:v1:Neurology	6.58989e-54	1.14751
STAB1	MFAP4	trans-position, trans-gene	47955	130	47825	3.68317e-54	1.31223	1.14646	1.47799	0.0845744	URmtr	InflammationII	MFAP4:P55083:OID30598:v1:InflammationII	6.5492e-51	1.39932
MOCS2	MOCS2	cis-position, cis-gene	47955	132	47823	4.44184e-54	-1.329	-1.49702	-1.16099	0.0857225	flexnonsynmtr	InflammationII	MOCS2:O96007:OID30638:v1:InflammationII	6.24964e-48	-1.30253
TDP1	TDP1	cis-position, cis-gene	48772	272	48500	4.9105e-54	-0.929755	-1.04735	-0.81216	0.0599967	flexdmg	OncologyII	TDP1:Q9NUW8:OID31403:v1:OncologyII	2.69404e-49	-0.917478
BCHE	BCHE	cis-position, cis-gene	48239	192	48047	5.28782e-54	-1.08524	-1.22254	-0.947936	0.0700505	raredmg	InflammationII	BCHE:P06276:OID30717:v1:InflammationII	3.20624e-41	-1.02586
NIT1	NIT1	cis-position, cis-gene	47733	215	47518	5.46507e-54	-1.02883	-1.15901	-0.89865	0.0664178	flexdmg	CardiometabolicII	NIT1:Q86X76:OID30252:v1:CardiometabolicII	1.15221e-50	-1.04623
CDON	CDON	cis-position, cis-gene	48617	248	48369	5.96785e-54	-0.948195	-1.06822	-0.828171	0.0612362	ptvraredmg	Inflammation	CDON:Q4KMG0:OID20754:v1:Inflammation	3.98584e-50	-0.952414
PLG	PLG	cis-position, cis-gene	47988	176	47812	8.59521e-54	-1.15143	-1.2974	-1.00546	0.0744738	ptvraredmg	InflammationII	PLG:P00747:OID30785:v1:InflammationII	1.52509e-50	-1.18188
CGREF1	CGREF1	cis-position, cis-gene	48580	124	48456	8.81859e-54	-1.37312	-1.54721	-1.19902	0.0888231	flexdmg	Cardiometabolic	CGREF1:Q99674:OID20152:v1:Cardiometabolic	4.67503e-52	-1.44502
GPD1	GPD1	cis-position, cis-gene	48772	203	48569	9.17521e-54	-1.06972	-1.20537	-0.934067	0.0692089	flexdmg	OncologyII	GPD1:P21695:OID31358:v1:OncologyII	2.75359e-50	-1.07516
GNPTAB	CREG1	trans-position, trans-gene	47947	402	47545	1.08835e-53	0.7612	0.664606	0.857795	0.0492826	flexdmg	Oncology	CREG1:O75629:OID21515:v1:Oncology	6.31238e-51	0.79728
ABCA8	FGFBP2	trans-position, trans-gene	48979	474	48505	1.28187e-53	0.701871	0.612742	0.791	0.0454739	ptvraredmg	CardiometabolicII	FGFBP2:Q9BYJ0:OID30395:v1:CardiometabolicII	3.38999e-50	0.727773
MRI1	MRI1	cis-position, cis-gene	47689	192	47497	1.53912e-53	-1.10147	-1.24145	-0.961494	0.0714163	ptvraredmg	NeurologyII	MRI1:Q9BV20:OID30891:v1:NeurologyII	2.6718e-46	-1.08178
STAB1	ESM1	trans-position, trans-gene	48536	835	47701	1.54675e-53	0.524667	0.457989	0.591345	0.0340194	ptvraredmg	Inflammation	ESM1:Q9NQ30:OID20758:v1:Inflammation	2.8412e-51	0.547787
STAB1	LTBP2	trans-position, trans-gene	49169	1365	47804	1.56747e-53	0.354659	0.309583	0.399735	0.0229977	flexdmg	Cardiometabolic	LTBP2:Q14767:OID20254:v1:Cardiometabolic	1.51682e-47	0.346707
CGREF1	CGREF1	cis-position, cis-gene	48580	118	48462	1.64932e-53	-1.40359	-1.58202	-1.22516	0.0910335	ptvraredmg	Cardiometabolic	CGREF1:Q99674:OID20152:v1:Cardiometabolic	4.67503e-52	-1.44502
SMOC2	SMOC2	cis-position, cis-gene	48782	175	48607	1.75051e-53	-1.0746	-1.21125	-0.937964	0.0697141	flexdmg	Inflammation	SMOC2:Q9H3U7:OID20730:v1:Inflammation	2.85378e-49	-1.07442
GNPTAB	NAAA	trans-position, trans-gene	47981	399	47582	1.95677e-53	0.769825	0.671895	0.867756	0.0499642	flexdmg	Neurology	NAAA:Q02083:OID20931:v1:Neurology	7.15595e-53	0.814234
LGALS8	LGALS8	cis-position, cis-gene	48990	221	48769	2.016e-53	-1.02682	-1.15747	-0.89618	0.0666543	flexnonsynmtr	Neurology	LGALS8:O00214:OID21041:v1:Neurology	1.44727e-48	-0.997246
NPC2	NPC2	cis-position, cis-gene	48186	26	48160	2.6443e-53	-2.82668	-3.18673	-2.46664	0.183695	ptv	CardiometabolicII	NPC2:P61916:OID30418:v1:CardiometabolicII	4.67825e-53	-2.82572
XPNPEP2	XPNPEP2	cis-position, cis-gene	48716	143	48573	2.84564e-53	-1.26672	-1.42812	-1.10532	0.082346	ptvraredmg	Oncology	XPNPEP2:O43895:OID21508:v1:Oncology	2.52359e-50	-1.25216
ASGR1	TNFSF8	trans-position, trans-gene	48979	73	48906	2.89233e-53	1.78138	1.55439	2.00838	0.115812	raredmg	CardiometabolicII	TNFSF8:P32971:OID30384:v1:CardiometabolicII	9.19829e-50	1.76921
LAMB1	LAMB1	cis-position, cis-gene	47733	46	47687	3.5242e-53	-2.23425	-2.51918	-1.94933	0.14537	ptv	CardiometabolicII	LAMB1:P07942:OID30280:v1:CardiometabolicII	3.16467e-46	-2.22887
APEX1	APEX1	cis-position, cis-gene	48820	214	48606	5.19706e-53	-1.02655	-1.15768	-0.895418	0.066904	ptvraredmg	Oncology	APEX1:P27695:OID21434:v1:Oncology	2.26762e-47	-1.00289
NAPRT	NAPRT	cis-position, cis-gene	48847	317	48530	5.38091e-53	-0.845076	-0.953042	-0.737109	0.0550848	flexdmg	NeurologyII	NAPRT:Q6XQN6:OID31114:v1:NeurologyII	6.70815e-48	-0.830184
RNASET2	RNASET2	cis-position, cis-gene	48935	26	48909	6.0022e-53	-2.90237	-3.27335	-2.53139	0.189274	ptv	Cardiometabolic	RNASET2:O00584:OID20321:v1:Cardiometabolic	2.52166e-53	-2.90808
STAB2	VCAM1	trans-position, trans-gene	48678	1122	47556	6.02548e-53	0.449798	0.392305	0.507292	0.0293333	flexdmg	Cardiometabolic	VCAM1:P19320:OID20396:v1:Cardiometabolic	2.44645e-48	0.454956
KIAA0319	KIAA0319	cis-position, cis-gene	48847	232	48615	7.49307e-53	-0.987294	-1.11361	-0.860979	0.0644458	flexdmg	NeurologyII	KIAA0319:Q5VV43:OID31094:v1:NeurologyII	1.01168e-52	-1.04454
COL18A1	COL18A1	cis-position, cis-gene	48774	1057	47717	7.73435e-53	-0.444509	-0.501387	-0.387631	0.0290193	flexnonsynmtr	Cardiometabolic	COL18A1:P39060:OID20332:v1:Cardiometabolic	2.09135e-49	-0.451131
ASGR2	ASGR2	cis-position, cis-gene	49027	39	48988	8.61727e-53	-2.39155	-2.6977	-2.08539	0.156202	ptv	InflammationII	ASGR2:P07307:OID30679:v1:InflammationII	4.19721e-47	-2.41536
SIRPB1	SIRPB1	cis-position, cis-gene	48453	225	48228	1.08923e-52	-0.995409	-1.12296	-0.867854	0.0650788	flexnonsynmtr	Inflammation	SIRPB1:O00241:OID20739:v1:Inflammation	7.51017e-49	-1.02186
EPS8L2	EPS8L2	cis-position, cis-gene	48892	310	48582	1.0999e-52	-0.839029	-0.94655	-0.731507	0.0548577	flexnonsynmtr	Oncology	EPS8L2:Q9H6S3:OID21397:v1:Oncology	2.7542e-52	-0.877792
FUT1	TIE1	trans-position, trans-gene	49169	227	48942	1.17173e-52	1.00901	0.879667	1.13835	0.0659896	flexdmg	Cardiometabolic	TIE1:P35590:OID20303:v1:Cardiometabolic	4.40877e-51	1.02095
STAB1	NELL2	trans-position, trans-gene	48782	195	48587	1.41168e-52	1.06009	0.92409	1.19608	0.0693848	ptv	Inflammation	NELL2:Q99435:OID20706:v1:Inflammation	5.67843e-53	1.08804
APRT	APRT	cis-position, cis-gene	48126	93	48033	1.43278e-52	-1.5431	-1.74107	-1.34513	0.101004	flexnonsynmtr	Neurology	APRT:P07741:OID20927:v1:Neurology	1.25967e-42	-1.48101
NAGPA	NAGPA	cis-position, cis-gene	47955	34	47921	1.78793e-52	-2.56304	-2.89217	-2.23391	0.167923	ptv	InflammationII	NAGPA:Q9UK23:OID30643:v1:InflammationII	1.26389e-53	-2.74685
ANGPTL7	ANGPTL7	cis-position, cis-gene	48974	186	48788	1.93521e-52	-1.08215	-1.22116	-0.943131	0.0709249	ptvraredmg	Oncology	ANGPTL7:O43827:OID21412:v1:Oncology	4.67872e-51	-1.09574
SERPINB8	SERPINB8	cis-position, cis-gene	49113	236	48877	2.04563e-52	-0.976556	-1.10204	-0.851076	0.06402	flexdmg	Inflammation	SERPINB8:P50452:OID20630:v1:Inflammation	3.22754e-50	-1.03067
ITIH4	ITIH4	cis-position, cis-gene	49054	31	49023	2.32327e-52	-2.59412	-2.92763	-2.26062	0.170156	ptv	InflammationII	ITIH4:Q14624:OID30762:v1:InflammationII	1.07422e-50	-2.61989
CA4	CA4	cis-position, cis-gene	49169	48	49121	3.06519e-52	-2.17431	-2.45418	-1.89444	0.14279	raredmgmtr	Cardiometabolic	CA4:P22748:OID20241:v1:Cardiometabolic	7.55303e-46	-2.30453
ADAM15	ADAM15	cis-position, cis-gene	47710	61	47649	3.39937e-52	-1.92459	-2.17241	-1.67676	0.126442	ptv	Cardiometabolic	ADAM15:Q13444:OID20109:v1:Cardiometabolic	2.42944e-45	-1.87255
GUCA2A	GUCA2A	cis-position, cis-gene	48334	43	48291	3.567e-52	-2.24212	-2.5309	-1.95334	0.147337	flexdmg	Neurology	GUCA2A:Q02747:OID21101:v1:Neurology	1.14264e-51	-2.25005
RNASET2	RNASET2	cis-position, cis-gene	48935	89	48846	4.37632e-52	-1.55646	-1.7571	-1.35581	0.102371	ptvraredmg	Cardiometabolic	RNASET2:O00584:OID20321:v1:Cardiometabolic	1.16125e-56	-1.68035
GNPTAB	CREG1	trans-position, trans-gene	47947	339	47608	5.30848e-52	0.814587	0.70949	0.919684	0.0536206	ptvraredmg	Oncology	CREG1:O75629:OID21515:v1:Oncology	3.68757e-50	0.858922
RECK	RECK	cis-position, cis-gene	47733	80	47653	5.85635e-52	-1.59137	-1.79677	-1.38596	0.104796	ptvraredmg	CardiometabolicII	RECK:O95980:OID30234:v1:CardiometabolicII	2.76277e-47	-1.58419
GNPTAB	TPP1	trans-position, trans-gene	48216	88	48128	6.78507e-52	1.58696	1.38199	1.79193	0.104574	ptv	Inflammation	TPP1:O14773:OID20750:v1:Inflammation	7.79284e-49	1.65566
STAB1	FBLN2	trans-position, trans-gene	48979	641	48338	8.62885e-52	0.571475	0.497586	0.645363	0.037698	raredmg	CardiometabolicII	FBLN2:P98095:OID30378:v1:CardiometabolicII	5.50665e-44	0.56278
SCPEP1	SCPEP1	cis-position, cis-gene	47586	111	47475	8.66515e-52	-1.41559	-1.59861	-1.23256	0.0933794	ptvraredmg	CardiometabolicII	SCPEP1:Q9HB40:OID30278:v1:CardiometabolicII	3.46292e-50	-1.46988
CPXM2	CPXM2	cis-position, cis-gene	48975	517	48458	1.30241e-51	-0.640405	-0.723354	-0.557455	0.042321	flexdmg	CardiometabolicII	CPXM2:Q8N436:OID30322:v1:CardiometabolicII	2.53285e-49	-0.65733
EFNA4	EFNA4	cis-position, cis-gene	48122	46	48076	1.46175e-51	-2.14165	-2.41919	-1.86412	0.141599	raredmgmtr	Neurology	EFNA4:P52798:OID20935:v1:Neurology	2.07289e-47	-2.12497
LCAT	KITLG	trans-position, trans-gene	48580	97	48483	1.48305e-51	-1.51577	-1.71221	-1.31932	0.100225	flexnonsynmtr	Cardiometabolic	KITLG:P21583:OID20196:v1:Cardiometabolic	1.69515e-44	-1.45516
ASGR1	L1CAM	trans-position, trans-gene	48716	109	48607	1.48876e-51	1.39722	1.21614	1.5783	0.0923885	flexdmg	Oncology	L1CAM:P32004:OID21484:v1:Oncology	9.10451e-51	1.41744
ASGR1	L1CAM	trans-position, trans-gene	48716	109	48607	1.48876e-51	1.39722	1.21614	1.5783	0.0923885	ptvraredmg	Oncology	L1CAM:P32004:OID21484:v1:Oncology	9.10451e-51	1.41744
GALNT3	GALNT3	cis-position, cis-gene	47698	43	47655	1.50322e-51	-2.29638	-2.59401	-1.99876	0.151846	ptv	Inflammation	GALNT3:Q14435:OID20471:v1:Inflammation	8.43647e-45	-2.39985
CA9	CA9	cis-position, cis-gene	48974	150	48824	1.91562e-51	-1.21154	-1.36873	-1.05435	0.0801995	ptvraredmg	Oncology	CA9:Q16790:OID21417:v1:Oncology	1.32701e-48	-1.24731
B4GALNT3	NELL1	trans-position, trans-gene	48716	374	48342	1.92133e-51	0.777223	0.676381	0.878065	0.0514497	flexdmg	Oncology	NELL1:Q92832:OID21494:v1:Oncology	1.33733e-50	0.810699
ENTPD2	ENTPD2	cis-position, cis-gene	47434	120	47314	2.2466e-51	-1.35895	-1.53538	-1.18251	0.0900169	ptvraredmg	Oncology	ENTPD2:Q9Y5L3:OID21260:v1:Oncology	1.18438e-47	-1.39204
PROC	PROC	cis-position, cis-gene	48679	199	48480	2.93456e-51	-1.03339	-1.16772	-0.899064	0.0685347	raredmg	Cardiometabolic	PROC:P04070:OID20402:v1:Cardiometabolic	1.73594e-46	-1.0234
GNPTAB	NAAA	trans-position, trans-gene	47981	336	47645	3.29208e-51	0.819943	0.713308	0.926578	0.0544053	ptvraredmg	Neurology	NAAA:Q02083:OID20931:v1:Neurology	1.53462e-52	0.883177
STAB1	DPT	trans-position, trans-gene	49169	837	48332	3.35567e-51	0.474694	0.412952	0.536436	0.0315007	ptvraredmg	Cardiometabolic	DPT:Q07507:OID20278:v1:Cardiometabolic	3.3874e-45	0.475792
CPA2	CPA2	cis-position, cis-gene	48828	77	48751	3.66345e-51	-1.70289	-1.92446	-1.48132	0.113047	ptv	Neurology	CPA2:P48052:OID21060:v1:Neurology	3.9254e-51	-1.75336
RIDA	RIDA	cis-position, cis-gene	47955	72	47883	3.67803e-51	-1.7047	-1.9265	-1.48289	0.113166	flexdmg	InflammationII	RIDA:P52758:OID30635:v1:InflammationII	1.66088e-48	-1.69594
PROC	PROC	cis-position, cis-gene	48679	198	48481	4.55599e-51	-1.03384	-1.16848	-0.899189	0.0686972	ptvraredmg	Cardiometabolic	PROC:P04070:OID20402:v1:Cardiometabolic	7.30133e-49	-1.04163
STAB1	DMP1	trans-position, trans-gene	47733	194	47539	5.1182e-51	1.04231	0.906489	1.17812	0.069294	ptv	CardiometabolicII	DMP1:Q13316:OID30213:v1:CardiometabolicII	2.60385e-48	1.0347
SCPEP1	SCPEP1	cis-position, cis-gene	47586	142	47444	6.62539e-51	-1.24091	-1.40279	-1.07903	0.0825913	flexnonsynmtr	CardiometabolicII	SCPEP1:Q9HB40:OID30278:v1:CardiometabolicII	5.32128e-47	-1.27117
ASGR2	ASGR2	cis-position, cis-gene	49027	54	48973	7.36231e-51	-1.99391	-2.25415	-1.73367	0.132776	flexdmg	InflammationII	ASGR2:P07307:OID30679:v1:InflammationII	1.36571e-44	-1.99697
ASGR2	ASGR2	cis-position, cis-gene	49027	54	48973	7.36231e-51	-1.99391	-2.25415	-1.73367	0.132776	ptvraredmg	InflammationII	ASGR2:P07307:OID30679:v1:InflammationII	1.36571e-44	-1.99697
ASGR1	THBS4	trans-position, trans-gene	48601	109	48492	9.20047e-51	1.41217	1.22767	1.59666	0.0941292	flexdmg	Cardiometabolic	THBS4:P35443:OID20368:v1:Cardiometabolic	2.3582e-47	1.39103
ASGR1	THBS4	trans-position, trans-gene	48601	109	48492	9.20047e-51	1.41217	1.22767	1.59666	0.0941292	ptvraredmg	Cardiometabolic	THBS4:P35443:OID20368:v1:Cardiometabolic	2.3582e-47	1.39103
FAP	FAP	cis-position, cis-gene	49169	49	49120	9.51053e-51	-2.08477	-2.35718	-1.81236	0.138985	raredmgmtr	Cardiometabolic	FAP:Q12884:OID20330:v1:Cardiometabolic	2.37019e-41	-1.98827
OSCAR	OSCAR	cis-position, cis-gene	48617	119	48498	9.66694e-51	-1.35842	-1.53593	-1.18091	0.0905666	flexnonsynmtr	Inflammation	OSCAR:Q8IYS5:OID20776:v1:Inflammation	9.01584e-54	-1.43055
GRN	GRN	cis-position, cis-gene	48353	21	48332	1.10083e-50	-3.21892	-3.6398	-2.79805	0.21473	ptv	Neurology	GRN:P28799:OID21159:v1:Neurology	4.7556e-48	-3.19857
S100A4	S100A4	cis-position, cis-gene	48716	87	48629	1.23435e-50	-1.57322	-1.77903	-1.36742	0.105002	flexnonsynmtr	Oncology	S100A4:P26447:OID21519:v1:Oncology	1.79963e-47	-1.56121
FAM3D	FAM3D	cis-position, cis-gene	48778	161	48617	1.24787e-50	-1.16779	-1.32057	-1.01502	0.0779461	flexnonsynmtr	OncologyII	FAM3D:Q96BQ1:OID31514:v1:OncologyII	3.82366e-49	-1.20069
CA14	CA14	cis-position, cis-gene	48974	83	48891	1.50871e-50	-1.55631	-1.76008	-1.35253	0.103967	raredmg	Oncology	CA14:Q9ULX7:OID21401:v1:Oncology	4.99056e-44	-1.54135
ADAMTS13	ADAMTS13	cis-position, cis-gene	49169	83	49086	1.59228e-50	-1.61729	-1.8291	-1.40548	0.108067	raredmgmtr	Cardiometabolic	ADAMTS13:Q76LX8:OID20249:v1:Cardiometabolic	5.05892e-43	-1.54597
STAB1	ACHE	trans-position, trans-gene	47955	1024	46931	1.62737e-50	0.448463	0.389725	0.507201	0.0299683	flexnonsynmtr	InflammationII	ACHE:P22303:OID30585:v1:InflammationII	1.04788e-48	0.467572
ENPP5	ENPP5	cis-position, cis-gene	48782	142	48640	2.20359e-50	-1.15221	-1.30333	-1.00109	0.0771017	flexdmg	Inflammation	ENPP5:Q9UJA9:OID20736:v1:Inflammation	6.72096e-39	-1.08082
DDX58	DDX58	cis-position, cis-gene	47434	184	47250	2.27062e-50	-1.08736	-1.22999	-0.944729	0.0727695	flexdmg	Oncology	DDX58:O95786:OID21226:v1:Oncology	8.13624e-46	-1.0652
ITGAM	ITGB2	trans-position, trans-gene	48289	213	48076	2.80626e-50	-0.981024	-1.10983	-0.852218	0.065717	ptvraredmg	Cardiometabolic	ITGB2:P05107:OID20315:v1:Cardiometabolic	1.89864e-51	-1.01439
TNN	TNN	cis-position, cis-gene	48979	104	48875	3.11283e-50	-1.44909	-1.63945	-1.25874	0.0971188	ptv	CardiometabolicII	TNN:Q9UQP3:OID30412:v1:CardiometabolicII	3.36975e-47	-1.48642
RNASET2	RNASET2	cis-position, cis-gene	48935	116	48819	3.14081e-50	-1.33851	-1.51435	-1.16268	0.0897113	flexdmg	Cardiometabolic	RNASET2:O00584:OID20321:v1:Cardiometabolic	1.03607e-53	-1.42691
CFHR5	CFHR5	cis-position, cis-gene	48471	60	48411	3.5761e-50	-1.90809	-2.1589	-1.65729	0.12796	ptv	InflammationII	CFHR5:Q9BXR6:OID30716:v1:InflammationII	5.71622e-39	-1.89933
STAB1	ACHE	trans-position, trans-gene	47955	822	47133	3.58795e-50	0.497618	0.432211	0.563026	0.0333711	ptvraredmg	InflammationII	ACHE:P22303:OID30585:v1:InflammationII	2.13507e-45	0.506536
ASGR1	PLAU	trans-position, trans-gene	48579	108	48471	3.68733e-50	1.38996	1.20723	1.57268	0.0932257	flexdmg	Neurology	PLAU:P00749:OID21124:v1:Neurology	1.12696e-50	1.41968
ASGR1	PLAU	trans-position, trans-gene	48579	108	48471	3.68733e-50	1.38996	1.20723	1.57268	0.0932257	ptvraredmg	Neurology	PLAU:P00749:OID21124:v1:Neurology	1.12696e-50	1.41968
TFPI2	TFPI2	cis-position, cis-gene	48568	75	48493	4.3434e-50	-1.61699	-1.82972	-1.40426	0.108533	flexdmg	Oncology	TFPI2:P48307:OID21512:v1:Oncology	1.39646e-53	-1.7453
GNPTAB	MAN2B2	trans-position, trans-gene	48975	345	48630	4.58476e-50	0.785813	0.682408	0.889218	0.0527574	ptvraredmg	CardiometabolicII	MAN2B2:Q9Y2E5:OID30306:v1:CardiometabolicII	9.13772e-50	0.842409
STAB1	NPTX2	trans-position, trans-gene	48979	835	48144	5.07681e-50	0.439086	0.38128	0.496892	0.0294926	ptvraredmg	CardiometabolicII	NPTX2:P47972:OID30390:v1:CardiometabolicII	2.41535e-46	0.449388
NAGK	NAGK	cis-position, cis-gene	47658	81	47577	5.93708e-50	-1.61482	-1.82755	-1.40208	0.108538	ptvraredmg	CardiometabolicII	NAGK:Q9UJ70:OID30271:v1:CardiometabolicII	1.3513e-42	-1.57319
STAB1	NELL2	trans-position, trans-gene	48782	1045	47737	6.08416e-50	0.450089	0.390786	0.509391	0.0302562	flexnonsynmtr	Inflammation	NELL2:Q99435:OID20706:v1:Inflammation	5.95196e-44	0.446115
MMP3	MMP3	cis-position, cis-gene	48579	156	48423	6.13461e-50	-0.925637	-1.0476	-0.803673	0.062226	flexdmg	Neurology	MMP3:P08254:OID21083:v1:Neurology	4.42766e-51	-0.960104
ADAMTS8	ADAMTS8	cis-position, cis-gene	48716	238	48478	7.58052e-50	-0.95804	-1.08439	-0.831685	0.0644661	ptvraredmg	Oncology	ADAMTS8:Q9UP79:OID21502:v1:Oncology	5.47275e-45	-0.955538
PON3	PON3	cis-position, cis-gene	48782	96	48686	9.86252e-50	-1.45217	-1.64392	-1.26041	0.0978325	flexnonsynmtr	Inflammation	PON3:Q15166:OID20777:v1:Inflammation	1.03059e-45	-1.43141
EPPK1	EPPK1	cis-position, cis-gene	47733	1437	46296	1.10633e-49	-0.393146	-0.445086	-0.341207	0.0264995	flexdmg	CardiometabolicII	EPPK1:P58107:OID30250:v1:CardiometabolicII	2.92024e-44	-0.386058
NCR3LG1	NCR3LG1	cis-position, cis-gene	48778	45	48733	1.12545e-49	-2.06674	-2.33981	-1.79367	0.13932	ptv	OncologyII	NCR3LG1:Q68D85:OID31490:v1:OncologyII	1.35842e-43	-2.02069
CNDP1	CNDP1	cis-position, cis-gene	48762	70	48692	1.21997e-49	-1.75203	-1.9836	-1.52046	0.118148	ptv	Cardiometabolic	CNDP1:Q96KN2:OID20347:v1:Cardiometabolic	8.88471e-48	-1.75007
ASGR1	MSR1	trans-position, trans-gene	48990	111	48879	1.2798e-49	1.31305	1.13946	1.48664	0.0885658	flexdmg	Neurology	MSR1:P21757:OID21063:v1:Neurology	1.18079e-47	1.30799
ASGR1	MSR1	trans-position, trans-gene	48990	111	48879	1.2798e-49	1.31305	1.13946	1.48664	0.0885658	ptvraredmg	Neurology	MSR1:P21757:OID21063:v1:Neurology	1.18079e-47	1.30799
ANGPTL7	ANGPTL7	cis-position, cis-gene	48974	210	48764	1.45923e-49	-0.98938	-1.12026	-0.858503	0.0667737	flexdmg	Oncology	ANGPTL7:O43827:OID21412:v1:Oncology	1.11712e-48	-1.00813
GALNT5	GALNT5	cis-position, cis-gene	48975	83	48892	1.58934e-49	-1.5693	-1.77697	-1.36163	0.105954	ptv	CardiometabolicII	GALNT5:Q7Z7M9:OID30295:v1:CardiometabolicII	1.67307e-40	-1.53758
STAB1	NRP2	trans-position, trans-gene	48579	1336	47243	1.6133e-49	0.389892	0.338293	0.441491	0.0263258	flexdmg	Neurology	NRP2:O60462:OID21081:v1:Neurology	8.3435e-44	0.382197
TLR3	TLR3	cis-position, cis-gene	49113	231	48882	1.6303e-49	-0.961029	-1.08822	-0.833837	0.0648933	flexdmg	Inflammation	TLR3:O15455:OID20612:v1:Inflammation	7.48002e-46	-0.960174
ASGR1	SIGLEC1	trans-position, trans-gene	48782	109	48673	1.84824e-49	1.38102	1.19814	1.5639	0.0933059	flexdmg	Inflammation	SIGLEC1:Q9BZZ2:OID20690:v1:Inflammation	6.94686e-47	1.37031
ASGR1	SIGLEC1	trans-position, trans-gene	48782	109	48673	1.84824e-49	1.38102	1.19814	1.5639	0.0933059	ptvraredmg	Inflammation	SIGLEC1:Q9BZZ2:OID20690:v1:Inflammation	6.94686e-47	1.37031
IDUA	IDUA	cis-position, cis-gene	48974	223	48751	2.11369e-49	-0.984124	-1.11453	-0.853722	0.0665314	raredmg	Oncology	IDUA:P35475:OID21468:v1:Oncology	1.41433e-44	-0.991652
HPGDS	HPGDS	cis-position, cis-gene	47434	74	47360	2.30932e-49	-1.71127	-1.93811	-1.48443	0.115732	flexnonsynmtr	Oncology	HPGDS:O60760:OID21266:v1:Oncology	1.09231e-43	-1.74992
AARSD1	AARSD1	cis-position, cis-gene	48348	52	48296	2.55214e-49	-1.96119	-2.22128	-1.7011	0.132698	ptv	Oncology	AARSD1:Q9BTE6:OID21311:v1:Oncology	2.79598e-47	-2.00818
ARSB	ARSB	cis-position, cis-gene	48348	264	48084	2.87785e-49	-0.901734	-1.02139	-0.782082	0.0610467	flexnonsynmtr	Oncology	ARSB:P15848:OID21331:v1:Oncology	1.83972e-48	-0.933154
CRELD1	CRELD1	cis-position, cis-gene	47955	138	47817	3.07908e-49	-1.22775	-1.39071	-1.06479	0.0831426	ptvraredmg	InflammationII	CRELD1:Q96HD1:OID30619:v1:InflammationII	1.0465e-49	-1.26659
TFPI2	TFPI2	cis-position, cis-gene	48568	37	48531	3.30934e-49	-2.2802	-2.58295	-1.97744	0.154467	ptv	Oncology	TFPI2:P48307:OID21512:v1:Oncology	1.57162e-49	-2.30231
MST1	MST1	cis-position, cis-gene	48382	263	48119	3.31008e-49	-0.909039	-1.02974	-0.788339	0.0615808	ptvraredmg	InflammationII	MST1:P26927:OID30713:v1:InflammationII	8.66442e-39	-0.895124
PON1	PON1	cis-position, cis-gene	49027	85	48942	3.35249e-49	-1.57168	-1.78038	-1.36298	0.106478	ptvraredmg	InflammationII	PON1:P27169:OID30704:v1:InflammationII	4.98043e-48	-1.59636
CPB2	CPB2	cis-position, cis-gene	48973	39	48934	3.47462e-49	-2.31675	-2.62443	-2.00907	0.15698	raredmg	InflammationII	CPB2:Q96IY4:OID30734:v1:InflammationII	1.15526e-42	-2.26899
GBP1	GBP1	cis-position, cis-gene	48769	97	48672	3.64231e-49	-1.4815	-1.67829	-1.2847	0.100406	ptv	NeurologyII	GBP1:P32455:OID31128:v1:NeurologyII	9.17318e-47	-1.47672
BOC	BOC	cis-position, cis-gene	47710	251	47459	3.99037e-49	-0.912667	-1.03395	-0.791384	0.0618787	ptvraredmg	Cardiometabolic	BOC:Q9BWV1:OID20116:v1:Cardiometabolic	2.02075e-51	-0.985471
FGL1	FGL1	cis-position, cis-gene	49027	110	48917	4.2067e-49	-1.30912	-1.48313	-1.1351	0.0887822	ptvraredmg	InflammationII	FGL1:Q08830:OID30702:v1:InflammationII	1.31227e-43	-1.26969
TNFRSF10A	TNFRSF10A	cis-position, cis-gene	48204	30	48174	4.38118e-49	-2.56865	-2.91015	-2.22716	0.174231	rec	Neurology	TNFRSF10A:O00220:OID20967:v1:Neurology	7.6578e-49	-2.56539
KYNU	KYNU	cis-position, cis-gene	49113	56	49057	4.93761e-49	-1.89097	-2.14251	-1.63943	0.128337	raredmgmtr	Inflammation	KYNU:Q16719:OID20669:v1:Inflammation	1.0984e-45	-1.9845
KLK6	KLK6	cis-position, cis-gene	48636	32	48604	5.11878e-49	-2.54643	-2.88521	-2.20764	0.172849	ptv	Oncology	KLK6:Q92876:OID21526:v1:Oncology	2.43307e-46	-2.54921
MST1	MST1	cis-position, cis-gene	48382	210	48172	5.15827e-49	-1.0142	-1.14914	-0.879265	0.0688451	flexnonsynmtr	InflammationII	MST1:P26927:OID30713:v1:InflammationII	1.55856e-37	-0.978737
UPB1	UPB1	cis-position, cis-gene	48975	314	48661	5.17019e-49	-0.809293	-0.91697	-0.701616	0.054937	flexdmg	CardiometabolicII	UPB1:Q9UBR1:OID30352:v1:CardiometabolicII	9.65523e-48	-0.832759
BCAT1	BCAT1	cis-position, cis-gene	48975	115	48860	5.34342e-49	-1.34566	-1.52473	-1.1666	0.0913613	flexdmg	CardiometabolicII	BCAT1:P54687:OID30312:v1:CardiometabolicII	4.79627e-47	-1.34992
VIT	VIT	cis-position, cis-gene	48975	562	48413	6.02355e-49	-0.554296	-0.628098	-0.480495	0.0376537	flexnonsynmtr	CardiometabolicII	VIT:Q6UXI7:OID30334:v1:CardiometabolicII	7.98222e-39	-0.514082
REG4	REG4	cis-position, cis-gene	48617	30	48587	6.67151e-49	-2.55044	-2.89018	-2.21071	0.173333	flexdmg	Inflammation	REG4:Q9BYZ8:OID20784:v1:Inflammation	1.16175e-42	-2.44233
REG4	REG4	cis-position, cis-gene	48617	30	48587	6.67151e-49	-2.55044	-2.89018	-2.21071	0.173333	ptvraredmg	Inflammation	REG4:Q9BYZ8:OID20784:v1:Inflammation	1.16175e-42	-2.44233
EBI3	EBI3_IL27	cis-position, cis-gene	48902	32	48870	6.73475e-49	-2.50461	-2.83826	-2.17096	0.170227	raredmg	Oncology	EBI3_IL27:Q14213_Q8NEV9:OID21389:v1:Oncology	2.79799e-44	-2.45317
APEX1	APEX1	cis-position, cis-gene	48820	247	48573	6.75625e-49	-0.916716	-1.03884	-0.794596	0.0623058	flexdmg	Oncology	APEX1:P27695:OID21434:v1:Oncology	1.49961e-43	-0.890082
STAB1	NOTCH3	trans-position, trans-gene	49169	837	48332	6.9167e-49	0.478412	0.414673	0.542151	0.0325197	ptvraredmg	Cardiometabolic	NOTCH3:Q9UM47:OID20253:v1:Cardiometabolic	3.59512e-43	0.479357
STAB1	ESM1	trans-position, trans-gene	48536	193	48343	7.24237e-49	1.03379	0.896034	1.17155	0.0702853	ptv	Inflammation	ESM1:Q9NQ30:OID20758:v1:Inflammation	1.87519e-48	1.05167
CTSB	CTSB	cis-position, cis-gene	48634	385	48249	7.37307e-49	-0.732563	-0.830191	-0.634936	0.0498095	flexdmg	Cardiometabolic	CTSB:P07858:OID20276:v1:Cardiometabolic	2.55715e-48	-0.765985
SIAE	SIAE	cis-position, cis-gene	48633	143	48490	7.7709e-49	-1.21625	-1.37837	-1.05412	0.0827168	raredmgmtr	Oncology	SIAE:Q9HAT2:OID21503:v1:Oncology	4.22033e-45	-1.19739
LGALS8	LGALS8	cis-position, cis-gene	48990	79	48911	7.84543e-49	-1.63692	-1.85513	-1.4187	0.111333	ptv	Neurology	LGALS8:O00214:OID21041:v1:Neurology	5.37947e-45	-1.61986
CFHR5	CFHR5	cis-position, cis-gene	48471	217	48254	8.54965e-49	-0.990494	-1.12258	-0.858402	0.067393	flexnonsynmtr	InflammationII	CFHR5:Q9BXR6:OID30716:v1:InflammationII	6.17219e-38	-0.93531
MYOC	MYOC	cis-position, cis-gene	48579	257	48322	9.42202e-49	-0.875595	-0.992416	-0.758773	0.0596022	flexdmg	Neurology	MYOC:Q99972:OID21121:v1:Neurology	7.42635e-48	-0.892357
WFIKKN2	WFIKKN2	cis-position, cis-gene	48617	177	48440	1.02863e-48	-1.08793	-1.23314	-0.942723	0.0740864	raredmg	Inflammation	WFIKKN2:Q8TEU8:OID20785:v1:Inflammation	1.8336e-42	-1.06215
STAB1	NPTX2	trans-position, trans-gene	48979	1358	47621	1.03351e-48	0.341426	0.295853	0.386999	0.0232512	flexdmg	CardiometabolicII	NPTX2:P47972:OID30390:v1:CardiometabolicII	5.67666e-45	0.34035
ICAM3	ICAM3	cis-position, cis-gene	49169	49	49120	1.0688e-48	-2.07811	-2.35553	-1.80068	0.141542	ptv	Cardiometabolic	ICAM3:P32942:OID20277:v1:Cardiometabolic	3.08626e-24	-1.8631
FAM3B	FAM3B	cis-position, cis-gene	48348	64	48284	1.17449e-48	-1.79655	-2.03649	-1.55661	0.122417	ptvraredmg	Oncology	FAM3B:P58499:OID21372:v1:Oncology	1.55723e-47	-1.79387
IGDCC4	IGDCC4	cis-position, cis-gene	48979	205	48774	1.17461e-48	-0.961586	-1.09001	-0.833159	0.0655233	flexdmg	CardiometabolicII	IGDCC4:Q8TDY8:OID30402:v1:CardiometabolicII	5.35215e-46	-0.996235
KIRREL2	KIRREL2	cis-position, cis-gene	47468	218	47250	1.17786e-48	-0.974839	-1.10503	-0.844645	0.0664249	flexnonsynmtr	Neurology	KIRREL2:Q6UWL6:OID20873:v1:Neurology	4.8938e-48	-0.999469
MOCS2	MOCS2	cis-position, cis-gene	47955	109	47846	1.29333e-48	-1.38391	-1.56882	-1.199	0.0943408	ptvraredmg	InflammationII	MOCS2:O96007:OID30638:v1:InflammationII	1.42118e-43	-1.35657
MIA	MIA	cis-position, cis-gene	48716	28	48688	1.45073e-48	-2.71968	-3.08327	-2.35609	0.185502	flexdmg	Oncology	MIA:Q16674:OID21531:v1:Oncology	3.28247e-37	-2.60816
RNASE6	RNASE6	cis-position, cis-gene	48721	42	48679	1.46623e-48	-2.14239	-2.42882	-1.85597	0.146134	ptvraredmg	InflammationII	RNASE6:Q93091:OID30689:v1:InflammationII	2.5161e-47	-2.1406
NIT2	NIT2	cis-position, cis-gene	48731	172	48559	1.51891e-48	-1.10516	-1.25294	-0.957381	0.075396	ptvraredmg	CardiometabolicII	NIT2:Q9NQR4:OID30336:v1:CardiometabolicII	4.19831e-47	-1.12475
DPP4	DPP4	cis-position, cis-gene	47666	83	47583	2.03847e-48	-1.51826	-1.72154	-1.31497	0.103718	UR	Cardiometabolic	DPP4:P27487:OID20406:v1:Cardiometabolic	6.09552e-37	-1.45257
PRTN3	PRTN3	cis-position, cis-gene	47355	107	47248	2.05785e-48	-1.40379	-1.59176	-1.21582	0.0959018	flexnonsynmtr	Cardiometabolic	PRTN3:P24158:OID20329:v1:Cardiometabolic	9.45957e-49	-1.4255
TCN1	TCN1	cis-position, cis-gene	48101	80	48021	2.07625e-48	-1.62097	-1.83804	-1.40391	0.110745	ptvraredmg	InflammationII	TCN1:P20061:OID30687:v1:InflammationII	1.63345e-48	-1.66655
TFPI2	TFPI2	cis-position, cis-gene	48568	74	48494	2.58053e-48	-1.59774	-1.81191	-1.38357	0.10927	ptvraredmg	Oncology	TFPI2:P48307:OID21512:v1:Oncology	1.07828e-51	-1.72598
CANT1	CANT1	cis-position, cis-gene	48434	154	48280	2.69276e-48	-1.15477	-1.3096	-0.99995	0.0789911	ptvraredmg	Cardiometabolic	CANT1:Q8WVQ1:OID20181:v1:Cardiometabolic	3.49648e-46	-1.18461
HPGDS	HPGDS	cis-position, cis-gene	47434	45	47389	2.85963e-48	-2.16843	-2.45924	-1.87763	0.148368	ptvraredmg	Oncology	HPGDS:O60760:OID21266:v1:Oncology	5.57591e-47	-2.20736
SERPINB8	SERPINB8	cis-position, cis-gene	49113	157	48956	2.91686e-48	-1.14613	-1.29986	-0.99241	0.0784307	flexnonsynmtr	Inflammation	SERPINB8:P50452:OID20630:v1:Inflammation	5.42533e-38	-1.07384
GNPTAB	DPP7	trans-position, trans-gene	48191	339	47852	3.03148e-48	0.787762	0.682087	0.893437	0.0539156	ptvraredmg	Cardiometabolic	DPP7:Q9UHL4:OID20142:v1:Cardiometabolic	3.94408e-47	0.834293
CREG1	CREG1	cis-position, cis-gene	47947	43	47904	3.44901e-48	-2.19116	-2.48527	-1.89705	0.150056	rec	Oncology	CREG1:O75629:OID21515:v1:Oncology	6.05578e-48	-2.18773
VNN2	VNN2	cis-position, cis-gene	48348	234	48114	3.57303e-48	-0.942539	-1.06908	-0.816003	0.0645588	ptvraredmg	Oncology	VNN2:O95498:OID21310:v1:Oncology	8.15161e-45	-0.948802
ASRGL1	ASRGL1	cis-position, cis-gene	47733	234	47499	3.92791e-48	-0.939842	-1.06607	-0.813614	0.0644017	flexnonsynmtr	CardiometabolicII	ASRGL1:Q7L266:OID30283:v1:CardiometabolicII	2.51759e-45	-0.964059
GNPTAB	GUSB	trans-position, trans-gene	48787	88	48699	4.06671e-48	1.46454	1.2678	1.66127	0.100375	ptv	Cardiometabolic	GUSB:P08236:OID20296:v1:Cardiometabolic	8.06973e-50	1.60618
F11	F11	cis-position, cis-gene	48441	62	48379	4.63776e-48	-1.77984	-2.01908	-1.5406	0.122059	UR	InflammationII	F11:P03951:OID30773:v1:InflammationII	1.86248e-43	-1.80265
MZB1	MZB1	cis-position, cis-gene	48699	85	48614	5.29971e-48	-1.54271	-1.75021	-1.33522	0.105864	flexnonsynmtr	Inflammation	MZB1:Q8WU39:OID20732:v1:Inflammation	2.89781e-50	-1.69081
CA4	CA4	cis-position, cis-gene	49169	114	49055	5.70496e-48	-1.35072	-1.53245	-1.16898	0.0927221	flexnonsynmtr	Cardiometabolic	CA4:P22748:OID20241:v1:Cardiometabolic	1.40312e-39	-1.2931
FAM3B	FAM3B	cis-position, cis-gene	48348	43	48305	6.10792e-48	-2.17448	-2.46714	-1.88182	0.149316	ptv	Oncology	FAM3B:P58499:OID21372:v1:Oncology	1.32673e-47	-2.17121
STAB1	NRP2	trans-position, trans-gene	48579	825	47754	6.25802e-48	0.485285	0.419963	0.550607	0.0333273	ptvraredmg	Neurology	NRP2:O60462:OID21081:v1:Neurology	3.64369e-41	0.480337
ABCA8	FGFBP2	trans-position, trans-gene	48979	649	48330	7.60404e-48	0.566493	0.490169	0.642816	0.0389404	flexdmg	CardiometabolicII	FGFBP2:Q9BYJ0:OID30395:v1:CardiometabolicII	1.92555e-40	0.554338
SERPINA4	SERPINA4	cis-position, cis-gene	48279	25	48254	1.27022e-47	-2.84963	-3.23449	-2.46477	0.196355	ptv	InflammationII	SERPINA4:P29622:OID30774:v1:InflammationII	1.76899e-42	-2.80414
QSOX1	QSOX1	cis-position, cis-gene	48216	188	48028	1.29309e-47	-1.04191	-1.18264	-0.901183	0.0717994	flexdmg	InflammationII	QSOX1:O00391:OID30729:v1:InflammationII	1.01748e-43	-1.04799
WFIKKN2	WFIKKN2	cis-position, cis-gene	48617	61	48556	1.5162e-47	-1.8277	-2.07475	-1.58065	0.126046	UR	Inflammation	WFIKKN2:Q8TEU8:OID20785:v1:Inflammation	2.14316e-42	-1.79728
FCRL6	FCRL6	cis-position, cis-gene	48516	297	48219	1.51997e-47	-0.827793	-0.939687	-0.715899	0.0570885	flexnonsynmtr	Inflammation	FCRL6:Q6DN72:OID20529:v1:Inflammation	1.4874e-46	-0.865431
F12	F12	cis-position, cis-gene	49054	196	48858	1.53121e-47	-1.01874	-1.15645	-0.881026	0.0702601	flexdmg	InflammationII	F12:P00748:OID30739:v1:InflammationII	3.34163e-41	-1.01988
ADAMTSL4	ADAMTSL4	cis-position, cis-gene	47733	723	47010	1.55946e-47	-0.524253	-0.595125	-0.453382	0.0361587	flexnonsynmtr	CardiometabolicII	ADAMTSL4:Q6UY14:OID30275:v1:CardiometabolicII	8.42266e-41	-0.504871
STAB1	CSPG4	trans-position, trans-gene	48979	133	48846	1.61288e-47	1.18725	1.02672	1.34778	0.0819024	URmtr	CardiometabolicII	CSPG4:Q6UVK1:OID30397:v1:CardiometabolicII	1.34299e-41	1.21406
FCN1	FCN1	cis-position, cis-gene	48944	110	48834	1.84184e-47	-1.35096	-1.53374	-1.16818	0.0932545	raredmg	InflammationII	FCN1:O00602:OID30690:v1:InflammationII	7.82481e-48	-1.51089
GNPTAB	MAN2B2	trans-position, trans-gene	48975	411	48564	1.88319e-47	0.700919	0.606077	0.795761	0.0483885	flexdmg	CardiometabolicII	MAN2B2:Q9Y2E5:OID30306:v1:CardiometabolicII	3.13799e-47	0.753294
DPT	DPT	cis-position, cis-gene	49169	44	49125	1.91701e-47	-1.97371	-2.2408	-1.70663	0.136269	raredmg	Cardiometabolic	DPT:Q07507:OID20278:v1:Cardiometabolic	1.1624e-42	-1.9782
TXNDC15	TXNDC15	cis-position, cis-gene	48716	138	48578	1.92455e-47	-1.22132	-1.38659	-1.05604	0.0843229	flexnonsynmtr	Oncology	TXNDC15:Q96J42:OID21495:v1:Oncology	7.1083e-48	-1.26016
EFNA4	EFNA4	cis-position, cis-gene	48122	71	48051	2.0094e-47	-1.65119	-1.87468	-1.4277	0.114024	flexnonsynmtr	Neurology	EFNA4:P52798:OID20935:v1:Neurology	2.56957e-41	-1.60942
SOD3	SOD3	cis-position, cis-gene	49027	73	48954	2.02001e-47	-1.55551	-1.76606	-1.34496	0.107422	flexdmg	InflammationII	SOD3:P08294:OID30683:v1:InflammationII	8.14539e-42	-1.53686
ENTPD2	ENTPD2	cis-position, cis-gene	47434	242	47192	2.16474e-47	-0.918864	-1.04327	-0.794453	0.0634744	flexnonsynmtr	Oncology	ENTPD2:Q9Y5L3:OID21260:v1:Oncology	1.51409e-41	-0.915609
PTGES3L-AARSD1	AARSD1	cis-position, trans-gene	48348	161	48187	2.18664e-47	-1.09335	-1.2414	-0.945306	0.0755331	ptvraredmg	Oncology	AARSD1:Q9BTE6:OID21311:v1:Oncology	1.30185e-39	-1.08201
BTD	BTD	cis-position, cis-gene	49054	178	48876	2.28427e-47	-1.06812	-1.21278	-0.923456	0.0738063	raredmg	InflammationII	BTD:P43251:OID30754:v1:InflammationII	2.47955e-37	-1.01853
PTS	PTS	cis-position, cis-gene	47254	55	47199	2.76311e-47	-1.89788	-2.15515	-1.64062	0.131256	ptvraredmg	Neurology	PTS:Q03393:OID20847:v1:Neurology	6.57598e-46	-1.99854
LGALS1	LGALS1	cis-position, cis-gene	48580	73	48507	2.79633e-47	-1.6384	-1.86051	-1.41629	0.113321	flexnonsynmtr	Cardiometabolic	LGALS1:P09382:OID20154:v1:Cardiometabolic	3.90146e-35	-1.4884
ASS1	ASS1	cis-position, cis-gene	47374	304	47070	2.87526e-47	-0.786776	-0.893447	-0.680105	0.0544235	flexdmg	CardiometabolicII	ASS1:P00966:OID30170:v1:CardiometabolicII	3.46186e-43	-0.798296
ASGR1	CR1	trans-position, trans-gene	48862	75	48787	3.03466e-47	1.64819	1.42466	1.87171	0.114043	raredmg	InflammationII	CR1:P17927:OID30697:v1:InflammationII	1.50773e-44	1.63487
GSR	GSR	cis-position, cis-gene	48783	130	48653	3.04871e-47	-1.22862	-1.39524	-1.06199	0.0850135	ptvraredmg	InflammationII	GSR:P00390:OID30700:v1:InflammationII	1.66853e-40	-1.24432
ADAMTS13	ADAMTS13	cis-position, cis-gene	49169	52	49117	3.83383e-47	-1.97084	-2.23843	-1.70326	0.136522	URmtr	Cardiometabolic	ADAMTS13:Q76LX8:OID20249:v1:Cardiometabolic	3.38539e-41	-1.93425
RIDA	RIDA	cis-position, cis-gene	47955	52	47903	4.1743e-47	-1.9217	-2.18271	-1.66068	0.133169	flexnonsynmtr	InflammationII	RIDA:P52758:OID30635:v1:InflammationII	1.55443e-47	-2.05504
STAB1	DMP1	trans-position, trans-gene	47733	827	46906	4.44561e-47	0.487644	0.421391	0.553897	0.0338025	ptvraredmg	CardiometabolicII	DMP1:Q13316:OID30213:v1:CardiometabolicII	6.21307e-44	0.503073
STAB1	ECE1	trans-position, trans-gene	47468	1019	46449	5.80151e-47	0.454183	0.392397	0.515969	0.0315232	flexnonsynmtr	Neurology	ECE1:P42892:OID20891:v1:Neurology	4.29804e-42	0.45619
ENPP5	ENPP5	cis-position, cis-gene	48782	119	48663	7.27552e-47	-1.21194	-1.37699	-1.04689	0.0842107	ptvraredmg	Inflammation	ENPP5:Q9UJA9:OID20736:v1:Inflammation	8.50446e-37	-1.14618
CD1C	CD1C	cis-position, cis-gene	48716	145	48571	7.39022e-47	-1.15809	-1.31583	-1.00036	0.0804752	flexnonsynmtr	Oncology	CD1C:P29017:OID21483:v1:Oncology	3.46599e-45	-1.16402
CXCR6	CXCL16	trans-position, trans-gene	49086	79	49007	7.4853e-47	1.56406	1.35102	1.7771	0.108693	flexnonsynmtr	Cardiometabolic	CXCL16:Q9H2A7:OID20282:v1:Cardiometabolic	1.42246e-40	1.54257
LY75-CD302	LY75	cis-position, trans-gene	48516	104	48412	7.76708e-47	-1.38315	-1.57158	-1.19472	0.0961371	ptv	Inflammation	LY75:O60449:OID20580:v1:Inflammation	6.03569e-45	-1.42557
PTS	PTS	cis-position, cis-gene	47254	36	47218	9.82024e-47	-2.3313	-2.64924	-2.01335	0.162218	flexnonsynmtr	Neurology	PTS:Q03393:OID20847:v1:Neurology	1.44203e-40	-2.33148
SOD3	SOD3	cis-position, cis-gene	49027	71	48956	1.13063e-46	-1.56439	-1.7779	-1.35088	0.108933	flexnonsynmtr	InflammationII	SOD3:P08294:OID30683:v1:InflammationII	5.24863e-41	-1.53325
SUSD2	SUSD2	cis-position, cis-gene	48579	130	48449	1.29225e-46	-1.2091	-1.37423	-1.04398	0.0842471	raredmg	Neurology	SUSD2:Q9UGT4:OID21098:v1:Neurology	6.4285e-43	-1.19851
NAPRT	NAPRT	cis-position, cis-gene	48847	204	48643	1.34428e-46	-0.98446	-1.11893	-0.849987	0.0686081	ptvraredmg	NeurologyII	NAPRT:Q6XQN6:OID31114:v1:NeurologyII	5.26765e-41	-0.9597
IGFALS	IGFBP3	trans-position, trans-gene	48762	129	48633	1.4821e-46	-1.20058	-1.36465	-1.03651	0.083709	raredmg	Cardiometabolic	IGFBP3:P17936:OID20398:v1:Cardiometabolic	1.92282e-44	-1.22065
GDF15	GDF15	cis-position, cis-gene	49169	107	49062	1.53948e-46	-1.15013	-1.30734	-0.992923	0.0802072	flexnonsynmtr	Cardiometabolic	GDF15:Q99988:OID20251:v1:Cardiometabolic	1.74628e-47	-1.2059
HIP1R	HIP1R	cis-position, cis-gene	48764	55	48709	1.61984e-46	-1.86765	-2.12299	-1.61231	0.130276	ptv	NeurologyII	HIP1R:O75146:OID31141:v1:NeurologyII	2.45028e-47	-1.9578
HEPH	HEPH	cis-position, cis-gene	48975	94	48881	1.67413e-46	-1.45877	-1.65824	-1.25929	0.101772	raredmgmtr	CardiometabolicII	HEPH:Q9BQS7:OID30337:v1:CardiometabolicII	4.0169e-37	-1.39885
TPP1	TPP1	cis-position, cis-gene	48216	226	47990	1.71247e-46	-0.936632	-1.06472	-0.808544	0.0653509	ptvraredmg	Inflammation	TPP1:O14773:OID20750:v1:Inflammation	1.48879e-44	-0.957879
LY75	LY75	cis-position, cis-gene	48516	515	48001	1.84233e-46	-0.621772	-0.706833	-0.536711	0.0433981	flexnonsynmtr	Inflammation	LY75:O60449:OID20580:v1:Inflammation	8.02859e-47	-0.663775
ASGR1	HEPACAM2	trans-position, trans-gene	48847	108	48739	1.87506e-46	1.3694	1.18204	1.55675	0.0955894	ptvraredmg	NeurologyII	HEPACAM2:A8MVW5:OID31151:v1:NeurologyII	9.80159e-45	1.37248
ASGR1	HEPACAM2	trans-position, trans-gene	48847	108	48739	1.87506e-46	1.3694	1.18204	1.55675	0.0955894	flexdmg	NeurologyII	HEPACAM2:A8MVW5:OID31151:v1:NeurologyII	9.80159e-45	1.37248
MIA	MIA	cis-position, cis-gene	48716	27	48689	1.93496e-46	-2.70602	-3.0763	-2.33573	0.188919	ptvraredmg	Oncology	MIA:Q16674:OID21531:v1:Oncology	3.28247e-37	-2.60816
PPL	PPL	cis-position, cis-gene	47590	68	47522	2.05965e-46	-1.71008	-1.94415	-1.47602	0.119422	ptv	InflammationII	PPL:O60437:OID30564:v1:InflammationII	5.60635e-44	-1.74949
CD101	CD101	cis-position, cis-gene	48778	365	48413	2.06342e-46	-0.746323	-0.84848	-0.644166	0.0521205	flexnonsynmtr	OncologyII	CD101:Q93033:OID31480:v1:OncologyII	6.06367e-43	-0.767458
QPCT	QPCT	cis-position, cis-gene	48633	168	48465	2.0945e-46	-1.08389	-1.23226	-0.935512	0.0756999	flexnonsynmtr	Cardiometabolic	QPCT:Q16769:OID20320:v1:Cardiometabolic	1.05585e-48	-1.1669
SIGLEC1	LGALS3BP	trans-position, trans-gene	49054	537	48517	2.29034e-46	0.614174	0.530063	0.698286	0.0429138	flexdmg	InflammationII	LGALS3BP:Q08380:OID30765:v1:InflammationII	1.37649e-44	0.626217
A1BG	A1BG	cis-position, cis-gene	49054	30	49024	2.30345e-46	-2.45967	-2.79653	-2.1228	0.171867	ptvraredmg	InflammationII	A1BG:P04217:OID30771:v1:InflammationII	2.73898e-39	-2.3772
ARSB	ARSB	cis-position, cis-gene	48348	195	48153	2.357e-46	-1.01585	-1.15499	-0.876711	0.0709887	raredmg	Oncology	ARSB:P15848:OID21331:v1:Oncology	5.86028e-44	-1.03645
GPLD1	NCS1	trans-position, trans-gene	48974	231	48743	2.38562e-46	-0.842992	-0.958463	-0.72752	0.0589134	ptvraredmg	Oncology	NCS1:P62166:OID21458:v1:Oncology	3.83121e-43	-0.865734
GNPTAB	PRCP	trans-position, trans-gene	48863	408	48455	2.6974e-46	0.682141	0.588647	0.775635	0.0477007	flexdmg	Cardiometabolic	PRCP:P42785:OID20337:v1:Cardiometabolic	3.60194e-45	0.721655
ASGR1	ICAM2	trans-position, trans-gene	49169	111	49058	2.94978e-46	1.35173	1.16638	1.53708	0.0945656	flexdmg	Cardiometabolic	ICAM2:P13598:OID20248:v1:Cardiometabolic	1.31657e-44	1.36258
ASGR1	ICAM2	trans-position, trans-gene	49169	111	49058	2.94978e-46	1.35173	1.16638	1.53708	0.0945656	ptvraredmg	Cardiometabolic	ICAM2:P13598:OID20248:v1:Cardiometabolic	1.31657e-44	1.36258
ADIPOQ	ADIPOQ	cis-position, cis-gene	49054	104	48950	3.06349e-46	-1.20958	-1.37547	-1.04369	0.0846365	flexdmg	InflammationII	ADIPOQ:Q15848:OID30748:v1:InflammationII	1.55111e-39	-1.22687
BCHE	BCHE	cis-position, cis-gene	48239	50	48189	3.71399e-46	-1.9568	-2.22542	-1.68819	0.137048	ptv	InflammationII	BCHE:P06276:OID30717:v1:InflammationII	2.47314e-43	-1.95827
PLPBP	PLPBP	cis-position, cis-gene	48580	132	48448	3.71616e-46	-1.21908	-1.38642	-1.05173	0.0853807	flexdmg	Cardiometabolic	PLPBP:O94903:OID20144:v1:Cardiometabolic	1.78433e-45	-1.23398
HAVCR1	HAVCR1	cis-position, cis-gene	48906	112	48794	3.89521e-46	-1.20814	-1.37403	-1.04226	0.0846351	ptv	Oncology	HAVCR1:Q96D42:OID21422:v1:Oncology	5.46458e-45	-1.22168
OGFR	OGFR	cis-position, cis-gene	48348	82	48266	4.03129e-46	-1.51028	-1.71769	-1.30288	0.105818	ptvraredmg	Oncology	OGFR:Q9NZT2:OID21360:v1:Oncology	1.07983e-42	-1.55765
KEL	KEL	cis-position, cis-gene	47468	316	47152	4.19537e-46	-0.767342	-0.872738	-0.661946	0.0537732	flexnonsynmtr	Neurology	KEL:P23276:OID20881:v1:Neurology	5.74212e-40	-0.75265
DCTPP1	DCTPP1	cis-position, cis-gene	48580	19	48561	4.34575e-46	-3.1464	-3.57865	-2.71415	0.220534	raredmg	Cardiometabolic	DCTPP1:Q9H773:OID20148:v1:Cardiometabolic	7.00625e-44	-3.13588
S100A4	S100A4	cis-position, cis-gene	48716	73	48643	4.49742e-46	-1.63516	-1.85984	-1.41048	0.11463	flexdmg	Oncology	S100A4:P26447:OID21519:v1:Oncology	2.12193e-45	-1.63767
PBXIP1	PBXIP1	cis-position, cis-gene	48778	99	48679	4.92411e-46	-1.38886	-1.57978	-1.19794	0.097407	flexdmg	OncologyII	PBXIP1:Q96AQ6:OID31435:v1:OncologyII	8.76593e-41	-1.40392
CDHR1	CDHR1	cis-position, cis-gene	47468	304	47164	5.12378e-46	-0.815133	-0.927204	-0.703063	0.0571784	flexdmg	Neurology	CDHR1:Q96JP9:OID20808:v1:Neurology	3.51583e-42	-0.818089
GNPTAB	DPP7	trans-position, trans-gene	48191	403	47788	5.13409e-46	0.705608	0.608593	0.802622	0.0494969	flexdmg	Cardiometabolic	DPP7:Q9UHL4:OID20142:v1:Cardiometabolic	1.64503e-44	0.743772
GALNT10	GALNT10	cis-position, cis-gene	48348	57	48291	5.2179e-46	-1.83004	-2.08168	-1.57841	0.128384	UR	Oncology	GALNT10:Q86SR1:OID21371:v1:Oncology	1.99624e-36	-1.70592
GNPTAB	SMPD1	trans-position, trans-gene	48745	402	48343	5.66392e-46	0.69839	0.60232	0.794459	0.0490148	flexdmg	Neurology	SMPD1:P17405:OID21028:v1:Neurology	5.15605e-46	0.752672
PBXIP1	PBXIP1	cis-position, cis-gene	48778	90	48688	5.72996e-46	-1.45536	-1.65557	-1.25515	0.102147	ptvraredmg	OncologyII	PBXIP1:Q96AQ6:OID31435:v1:OncologyII	4.41502e-42	-1.46181
MSR1	C1QTNF5	trans-position, trans-gene	47955	220	47735	6.34622e-46	0.954382	0.823027	1.08574	0.0670174	flexdmg	InflammationII	C1QTNF5:Q9BXJ0:OID30618:v1:InflammationII	1.68341e-41	0.968688
GNPTAB	SMPD1	trans-position, trans-gene	48745	339	48406	6.59823e-46	0.759236	0.654718	0.863754	0.0533253	ptvraredmg	Neurology	SMPD1:P17405:OID21028:v1:Neurology	6.18757e-47	0.827077
MPO	MPO	cis-position, cis-gene	48579	274	48305	7.56075e-46	-0.851413	-0.968699	-0.734127	0.0598393	ptvraredmg	Neurology	MPO:P05164:OID21100:v1:Neurology	8.92452e-41	-0.835188
SPINK1	SPINK1	cis-position, cis-gene	48579	115	48464	8.40407e-46	-1.28319	-1.46005	-1.10634	0.090233	flexdmg	Neurology	SPINK1:P00995:OID21097:v1:Neurology	1.07614e-46	-1.32555
C1RL	C1RL	cis-position, cis-gene	48980	78	48902	9.18294e-46	-1.58129	-1.79933	-1.36325	0.111244	ptvraredmg	InflammationII	C1RL:Q9NZP8:OID30721:v1:InflammationII	1.25941e-38	-1.60325
STAB1	OMD	trans-position, trans-gene	48782	209	48573	9.29874e-46	0.938627	0.809194	1.06806	0.0660367	UR	Inflammation	OMD:Q99983:OID20725:v1:Inflammation	8.41372e-42	0.979535
STAB1	ACHE	trans-position, trans-gene	47955	194	47761	9.58581e-46	0.96976	0.836016	1.1035	0.0682361	ptv	InflammationII	ACHE:P22303:OID30585:v1:InflammationII	5.52998e-44	0.972928
GNPTAB	GLB1	trans-position, trans-gene	48204	337	47867	9.77016e-46	0.749735	0.646326	0.853145	0.0527595	ptvraredmg	Neurology	GLB1:P16278:OID20949:v1:Neurology	1.24546e-44	0.795507
GNPTAB	PRCP	trans-position, trans-gene	48863	342	48521	1.04226e-45	0.739436	0.637413	0.841459	0.0520522	ptvraredmg	Cardiometabolic	PRCP:P42785:OID20337:v1:Cardiometabolic	1.36614e-45	0.790295
TIE1	TIE1	cis-position, cis-gene	49169	271	48898	1.40663e-45	-0.857299	-0.975761	-0.738837	0.0604392	ptvraredmg	Cardiometabolic	TIE1:P35590:OID20303:v1:Cardiometabolic	7.46727e-43	-0.848233
GNPTAB	CPQ	trans-position, trans-gene	48899	268	48631	1.80716e-45	0.855036	0.73674	0.973332	0.0603545	flexnonsynmtr	CardiometabolicII	CPQ:Q9Y646:OID30406:v1:CardiometabolicII	7.24423e-51	0.961242
GNPTAB	SGSH	trans-position, trans-gene	48186	401	47785	1.86843e-45	0.700262	0.603365	0.797159	0.0494369	flexdmg	CardiometabolicII	SGSH:P51688:OID30341:v1:CardiometabolicII	2.63528e-47	0.767728
FAP	FAP	cis-position, cis-gene	49169	31	49138	1.99826e-45	-2.47455	-2.81708	-2.13202	0.17476	URmtr	Cardiometabolic	FAP:Q12884:OID20330:v1:Cardiometabolic	1.96895e-35	-2.35836
NME3	NME3	cis-position, cis-gene	48617	39	48578	2.08256e-45	-2.25375	-2.56578	-1.94172	0.159197	ptvraredmg	Inflammation	NME3:Q13232:OID20789:v1:Inflammation	1.53165e-42	-2.32365
FAP	FAP	cis-position, cis-gene	49169	33	49136	2.09313e-45	-2.39775	-2.72973	-2.06578	0.169375	ptv	Cardiometabolic	FAP:Q12884:OID20330:v1:Cardiometabolic	6.44774e-42	-2.35823
ANGPTL4	ANGPTL4	cis-position, cis-gene	48700	37	48663	2.50773e-45	-2.25797	-2.57087	-1.94506	0.159643	ptv	Inflammation	ANGPTL4:Q9BY76:OID20703:v1:Inflammation	1.95076e-45	-2.31011
CSF3R	CSF3	trans-position, trans-gene	47698	88	47610	2.91682e-45	1.47204	1.2679	1.67618	0.104153	ptv	Inflammation	CSF3:P09919:OID20491:v1:Inflammation	3.1588e-44	1.4713
GNPTAB	CPQ	trans-position, trans-gene	48899	63	48836	2.91884e-45	1.75518	1.51177	1.9986	0.12419	rec	CardiometabolicII	CPQ:Q9Y646:OID30406:v1:CardiometabolicII	3.66758e-50	1.87261
PRCP	PRCP	cis-position, cis-gene	48863	29	48834	3.09869e-45	-2.51669	-2.86582	-2.16756	0.178125	UR	Cardiometabolic	PRCP:P42785:OID20337:v1:Cardiometabolic	8.15449e-44	-2.7688
CAPN2	DTX3	trans-position, trans-gene	48348	457	47891	4.27434e-45	-0.600027	-0.683399	-0.516655	0.0425364	flexdmg	Oncology	DTX3:Q8N9I9:OID21349:v1:Oncology	8.42572e-44	-0.628831
CTSV	CTSV	cis-position, cis-gene	48807	73	48734	4.88027e-45	-1.53361	-1.74685	-1.32038	0.108793	raredmg	Oncology	CTSV:O60911:OID21405:v1:Oncology	5.64306e-34	-1.42832
AARSD1	AARSD1	cis-position, cis-gene	48348	85	48263	7.05826e-45	-1.46162	-1.66522	-1.25802	0.103877	raredmg	Oncology	AARSD1:Q9BTE6:OID21311:v1:Oncology	3.04764e-38	-1.47406
STAB1	CSPG4	trans-position, trans-gene	48979	302	48677	7.59288e-45	0.765831	0.659112	0.872551	0.0544484	raredmgmtr	CardiometabolicII	CSPG4:Q6UVK1:OID30397:v1:CardiometabolicII	1.6613e-40	0.783023
STAB1	DPT	trans-position, trans-gene	49169	1365	47804	8.03781e-45	0.348815	0.300193	0.397437	0.024807	flexdmg	Cardiometabolic	DPT:Q07507:OID20278:v1:Cardiometabolic	4.58432e-42	0.352001
SERPIND1	SERPIND1	cis-position, cis-gene	48973	170	48803	8.96172e-45	-1.05996	-1.20779	-0.912129	0.0754232	raredmg	InflammationII	SERPIND1:P05546:OID30767:v1:InflammationII	2.3717e-45	-1.13296
CPA4	CPA4	cis-position, cis-gene	47133	186	46947	8.96846e-45	-1.02238	-1.16497	-0.879796	0.0727466	flexnonsynmtr	InflammationII	CPA4:Q9UI42:OID30606:v1:InflammationII	1.08882e-42	-1.0412
GNPTAB	GLB1	trans-position, trans-gene	48204	400	47804	1.00064e-44	0.680823	0.585818	0.775827	0.0484713	flexdmg	Neurology	GLB1:P16278:OID20949:v1:Neurology	2.16519e-43	0.720592
KIRREL2	KIRREL2	cis-position, cis-gene	47468	86	47382	1.06667e-44	-1.48299	-1.68999	-1.27598	0.105614	ptv	Neurology	KIRREL2:Q6UWL6:OID20873:v1:Neurology	3.71737e-46	-1.52486
ASGR1	ADGRE5	trans-position, trans-gene	48938	111	48827	1.11595e-44	1.2838	1.10456	1.46305	0.0914527	flexdmg	Cardiometabolic	ADGRE5:P48960:OID20260:v1:Cardiometabolic	7.60771e-44	1.29464
ASGR1	ADGRE5	trans-position, trans-gene	48938	111	48827	1.11595e-44	1.2838	1.10456	1.46305	0.0914527	ptvraredmg	Cardiometabolic	ADGRE5:P48960:OID20260:v1:Cardiometabolic	7.60771e-44	1.29464
CFHR5	CFHR2	cis-position, trans-gene	48747	302	48445	1.26347e-44	-0.801752	-0.913765	-0.689739	0.0571491	rec	InflammationII	CFHR2:P36980:OID30720:v1:InflammationII	4.77711e-44	-0.8218
ADA2	ADA2	cis-position, cis-gene	48289	84	48205	1.29923e-44	-1.4827	-1.68987	-1.27552	0.105701	raredmgmtr	Cardiometabolic	ADA2:Q9NZK5:OID20394:v1:Cardiometabolic	7.18389e-40	-1.44431
CDHR5	CDHR5	cis-position, cis-gene	48580	205	48375	1.33734e-44	-0.974883	-1.11112	-0.838643	0.0695098	flexdmg	Cardiometabolic	CDHR5:Q9HBB8:OID20193:v1:Cardiometabolic	3.95228e-50	-1.11921
CFI	CFP	trans-position, trans-gene	49054	321	48733	1.36111e-44	-0.760843	-0.867181	-0.654505	0.054254	flexdmg	InflammationII	CFP:P27918:OID30784:v1:InflammationII	1.02165e-41	-0.753871
XPNPEP2	XPNPEP2	cis-position, cis-gene	48716	152	48564	1.39001e-44	-1.12083	-1.2775	-0.964164	0.0799319	flexnonsynmtr	Oncology	XPNPEP2:O43895:OID21508:v1:Oncology	2.65174e-40	-1.10374
IL1RL1	IL1RL1	cis-position, cis-gene	49015	144	48871	1.39832e-44	-1.07256	-1.22248	-0.922633	0.076492	flexdmg	Cardiometabolic	IL1RL1:Q01638:OID20250:v1:Cardiometabolic	3.7644e-41	-1.08285
AFM	AFM	cis-position, cis-gene	49054	138	48916	1.42901e-44	-1.17236	-1.33625	-1.00846	0.0836186	raredmg	InflammationII	AFM:P43652:OID30741:v1:InflammationII	3.73145e-41	-1.17919
NT5E	NT5E	cis-position, cis-gene	48716	127	48589	1.56677e-44	-1.22667	-1.39824	-1.05511	0.0875331	raredmg	Oncology	NT5E:P21589:OID21498:v1:Oncology	4.05352e-41	-1.24053
B3GNT7	B3GNT7	cis-position, cis-gene	47733	65	47668	1.57982e-44	-1.66233	-1.89484	-1.42983	0.118624	flexdmg	CardiometabolicII	B3GNT7:Q8NFL0:OID30281:v1:CardiometabolicII	1.31147e-47	-1.78425
B3GNT7	B3GNT7	cis-position, cis-gene	47733	65	47668	1.57982e-44	-1.66233	-1.89484	-1.42983	0.118624	ptvraredmg	CardiometabolicII	B3GNT7:Q8NFL0:OID30281:v1:CardiometabolicII	1.31147e-47	-1.78425
CTSB	CTSB	cis-position, cis-gene	48634	190	48444	1.59782e-44	-0.991944	-1.13069	-0.853194	0.0707903	flexnonsynmtr	Cardiometabolic	CTSB:P07858:OID20276:v1:Cardiometabolic	4.71477e-46	-1.08283
C2	C2	cis-position, cis-gene	48679	52	48627	1.77203e-44	-1.89904	-2.16481	-1.63327	0.135597	UR	Cardiometabolic	C2:P06681:OID20410:v1:Cardiometabolic	1.19395e-39	-1.85739
LPO	LPO	cis-position, cis-gene	46995	231	46764	1.80388e-44	-0.893723	-1.01881	-0.768639	0.0638178	ptvraredmg	Neurology	LPO:P22079:OID20963:v1:Neurology	1.15289e-42	-0.925592
STAB1	KAZALD1	trans-position, trans-gene	48348	831	47517	1.92429e-44	0.48295	0.415333	0.550567	0.0344983	ptvraredmg	Oncology	KAZALD1:Q96I82:OID21339:v1:Oncology	7.20039e-41	0.497281
FOLR2	FOLR2	cis-position, cis-gene	48990	117	48873	2.03497e-44	-1.24005	-1.41372	-1.06638	0.0886065	flexdmg	Neurology	FOLR2:P14207:OID21062:v1:Neurology	4.56515e-32	-1.13759
GNPTAB	IDUA	trans-position, trans-gene	48974	89	48885	2.13782e-44	1.47186	1.26568	1.67805	0.105196	ptv	Oncology	IDUA:P35475:OID21468:v1:Oncology	6.55545e-43	1.54896
ENO3	ENO3	cis-position, cis-gene	47733	392	47341	2.17258e-44	-0.654303	-0.745967	-0.56264	0.0467668	flexdmg	CardiometabolicII	ENO3:P13929:OID30209:v1:CardiometabolicII	5.14352e-43	-0.668709
GNPTAB	SGSH	trans-position, trans-gene	48186	338	47848	2.18421e-44	0.752658	0.647212	0.858104	0.0537987	ptvraredmg	CardiometabolicII	SGSH:P51688:OID30341:v1:CardiometabolicII	1.54974e-46	0.826539
SPON2	SPON2	cis-position, cis-gene	48337	70	48267	2.23071e-44	-1.62526	-1.85299	-1.39754	0.116184	raredmg	Cardiometabolic	SPON2:Q9BUD6:OID20221:v1:Cardiometabolic	1.91508e-42	-1.64879
CPXM1	CPXM1	cis-position, cis-gene	48716	436	48280	2.29784e-44	-0.669141	-0.762912	-0.57537	0.047842	flexdmg	Oncology	CPXM1:Q96SM3:OID21479:v1:Oncology	4.43425e-42	-0.679123
STAB1	NOTCH3	trans-position, trans-gene	49169	1365	47804	2.44775e-44	0.358036	0.307845	0.408226	0.0256072	flexdmg	Cardiometabolic	NOTCH3:Q9UM47:OID20253:v1:Cardiometabolic	6.76642e-39	0.348655
ASGR1	MILR1	trans-position, trans-gene	47698	107	47591	2.49041e-44	1.32963	1.14323	1.51603	0.0951024	ptvraredmg	Inflammation	MILR1:Q7Z6M3:OID20482:v1:Inflammation	7.37283e-44	1.35818
ASGR1	MILR1	trans-position, trans-gene	47698	107	47591	2.49041e-44	1.32963	1.14323	1.51603	0.0951024	flexdmg	Inflammation	MILR1:Q7Z6M3:OID20482:v1:Inflammation	7.37283e-44	1.35818
ABCA8	FGFBP2	trans-position, trans-gene	48979	108	48871	2.88831e-44	1.3259	1.13988	1.51193	0.0949102	ptv	CardiometabolicII	FGFBP2:Q9BYJ0:OID30395:v1:CardiometabolicII	1.35119e-39	1.33365
MEGF10	MEGF10	cis-position, cis-gene	48536	323	48213	3.19015e-44	-0.759104	-0.86566	-0.652548	0.0543651	flexdmg	Inflammation	MEGF10:Q96KG7:OID20746:v1:Inflammation	1.10379e-42	-0.797357
PRSS53	PRSS53	cis-position, cis-gene	48847	237	48610	3.3094e-44	-0.875151	-0.998021	-0.752281	0.0626883	flexdmg	NeurologyII	PRSS53:Q2L4Q9:OID31093:v1:NeurologyII	2.51834e-38	-0.851087
ASGR1	CD86	trans-position, trans-gene	48778	109	48669	3.75402e-44	1.30479	1.12148	1.4881	0.0935244	ptvraredmg	OncologyII	CD86:P42081:OID31500:v1:OncologyII	6.29365e-45	1.33591
ASGR1	CD86	trans-position, trans-gene	48778	109	48669	3.75402e-44	1.30479	1.12148	1.4881	0.0935244	flexdmg	OncologyII	CD86:P42081:OID31500:v1:OncologyII	6.29365e-45	1.33591
ABCA1	KITLG	trans-position, trans-gene	48580	854	47726	3.88543e-44	-0.475163	-0.541929	-0.408396	0.0340644	flexdmg	Cardiometabolic	KITLG:P21583:OID20196:v1:Cardiometabolic	4.37161e-41	-0.484941
COMP	COMP	cis-position, cis-gene	48049	290	47759	3.97398e-44	-0.776054	-0.885111	-0.666997	0.0556411	flexdmg	Cardiometabolic	COMP:P49747:OID20405:v1:Cardiometabolic	5.04011e-41	-0.777825
DCXR	DCXR	cis-position, cis-gene	48716	103	48613	4.34529e-44	-1.27758	-1.4572	-1.09796	0.0916425	flexdmg	Oncology	DCXR:Q7Z4W1:OID21480:v1:Oncology	8.67171e-39	-1.2522
VIT	VIT	cis-position, cis-gene	48975	274	48701	4.46886e-44	-0.749783	-0.855215	-0.644352	0.053791	raredmg	CardiometabolicII	VIT:Q6UXI7:OID30334:v1:CardiometabolicII	5.79998e-34	-0.706095
STAB1	HRC	trans-position, trans-gene	47733	634	47099	5.05634e-44	0.552817	0.475035	0.6306	0.0396845	raredmg	CardiometabolicII	HRC:P23327:OID30211:v1:CardiometabolicII	5.86726e-40	0.567878
PAM	PAM	cis-position, cis-gene	48928	224	48704	5.08548e-44	-0.915091	-1.04385	-0.786329	0.0656941	ptvraredmg	Cardiometabolic	PAM:P19021:OID20291:v1:Cardiometabolic	8.24412e-42	-0.933846
SERPINA6	SERPINA6	cis-position, cis-gene	49054	92	48962	6.59041e-44	-1.30544	-1.48938	-1.12151	0.093843	ptvraredmg	InflammationII	SERPINA6:P08185:OID30743:v1:InflammationII	8.45918e-45	-1.35859
CGREF1	CGREF1	cis-position, cis-gene	48580	153	48427	6.59117e-44	-1.11312	-1.26996	-0.956288	0.0800171	flexnonsynmtr	Cardiometabolic	CGREF1:Q99674:OID20152:v1:Cardiometabolic	1.44254e-39	-1.13286
ASGR1	KEL	trans-position, trans-gene	47468	72	47396	6.99259e-44	1.56311	1.34281	1.78341	0.112396	raredmg	Neurology	KEL:P23276:OID20881:v1:Neurology	8.01656e-42	1.56891
GMPR	GMPR	cis-position, cis-gene	49113	202	48911	7.61137e-44	-0.944079	-1.0772	-0.810962	0.0679166	flexdmg	Inflammation	GMPR:P36959:OID20641:v1:Inflammation	9.25193e-38	-0.949616
ASGR1	CSF1R	trans-position, trans-gene	49027	75	48952	8.03592e-44	1.57137	1.34974	1.793	0.113075	raredmg	InflammationII	CSF1R:P07333:OID30681:v1:InflammationII	5.27108e-41	1.56265
PEAR1	PEAR1	cis-position, cis-gene	49169	51	49118	9.87077e-44	-1.92622	-2.19819	-1.65425	0.138758	ptv	Cardiometabolic	PEAR1:Q5VY43:OID20257:v1:Cardiometabolic	4.42443e-40	-1.89357
SPON2	SPON2	cis-position, cis-gene	48337	90	48247	1.18224e-43	-1.42199	-1.62295	-1.22103	0.102529	flexnonsynmtr	Cardiometabolic	SPON2:Q9BUD6:OID20221:v1:Cardiometabolic	5.26963e-43	-1.47877
MSR1	C1QTNF5	trans-position, trans-gene	47955	147	47808	1.36622e-43	1.13532	0.974758	1.29589	0.0819208	ptvraredmg	InflammationII	C1QTNF5:Q9BXJ0:OID30618:v1:InflammationII	1.13677e-40	1.15523
DTYMK	DTYMK	cis-position, cis-gene	48975	154	48821	1.43785e-43	-1.09218	-1.24669	-0.937669	0.0788301	flexnonsynmtr	CardiometabolicII	DTYMK:P23919:OID30308:v1:CardiometabolicII	1.43117e-36	-1.07652
CR2	CR2	cis-position, cis-gene	48762	301	48461	1.69291e-43	-0.789044	-0.900763	-0.677325	0.056999	flexnonsynmtr	Cardiometabolic	CR2:P20023:OID20393:v1:Cardiometabolic	1.43902e-42	-0.85207
FLG	CDSN	trans-position, trans-gene	48954	631	48323	1.6956e-43	0.54362	0.466649	0.620591	0.0392706	ptv	Inflammation	CDSN:Q15517:OID20667:v1:Inflammation	1.02516e-38	0.541622
HEPH	HEPH	cis-position, cis-gene	48975	159	48816	1.73027e-43	-1.08399	-1.23749	-0.930495	0.0783148	flexnonsynmtr	CardiometabolicII	HEPH:Q9BQS7:OID30337:v1:CardiometabolicII	4.00743e-32	-0.970489
AFM	AFM	cis-position, cis-gene	49054	36	49018	1.74837e-43	-2.26382	-2.5844	-1.94323	0.163562	ptv	InflammationII	AFM:P43652:OID30741:v1:InflammationII	4.06246e-40	-2.38201
ANGPTL7	ANGPTL7	cis-position, cis-gene	48974	44	48930	1.97509e-43	-2.01508	-2.30062	-1.72954	0.145683	ptv	Oncology	ANGPTL7:O43827:OID21412:v1:Oncology	5.4138e-43	-2.02502
HEPH	HEPH	cis-position, cis-gene	48975	55	48920	2.18234e-43	-1.83892	-2.09963	-1.5782	0.133017	URmtr	CardiometabolicII	HEPH:Q9BQS7:OID30337:v1:CardiometabolicII	3.66547e-33	-1.71964
CR2	CR2	cis-position, cis-gene	48762	93	48669	2.22455e-43	-1.41306	-1.61341	-1.2127	0.102222	ptv	Cardiometabolic	CR2:P20023:OID20393:v1:Cardiometabolic	8.41774e-42	-1.39937
REG4	REG4	cis-position, cis-gene	48617	67	48550	2.29607e-43	-1.60458	-1.83213	-1.37703	0.116096	flexnonsynmtr	Inflammation	REG4:Q9BYZ8:OID20784:v1:Inflammation	2.87958e-34	-1.58347
TMPRSS11D	TMPRSS11D	cis-position, cis-gene	48768	115	48653	2.3067e-43	-1.25501	-1.43299	-1.07703	0.0908059	ptvraredmg	NeurologyII	TMPRSS11D:O60235:OID31103:v1:NeurologyII	2.85609e-43	-1.26774
ADIPOQ	ADIPOQ	cis-position, cis-gene	49054	101	48953	2.61976e-43	-1.18629	-1.35463	-1.01794	0.0858912	ptvraredmg	InflammationII	ADIPOQ:Q15848:OID30748:v1:InflammationII	1.30487e-37	-1.20959
VSIG4	VSIG4	cis-position, cis-gene	48515	35	48480	2.79359e-43	-2.19879	-2.51092	-1.88665	0.159252	ptv	Neurology	VSIG4:Q9Y279:OID21144:v1:Neurology	1.61219e-40	-2.18735
STAB1	FBLN2	trans-position, trans-gene	48979	208	48771	2.95428e-43	0.909975	0.780758	1.03919	0.0659268	UR	CardiometabolicII	FBLN2:P98095:OID30378:v1:CardiometabolicII	4.03297e-34	0.87033
LGALS3	LGALS3	cis-position, cis-gene	48698	40	48658	3.19091e-43	-2.05658	-2.34873	-1.76442	0.149056	ptvraredmg	Cardiometabolic	LGALS3:P17931:OID20284:v1:Cardiometabolic	9.42763e-37	-1.96862
IGFBP7	IGFBP7	cis-position, cis-gene	49169	22	49147	3.38347e-43	-2.73294	-3.1213	-2.34458	0.198141	ptv	Cardiometabolic	IGFBP7:Q16270:OID20236:v1:Cardiometabolic	8.72078e-41	-2.71363
TLR3	TLR3	cis-position, cis-gene	49113	242	48871	3.38857e-43	-0.874927	-0.999257	-0.750597	0.0634334	flexnonsynmtr	Inflammation	TLR3:O15455:OID20612:v1:Inflammation	2.22021e-39	-0.897424
TNFRSF6B	TNFRSF6B	cis-position, cis-gene	48204	101	48103	3.61494e-43	-1.32569	-1.51414	-1.13725	0.0961454	flexdmg	Neurology	TNFRSF6B:O95407:OID20964:v1:Neurology	4.12432e-42	-1.34896
CTBS	CTBS	cis-position, cis-gene	48411	40	48371	3.66314e-43	-2.13591	-2.43955	-1.83227	0.154917	ptvraredmg	InflammationII	CTBS:Q01459:OID30710:v1:InflammationII	1.20501e-36	-2.08581
CES3	CES3	cis-position, cis-gene	48348	199	48149	3.67569e-43	-0.96126	-1.09792	-0.824606	0.0697214	flexdmg	Oncology	CES3:Q6UWW8:OID21340:v1:Oncology	2.94118e-40	-0.975542
DDR1	DDR1	cis-position, cis-gene	48990	345	48645	3.98898e-43	-0.728094	-0.831647	-0.624541	0.0528329	ptvraredmg	Neurology	DDR1:Q08345:OID21009:v1:Neurology	1.60206e-42	-0.743315
MZB1	MZB1	cis-position, cis-gene	48699	61	48638	4.03698e-43	-1.72223	-1.96719	-1.47727	0.124978	flexdmg	Inflammation	MZB1:Q8WU39:OID20732:v1:Inflammation	3.14899e-46	-1.90766
RECK	RECK	cis-position, cis-gene	47733	20	47713	4.41729e-43	-2.88631	-3.29703	-2.47559	0.209547	ptv	CardiometabolicII	RECK:O95980:OID30234:v1:CardiometabolicII	2.16026e-40	-2.85914
TNFRSF10A	TNFRSF10A	cis-position, cis-gene	48204	218	47986	4.66488e-43	-0.892033	-1.01901	-0.765061	0.0647812	flexnonsynmtr	Neurology	TNFRSF10A:O00220:OID20967:v1:Neurology	5.54571e-41	-0.906436
CSPG4	CSPG4	cis-position, cis-gene	48979	47	48932	4.92295e-43	-1.89495	-2.16476	-1.62514	0.137656	ptv	CardiometabolicII	CSPG4:Q6UVK1:OID30397:v1:CardiometabolicII	2.43817e-43	-2.02992
TBC1D17	TBC1D17	cis-position, cis-gene	47468	166	47302	5.52398e-43	-1.03769	-1.18553	-0.889857	0.0754252	flexdmg	Neurology	TBC1D17:Q9HA65:OID20844:v1:Neurology	6.42544e-35	-0.97088
WFIKKN1	WFIKKN1	cis-position, cis-gene	48047	64	47983	5.98139e-43	-1.61619	-1.84654	-1.38584	0.117524	UR	Neurology	WFIKKN1:Q96NZ8:OID20939:v1:Neurology	2.55201e-41	-1.6937
PCBD1	PCBD1	cis-position, cis-gene	47874	32	47842	6.00599e-43	-2.33467	-2.66743	-2.00191	0.169773	raredmg	InflammationII	PCBD1:P61457:OID30610:v1:InflammationII	5.53736e-43	-2.33478
QDPR	QDPR	cis-position, cis-gene	48353	119	48234	6.10265e-43	-1.23825	-1.41476	-1.06175	0.0900521	ptvraredmg	Cardiometabolic	QDPR:P09417:OID20174:v1:Cardiometabolic	4.58253e-36	-1.1981
ASGR1	ITGB2	trans-position, trans-gene	48289	107	48182	6.15213e-43	1.27417	1.09254	1.4558	0.0926683	flexdmg	Cardiometabolic	ITGB2:P05107:OID20315:v1:Cardiometabolic	4.5009e-42	1.28808
ASGR1	ITGB2	trans-position, trans-gene	48289	107	48182	6.15213e-43	1.27417	1.09254	1.4558	0.0926683	ptvraredmg	Cardiometabolic	ITGB2:P05107:OID20315:v1:Cardiometabolic	4.5009e-42	1.28808
RBKS	RBKS	cis-position, cis-gene	47435	154	47281	6.68802e-43	-1.05924	-1.21029	-0.908182	0.0770691	flexdmg	Neurology	RBKS:Q9H477:OID20986:v1:Neurology	1.42465e-36	-1.03099
FUT1	TIE1	trans-position, trans-gene	49169	212	48957	7.16138e-43	0.938443	0.804559	1.07233	0.0683072	flexnonsynmtr	Cardiometabolic	TIE1:P35590:OID20303:v1:Cardiometabolic	1.80252e-43	0.950322
MSR1	LGALS3BP	trans-position, trans-gene	49054	152	48902	7.25108e-43	1.10392	0.946417	1.26142	0.080357	ptvraredmg	InflammationII	LGALS3BP:Q08380:OID30765:v1:InflammationII	1.35094e-41	1.14595
GNPTAB	NAAA	trans-position, trans-gene	47981	261	47720	7.40668e-43	0.847502	0.726575	0.96843	0.0616974	flexnonsynmtr	Neurology	NAAA:Q02083:OID20931:v1:Neurology	1.32029e-40	0.883899
GNPTAB	CREG1	trans-position, trans-gene	47947	265	47682	7.41698e-43	0.832687	0.713872	0.951501	0.0606193	flexnonsynmtr	Oncology	CREG1:O75629:OID21515:v1:Oncology	2.27548e-42	0.896797
DTYMK	DTYMK	cis-position, cis-gene	48975	108	48867	7.64231e-43	-1.29237	-1.47681	-1.10793	0.0941008	flexdmg	CardiometabolicII	DTYMK:P23919:OID30308:v1:CardiometabolicII	5.95457e-36	-1.29866
APRT	APRT	cis-position, cis-gene	48126	95	48031	8.27945e-43	-1.37276	-1.56876	-1.17677	0.0999953	raredmg	Neurology	APRT:P07741:OID20927:v1:Neurology	1.88502e-37	-1.33593
PEBP1	PEBP1	cis-position, cis-gene	48579	73	48506	8.64273e-43	-1.5585	-1.78106	-1.33594	0.113552	flexdmg	Neurology	PEBP1:P30086:OID21087:v1:Neurology	3.56478e-39	-1.54451
COL18A1	COL18A1	cis-position, cis-gene	48774	555	48219	9.31216e-43	-0.546833	-0.624955	-0.468711	0.0398579	ptvraredmg	Cardiometabolic	COL18A1:P39060:OID20332:v1:Cardiometabolic	1.53362e-38	-0.544632
HYAL1	HYAL1	cis-position, cis-gene	48300	51	48249	9.78235e-43	-1.88635	-2.15591	-1.6168	0.137528	raredmg	Cardiometabolic	HYAL1:Q12794:OID20357:v1:Cardiometabolic	2.37458e-42	-2.019
ADAMTSL5	ADAMTSL5	cis-position, cis-gene	48975	352	48623	9.82193e-43	-0.725242	-0.828882	-0.621602	0.0528771	flexnonsynmtr	CardiometabolicII	ADAMTSL5:Q6ZMM2:OID30355:v1:CardiometabolicII	1.61773e-40	-0.735342
ANPEP	ANPEP	cis-position, cis-gene	48685	340	48345	1.01421e-42	-0.7312	-0.835709	-0.626692	0.0533203	flexnonsynmtr	Cardiometabolic	ANPEP:P15144:OID20350:v1:Cardiometabolic	3.67617e-45	-0.79328
MELTF	MELTF	cis-position, cis-gene	48975	69	48906	1.0156e-42	-1.61536	-1.84624	-1.38448	0.117796	ptv	CardiometabolicII	MELTF:P08582:OID30347:v1:CardiometabolicII	1.40472e-42	-1.66438
STAB1	ACHE	trans-position, trans-gene	47955	1332	46623	1.03886e-42	0.361503	0.309828	0.413177	0.0263643	flexdmg	InflammationII	ACHE:P22303:OID30585:v1:InflammationII	1.60048e-37	0.353338
COMP	COMP	cis-position, cis-gene	48049	47	48002	1.15714e-42	-1.88922	-2.15942	-1.61901	0.137859	ptv	Cardiometabolic	COMP:P49747:OID20405:v1:Cardiometabolic	2.972e-40	-1.87136
CHI3L1	CHI3L1	cis-position, cis-gene	47507	204	47303	1.17386e-42	-0.908149	-1.03805	-0.778252	0.0662735	flexdmg	Cardiometabolic	CHI3L1:P36222:OID20399:v1:Cardiometabolic	2.3874e-45	-0.982977
KYAT1	KYAT1	cis-position, cis-gene	48497	122	48375	1.17854e-42	-1.22176	-1.39653	-1.047	0.0891637	raredmg	Cardiometabolic	KYAT1:Q16773:OID20232:v1:Cardiometabolic	4.66559e-42	-1.29947
GALNT10	GALNT10	cis-position, cis-gene	48348	152	48196	1.19482e-42	-1.07885	-1.23318	-0.92452	0.0787395	flexnonsynmtr	Oncology	GALNT10:Q86SR1:OID21371:v1:Oncology	1.52512e-34	-1.07351
GALNT3	GALNT3	cis-position, cis-gene	47698	223	47475	1.24315e-42	-0.91538	-1.04635	-0.784408	0.0668219	flexdmg	Inflammation	GALNT3:Q14435:OID20471:v1:Inflammation	2.96403e-36	-0.883272
ASGR1	TIMD4	trans-position, trans-gene	48762	109	48653	1.30843e-42	1.29219	1.10725	1.47713	0.0943563	flexdmg	Cardiometabolic	TIMD4:Q96H15:OID20375:v1:Cardiometabolic	1.09877e-40	1.28627
ASGR1	TIMD4	trans-position, trans-gene	48762	109	48653	1.30843e-42	1.29219	1.10725	1.47713	0.0943563	ptvraredmg	Cardiometabolic	TIMD4:Q96H15:OID20375:v1:Cardiometabolic	1.09877e-40	1.28627
LGALS1	LGALS1	cis-position, cis-gene	48580	45	48535	1.41646e-42	-1.97554	-2.2584	-1.69268	0.144315	raredmg	Cardiometabolic	LGALS1:P09382:OID20154:v1:Cardiometabolic	3.68237e-34	-1.86881
TNN	TNN	cis-position, cis-gene	48979	391	48588	1.67121e-42	-0.687393	-0.785903	-0.588884	0.0502595	ptvraredmg	CardiometabolicII	TNN:Q9UQP3:OID30412:v1:CardiometabolicII	3.9033e-40	-0.699519
LILRB4	LILRB4	cis-position, cis-gene	47698	498	47200	1.79396e-42	-0.588122	-0.672435	-0.503809	0.0430164	flexnonsynmtr	Inflammation	LILRB4:Q8NHJ6:OID20429:v1:Inflammation	2.1583e-44	-0.61594
CD101	CD101	cis-position, cis-gene	48778	84	48694	1.9718e-42	-1.48032	-1.69265	-1.26799	0.108331	ptv	OncologyII	CD101:Q93033:OID31480:v1:OncologyII	1.70303e-37	-1.46277
DCTPP1	DCTPP1	cis-position, cis-gene	48580	53	48527	2.25444e-42	-1.80398	-2.06291	-1.54504	0.13211	flexdmg	Cardiometabolic	DCTPP1:Q9H773:OID20148:v1:Cardiometabolic	4.04948e-39	-1.77291
ADAMTS8	ADAMTS8	cis-position, cis-gene	48716	290	48426	2.29155e-42	-0.798153	-0.912728	-0.683578	0.0584561	flexnonsynmtr	Oncology	ADAMTS8:Q9UP79:OID21502:v1:Oncology	2.74836e-38	-0.797531
NPC2	NPC2	cis-position, cis-gene	48186	52	48134	2.3492e-42	-1.77481	-2.02961	-1.52	0.130002	ptvraredmg	CardiometabolicII	NPC2:P61916:OID30418:v1:CardiometabolicII	3.91831e-43	-1.84952
A1BG	A1BG	cis-position, cis-gene	49054	25	49029	2.50842e-42	-2.5695	-2.93854	-2.20047	0.188281	ptv	InflammationII	A1BG:P04217:OID30771:v1:InflammationII	1.66843e-37	-2.51362
STAB2	POSTN	trans-position, trans-gene	48979	146	48833	2.55465e-42	1.11553	0.955305	1.27576	0.081749	ptv	CardiometabolicII	POSTN:Q15063:OID30410:v1:CardiometabolicII	8.19266e-41	1.14213
COL15A1	COL15A1	cis-position, cis-gene	48979	343	48636	3.57492e-42	-0.708245	-0.810157	-0.606333	0.0519956	ptvraredmg	CardiometabolicII	COL15A1:P39059:OID30396:v1:CardiometabolicII	2.10839e-41	-0.762343
ITGA11	ITGA11	cis-position, cis-gene	48516	251	48265	4.06697e-42	-0.843386	-0.964827	-0.721945	0.0619594	ptvraredmg	Inflammation	ITGA11:Q9UKX5:OID20581:v1:Inflammation	2.26125e-40	-0.8633
MATN2	MATN2	cis-position, cis-gene	48617	68	48549	4.10761e-42	-1.59972	-1.83008	-1.36936	0.11753	ptv	Inflammation	MATN2:O00339:OID20767:v1:Inflammation	2.31796e-41	-1.65012
SERPIND1	SERPIND1	cis-position, cis-gene	48973	24	48949	4.46307e-42	-2.72836	-3.12142	-2.3353	0.200542	ptv	InflammationII	SERPIND1:P05546:OID30767:v1:InflammationII	1.44825e-38	-2.92197
MEGF10	MEGF10	cis-position, cis-gene	48536	259	48277	4.64469e-42	-0.825251	-0.944166	-0.706336	0.0606706	ptvraredmg	Inflammation	MEGF10:Q96KG7:OID20746:v1:Inflammation	8.03166e-39	-0.837998
RGMA	RGMA	cis-position, cis-gene	48990	332	48658	4.86977e-42	-0.73854	-0.844989	-0.632091	0.0543101	flexdmg	Neurology	RGMA:Q96B86:OID21065:v1:Neurology	1.82276e-42	-0.784518
MYOC	MYOC	cis-position, cis-gene	48579	209	48370	5.26338e-42	-0.898251	-1.02777	-0.768729	0.066082	flexnonsynmtr	Neurology	MYOC:Q99972:OID21121:v1:Neurology	1.50248e-43	-0.958901
PHYKPL	PHYKPL	cis-position, cis-gene	47955	19	47936	5.45984e-42	-3.06916	-3.51179	-2.62652	0.225832	rec	InflammationII	PHYKPL:Q8IUZ5:OID30634:v1:InflammationII	2.48483e-36	-3.19982
CPM	CPM	cis-position, cis-gene	48746	36	48710	6.5299e-42	-2.13069	-2.43828	-1.8231	0.156933	raredmg	Neurology	CPM:P14384:OID21054:v1:Neurology	1.11652e-41	-2.15065
STAB2	LTBP2	trans-position, trans-gene	49169	146	49023	7.16499e-42	0.942744	0.806578	1.07891	0.069472	ptv	Cardiometabolic	LTBP2:Q14767:OID20254:v1:Cardiometabolic	4.50811e-40	0.955729
NAGK	NAGK	cis-position, cis-gene	47658	193	47465	7.44052e-42	-0.955534	-1.09357	-0.817497	0.0704268	flexdmg	CardiometabolicII	NAGK:Q9UJ70:OID30271:v1:CardiometabolicII	8.09642e-37	-0.918163
AGER	AGER	cis-position, cis-gene	48453	96	48357	7.66506e-42	-1.33642	-1.52951	-1.14332	0.0985168	ptv	Inflammation	AGER:Q15109:OID20756:v1:Inflammation	4.35568e-40	-1.35432
DPEP1	DPEP1	cis-position, cis-gene	48121	158	47963	7.89261e-42	-1.05408	-1.20641	-0.90176	0.077716	flexnonsynmtr	Neurology	DPEP1:P16444:OID20897:v1:Neurology	1.73994e-42	-1.16145
STAB1	KAZALD1	trans-position, trans-gene	48348	1344	47004	7.98849e-42	0.369905	0.316446	0.423363	0.0272744	flexdmg	Oncology	KAZALD1:Q96I82:OID21339:v1:Oncology	3.03184e-36	0.360271
PTGES3L-AARSD1	AARSD1	cis-position, trans-gene	48348	214	48134	8.06285e-42	-0.889056	-1.01755	-0.760564	0.0655566	flexnonsynmtr	Oncology	AARSD1:Q9BTE6:OID21311:v1:Oncology	4.2737e-41	-0.927856
GNPTAB	ARSA	trans-position, trans-gene	48579	404	48175	8.49512e-42	0.660475	0.564992	0.755959	0.0487157	flexdmg	Neurology	ARSA:P15289:OID21138:v1:Neurology	4.18494e-42	0.706075
CAPN2	DTX3	trans-position, trans-gene	48348	375	47973	8.8876e-42	-0.635935	-0.727893	-0.543978	0.046917	flexnonsynmtr	Oncology	DTX3:Q8N9I9:OID21349:v1:Oncology	3.48012e-39	-0.652397
GNPTAB	SMPDL3A	trans-position, trans-gene	48699	268	48431	8.92477e-42	0.824191	0.705008	0.943375	0.0608076	flexnonsynmtr	Inflammation	SMPDL3A:Q92484:OID20676:v1:Inflammation	4.64591e-41	0.88851
FLG	CDSN	trans-position, trans-gene	48954	643	48311	8.92848e-42	0.527388	0.451123	0.603652	0.0389101	flexdmg	Inflammation	CDSN:Q15517:OID20667:v1:Inflammation	5.07996e-37	0.523604
FLG	CDSN	trans-position, trans-gene	48954	643	48311	8.92848e-42	0.527388	0.451123	0.603652	0.0389101	ptvraredmg	Inflammation	CDSN:Q15517:OID20667:v1:Inflammation	5.07996e-37	0.523604
FAM20A	FAM20A	cis-position, cis-gene	48975	49	48926	9.58353e-42	-1.8596	-2.12862	-1.59059	0.137252	UR	CardiometabolicII	FAM20A:Q96MK3:OID30348:v1:CardiometabolicII	5.26246e-36	-1.79062
EFNA4	EFNA4	cis-position, cis-gene	48122	91	48031	9.73832e-42	-1.36514	-1.56265	-1.16764	0.100765	ptvraredmg	Neurology	EFNA4:P52798:OID20935:v1:Neurology	7.08692e-36	-1.30005
NIT1	NIT1	cis-position, cis-gene	47733	161	47572	1.01584e-41	-1.03953	-1.18996	-0.889105	0.0767476	ptvraredmg	CardiometabolicII	NIT1:Q86X76:OID30252:v1:CardiometabolicII	4.71855e-39	-1.06183
CDON	CDON	cis-position, cis-gene	48617	72	48545	1.05526e-41	-1.5369	-1.75935	-1.31445	0.113493	ptv	Inflammation	CDON:Q4KMG0:OID20754:v1:Inflammation	2.42512e-41	-1.54561
MRC2	COL3A1	trans-position, trans-gene	48979	158	48821	1.05751e-41	1.07124	0.916192	1.2263	0.0791082	ptvraredmg	CardiometabolicII	COL3A1:P02461:OID30379:v1:CardiometabolicII	4.10264e-39	1.07109
TP53I3	TP53I3	cis-position, cis-gene	47064	79	46985	1.10775e-41	-1.49607	-1.71266	-1.27948	0.110504	ptvraredmg	InflammationII	TP53I3:Q53FA7:OID30632:v1:InflammationII	6.05838e-38	-1.5257
UMOD	UMOD	cis-position, cis-gene	49009	323	48686	1.11088e-41	-0.724331	-0.8292	-0.619463	0.0535041	flexdmg	Cardiometabolic	UMOD:P07911:OID20237:v1:Cardiometabolic	8.62112e-42	-0.750678
TPP1	TPP1	cis-position, cis-gene	48216	269	47947	1.23894e-41	-0.811132	-0.928636	-0.693628	0.0599505	flexdmg	Inflammation	TPP1:O14773:OID20750:v1:Inflammation	3.60371e-42	-0.870258
ALDH3A1	ALDH3A1	cis-position, cis-gene	48434	475	47959	1.27811e-41	-0.597678	-0.684275	-0.511081	0.0441818	flexdmg	Inflammation	ALDH3A1:P30838:OID20512:v1:Inflammation	1.06592e-35	-0.577905
LY9	LY9	cis-position, cis-gene	48000	314	47686	1.32397e-41	-0.756898	-0.866584	-0.647211	0.0559621	flexnonsynmtr	Inflammation	LY9:Q9HBG7:OID20670:v1:Inflammation	6.18545e-45	-0.812537
ASGR1	SIGLEC9	trans-position, trans-gene	48906	74	48832	1.70706e-41	1.54676	1.3223	1.77123	0.114523	raredmg	Oncology	SIGLEC9:Q9Y336:OID21390:v1:Oncology	5.46524e-42	1.56798
F10	F10	cis-position, cis-gene	49027	293	48734	1.73722e-41	-0.780842	-0.894168	-0.667515	0.0578193	flexdmg	InflammationII	F10:P00742:OID30684:v1:InflammationII	1.92285e-39	-0.795915
TIMD4	TIMD4	cis-position, cis-gene	48762	67	48695	2.04253e-41	-1.62332	-1.85913	-1.38752	0.120309	ptvraredmg	Cardiometabolic	TIMD4:Q96H15:OID20375:v1:Cardiometabolic	6.84634e-28	-1.43615
ASGR1	IL6ST	trans-position, trans-gene	48580	111	48469	2.24401e-41	1.24623	1.0651	1.42735	0.0924087	ptvraredmg	Cardiometabolic	IL6ST:P40189:OID20147:v1:Cardiometabolic	2.50874e-39	1.23807
ASGR1	IL6ST	trans-position, trans-gene	48580	111	48469	2.24401e-41	1.24623	1.0651	1.42735	0.0924087	flexdmg	Cardiometabolic	IL6ST:P40189:OID20147:v1:Cardiometabolic	2.50874e-39	1.23807
KHK	KHK	cis-position, cis-gene	47733	180	47553	2.34177e-41	-0.984644	-1.12778	-0.841508	0.073028	ptvraredmg	CardiometabolicII	KHK:P50053:OID30241:v1:CardiometabolicII	2.98088e-35	-0.947578
PI16	PI16	cis-position, cis-gene	49027	70	48957	2.37104e-41	-1.53928	-1.76307	-1.3155	0.114174	ptvraredmg	InflammationII	PI16:Q6UXB8:OID30676:v1:InflammationII	3.71078e-40	-1.6089
NT5E	NT5E	cis-position, cis-gene	48716	212	48504	2.40553e-41	-0.914278	-1.04721	-0.781349	0.0678205	flexnonsynmtr	Oncology	NT5E:P21589:OID21498:v1:Oncology	6.67694e-39	-0.917611
CHI3L1	CHI3L1	cis-position, cis-gene	47507	159	47348	3.06923e-41	-1.01017	-1.15724	-0.863108	0.0750326	ptvraredmg	Cardiometabolic	CHI3L1:P36222:OID20399:v1:Cardiometabolic	7.91899e-41	-1.03172
STAB1	CD248	trans-position, trans-gene	48979	133	48846	3.16794e-41	1.11846	0.955595	1.28132	0.0830925	URmtr	CardiometabolicII	CD248:Q9HCU0:OID30394:v1:CardiometabolicII	3.17565e-38	1.17505
A1BG	A1BG	cis-position, cis-gene	49054	171	48883	3.24701e-41	-0.970886	-1.11228	-0.829493	0.0721391	flexnonsynmtr	InflammationII	A1BG:P04217:OID30771:v1:InflammationII	6.50391e-40	-1.05767
GGT5	GGT5	cis-position, cis-gene	48204	176	48028	3.24798e-41	-0.987809	-1.13166	-0.843953	0.0733954	flexnonsynmtr	Neurology	GGT5:P36269:OID20909:v1:Neurology	6.30314e-38	-0.991964
ASGR1	CD163	trans-position, trans-gene	48762	141	48621	3.34948e-41	1.10634	0.94519	1.26748	0.0822169	flexnonsynmtr	Cardiometabolic	CD163:Q86VB7:OID20360:v1:Cardiometabolic	9.07028e-35	1.08648
MAN2B2	MAN2B2	cis-position, cis-gene	48975	579	48396	3.68716e-41	-0.549182	-0.629217	-0.469147	0.040834	flexnonsynmtr	CardiometabolicII	MAN2B2:Q9Y2E5:OID30306:v1:CardiometabolicII	3.79465e-43	-0.602939
CSF3R	CSF3R	cis-position, cis-gene	47590	85	47505	4.87118e-41	1.45014	1.23848	1.6618	0.107987	ptv	InflammationII	CSF3R:Q99062:OID30527:v1:InflammationII	3.22081e-39	1.4178
CLEC10A	CLEC10A	cis-position, cis-gene	48204	27	48177	4.94736e-41	-2.56345	-2.93764	-2.18926	0.190911	raredmg	Neurology	CLEC10A:Q8IUN9:OID20928:v1:Neurology	p>0.0001	p>0.0001
MFAP5	MFAP5	cis-position, cis-gene	49169	50	49119	5.22974e-41	-1.83505	-2.103	-1.5671	0.136709	flexdmg	Cardiometabolic	MFAP5:Q13361:OID20239:v1:Cardiometabolic	1.86274e-35	-1.92159
LY75-CD302	LY75	cis-position, trans-gene	48516	577	47939	5.37889e-41	-0.550761	-0.631193	-0.470328	0.0410367	flexnonsynmtr	Inflammation	LY75:O60449:OID20580:v1:Inflammation	5.44343e-40	-0.576126
ENTPD6	ENTPD6	cis-position, cis-gene	47710	78	47632	5.51831e-41	-1.50544	-1.72532	-1.28556	0.112183	flexdmg	Cardiometabolic	ENTPD6:O75354:OID20100:v1:Cardiometabolic	1.74841e-36	-1.50367
GALNT4	CD300A	trans-position, trans-gene	47955	204	47751	5.82764e-41	0.91936	0.78504	1.05368	0.0685304	flexdmg	InflammationII	CD300A:Q9UGN4:OID30576:v1:InflammationII	3.4485e-32	0.882567
KYAT1	KYAT1	cis-position, cis-gene	48497	73	48424	6.08865e-41	-1.54527	-1.77109	-1.31944	0.115216	raredmgmtr	Cardiometabolic	KYAT1:Q16773:OID20232:v1:Cardiometabolic	2.03739e-39	-1.56789
ITGBL1	ITGBL1	cis-position, cis-gene	48979	137	48842	6.97199e-41	-1.07954	-1.23743	-0.921659	0.0805523	flexnonsynmtr	CardiometabolicII	ITGBL1:O95965:OID30408:v1:CardiometabolicII	1.54973e-40	-1.16195
IL17RA	IL17RA	cis-position, cis-gene	48579	341	48238	7.22216e-41	0.724173	0.618242	0.830103	0.0540458	rec	Neurology	IL17RA:Q96F46:OID21089:v1:Neurology	6.56289e-42	0.730414
CLEC5A	CLEC5A	cis-position, cis-gene	48428	21	48407	7.24197e-41	-2.78603	-3.19357	-2.37849	0.207927	ptvraredmg	Cardiometabolic	CLEC5A:Q9NY25:OID20165:v1:Cardiometabolic	1.73449e-37	-2.94324
CDHR5	CDHR5	cis-position, cis-gene	48580	194	48386	7.28844e-41	-0.957297	-1.09734	-0.817258	0.0714478	ptvraredmg	Cardiometabolic	CDHR5:Q9HBB8:OID20193:v1:Cardiometabolic	5.84007e-49	-1.11538
CRTAC1	CRTAC1	cis-position, cis-gene	49169	279	48890	7.49171e-41	-0.753055	-0.863234	-0.642876	0.0562134	flexnonsynmtr	Cardiometabolic	CRTAC1:Q9NQ79:OID20279:v1:Cardiometabolic	1.56252e-38	-0.760819
DTYMK	DTYMK	cis-position, cis-gene	48975	102	48873	7.7156e-41	-1.29694	-1.48673	-1.10716	0.0968287	ptvraredmg	CardiometabolicII	DTYMK:P23919:OID30308:v1:CardiometabolicII	6.83953e-34	-1.27342
MMP8	MMP8	cis-position, cis-gene	48906	259	48647	7.77229e-41	-0.822857	-0.943272	-0.702441	0.0614362	flexnonsynmtr	Neurology	MMP8:P22894:OID21019:v1:Neurology	9.31701e-46	-0.917622
POC1B-GALNT4	CD300A	trans-position, trans-gene	47955	207	47748	8.21591e-41	0.910972	0.777622	1.04432	0.0680348	flexdmg	InflammationII	CD300A:Q9UGN4:OID30576:v1:InflammationII	4.68923e-32	0.873052
PI16	PI16	cis-position, cis-gene	49027	49	48978	1.02459e-40	-1.82456	-2.09197	-1.55714	0.136436	ptv	InflammationII	PI16:Q6UXB8:OID30676:v1:InflammationII	3.0842e-38	-1.88274
TP53I3	TP53I3	cis-position, cis-gene	47064	82	46982	1.04733e-40	-1.45051	-1.66312	-1.2379	0.108475	flexdmg	InflammationII	TP53I3:Q53FA7:OID30632:v1:InflammationII	6.05838e-38	-1.5257
FUT1	DIPK2B	trans-position, trans-gene	47955	222	47733	1.20868e-40	0.84321	0.719514	0.966907	0.0631099	flexdmg	InflammationII	DIPK2B:Q9H7Y0:OID30582:v1:InflammationII	7.58421e-37	0.823194
TCHH	FABP9	trans-position, trans-gene	48516	614	47902	1.33528e-40	0.528163	0.450639	0.605687	0.0395527	flexdmg	Inflammation	FABP9:Q0Z7S8:OID20501:v1:Inflammation	2.23137e-35	0.5035
NAGA	NAGA	cis-position, cis-gene	47512	286	47226	1.66554e-40	-0.782114	-0.897053	-0.667175	0.0586419	flexdmg	InflammationII	NAGA:P17050:OID30509:v1:InflammationII	6.24627e-35	-0.757395
A1BG	A1BG	cis-position, cis-gene	49054	36	49018	1.76471e-40	-2.09275	-2.40041	-1.78509	0.156967	flexdmg	InflammationII	A1BG:P04217:OID30771:v1:InflammationII	5.71628e-38	-2.25336
GNPTAB	CTSZ	trans-position, trans-gene	48609	406	48203	1.83599e-40	0.645194	0.550322	0.740065	0.0484033	flexdmg	Cardiometabolic	CTSZ:Q9UBR2:OID20365:v1:Cardiometabolic	1.47328e-40	0.693553
THOP1	THOP1	cis-position, cis-gene	48343	27	48316	1.86478e-40	-2.43448	-2.79249	-2.07648	0.182653	URmtr	Cardiometabolic	THOP1:P52888:OID20194:v1:Cardiometabolic	5.75401e-39	-2.42332
APEX1	APEX1	cis-position, cis-gene	48820	167	48653	1.91797e-40	-1.00946	-1.15793	-0.860991	0.0757501	flexnonsynmtr	Oncology	APEX1:P27695:OID21434:v1:Oncology	4.81664e-37	-1.01421
LGALS1	LGALS1	cis-position, cis-gene	48580	42	48538	1.95776e-40	-1.99066	-2.28348	-1.69784	0.149396	raredmgmtr	Cardiometabolic	LGALS1:P09382:OID20154:v1:Cardiometabolic	5.33186e-32	-1.87744
TCN1	TCN1	cis-position, cis-gene	48101	45	48056	1.96744e-40	-1.96744	-2.25685	-1.67803	0.147656	ptv	InflammationII	TCN1:P20061:OID30687:v1:InflammationII	4.55206e-39	-1.96578
MEGF9	MEGF9	cis-position, cis-gene	49015	133	48882	2.06127e-40	-1.14128	-1.30921	-0.973355	0.0856769	flexdmg	Cardiometabolic	MEGF9:Q9H1U4:OID20285:v1:Cardiometabolic	1.18186e-37	-1.14751
CHI3L1	CHI3L1	cis-position, cis-gene	47507	90	47417	2.09756e-40	-1.32747	-1.52281	-1.13213	0.0996612	ptv	Cardiometabolic	CHI3L1:P36222:OID20399:v1:Cardiometabolic	1.44425e-38	-1.31294
FGFBP1	FGFBP1	cis-position, cis-gene	48716	34	48682	2.12212e-40	-2.19777	-2.5212	-1.87434	0.165014	ptv	Oncology	FGFBP1:Q14512:OID21507:v1:Oncology	4.80253e-40	-2.20416
GALNT7	GALNT7	cis-position, cis-gene	48348	113	48235	2.14281e-40	-1.24103	-1.42367	-1.05839	0.0931842	flexdmg	Oncology	GALNT7:Q86SF2:OID21377:v1:Oncology	5.91342e-42	-1.34406
PLG	PLG	cis-position, cis-gene	47988	384	47604	2.21148e-40	-0.673126	-0.772206	-0.574045	0.050551	flexdmg	InflammationII	PLG:P00747:OID30785:v1:InflammationII	9.28541e-38	-0.676124
CPA4	CPA4	cis-position, cis-gene	47133	46	47087	2.3322e-40	-1.94485	-2.2312	-1.6585	0.146098	ptv	InflammationII	CPA4:Q9UI42:OID30606:v1:InflammationII	4.82999e-39	-1.9507
COL18A1	COL18A1	cis-position, cis-gene	48774	946	47828	2.39867e-40	-0.408043	-0.468133	-0.347952	0.0306581	flexdmg	Cardiometabolic	COL18A1:P39060:OID20332:v1:Cardiometabolic	4.91478e-37	-0.413539
TET2	FLT3LG	trans-position, trans-gene	49113	76	49037	2.40498e-40	-1.4501	-1.66365	-1.23655	0.108955	ptv	Inflammation	FLT3LG:P49771:OID20661:v1:Inflammation	1.8426e-41	-1.49009
DPP4	DPP4	cis-position, cis-gene	47666	82	47584	2.9668e-40	-1.38826	-1.59294	-1.18358	0.104429	raredmgmtr	Cardiometabolic	DPP4:P27487:OID20406:v1:Cardiometabolic	5.48348e-26	-1.2533
ACY1	ACY1	cis-position, cis-gene	48580	46	48534	3.09438e-40	-1.82536	-2.09456	-1.55617	0.137344	ptv	Cardiometabolic	ACY1:Q03154:OID20137:v1:Cardiometabolic	3.52794e-38	-1.81297
CD276	CD276	cis-position, cis-gene	48536	233	48303	3.25264e-40	-0.836563	-0.95997	-0.713155	0.0629626	flexnonsynmtr	Inflammation	CD276:Q5ZPR3:OID20680:v1:Inflammation	1.39937e-40	-0.876243
GUSB	GUSB	cis-position, cis-gene	48787	157	48630	3.32938e-40	-0.999346	-1.14679	-0.851905	0.0752245	ptvraredmg	Cardiometabolic	GUSB:P08236:OID20296:v1:Cardiometabolic	1.11665e-40	-1.06219
FAM20A	FAM20A	cis-position, cis-gene	48975	36	48939	3.42355e-40	-2.12674	-2.44056	-1.81292	0.160113	URmtr	CardiometabolicII	FAM20A:Q96MK3:OID30348:v1:CardiometabolicII	9.4839e-38	-2.11135
NOL3	PHOSPHO1	trans-position, trans-gene	48204	247	47957	3.61456e-40	-0.797955	-0.915736	-0.680173	0.0600922	flexnonsynmtr	Neurology	PHOSPHO1:Q8TCT1:OID20922:v1:Neurology	4.57516e-40	-0.83784
CFI	CFI	cis-position, cis-gene	49054	58	48996	3.71945e-40	-1.68809	-1.9373	-1.43888	0.127149	raredmgmtr	InflammationII	CFI:P05156:OID30772:v1:InflammationII	2.25526e-37	-1.73192
PCDH12	PCDH12	cis-position, cis-gene	48880	125	48755	3.83614e-40	-1.1841	-1.35894	-1.00926	0.0892029	raredmg	NeurologyII	PCDH12:Q9NPG4:OID31045:v1:NeurologyII	1.50463e-42	-1.26042
SMOC2	SMOC2	cis-position, cis-gene	48782	200	48582	4.01861e-40	-0.866209	-0.994144	-0.738275	0.0652722	flexnonsynmtr	Inflammation	SMOC2:Q9H3U7:OID20730:v1:Inflammation	1.08559e-33	-0.83564
TIE1	TIE1	cis-position, cis-gene	49169	409	48760	4.12031e-40	-0.653906	-0.750499	-0.557314	0.0492817	flexdmg	Cardiometabolic	TIE1:P35590:OID20303:v1:Cardiometabolic	5.7342e-38	-0.651619
LGALS3	LGALS3	cis-position, cis-gene	48698	96	48602	4.17342e-40	-1.2774	-1.4661	-1.08869	0.0962774	flexnonsynmtr	Cardiometabolic	LGALS3:P17931:OID20284:v1:Cardiometabolic	1.00596e-34	-1.24683
PRSS53	PRSS53	cis-position, cis-gene	48847	269	48578	4.1964e-40	-0.781159	-0.89656	-0.665757	0.0588779	flexnonsynmtr	NeurologyII	PRSS53:Q2L4Q9:OID31093:v1:NeurologyII	2.34206e-35	-0.764095
CHRDL1	CHRDL1	cis-position, cis-gene	48700	56	48644	4.3721e-40	-1.55904	-1.78942	-1.32867	0.117536	flexdmg	Inflammation	CHRDL1:Q9BU40:OID20771:v1:Inflammation	1.6131e-41	-1.61384
MVK	MVK	cis-position, cis-gene	47698	198	47500	4.6072e-40	-0.919088	-1.05494	-0.783242	0.0693092	flexdmg	Inflammation	MVK:Q03426:OID20459:v1:Inflammation	8.3215e-37	-0.9145
DDX58	DDX58	cis-position, cis-gene	47434	64	47370	4.62605e-40	-1.63488	-1.87653	-1.39323	0.12329	ptv	Oncology	DDX58:O95786:OID21226:v1:Oncology	5.6169e-33	-1.5746
ASGR1	TNFSF8	trans-position, trans-gene	48979	141	48838	4.99728e-40	1.1059	0.942362	1.26944	0.0834373	flexnonsynmtr	CardiometabolicII	TNFSF8:P32971:OID30384:v1:CardiometabolicII	2.17424e-35	1.11448
ASGR1	SIGLEC9	trans-position, trans-gene	48906	139	48767	5.20814e-40	1.10801	0.944122	1.2719	0.083616	flexnonsynmtr	Oncology	SIGLEC9:Q9Y336:OID21390:v1:Oncology	2.51354e-36	1.10604
LGALS3	LGALS3	cis-position, cis-gene	48698	117	48581	5.66191e-40	-1.15543	-1.32641	-0.984446	0.0872356	flexdmg	Cardiometabolic	LGALS3:P17931:OID20284:v1:Cardiometabolic	1.41511e-34	-1.12195
LILRB5	LILRB5	cis-position, cis-gene	49169	108	49061	5.7603e-40	-1.26621	-1.45361	-1.07881	0.0956097	rec	Cardiometabolic	LILRB5:O75023:OID20324:v1:Cardiometabolic	2.71146e-34	-1.22907
DDC	DDC	cis-position, cis-gene	48503	47	48456	6.30175e-40	-1.90974	-2.19251	-1.62696	0.144273	raredmgmtr	Cardiometabolic	DDC:P20711:OID20215:v1:Cardiometabolic	1.28218e-40	-1.97679
C2	C2	cis-position, cis-gene	48679	253	48426	6.40558e-40	-0.815462	-0.93622	-0.694703	0.0616111	flexnonsynmtr	Cardiometabolic	C2:P06681:OID20410:v1:Cardiometabolic	1.71899e-37	-0.808353
ASGR1	ITGB7	trans-position, trans-gene	48974	139	48835	6.5523e-40	1.11276	0.947953	1.27756	0.0840843	flexnonsynmtr	Oncology	ITGB7:P26010:OID21393:v1:Oncology	1.26437e-34	1.10881
CELSR2	CELSR2	cis-position, cis-gene	47955	18	47937	6.56776e-40	-3.06313	-3.5168	-2.60947	0.231461	ptv	InflammationII	CELSR2:Q9HCU4:OID30593:v1:InflammationII	1.73612e-39	-3.22894
HRG	HRG	cis-position, cis-gene	48817	28	48789	6.63163e-40	-2.46347	-2.82835	-2.09859	0.186162	ptv	InflammationII	HRG:P04196:OID30770:v1:InflammationII	4.82111e-39	-2.51658
PRSS53	PRSS53	cis-position, cis-gene	48847	184	48663	6.68429e-40	-0.940999	-1.08038	-0.801616	0.0711134	ptvraredmg	NeurologyII	PRSS53:Q2L4Q9:OID31093:v1:NeurologyII	1.30874e-38	-0.956477
GALNT10	GALNT10	cis-position, cis-gene	48348	20	48328	7.09202e-40	-2.86748	-3.29236	-2.4426	0.216773	ptv	Oncology	GALNT10:Q86SR1:OID21371:v1:Oncology	1.95621e-32	-2.86462
KLK7	KLK7	cis-position, cis-gene	46810	135	46675	7.09215e-40	-1.0966	-1.25908	-0.934118	0.082897	flexdmg	InflammationII	KLK7:P49862:OID30652:v1:InflammationII	6.27827e-37	-1.1232
NAGPA	CPVL	trans-position, trans-gene	48889	179	48710	7.21582e-40	0.98516	0.839172	1.13115	0.0744832	flexdmg	Oncology	CPVL:Q9H3G5:OID21435:v1:Oncology	1.19294e-41	1.06174
GALNT4	CD300A	trans-position, trans-gene	47955	151	47804	7.25364e-40	1.05302	0.89697	1.20906	0.0796144	ptvraredmg	InflammationII	CD300A:Q9UGN4:OID30576:v1:InflammationII	7.68194e-32	1.01775
STAB1	MYOC	trans-position, trans-gene	48579	825	47754	7.33117e-40	0.442832	0.377204	0.508459	0.0334832	ptvraredmg	Neurology	MYOC:Q99972:OID21121:v1:Neurology	6.19856e-34	0.434763
DDR1	DDR1	cis-position, cis-gene	48990	20	48970	8.00275e-40	-2.89134	-3.32005	-2.46263	0.21873	ptv	Neurology	DDR1:Q08345:OID21009:v1:Neurology	4.10479e-37	-2.85799
STAB2	VCAM1	trans-position, trans-gene	48678	861	47817	8.00639e-40	0.441751	0.37625	0.507251	0.0334184	flexnonsynmtr	Cardiometabolic	VCAM1:P19320:OID20396:v1:Cardiometabolic	6.42783e-37	0.45152
WFDC2	WFDC2	cis-position, cis-gene	46124	35	46089	8.28999e-40	-2.00137	-2.29817	-1.70458	0.151426	flexdmg	Oncology	WFDC2:Q14508:OID21505:v1:Oncology	3.04407e-33	-1.92519
STAB1	CRIM1	trans-position, trans-gene	48782	840	47942	8.30172e-40	0.44128	0.375836	0.506724	0.0333897	ptvraredmg	Inflammation	CRIM1:Q9NZV1:OID20701:v1:Inflammation	7.97479e-37	0.453387
CNTN2	CNTN2	cis-position, cis-gene	48974	28	48946	8.36723e-40	-2.4033	-2.75974	-2.04686	0.181856	ptv	Oncology	CNTN2:Q02246:OID21426:v1:Oncology	3.04758e-38	-2.4455
GALNT7	GALNT7	cis-position, cis-gene	48348	109	48239	8.70587e-40	-1.25354	-1.4395	-1.06759	0.0948752	ptvraredmg	Oncology	GALNT7:Q86SF2:OID21377:v1:Oncology	9.6887e-42	-1.361
LTBP2	LTBP2	cis-position, cis-gene	49169	42	49127	8.74759e-40	-1.70952	-1.96313	-1.45591	0.129391	ptv	Cardiometabolic	LTBP2:Q14767:OID20254:v1:Cardiometabolic	2.98646e-40	-1.70919
PCBD1	PCBD1	cis-position, cis-gene	47874	27	47847	9.0102e-40	-2.44181	-2.8041	-2.07951	0.184844	raredmgmtr	InflammationII	PCBD1:P61457:OID30610:v1:InflammationII	7.77382e-40	-2.44294
GNPTAB	CTSC	trans-position, trans-gene	48453	89	48364	9.54465e-40	1.3652	1.16258	1.56783	0.103381	ptv	Inflammation	CTSC:P53634:OID20679:v1:Inflammation	4.46623e-40	1.47552
IGDCC4	IGDCC4	cis-position, cis-gene	48979	160	48819	9.91338e-40	-0.979003	-1.12434	-0.833664	0.0741524	ptvraredmg	CardiometabolicII	IGDCC4:Q8TDY8:OID30402:v1:CardiometabolicII	7.20246e-34	-0.959677
LAIR1	LAIR1	cis-position, cis-gene	48536	45	48491	1.12135e-39	-1.86473	-2.14175	-1.5877	0.141338	ptvraredmg	Inflammation	LAIR1:Q6GTX8:OID20737:v1:Inflammation	5.46583e-45	-1.97376
AHNAK2	AHNAK2	cis-position, cis-gene	47733	211	47522	1.16162e-39	-0.884924	-1.01641	-0.753434	0.0670859	ptvraredmg	CardiometabolicII	AHNAK2:Q8IVF2:OID30244:v1:CardiometabolicII	5.6227e-35	-0.874584
LAIR1	LAIR1	cis-position, cis-gene	48536	48	48488	1.16282e-39	-1.80519	-2.07342	-1.53695	0.136854	flexdmg	Inflammation	LAIR1:Q6GTX8:OID20737:v1:Inflammation	7.80892e-45	-1.90635
COMP	COMP	cis-position, cis-gene	48049	87	47962	1.19444e-39	-1.33725	-1.53599	-1.13852	0.101394	UR	Cardiometabolic	COMP:P49747:OID20405:v1:Cardiometabolic	8.70685e-39	-1.39461
CD302	CD302	cis-position, cis-gene	48348	42	48306	1.22918e-39	-1.90381	-2.18678	-1.62083	0.144376	flexdmg	Oncology	CD302:Q8IX05:OID21328:v1:Oncology	4.26721e-34	-1.81344
CD302	CD302	cis-position, cis-gene	48348	42	48306	1.22918e-39	-1.90381	-2.18678	-1.62083	0.144376	ptvraredmg	Oncology	CD302:Q8IX05:OID21328:v1:Oncology	4.26721e-34	-1.81344
IL7R	IL7R	cis-position, cis-gene	48579	120	48459	1.29626e-39	-1.19219	-1.36945	-1.01493	0.0904379	ptvraredmg	Neurology	IL7R:P16871:OID21136:v1:Neurology	7.35582e-38	-1.26709
GNPTAB	CTSZ	trans-position, trans-gene	48609	341	48268	1.31265e-39	0.695557	0.592131	0.798982	0.0527679	ptvraredmg	Cardiometabolic	CTSZ:Q9UBR2:OID20365:v1:Cardiometabolic	2.37072e-40	0.753863
POC1B-GALNT4	CD300A	trans-position, trans-gene	47955	154	47801	1.33694e-39	1.03911	0.884587	1.19364	0.0788387	ptvraredmg	InflammationII	CD300A:Q9UGN4:OID30576:v1:InflammationII	1.35501e-31	1.00187
AHNAK2	AHNAK2	cis-position, cis-gene	47733	212	47521	1.65554e-39	-0.881083	-1.01227	-0.749898	0.0669309	flexdmg	CardiometabolicII	AHNAK2:Q8IVF2:OID30244:v1:CardiometabolicII	5.6227e-35	-0.874584
CANT1	CANT1	cis-position, cis-gene	48434	14	48420	1.75044e-39	-3.44368	-3.95659	-2.93078	0.261684	ptv	Cardiometabolic	CANT1:Q8WVQ1:OID20181:v1:Cardiometabolic	8.34859e-40	-3.45033
ASGR1	CD58	trans-position, trans-gene	48453	109	48344	1.8165e-39	1.23809	1.05365	1.42254	0.0941025	flexdmg	Inflammation	CD58:P19256:OID20716:v1:Inflammation	8.38551e-39	1.2549
ASGR1	CD58	trans-position, trans-gene	48453	109	48344	1.8165e-39	1.23809	1.05365	1.42254	0.0941025	ptvraredmg	Inflammation	CD58:P19256:OID20716:v1:Inflammation	8.38551e-39	1.2549
FAM20A	FAM20A	cis-position, cis-gene	48975	124	48851	1.86576e-39	-1.13606	-1.30533	-0.966791	0.0863615	raredmg	CardiometabolicII	FAM20A:Q96MK3:OID30348:v1:CardiometabolicII	1.89821e-33	-1.08798
ITGBL1	ITGBL1	cis-position, cis-gene	48979	229	48750	2.03456e-39	-0.819943	-0.942173	-0.697713	0.0623619	flexdmg	CardiometabolicII	ITGBL1:O95965:OID30408:v1:CardiometabolicII	1.27579e-37	-0.847682
SERPINA4	SERPINA4	cis-position, cis-gene	48279	155	48124	2.06893e-39	-1.03845	-1.19327	-0.883636	0.0789876	flexnonsynmtr	InflammationII	SERPINA4:P29622:OID30774:v1:InflammationII	2.67792e-36	-1.05194
THBS4	THBS4	cis-position, cis-gene	48601	150	48451	2.10716e-39	-1.05635	-1.21385	-0.898848	0.0803579	raredmgmtr	Cardiometabolic	THBS4:P35443:OID20368:v1:Cardiometabolic	7.02129e-37	-1.09672
STAB1	LTBP2	trans-position, trans-gene	49169	196	48973	2.18263e-39	0.788476	0.670889	0.906063	0.0599932	ptv	Cardiometabolic	LTBP2:Q14767:OID20254:v1:Cardiometabolic	3.87213e-40	0.812371
NT5C	NT5C	cis-position, cis-gene	48975	72	48903	2.809e-39	-1.52557	-1.75342	-1.29773	0.116246	flexdmg	CardiometabolicII	NT5C:Q8TCD5:OID30294:v1:CardiometabolicII	2.40176e-37	-1.5342
STAB1	DMP1	trans-position, trans-gene	47733	1336	46397	2.85956e-39	0.350987	0.298563	0.403411	0.0267468	flexdmg	CardiometabolicII	DMP1:Q13316:OID30213:v1:CardiometabolicII	3.03045e-37	0.355984
ASGR1	ICAM3	trans-position, trans-gene	49169	111	49058	3.00686e-39	1.23398	1.04961	1.41834	0.0940644	flexdmg	Cardiometabolic	ICAM3:P32942:OID20277:v1:Cardiometabolic	1.15025e-38	1.24856
ASGR1	ICAM3	trans-position, trans-gene	49169	111	49058	3.00686e-39	1.23398	1.04961	1.41834	0.0940644	ptvraredmg	Cardiometabolic	ICAM3:P32942:OID20277:v1:Cardiometabolic	1.15025e-38	1.24856
MCAM	MCAM	cis-position, cis-gene	48762	86	48676	3.18842e-39	-1.34006	-1.54035	-1.13978	0.102185	ptvraredmg	Cardiometabolic	MCAM:P43121:OID20343:v1:Cardiometabolic	1.33927e-35	-1.35324
LGALS9	LGALS9	cis-position, cis-gene	48548	56	48492	3.40026e-39	-1.64688	-1.89312	-1.40065	0.125628	ptvraredmg	Inflammation	LGALS9:O00182:OID20781:v1:Inflammation	5.89082e-36	-1.62568
MAN2B1	CTSL	trans-position, trans-gene	48580	487	48093	3.42624e-39	-0.574623	-0.660542	-0.488705	0.0438355	flexdmg	Cardiometabolic	CTSL:P07711:OID20228:v1:Cardiometabolic	3.98593e-36	-0.575877
DDX58	DDX58	cis-position, cis-gene	47434	124	47310	3.84837e-39	-1.16117	-1.3349	-0.987438	0.0886386	ptvraredmg	Oncology	DDX58:O95786:OID21226:v1:Oncology	2.16768e-34	-1.13403
HSD17B14	HSD17B14	cis-position, cis-gene	48847	96	48751	3.89919e-39	-1.32072	-1.51834	-1.12309	0.100828	flexdmg	NeurologyII	HSD17B14:Q9BPX1:OID31098:v1:NeurologyII	1.55582e-33	-1.34789
ERBB2	ERBB2	cis-position, cis-gene	48716	263	48453	4.09709e-39	-0.757822	-0.87125	-0.644393	0.0578712	ptvraredmg	Oncology	ERBB2:P04626:OID21520:v1:Oncology	2.33302e-33	-0.778998
PHYKPL	PHYKPL	cis-position, cis-gene	47955	42	47913	4.4213e-39	-1.98861	-2.28638	-1.69083	0.151926	ptv	InflammationII	PHYKPL:Q8IUZ5:OID30634:v1:InflammationII	1.05229e-36	-1.97074
SPON2	SPON2	cis-position, cis-gene	48337	40	48297	4.46853e-39	-2.0117	-2.31296	-1.71045	0.1537	UR	Cardiometabolic	SPON2:Q9BUD6:OID20221:v1:Cardiometabolic	2.2862e-36	-2.04324
RNASE6	RNASE6	cis-position, cis-gene	48721	54	48667	4.53186e-39	-1.68754	-1.94028	-1.43481	0.128945	flexdmg	InflammationII	RNASE6:Q93091:OID30689:v1:InflammationII	1.43743e-39	-1.80252
FUT1	DIPK2B	trans-position, trans-gene	47955	203	47752	4.56937e-39	0.863618	0.734274	0.992961	0.0659913	flexnonsynmtr	InflammationII	DIPK2B:Q9H7Y0:OID30582:v1:InflammationII	7.27392e-38	0.855741
CPXM2	CPXM2	cis-position, cis-gene	48975	367	48608	4.61656e-39	-0.656684	-0.755043	-0.558325	0.0501829	ptvraredmg	CardiometabolicII	CPXM2:Q8N436:OID30322:v1:CardiometabolicII	4.57395e-38	-0.683835
STAB1	ESM1	trans-position, trans-gene	48536	1043	47493	4.72414e-39	0.399492	0.339648	0.459336	0.0305325	flexnonsynmtr	Inflammation	ESM1:Q9NQ30:OID20758:v1:Inflammation	4.1905e-39	0.423049
STAB2	STAB2	cis-position, cis-gene	48979	146	48833	4.92567e-39	-1.0549	-1.21296	-0.896832	0.0806442	ptv	CardiometabolicII	STAB2:Q8WWQ8:OID30401:v1:CardiometabolicII	4.12799e-38	-1.09078
SERPIND1	SERPIND1	cis-position, cis-gene	48973	115	48858	4.94162e-39	-1.19931	-1.37902	-1.01961	0.0916862	flexnonsynmtr	InflammationII	SERPIND1:P05546:OID30767:v1:InflammationII	7.92952e-34	-1.19002
CDHR5	CDHR5	cis-position, cis-gene	48580	104	48476	5.04162e-39	-1.27495	-1.46602	-1.08389	0.0974796	raredmg	Cardiometabolic	CDHR5:Q9HBB8:OID20193:v1:Cardiometabolic	1.24946e-38	-1.31412
SHBG	SHBG	cis-position, cis-gene	49027	84	48943	5.17711e-39	-1.29604	-1.49029	-1.10179	0.099108	ptv	InflammationII	SHBG:P04278:OID30685:v1:InflammationII	4.75047e-41	-1.34385
STAB1	LTBP2	trans-position, trans-gene	49169	1047	48122	5.25413e-39	0.342569	0.291219	0.393918	0.0261985	flexnonsynmtr	Cardiometabolic	LTBP2:Q14767:OID20254:v1:Cardiometabolic	3.62223e-37	0.352811
ITGA11	ITGA11	cis-position, cis-gene	48516	232	48284	5.38385e-39	-0.842568	-0.968881	-0.716255	0.0644451	raredmg	Inflammation	ITGA11:Q9UKX5:OID20581:v1:Inflammation	1.31643e-36	-0.858629
CD101	CD101	cis-position, cis-gene	48778	129	48649	5.39492e-39	-1.14394	-1.31544	-0.972444	0.0874975	raredmg	OncologyII	CD101:Q93033:OID31480:v1:OncologyII	9.96176e-34	-1.15812
CD5	CD5	cis-position, cis-gene	48906	37	48869	5.55692e-39	-2.10784	-2.4239	-1.79178	0.161252	ptv	Oncology	CD5:P06127:OID21449:v1:Oncology	4.93901e-39	-2.10791
BCAM	BCAM	cis-position, cis-gene	48579	33	48546	5.87828e-39	-2.22814	-2.56234	-1.89393	0.17051	ptv	Neurology	BCAM:P50895:OID21076:v1:Neurology	1.06199e-41	-2.33123
STAB2	VCAM1	trans-position, trans-gene	48678	716	47962	6.6422e-39	0.477703	0.406	0.549406	0.0365829	ptvraredmg	Cardiometabolic	VCAM1:P19320:OID20396:v1:Cardiometabolic	4.57053e-33	0.466697
STAB2	CD248	trans-position, trans-gene	48979	1126	47853	6.96498e-39	0.376793	0.320221	0.433366	0.0288633	flexdmg	CardiometabolicII	CD248:Q9HCU0:OID30394:v1:CardiometabolicII	1.72986e-36	0.386228
CPA4	CPA4	cis-position, cis-gene	47133	66	47067	9.01441e-39	-1.5904	-1.82953	-1.35126	0.122008	raredmg	InflammationII	CPA4:Q9UI42:OID30606:v1:InflammationII	2.90103e-36	-1.64912
NT5C	NT5C	cis-position, cis-gene	48975	71	48904	9.2748e-39	-1.52563	-1.75508	-1.29618	0.117063	ptvraredmg	CardiometabolicII	NT5C:Q8TCD5:OID30294:v1:CardiometabolicII	2.40176e-37	-1.5342
GNPTAB	ARSA	trans-position, trans-gene	48579	339	48240	1.1699e-38	0.691591	0.587438	0.795743	0.0531387	ptvraredmg	Neurology	ARSA:P15289:OID21138:v1:Neurology	5.47183e-39	0.738627
C3	C3	cis-position, cis-gene	46497	35	46462	1.25345e-38	-2.18131	-2.50993	-1.85268	0.167663	ptv	InflammationII	C3:P01024:OID30776:v1:InflammationII	4.92709e-33	-2.07487
THBS4	THBS4	cis-position, cis-gene	48601	37	48564	1.35445e-38	-2.10067	-2.4173	-1.78404	0.161545	ptv	Cardiometabolic	THBS4:P35443:OID20368:v1:Cardiometabolic	1.23616e-32	-2.0957
ACY1	ACY1	cis-position, cis-gene	48580	81	48499	1.71766e-38	-1.34467	-1.54763	-1.1417	0.103553	raredmg	Cardiometabolic	ACY1:Q03154:OID20137:v1:Cardiometabolic	1.90582e-35	-1.33616
PLG	PLG	cis-position, cis-gene	47988	163	47825	1.77299e-38	-1.00527	-1.15703	-0.853507	0.0774294	raredmg	InflammationII	PLG:P00747:OID30785:v1:InflammationII	4.14279e-35	-1.02035
NOL3	PHOSPHO1	trans-position, trans-gene	48204	226	47978	1.79963e-38	-0.815472	-0.938593	-0.692351	0.0628163	flexdmg	Neurology	PHOSPHO1:Q8TCT1:OID20922:v1:Neurology	2.62601e-39	-0.877597
PLTP	PLTP	cis-position, cis-gene	49009	26	48983	1.92549e-38	-2.47507	-2.84891	-2.10122	0.190735	ptv	Cardiometabolic	PLTP:P55058:OID20238:v1:Cardiometabolic	4.73664e-36	-2.48898
CNDP1	CNDP1	cis-position, cis-gene	48762	100	48662	1.93257e-38	-1.28388	-1.4778	-1.08995	0.0989406	raredmg	Cardiometabolic	CNDP1:Q96KN2:OID20347:v1:Cardiometabolic	1.11734e-32	-1.26701
WFIKKN1	WFIKKN1	cis-position, cis-gene	48047	68	47979	1.9512e-38	-1.47979	-1.70332	-1.25626	0.114044	raredmgmtr	Neurology	WFIKKN1:Q96NZ8:OID20939:v1:Neurology	1.54463e-38	-1.5279
MFAP5	MFAP5	cis-position, cis-gene	49169	43	49126	1.96197e-38	-1.91287	-2.20183	-1.62391	0.147427	ptvraredmg	Cardiometabolic	MFAP5:Q13361:OID20239:v1:Cardiometabolic	1.69294e-34	-1.99942
NAGPA	NAGPA	cis-position, cis-gene	47955	30	47925	2.044e-38	-2.32045	-2.67106	-1.96985	0.17888	UR	InflammationII	NAGPA:Q9UK23:OID30643:v1:InflammationII	2.52479e-40	-2.54518
LAIR1	LAIR1	cis-position, cis-gene	48536	327	48209	2.10761e-38	-0.682031	-0.785102	-0.57896	0.0525868	flexnonsynmtr	Inflammation	LAIR1:Q6GTX8:OID20737:v1:Inflammation	3.19889e-43	-0.736368
STAB1	POSTN	trans-position, trans-gene	48979	197	48782	2.15516e-38	-0.913184	-1.05121	-0.775161	0.0704193	ptv	CardiometabolicII	POSTN:Q15063:OID30410:v1:CardiometabolicII	6.11394e-37	-0.91243
GPD1	GPD1	cis-position, cis-gene	48772	125	48647	2.32463e-38	-1.14318	-1.31604	-0.970317	0.0881944	ptvraredmg	OncologyII	GPD1:P21695:OID31358:v1:OncologyII	5.16535e-36	-1.15653
ITGA11	ITGA11	cis-position, cis-gene	48516	463	48053	2.49242e-38	-0.592508	-0.682139	-0.502877	0.0457297	flexdmg	Inflammation	ITGA11:Q9UKX5:OID20581:v1:Inflammation	2.23912e-32	-0.567188
CTSF	CTSF	cis-position, cis-gene	48716	76	48640	2.82998e-38	-1.44057	-1.65866	-1.22248	0.111268	raredmg	Oncology	CTSF:Q9UBX1:OID21500:v1:Oncology	2.25167e-37	-1.49119
GNPTAB	MAN2B2	trans-position, trans-gene	48975	270	48705	2.88695e-38	0.771819	0.65496	0.888678	0.0596215	flexnonsynmtr	CardiometabolicII	MAN2B2:Q9Y2E5:OID30306:v1:CardiometabolicII	1.27382e-40	0.86655
ITGAM	ITGAM	cis-position, cis-gene	48579	448	48131	2.88978e-38	-0.59614	-0.6864	-0.50588	0.0460506	flexnonsynmtr	Neurology	ITGAM:P11215:OID21071:v1:Neurology	4.34327e-39	-0.625742
ENTPD6	ENTPD6	cis-position, cis-gene	47710	64	47646	2.97974e-38	-1.60311	-1.84587	-1.36035	0.123858	ptvraredmg	Cardiometabolic	ENTPD6:O75354:OID20100:v1:Cardiometabolic	6.24929e-35	-1.61451
STAB2	CRIM1	trans-position, trans-gene	48782	1114	47668	3.2912e-38	0.376297	0.319278	0.433315	0.0290908	flexdmg	Inflammation	CRIM1:Q9NZV1:OID20701:v1:Inflammation	6.71163e-35	0.38144
PROC	PROC	cis-position, cis-gene	48679	128	48551	3.46729e-38	-1.1049	-1.27237	-0.937427	0.0854441	flexnonsynmtr	Cardiometabolic	PROC:P04070:OID20402:v1:Cardiometabolic	8.83995e-37	-1.11942
ASGR1	CD244	trans-position, trans-gene	49113	111	49002	3.65045e-38	1.21768	1.03306	1.40231	0.0941955	flexdmg	Inflammation	CD244:Q9BZW8:OID20628:v1:Inflammation	5.24587e-39	1.2585
ASGR1	CD244	trans-position, trans-gene	49113	111	49002	3.65045e-38	1.21768	1.03306	1.40231	0.0941955	ptvraredmg	Inflammation	CD244:Q9BZW8:OID20628:v1:Inflammation	5.24587e-39	1.2585
CNTN4	CNTN4	cis-position, cis-gene	48579	178	48401	3.70458e-38	-0.940953	-1.08363	-0.798275	0.0727944	ptvraredmg	Neurology	CNTN4:Q8IWV2:OID21117:v1:Neurology	1.21307e-37	-0.970956
DPEP2	DPEP2	cis-position, cis-gene	48348	100	48248	3.90763e-38	-1.27522	-1.46864	-1.08179	0.0986851	ptvraredmg	Oncology	DPEP2:Q9H4A9:OID21305:v1:Oncology	3.54928e-32	-1.23831
LCAT	LCAT	cis-position, cis-gene	49027	98	48929	4.11218e-38	-1.27615	-1.46978	-1.08252	0.0987885	flexnonsynmtr	InflammationII	LCAT:P04180:OID30677:v1:InflammationII	7.09243e-35	-1.26366
SIGLEC1	SSC5D	trans-position, trans-gene	48762	741	48021	4.42368e-38	0.464831	0.394273	0.53539	0.0359988	flexnonsynmtr	Cardiometabolic	SSC5D:A1L4H1:OID20351:v1:Cardiometabolic	4.34858e-34	0.4666
THTPA	THTPA	cis-position, cis-gene	48690	108	48582	4.63109e-38	-1.23075	-1.41762	-1.04388	0.0953411	flexdmg	OncologyII	THTPA:Q9BU02:OID31375:v1:OncologyII	1.59787e-34	-1.22067
ADAM15	ADAM15	cis-position, cis-gene	47710	63	47647	4.70731e-38	-1.60711	-1.85114	-1.36307	0.124506	raredmg	Cardiometabolic	ADAM15:Q13444:OID20109:v1:Cardiometabolic	3.53084e-35	-1.59816
GDF15	GDF15	cis-position, cis-gene	49169	35	49134	5.19251e-38	-1.80849	-2.08327	-1.53371	0.140193	URmtr	Cardiometabolic	GDF15:Q99988:OID20251:v1:Cardiometabolic	3.55239e-37	-1.82827
STAB2	DKK3	trans-position, trans-gene	49169	266	48903	5.70659e-38	0.754679	0.639949	0.86941	0.0585356	raredmgmtr	Cardiometabolic	DKK3:Q9UBP4:OID20264:v1:Cardiometabolic	1.4228e-31	0.735551
GZMB	GZMB	cis-position, cis-gene	48516	127	48389	7.39767e-38	-1.10748	-1.2761	-0.938851	0.086033	flexdmg	Inflammation	GZMB:P10144:OID20604:v1:Inflammation	6.74794e-38	-1.16305
STAB1	MYOC	trans-position, trans-gene	48579	1336	47243	7.59761e-38	0.340472	0.288623	0.392321	0.0264535	flexdmg	Neurology	MYOC:Q99972:OID21121:v1:Neurology	3.32223e-33	0.33112
F11	F11	cis-position, cis-gene	48441	35	48406	7.97188e-38	-2.09071	-2.40919	-1.77223	0.162487	URmtr	InflammationII	F11:P03951:OID30773:v1:InflammationII	5.15667e-37	-2.22371
PLPBP	PLPBP	cis-position, cis-gene	48580	127	48453	8.17737e-38	-1.12049	-1.2912	-0.949782	0.0870968	flexnonsynmtr	Cardiometabolic	PLPBP:O94903:OID20144:v1:Cardiometabolic	2.06965e-36	-1.14977
HRG	HRG	cis-position, cis-gene	48817	44	48773	8.55485e-38	-1.91045	-2.2016	-1.61931	0.148542	flexdmg	InflammationII	HRG:P04196:OID30770:v1:InflammationII	2.34521e-33	-1.9169
HRG	HRG	cis-position, cis-gene	48817	44	48773	8.55485e-38	-1.91045	-2.2016	-1.61931	0.148542	ptvraredmg	InflammationII	HRG:P04196:OID30770:v1:InflammationII	2.34521e-33	-1.9169
FAM3C	FAM3C	cis-position, cis-gene	48503	44	48459	9.13753e-38	-1.83368	-2.11323	-1.55412	0.142629	flexdmg	Cardiometabolic	FAM3C:Q92520:OID20233:v1:Cardiometabolic	1.71259e-34	-1.8079
STAB2	MAMDC2	trans-position, trans-gene	48975	1126	47849	9.58199e-38	0.37496	0.317779	0.432142	0.0291741	flexdmg	CardiometabolicII	MAMDC2:Q7Z304:OID30309:v1:CardiometabolicII	4.5236e-39	0.405936
NME3	NME3	cis-position, cis-gene	48617	36	48581	9.63873e-38	-2.13046	-2.45537	-1.80556	0.165767	raredmg	Inflammation	NME3:Q13232:OID20789:v1:Inflammation	1.32779e-32	-2.08404
MFAP5	MFAP5	cis-position, cis-gene	49169	18	49151	1.05369e-37	-2.92619	-3.37269	-2.47969	0.227806	ptv	Cardiometabolic	MFAP5:Q13361:OID20239:v1:Cardiometabolic	3.74396e-37	-3.28558
HAVCR1	HAVCR1	cis-position, cis-gene	48906	169	48737	1.11188e-37	-0.885627	-1.02081	-0.750448	0.0689687	ptvraredmg	Oncology	HAVCR1:Q96D42:OID21422:v1:Oncology	6.77841e-37	-0.891702
PLA2G15	DPEP2	cis-position, trans-gene	48348	153	48195	1.1738e-37	-1.02457	-1.181	-0.86813	0.0798141	flexnonsynmtr	Oncology	DPEP2:Q9H4A9:OID21305:v1:Oncology	3.32074e-41	-1.11179
DDC	DDC	cis-position, cis-gene	48503	153	48350	1.21488e-37	-1.02759	-1.18452	-0.870658	0.0800664	flexnonsynmtr	Cardiometabolic	DDC:P20711:OID20215:v1:Cardiometabolic	1.39035e-38	-1.09564
STAB1	PHYKPL	trans-position, trans-gene	47955	822	47133	1.22392e-37	0.44449	0.376606	0.512374	0.0346344	ptvraredmg	InflammationII	PHYKPL:Q8IUZ5:OID30634:v1:InflammationII	8.48589e-32	0.435965
FUCA2	FUCA1	trans-position, trans-gene	48857	194	48663	1.22755e-37	-0.900691	-1.03825	-0.76313	0.0701838	ptvraredmg	Cardiometabolic	FUCA1:P04066:OID20261:v1:Cardiometabolic	5.39533e-34	-0.90347
CPQ	CPQ	cis-position, cis-gene	48899	29	48870	1.29291e-37	-2.34821	-2.70697	-1.98946	0.183036	ptv	CardiometabolicII	CPQ:Q9Y646:OID30406:v1:CardiometabolicII	1.18017e-37	-2.3408
PNLIPRP1	PNLIPRP1	cis-position, cis-gene	48847	101	48746	1.4311e-37	-1.26608	-1.45962	-1.07253	0.0987474	ptv	NeurologyII	PNLIPRP1:P54315:OID31122:v1:NeurologyII	1.29953e-36	-1.3015
HAVCR1	HAVCR1	cis-position, cis-gene	48906	172	48734	1.47199e-37	-0.876411	-1.01041	-0.742411	0.0683672	flexdmg	Oncology	HAVCR1:Q96D42:OID21422:v1:Oncology	6.77841e-37	-0.891702
PON1	PON1	cis-position, cis-gene	49027	38	48989	1.55985e-37	-2.04113	-2.35332	-1.72894	0.159281	ptv	InflammationII	PON1:P27169:OID30704:v1:InflammationII	3.48044e-35	-2.05143
STAB1	CD248	trans-position, trans-gene	48979	302	48677	1.61606e-37	0.707758	0.599482	0.816033	0.0552422	raredmgmtr	CardiometabolicII	CD248:Q9HCU0:OID30394:v1:CardiometabolicII	1.04557e-36	0.752334
CA9	CA9	cis-position, cis-gene	48974	178	48796	1.97621e-37	-0.942967	-1.0874	-0.798532	0.073691	flexdmg	Oncology	CA9:Q16790:OID21417:v1:Oncology	3.06664e-33	-0.93182
STAB1	BLMH	trans-position, trans-gene	49169	644	48525	1.99351e-37	0.495725	0.41979	0.57166	0.0387421	raredmg	Cardiometabolic	BLMH:Q13867:OID20336:v1:Cardiometabolic	3.39592e-30	0.479586
MAMDC4	MAMDC4	cis-position, cis-gene	48772	312	48460	2.10606e-37	-0.710927	-0.819862	-0.601992	0.0555789	ptvraredmg	OncologyII	MAMDC4:Q6UXC1:OID31342:v1:OncologyII	4.07043e-35	-0.718738
SPINK5	SPINK5	cis-position, cis-gene	48579	414	48165	2.34513e-37	-0.613589	-0.70767	-0.519507	0.0480005	flexnonsynmtr	Neurology	SPINK5:Q9NQ38:OID21148:v1:Neurology	1.21026e-36	-0.63241
NPHS1	NPHS1	cis-position, cis-gene	47590	370	47220	2.46166e-37	-0.660072	-0.761309	-0.558835	0.0516512	ptvraredmg	InflammationII	NPHS1:O60500:OID30540:v1:InflammationII	2.96361e-34	-0.672162
BOC	BOC	cis-position, cis-gene	47710	232	47478	2.48657e-37	-0.822784	-0.948984	-0.696583	0.0643876	raredmg	Cardiometabolic	BOC:Q9BWV1:OID20116:v1:Cardiometabolic	5.9256e-39	-0.889274
GDF15	GDF15	cis-position, cis-gene	49169	38	49131	2.52217e-37	-1.71926	-1.98299	-1.45553	0.134557	UR	Cardiometabolic	GDF15:Q99988:OID20251:v1:Cardiometabolic	2.12706e-38	-1.80562
GSR	GSR	cis-position, cis-gene	48783	233	48550	2.53101e-37	-0.81262	-0.937278	-0.687963	0.0636004	flexdmg	InflammationII	GSR:P00390:OID30700:v1:InflammationII	5.18396e-31	-0.78428
STAB1	HRC	trans-position, trans-gene	47733	207	47526	2.62059e-37	0.88371	0.748121	1.0193	0.0691777	UR	CardiometabolicII	HRC:P23327:OID30211:v1:CardiometabolicII	3.86381e-34	0.921032
ASGR1	CD48	trans-position, trans-gene	48700	109	48591	2.62523e-37	1.20838	1.02298	1.39379	0.0945962	flexdmg	Inflammation	CD48:P09326:OID20692:v1:Inflammation	5.12033e-36	1.21681
ASGR1	CD48	trans-position, trans-gene	48700	109	48591	2.62523e-37	1.20838	1.02298	1.39379	0.0945962	ptvraredmg	Inflammation	CD48:P09326:OID20692:v1:Inflammation	5.12033e-36	1.21681
STAB2	CLEC11A	trans-position, trans-gene	48496	1117	47379	2.70279e-37	0.381398	0.322868	0.439929	0.0298623	flexdmg	Neurology	CLEC11A:Q9Y240:OID21112:v1:Neurology	9.31787e-35	0.390313
STAB2	DKK3	trans-position, trans-gene	49169	136	49033	2.73786e-37	1.04423	0.883962	1.20449	0.081767	URmtr	Cardiometabolic	DKK3:Q9UBP4:OID20264:v1:Cardiometabolic	1.22515e-30	1.04098
CAT	CAT	cis-position, cis-gene	48234	340	47894	2.78702e-37	-0.660904	-0.762347	-0.559461	0.0517562	flexdmg	InflammationII	CAT:P04040:OID30712:v1:InflammationII	2.18859e-36	-0.691901
IL1RL2	IL1RL2	cis-position, cis-gene	47698	94	47604	2.94041e-37	-1.25602	-1.44887	-1.06317	0.0983914	ptvraredmg	Inflammation	IL1RL2:Q9HB29:OID20487:v1:Inflammation	4.17291e-28	-1.22283
INHBC	INHBC	cis-position, cis-gene	48579	99	48480	3.04102e-37	-1.25696	-1.45	-1.06393	0.0984872	flexnonsynmtr	Neurology	INHBC:P55103:OID21093:v1:Neurology	1.2763e-32	-1.22323
ASGR1	ADGRE2	trans-position, trans-gene	48782	109	48673	3.56392e-37	1.17693	0.996005	1.35785	0.0923062	flexdmg	Inflammation	ADGRE2:Q9UHX3:OID20755:v1:Inflammation	9.61634e-37	1.19336
ASGR1	ADGRE2	trans-position, trans-gene	48782	109	48673	3.56392e-37	1.17693	0.996005	1.35785	0.0923062	ptvraredmg	Inflammation	ADGRE2:Q9UHX3:OID20755:v1:Inflammation	9.61634e-37	1.19336
MSRA	MSRA	cis-position, cis-gene	48716	174	48542	4.43386e-37	-0.956498	-1.10373	-0.809265	0.0751187	flexdmg	Oncology	MSRA:Q9UJ68:OID21513:v1:Oncology	3.5156e-32	-0.927477
AGRN	AGRN	cis-position, cis-gene	48782	22	48760	5.30529e-37	-2.62274	-3.0269	-2.21857	0.206205	ptv	Inflammation	AGRN:O00468:OID20786:v1:Inflammation	5.57611e-36	-2.64734
CPB2	CPB2	cis-position, cis-gene	48973	30	48943	5.48663e-37	-2.27727	-2.62827	-1.92627	0.179081	raredmgmtr	InflammationII	CPB2:Q96IY4:OID30734:v1:InflammationII	6.94103e-34	-2.2488
SPINT1	SPINT1	cis-position, cis-gene	48429	223	48206	5.54156e-37	-0.846914	-0.977458	-0.71637	0.0666036	ptvraredmg	Neurology	SPINT1:O43278:OID21109:v1:Neurology	1.38109e-39	-0.940363
GIPC2	GIPC2	cis-position, cis-gene	48847	121	48726	5.779e-37	-1.09664	-1.26572	-0.92756	0.0862658	flexdmg	NeurologyII	GIPC2:Q8TF65:OID31153:v1:NeurologyII	1.08039e-34	-1.2043
ST6GAL1	ST6GAL1	cis-position, cis-gene	49169	34	49135	5.86214e-37	-2.12281	-2.45014	-1.79548	0.167004	flexdmg	Cardiometabolic	ST6GAL1:P15907:OID20302:v1:Cardiometabolic	8.51177e-37	-2.18224
IL1RL2	IL1RL2	cis-position, cis-gene	47698	104	47594	5.91439e-37	-1.189	-1.37234	-1.00565	0.0935423	flexdmg	Inflammation	IL1RL2:Q9HB29:OID20487:v1:Inflammation	6.19098e-28	-1.14319
PAM	PAM	cis-position, cis-gene	48928	197	48731	6.29819e-37	-0.890129	-1.02744	-0.752815	0.0700581	raredmg	Cardiometabolic	PAM:P19021:OID20291:v1:Cardiometabolic	9.61408e-35	-0.909151
GFER	GFER	cis-position, cis-gene	47434	86	47348	6.44705e-37	-1.33431	-1.54017	-1.12845	0.10503	flexdmg	Oncology	GFER:P55789:OID21259:v1:Oncology	1.19712e-36	-1.38555
NIT2	NIT2	cis-position, cis-gene	48731	148	48583	6.62766e-37	-1.03275	-1.19212	-0.873385	0.0813085	raredmg	CardiometabolicII	NIT2:Q9NQR4:OID30336:v1:CardiometabolicII	1.10808e-35	-1.05477
MARCO	MARCO	cis-position, cis-gene	48580	181	48399	6.88419e-37	-0.919932	-1.06192	-0.777943	0.0724431	ptvraredmg	Cardiometabolic	MARCO:Q9UEW3:OID20210:v1:Cardiometabolic	4.49861e-35	-0.929955
F12	F12	cis-position, cis-gene	49054	164	48890	6.99056e-37	-0.975378	-1.12594	-0.824815	0.0768173	ptvraredmg	InflammationII	F12:P00748:OID30739:v1:InflammationII	3.2758e-32	-0.974813
MAMDC4	MAMDC4	cis-position, cis-gene	48772	224	48548	7.98742e-37	-0.831422	-0.959869	-0.702976	0.0655336	ptv	OncologyII	MAMDC4:Q6UXC1:OID31342:v1:OncologyII	1.17609e-35	-0.850758
TMPRSS5	TMPRSS5	cis-position, cis-gene	47975	138	47837	8.01153e-37	-1.05544	-1.2185	-0.892388	0.0831917	flexnonsynmtr	Neurology	TMPRSS5:Q9H3S3:OID20947:v1:Neurology	1.1579e-32	-1.05874
STAB2	DKK3	trans-position, trans-gene	49169	235	48934	9.05511e-37	0.789457	0.667398	0.911516	0.0622747	UR	Cardiometabolic	DKK3:Q9UBP4:OID20264:v1:Cardiometabolic	2.0238e-27	0.739821
SCG3	SCG3	cis-position, cis-gene	48617	26	48591	9.28535e-37	-2.4301	-2.80588	-2.05433	0.191722	ptv	Inflammation	SCG3:Q8WXD2:OID20728:v1:Inflammation	8.23258e-37	-2.42965
GPLD1	NCS1	trans-position, trans-gene	48974	400	48574	9.30841e-37	-0.568704	-0.656647	-0.480761	0.0448686	flexnonsynmtr	Oncology	NCS1:P62166:OID21458:v1:Oncology	6.319e-31	-0.547958
NIT1	NIT1	cis-position, cis-gene	47733	172	47561	9.38524e-37	-0.941585	-1.08719	-0.795976	0.0742897	flexnonsynmtr	CardiometabolicII	NIT1:Q86X76:OID30252:v1:CardiometabolicII	1.92472e-33	-0.956389
ASGR1	CR2	trans-position, trans-gene	48762	109	48653	9.72909e-37	1.19722	1.01204	1.38241	0.0944817	flexdmg	Cardiometabolic	CR2:P20023:OID20393:v1:Cardiometabolic	1.04311e-36	1.22355
ASGR1	CR2	trans-position, trans-gene	48762	109	48653	9.72909e-37	1.19722	1.01204	1.38241	0.0944817	ptvraredmg	Cardiometabolic	CR2:P20023:OID20393:v1:Cardiometabolic	1.04311e-36	1.22355
PON3	PON3	cis-position, cis-gene	48782	55	48727	9.90357e-37	-1.63803	-1.89143	-1.38463	0.129284	ptvraredmg	Inflammation	PON3:Q15166:OID20777:v1:Inflammation	1.4936e-36	-1.644
KLK4	KLK4	cis-position, cis-gene	48974	145	48829	1.10328e-36	-0.948091	-1.09486	-0.801325	0.0748798	flexdmg	Oncology	KLK4:Q9Y5K2:OID21391:v1:Oncology	6.25168e-34	-0.948816
APOF	APOF	cis-position, cis-gene	49027	50	48977	1.11354e-36	-1.6561	-1.91248	-1.39972	0.130806	flexdmg	InflammationII	APOF:Q13790:OID30701:v1:InflammationII	7.3499e-36	-1.66564
APOF	APOF	cis-position, cis-gene	49027	50	48977	1.11354e-36	-1.6561	-1.91248	-1.39972	0.130806	ptvraredmg	InflammationII	APOF:Q13790:OID30701:v1:InflammationII	7.3499e-36	-1.66564
PGLYRP2	PGLYRP2	cis-position, cis-gene	48509	44	48465	1.12691e-36	-1.90076	-2.19503	-1.60648	0.150139	ptvraredmg	InflammationII	PGLYRP2:Q96PD5:OID30742:v1:InflammationII	4.98196e-31	-1.8279
NID1	ADGRF5	trans-position, trans-gene	48975	497	48478	1.21444e-36	-0.555806	-0.641896	-0.469715	0.0439235	flexdmg	CardiometabolicII	ADGRF5:Q8IZF2:OID30349:v1:CardiometabolicII	1.35367e-34	-0.567689
STAB2	POSTN	trans-position, trans-gene	48979	864	48115	1.27116e-36	0.428698	0.362277	0.49512	0.0338883	flexnonsynmtr	CardiometabolicII	POSTN:Q15063:OID30410:v1:CardiometabolicII	1.55985e-34	0.442646
STAB1	NOTCH3	trans-position, trans-gene	49169	196	48973	1.29594e-36	0.84469	0.7138	0.975581	0.0667804	ptv	Cardiometabolic	NOTCH3:Q9UM47:OID20253:v1:Cardiometabolic	1.5356e-36	0.863436
CST3	CST3	cis-position, cis-gene	48681	15	48666	1.38696e-36	-2.99304	-3.45703	-2.52906	0.236725	ptv	Cardiometabolic	CST3:P01034:OID20400:v1:Cardiometabolic	1.21623e-36	-2.9917
F10	F10	cis-position, cis-gene	49027	169	48858	1.45172e-36	-0.961215	-1.11027	-0.812163	0.0760463	ptvraredmg	InflammationII	F10:P00742:OID30684:v1:InflammationII	3.62138e-37	-1.02657
IQGAP2	IQGAP2	cis-position, cis-gene	48348	149	48199	1.47664e-36	-1.01851	-1.17646	-0.860558	0.0805868	ptv	Oncology	IQGAP2:Q13576:OID21361:v1:Oncology	2.89705e-32	-0.97772
GIPC2	GIPC2	cis-position, cis-gene	48847	87	48760	1.48793e-36	-1.28374	-1.48283	-1.08465	0.101578	ptvraredmg	NeurologyII	GIPC2:Q8TF65:OID31153:v1:NeurologyII	5.23333e-30	-1.24203
NT5E	NT5E	cis-position, cis-gene	48716	45	48671	1.5593e-36	-1.85702	-2.14511	-1.56893	0.146983	ptv	Oncology	NT5E:P21589:OID21498:v1:Oncology	5.58753e-34	-1.84829
STAB1	DPT	trans-position, trans-gene	49169	196	48973	1.8687e-36	0.816449	0.689645	0.943252	0.0646953	ptv	Cardiometabolic	DPT:Q07507:OID20278:v1:Cardiometabolic	5.11968e-34	0.806012
TBC1D17	TBC1D17	cis-position, cis-gene	47468	124	47344	1.9381e-36	-1.10109	-1.27214	-0.930044	0.0872677	ptvraredmg	Neurology	TBC1D17:Q9HA65:OID20844:v1:Neurology	8.03167e-30	-1.03019
STAB1	CRIM1	trans-position, trans-gene	48782	1361	47421	1.93921e-36	0.332792	0.281094	0.38449	0.0263763	flexdmg	Inflammation	CRIM1:Q9NZV1:OID20701:v1:Inflammation	7.86091e-34	0.334039
SHMT1	SHMT1	cis-position, cis-gene	48700	168	48532	1.94801e-36	-0.963803	-1.11353	-0.814076	0.076391	flexdmg	Inflammation	SHMT1:P34896:OID20714:v1:Inflammation	4.52099e-31	-0.94944
GNPTAB	CTSO	trans-position, trans-gene	49113	410	48703	1.97116e-36	0.613655	0.518315	0.708994	0.0486422	flexdmg	Inflammation	CTSO:P43234:OID20660:v1:Inflammation	3.72097e-34	0.637886
MATN2	MATN2	cis-position, cis-gene	48617	544	48073	2.01409e-36	-0.526893	-0.608763	-0.445023	0.0417702	flexdmg	Inflammation	MATN2:O00339:OID20767:v1:Inflammation	2.24773e-34	-0.530608
OSMR	OSMR	cis-position, cis-gene	48842	198	48644	2.01514e-36	-0.860579	-0.994299	-0.726859	0.0682241	flexdmg	Cardiometabolic	OSMR:Q99650:OID20356:v1:Cardiometabolic	1.19374e-40	-0.986513
PBXIP1	PBXIP1	cis-position, cis-gene	48778	239	48539	2.05738e-36	-0.792162	-0.915267	-0.669057	0.0628083	flexnonsynmtr	OncologyII	PBXIP1:Q96AQ6:OID31435:v1:OncologyII	5.16654e-32	-0.77866
SIGLEC1	SSC5D	trans-position, trans-gene	48762	335	48427	2.11901e-36	0.672265	0.567773	0.776757	0.0533118	ptvraredmg	Cardiometabolic	SSC5D:A1L4H1:OID20351:v1:Cardiometabolic	4.2375e-32	0.662907
CD163L1	DNPEP	trans-position, trans-gene	48847	196	48651	2.35231e-36	0.887291	0.749287	1.0253	0.0704101	flexdmg	NeurologyII	DNPEP:Q9ULA0:OID31118:v1:NeurologyII	5.4865e-36	0.924731
IL18BP	IL18BP	cis-position, cis-gene	48762	29	48733	2.43578e-36	-2.20846	-2.55202	-1.86489	0.175288	ptv	Cardiometabolic	IL18BP:O95998:OID20348:v1:Cardiometabolic	1.92445e-34	-2.21614
GALNT3	GALNT3	cis-position, cis-gene	47698	158	47540	2.48966e-36	-0.999795	-1.15535	-0.844239	0.0793643	ptvraredmg	Inflammation	GALNT3:Q14435:OID20471:v1:Inflammation	3.4788e-30	-0.966366
ADH1B	ADH1B	cis-position, cis-gene	47955	161	47794	2.71041e-36	-0.956755	-1.10569	-0.807816	0.0759887	flexdmg	InflammationII	ADH1B:P00325:OID30612:v1:InflammationII	1.3496e-35	-0.978005
GALNT10	GALNT10	cis-position, cis-gene	48348	32	48316	2.71625e-36	-2.15769	-2.49358	-1.82179	0.171374	URmtr	Oncology	GALNT10:Q86SR1:OID21371:v1:Oncology	1.98624e-27	-2.01804
FUT1	CDH5	trans-position, trans-gene	49169	227	48942	2.82031e-36	0.830972	0.701579	0.960365	0.0660165	flexdmg	Cardiometabolic	CDH5:P33151:OID20243:v1:Cardiometabolic	5.20131e-34	0.82415
UMOD	UMOD	cis-position, cis-gene	49009	47	48962	3.05563e-36	-1.76012	-2.03433	-1.48591	0.139903	ptv	Cardiometabolic	UMOD:P07911:OID20237:v1:Cardiometabolic	7.7526e-35	-1.76617
CNTN4	CNTN4	cis-position, cis-gene	48579	256	48323	3.81975e-36	-0.763324	-0.882409	-0.644238	0.0607577	flexdmg	Neurology	CNTN4:Q8IWV2:OID21117:v1:Neurology	1.8932e-36	-0.793212
AGER	AGER	cis-position, cis-gene	48453	181	48272	3.87278e-36	-0.90235	-1.04314	-0.761562	0.0718297	ptvraredmg	Inflammation	AGER:Q15109:OID20756:v1:Inflammation	2.22774e-36	-0.949116
CTSB	CTSB	cis-position, cis-gene	48634	79	48555	3.91814e-36	-1.37771	-1.59268	-1.16274	0.109678	UR	Cardiometabolic	CTSB:P07858:OID20276:v1:Cardiometabolic	1.30556e-35	-1.43625
STAB2	TNR	trans-position, trans-gene	48204	1106	47098	4.11691e-36	0.369365	0.311714	0.427016	0.0294138	flexdmg	Neurology	TNR:Q92752:OID20957:v1:Neurology	9.45189e-33	0.373254
STAB1	ADIPOQ	trans-position, trans-gene	49054	840	48214	4.27995e-36	0.376862	0.318026	0.435699	0.0300186	ptvraredmg	InflammationII	ADIPOQ:Q15848:OID30748:v1:InflammationII	8.05319e-33	0.382766
GNPTAB	SGSH	trans-position, trans-gene	48186	264	47922	4.41124e-36	0.763782	0.644517	0.883047	0.0608491	flexnonsynmtr	CardiometabolicII	SGSH:P51688:OID30341:v1:CardiometabolicII	1.55079e-35	0.822038
WFDC2	WFDC2	cis-position, cis-gene	46124	38	46086	4.50969e-36	-1.82433	-2.10923	-1.53943	0.145356	flexnonsynmtr	Oncology	WFDC2:Q14508:OID21505:v1:Oncology	2.17452e-30	-1.83625
RNASE6	RNASE6	cis-position, cis-gene	48721	19	48702	4.58814e-36	-2.72716	-3.15311	-2.3012	0.217324	ptv	InflammationII	RNASE6:Q93091:OID30689:v1:InflammationII	3.88699e-35	-2.765
CD58	CD58	cis-position, cis-gene	48453	23	48430	4.67173e-36	-2.5681	-2.96925	-2.16694	0.204671	flexdmg	Inflammation	CD58:P19256:OID20716:v1:Inflammation	4.68138e-36	-2.56514
CD58	CD58	cis-position, cis-gene	48453	23	48430	4.67173e-36	-2.5681	-2.96925	-2.16694	0.204671	ptvraredmg	Inflammation	CD58:P19256:OID20716:v1:Inflammation	4.68138e-36	-2.56514
TIMP4	TIMP4	cis-position, cis-gene	48579	167	48412	5.46601e-36	-0.910187	-1.05251	-0.767867	0.072612	flexdmg	Neurology	TIMP4:Q99727:OID21147:v1:Neurology	2.46483e-35	-0.934643
AMPD3	AMPD3	cis-position, cis-gene	48847	120	48727	5.62342e-36	-1.11343	-1.28756	-0.939297	0.0888425	raredmgmtr	NeurologyII	AMPD3:Q01432:OID31139:v1:NeurologyII	1.66308e-33	-1.12233
GNPTAB	PLA2G15	trans-position, trans-gene	48716	407	48309	5.97464e-36	0.615273	0.519012	0.711534	0.0491125	flexdmg	Oncology	PLA2G15:Q8NCC3:OID21473:v1:Oncology	3.92257e-35	0.653009
TNFRSF6B	TNFRSF6B	cis-position, cis-gene	48204	70	48134	6.01099e-36	-1.44683	-1.6732	-1.22046	0.115493	ptvraredmg	Neurology	TNFRSF6B:O95407:OID20964:v1:Neurology	5.23668e-35	-1.49175
ABCA1	KITLG	trans-position, trans-gene	48580	618	47962	6.14433e-36	-0.500593	-0.578926	-0.42226	0.0399655	ptvraredmg	Cardiometabolic	KITLG:P21583:OID20196:v1:Cardiometabolic	1.94966e-35	-0.542792
KLRF1	KLRF1	cis-position, cis-gene	47590	35	47555	6.4046e-36	-2.03161	-2.3496	-1.71363	0.162237	ptv	InflammationII	KLRF1:Q9NZS2:OID30464:v1:InflammationII	9.99955e-37	-2.03029
STAB1	KAZALD1	trans-position, trans-gene	48348	197	48151	6.44145e-36	0.881494	0.743517	1.01947	0.0703961	ptv	Oncology	KAZALD1:Q96I82:OID21339:v1:Oncology	4.31691e-36	0.908277
TP53I3	TP53I3	cis-position, cis-gene	47064	43	47021	7.14356e-36	-1.87427	-2.16782	-1.58071	0.149774	ptv	InflammationII	TP53I3:Q53FA7:OID30632:v1:InflammationII	3.20266e-34	-1.89791
MERTK	MERTK	cis-position, cis-gene	49113	44	49069	7.33434e-36	-1.7918	-2.0725	-1.5111	0.143213	ptv	Inflammation	MERTK:Q12866:OID20657:v1:Inflammation	2.16221e-36	-1.843
ADAMTSL5	ADAMTSL5	cis-position, cis-gene	48975	71	48904	7.53574e-36	-1.46918	-1.69938	-1.23898	0.117447	ptv	CardiometabolicII	ADAMTSL5:Q6ZMM2:OID30355:v1:CardiometabolicII	1.7999e-33	-1.44833
PEAR1	PEAR1	cis-position, cis-gene	49169	222	48947	7.62361e-36	-0.833701	-0.964339	-0.703063	0.0666517	raredmg	Cardiometabolic	PEAR1:Q5VY43:OID20257:v1:Cardiometabolic	7.58169e-33	-0.843567
CNTN3	CNTN3	cis-position, cis-gene	48579	164	48415	9.01704e-36	-0.896921	-1.03762	-0.756228	0.071782	flexdmg	Neurology	CNTN3:Q9P232:OID21092:v1:Neurology	6.5692e-36	-0.920725
IL18BP	IL18BP	cis-position, cis-gene	48762	128	48634	9.0378e-36	-1.04379	-1.20752	-0.880051	0.0835373	flexnonsynmtr	Cardiometabolic	IL18BP:O95998:OID20348:v1:Cardiometabolic	3.55994e-33	-1.07741
ANPEP	ANPEP	cis-position, cis-gene	48685	53	48632	9.67264e-36	-1.68239	-1.94641	-1.41837	0.134705	UR	Cardiometabolic	ANPEP:P15144:OID20350:v1:Cardiometabolic	6.58192e-35	-1.74628
SHBG	SHBG	cis-position, cis-gene	49027	179	48848	1.0274e-35	-0.848615	-0.981844	-0.715387	0.0679732	flexdmg	InflammationII	SHBG:P04278:OID30685:v1:InflammationII	3.69927e-35	-0.882479
MRC2	COL3A1	trans-position, trans-gene	48979	47	48932	1.03971e-35	1.80944	1.52534	2.09353	0.144945	UR	CardiometabolicII	COL3A1:P02461:OID30379:v1:CardiometabolicII	3.16182e-36	1.977
MST1	MST1	cis-position, cis-gene	48382	234	48148	1.04411e-35	-0.815118	-0.9431	-0.687137	0.0652962	raredmg	InflammationII	MST1:P26927:OID30713:v1:InflammationII	3.13589e-29	-0.814368
GNPTAB	ARSB	trans-position, trans-gene	48348	87	48261	1.04463e-35	1.32615	1.11793	1.53437	0.106233	ptv	Oncology	ARSB:P15848:OID21331:v1:Oncology	1.55535e-32	1.35892
STAB2	CD248	trans-position, trans-gene	48979	864	48115	1.05206e-35	0.410307	0.345881	0.474733	0.0328701	flexnonsynmtr	CardiometabolicII	CD248:Q9HCU0:OID30394:v1:CardiometabolicII	3.95643e-33	0.419394
GFER	GFER	cis-position, cis-gene	47434	80	47354	1.05458e-35	-1.35933	-1.57277	-1.14589	0.108896	ptvraredmg	Oncology	GFER:P55789:OID21259:v1:Oncology	2.84902e-35	-1.39371
TF	TF	cis-position, cis-gene	49054	105	48949	1.05696e-35	-1.20727	-1.39683	-1.0177	0.0967183	ptvraredmg	InflammationII	TF:P02787:OID30783:v1:InflammationII	4.84858e-34	-1.22212
SERPINA6	SERPINA6	cis-position, cis-gene	49054	174	48880	1.05852e-35	-0.852775	-0.986682	-0.718868	0.0683195	flexdmg	InflammationII	SERPINA6:P08185:OID30743:v1:InflammationII	4.23673e-36	-0.902009
PTS	PTS	cis-position, cis-gene	47254	47	47207	1.07141e-35	-1.77318	-2.05163	-1.49473	0.142064	raredmg	Neurology	PTS:Q03393:OID20847:v1:Neurology	4.68776e-34	-1.87323
ASGR1	ITGAM	trans-position, trans-gene	48579	108	48471	1.09991e-35	1.16665	0.98341	1.34988	0.0934872	flexdmg	Neurology	ITGAM:P11215:OID21071:v1:Neurology	6.77946e-36	1.19587
ASGR1	ITGAM	trans-position, trans-gene	48579	108	48471	1.09991e-35	1.16665	0.98341	1.34988	0.0934872	ptvraredmg	Neurology	ITGAM:P11215:OID21071:v1:Neurology	6.77946e-36	1.19587
LPO	LPO	cis-position, cis-gene	46995	334	46661	1.15794e-35	-0.663029	-0.767198	-0.558861	0.0531468	flexnonsynmtr	Neurology	LPO:P22079:OID20963:v1:Neurology	1.08109e-37	-0.72563
GNPTAB	PLA2G15	trans-position, trans-gene	48716	342	48374	1.18617e-35	0.667643	0.56273	0.772555	0.0535264	ptvraredmg	Oncology	PLA2G15:Q8NCC3:OID21473:v1:Oncology	3.3813e-35	0.711175
TIMD4	TIMD4	cis-position, cis-gene	48762	74	48688	1.21703e-35	-1.42849	-1.65299	-1.20398	0.114544	flexdmg	Cardiometabolic	TIMD4:Q96H15:OID20375:v1:Cardiometabolic	3.5941e-27	-1.40387
TMPRSS11D	TMPRSS11D	cis-position, cis-gene	48768	168	48600	1.27076e-35	-0.937498	-1.08488	-0.790115	0.0751946	flexnonsynmtr	NeurologyII	TMPRSS11D:O60235:OID31103:v1:NeurologyII	6.54562e-36	-0.970099
AXL	AXL	cis-position, cis-gene	48762	16	48746	1.29032e-35	-3.05194	-3.53178	-2.57211	0.244813	ptv	Cardiometabolic	AXL:P30530:OID20363:v1:Cardiometabolic	4.51152e-35	-3.23352
AOC3	AOC3	cis-position, cis-gene	48762	45	48717	1.32931e-35	-1.76371	-2.04106	-1.48636	0.141504	raredmgmtr	Cardiometabolic	AOC3:Q16853:OID20389:v1:Cardiometabolic	4.18939e-32	-1.74205
MATN3	MATN3	cis-position, cis-gene	48122	29	48093	1.43018e-35	-2.2401	-2.59253	-1.88768	0.179808	ptv	Neurology	MATN3:O15232:OID20979:v1:Neurology	3.31307e-29	-2.16418
CXCR6	CXCL16	trans-position, trans-gene	49086	86	49000	1.48797e-35	1.29848	1.09414	1.50282	0.104255	flexdmg	Cardiometabolic	CXCL16:Q9H2A7:OID20282:v1:Cardiometabolic	1.57768e-30	1.25888
RNASE6	RNASE6	cis-position, cis-gene	48721	56	48665	1.51451e-35	-1.57732	-1.82556	-1.32907	0.126655	flexnonsynmtr	InflammationII	RNASE6:Q93091:OID30689:v1:InflammationII	4.26558e-35	-1.74806
SERPINA6	SERPINA6	cis-position, cis-gene	49054	87	48967	1.59235e-35	-1.20176	-1.39096	-1.01256	0.0965306	raredmg	InflammationII	SERPINA6:P08185:OID30743:v1:InflammationII	2.85045e-36	-1.25388
VWA1	VWA1	cis-position, cis-gene	48902	207	48695	1.63506e-35	-0.853984	-0.988455	-0.719513	0.0686072	flexdmg	Oncology	VWA1:Q6PCB0:OID21421:v1:Oncology	1.16084e-33	-0.865825
DDHD2	DDHD2	cis-position, cis-gene	48880	120	48760	1.82027e-35	-1.10694	-1.28136	-0.932519	0.0889908	ptvraredmg	NeurologyII	DDHD2:O94830:OID31043:v1:NeurologyII	1.89121e-31	-1.09577
SELP	SELP	cis-position, cis-gene	48762	113	48649	1.88563e-35	-1.15881	-1.34145	-0.976174	0.0931817	raredmg	Cardiometabolic	SELP:P16109:OID20379:v1:Cardiometabolic	5.33312e-32	-1.14229
TBC1D17	TBC1D17	cis-position, cis-gene	47468	61	47407	2.08769e-35	-1.5454	-1.78913	-1.30168	0.124347	ptv	Neurology	TBC1D17:Q9HA65:OID20844:v1:Neurology	2.37289e-28	-1.43628
SHBG	SHBG	cis-position, cis-gene	49027	172	48855	2.18048e-35	-0.861389	-0.997278	-0.7255	0.0693308	ptvraredmg	InflammationII	SHBG:P04278:OID30685:v1:InflammationII	5.28944e-36	-0.896299
EFNA4	EFNA4	cis-position, cis-gene	48122	77	48045	2.19855e-35	-1.36118	-1.57592	-1.14643	0.109562	raredmg	Neurology	EFNA4:P52798:OID20935:v1:Neurology	4.83408e-32	-1.32957
GGT5	GGT5	cis-position, cis-gene	48204	34	48170	2.22355e-35	-2.07179	-2.39867	-1.74492	0.166772	raredmg	Neurology	GGT5:P36269:OID20909:v1:Neurology	8.37782e-35	-2.11063
WFIKKN1	WFIKKN1	cis-position, cis-gene	48047	40	48007	2.25251e-35	-1.84703	-2.13846	-1.55559	0.148691	URmtr	Neurology	WFIKKN1:Q96NZ8:OID20939:v1:Neurology	5.40309e-32	-1.9008
ENPP5	ENPP5	cis-position, cis-gene	48782	140	48642	2.36493e-35	-0.965188	-1.11753	-0.812845	0.0777258	flexnonsynmtr	Inflammation	ENPP5:Q9UJA9:OID20736:v1:Inflammation	4.75523e-28	-0.940743
C1RL	C1RL	cis-position, cis-gene	48980	63	48917	2.38424e-35	-1.53732	-1.77998	-1.29466	0.123806	raredmg	InflammationII	C1RL:Q9NZP8:OID30721:v1:InflammationII	8.72007e-28	-1.49524
CTSO	CTSO	cis-position, cis-gene	49113	59	49054	2.39776e-35	-1.58597	-1.83632	-1.33562	0.127729	ptvraredmg	Inflammation	CTSO:P43234:OID20660:v1:Inflammation	2.00971e-28	-1.58338
CD93	CD93	cis-position, cis-gene	46742	126	46616	2.47918e-35	-1.09019	-1.26231	-0.918069	0.0878158	ptvraredmg	Cardiometabolic	CD93:Q9NPY3:OID20397:v1:Cardiometabolic	4.74383e-38	-1.1969
INHBC	INHBC	cis-position, cis-gene	48579	26	48553	2.615e-35	-2.38335	-2.75978	-2.00693	0.192054	ptv	Neurology	INHBC:P55103:OID21093:v1:Neurology	6.60867e-35	-2.38258
THBS4	THBS4	cis-position, cis-gene	48601	100	48501	2.88295e-35	-1.21945	-1.41217	-1.02673	0.0983267	UR	Cardiometabolic	THBS4:P35443:OID20368:v1:Cardiometabolic	2.30041e-27	-1.12765
F10	F10	cis-position, cis-gene	49027	200	48827	3.01967e-35	-0.867285	-1.00439	-0.730177	0.0699526	flexnonsynmtr	InflammationII	F10:P00742:OID30684:v1:InflammationII	5.10718e-35	-0.935295
HAVCR1	HAVCR1	cis-position, cis-gene	48906	225	48681	3.0752e-35	-0.741537	-0.858779	-0.624295	0.0598171	flexnonsynmtr	Oncology	HAVCR1:Q96D42:OID21422:v1:Oncology	1.10224e-32	-0.747825
ENO3	ENO3	cis-position, cis-gene	47733	254	47479	3.12522e-35	-0.719463	-0.833225	-0.605701	0.0580414	ptvraredmg	CardiometabolicII	ENO3:P13929:OID30209:v1:CardiometabolicII	1.00709e-32	-0.720721
CFD	CFD	cis-position, cis-gene	49054	33	49021	3.29719e-35	-2.06755	-2.3946	-1.74051	0.166858	ptv	InflammationII	CFD:P00746:OID30738:v1:InflammationII	5.26277e-37	-2.22737
HAVCR2	HAVCR2	cis-position, cis-gene	48579	103	48476	3.70532e-35	-1.17492	-1.3609	-0.98893	0.0948906	flexnonsynmtr	Neurology	HAVCR2:Q8TDQ0:OID21137:v1:Neurology	1.04671e-29	-1.11997
STAB2	VCAM1	trans-position, trans-gene	48678	145	48533	3.85219e-35	1.0001	0.84175	1.15846	0.0807926	ptv	Cardiometabolic	VCAM1:P19320:OID20396:v1:Cardiometabolic	1.91225e-32	0.993169
ASGR1	TNFRSF21	trans-position, trans-gene	48990	111	48879	3.96429e-35	1.13947	0.959018	1.31993	0.0920692	flexdmg	Neurology	TNFRSF21:O75509:OID21052:v1:Neurology	9.43147e-33	1.12321
ASGR1	TNFRSF21	trans-position, trans-gene	48990	111	48879	3.96429e-35	1.13947	0.959018	1.31993	0.0920692	ptvraredmg	Neurology	TNFRSF21:O75509:OID21052:v1:Neurology	9.43147e-33	1.12321
CD163L1	DNPEP	trans-position, trans-gene	48847	181	48666	4.07819e-35	0.906562	0.762965	1.05016	0.0732632	ptvraredmg	NeurologyII	DNPEP:Q9ULA0:OID31118:v1:NeurologyII	2.12377e-34	0.937841
GRHPR	GRHPR	cis-position, cis-gene	48975	70	48905	4.15112e-35	-1.44929	-1.67888	-1.2197	0.117137	raredmg	CardiometabolicII	GRHPR:Q9UBQ7:OID30289:v1:CardiometabolicII	4.14954e-33	-1.46905
PHYKPL	PHYKPL	cis-position, cis-gene	47955	45	47910	4.16215e-35	-1.81669	-2.10449	-1.5289	0.146832	UR	InflammationII	PHYKPL:Q8IUZ5:OID30634:v1:InflammationII	2.16595e-28	-1.76602
GNPTAB	CTSO	trans-position, trans-gene	49113	344	48769	4.50816e-35	0.656089	0.552098	0.760079	0.0530563	ptvraredmg	Inflammation	CTSO:P43234:OID20660:v1:Inflammation	7.63713e-33	0.680661
ADAM8	ADAM8	cis-position, cis-gene	48906	376	48530	4.80312e-35	-0.633563	-0.734025	-0.533101	0.0512557	raredmg	Neurology	ADAM8:P78325:OID21039:v1:Neurology	2.04069e-30	-0.654323
MSR1	LGALS3BP	trans-position, trans-gene	49054	228	48826	5.13685e-35	0.811684	0.682922	0.940447	0.0656948	flexdmg	InflammationII	LGALS3BP:Q08380:OID30765:v1:InflammationII	1.03206e-32	0.83696
PGLYRP2	PGLYRP2	cis-position, cis-gene	48509	45	48464	5.32663e-35	-1.834	-2.125	-1.54299	0.148471	flexdmg	InflammationII	PGLYRP2:Q96PD5:OID30742:v1:InflammationII	1.88127e-29	-1.75635
SHMT1	SHMT1	cis-position, cis-gene	48700	165	48535	5.92028e-35	-0.951472	-1.10255	-0.800395	0.0770797	ptvraredmg	Inflammation	SHMT1:P34896:OID20714:v1:Inflammation	4.52099e-31	-0.94944
ENTPD6	ENTPD6	cis-position, cis-gene	47710	62	47648	6.70779e-35	-1.55215	-1.79881	-1.3055	0.125842	raredmg	Cardiometabolic	ENTPD6:O75354:OID20100:v1:Cardiometabolic	2.73201e-32	-1.53598
TFPI2	TFPI2	cis-position, cis-gene	48568	82	48486	6.94039e-35	-1.28113	-1.48476	-1.0775	0.103893	flexnonsynmtr	Oncology	TFPI2:P48307:OID21512:v1:Oncology	2.78595e-42	-1.50029
IL17RB	IL17RB	cis-position, cis-gene	47910	70	47840	7.3694e-35	-1.42972	-1.65706	-1.20239	0.115988	flexdmg	Inflammation	IL17RB:Q9NRM6:OID20585:v1:Inflammation	3.9915e-35	-1.51163
IL17RB	IL17RB	cis-position, cis-gene	47910	70	47840	7.3694e-35	-1.42972	-1.65706	-1.20239	0.115988	ptvraredmg	Inflammation	IL17RB:Q9NRM6:OID20585:v1:Inflammation	3.9915e-35	-1.51163
FAM3C	FAM3C	cis-position, cis-gene	48503	25	48478	7.79035e-35	-2.33152	-2.7024	-1.96065	0.189219	ptvraredmg	Cardiometabolic	FAM3C:Q92520:OID20233:v1:Cardiometabolic	2.36293e-31	-2.34666
ABCA1	KITLG	trans-position, trans-gene	48580	559	48021	7.80441e-35	-0.517338	-0.59963	-0.435045	0.0419859	flexnonsynmtr	Cardiometabolic	KITLG:P21583:OID20196:v1:Cardiometabolic	3.58422e-33	-0.536156
ASGR1	LYVE1	trans-position, trans-gene	49054	72	48982	8.47125e-35	1.4217	1.19543	1.64798	0.115445	raredmg	InflammationII	LYVE1:Q9Y5Y7:OID30728:v1:InflammationII	1.99204e-32	1.40651
AFM	AFM	cis-position, cis-gene	49054	89	48965	8.77062e-35	-1.28198	-1.48606	-1.0779	0.104123	raredmgmtr	InflammationII	AFM:P43652:OID30741:v1:InflammationII	7.01855e-33	-1.29904
SHBG	SHBG	cis-position, cis-gene	49027	213	48814	8.77525e-35	-0.767414	-0.889581	-0.645246	0.0623299	flexnonsynmtr	InflammationII	SHBG:P04278:OID30685:v1:InflammationII	8.56136e-33	-0.775699
MRC2	COL3A1	trans-position, trans-gene	48979	207	48772	9.63981e-35	0.851155	0.715573	0.986737	0.0691741	flexdmg	CardiometabolicII	COL3A1:P02461:OID30379:v1:CardiometabolicII	1.64629e-33	0.8632
ITIH3	ITIH3	cis-position, cis-gene	48762	404	48358	1.07609e-34	-0.572012	-0.663195	-0.480829	0.0465215	flexdmg	Cardiometabolic	ITIH3:Q06033:OID20352:v1:Cardiometabolic	4.42991e-35	-0.600025
KHK	KHK	cis-position, cis-gene	47733	209	47524	1.11471e-34	-0.833684	-0.966608	-0.70076	0.0678178	flexnonsynmtr	CardiometabolicII	KHK:P50053:OID30241:v1:CardiometabolicII	1.26028e-31	-0.831441
ENTPD2	ENTPD2	cis-position, cis-gene	47434	62	47372	1.14793e-34	-1.53907	-1.78451	-1.29363	0.125223	ptv	Oncology	ENTPD2:Q9Y5L3:OID21260:v1:Oncology	4.74369e-34	-1.55199
APOM	APOM	cis-position, cis-gene	48679	25	48654	1.16123e-34	-2.39312	-2.77479	-2.01145	0.194729	flexdmg	Cardiometabolic	APOM:O95445:OID20374:v1:Cardiometabolic	5.78192e-34	-2.41488
ANPEP	ANPEP	cis-position, cis-gene	48685	39	48646	1.21296e-34	-1.92921	-2.23699	-1.62144	0.157026	URmtr	Cardiometabolic	ANPEP:P15144:OID20350:v1:Cardiometabolic	2.26035e-32	-1.9116
GZMA	GZMA	cis-position, cis-gene	49113	158	48955	1.31495e-34	-0.962463	-1.11609	-0.808836	0.0783808	flexdmg	Inflammation	GZMA:P12544:OID20663:v1:Inflammation	5.60764e-31	-1.00688
EDA2R	EDA2R	cis-position, cis-gene	48974	122	48852	1.50068e-34	-0.860829	-0.998354	-0.723305	0.0701651	flexnonsynmtr	Oncology	EDA2R:Q9HAV5:OID21451:v1:Oncology	1.64373e-28	-0.84847
CA9	CA9	cis-position, cis-gene	48974	195	48779	1.54022e-34	-0.863951	-1.002	-0.725904	0.0704316	flexnonsynmtr	Oncology	CA9:Q16790:OID21417:v1:Oncology	2.61443e-31	-0.860571
KLRF1	KLRF1	cis-position, cis-gene	47590	33	47557	1.67093e-34	-2.04868	-2.3762	-1.72116	0.167101	ptvraredmg	InflammationII	KLRF1:Q9NZS2:OID30464:v1:InflammationII	3.49659e-32	-2.01277
TIMD4	TIMD4	cis-position, cis-gene	48762	38	48724	1.77767e-34	-1.95778	-2.2709	-1.64466	0.159755	ptv	Cardiometabolic	TIMD4:Q96H15:OID20375:v1:Cardiometabolic	1.03679e-22	-1.70198
SORCS2	SORCS2	cis-position, cis-gene	47434	409	47025	1.78165e-34	-0.56673	-0.657371	-0.476089	0.0462449	flexnonsynmtr	Oncology	SORCS2:Q96PQ0:OID21262:v1:Oncology	7.47738e-34	-0.590089
FOLR1	FOLR1	cis-position, cis-gene	48482	63	48419	1.81874e-34	-1.45101	-1.68311	-1.2189	0.11842	flexdmg	Oncology	FOLR1:P15328:OID21529:v1:Oncology	9.91192e-35	-1.46493
FOLR1	FOLR1	cis-position, cis-gene	48482	63	48419	1.81874e-34	-1.45101	-1.68311	-1.2189	0.11842	ptvraredmg	Oncology	FOLR1:P15328:OID21529:v1:Oncology	9.91192e-35	-1.46493
ASGR1	LIFR	trans-position, trans-gene	48516	110	48406	1.97124e-34	1.15452	0.969745	1.3393	0.0942733	flexdmg	Inflammation	LIFR:P42702:OID20606:v1:Inflammation	3.32788e-32	1.13898
ASGR1	LIFR	trans-position, trans-gene	48516	110	48406	1.97124e-34	1.15452	0.969745	1.3393	0.0942733	ptvraredmg	Inflammation	LIFR:P42702:OID20606:v1:Inflammation	3.32788e-32	1.13898
CLU	CLU	cis-position, cis-gene	49054	58	48996	2.0098e-34	-1.57512	-1.82724	-1.32299	0.128635	flexdmg	InflammationII	CLU:P10909:OID30732:v1:InflammationII	4.63902e-29	-1.52554
SUSD2	SUSD2	cis-position, cis-gene	48579	78	48501	2.04645e-34	-1.33161	-1.54478	-1.11844	0.108761	raredmgmtr	Neurology	SUSD2:Q9UGT4:OID21098:v1:Neurology	1.81571e-30	-1.2923
FAM3B	FAM3B	cis-position, cis-gene	48348	79	48269	2.31878e-34	-1.34915	-1.56531	-1.13299	0.110285	flexnonsynmtr	Oncology	FAM3B:P58499:OID21372:v1:Oncology	1.39369e-35	-1.39879
PLA2G15	PLA2G15	cis-position, cis-gene	48716	55	48661	2.42569e-34	-1.62718	-1.88796	-1.36639	0.133052	raredmgmtr	Oncology	PLA2G15:Q8NCC3:OID21473:v1:Oncology	1.56379e-28	-1.5959
PCBD1	PCBD1	cis-position, cis-gene	47874	31	47843	2.43518e-34	-2.11049	-2.44874	-1.77224	0.172575	ptv	InflammationII	PCBD1:P61457:OID30610:v1:InflammationII	5.30344e-34	-2.13349
ASGR1	CD28	trans-position, trans-gene	47434	72	47362	2.50823e-34	1.4185	1.19111	1.64588	0.116012	raredmg	Oncology	CD28:P10747:OID21265:v1:Oncology	1.04571e-31	1.39984
GUCA2A	GUCA2A	cis-position, cis-gene	48334	72	48262	2.59229e-34	-1.39335	-1.61676	-1.16994	0.113982	flexnonsynmtr	Neurology	GUCA2A:Q02747:OID21101:v1:Neurology	1.68238e-34	-1.42284
STAB1	ADIPOQ	trans-position, trans-gene	49054	199	48855	2.59485e-34	0.748804	0.628741	0.868868	0.0612567	ptv	InflammationII	ADIPOQ:Q15848:OID30748:v1:InflammationII	1.03577e-31	0.733763
MRC2	THBS2	trans-position, trans-gene	48579	203	48376	2.6915e-34	0.845669	0.710042	0.981296	0.0691971	flexdmg	Neurology	THBS2:P35442:OID21104:v1:Neurology	5.69172e-33	0.850713
NCR3LG1	NCR3LG1	cis-position, cis-gene	48778	52	48726	3.04192e-34	-1.58381	-1.83803	-1.3296	0.129702	flexdmg	OncologyII	NCR3LG1:Q68D85:OID31490:v1:OncologyII	7.54483e-29	-1.50397
NCR3LG1	NCR3LG1	cis-position, cis-gene	48778	52	48726	3.04192e-34	-1.58381	-1.83803	-1.3296	0.129702	ptvraredmg	OncologyII	NCR3LG1:Q68D85:OID31490:v1:OncologyII	7.54483e-29	-1.50397
IMPACT	IMPACT	cis-position, cis-gene	48847	120	48727	3.06079e-34	-1.08311	-1.25697	-0.909252	0.0887023	flexdmg	NeurologyII	IMPACT:Q9P2X3:OID31112:v1:NeurologyII	1.06231e-32	-1.1205
ECM1	ECM1	cis-position, cis-gene	47911	190	47721	3.11504e-34	-0.879247	-1.0204	-0.738099	0.0720141	raredmg	InflammationII	ECM1:Q16610:OID30736:v1:InflammationII	7.42236e-35	-0.919173
GMPR	GMPR	cis-position, cis-gene	49113	142	48971	3.22156e-34	-0.988682	-1.14744	-0.829927	0.080997	ptvraredmg	Inflammation	GMPR:P36959:OID20641:v1:Inflammation	5.40264e-28	-0.988464
PSMD9	PSMD9	cis-position, cis-gene	48348	59	48289	3.22911e-34	-1.54141	-1.78892	-1.2939	0.126279	ptvraredmg	Oncology	PSMD9:O00233:OID21304:v1:Oncology	2.49844e-32	-1.56233
ITIH3	ITIH3	cis-position, cis-gene	48762	35	48727	3.28989e-34	-1.92209	-2.23077	-1.61341	0.157487	ptv	Cardiometabolic	ITIH3:Q06033:OID20352:v1:Cardiometabolic	4.06236e-30	-1.95968
AP1G2	AP1G2	cis-position, cis-gene	48772	306	48466	3.37727e-34	-0.685974	-0.796157	-0.575791	0.0562154	flexdmg	OncologyII	AP1G2:O75843:OID31348:v1:OncologyII	5.77749e-32	-0.707907
APOA4	APOA4	cis-position, cis-gene	49054	29	49025	3.48981e-34	-2.21335	-2.56895	-1.85776	0.181424	ptv	InflammationII	APOA4:P06727:OID30733:v1:InflammationII	1.9317e-30	-2.24185
FHIT	FHIT	cis-position, cis-gene	47468	110	47358	3.75726e-34	-1.14843	-1.33302	-0.963836	0.0941785	flexdmg	Neurology	FHIT:P49789:OID20872:v1:Neurology	4.47691e-31	-1.18819
DCXR	DCXR	cis-position, cis-gene	48716	105	48611	3.97913e-34	-1.10696	-1.28495	-0.928958	0.0908144	flexnonsynmtr	Oncology	DCXR:Q7Z4W1:OID21480:v1:Oncology	2.63436e-31	-1.11901
KLK4	KLK4	cis-position, cis-gene	48974	105	48869	4.06352e-34	-1.07211	-1.24453	-0.89969	0.0879683	flexnonsynmtr	Oncology	KLK4:Q9Y5K2:OID21391:v1:Oncology	4.25221e-32	-1.10087
BCAT1	BCAT1	cis-position, cis-gene	48975	122	48853	4.21116e-34	-1.08164	-1.25563	-0.907646	0.0887715	flexnonsynmtr	CardiometabolicII	BCAT1:P54687:OID30312:v1:CardiometabolicII	3.29322e-32	-1.09275
CLEC5A	CLEC5A	cis-position, cis-gene	48428	15	48413	4.64544e-34	-2.99629	-3.47859	-2.51399	0.246069	ptv	Cardiometabolic	CLEC5A:Q9NY25:OID20165:v1:Cardiometabolic	5.17368e-33	-3.03394
CFHR5	CFHR5	cis-position, cis-gene	48471	87	48384	4.73214e-34	-1.29489	-1.50335	-1.08643	0.106356	raredmg	InflammationII	CFHR5:Q9BXR6:OID30716:v1:InflammationII	1.12384e-27	-1.27726
KLK6	KLK6	cis-position, cis-gene	48636	70	48566	4.73953e-34	-1.42444	-1.65376	-1.19513	0.116998	ptvraredmg	Oncology	KLK6:Q92876:OID21526:v1:Oncology	6.74479e-34	-1.50668
AARSD1	AARSD1	cis-position, cis-gene	48348	247	48101	4.83022e-34	-0.743227	-0.862893	-0.623562	0.0610532	flexnonsynmtr	Oncology	AARSD1:Q9BTE6:OID21311:v1:Oncology	6.41241e-33	-0.753047
CTSE	CTSE	cis-position, cis-gene	47955	474	47481	5.45315e-34	-0.552162	-0.641136	-0.463187	0.0453947	flexdmg	InflammationII	CTSE:P14091:OID30628:v1:InflammationII	2.73551e-32	-0.564294
CTSE	CTSE	cis-position, cis-gene	47955	474	47481	5.45315e-34	-0.552162	-0.641136	-0.463187	0.0453947	flexnonsynmtr	InflammationII	CTSE:P14091:OID30628:v1:InflammationII	2.73551e-32	-0.564294
GNPTAB	DPP7	trans-position, trans-gene	48191	265	47926	5.53842e-34	0.741501	0.622004	0.860998	0.0609674	flexnonsynmtr	Cardiometabolic	DPP7:Q9UHL4:OID20142:v1:Cardiometabolic	8.354e-35	0.81176
SIGLEC10	SIGLEC10	cis-position, cis-gene	48516	80	48436	5.75446e-34	-1.33425	-1.54933	-1.11917	0.109733	ptvraredmg	Inflammation	SIGLEC10:Q96LC7:OID20537:v1:Inflammation	2.69195e-33	-1.38854
CTBS	CTBS	cis-position, cis-gene	48411	29	48382	5.81806e-34	-2.21258	-2.56926	-1.85589	0.181982	raredmg	InflammationII	CTBS:Q01459:OID30710:v1:InflammationII	1.95246e-28	-2.1588
IL5RA	IL5RA	cis-position, cis-gene	48516	170	48346	6.20182e-34	-0.905442	-1.05147	-0.759413	0.074504	flexnonsynmtr	Inflammation	IL5RA:Q01344:OID20601:v1:Inflammation	1.46845e-34	-0.944019
CFD	CFD	cis-position, cis-gene	49054	131	48923	6.3329e-34	-1.01874	-1.18307	-0.854415	0.0838394	flexnonsynmtr	InflammationII	CFD:P00746:OID30738:v1:InflammationII	6.14253e-35	-1.06412
IDUA	IDUA	cis-position, cis-gene	48974	54	48920	6.52426e-34	-1.64052	-1.9052	-1.37585	0.135037	ptv	Oncology	IDUA:P35475:OID21468:v1:Oncology	1.01548e-33	-1.6612
ASGR1	L1CAM	trans-position, trans-gene	48716	73	48643	7.53725e-34	1.37096	1.14956	1.59236	0.112958	raredmg	Oncology	L1CAM:P32004:OID21484:v1:Oncology	6.82176e-34	1.40945
ASGR1	SIGLEC1	trans-position, trans-gene	48782	72	48710	8.01081e-34	1.39342	1.1683	1.61854	0.114856	raredmg	Inflammation	SIGLEC1:Q9BZZ2:OID20690:v1:Inflammation	2.33375e-31	1.37292
SIGLEC10	SIGLEC10	cis-position, cis-gene	48516	239	48277	8.36745e-34	-0.771217	-0.89585	-0.646584	0.063588	flexnonsynmtr	Inflammation	SIGLEC10:Q96LC7:OID20537:v1:Inflammation	1.2268e-32	-0.796317
JAM2	JAM2	cis-position, cis-gene	48990	50	48940	8.47246e-34	-1.62425	-1.88676	-1.36174	0.133934	ptvraredmg	Neurology	JAM2:P57087:OID21064:v1:Neurology	2.66016e-30	-1.58013
F7	F7	cis-position, cis-gene	48691	136	48555	8.70251e-34	-1.0143	-1.17826	-0.850336	0.0836527	ptvraredmg	Cardiometabolic	F7:P08709:OID20372:v1:Cardiometabolic	8.68682e-28	-0.97225
HGFAC	HGFAC	cis-position, cis-gene	48622	197	48425	8.82904e-34	-0.85093	-0.988495	-0.713364	0.0701861	raredmg	InflammationII	HGFAC:Q04756:OID30718:v1:InflammationII	8.84657e-29	-0.848657
ASGR1	CR1	trans-position, trans-gene	48862	140	48722	9.11876e-34	1.01304	0.84923	1.17685	0.0835757	flexnonsynmtr	InflammationII	CR1:P17927:OID30697:v1:InflammationII	2.5048e-27	0.973241
JAM2	JAM2	cis-position, cis-gene	48990	70	48920	9.31556e-34	-1.37213	-1.59404	-1.15022	0.113217	flexdmg	Neurology	JAM2:P57087:OID21064:v1:Neurology	4.95979e-27	-1.28491
CPB2	CPB2	cis-position, cis-gene	48973	28	48945	9.51858e-34	-2.24622	-2.60954	-1.8829	0.185367	UR	InflammationII	CPB2:Q96IY4:OID30734:v1:InflammationII	7.35987e-33	-2.25328
FLG	PSAPL1	trans-position, trans-gene	48778	626	48152	9.92811e-34	0.476672	0.399549	0.553795	0.0393481	ptv	OncologyII	PSAPL1:Q6NUJ1:OID31473:v1:OncologyII	7.79334e-30	0.470672
TALDO1	TALDO1	cis-position, cis-gene	48816	144	48672	1.05469e-33	-0.976282	-1.1343	-0.81826	0.0806228	flexnonsynmtr	CardiometabolicII	TALDO1:P37837:OID30414:v1:CardiometabolicII	2.4317e-31	-1.00467
DDHD2	DDHD2	cis-position, cis-gene	48880	229	48651	1.11768e-33	-0.780651	-0.907057	-0.654244	0.0644928	flexnonsynmtr	NeurologyII	DDHD2:O94830:OID31043:v1:NeurologyII	4.6417e-33	-0.800105
NME3	NME3	cis-position, cis-gene	48617	64	48553	1.16282e-33	-1.50514	-1.74893	-1.26136	0.124379	flexdmg	Inflammation	NME3:Q13232:OID20789:v1:Inflammation	6.70117e-28	-1.45109
LHPP	LHPP	cis-position, cis-gene	48616	62	48554	1.29606e-33	-1.48508	-1.72579	-1.24437	0.122812	flexdmg	Inflammation	LHPP:Q9H008:OID20749:v1:Inflammation	8.57229e-29	-1.53319
IGF2R	CTSO	trans-position, trans-gene	49113	239	48874	1.72963e-33	0.767096	0.642514	0.891679	0.0635622	ptvraredmg	Inflammation	CTSO:P43234:OID20660:v1:Inflammation	4.2585e-32	0.789096
CST3	CST3	cis-position, cis-gene	48681	30	48651	1.75323e-33	-2.02069	-2.3489	-1.69249	0.167451	flexdmg	Cardiometabolic	CST3:P01034:OID20400:v1:Cardiometabolic	1.73178e-33	-2.01835
CST3	CST3	cis-position, cis-gene	48681	30	48651	1.75323e-33	-2.02069	-2.3489	-1.69249	0.167451	ptvraredmg	Cardiometabolic	CST3:P01034:OID20400:v1:Cardiometabolic	1.73178e-33	-2.01835
LYPD3	LYPD3	cis-position, cis-gene	48328	73	48255	1.77434e-33	-1.39256	-1.61876	-1.16636	0.115407	ptvraredmg	Oncology	LYPD3:O95274:OID21530:v1:Oncology	4.20495e-35	-1.45759
ASGR1	PTPRC	trans-position, trans-gene	48979	73	48906	1.85216e-33	1.39378	1.16731	1.62025	0.115544	raredmg	CardiometabolicII	PTPRC:P08575:OID30380:v1:CardiometabolicII	2.35811e-32	1.4084
DCXR	DCXR	cis-position, cis-gene	48716	54	48662	1.89365e-33	-1.52657	-1.77465	-1.27849	0.12657	ptvraredmg	Oncology	DCXR:Q7Z4W1:OID21480:v1:Oncology	9.3991e-29	-1.51209
VIT	VIT	cis-position, cis-gene	48975	180	48795	1.96659e-33	-0.799787	-0.929793	-0.669781	0.0663291	raredmgmtr	CardiometabolicII	VIT:Q6UXI7:OID30334:v1:CardiometabolicII	9.58117e-25	-0.737701
MRI1	MRI1	cis-position, cis-gene	47689	102	47587	2.22841e-33	-1.18083	-1.37293	-0.988724	0.0980123	raredmg	NeurologyII	MRI1:Q9BV20:OID30891:v1:NeurologyII	7.74746e-27	-1.1793
STAB1	EGFLAM	trans-position, trans-gene	48778	1355	47423	2.24065e-33	0.32749	0.274209	0.380772	0.0271841	flexdmg	OncologyII	EGFLAM:Q63HQ2:OID31496:v1:OncologyII	7.04594e-30	0.323514
SMPD1	SMPD1	cis-position, cis-gene	48745	347	48398	2.33997e-33	-0.63521	-0.738586	-0.531833	0.0527428	ptvraredmg	Neurology	SMPD1:P17405:OID21028:v1:Neurology	7.9841e-32	-0.665079
STAB1	NRP2	trans-position, trans-gene	48579	193	48386	2.48463e-33	0.824439	0.690211	0.958666	0.068483	ptv	Neurology	NRP2:O60462:OID21081:v1:Neurology	4.28631e-32	0.827244
FGFBP2	FGFBP2	cis-position, cis-gene	48979	21	48958	2.48734e-33	-2.58963	-3.01125	-2.168	0.215113	ptvraredmg	CardiometabolicII	FGFBP2:Q9BYJ0:OID30395:v1:CardiometabolicII	9.10871e-31	-2.60983
FGFBP2	FGFBP2	cis-position, cis-gene	48979	21	48958	2.48734e-33	-2.58963	-3.01125	-2.168	0.215113	flexdmg	CardiometabolicII	FGFBP2:Q9BYJ0:OID30395:v1:CardiometabolicII	9.10871e-31	-2.60983
CD55	CD55	cis-position, cis-gene	46894	30	46864	2.53499e-33	-2.11305	-2.45711	-1.76898	0.175542	ptv	Cardiometabolic	CD55:P08174:OID20377:v1:Cardiometabolic	1.51502e-33	-2.18746
ASGR1	CD80	trans-position, trans-gene	48975	110	48865	2.64917e-33	1.10338	0.923662	1.28311	0.0916949	flexdmg	CardiometabolicII	CD80:P33681:OID30291:v1:CardiometabolicII	4.38079e-33	1.11913
ASGR1	CD80	trans-position, trans-gene	48975	110	48865	2.64917e-33	1.10338	0.923662	1.28311	0.0916949	ptvraredmg	CardiometabolicII	CD80:P33681:OID30291:v1:CardiometabolicII	4.38079e-33	1.11913
CCS	CCS	cis-position, cis-gene	48204	168	48036	2.67068e-33	-0.899526	-1.04605	-0.753001	0.0747568	flexdmg	Neurology	CCS:O14618:OID20973:v1:Neurology	2.50728e-31	-0.914883
CLU	CLU	cis-position, cis-gene	49054	49	49005	2.80407e-33	-1.68341	-1.95772	-1.4091	0.139952	ptvraredmg	InflammationII	CLU:P10909:OID30732:v1:InflammationII	1.07659e-28	-1.65021
AARSD1	AARSD1	cis-position, cis-gene	48348	50	48298	2.86301e-33	-1.62869	-1.89412	-1.36327	0.135421	raredmgmtr	Oncology	AARSD1:Q9BTE6:OID21311:v1:Oncology	4.68049e-32	-1.65697
DCBLD2	DCBLD2	cis-position, cis-gene	48716	321	48395	2.91628e-33	-0.639899	-0.744197	-0.535602	0.0532127	flexdmg	Oncology	DCBLD2:Q96PD2:OID21474:v1:Oncology	1.60306e-32	-0.659702
MSR1	LGALS3BP	trans-position, trans-gene	49054	132	48922	3.14646e-33	1.03669	0.867629	1.20575	0.0862545	raredmg	InflammationII	LGALS3BP:Q08380:OID30765:v1:InflammationII	6.77831e-32	1.07881
LGALS9	LGALS9	cis-position, cis-gene	48548	42	48506	3.28474e-33	-1.74324	-2.02761	-1.45888	0.145083	raredmg	Inflammation	LGALS9:O00182:OID20781:v1:Inflammation	2.29236e-29	-1.68708
CD46	CD46	cis-position, cis-gene	48295	49	48246	3.29424e-33	-1.67787	-1.95158	-1.40417	0.139645	ptvraredmg	Cardiometabolic	CD46:P15529:OID20380:v1:Cardiometabolic	8.45868e-33	-1.75089
SERPINF1	SERPINF1	cis-position, cis-gene	48414	20	48394	3.59221e-33	-2.56575	-2.98454	-2.14696	0.213668	ptv	InflammationII	SERPINF1:P36955:OID30757:v1:InflammationII	5.8469e-34	-2.67327
TF	TF	cis-position, cis-gene	49054	128	48926	3.7117e-33	-1.05196	-1.22371	-0.880216	0.0876252	flexdmg	InflammationII	TF:P02787:OID30783:v1:InflammationII	8.4722e-33	-1.09603
QDPR	QDPR	cis-position, cis-gene	48353	101	48252	3.83237e-33	-1.17352	-1.36515	-0.981884	0.0977708	raredmg	Cardiometabolic	QDPR:P09417:OID20174:v1:Cardiometabolic	2.73308e-26	-1.10007
STAB1	EGFLAM	trans-position, trans-gene	48778	834	47944	3.8573e-33	0.413659	0.346106	0.481212	0.0344655	ptvraredmg	OncologyII	EGFLAM:Q63HQ2:OID31496:v1:OncologyII	2.03236e-29	0.41729
HYOU1	HYOU1	cis-position, cis-gene	49169	135	49034	3.89227e-33	-1.01385	-1.17943	-0.848274	0.0844787	flexdmg	Cardiometabolic	HYOU1:Q9Y4L1:OID20300:v1:Cardiometabolic	1.14114e-31	-1.02682
FGB	FGA	cis-position, trans-gene	48058	23	48035	4.02118e-33	-2.38654	-2.77638	-1.9967	0.198898	ptv	InflammationII	FGA:P02671:OID30788:v1:InflammationII	5.17038e-33	-2.38461
IFNAR1	IFNAR1	cis-position, cis-gene	48778	68	48710	4.10614e-33	-1.43698	-1.67175	-1.20221	0.119779	flexdmg	OncologyII	IFNAR1:P17181:OID31491:v1:OncologyII	1.11614e-27	-1.37694
VIT	VIT	cis-position, cis-gene	48975	46	48929	4.12859e-33	-1.57182	-1.82863	-1.31501	0.131024	ptv	CardiometabolicII	VIT:Q6UXI7:OID30334:v1:CardiometabolicII	6.98267e-29	-1.58449
TET2	FLT3LG	trans-position, trans-gene	49113	96	49017	4.33465e-33	-1.16297	-1.35304	-0.972896	0.0969759	UR	Inflammation	FLT3LG:P49771:OID20661:v1:Inflammation	3.31949e-33	-1.1963
STAB1	KCTD5	trans-position, trans-gene	47972	1325	46647	4.53094e-33	0.324849	0.271741	0.377957	0.0270958	flexdmg	NeurologyII	KCTD5:Q9NXV2:OID31148:v1:NeurologyII	4.89113e-28	0.312077
STAB1	NPTX2	trans-position, trans-gene	48979	197	48782	4.69491e-33	0.723369	0.605078	0.841661	0.0603525	ptv	CardiometabolicII	NPTX2:P47972:OID30390:v1:CardiometabolicII	1.27312e-33	0.742353
TP53I3	TP53I3	cis-position, cis-gene	47064	108	46956	4.72395e-33	-1.13376	-1.31917	-0.948356	0.0945936	flexnonsynmtr	InflammationII	TP53I3:Q53FA7:OID30632:v1:InflammationII	1.13917e-28	-1.15312
ASGR1	ASGR1	cis-position, cis-gene	48204	108	48096	4.75031e-33	-1.12079	-1.30408	-0.937497	0.0935168	flexdmg	Neurology	ASGR1:P07306:OID20990:v1:Neurology	2.35367e-37	-1.22199
ASGR1	ASGR1	cis-position, cis-gene	48204	108	48096	4.75031e-33	-1.12079	-1.30408	-0.937497	0.0935168	ptvraredmg	Neurology	ASGR1:P07306:OID20990:v1:Neurology	2.35367e-37	-1.22199
CLEC1A	CLEC1A	cis-position, cis-gene	47710	37	47673	4.7541e-33	-1.92797	-2.24327	-1.61267	0.160866	raredmg	Cardiometabolic	CLEC1A:Q8NC01:OID20099:v1:Cardiometabolic	2.0858e-33	-1.96238
WFIKKN2	WFIKKN2	cis-position, cis-gene	48617	32	48585	5.14694e-33	-2.08534	-2.42657	-1.74411	0.174095	URmtr	Inflammation	WFIKKN2:Q8TEU8:OID20785:v1:Inflammation	6.61957e-30	-2.04422
GNPTAB	SMPD1	trans-position, trans-gene	48745	264	48481	5.39973e-33	0.723368	0.604963	0.841774	0.0604108	flexnonsynmtr	Neurology	SMPD1:P17405:OID21028:v1:Neurology	5.78602e-35	0.810626
PCSK9	PCSK9	cis-position, cis-gene	49169	140	49029	5.48233e-33	-0.98396	-1.14504	-0.822881	0.0821828	raredmg	Cardiometabolic	PCSK9:Q8NBP7:OID20235:v1:Cardiometabolic	5.73017e-35	-1.15263
COMT	COMT	cis-position, cis-gene	47200	97	47103	5.84006e-33	-1.19753	-1.39365	-1.00141	0.100061	flexnonsynmtr	Cardiometabolic	COMT:P21964:OID20086:v1:Cardiometabolic	1.77778e-32	-1.21275
STAB1	LTBP2	trans-position, trans-gene	49169	644	48525	5.87037e-33	0.398144	0.332935	0.463353	0.0332698	raredmg	Cardiometabolic	LTBP2:Q14767:OID20254:v1:Cardiometabolic	5.24084e-27	0.38576
KEL	KEL	cis-position, cis-gene	47468	51	47417	5.97857e-33	-1.59807	-1.85983	-1.33631	0.133552	ptv	Neurology	KEL:P23276:OID20881:v1:Neurology	6.28471e-30	-1.58254
TET2	FLT3LG	trans-position, trans-gene	49113	81	49032	5.99484e-33	-1.26306	-1.46996	-1.05616	0.105559	URmtr	Inflammation	FLT3LG:P49771:OID20661:v1:Inflammation	4.27961e-34	-1.31007
SERPINB8	SERPINB8	cis-position, cis-gene	49113	24	49089	6.02968e-33	-2.40014	-2.79332	-2.00697	0.200598	ptv	Inflammation	SERPINB8:P50452:OID20630:v1:Inflammation	1.27361e-21	-2.42095
SORCS2	SORCS2	cis-position, cis-gene	47434	74	47360	6.96369e-33	-1.29569	-1.50815	-1.08323	0.108396	UR	Oncology	SORCS2:Q96PQ0:OID21262:v1:Oncology	2.0255e-29	-1.33236
TINAGL1	TINAGL1	cis-position, cis-gene	48421	162	48259	7.18669e-33	-0.904429	-1.05277	-0.756092	0.0756818	flexnonsynmtr	Cardiometabolic	TINAGL1:Q9GZM7:OID20180:v1:Cardiometabolic	6.72894e-30	-0.886501
AHSP	AHSP	cis-position, cis-gene	48498	69	48429	7.38268e-33	-1.36812	-1.59255	-1.14369	0.114504	flexdmg	Neurology	AHSP:Q9NZD4:OID21078:v1:Neurology	6.87822e-32	-1.39416
STAB2	DCTPP1	trans-position, trans-gene	48580	1111	47469	7.4595e-33	0.348929	0.291685	0.406172	0.0292057	flexdmg	Cardiometabolic	DCTPP1:Q9H773:OID20148:v1:Cardiometabolic	1.20774e-28	0.343834
QSOX1	QSOX1	cis-position, cis-gene	48216	23	48193	7.81733e-33	-2.44927	-2.85121	-2.04733	0.205072	ptv	InflammationII	QSOX1:O00391:OID30729:v1:InflammationII	3.49683e-30	-2.51959
VNN2	VNN2	cis-position, cis-gene	48348	217	48131	8.66031e-33	-0.800571	-0.932046	-0.669097	0.0670783	flexnonsynmtr	Oncology	VNN2:O95498:OID21310:v1:Oncology	2.26695e-30	-0.794568
TIE1	TIE1	cis-position, cis-gene	49169	242	48927	9.54168e-33	-0.763077	-0.888481	-0.637674	0.0639809	raredmg	Cardiometabolic	TIE1:P35590:OID20303:v1:Cardiometabolic	5.42413e-30	-0.747065
DPP7	DPP7	cis-position, cis-gene	48191	151	48040	9.6321e-33	-0.962027	-1.12013	-0.80392	0.0806662	raredmg	Cardiometabolic	DPP7:Q9UHL4:OID20142:v1:Cardiometabolic	1.2593e-24	-0.883498
ASGR1	PLAU	trans-position, trans-gene	48579	72	48507	1.00311e-32	1.36207	1.13815	1.58598	0.114243	raredmg	Neurology	PLAU:P00749:OID21124:v1:Neurology	1.21429e-32	1.38879
F10	F10	cis-position, cis-gene	49027	161	48866	1.03561e-32	-0.928774	-1.0815	-0.776053	0.0779185	raredmg	InflammationII	F10:P00742:OID30684:v1:InflammationII	1.41585e-34	-1.00856
CR2	CR2	cis-position, cis-gene	48762	156	48606	1.10103e-32	-0.941443	-1.09631	-0.786573	0.079015	raredmg	Cardiometabolic	CR2:P20023:OID20393:v1:Cardiometabolic	6.08847e-28	-0.897688
AGER	AGER	cis-position, cis-gene	48453	196	48257	1.12345e-32	-0.822553	-0.957884	-0.687222	0.069046	flexdmg	Inflammation	AGER:Q15109:OID20756:v1:Inflammation	7.33843e-33	-0.866191
GNPTAB	NAGA	trans-position, trans-gene	47512	82	47430	1.22143e-32	1.30163	1.08736	1.51591	0.109323	ptv	InflammationII	NAGA:P17050:OID30509:v1:InflammationII	6.03124e-33	1.38155
GNPTAB	PRCP	trans-position, trans-gene	48863	268	48595	1.23633e-32	0.699854	0.584632	0.815076	0.0587864	flexnonsynmtr	Cardiometabolic	PRCP:P42785:OID20337:v1:Cardiometabolic	2.46293e-32	0.751868
MOCS2	MOCS2	cis-position, cis-gene	47955	88	47867	1.27828e-32	-1.2505	-1.45643	-1.04458	0.105063	raredmg	InflammationII	MOCS2:O96007:OID30638:v1:InflammationII	1.06817e-27	-1.20131
QDPR	QDPR	cis-position, cis-gene	48353	184	48169	1.34678e-32	-0.862636	-1.00474	-0.72053	0.0725028	flexdmg	Cardiometabolic	QDPR:P09417:OID20174:v1:Cardiometabolic	7.20006e-28	-0.828828
KEL	KEL	cis-position, cis-gene	47468	208	47260	1.39208e-32	-0.788077	-0.917929	-0.658224	0.0662507	raredmg	Neurology	KEL:P23276:OID20881:v1:Neurology	4.64638e-29	-0.79516
ASGR1	ADGRE1	trans-position, trans-gene	48778	109	48669	1.42198e-32	1.1233	0.93818	1.30842	0.0944477	flexdmg	OncologyII	ADGRE1:Q14246:OID31483:v1:OncologyII	1.56043e-31	1.12719
ASGR1	ADGRE1	trans-position, trans-gene	48778	109	48669	1.42198e-32	1.1233	0.93818	1.30842	0.0944477	ptvraredmg	OncologyII	ADGRE1:Q14246:OID31483:v1:OncologyII	1.56043e-31	1.12719
OGFR	OGFR	cis-position, cis-gene	48348	32	48316	1.45463e-32	-2.01434	-2.34635	-1.68233	0.169393	ptv	Oncology	OGFR:Q9NZT2:OID21360:v1:Oncology	2.98393e-31	-2.03407
B3GNT7	B3GNT7	cis-position, cis-gene	47733	94	47639	1.48281e-32	-1.17369	-1.36717	-0.980213	0.0987122	flexnonsynmtr	CardiometabolicII	B3GNT7:Q8NFL0:OID30281:v1:CardiometabolicII	2.95795e-37	-1.30444
CTSF	CTSF	cis-position, cis-gene	48716	113	48603	1.48668e-32	-1.0856	-1.26456	-0.906638	0.0913064	flexnonsynmtr	Oncology	CTSF:Q9UBX1:OID21500:v1:Oncology	2.52979e-27	-1.02525
AMPD3	AMPD3	cis-position, cis-gene	48847	46	48801	1.55914e-32	-1.70473	-1.98585	-1.42361	0.143428	ptv	NeurologyII	AMPD3:Q01432:OID31139:v1:NeurologyII	1.4522e-25	-1.64571
CYTL1	CYTL1	cis-position, cis-gene	48979	79	48900	1.6123e-32	-1.27129	-1.48098	-1.0616	0.106986	flexnonsynmtr	CardiometabolicII	CYTL1:Q9NRR1:OID30374:v1:CardiometabolicII	1.20143e-29	-1.33682
SIGLEC10	SIGLEC10	cis-position, cis-gene	48516	85	48431	1.64823e-32	-1.26498	-1.47366	-1.05629	0.10647	flexdmg	Inflammation	SIGLEC10:Q96LC7:OID20537:v1:Inflammation	1.9743e-32	-1.33297
HYOU1	HYOU1	cis-position, cis-gene	49169	132	49037	1.7164e-32	-1.01475	-1.18221	-0.847301	0.085435	ptvraredmg	Cardiometabolic	HYOU1:Q9Y4L1:OID20300:v1:Cardiometabolic	4.45527e-31	-1.02487
FLG	PSAPL1	trans-position, trans-gene	48778	638	48140	1.86996e-32	0.462746	0.386338	0.539153	0.0389832	flexdmg	OncologyII	PSAPL1:Q6NUJ1:OID31473:v1:OncologyII	1.4334e-28	0.455205
FLG	PSAPL1	trans-position, trans-gene	48778	638	48140	1.86996e-32	0.462746	0.386338	0.539153	0.0389832	ptvraredmg	OncologyII	PSAPL1:Q6NUJ1:OID31473:v1:OncologyII	1.4334e-28	0.455205
MEGF9	MEGF9	cis-position, cis-gene	49015	163	48852	1.96243e-32	-0.919095	-1.07091	-0.767283	0.0774542	flexnonsynmtr	Cardiometabolic	MEGF9:Q9H1U4:OID20285:v1:Cardiometabolic	3.28898e-32	-0.963348
ITPA	ITPA	cis-position, cis-gene	47374	82	47292	2.1778e-32	-1.29167	-1.50517	-1.07816	0.108929	flexdmg	CardiometabolicII	ITPA:Q9BY32:OID30082:v1:CardiometabolicII	3.68004e-30	-1.28971
LYPD3	LYPD3	cis-position, cis-gene	48328	89	48239	2.19109e-32	-1.23959	-1.4445	-1.03469	0.104544	flexdmg	Oncology	LYPD3:O95274:OID21530:v1:Oncology	1.17674e-33	-1.28478
PAXX	PAXX	cis-position, cis-gene	47955	24	47931	2.22128e-32	-2.36311	-2.75377	-1.97245	0.199316	ptv	InflammationII	PAXX:Q9BUH6:OID30591:v1:InflammationII	1.93641e-30	-2.38603
STAB1	PHYKPL	trans-position, trans-gene	47955	1332	46623	2.44407e-32	0.324157	0.270532	0.377782	0.0273596	flexdmg	InflammationII	PHYKPL:Q8IUZ5:OID30634:v1:InflammationII	2.20897e-27	0.310299
MIA	MIA	cis-position, cis-gene	48716	20	48696	2.48819e-32	-2.60211	-3.03264	-2.17159	0.219654	raredmg	Oncology	MIA:Q16674:OID21531:v1:Oncology	2.85521e-26	-2.52433
MAN2B2	MAN2B2	cis-position, cis-gene	48975	727	48248	2.50707e-32	-0.43262	-0.504202	-0.361038	0.0365212	flexdmg	CardiometabolicII	MAN2B2:Q9Y2E5:OID30306:v1:CardiometabolicII	1.09431e-34	-0.485354
NHLRC3	NHLRC3	cis-position, cis-gene	46882	60	46822	2.554e-32	-1.48809	-1.73434	-1.24184	0.125635	raredmg	InflammationII	NHLRC3:Q5JS37:OID30614:v1:InflammationII	2.52323e-27	-1.55566
NPL	NPL	cis-position, cis-gene	48975	53	48922	2.76281e-32	-1.45256	-1.69307	-1.21205	0.122708	raredmgmtr	CardiometabolicII	NPL:Q9BXD5:OID30329:v1:CardiometabolicII	1.54555e-27	-1.44091
CCS	CCS	cis-position, cis-gene	48204	134	48070	2.81493e-32	-0.990496	-1.15452	-0.826474	0.0836841	ptvraredmg	Neurology	CCS:O14618:OID20973:v1:Neurology	7.9001e-31	-0.996136
MYOC	MYOC	cis-position, cis-gene	48579	147	48432	3.5199e-32	-0.930905	-1.08531	-0.776505	0.0787752	ptvraredmg	Neurology	MYOC:Q99972:OID21121:v1:Neurology	6.45498e-31	-0.954764
STAB1	FBLN2	trans-position, trans-gene	48979	133	48846	3.67929e-32	0.97354	0.812016	1.13506	0.0824096	URmtr	CardiometabolicII	FBLN2:P98095:OID30378:v1:CardiometabolicII	5.82996e-27	0.963096
STAB1	OMD	trans-position, trans-gene	48782	132	48650	4.0267e-32	0.980664	0.817854	1.14347	0.0830659	URmtr	Inflammation	OMD:Q99983:OID20725:v1:Inflammation	2.93272e-31	1.06385
ENTPD5	ENTPD5	cis-position, cis-gene	47710	81	47629	4.06546e-32	-1.29061	-1.50489	-1.07633	0.109326	ptvraredmg	Cardiometabolic	ENTPD5:O75356:OID20104:v1:Cardiometabolic	1.11871e-30	-1.27945
ENTPD5	ENTPD5	cis-position, cis-gene	47710	81	47629	4.06546e-32	-1.29061	-1.50489	-1.07633	0.109326	flexdmg	Cardiometabolic	ENTPD5:O75356:OID20104:v1:Cardiometabolic	1.11871e-30	-1.27945
ADAMTS8	ADAMTS8	cis-position, cis-gene	48716	42	48674	4.55795e-32	-1.80781	-2.1082	-1.50741	0.153263	ptv	Oncology	ADAMTS8:Q9UP79:OID21502:v1:Oncology	2.60866e-28	-1.79897
STAB1	NOTCH3	trans-position, trans-gene	49169	1047	48122	4.67394e-32	0.343985	0.286815	0.401155	0.029168	flexnonsynmtr	Cardiometabolic	NOTCH3:Q9UM47:OID20253:v1:Cardiometabolic	9.19559e-31	0.356586
COL18A1	COL4A1	trans-position, trans-gene	48580	127	48453	4.68256e-32	1.03567	0.86354	1.20779	0.0878193	ptv	Cardiometabolic	COL4A1:P02462:OID20208:v1:Cardiometabolic	3.22893e-29	1.02158
KLRF1	KLRF1	cis-position, cis-gene	47590	35	47555	4.87451e-32	-1.91328	-2.23135	-1.5952	0.16228	flexdmg	InflammationII	KLRF1:Q9NZS2:OID30464:v1:InflammationII	9.33477e-30	-1.87181
C1QTNF1	C1QTNF1	cis-position, cis-gene	48761	134	48627	4.89328e-32	-1.00178	-1.16832	-0.835228	0.0849725	flexdmg	Cardiometabolic	C1QTNF1:Q9BXJ1:OID20367:v1:Cardiometabolic	3.92354e-32	-1.03723
STAB1	SORT1	trans-position, trans-gene	48503	1347	47156	4.9287e-32	0.320646	0.267336	0.373957	0.0271991	flexdmg	Cardiometabolic	SORT1:Q99523:OID20213:v1:Cardiometabolic	8.14437e-29	0.316032
ITIH4	ITIH4	cis-position, cis-gene	49054	225	48829	5.15062e-32	-0.746638	-0.870814	-0.622462	0.0633548	flexdmg	InflammationII	ITIH4:Q14624:OID30762:v1:InflammationII	7.24242e-32	-0.780689
SETX	AFP	trans-position, trans-gene	48047	785	47262	5.26882e-32	0.407415	0.339647	0.475184	0.0345757	flexdmg	Neurology	AFP:P02771:OID20978:v1:Neurology	8.60827e-35	0.44287
ACP5	ACP5	cis-position, cis-gene	48787	100	48687	5.5122e-32	-1.11801	-1.30403	-0.931976	0.0949123	ptvraredmg	Cardiometabolic	ACP5:P13686:OID20314:v1:Cardiometabolic	2.25781e-27	-1.06233
LCAT	KITLG	trans-position, trans-gene	48580	67	48513	5.76147e-32	-1.42086	-1.65735	-1.18436	0.120661	raredmgmtr	Cardiometabolic	KITLG:P21583:OID20196:v1:Cardiometabolic	9.10467e-31	-1.41112
C1QTNF5	C1QTNF5	cis-position, cis-gene	47955	69	47886	5.83312e-32	-1.40776	-1.64209	-1.17342	0.119558	flexdmg	InflammationII	C1QTNF5:Q9BXJ0:OID30618:v1:InflammationII	1.2243e-25	-1.37732
STAB1	NPTX2	trans-position, trans-gene	48979	1044	47935	6.0998e-32	0.31146	0.259597	0.363323	0.0264605	flexnonsynmtr	CardiometabolicII	NPTX2:P47972:OID30390:v1:CardiometabolicII	2.49438e-30	0.319931
EDA2R	EDA2R	cis-position, cis-gene	48974	32	48942	6.2501e-32	-1.61049	-1.87871	-1.34227	0.136846	ptvraredmg	Oncology	EDA2R:Q9HAV5:OID21451:v1:Oncology	5.37526e-19	-1.35006
ECM1	ECM1	cis-position, cis-gene	47911	55	47856	7.76219e-32	-1.57048	-1.83245	-1.30852	0.133652	ptv	InflammationII	ECM1:Q16610:OID30736:v1:InflammationII	1.2993e-33	-1.64568
STAB1	MYOC	trans-position, trans-gene	48579	1029	47550	7.92018e-32	0.35321	0.294285	0.412135	0.0300637	flexnonsynmtr	Neurology	MYOC:Q99972:OID21121:v1:Neurology	5.02041e-30	0.362947
ECM1	ECM1	cis-position, cis-gene	47911	233	47678	8.30796e-32	-0.764105	-0.891621	-0.636588	0.0650592	flexnonsynmtr	InflammationII	ECM1:Q16610:OID30736:v1:InflammationII	1.46388e-30	-0.785876
SIGLEC1	PKD1	trans-position, trans-gene	48975	540	48435	8.51586e-32	0.466444	0.388586	0.544301	0.0397227	flexdmg	CardiometabolicII	PKD1:P98161:OID30328:v1:CardiometabolicII	5.53384e-30	0.469173
LRPAP1	LRPAP1	cis-position, cis-gene	48990	183	48807	8.52691e-32	0.848862	0.707172	0.990552	0.0722905	flexdmg	Neurology	LRPAP1:P30533:OID21059:v1:Neurology	1.29481e-29	0.857569
MMP8	MMP8	cis-position, cis-gene	48906	72	48834	8.61411e-32	-1.36626	-1.59433	-1.13819	0.116361	ptv	Neurology	MMP8:P22894:OID21019:v1:Neurology	3.1417e-32	-1.39462
MMP8	MMP8	cis-position, cis-gene	48906	169	48737	8.63352e-32	-0.892577	-1.04158	-0.743577	0.0760201	flexdmg	Neurology	MMP8:P22894:OID21019:v1:Neurology	6.37588e-34	-0.951375
GGT5	GGT5	cis-position, cis-gene	48204	26	48178	1.03396e-31	-2.23662	-2.61047	-1.86277	0.190738	UR	Neurology	GGT5:P36269:OID20909:v1:Neurology	3.94055e-31	-2.29816
B4GALNT3	PTPRZ1	trans-position, trans-gene	48975	376	48599	1.09186e-31	0.548847	0.45707	0.640623	0.0468244	flexdmg	CardiometabolicII	PTPRZ1:P23471:OID30343:v1:CardiometabolicII	2.19376e-31	0.575079
STAB1	PLA2G10	trans-position, trans-gene	48204	822	47382	1.17796e-31	0.398951	0.332204	0.465698	0.0340545	ptvraredmg	Neurology	PLA2G10:O15496:OID21002:v1:Neurology	8.49137e-27	0.39101
TALDO1	TALDO1	cis-position, cis-gene	48816	166	48650	1.2398e-31	-0.879449	-1.02664	-0.732255	0.0750984	ptvraredmg	CardiometabolicII	TALDO1:P37837:OID30414:v1:CardiometabolicII	1.11688e-28	-0.875891
GUSB	GUSB	cis-position, cis-gene	48787	144	48643	1.2411e-31	-0.920001	-1.07398	-0.766019	0.0785618	raredmg	Cardiometabolic	GUSB:P08236:OID20296:v1:Cardiometabolic	1.64215e-31	-0.967441
KYNU	KYNU	cis-position, cis-gene	49113	29	49084	1.24427e-31	-2.08941	-2.43912	-1.73969	0.178425	UR	Inflammation	KYNU:Q16719:OID20669:v1:Inflammation	1.74228e-32	-2.19051
MSR1	C1QTNF5	trans-position, trans-gene	47955	128	47827	1.28247e-31	1.02828	0.856138	1.20043	0.0878282	raredmg	InflammationII	C1QTNF5:Q9BXJ0:OID30618:v1:InflammationII	7.42947e-30	1.06139
STAB1	NELL2	trans-position, trans-gene	48782	645	48137	1.32845e-31	0.449216	0.373993	0.52444	0.038379	raredmg	Inflammation	NELL2:Q99435:OID20706:v1:Inflammation	2.47902e-26	0.440258
SLC10A2	EPCAM	trans-position, trans-gene	48536	218	48318	1.35488e-31	-0.779667	-0.910243	-0.64909	0.0666204	flexdmg	Inflammation	EPCAM:P16422:OID20743:v1:Inflammation	1.38e-30	-0.8035
MEGF10	MEGF10	cis-position, cis-gene	48536	227	48309	1.37184e-31	-0.758605	-0.885666	-0.631544	0.0648266	raredmg	Inflammation	MEGF10:Q96KG7:OID20746:v1:Inflammation	2.77376e-30	-0.79221
IGF2R	IGF2R	cis-position, cis-gene	48579	239	48340	1.41149e-31	-0.739603	-0.863507	-0.615699	0.0632159	ptvraredmg	Neurology	IGF2R:P11717:OID21146:v1:Neurology	2.08026e-29	-0.749188
FTCD	FTCD	cis-position, cis-gene	48769	394	48375	1.43241e-31	-0.572594	-0.66853	-0.476658	0.0489466	flexdmg	NeurologyII	FTCD:O95954:OID31137:v1:NeurologyII	2.59352e-33	-0.608035
EDA2R	EDA2R	cis-position, cis-gene	48974	12	48962	1.48266e-31	-2.6133	-3.05126	-2.17534	0.223447	ptv	Oncology	EDA2R:Q9HAV5:OID21451:v1:Oncology	3.22618e-19	-2.44873
SERPIND1	SERPIND1	cis-position, cis-gene	48973	38	48935	1.49729e-31	-1.86433	-2.17679	-1.55187	0.159419	UR	InflammationII	SERPIND1:P05546:OID30767:v1:InflammationII	1.53119e-29	-1.92734
PRCP	PRCP	cis-position, cis-gene	48863	19	48844	1.50027e-31	-2.57464	-3.00616	-2.14312	0.22016	raredmgmtr	Cardiometabolic	PRCP:P42785:OID20337:v1:Cardiometabolic	7.78478e-30	-2.63284
ASGR1	MSR1	trans-position, trans-gene	48990	75	48915	1.64299e-31	1.25993	1.04862	1.47123	0.107809	raredmg	Neurology	MSR1:P21757:OID21063:v1:Neurology	3.34929e-29	1.23648
ASS1	ASS1	cis-position, cis-gene	47374	172	47202	1.67277e-31	-0.844946	-0.98667	-0.703221	0.072308	ptvraredmg	CardiometabolicII	ASS1:P00966:OID30170:v1:CardiometabolicII	1.88378e-29	-0.862904
ASGR1	ITGB1	trans-position, trans-gene	48528	108	48420	1.69381e-31	1.07406	0.893884	1.25423	0.0919247	flexdmg	Cardiometabolic	ITGB1:P05556:OID20376:v1:Cardiometabolic	2.31382e-30	1.0769
ASGR1	ITGB1	trans-position, trans-gene	48528	108	48420	1.69381e-31	1.07406	0.893884	1.25423	0.0919247	ptvraredmg	Cardiometabolic	ITGB1:P05556:OID20376:v1:Cardiometabolic	2.31382e-30	1.0769
HAGH	HAGH	cis-position, cis-gene	48834	358	48476	1.7437e-31	-0.59077	-0.689893	-0.491647	0.0505728	flexdmg	Oncology	HAGH:Q16775:OID21459:v1:Oncology	5.13338e-32	-0.628976
LGALS9	LGALS9	cis-position, cis-gene	48548	27	48521	1.85034e-31	-2.11263	-2.46725	-1.758	0.180929	raredmgmtr	Inflammation	LGALS9:O00182:OID20781:v1:Inflammation	3.16024e-27	-2.06557
KLK6	KLK6	cis-position, cis-gene	48636	73	48563	1.89975e-31	-1.33771	-1.5623	-1.11312	0.114586	flexdmg	Oncology	KLK6:Q92876:OID21526:v1:Oncology	4.46092e-31	-1.40575
TACSTD2	TACSTD2	cis-position, cis-gene	42974	75	42899	1.90059e-31	-1.33736	-1.56187	-1.11285	0.114545	ptvraredmg	Oncology	TACSTD2:P09758:OID21447:v1:Oncology	7.37976e-31	-1.41024
CD300E	CD300E	cis-position, cis-gene	48814	45	48769	1.92161e-31	-1.66703	-1.94693	-1.38713	0.142807	flexdmg	Oncology	CD300E:Q496F6:OID21418:v1:Oncology	6.36123e-29	-1.64709
CD300E	CD300E	cis-position, cis-gene	48814	45	48769	1.92161e-31	-1.66703	-1.94693	-1.38713	0.142807	ptvraredmg	Oncology	CD300E:Q496F6:OID21418:v1:Oncology	6.36123e-29	-1.64709
AARSD1	AARSD1	cis-position, cis-gene	48348	45	48303	1.97886e-31	-1.66652	-1.9464	-1.38665	0.142793	UR	Oncology	AARSD1:Q9BTE6:OID21311:v1:Oncology	9.0187e-30	-1.75363
TCN1	TCN1	cis-position, cis-gene	48101	287	47814	2.11132e-31	-0.684085	-0.799024	-0.569145	0.0586422	flexnonsynmtr	InflammationII	TCN1:P20061:OID30687:v1:InflammationII	3.35277e-30	-0.692226
GNPTAB	RNASET2	trans-position, trans-gene	48935	88	48847	2.26058e-31	1.20177	0.999744	1.40379	0.103073	ptv	Cardiometabolic	RNASET2:O00584:OID20321:v1:Cardiometabolic	1.01075e-30	1.27646
HEPACAM2	HEPACAM2	cis-position, cis-gene	48847	206	48641	2.42032e-31	-0.807813	-0.943679	-0.671947	0.0693187	flexnonsynmtr	NeurologyII	HEPACAM2:A8MVW5:OID31151:v1:NeurologyII	8.09528e-29	-0.796807
INHBC	INHBC	cis-position, cis-gene	48579	70	48509	2.61975e-31	-1.36426	-1.59385	-1.13468	0.117136	raredmg	Neurology	INHBC:P55103:OID21093:v1:Neurology	3.21007e-29	-1.38345
STAB2	STAB2	cis-position, cis-gene	48979	1126	47853	2.70713e-31	-0.341895	-0.399445	-0.284344	0.0293623	flexdmg	CardiometabolicII	STAB2:Q8WWQ8:OID30401:v1:CardiometabolicII	4.63644e-28	-0.343744
GPLD1	CPM	trans-position, trans-gene	48746	326	48420	2.71889e-31	-0.609527	-0.71213	-0.506924	0.0523483	flexdmg	Neurology	CPM:P14384:OID21054:v1:Neurology	3.81066e-28	-0.62366
TSHR	TSHB	trans-position, trans-gene	48580	343	48237	2.78038e-31	0.628038	0.522301	0.733774	0.0539468	flexdmg	Cardiometabolic	TSHB:P01222:OID20129:v1:Cardiometabolic	1.5909e-31	0.655093
CAPN2	YAP1	trans-position, trans-gene	48847	460	48387	2.83406e-31	-0.48941	-0.571819	-0.407001	0.0420451	flexdmg	NeurologyII	YAP1:P46937:OID31113:v1:NeurologyII	6.5901e-32	-0.524891
EPOR	EPO	trans-position, trans-gene	48516	184	48332	2.87646e-31	0.851377	0.708004	0.994751	0.0731493	flexdmg	Inflammation	EPO:P01588:OID20522:v1:Inflammation	4.74474e-31	0.885188
STAB1	NRP2	trans-position, trans-gene	48579	1029	47550	2.97581e-31	0.348334	0.289659	0.407009	0.0299359	flexnonsynmtr	Neurology	NRP2:O60462:OID21081:v1:Neurology	3.24981e-27	0.344046
FUT1	TEK	trans-position, trans-gene	48716	225	48491	3.0479e-31	0.769865	0.640162	0.899567	0.0661742	flexdmg	Oncology	TEK:Q02763:OID21496:v1:Oncology	1.60575e-28	0.758547
VNN1	VNN1	cis-position, cis-gene	49027	159	48868	3.25056e-31	-0.911877	-1.06558	-0.758176	0.0784184	ptvraredmg	InflammationII	VNN1:O95497:OID30711:v1:InflammationII	1.18139e-29	-0.944112
CNTN1	CNTN1	cis-position, cis-gene	49169	182	48987	3.40362e-31	-0.798969	-0.933685	-0.664253	0.0687321	flexdmg	Cardiometabolic	CNTN1:Q12860:OID20307:v1:Cardiometabolic	1.51961e-30	-0.82217
TPK1	TPK1	cis-position, cis-gene	48975	64	48911	3.42739e-31	-1.43414	-1.67597	-1.19232	0.12338	ptvraredmg	CardiometabolicII	TPK1:Q9H3S4:OID30338:v1:CardiometabolicII	3.40547e-26	-1.35974
GSR	GSR	cis-position, cis-gene	48783	174	48609	3.98041e-31	-0.854142	-0.998326	-0.709958	0.0735629	flexnonsynmtr	InflammationII	GSR:P00390:OID30700:v1:InflammationII	1.09154e-28	-0.844206
GNPTAB	GGH	trans-position, trans-gene	47751	84	47667	4.01409e-31	1.24461	1.0345	1.45472	0.107197	ptv	Cardiometabolic	GGH:Q92820:OID20416:v1:Cardiometabolic	3.04664e-33	1.38664
ARSB	ARSB	cis-position, cis-gene	48348	116	48232	4.14483e-31	-1.06825	-1.24863	-0.887873	0.0920302	raredmgmtr	Oncology	ARSB:P15848:OID21331:v1:Oncology	1.40166e-30	-1.10151
NLRC4	IL18	trans-position, trans-gene	48371	97	48274	4.3607e-31	-1.13883	-1.3312	-0.94646	0.0981472	ptv	Inflammation	IL18:Q14116:OID20694:v1:Inflammation	2.59733e-28	-1.09833
GMPR2	GMPR2	cis-position, cis-gene	47955	130	47825	4.36923e-31	-0.99818	-1.16679	-0.829567	0.0860264	ptvraredmg	InflammationII	GMPR2:Q9P2T1:OID30623:v1:InflammationII	2.46909e-27	-0.984633
CLEC11A	CLEC11A	cis-position, cis-gene	48496	71	48425	4.62932e-31	-1.35851	-1.58808	-1.12893	0.117131	flexdmg	Neurology	CLEC11A:Q9Y240:OID21112:v1:Neurology	3.06956e-30	-1.36431
CLEC4A	CLEC4A	cis-position, cis-gene	48516	77	48439	4.72042e-31	-1.29655	-1.51569	-1.07741	0.111806	flexnonsynmtr	Inflammation	CLEC4A:Q9UMR7:OID20573:v1:Inflammation	4.12467e-26	-1.23781
FOLR2	FOLR2	cis-position, cis-gene	48990	102	48888	4.78157e-31	-1.10069	-1.28674	-0.914633	0.0949257	flexnonsynmtr	Neurology	FOLR2:P14207:OID21062:v1:Neurology	6.38812e-19	-0.910238
STAB1	KAZALD1	trans-position, trans-gene	48348	1031	47317	4.83542e-31	0.360167	0.299281	0.421052	0.0310638	flexnonsynmtr	Oncology	KAZALD1:Q96I82:OID21339:v1:Oncology	2.28837e-29	0.373578
ASGR2	ASGR2	cis-position, cis-gene	49027	104	48923	4.88034e-31	-1.11105	-1.29888	-0.923213	0.0958336	flexnonsynmtr	InflammationII	ASGR2:P07307:OID30679:v1:InflammationII	2.72542e-27	-1.13474
ITGA2	ITGA2	cis-position, cis-gene	47955	85	47870	4.90923e-31	-1.20882	-1.41319	-1.00445	0.10427	UR	InflammationII	ITGA2:P17301:OID30570:v1:InflammationII	8.43092e-26	-1.14047
EPPK1	EPPK1	cis-position, cis-gene	47733	590	47143	5.12182e-31	-0.478588	-0.559526	-0.39765	0.0412947	rec	CardiometabolicII	EPPK1:P58107:OID30250:v1:CardiometabolicII	1.06098e-23	-0.473089
STAB1	KCTD5	trans-position, trans-gene	47972	820	47152	5.15507e-31	0.397127	0.329962	0.464292	0.0342676	ptvraredmg	NeurologyII	KCTD5:Q9NXV2:OID31148:v1:NeurologyII	3.30756e-26	0.390933
ADA2	ADA2	cis-position, cis-gene	48289	56	48233	5.16853e-31	-1.50072	-1.75454	-1.2469	0.129499	ptv	Cardiometabolic	ADA2:Q9NZK5:OID20394:v1:Cardiometabolic	6.27697e-29	-1.4662
CFHR4	CFHR4	cis-position, cis-gene	48978	165	48813	5.31563e-31	-0.896183	-1.04779	-0.744577	0.0773493	flexdmg	InflammationII	CFHR4:Q92496:OID30758:v1:InflammationII	7.87118e-28	-0.890901
CD46	CD46	cis-position, cis-gene	48295	55	48240	5.35645e-31	-1.52728	-1.78566	-1.2689	0.131826	flexdmg	Cardiometabolic	CD46:P15529:OID20380:v1:Cardiometabolic	2.41765e-30	-1.57639
ERBB2	ERBB2	cis-position, cis-gene	48716	288	48428	5.4e-31	-0.641017	-0.749469	-0.532565	0.0553323	flexnonsynmtr	Oncology	ERBB2:P04626:OID21520:v1:Oncology	4.6813e-31	-0.667309
ASGR1	THBS4	trans-position, trans-gene	48601	72	48529	5.45781e-31	1.3425	1.11535	1.56965	0.115893	raredmg	Cardiometabolic	THBS4:P35443:OID20368:v1:Cardiometabolic	9.60675e-29	1.32415
GNPTAB	ARSA	trans-position, trans-gene	48579	265	48314	6.36342e-31	0.695092	0.577348	0.812836	0.060073	flexnonsynmtr	Neurology	ARSA:P15289:OID21138:v1:Neurology	1.92096e-33	0.778465
LY75	LY75	cis-position, cis-gene	48516	165	48351	6.79144e-31	-0.88393	-1.03373	-0.734126	0.0764302	raredmg	Inflammation	LY75:O60449:OID20580:v1:Inflammation	2.20964e-28	-0.897985
TGM2	TGM2	cis-position, cis-gene	48497	226	48271	6.95791e-31	-0.749469	-0.876508	-0.622429	0.0648155	ptvraredmg	Cardiometabolic	TGM2:P21980:OID20141:v1:Cardiometabolic	4.10447e-26	-0.7322
ROBO1	ROBO1	cis-position, cis-gene	48617	19	48598	7.16656e-31	-2.59731	-3.03767	-2.15695	0.22467	ptv	Inflammation	ROBO1:Q9Y6N7:OID20734:v1:Inflammation	8.38381e-31	-2.59504
CR1	CR1	cis-position, cis-gene	48862	549	48313	7.88384e-31	-0.489592	-0.572658	-0.406525	0.0423805	flexdmg	InflammationII	CR1:P17927:OID30697:v1:InflammationII	3.23329e-31	-0.50532
PNLIP	PNLIP	cis-position, cis-gene	49027	146	48881	8.27015e-31	-0.953284	-1.11508	-0.791487	0.0825487	flexdmg	InflammationII	PNLIP:P16233:OID30693:v1:InflammationII	7.3473e-27	-0.934611
PNLIP	PNLIP	cis-position, cis-gene	49027	146	48881	8.27015e-31	-0.953284	-1.11508	-0.791487	0.0825487	ptvraredmg	InflammationII	PNLIP:P16233:OID30693:v1:InflammationII	7.3473e-27	-0.934611
ASGR1	IL7R	trans-position, trans-gene	48579	108	48471	8.48239e-31	1.1007	0.913851	1.28755	0.0953318	flexdmg	Neurology	IL7R:P16871:OID21136:v1:Neurology	7.4321e-30	1.11265
ASGR1	IL7R	trans-position, trans-gene	48579	108	48471	8.48239e-31	1.1007	0.913851	1.28755	0.0953318	ptvraredmg	Neurology	IL7R:P16871:OID21136:v1:Neurology	7.4321e-30	1.11265
CDON	CDON	cis-position, cis-gene	48617	84	48533	8.56129e-31	-1.21411	-1.42022	-1.00799	0.105161	raredmgmtr	Inflammation	CDON:Q4KMG0:OID20754:v1:Inflammation	5.06445e-28	-1.22566
GIPC2	GIPC2	cis-position, cis-gene	48847	41	48806	8.75834e-31	-1.70752	-1.99745	-1.41759	0.147924	ptv	NeurologyII	GIPC2:Q8TF65:OID31153:v1:NeurologyII	2.84949e-25	-1.68281
BCHE	BCHE	cis-position, cis-gene	48239	70	48169	8.79384e-31	-1.33834	-1.5656	-1.11109	0.115945	UR	InflammationII	BCHE:P06276:OID30717:v1:InflammationII	3.177e-27	-1.31488
CD302	CD302	cis-position, cis-gene	48348	30	48318	8.80373e-31	-1.97248	-2.30741	-1.63755	0.170883	ptv	Oncology	CD302:Q8IX05:OID21328:v1:Oncology	5.63571e-25	-1.84803
ERBB2	ERBB2	cis-position, cis-gene	48716	242	48474	9.03348e-31	-0.696328	-0.81459	-0.578066	0.0603374	raredmg	Oncology	ERBB2:P04626:OID21520:v1:Oncology	6.58918e-25	-0.692197
GNPTAB	GLB1	trans-position, trans-gene	48204	262	47942	9.843e-31	0.689967	0.572711	0.807223	0.0598241	flexnonsynmtr	Neurology	GLB1:P16278:OID20949:v1:Neurology	1.20763e-29	0.734037
STAB2	COL5A1	trans-position, trans-gene	47955	1096	46859	1.04001e-30	0.3475	0.28842	0.40658	0.0301426	flexdmg	InflammationII	COL5A1:P20908:OID30587:v1:InflammationII	2.73103e-28	0.352919
MAMDC4	MAMDC4	cis-position, cis-gene	48772	445	48327	1.09386e-30	-0.537183	-0.628548	-0.445819	0.0466141	flexdmg	OncologyII	MAMDC4:Q6UXC1:OID31342:v1:OncologyII	2.21388e-28	-0.532729
PRTG	PRTG	cis-position, cis-gene	48974	272	48702	1.15341e-30	-0.689164	-0.806424	-0.571904	0.0598262	flexdmg	Oncology	PRTG:Q2VWP7:OID21443:v1:Oncology	1.78917e-30	-0.731353
KIAA0319	KIAA0319	cis-position, cis-gene	48847	128	48719	1.16278e-30	-0.999292	-1.16933	-0.829254	0.0867535	ptvraredmg	NeurologyII	KIAA0319:Q5VV43:OID31094:v1:NeurologyII	4.47454e-33	-1.11233
GNPTAB	LGMN	trans-position, trans-gene	48782	89	48693	1.16719e-30	1.21464	1.00795	1.42133	0.105452	ptv	Inflammation	LGMN:Q99538:OID20773:v1:Inflammation	1.2764e-30	1.30802
STAB2	POSTN	trans-position, trans-gene	48979	581	48398	1.17472e-30	0.474608	0.393843	0.555373	0.0412063	raredmg	CardiometabolicII	POSTN:Q15063:OID30410:v1:CardiometabolicII	2.28069e-27	0.479825
ADGRE5	ADGRE5	cis-position, cis-gene	48938	23	48915	1.2319e-30	-2.31205	-2.70564	-1.91847	0.200808	ptv	Cardiometabolic	ADGRE5:P48960:OID20260:v1:Cardiometabolic	5.62075e-31	-2.31431
PAXX	PAXX	cis-position, cis-gene	47955	57	47898	1.30971e-30	-1.48917	-1.74279	-1.23555	0.129396	flexnonsynmtr	InflammationII	PAXX:Q9BUH6:OID30591:v1:InflammationII	1.19339e-26	-1.47547
PEAR1	PEAR1	cis-position, cis-gene	49169	385	48784	1.32514e-30	-0.583664	-0.683077	-0.48425	0.0507207	flexnonsynmtr	Cardiometabolic	PEAR1:Q5VY43:OID20257:v1:Cardiometabolic	4.64385e-29	-0.603693
TET2	FLT3LG	trans-position, trans-gene	49113	162	48951	1.41557e-30	-0.859361	-1.0058	-0.712916	0.0747159	ptvraredmg	Inflammation	FLT3LG:P49771:OID20661:v1:Inflammation	3.5407e-31	-0.893101
XPNPEP2	XPNPEP2	cis-position, cis-gene	48716	46	48670	1.54735e-30	-1.66898	-1.95358	-1.38438	0.145203	ptv	Oncology	XPNPEP2:O43895:OID21508:v1:Oncology	1.7447e-27	-1.63382
CDHR1	CDHR1	cis-position, cis-gene	47468	220	47248	1.5484e-30	-0.772464	-0.904186	-0.640742	0.0672046	ptvraredmg	Neurology	CDHR1:Q96JP9:OID20808:v1:Neurology	4.05403e-28	-0.777055
GNPTAB	PLA2G15	trans-position, trans-gene	48716	268	48448	1.58669e-30	0.69443	0.575991	0.81287	0.0604279	flexnonsynmtr	Oncology	PLA2G15:Q8NCC3:OID21473:v1:Oncology	6.22261e-32	0.76889
PRELP	PRELP	cis-position, cis-gene	48536	89	48447	1.59513e-30	-1.13828	-1.33243	-0.94413	0.0990543	ptvraredmg	Inflammation	PRELP:P51888:OID20766:v1:Inflammation	2.63411e-25	-1.10749
DPEP1	DPEP1	cis-position, cis-gene	48121	46	48075	1.60271e-30	-1.6536	-1.93565	-1.37155	0.143903	raredmgmtr	Neurology	DPEP1:P16444:OID20897:v1:Neurology	1.87855e-31	-1.73013
GZMH	GZMH	cis-position, cis-gene	47710	168	47542	1.60375e-30	-0.850458	-0.995519	-0.705397	0.07401	flexdmg	Cardiometabolic	GZMH:P20718:OID20096:v1:Cardiometabolic	1.81257e-27	-0.839937
ADAMTSL5	ADAMTSL5	cis-position, cis-gene	48975	77	48898	1.60957e-30	-1.29626	-1.51737	-1.07515	0.11281	raredmg	CardiometabolicII	ADAMTSL5:Q6ZMM2:OID30355:v1:CardiometabolicII	2.39231e-31	-1.39923
IGF2R	IGF2R	cis-position, cis-gene	48579	21	48558	1.71809e-30	-2.44389	-2.86096	-2.02682	0.21279	ptv	Neurology	IGF2R:P11717:OID21146:v1:Neurology	1.56224e-30	-2.44568
NXPH3	NXPH3	cis-position, cis-gene	47590	82	47508	2.14684e-30	-1.23477	-1.44585	-1.0237	0.107691	flexdmg	InflammationII	NXPH3:O95157:OID30565:v1:InflammationII	1.03012e-29	-1.24245
SLC10A2	GPA33	trans-position, trans-gene	48348	212	48136	2.18397e-30	-0.774616	-0.90705	-0.642182	0.067568	flexdmg	Oncology	GPA33:Q99795:OID21376:v1:Oncology	2.77579e-29	-0.799155
CTSO	CTSO	cis-position, cis-gene	49113	16	49097	2.22579e-30	-2.8103	-3.29085	-2.32976	0.245174	ptv	Inflammation	CTSO:P43234:OID20660:v1:Inflammation	2.15574e-23	-2.71296
MARCO	MARCO	cis-position, cis-gene	48580	66	48514	2.25971e-30	-1.37355	-1.60845	-1.13866	0.119843	ptv	Cardiometabolic	MARCO:Q9UEW3:OID20210:v1:Cardiometabolic	1.85732e-29	-1.37526
ASGR1	MARCO	trans-position, trans-gene	48580	111	48469	2.37368e-30	1.05948	0.87823	1.24073	0.0924749	flexdmg	Cardiometabolic	MARCO:Q9UEW3:OID20210:v1:Cardiometabolic	5.54665e-29	1.05194
ASGR1	MARCO	trans-position, trans-gene	48580	111	48469	2.37368e-30	1.05948	0.87823	1.24073	0.0924749	ptvraredmg	Cardiometabolic	MARCO:Q9UEW3:OID20210:v1:Cardiometabolic	5.54665e-29	1.05194
ASGR1	TNFSF8	trans-position, trans-gene	48979	28	48951	2.42027e-30	2.14292	1.77626	2.50958	0.187069	ptv	CardiometabolicII	TNFSF8:P32971:OID30384:v1:CardiometabolicII	1.41941e-30	2.19133
SMOC2	SMOC2	cis-position, cis-gene	48782	106	48676	2.42756e-30	-1.02648	-1.20212	-0.850846	0.0896101	ptvraredmg	Inflammation	SMOC2:Q9H3U7:OID20730:v1:Inflammation	1.82375e-26	-1.01658
SEZ6L2	SEZ6L2	cis-position, cis-gene	48348	108	48240	2.43565e-30	-0.998618	-1.16949	-0.827746	0.0871792	ptvraredmg	Oncology	SEZ6L2:Q6UXD5:OID21289:v1:Oncology	2.8776e-28	-1.00696
KLK4	KLK4	cis-position, cis-gene	48974	94	48880	2.45931e-30	-1.06501	-1.24726	-0.882766	0.0929832	ptvraredmg	Oncology	KLK4:Q9Y5K2:OID21391:v1:Oncology	1.52327e-27	-1.08273
ITIH4	ITIH4	cis-position, cis-gene	49054	167	48887	2.5689e-30	-0.841596	-0.98566	-0.697532	0.0735016	ptvraredmg	InflammationII	ITIH4:Q14624:OID30762:v1:InflammationII	6.6894e-29	-0.857034
SSC5D	SSC5D	cis-position, cis-gene	48762	100	48662	2.61493e-30	-1.11453	-1.30534	-0.923717	0.097351	UR	Cardiometabolic	SSC5D:A1L4H1:OID20351:v1:Cardiometabolic	1.07983e-27	-1.12917
HNMT	HNMT	cis-position, cis-gene	47969	63	47906	2.63767e-30	-1.38652	-1.6239	-1.14913	0.121115	flexdmg	Neurology	HNMT:P50135:OID20975:v1:Neurology	3.68576e-30	-1.41017
FGL1	FGL1	cis-position, cis-gene	49027	96	48931	2.76039e-30	-1.08854	-1.27498	-0.902106	0.095121	raredmg	InflammationII	FGL1:Q08830:OID30702:v1:InflammationII	1.21e-31	-1.17463
CA1	CA1	cis-position, cis-gene	47478	107	47371	2.77042e-30	-1.06836	-1.25135	-0.88538	0.093358	flexdmg	Cardiometabolic	CA1:P00915:OID20409:v1:Cardiometabolic	3.82465e-29	-1.07443
NAPRT	NAPRT	cis-position, cis-gene	48847	384	48463	2.98347e-30	-0.573462	-0.671738	-0.475185	0.0501407	flexnonsynmtr	NeurologyII	NAPRT:Q6XQN6:OID31114:v1:NeurologyII	2.37058e-28	-0.577204
VEGFB	VEGFB	cis-position, cis-gene	47590	19	47571	3.00528e-30	-2.57373	-3.01482	-2.13265	0.225043	ptv	InflammationII	VEGFB:P49765:OID30554:v1:InflammationII	3.96739e-28	-2.61035
NAGPA	CPVL	trans-position, trans-gene	48889	136	48753	3.07443e-30	0.977017	0.809543	1.14449	0.0854452	ptvraredmg	Oncology	CPVL:Q9H3G5:OID21435:v1:Oncology	2.39052e-30	1.03476
STAB1	FBLN2	trans-position, trans-gene	48979	302	48677	3.0902e-30	0.626394	0.519018	0.733771	0.0547836	raredmgmtr	CardiometabolicII	FBLN2:P98095:OID30378:v1:CardiometabolicII	1.9025e-26	0.623421
ADGRD1	ADGRD1	cis-position, cis-gene	47955	139	47816	3.10776e-30	-0.872002	-1.02148	-0.722519	0.0762663	ptvraredmg	InflammationII	ADGRD1:Q6QNK2:OID30588:v1:InflammationII	2.55057e-26	-0.877105
SERPINA4	SERPINA4	cis-position, cis-gene	48279	104	48175	3.30263e-30	-1.10212	-1.29114	-0.913103	0.096438	raredmg	InflammationII	SERPINA4:P29622:OID30774:v1:InflammationII	5.54236e-28	-1.16539
PGLYRP2	PGLYRP2	cis-position, cis-gene	48509	29	48480	3.42199e-30	-2.1134	-2.47596	-1.75085	0.184978	ptv	InflammationII	PGLYRP2:Q96PD5:OID30742:v1:InflammationII	2.41186e-24	-2.03227
ALDH3A1	ALDH3A1	cis-position, cis-gene	48434	183	48251	3.6502e-30	-0.810849	-0.950021	-0.671678	0.0710053	raredmg	Inflammation	ALDH3A1:P30838:OID20512:v1:Inflammation	7.05217e-25	-0.844075
TREM2	TREM2	cis-position, cis-gene	48536	53	48483	3.70006e-30	-1.45425	-1.70388	-1.20463	0.127361	flexdmg	Inflammation	TREM2:Q9NZC2:OID20731:v1:Inflammation	1.04497e-30	-1.56659
ASGR1	LILRB1	trans-position, trans-gene	49169	111	49058	3.91602e-30	1.05781	0.876148	1.23946	0.0926817	flexdmg	Cardiometabolic	LILRB1:Q8NHL6:OID20323:v1:Cardiometabolic	1.45785e-30	1.08368
ASGR1	LILRB1	trans-position, trans-gene	49169	111	49058	3.91602e-30	1.05781	0.876148	1.23946	0.0926817	ptvraredmg	Cardiometabolic	LILRB1:Q8NHL6:OID20323:v1:Cardiometabolic	1.45785e-30	1.08368
STAB1	PHYKPL	trans-position, trans-gene	47955	194	47761	3.92449e-30	0.808401	0.669574	0.947228	0.0708297	ptv	InflammationII	PHYKPL:Q8IUZ5:OID30634:v1:InflammationII	5.00309e-28	0.79628
HSD17B14	HSD17B14	cis-position, cis-gene	48847	94	48753	3.96708e-30	-1.16367	-1.36353	-0.963815	0.101967	flexnonsynmtr	NeurologyII	HSD17B14:Q9BPX1:OID31098:v1:NeurologyII	1.14409e-24	-1.19147
ASGR1	CD22	trans-position, trans-gene	49113	111	49002	3.96969e-30	1.04732	0.867446	1.2272	0.0917726	flexdmg	Inflammation	CD22:P20273:OID20637:v1:Inflammation	1.21718e-28	1.04133
ASGR1	CD22	trans-position, trans-gene	49113	111	49002	3.96969e-30	1.04732	0.867446	1.2272	0.0917726	ptvraredmg	Inflammation	CD22:P20273:OID20637:v1:Inflammation	1.21718e-28	1.04133
MATN2	MATN2	cis-position, cis-gene	48617	312	48305	4.08131e-30	-0.628098	-0.735994	-0.520201	0.055049	ptvraredmg	Inflammation	MATN2:O00339:OID20767:v1:Inflammation	7.1806e-26	-0.606943
FCAMR	FCAMR	cis-position, cis-gene	48975	108	48867	4.11164e-30	-1.05799	-1.23974	-0.876231	0.0927319	flexdmg	CardiometabolicII	FCAMR:Q8WWV6:OID30332:v1:CardiometabolicII	6.0932e-28	-1.08304
STAB2	PDGFRA	trans-position, trans-gene	48580	133	48447	4.32151e-30	0.967749	0.801434	1.13407	0.0848545	URmtr	Cardiometabolic	PDGFRA:P16234:OID20133:v1:Cardiometabolic	4.54875e-25	0.973308
ASGR1	ICAM2	trans-position, trans-gene	49169	75	49094	4.39813e-30	1.31249	1.0869	1.53808	0.115099	raredmg	Cardiometabolic	ICAM2:P13598:OID20248:v1:Cardiometabolic	3.06794e-28	1.30949
GALNT4	CD300A	trans-position, trans-gene	47955	121	47834	4.73895e-30	1.01385	0.839492	1.18821	0.0889589	raredmg	InflammationII	CD300A:Q9UGN4:OID30576:v1:InflammationII	4.03862e-25	1.01617
IGF2R	IGF2R	cis-position, cis-gene	48579	405	48174	4.74007e-30	-0.554447	-0.649801	-0.459093	0.0486496	flexdmg	Neurology	IGF2R:P11717:OID21146:v1:Neurology	4.47598e-28	-0.633555
ASGR1	ISLR2	trans-position, trans-gene	46796	107	46689	4.77238e-30	1.09447	0.906241	1.28271	0.0960365	flexdmg	Neurology	ISLR2:Q6UXK2:OID20889:v1:Neurology	3.95017e-29	1.10251
ASGR1	ISLR2	trans-position, trans-gene	46796	107	46689	4.77238e-30	1.09447	0.906241	1.28271	0.0960365	ptvraredmg	Neurology	ISLR2:Q6UXK2:OID20889:v1:Neurology	3.95017e-29	1.10251
IL5RA	IL5RA	cis-position, cis-gene	48516	104	48412	4.79909e-30	-1.0849	-1.2715	-0.898302	0.0952029	ptvraredmg	Inflammation	IL5RA:Q01344:OID20601:v1:Inflammation	2.67123e-31	-1.15839
POC1B-GALNT4	CD300A	trans-position, trans-gene	47955	122	47833	5.07442e-30	1.00917	0.835524	1.18282	0.0885946	raredmg	InflammationII	CD300A:Q9UGN4:OID30576:v1:InflammationII	4.42684e-25	1.01023
STAB1	SPP1	trans-position, trans-gene	49092	837	48255	5.28711e-30	0.377762	0.31274	0.442784	0.0331745	ptvraredmg	Cardiometabolic	SPP1:P10451:OID20322:v1:Cardiometabolic	5.19091e-26	0.373378
F3	F3	cis-position, cis-gene	48673	86	48587	5.67605e-30	-1.15472	-1.35359	-0.955859	0.101461	flexnonsynmtr	Oncology	F3:P13726:OID21440:v1:Oncology	1.63426e-33	-1.24275
CTSZ	CTSZ	cis-position, cis-gene	48609	25	48584	5.68292e-30	-2.21111	-2.59191	-1.83032	0.194283	ptv	Cardiometabolic	CTSZ:Q9UBR2:OID20365:v1:Cardiometabolic	3.3631e-27	-2.19092
ACE2	ACE2	cis-position, cis-gene	47710	179	47531	6.04149e-30	-0.75826	-0.888907	-0.627613	0.0666562	flexdmg	Cardiometabolic	ACE2:Q9BYF1:OID20105:v1:Cardiometabolic	1.36117e-28	-0.752705
AARSD1	AARSD1	cis-position, cis-gene	48348	30	48318	6.08009e-30	-1.98923	-2.33199	-1.64647	0.174877	URmtr	Oncology	AARSD1:Q9BTE6:OID21311:v1:Oncology	3.42605e-28	-2.05931
ADAMTSL4	ADAMTSL4	cis-position, cis-gene	47733	48	47685	6.1551e-30	-1.58611	-1.85944	-1.31279	0.13945	UR	CardiometabolicII	ADAMTSL4:Q6UY14:OID30275:v1:CardiometabolicII	6.37707e-25	-1.54045
KLK7	KLK7	cis-position, cis-gene	46810	67	46743	6.31781e-30	-1.33797	-1.56858	-1.10736	0.117656	ptvraredmg	InflammationII	KLK7:P49862:OID30652:v1:InflammationII	3.15928e-26	-1.3781
PNLIPRP1	PNLIPRP1	cis-position, cis-gene	48847	278	48569	6.37323e-30	-0.678242	-0.795152	-0.561332	0.0596476	ptvraredmg	NeurologyII	PNLIPRP1:P54315:OID31122:v1:NeurologyII	6.34168e-31	-0.720814
IGSF8	IGSF8	cis-position, cis-gene	48580	65	48515	6.55834e-30	-1.38446	-1.62315	-1.14576	0.121782	ptvraredmg	Cardiometabolic	IGSF8:Q969P0:OID20167:v1:Cardiometabolic	2.61601e-32	-1.52466
REG4	REG4	cis-position, cis-gene	48617	21	48596	6.91888e-30	-2.35619	-2.76258	-1.94979	0.207344	ptv	Inflammation	REG4:Q9BYZ8:OID20784:v1:Inflammation	1.9717e-27	-2.29115
HNMT	HNMT	cis-position, cis-gene	47969	37	47932	7.93422e-30	-1.79374	-2.10345	-1.48403	0.158014	ptv	Neurology	HNMT:P50135:OID20975:v1:Neurology	1.03988e-29	-1.79597
ASGR1	LY75	trans-position, trans-gene	48516	110	48406	8.22738e-30	1.06189	0.878492	1.24529	0.0935712	ptvraredmg	Inflammation	LY75:O60449:OID20580:v1:Inflammation	6.18023e-29	1.07682
ASGR1	LY75	trans-position, trans-gene	48516	110	48406	8.22738e-30	1.06189	0.878492	1.24529	0.0935712	flexdmg	Inflammation	LY75:O60449:OID20580:v1:Inflammation	6.18023e-29	1.07682
DBH	DBH	cis-position, cis-gene	48944	462	48482	8.31261e-30	-0.523481	-0.6139	-0.433062	0.0461317	flexnonsynmtr	InflammationII	DBH:P09172:OID30703:v1:InflammationII	1.49863e-26	-0.51515
ADGRG1	ADGRG1	cis-position, cis-gene	48348	24	48324	8.45679e-30	-2.17813	-2.55439	-1.80186	0.191971	ptv	Oncology	ADGRG1:Q9Y653:OID21294:v1:Oncology	4.176e-23	-2.12859
PROC	PROC	cis-position, cis-gene	48679	94	48585	8.58868e-30	-1.13121	-1.32664	-0.935769	0.0997123	raredmgmtr	Cardiometabolic	PROC:P04070:OID20402:v1:Cardiometabolic	3.79735e-28	-1.14328
RGMA	RGMA	cis-position, cis-gene	48990	150	48840	9.24814e-30	-0.914822	-1.07297	-0.756678	0.0806851	flexnonsynmtr	Neurology	RGMA:Q96B86:OID21065:v1:Neurology	8.10969e-28	-0.942476
NAGK	NAGK	cis-position, cis-gene	47658	24	47634	9.74873e-30	-2.2607	-2.65165	-1.86974	0.199466	ptv	CardiometabolicII	NAGK:Q9UJ70:OID30271:v1:CardiometabolicII	4.88378e-28	-2.28336
STAB1	SORT1	trans-position, trans-gene	48503	830	47673	9.78776e-30	0.390661	0.323099	0.458223	0.0344703	ptvraredmg	Cardiometabolic	SORT1:Q99523:OID20213:v1:Cardiometabolic	2.67589e-25	0.383539
DSG3	DSG3	cis-position, cis-gene	48816	218	48598	1.00147e-29	-0.723178	-0.848269	-0.598086	0.0638218	flexdmg	Oncology	DSG3:P32926:OID21460:v1:Oncology	7.06328e-32	-0.781854
GLB1	GLB1	cis-position, cis-gene	48204	164	48040	1.04808e-29	-0.855579	-1.00362	-0.707535	0.0755324	flexnonsynmtr	Neurology	GLB1:P16278:OID20949:v1:Neurology	1.60228e-24	-0.822211
GNPTAB	CTSZ	trans-position, trans-gene	48609	265	48344	1.06122e-29	0.677711	0.560432	0.794991	0.059836	flexnonsynmtr	Cardiometabolic	CTSZ:Q9UBR2:OID20365:v1:Cardiometabolic	3.41468e-31	0.754838
NAPRT	NAPRT	cis-position, cis-gene	48847	104	48743	1.1122e-29	-1.08768	-1.27597	-0.899384	0.0960677	ptv	NeurologyII	NAPRT:Q6XQN6:OID31114:v1:NeurologyII	1.88096e-27	-1.08084
COMP	COMP	cis-position, cis-gene	48049	55	47994	1.13447e-29	-1.44376	-1.69373	-1.19379	0.127536	URmtr	Cardiometabolic	COMP:P49747:OID20405:v1:Cardiometabolic	1.59027e-28	-1.49641
HSD17B14	HSD17B14	cis-position, cis-gene	48847	72	48775	1.14157e-29	-1.31804	-1.54626	-1.08982	0.116438	ptvraredmg	NeurologyII	HSD17B14:Q9BPX1:OID31098:v1:NeurologyII	4.69299e-26	-1.3643
STAB1	DMP1	trans-position, trans-gene	47733	1027	46706	1.16958e-29	0.344385	0.284744	0.404026	0.0304288	flexnonsynmtr	CardiometabolicII	DMP1:Q13316:OID30213:v1:CardiometabolicII	4.18933e-28	0.354583
SIGLEC1	ANGPTL2	trans-position, trans-gene	48625	536	48089	1.18337e-29	0.481433	0.39805	0.564817	0.0425423	flexdmg	Inflammation	ANGPTL2:Q9UKU9:OID20726:v1:Inflammation	7.90943e-28	0.482786
KLKB1	KLKB1	cis-position, cis-gene	48190	153	48037	1.21172e-29	-0.873392	-1.02469	-0.722095	0.0771919	raredmg	InflammationII	KLKB1:P03952:OID30760:v1:InflammationII	5.0473e-26	-0.864072
BTD	BTD	cis-position, cis-gene	49054	87	48967	1.21644e-29	-1.19446	-1.40139	-0.987539	0.105573	raredmgmtr	InflammationII	BTD:P43251:OID30754:v1:InflammationII	1.73113e-22	-1.16689
PLPBP	PLPBP	cis-position, cis-gene	48580	65	48515	1.26352e-29	-1.3763	-1.61479	-1.13781	0.12168	ptvraredmg	Cardiometabolic	PLPBP:O94903:OID20144:v1:Cardiometabolic	3.05587e-28	-1.37467
KLK6	KLK6	cis-position, cis-gene	48636	81	48555	1.28339e-29	-1.23038	-1.44361	-1.01714	0.108792	flexnonsynmtr	Oncology	KLK6:Q92876:OID21526:v1:Oncology	8.73811e-28	-1.25886
ASGR1	PLTP	trans-position, trans-gene	49009	111	48898	1.3249e-29	1.04529	0.864091	1.2265	0.0924501	flexdmg	Cardiometabolic	PLTP:P55058:OID20238:v1:Cardiometabolic	4.51779e-30	1.07777
ASGR1	PLTP	trans-position, trans-gene	49009	111	48898	1.3249e-29	1.04529	0.864091	1.2265	0.0924501	ptvraredmg	Cardiometabolic	PLTP:P55058:OID20238:v1:Cardiometabolic	4.51779e-30	1.07777
CPB1	CPB1	cis-position, cis-gene	49169	111	49058	1.38834e-29	-1.05959	-1.24334	-0.875844	0.0937491	ptvraredmg	Cardiometabolic	CPB1:P15086:OID20289:v1:Cardiometabolic	3.22522e-26	-1.03926
HSPG2	HSPG2	cis-position, cis-gene	48212	163	48049	1.38948e-29	-0.843437	-0.989701	-0.697173	0.0746239	URmtr	Cardiometabolic	HSPG2:P98160:OID20383:v1:Cardiometabolic	3.13161e-26	-0.842757
CD38	CD38	cis-position, cis-gene	48348	12	48336	1.46356e-29	-2.65246	-3.11262	-2.1923	0.234774	URmtr	Oncology	CD38:P28907:OID21316:v1:Oncology	9.87329e-30	-2.65429
STAMBP	STAMBP	cis-position, cis-gene	48121	86	48035	1.48144e-29	-1.1924	-1.39928	-0.985514	0.105551	flexdmg	Neurology	STAMBP:O95630:OID20955:v1:Neurology	3.16278e-27	-1.19234
GPLD1	NCS1	trans-position, trans-gene	48974	108	48866	1.48464e-29	-0.97281	-1.1416	-0.804022	0.0861156	ptv	Oncology	NCS1:P62166:OID21458:v1:Oncology	4.73103e-27	-0.9618
CAPN2	YAP1	trans-position, trans-gene	48847	377	48470	1.61482e-29	-0.523821	-0.614766	-0.432876	0.0464003	flexnonsynmtr	NeurologyII	YAP1:P46937:OID31113:v1:NeurologyII	2.07406e-30	-0.562883
ASGR1	CD300C	trans-position, trans-gene	48990	111	48879	1.61891e-29	1.03877	0.858412	1.21912	0.0920163	ptvraredmg	Neurology	CD300C:Q08708:OID21010:v1:Neurology	4.06046e-28	1.02489
ASGR1	CD300C	trans-position, trans-gene	48990	111	48879	1.61891e-29	1.03877	0.858412	1.21912	0.0920163	flexdmg	Neurology	CD300C:Q08708:OID21010:v1:Neurology	4.06046e-28	1.02489
B3GNT7	B3GNT7	cis-position, cis-gene	47733	26	47707	1.62243e-29	-2.11791	-2.48562	-1.75019	0.187609	UR	CardiometabolicII	B3GNT7:Q8NFL0:OID30281:v1:CardiometabolicII	1.67623e-30	-2.18935
SORCS2	SORCS2	cis-position, cis-gene	47434	102	47332	1.68492e-29	-1.04206	-1.22304	-0.861085	0.0923353	raredmgmtr	Oncology	SORCS2:Q96PQ0:OID21262:v1:Oncology	4.47272e-26	-1.02628
HNMT	HNMT	cis-position, cis-gene	47969	62	47907	1.73887e-29	-1.37754	-1.61684	-1.13823	0.122092	ptvraredmg	Neurology	HNMT:P50135:OID20975:v1:Neurology	2.41256e-29	-1.40138
FGB	FGA	cis-position, trans-gene	48058	149	47909	1.84751e-29	-0.882589	-1.03598	-0.729195	0.0782615	flexdmg	InflammationII	FGA:P02671:OID30788:v1:InflammationII	5.48577e-28	-0.909912
PAMR1	PAMR1	cis-position, cis-gene	48579	232	48347	1.85699e-29	-0.715738	-0.840138	-0.591337	0.0634694	raredmg	Neurology	PAMR1:Q6UXH9:OID21153:v1:Neurology	1.56015e-29	-0.764197
PAMR1	PAMR1	cis-position, cis-gene	48579	232	48347	1.85699e-29	-0.715738	-0.840138	-0.591337	0.0634694	raredmgmtr	Neurology	PAMR1:Q6UXH9:OID21153:v1:Neurology	1.56015e-29	-0.764197
TMPRSS5	TMPRSS5	cis-position, cis-gene	47975	82	47893	1.85962e-29	-1.21704	-1.42858	-1.00551	0.107924	ptvraredmg	Neurology	TMPRSS5:Q9H3S3:OID20947:v1:Neurology	7.29101e-23	-1.16755
TREH	TREH	cis-position, cis-gene	48979	182	48797	1.9073e-29	-0.827917	-0.971846	-0.683988	0.0734329	rec	CardiometabolicII	TREH:O43280:OID30388:v1:CardiometabolicII	5.43022e-29	-0.838386
OMD	OMD	cis-position, cis-gene	48782	57	48725	1.93293e-29	-1.42356	-1.67106	-1.17606	0.126277	ptvraredmg	Inflammation	OMD:Q99983:OID20725:v1:Inflammation	1.22032e-27	-1.43549
ITIH3	ITIH3	cis-position, cis-gene	48762	399	48363	2.02027e-29	-0.527944	-0.619765	-0.436122	0.0468474	flexnonsynmtr	Cardiometabolic	ITIH3:Q06033:OID20352:v1:Cardiometabolic	4.49715e-28	-0.5525
IL1R2	IL1R2	cis-position, cis-gene	48465	25	48440	2.08757e-29	-2.19191	-2.57323	-1.81059	0.194549	UR	Inflammation	IL1R2:P27930:OID20757:v1:Inflammation	2.60713e-23	-2.25746
IL5RA	IL5RA	cis-position, cis-gene	48516	148	48368	2.15738e-29	-0.899389	-1.05589	-0.742885	0.0798487	flexdmg	Inflammation	IL5RA:Q01344:OID20601:v1:Inflammation	3.63734e-27	-0.908679
COMP	COMP	cis-position, cis-gene	48049	139	47910	2.18117e-29	-0.904517	-1.06193	-0.747107	0.0803103	raredmg	Cardiometabolic	COMP:P49747:OID20405:v1:Cardiometabolic	1.3622e-27	-0.925038
CPB2	CPB2	cis-position, cis-gene	48973	24	48949	2.30376e-29	-2.25445	-2.64696	-1.86195	0.200257	URmtr	InflammationII	CPB2:Q96IY4:OID30734:v1:InflammationII	1.66909e-28	-2.26468
IGSF8	IGSF8	cis-position, cis-gene	48580	99	48481	2.38369e-29	-1.11114	-1.30465	-0.917639	0.0987257	flexdmg	Cardiometabolic	IGSF8:Q969P0:OID20167:v1:Cardiometabolic	7.21398e-30	-1.18132
RBP5	RBP5	cis-position, cis-gene	48348	50	48298	2.40451e-29	-1.51868	-1.78317	-1.25419	0.134944	flexnonsynmtr	Oncology	RBP5:P82980:OID21369:v1:Oncology	1.18408e-32	-1.66318
CD209	CD209	cis-position, cis-gene	48688	118	48570	2.54739e-29	-1.02675	-1.20565	-0.847849	0.0912751	flexnonsynmtr	Cardiometabolic	CD209:Q9NNX6:OID20262:v1:Cardiometabolic	6.44869e-26	-1.02115
UPB1	UPB1	cis-position, cis-gene	48975	191	48784	2.55345e-29	-0.792226	-0.930266	-0.654186	0.0704282	ptvraredmg	CardiometabolicII	UPB1:Q9UBR1:OID30352:v1:CardiometabolicII	9.80239e-29	-0.83092
C1QTNF5	C1QTNF5	cis-position, cis-gene	47955	42	47913	2.6141e-29	-1.72314	-2.02344	-1.42284	0.153212	flexnonsynmtr	InflammationII	C1QTNF5:Q9BXJ0:OID30618:v1:InflammationII	1.90134e-21	-1.59672
FGB	FGA	cis-position, trans-gene	48058	98	47960	2.83112e-29	-1.08414	-1.27319	-0.895082	0.0964559	ptvraredmg	InflammationII	FGA:P02671:OID30788:v1:InflammationII	1.76413e-28	-1.15497
ASGR1	HEPACAM2	trans-position, trans-gene	48847	73	48774	3.10442e-29	1.3066	1.07859	1.53462	0.116334	raredmg	NeurologyII	HEPACAM2:A8MVW5:OID31151:v1:NeurologyII	5.86809e-28	1.31003
AHSP	AHSP	cis-position, cis-gene	48498	76	48422	3.1496e-29	-1.22558	-1.43948	-1.01168	0.109133	flexnonsynmtr	Neurology	AHSP:Q9NZD4:OID21078:v1:Neurology	3.87157e-30	-1.29223
DPP4	DPP4	cis-position, cis-gene	47666	42	47624	3.19358e-29	-1.63801	-1.92392	-1.3521	0.145872	URmtr	Cardiometabolic	DPP4:P27487:OID20406:v1:Cardiometabolic	3.95028e-20	-1.48664
AP1G2	AP1G2	cis-position, cis-gene	48772	207	48565	3.36222e-29	-0.766462	-0.900303	-0.632622	0.0682855	ptvraredmg	OncologyII	AP1G2:O75843:OID31348:v1:OncologyII	6.08966e-29	-0.81722
ASGR1	CD163	trans-position, trans-gene	48762	29	48733	3.43185e-29	2.03293	1.67788	2.38798	0.181147	ptv	Cardiometabolic	CD163:Q86VB7:OID20360:v1:Cardiometabolic	4.47532e-29	2.06181
STAB1	BLMH	trans-position, trans-gene	49169	206	48963	3.45324e-29	0.765772	0.632023	0.89952	0.0682388	UR	Cardiometabolic	BLMH:Q13867:OID20336:v1:Cardiometabolic	1.68279e-24	0.765031
ALDH3A1	ALDH3A1	cis-position, cis-gene	48434	61	48373	3.49323e-29	-1.3787	-1.61952	-1.13788	0.122868	ptv	Inflammation	ALDH3A1:P30838:OID20512:v1:Inflammation	2.8193e-25	-1.37558
ASGR1	CSF1R	trans-position, trans-gene	49027	140	48887	3.63342e-29	0.929593	0.767166	1.09202	0.0828702	flexnonsynmtr	InflammationII	CSF1R:P07333:OID30681:v1:InflammationII	7.50461e-25	0.923282
TNFRSF6B	TNFRSF6B	cis-position, cis-gene	48204	52	48152	3.63875e-29	-1.50341	-1.7661	-1.24072	0.134025	raredmg	Neurology	TNFRSF6B:O95407:OID20964:v1:Neurology	3.27854e-28	-1.56993
ACY3	ACY3	cis-position, cis-gene	47374	35	47339	3.66024e-29	-1.8547	-2.17878	-1.53062	0.165346	UR	CardiometabolicII	ACY3:Q96HD9:OID30086:v1:CardiometabolicII	2.77802e-22	-1.71362
CSPG4	CSPG4	cis-position, cis-gene	48979	278	48701	3.92201e-29	-0.636482	-0.747761	-0.525203	0.0567746	ptvraredmg	CardiometabolicII	CSPG4:Q6UVK1:OID30397:v1:CardiometabolicII	2.61505e-27	-0.647698
CFHR5	CFHR4	cis-position, trans-gene	48978	302	48676	4.02435e-29	-0.64174	-0.753961	-0.529519	0.0572553	rec	InflammationII	CFHR4:Q92496:OID30758:v1:InflammationII	1.77765e-25	-0.616507
CPXM1	CPXM1	cis-position, cis-gene	48716	383	48333	4.08977e-29	-0.57213	-0.672191	-0.472069	0.0510511	flexnonsynmtr	Oncology	CPXM1:Q96SM3:OID21479:v1:Oncology	1.10077e-27	-0.572949
NT5C	NT5C	cis-position, cis-gene	48975	41	48934	4.11774e-29	-1.72668	-2.02868	-1.42468	0.154081	raredmg	CardiometabolicII	NT5C:Q8TCD5:OID30294:v1:CardiometabolicII	2.38176e-27	-1.76439
KAZALD1	KAZALD1	cis-position, cis-gene	48348	109	48239	4.14316e-29	-1.06001	-1.24541	-0.874603	0.0945937	flexdmg	Oncology	KAZALD1:Q96I82:OID21339:v1:Oncology	2.49432e-26	-1.04812
COL15A1	COL15A1	cis-position, cis-gene	48979	492	48487	4.1496e-29	-0.487526	-0.5728	-0.402252	0.0435071	flexnonsynmtr	CardiometabolicII	COL15A1:P39059:OID30396:v1:CardiometabolicII	4.78981e-26	-0.492347
MELTF	MELTF	cis-position, cis-gene	48975	126	48849	4.17251e-29	-0.978044	-1.14912	-0.806965	0.087285	raredmg	CardiometabolicII	MELTF:P08582:OID30347:v1:CardiometabolicII	1.12341e-26	-0.988796
FUCA2	FUCA1	trans-position, trans-gene	48857	244	48613	4.21036e-29	-0.701817	-0.824587	-0.579046	0.0626376	flexdmg	Cardiometabolic	FUCA1:P04066:OID20261:v1:Cardiometabolic	6.37327e-26	-0.698854
ASGR1	TYRO3	trans-position, trans-gene	48580	111	48469	4.31097e-29	1.0567	0.871817	1.24159	0.0943287	ptvraredmg	Cardiometabolic	TYRO3:Q06418:OID20161:v1:Cardiometabolic	1.33126e-26	1.03458
ASGR1	TYRO3	trans-position, trans-gene	48580	111	48469	4.31097e-29	1.0567	0.871817	1.24159	0.0943287	flexdmg	Cardiometabolic	TYRO3:Q06418:OID20161:v1:Cardiometabolic	1.33126e-26	1.03458
PRTG	PRTG	cis-position, cis-gene	48974	229	48745	4.63045e-29	-0.729715	-0.857462	-0.601968	0.0651767	ptvraredmg	Oncology	PRTG:Q2VWP7:OID21443:v1:Oncology	6.25921e-31	-0.801157
CPB1	CPB1	cis-position, cis-gene	49169	124	49045	4.68092e-29	-0.9931	-1.16697	-0.819228	0.0887096	flexdmg	Cardiometabolic	CPB1:P15086:OID20289:v1:Cardiometabolic	8.53543e-26	-0.969321
THTPA	THTPA	cis-position, cis-gene	48690	76	48614	4.6889e-29	-1.27261	-1.49542	-1.0498	0.113678	ptvraredmg	OncologyII	THTPA:Q9BU02:OID31375:v1:OncologyII	1.10826e-22	-1.46431
SGSH	SGSH	cis-position, cis-gene	48186	37	48149	4.74901e-29	-1.81524	-2.13309	-1.4974	0.162165	ptv	CardiometabolicII	SGSH:P51688:OID30341:v1:CardiometabolicII	3.7991e-29	-1.81839
GRN	GRN	cis-position, cis-gene	48353	22	48331	4.7656e-29	-2.3508	-2.76243	-1.93917	0.210015	URmtr	Neurology	GRN:P28799:OID21159:v1:Neurology	1.93114e-27	-2.32724
C2	C2	cis-position, cis-gene	48679	63	48616	4.81688e-29	-1.37995	-1.62161	-1.1383	0.123293	raredmgmtr	Cardiometabolic	C2:P06681:OID20410:v1:Cardiometabolic	2.1935e-28	-1.37113
STAB1	PHYKPL	trans-position, trans-gene	47955	1024	46931	5.14275e-29	0.348088	0.2871	0.409076	0.0311161	flexnonsynmtr	InflammationII	PHYKPL:Q8IUZ5:OID30634:v1:InflammationII	2.42148e-25	0.344023
DTYMK	DTYMK	cis-position, cis-gene	48975	85	48890	5.40632e-29	-1.18654	-1.39452	-0.978563	0.10611	raredmg	CardiometabolicII	DTYMK:P23919:OID30308:v1:CardiometabolicII	8.61744e-23	-1.14159
ADGRE5	ADGRE2	cis-position, trans-gene	48782	23	48759	5.41779e-29	-2.24536	-2.63893	-1.85179	0.200801	ptv	Inflammation	ADGRE2:Q9UHX3:OID20755:v1:Inflammation	3.09281e-29	-2.2474
GNPTAB	GUSB	trans-position, trans-gene	48787	408	48379	5.47842e-29	0.523667	0.431869	0.615465	0.0468354	flexdmg	Cardiometabolic	GUSB:P08236:OID20296:v1:Cardiometabolic	2.14697e-29	0.568113
STAB2	TNR	trans-position, trans-gene	48204	855	47349	5.73913e-29	0.373103	0.307675	0.438531	0.0333814	flexnonsynmtr	Neurology	TNR:Q92752:OID20957:v1:Neurology	7.48687e-28	0.389919
STAB1	CLEC11A	trans-position, trans-gene	48496	1335	47161	5.96488e-29	0.305872	0.252217	0.359527	0.0273748	flexdmg	Neurology	CLEC11A:Q9Y240:OID21112:v1:Neurology	1.49193e-27	0.310476
CSPG4	CSPG4	cis-position, cis-gene	48979	393	48586	6.71583e-29	-0.533651	-0.627351	-0.439951	0.047806	flexdmg	CardiometabolicII	CSPG4:Q6UVK1:OID30397:v1:CardiometabolicII	6.19653e-28	-0.550412
PSMD9	PSMD9	cis-position, cis-gene	48348	19	48329	6.75224e-29	-2.48368	-2.91979	-2.04757	0.222503	ptv	Oncology	PSMD9:O00233:OID21304:v1:Oncology	7.70767e-28	-2.57179
ABCA8	FGFBP2	trans-position, trans-gene	48979	513	48466	6.81462e-29	0.488434	0.402663	0.574205	0.0437604	flexnonsynmtr	CardiometabolicII	FGFBP2:Q9BYJ0:OID30395:v1:CardiometabolicII	7.10051e-26	0.488845
STAB1	ADIPOQ	trans-position, trans-gene	49054	1362	47692	7.00336e-29	0.264561	0.218093	0.311029	0.023708	flexdmg	InflammationII	ADIPOQ:Q15848:OID30748:v1:InflammationII	2.43106e-27	0.267665
IDUA	IDUA	cis-position, cis-gene	48974	97	48877	7.20711e-29	-1.12516	-1.32283	-0.92749	0.100852	raredmgmtr	Oncology	IDUA:P35475:OID21468:v1:Oncology	1.82956e-25	-1.14752
SLAMF8	SLAMF8	cis-position, cis-gene	47434	128	47306	7.37791e-29	-0.965345	-1.13497	-0.795723	0.0865415	flexnonsynmtr	Oncology	SLAMF8:Q9P0V8:OID21214:v1:Oncology	9.65574e-25	-0.960922
CLEC1A	CLEC1A	cis-position, cis-gene	47710	114	47596	7.4106e-29	-1.02313	-1.20291	-0.843343	0.091725	flexnonsynmtr	Cardiometabolic	CLEC1A:Q8NC01:OID20099:v1:Cardiometabolic	1.8303e-24	-0.979392
MARCO	MARCO	cis-position, cis-gene	48580	35	48545	7.56883e-29	-1.83494	-2.15744	-1.51245	0.164536	rec	Cardiometabolic	MARCO:Q9UEW3:OID20210:v1:Cardiometabolic	3.02317e-32	-2.02334
XPNPEP2	XPNPEP2	cis-position, cis-gene	48716	99	48617	7.59338e-29	-1.10438	-1.29848	-0.910277	0.09903	raredmg	Oncology	XPNPEP2:O43895:OID21508:v1:Oncology	1.74742e-26	-1.07709
CRTAC1	CRTAC1	cis-position, cis-gene	49169	122	49047	7.83962e-29	-0.946872	-1.11333	-0.780411	0.0849286	ptvraredmg	Cardiometabolic	CRTAC1:Q9NQ79:OID20279:v1:Cardiometabolic	2.65634e-27	-0.980949
FUT1	GFRAL	trans-position, trans-gene	47211	219	46992	8.29907e-29	0.728699	0.600538	0.85686	0.0653879	flexdmg	NeurologyII	GFRAL:Q6UXV0:OID31091:v1:NeurologyII	1.1024e-26	0.722841
SFRP2	SMAD5	trans-position, trans-gene	48348	59	48289	8.54096e-29	-1.4109	-1.6591	-1.16269	0.126634	ptvraredmg	Oncology	SMAD5:Q99717:OID21353:v1:Oncology	1.73624e-27	-1.42474
CES3	CES3	cis-position, cis-gene	48348	76	48272	8.81217e-29	-1.25596	-1.47697	-1.03496	0.112757	ptv	Oncology	CES3:Q6UWW8:OID21340:v1:Oncology	2.76649e-29	-1.31835
C4BPB	C4BPB	cis-position, cis-gene	48716	15	48701	8.81955e-29	-2.77202	-3.2598	-2.28424	0.248866	ptv	Oncology	C4BPB:P20851:OID21481:v1:Oncology	6.36488e-25	-2.74314
ASGR1	COMP	trans-position, trans-gene	48049	106	47943	9.08031e-29	1.02369	0.843517	1.20387	0.0919257	flexdmg	Cardiometabolic	COMP:P49747:OID20405:v1:Cardiometabolic	2.78575e-27	1.01862
ASGR1	COMP	trans-position, trans-gene	48049	106	47943	9.08031e-29	1.02369	0.843517	1.20387	0.0919257	ptvraredmg	Cardiometabolic	COMP:P49747:OID20405:v1:Cardiometabolic	2.78575e-27	1.01862
PLIN3	PLIN3	cis-position, cis-gene	48580	33	48547	9.2325e-29	-1.9098	-2.24598	-1.57361	0.17152	ptv	Cardiometabolic	PLIN3:O60664:OID20143:v1:Cardiometabolic	2.99873e-25	-1.89984
SPON2	SPON2	cis-position, cis-gene	48337	29	48308	9.82841e-29	-2.00981	-2.36377	-1.65584	0.180593	URmtr	Cardiometabolic	SPON2:Q9BUD6:OID20221:v1:Cardiometabolic	5.25639e-26	-2.01393
HAGH	HAGH	cis-position, cis-gene	48834	218	48616	1.04576e-28	-0.719993	-0.846861	-0.593125	0.0647281	ptvraredmg	Oncology	HAGH:Q16775:OID21459:v1:Oncology	3.09044e-29	-0.770881
LY75-CD302	LY75	cis-position, trans-gene	48516	172	48344	1.06347e-28	-0.832711	-0.97946	-0.685962	0.0748713	raredmg	Inflammation	LY75:O60449:OID20580:v1:Inflammation	3.67735e-26	-0.840355
CD93	CD93	cis-position, cis-gene	46742	43	46699	1.0853e-28	-1.67029	-1.96468	-1.37589	0.150201	UR	Cardiometabolic	CD93:Q9NPY3:OID20397:v1:Cardiometabolic	2.54382e-34	-1.89553
SAMD9L	SAMD9L	cis-position, cis-gene	48516	243	48273	1.16497e-28	-0.701599	-0.825332	-0.577865	0.063129	flexdmg	Inflammation	SAMD9L:Q8IVG5:OID20536:v1:Inflammation	2.15343e-26	-0.695183
PAXX	PAXX	cis-position, cis-gene	47955	36	47919	1.17485e-28	-1.80901	-2.12807	-1.48996	0.162782	flexdmg	InflammationII	PAXX:Q9BUH6:OID30591:v1:InflammationII	1.28627e-26	-1.81459
PAXX	PAXX	cis-position, cis-gene	47955	36	47919	1.17485e-28	-1.80901	-2.12807	-1.48996	0.162782	ptvraredmg	InflammationII	PAXX:Q9BUH6:OID30591:v1:InflammationII	1.28627e-26	-1.81459
GNPTAB	CTSF	trans-position, trans-gene	48716	407	48309	1.19368e-28	0.536663	0.441998	0.631327	0.0482978	flexdmg	Oncology	CTSF:Q9UBX1:OID21500:v1:Oncology	4.64106e-28	0.56949
CD38	CD38	cis-position, cis-gene	48348	13	48335	1.21342e-28	-2.50611	-2.94823	-2.06399	0.22557	UR	Oncology	CD38:P28907:OID21316:v1:Oncology	8.51799e-29	-2.50728
NBL1	NBL1	cis-position, cis-gene	48716	37	48679	1.21438e-28	-1.76321	-2.07428	-1.45215	0.158705	flexdmg	Oncology	NBL1:P41271:OID21486:v1:Oncology	2.23922e-30	-1.87168
NBL1	NBL1	cis-position, cis-gene	48716	37	48679	1.21438e-28	-1.76321	-2.07428	-1.45215	0.158705	ptvraredmg	Oncology	NBL1:P41271:OID21486:v1:Oncology	2.23922e-30	-1.87168
SIGLEC1	SIGLEC1	cis-position, cis-gene	48782	207	48575	1.2431e-28	-0.753593	-0.886566	-0.62062	0.0678431	raredmg	Inflammation	SIGLEC1:Q9BZZ2:OID20690:v1:Inflammation	1.75528e-24	-0.742664
BGLAP	BGLAP	cis-position, cis-gene	48979	24	48955	1.3e-28	-2.17801	-2.56247	-1.79356	0.196149	ptv	CardiometabolicII	BGLAP:P02818:OID30389:v1:CardiometabolicII	6.34842e-30	-2.29542
QSOX1	QSOX1	cis-position, cis-gene	48216	246	47970	1.3093e-28	-0.69796	-0.821167	-0.574752	0.0628604	flexnonsynmtr	InflammationII	QSOX1:O00391:OID30729:v1:InflammationII	4.36386e-23	-0.660021
SERPINA3	SERPINA3	cis-position, cis-gene	48907	25	48882	1.36891e-28	-2.18959	-2.57625	-1.80293	0.197274	ptv	InflammationII	SERPINA3:P01011:OID30786:v1:InflammationII	1.20058e-25	-2.20539
FUT1	CDH5	trans-position, trans-gene	49169	212	48957	1.39965e-28	0.758254	0.62433	0.892179	0.0683284	flexnonsynmtr	Cardiometabolic	CDH5:P33151:OID20243:v1:Cardiometabolic	1.51784e-28	0.760413
DDR1	DDR1	cis-position, cis-gene	48990	333	48657	1.48854e-28	-0.596798	-0.702257	-0.491338	0.0538057	raredmg	Neurology	DDR1:Q08345:OID21009:v1:Neurology	2.21403e-28	-0.61245
GFER	GFER	cis-position, cis-gene	47434	51	47383	1.52949e-28	-1.51238	-1.77969	-1.24508	0.13638	ptv	Oncology	GFER:P55789:OID21259:v1:Oncology	1.16743e-28	-1.51427
RBKS	RBKS	cis-position, cis-gene	47435	73	47362	1.54069e-28	-1.24118	-1.46057	-1.0218	0.111931	ptvraredmg	Neurology	RBKS:Q9H477:OID20986:v1:Neurology	3.62052e-23	-1.17911
CPQ	CPQ	cis-position, cis-gene	48899	33	48866	1.54128e-28	-1.90385	-2.24037	-1.56733	0.171694	UR	CardiometabolicII	CPQ:Q9Y646:OID30406:v1:CardiometabolicII	2.33051e-29	-1.98424
KHK	KHK	cis-position, cis-gene	47733	135	47598	1.55384e-28	-0.935131	-1.10043	-0.76983	0.0843369	raredmg	CardiometabolicII	KHK:P50053:OID30241:v1:CardiometabolicII	1.04535e-25	-0.918954
PLIN3	PLIN3	cis-position, cis-gene	48580	115	48465	1.57083e-28	-1.01952	-1.19976	-0.839285	0.091957	flexdmg	Cardiometabolic	PLIN3:O60664:OID20143:v1:Cardiometabolic	2.76654e-24	-0.988124
ASGR1	ITGB7	trans-position, trans-gene	48974	28	48946	1.58086e-28	2.07537	1.70845	2.44228	0.187201	ptv	Oncology	ITGB7:P26010:OID21393:v1:Oncology	1.77955e-27	2.0754
TIMP4	TIMP4	cis-position, cis-gene	48579	126	48453	1.67147e-28	-0.926305	-1.09015	-0.762465	0.0835912	flexnonsynmtr	Neurology	TIMP4:Q99727:OID21147:v1:Neurology	3.89838e-27	-0.931543
SIGLEC9	SIGLEC9	cis-position, cis-gene	48906	83	48823	1.67264e-28	-1.19877	-1.4108	-0.986735	0.10818	flexdmg	Oncology	SIGLEC9:Q9Y336:OID21390:v1:Oncology	3.83084e-31	-1.26179
EPS8L2	EPS8L2	cis-position, cis-gene	48892	30	48862	1.7291e-28	-1.95076	-2.2959	-1.60563	0.176089	UR	Oncology	EPS8L2:Q9H6S3:OID21397:v1:Oncology	9.48631e-25	-2.06311
LILRA2	LILRA2	cis-position, cis-gene	48579	114	48465	1.73394e-28	-1.00071	-1.17777	-0.82366	0.0903328	rec	Neurology	LILRA2:Q8N149:OID21152:v1:Neurology	1.22648e-26	-1.08467
LAIR1	LAIR1	cis-position, cis-gene	48536	60	48476	1.74265e-28	-1.35685	-1.59693	-1.11678	0.122486	ptv	Inflammation	LAIR1:Q6GTX8:OID20737:v1:Inflammation	4.42742e-32	-1.42849
LY75-CD302	LY75	cis-position, trans-gene	48516	364	48152	1.7501e-28	-0.571237	-0.672311	-0.470162	0.0515684	rec	Inflammation	LY75:O60449:OID20580:v1:Inflammation	4.80476e-27	-0.577041
ENPP7	ENPP7	cis-position, cis-gene	47090	276	46814	1.80232e-28	-0.661859	-0.778994	-0.544724	0.0597624	flexnonsynmtr	Inflammation	ENPP7:Q6UWV6:OID20689:v1:Inflammation	2.50414e-25	-0.655169
TBC1D17	TBC1D17	cis-position, cis-gene	47468	262	47206	1.81197e-28	-0.666034	-0.783914	-0.548155	0.0601424	flexnonsynmtr	Neurology	TBC1D17:Q9HA65:OID20844:v1:Neurology	4.49994e-23	-0.620317
ASGR1	LYVE1	trans-position, trans-gene	49054	141	48913	1.83969e-28	0.914351	0.752498	1.0762	0.0825771	flexnonsynmtr	InflammationII	LYVE1:Q9Y5Y7:OID30728:v1:InflammationII	5.32061e-24	0.899016
STAB2	ISM1	trans-position, trans-gene	48516	1109	47407	1.88208e-28	0.326474	0.268674	0.384275	0.0294899	flexdmg	Inflammation	ISM1:B1AKI9:OID20538:v1:Inflammation	3.2645e-28	0.345723
STAB2	CLEC11A	trans-position, trans-gene	48496	853	47643	1.95662e-28	0.377344	0.310517	0.444172	0.0340956	flexnonsynmtr	Neurology	CLEC11A:Q9Y240:OID21112:v1:Neurology	9.39017e-26	0.381164
RNASE4	RNASE4	cis-position, cis-gene	47578	41	47537	2.06803e-28	-1.63981	-1.93034	-1.34927	0.148233	flexdmg	InflammationII	RNASE4:P34096:OID30705:v1:InflammationII	8.28252e-29	-1.74062
PLB1	PLB1	cis-position, cis-gene	48847	405	48442	2.09429e-28	-0.520982	-0.613299	-0.428664	0.0471005	ptvraredmg	NeurologyII	PLB1:Q6P1J6:OID31110:v1:NeurologyII	2.44765e-25	-0.522454
HSPG2	HSPG2	cis-position, cis-gene	48212	1411	46801	2.09554e-28	-0.284623	-0.335058	-0.234188	0.0257318	rec	Cardiometabolic	HSPG2:P98160:OID20383:v1:Cardiometabolic	6.34943e-24	-0.278088
WFIKKN2	WFIKKN2	cis-position, cis-gene	48617	233	48384	2.16135e-28	-0.715135	-0.841888	-0.588381	0.0646696	flexnonsynmtr	Inflammation	WFIKKN2:Q8TEU8:OID20785:v1:Inflammation	2.68694e-25	-0.708302
STAB2	CLEC11A	trans-position, trans-gene	48496	710	47786	2.19505e-28	0.41248	0.339361	0.485598	0.0373052	ptvraredmg	Neurology	CLEC11A:Q9Y240:OID21112:v1:Neurology	1.97237e-25	0.414674
STAB1	ECE1	trans-position, trans-gene	47468	630	46838	2.49647e-28	0.441321	0.363009	0.519633	0.0399549	raredmg	Neurology	ECE1:P42892:OID20891:v1:Neurology	3.99006e-23	0.42896
DCTPP1	DCTPP1	cis-position, cis-gene	48580	12	48568	2.56902e-28	-3.06711	-3.61151	-2.52272	0.27775	raredmgmtr	Cardiometabolic	DCTPP1:Q9H773:OID20148:v1:Cardiometabolic	5.4889e-26	-3.04588
ITGB6	ITGB6	cis-position, cis-gene	47698	241	47457	2.58391e-28	-0.670495	-0.789508	-0.551482	0.0607204	ptvraredmg	Inflammation	ITGB6:P18564:OID20493:v1:Inflammation	2.00701e-22	-0.630886
LYVE1	LYVE1	cis-position, cis-gene	49054	52	49002	2.59604e-28	-1.50011	-1.7664	-1.23383	0.135858	flexdmg	InflammationII	LYVE1:Q9Y5Y7:OID30728:v1:InflammationII	1.58875e-32	-1.73077
KLKB1	RAB6A	trans-position, trans-gene	48516	430	48086	3.0094e-28	-0.520591	-0.613112	-0.42807	0.0472042	flexdmg	Inflammation	RAB6A:P20340:OID20608:v1:Inflammation	7.87426e-19	-0.49392
CD93	CD93	cis-position, cis-gene	46742	37	46705	3.11876e-28	-1.78524	-2.1026	-1.46788	0.161919	ptv	Cardiometabolic	CD93:Q9NPY3:OID20397:v1:Cardiometabolic	1.06284e-28	-1.81816
TNN	TNN	cis-position, cis-gene	48979	529	48450	3.37686e-28	-0.477015	-0.561872	-0.392158	0.043294	flexnonsynmtr	CardiometabolicII	TNN:Q9UQP3:OID30412:v1:CardiometabolicII	5.52286e-27	-0.493017
FGB	FGA	cis-position, trans-gene	48058	134	47924	3.61028e-28	-0.908822	-1.07058	-0.747064	0.0825293	flexnonsynmtr	InflammationII	FGA:P02671:OID30788:v1:InflammationII	8.99039e-30	-1.00657
IGDCC4	IGDCC4	cis-position, cis-gene	48979	27	48952	3.75012e-28	-1.98521	-2.33866	-1.63175	0.180333	ptv	CardiometabolicII	IGDCC4:Q8TDY8:OID30402:v1:CardiometabolicII	9.79447e-28	-2.00129
STAB1	PLA2G10	trans-position, trans-gene	48204	192	48012	3.8465e-28	0.77036	0.633175	0.907546	0.0699922	ptv	Neurology	PLA2G10:O15496:OID21002:v1:Neurology	8.23122e-26	0.752992
PTGES3L-AARSD1	AARSD1	cis-position, trans-gene	48348	109	48239	3.89808e-28	-1.01058	-1.19056	-0.830593	0.0918276	raredmg	Oncology	AARSD1:Q9BTE6:OID21311:v1:Oncology	2.0072e-22	-0.974659
ENO3	ENO3	cis-position, cis-gene	47733	66	47667	3.95818e-28	-1.25095	-1.47377	-1.02813	0.113683	ptv	CardiometabolicII	ENO3:P13929:OID30209:v1:CardiometabolicII	7.47146e-27	-1.24417
ADAMTS13	ADAMTS13	cis-position, cis-gene	49169	37	49132	4.05955e-28	-1.78178	-2.09923	-1.46434	0.16196	ptv	Cardiometabolic	ADAMTS13:Q76LX8:OID20249:v1:Cardiometabolic	2.50801e-26	-1.79623
KLB	KLB	cis-position, cis-gene	47468	142	47326	4.37435e-28	-0.917005	-1.08048	-0.753533	0.0834031	flexdmg	Neurology	KLB:Q86Z14:OID20888:v1:Neurology	3.04741e-25	-0.895377
STAB1	NELL2	trans-position, trans-gene	48782	209	48573	4.42159e-28	0.738213	0.606601	0.869825	0.0671488	UR	Inflammation	NELL2:Q99435:OID20706:v1:Inflammation	2.50548e-26	0.780191
EPPK1	EPPK1	cis-position, cis-gene	47733	2735	44998	4.47891e-28	-0.214611	-0.252876	-0.176345	0.0195231	flexnonsynmtr	CardiometabolicII	EPPK1:P58107:OID30250:v1:CardiometabolicII	1.09274e-25	-0.214323
MFAP4	MFAP4	cis-position, cis-gene	47955	50	47905	4.58307e-28	-1.49919	-1.76654	-1.23183	0.136407	flexnonsynmtr	InflammationII	MFAP4:P55083:OID30598:v1:InflammationII	1.44633e-23	-1.48883
CYB5R2	CYB5R2	cis-position, cis-gene	48308	145	48163	4.66544e-28	-0.894278	-1.05378	-0.734772	0.0813801	flexnonsynmtr	OncologyII	CYB5R2:Q6BCY4:OID31512:v1:OncologyII	2.36396e-24	-0.865675
ST6GAL1	ST6GAL1	cis-position, cis-gene	49169	28	49141	4.66567e-28	-2.0229	-2.38372	-1.66209	0.184088	ptvraredmg	Cardiometabolic	ST6GAL1:P15907:OID20302:v1:Cardiometabolic	7.92028e-28	-2.08928
GSN	GSN	cis-position, cis-gene	48872	30	48842	4.68977e-28	-1.9782	-2.33105	-1.62534	0.180027	ptv	InflammationII	GSN:P06396:OID30714:v1:InflammationII	1.41442e-24	-1.97392
GMPR2	GMPR2	cis-position, cis-gene	47955	226	47729	4.86899e-28	-0.717539	-0.845565	-0.589512	0.0653193	flexdmg	InflammationII	GMPR2:Q9P2T1:OID30623:v1:InflammationII	2.94687e-25	-0.707066
STAB2	FBLN2	trans-position, trans-gene	48979	1126	47853	5.04303e-28	0.314391	0.258279	0.370503	0.0286284	flexdmg	CardiometabolicII	FBLN2:P98095:OID30378:v1:CardiometabolicII	1.12789e-25	0.316015
GNPTAB	TPP1	trans-position, trans-gene	48216	406	47810	5.11358e-28	0.537287	0.441382	0.633191	0.0489305	flexdmg	Inflammation	TPP1:O14773:OID20750:v1:Inflammation	6.52711e-27	0.566263
CES3	CES3	cis-position, cis-gene	48348	135	48213	5.38759e-28	-0.929199	-1.09513	-0.763267	0.0846583	ptvraredmg	Oncology	CES3:Q6UWW8:OID21340:v1:Oncology	1.42275e-26	-0.945066
LY75	LY75	cis-position, cis-gene	48516	358	48158	5.80426e-28	-0.570354	-0.672267	-0.46844	0.0519964	rec	Inflammation	LY75:O60449:OID20580:v1:Inflammation	2.98345e-26	-0.571302
ASGR1	SLAMF7	trans-position, trans-gene	48516	110	48406	5.89854e-28	1.02858	0.844765	1.2124	0.0937834	ptvraredmg	Inflammation	SLAMF7:Q9NQ25:OID20602:v1:Inflammation	4.44857e-27	1.04207
ASGR1	SLAMF7	trans-position, trans-gene	48516	110	48406	5.89854e-28	1.02858	0.844765	1.2124	0.0937834	flexdmg	Inflammation	SLAMF7:Q9NQ25:OID20602:v1:Inflammation	4.44857e-27	1.04207
ASGR1	AXL	trans-position, trans-gene	48762	109	48653	5.93957e-28	1.03012	0.846014	1.21422	0.093929	flexdmg	Cardiometabolic	AXL:P30530:OID20363:v1:Cardiometabolic	9.06409e-27	1.02978
ASGR1	AXL	trans-position, trans-gene	48762	109	48653	5.93957e-28	1.03012	0.846014	1.21422	0.093929	ptvraredmg	Cardiometabolic	AXL:P30530:OID20363:v1:Cardiometabolic	9.06409e-27	1.02978
STAB2	CRIM1	trans-position, trans-gene	48782	863	47919	5.98445e-28	0.361717	0.297067	0.426366	0.0329844	flexnonsynmtr	Inflammation	CRIM1:Q9NZV1:OID20701:v1:Inflammation	5.81115e-26	0.370559
FUT1	PTPRM	trans-position, trans-gene	48435	224	48211	6.01985e-28	0.718639	0.590191	0.847088	0.0655346	flexdmg	Inflammation	PTPRM:P28827:OID20598:v1:Inflammation	5.70777e-26	0.710844
STAB1	FUOM	trans-position, trans-gene	47955	1332	46623	6.19788e-28	0.292319	0.240058	0.344581	0.0266636	flexdmg	InflammationII	FUOM:A2VDF0:OID30626:v1:InflammationII	2.36451e-24	0.283998
STAB1	PTS	trans-position, trans-gene	47254	814	46440	6.44911e-28	0.377411	0.309916	0.444907	0.0344362	ptvraredmg	Neurology	PTS:Q03393:OID20847:v1:Neurology	7.62985e-26	0.387763
ASGR1	GAS6	trans-position, trans-gene	48855	111	48744	6.53514e-28	1.01611	0.834369	1.19785	0.0927254	flexdmg	Cardiometabolic	GAS6:Q14393:OID20318:v1:Cardiometabolic	5.94886e-27	1.01616
ASGR1	GAS6	trans-position, trans-gene	48855	111	48744	6.53514e-28	1.01611	0.834369	1.19785	0.0927254	ptvraredmg	Cardiometabolic	GAS6:Q14393:OID20318:v1:Cardiometabolic	5.94886e-27	1.01616
GPLD1	CPM	trans-position, trans-gene	48746	232	48514	6.94637e-28	-0.678967	-0.80047	-0.557465	0.0619905	ptvraredmg	Neurology	CPM:P14384:OID21054:v1:Neurology	3.57499e-25	-0.684263
CFD	CFD	cis-position, cis-gene	49054	124	48930	7.1598e-28	-0.943708	-1.11263	-0.774787	0.0861836	raredmg	InflammationII	CFD:P00746:OID30738:v1:InflammationII	3.03269e-26	-0.953859
CD109	CD109	cis-position, cis-gene	48579	56	48523	7.16338e-28	-1.44234	-1.70051	-1.18416	0.13172	UR	Neurology	CD109:Q6YHK3:OID21108:v1:Neurology	5.88537e-25	-1.50912
CRISP3	CRISP3	cis-position, cis-gene	48645	20	48625	7.24349e-28	-2.37657	-2.80201	-1.95113	0.217059	ptv	InflammationII	CRISP3:P54108:OID30715:v1:InflammationII	3.94852e-27	-2.39786
CDNF	CDNF	cis-position, cis-gene	48348	96	48252	7.29343e-28	-1.08471	-1.2789	-0.890521	0.0990747	flexdmg	Oncology	CDNF:Q49AH0:OID21318:v1:Oncology	7.27619e-24	-1.03554
LIFR	LIFR	cis-position, cis-gene	48516	458	48058	7.45983e-28	0.507647	0.416749	0.598544	0.046376	flexnonsynmtr	Inflammation	LIFR:P42702:OID20606:v1:Inflammation	3.71784e-31	0.561494
PI16	PI16	cis-position, cis-gene	49027	148	48879	7.8316e-28	-0.860484	-1.01462	-0.706346	0.0786417	flexnonsynmtr	InflammationII	PI16:Q6UXB8:OID30676:v1:InflammationII	7.93837e-27	-0.89244
CPA2	CPA2	cis-position, cis-gene	48828	187	48641	7.88418e-28	-0.795489	-0.937992	-0.652985	0.0727054	flexnonsynmtr	Neurology	CPA2:P48052:OID21060:v1:Neurology	3.89874e-28	-0.830875
VWF	VWF	cis-position, cis-gene	49169	87	49082	8.05276e-28	-1.15869	-1.3663	-0.951089	0.105921	ptv	Cardiometabolic	VWF:P04275:OID20256:v1:Cardiometabolic	1.23942e-26	-1.15725
APOF	APOF	cis-position, cis-gene	49027	88	48939	8.07858e-28	-1.07981	-1.27328	-0.886332	0.0987117	flexnonsynmtr	InflammationII	APOF:Q13790:OID30701:v1:InflammationII	4.96815e-28	-1.17058
OPTC	OPTC	cis-position, cis-gene	48348	89	48259	8.29383e-28	-1.10751	-1.30599	-0.909025	0.101265	flexdmg	Oncology	OPTC:Q9UBM4:OID21362:v1:Oncology	4.83983e-23	-1.06357
ASGR1	PDCD1LG2	trans-position, trans-gene	48348	109	48239	8.49813e-28	1.03613	0.850401	1.22185	0.0947576	flexdmg	Oncology	PDCD1LG2:Q9BQ51:OID21273:v1:Oncology	1.43933e-26	1.0347
ASGR1	PDCD1LG2	trans-position, trans-gene	48348	109	48239	8.49813e-28	1.03613	0.850401	1.22185	0.0947576	ptvraredmg	Oncology	PDCD1LG2:Q9BQ51:OID21273:v1:Oncology	1.43933e-26	1.0347
STAB1	CLEC11A	trans-position, trans-gene	48496	825	47671	8.51913e-28	0.378781	0.310883	0.446679	0.0346416	ptvraredmg	Neurology	CLEC11A:Q9Y240:OID21112:v1:Neurology	1.83617e-24	0.378113
ENPP7	ENPP7	cis-position, cis-gene	47090	174	46916	8.59478e-28	-0.822009	-0.969366	-0.674652	0.0751815	ptvraredmg	Inflammation	ENPP7:Q6UWV6:OID20689:v1:Inflammation	4.60629e-26	-0.844988
ASGR1	ERBB4	trans-position, trans-gene	48716	109	48607	8.6369e-28	1.01761	0.835176	1.20004	0.0930769	flexdmg	Oncology	ERBB4:Q15303:OID21510:v1:Oncology	1.54681e-26	1.01512
ASGR1	ERBB4	trans-position, trans-gene	48716	109	48607	8.6369e-28	1.01761	0.835176	1.20004	0.0930769	ptvraredmg	Oncology	ERBB4:Q15303:OID21510:v1:Oncology	1.54681e-26	1.01512
CCL25	CCL25	cis-position, cis-gene	49113	21	49092	9.29815e-28	-2.30124	-2.71406	-1.88843	0.210617	ptv	Inflammation	CCL25:O15444:OID20674:v1:Inflammation	1.42512e-30	-2.48052
SMPD1	SMPD1	cis-position, cis-gene	48745	484	48261	9.40331e-28	-0.488668	-0.576337	-0.401	0.0447284	flexdmg	Neurology	SMPD1:P17405:OID21028:v1:Neurology	8.2196e-26	-0.498963
GNPTAB	GUSB	trans-position, trans-gene	48787	342	48445	9.44907e-28	0.55836	0.458185	0.658535	0.0511094	ptvraredmg	Cardiometabolic	GUSB:P08236:OID20296:v1:Cardiometabolic	2.55241e-28	0.607056
MRC2	COL3A1	trans-position, trans-gene	48979	137	48842	9.74903e-28	0.928264	0.761681	1.09485	0.0849909	raredmg	CardiometabolicII	COL3A1:P02461:OID30379:v1:CardiometabolicII	3.56919e-25	0.916167
NAGPA	NAGPA	cis-position, cis-gene	47955	22	47933	9.91706e-28	-2.28193	-2.69149	-1.87237	0.208958	URmtr	InflammationII	NAGPA:Q9UK23:OID30643:v1:InflammationII	4.17939e-32	-2.57507
CD93	CD93	cis-position, cis-gene	46742	29	46713	9.91907e-28	-1.99715	-2.3556	-1.63871	0.182878	URmtr	Cardiometabolic	CD93:Q9NPY3:OID20397:v1:Cardiometabolic	4.03189e-32	-2.22788
STAB1	OMD	trans-position, trans-gene	48782	303	48479	9.95986e-28	0.599803	0.492145	0.707461	0.054927	raredmgmtr	Inflammation	OMD:Q99983:OID20725:v1:Inflammation	8.68509e-26	0.621321
ASGR1	LY9	trans-position, trans-gene	48000	109	47891	1.0381e-27	1.03553	0.849601	1.22146	0.0948604	flexdmg	Inflammation	LY9:Q9HBG7:OID20670:v1:Inflammation	1.02738e-26	1.03592
ASGR1	LY9	trans-position, trans-gene	48000	109	47891	1.0381e-27	1.03553	0.849601	1.22146	0.0948604	ptvraredmg	Inflammation	LY9:Q9HBG7:OID20670:v1:Inflammation	1.02738e-26	1.03592
CD93	CD93	cis-position, cis-gene	46742	221	46521	1.06962e-27	-0.7246	-0.854731	-0.594468	0.066393	flexdmg	Cardiometabolic	CD93:Q9NPY3:OID20397:v1:Cardiometabolic	4.06314e-29	-0.771211
GSR	GSR	cis-position, cis-gene	48783	10	48773	1.13603e-27	-3.34228	-3.94284	-2.74172	0.306406	ptv	InflammationII	GSR:P00390:OID30700:v1:InflammationII	1.23511e-24	-3.2974
CAT	CAT	cis-position, cis-gene	48234	27	48207	1.14784e-27	-1.99728	-2.35619	-1.63837	0.183117	ptv	InflammationII	CAT:P04040:OID30712:v1:InflammationII	3.88694e-23	-1.92157
AP1G2	AP1G2	cis-position, cis-gene	48772	302	48470	1.17679e-27	-0.617257	-0.728202	-0.506312	0.0566042	flexnonsynmtr	OncologyII	AP1G2:O75843:OID31348:v1:OncologyII	1.40844e-24	-0.624017
MPI	MPI	cis-position, cis-gene	48348	180	48168	1.22488e-27	-0.804402	-0.949032	-0.659773	0.0737902	flexdmg	Oncology	MPI:P34949:OID21288:v1:Oncology	1.4816e-22	-0.776909
MRC2	COL3A1	trans-position, trans-gene	48979	27	48952	1.25796e-27	2.08424	1.70941	2.45907	0.191238	URmtr	CardiometabolicII	COL3A1:P02461:OID30379:v1:CardiometabolicII	2.10652e-28	2.19939
ASGR1	LYPD3	trans-position, trans-gene	48328	108	48220	1.25948e-27	1.0349	0.848785	1.22102	0.0949566	flexdmg	Oncology	LYPD3:O95274:OID21530:v1:Oncology	1.85151e-26	1.0281
ASGR1	LYPD3	trans-position, trans-gene	48328	108	48220	1.25948e-27	1.0349	0.848785	1.22102	0.0949566	ptvraredmg	Oncology	LYPD3:O95274:OID21530:v1:Oncology	1.85151e-26	1.0281
CRTAM	CRTAM	cis-position, cis-gene	48204	107	48097	1.26037e-27	-1.02993	-1.21516	-0.84471	0.0945012	flexdmg	Neurology	CRTAM:O95727:OID20914:v1:Neurology	2.85561e-25	-1.05876
TET2	FLT3LG	trans-position, trans-gene	49113	198	48915	1.27795e-27	-0.736829	-0.869357	-0.6043	0.0676161	flexdmg	Inflammation	FLT3LG:P49771:OID20661:v1:Inflammation	3.27669e-28	-0.764465
C2	C2	cis-position, cis-gene	48679	33	48646	1.28905e-27	-1.85593	-2.18976	-1.52209	0.170323	URmtr	Cardiometabolic	C2:P06681:OID20410:v1:Cardiometabolic	4.77737e-26	-1.82274
PCSK7	GOLM2	trans-position, trans-gene	48990	158	48832	1.30773e-27	-0.859236	-1.01381	-0.704662	0.0788641	ptvraredmg	Neurology	GOLM2:Q6P4E1:OID21044:v1:Neurology	2.74325e-23	-0.832567
GNPTAB	CTSF	trans-position, trans-gene	48716	342	48374	1.36404e-27	0.573325	0.470149	0.676501	0.0526405	ptvraredmg	Oncology	CTSF:Q9UBX1:OID21500:v1:Oncology	2.79488e-28	0.622196
ASGR1	TIMD4	trans-position, trans-gene	48762	72	48690	1.36574e-27	1.26498	1.03733	1.49263	0.116147	raredmg	Cardiometabolic	TIMD4:Q96H15:OID20375:v1:Cardiometabolic	1.73862e-25	1.24283
MAN2B1	CTSL	trans-position, trans-gene	48580	318	48262	1.40452e-27	-0.589968	-0.696165	-0.483772	0.0541818	ptvraredmg	Cardiometabolic	CTSL:P07711:OID20228:v1:Cardiometabolic	6.0292e-25	-0.590985
SPON2	SPON2	cis-position, cis-gene	48337	18	48319	1.47131e-27	-2.4945	-2.9437	-2.04531	0.22918	ptv	Cardiometabolic	SPON2:Q9BUD6:OID20221:v1:Cardiometabolic	3.67374e-26	-2.49825
MAN1A2	MAN1A2	cis-position, cis-gene	47733	93	47640	1.47953e-27	-1.06115	-1.25225	-0.87006	0.0974962	flexdmg	CardiometabolicII	MAN1A2:O60476:OID30262:v1:CardiometabolicII	5.22799e-23	-1.0335
ENPP5	ENPP5	cis-position, cis-gene	48782	44	48738	1.50967e-27	-1.50722	-1.7787	-1.23575	0.138505	ptv	Inflammation	ENPP5:Q9UJA9:OID20736:v1:Inflammation	1.69289e-24	-1.5083
SPON1	SPON1	cis-position, cis-gene	48617	241	48376	1.52601e-27	-0.658119	-0.776666	-0.539572	0.0604828	flexdmg	Inflammation	SPON1:Q9HCB6:OID20759:v1:Inflammation	5.04792e-25	-0.663234
ADIPOQ	ADIPOQ	cis-position, cis-gene	49054	80	48974	1.62324e-27	-1.04988	-1.2391	-0.860669	0.0965375	flexnonsynmtr	InflammationII	ADIPOQ:Q15848:OID30748:v1:InflammationII	2.35403e-22	-1.01412
TCHH	FABP9	trans-position, trans-gene	48516	1309	47207	1.6848e-27	0.296867	0.243348	0.350386	0.0273054	flexnonsynmtr	Inflammation	FABP9:Q0Z7S8:OID20501:v1:Inflammation	2.06224e-24	0.290828
QSOX1	QSOX1	cis-position, cis-gene	48216	110	48106	1.69423e-27	-1.02068	-1.2047	-0.836666	0.0938852	ptvraredmg	InflammationII	QSOX1:O00391:OID30729:v1:InflammationII	3.79156e-24	-1.01175
PNLIPRP1	PNLIPRP1	cis-position, cis-gene	48847	209	48638	1.69564e-27	-0.747669	-0.882466	-0.612871	0.0687736	flexnonsynmtr	NeurologyII	PNLIPRP1:P54315:OID31122:v1:NeurologyII	1.92853e-27	-0.780798
SMPD1	SMPD1	cis-position, cis-gene	48745	238	48507	1.72639e-27	-0.691435	-0.816112	-0.566757	0.0636105	raredmg	Neurology	SMPD1:P17405:OID21028:v1:Neurology	7.8961e-24	-0.664597
GNPTAB	IDUA	trans-position, trans-gene	48974	411	48563	1.74018e-27	0.534502	0.438115	0.630888	0.0491765	flexdmg	Oncology	IDUA:P35475:OID21468:v1:Oncology	3.63878e-28	0.579273
CDH3	CDH3	cis-position, cis-gene	48990	232	48758	1.81268e-27	-0.697584	-0.823422	-0.571746	0.0642028	flexdmg	Neurology	CDH3:P22223:OID21008:v1:Neurology	6.99851e-25	-0.700891
GZMB	GZMB	cis-position, cis-gene	48516	85	48431	1.97369e-27	-1.1419	-1.34804	-0.935765	0.105171	ptvraredmg	Inflammation	GZMB:P10144:OID20604:v1:Inflammation	2.76678e-27	-1.2028
FOLR1	FOLR1	cis-position, cis-gene	48482	55	48427	1.99887e-27	-1.37627	-1.62474	-1.1278	0.12677	raredmg	Oncology	FOLR1:P15328:OID21529:v1:Oncology	1.35197e-27	-1.39012
THBS2	THBS2	cis-position, cis-gene	48579	21	48558	2.00874e-27	-2.33182	-2.75282	-1.91081	0.214796	ptv	Neurology	THBS2:P35442:OID21104:v1:Neurology	1.36285e-25	-2.29427
GUSB	GUSB	cis-position, cis-gene	48787	272	48515	2.04846e-27	-0.621377	-0.733584	-0.509171	0.0572479	flexdmg	Cardiometabolic	GUSB:P08236:OID20296:v1:Cardiometabolic	4.28042e-28	-0.656104
FOLR2	FOLR2	cis-position, cis-gene	48990	20	48970	2.07022e-27	-2.32475	-2.74459	-1.90492	0.214201	ptv	Neurology	FOLR2:P14207:OID21062:v1:Neurology	8.74106e-22	-2.15827
DPP6	DPP6	cis-position, cis-gene	48348	75	48273	2.10665e-27	-1.20352	-1.4209	-0.986143	0.110907	ptvraredmg	Oncology	DPP6:P42658:OID21354:v1:Oncology	6.57941e-27	-1.24706
EPOR	EPO	trans-position, trans-gene	48516	97	48419	2.14269e-27	1.0922	0.8949	1.2895	0.100663	ptvraredmg	Inflammation	EPO:P01588:OID20522:v1:Inflammation	1.35098e-26	1.11641
GNPTAB	TPP1	trans-position, trans-gene	48216	340	47876	2.15795e-27	0.57957	0.474868	0.684273	0.0534193	ptvraredmg	Inflammation	TPP1:O14773:OID20750:v1:Inflammation	9.01903e-26	0.603403
EPHA1	EPHA1	cis-position, cis-gene	48699	174	48525	2.17863e-27	-0.759313	-0.896499	-0.622127	0.0699923	raredmg	Inflammation	EPHA1:P21709:OID20677:v1:Inflammation	1.02006e-27	-0.833271
FUCA2	FUCA1	trans-position, trans-gene	48857	73	48784	2.23196e-27	-1.24012	-1.46422	-1.01602	0.114336	ptv	Cardiometabolic	FUCA1:P04066:OID20261:v1:Cardiometabolic	4.62469e-25	-1.23554
AAMDC	AAMDC	cis-position, cis-gene	47733	104	47629	2.28965e-27	-1.052	-1.24214	-0.861854	0.097011	flexdmg	CardiometabolicII	AAMDC:Q9H7C9:OID30236:v1:CardiometabolicII	5.16684e-27	-1.08195
ENDOU	ENDOU	cis-position, cis-gene	45635	39	45596	2.31904e-27	-1.52179	-1.79687	-1.24671	0.140345	ptv	OncologyII	ENDOU:P21128:OID31498:v1:OncologyII	1.07769e-25	-1.5548
CAT	CAT	cis-position, cis-gene	48234	268	47966	2.33269e-27	-0.631927	-0.746163	-0.517691	0.0582834	ptvraredmg	InflammationII	CAT:P04040:OID30712:v1:InflammationII	1.84628e-25	-0.647962
SSNA1	SSNA1	cis-position, cis-gene	48778	17	48761	2.34545e-27	-2.59698	-3.06648	-2.12749	0.239535	UR	OncologyII	SSNA1:O43805:OID31453:v1:OncologyII	3.48792e-23	-2.71882
PEPD	PEPD	cis-position, cis-gene	49027	190	48837	2.3676e-27	-0.776516	-0.916909	-0.636123	0.0716287	raredmg	InflammationII	PEPD:P12955:OID30688:v1:InflammationII	1.69133e-25	-0.808418
JAM2	JAM2	cis-position, cis-gene	48990	37	48953	2.4136e-27	-1.68771	-1.99289	-1.38252	0.155705	raredmg	Neurology	JAM2:P57087:OID21064:v1:Neurology	1.08481e-24	-1.64212
LAYN	LAYN	cis-position, cis-gene	48121	180	47941	2.52332e-27	-0.745037	-0.87981	-0.610264	0.0687613	flexnonsynmtr	Neurology	LAYN:Q6UX15:OID20970:v1:Neurology	3.3117e-25	-0.749197
RARRES2	RARRES2	cis-position, cis-gene	48842	126	48716	2.57028e-27	-0.938965	-1.10885	-0.769083	0.0866736	flexnonsynmtr	Cardiometabolic	RARRES2:Q99969:OID20373:v1:Cardiometabolic	1.03656e-27	-0.964306
PRSS53	PRSS53	cis-position, cis-gene	48847	51	48796	2.71832e-27	-1.46146	-1.726	-1.19692	0.134968	ptv	NeurologyII	PRSS53:Q2L4Q9:OID31093:v1:NeurologyII	2.22205e-27	-1.48033
CFH	CFH	cis-position, cis-gene	46367	17	46350	2.72024e-27	-2.57218	-3.03775	-2.1066	0.237538	ptv	InflammationII	CFH:P08603:OID30790:v1:InflammationII	1.36519e-25	-2.5664
CREG1	CREG1	cis-position, cis-gene	47947	40	47907	2.74273e-27	-1.68624	-1.99148	-1.38099	0.155736	ptvraredmg	Oncology	CREG1:O75629:OID21515:v1:Oncology	3.65437e-28	-1.80954
STAB2	PDGFRA	trans-position, trans-gene	48580	578	48002	2.79828e-27	0.44273	0.362572	0.522888	0.0408967	raredmg	Cardiometabolic	PDGFRA:P16234:OID20133:v1:Cardiometabolic	1.48593e-21	0.417809
ASGR1	KEL	trans-position, trans-gene	47468	140	47328	2.81505e-27	0.873865	0.715643	1.03209	0.0807252	flexnonsynmtr	Neurology	KEL:P23276:OID20881:v1:Neurology	5.07581e-26	0.916513
PLIN3	PLIN3	cis-position, cis-gene	48580	99	48481	2.81973e-27	-1.07273	-1.26697	-0.878499	0.099099	ptvraredmg	Cardiometabolic	PLIN3:O60664:OID20143:v1:Cardiometabolic	6.85808e-23	-1.02969
SHMT1	SHMT1	cis-position, cis-gene	48700	123	48577	2.97171e-27	-0.965852	-1.14081	-0.790891	0.0892651	raredmg	Inflammation	SHMT1:P34896:OID20714:v1:Inflammation	6.31448e-27	-1.00897
HNMT	HNMT	cis-position, cis-gene	47969	86	47883	3.04692e-27	-1.12181	-1.32506	-0.918557	0.1037	flexnonsynmtr	Neurology	HNMT:P50135:OID20975:v1:Neurology	1.49047e-26	-1.16576
HYAL1	HYAL1	cis-position, cis-gene	48300	16	48284	3.0709e-27	-2.65786	-3.13946	-2.17627	0.24571	URmtr	Cardiometabolic	HYAL1:Q12794:OID20357:v1:Cardiometabolic	1.9865e-26	-2.6991
GLA	GLA	cis-position, cis-gene	47880	63	47817	3.41365e-27	-1.31668	-1.55547	-1.07789	0.121831	ptvraredmg	InflammationII	GLA:P06280:OID30594:v1:InflammationII	6.16988e-26	-1.31959
GLA	GLA	cis-position, cis-gene	47880	63	47817	3.41365e-27	-1.31668	-1.55547	-1.07789	0.121831	raredmg	InflammationII	GLA:P06280:OID30594:v1:InflammationII	6.16988e-26	-1.31959
ASGR1	CR1	trans-position, trans-gene	48862	27	48835	3.43011e-27	2.0545	1.68188	2.42713	0.190112	ptv	InflammationII	CR1:P17927:OID30697:v1:InflammationII	2.30556e-27	2.09023
CLEC4A	CLEC4A	cis-position, cis-gene	48516	26	48490	3.74175e-27	-2.07706	-2.45405	-1.70007	0.19234	ptv	Inflammation	CLEC4A:Q9UMR7:OID20573:v1:Inflammation	2.11023e-23	-2.06635
ASS1	ASS1	cis-position, cis-gene	47374	152	47222	3.82219e-27	-0.83052	-0.981286	-0.679754	0.0769208	raredmg	CardiometabolicII	ASS1:P00966:OID30170:v1:CardiometabolicII	2.10983e-26	-0.867056
PLG	PLG	cis-position, cis-gene	47988	51	47937	3.84305e-27	-1.49321	-1.76429	-1.22213	0.138305	UR	InflammationII	PLG:P00747:OID30785:v1:InflammationII	1.43069e-26	-1.56162
STAB1	NPTX2	trans-position, trans-gene	48979	641	48338	3.95185e-27	0.363013	0.297095	0.428932	0.0336317	raredmg	CardiometabolicII	NPTX2:P47972:OID30390:v1:CardiometabolicII	2.39554e-23	0.361063
NPC1	SIGLEC8	trans-position, trans-gene	47733	703	47030	3.97425e-27	0.395286	0.323505	0.467067	0.0366229	flexdmg	CardiometabolicII	SIGLEC8:Q9NYZ4:OID30261:v1:CardiometabolicII	1.86383e-29	0.434402
STAB1	EGFLAM	trans-position, trans-gene	48778	196	48582	4.52515e-27	0.761444	0.623016	0.899873	0.0706262	ptv	OncologyII	EGFLAM:Q63HQ2:OID31496:v1:OncologyII	1.32775e-25	0.759534
ADAMTSL4	ADAMTSL4	cis-position, cis-gene	47733	34	47699	4.58428e-27	-1.78626	-2.11103	-1.46149	0.165697	URmtr	CardiometabolicII	ADAMTSL4:Q6UY14:OID30275:v1:CardiometabolicII	1.75598e-22	-1.75397
STAB1	HRC	trans-position, trans-gene	47733	131	47602	4.61675e-27	0.9369	0.766548	1.10725	0.0869141	URmtr	CardiometabolicII	HRC:P23327:OID30211:v1:CardiometabolicII	7.15493e-26	1.00301
ASGR1	IL1RL1	trans-position, trans-gene	49015	111	48904	4.6818e-27	0.939566	0.768705	1.11043	0.0871732	flexdmg	Cardiometabolic	IL1RL1:Q01638:OID20250:v1:Cardiometabolic	1.46237e-25	0.933132
ASGR1	IL1RL1	trans-position, trans-gene	49015	111	48904	4.6818e-27	0.939566	0.768705	1.11043	0.0871732	ptvraredmg	Cardiometabolic	IL1RL1:Q01638:OID20250:v1:Cardiometabolic	1.46237e-25	0.933132
NLRC4	IL18	trans-position, trans-gene	48371	190	48181	4.91562e-27	-0.756464	-0.894084	-0.618844	0.0702137	flexdmg	Inflammation	IL18:Q14116:OID20694:v1:Inflammation	6.78756e-25	-0.735911
[truncated: 9,445 more rows]
