# Supplementary material for: Rare variant associations with plasma protein levels in the UK Biobank
Source: Nature. 2023 Oct 4;622(7982):339–47. doi: 10.1038/s41586-023-06547-x (PMC10567546; doi:10.1038/s41586-023-06547-x)
Supplement: Supplementary file 4 — Supplementary Datasets 1–20. [file 41586_2023_6547_MOESM4_ESM.zip › 2022-09-14560C-s4/2022-09-14560C-Supp table 11 - collapsing ligand receptor.xlsx]

## Sheet: collapsing_ligand_receptor
Gene	Protein	cis_trans_position_1mb_coding_region	nSamples	nCases	nControls	p	beta	lower	upper	se	MedCases	MedControls	model	Panel	pheno
ABCA1	PLTP	trans-position, trans-gene	45667	496	45171	2.00747e-12	-0.308987	-0.395062	-0.222911	0.0439157	-0.375451	0.015206	flexnonsynmtr	Cardiometabolic	PLTP:P55058:OID20238:v1:Cardiometabolic
APOB	LDLR	trans-position, trans-gene	45373	77	45296	6.42822e-23	-1.09116	-1.30802	-0.874291	0.110645	-1.198	-0.000391155	ptv	Cardiometabolic	LDLR:P01130:OID20240:v1:Cardiometabolic
CALCR	CALCA	trans-position, trans-gene	44842	179	44663	8.73776e-12	0.413618	0.294881	0.532354	0.0605793	0.441197	0.000544132	flexdmg	Neurology	CALCA:P01258:OID20983:v1:Neurology
CCR2	CCL2	trans-position, trans-gene	44838	140	44698	8.14316e-23	0.80579	0.645253	0.966326	0.0819056	0.914344	0.0166215	flexdmg	Neurology	CCL2:P13500:OID21004:v1:Neurology
CSF3R	CSF3	trans-position, trans-gene	44437	86	44351	3.1588e-44	1.4713	1.2648	1.6778	0.105355	1.36984	-0.0260636	ptv	Inflammation	CSF3:P09919:OID20491:v1:Inflammation
CX3CR1	CX3CL1	trans-position, trans-gene	44914	112	44802	6.00523e-09	0.539178	0.357527	0.720829	0.0926783	0.747394	0.0132599	flexdmg	Neurology	CX3CL1:P78423:OID20976:v1:Neurology
CXCR6	CXCL16	trans-position, trans-gene	45735	70	45665	1.42246e-40	1.54257	1.31608	1.76906	0.115553	1.66809	-0.0261459	flexnonsynmtr	Cardiometabolic	CXCL16:Q9H2A7:OID20282:v1:Cardiometabolic
EGFR	AREG	trans-position, trans-gene	45042	160	44882	2.57163e-11	0.514392	0.363256	0.665529	0.0771098	0.508507	-0.0063274	ptvraredmg	Oncology	AREG:P15514:OID21357:v1:Oncology
EPOR	EPO	trans-position, trans-gene	45190	169	45021	4.74474e-31	0.885188	0.735577	1.0348	0.0763316	1.09895	-0.0255485	flexdmg	Inflammation	EPO:P01588:OID20522:v1:Inflammation
FLT1	PGF	trans-position, trans-gene	45752	167	45585	1.17062e-10	0.436222	0.303552	0.568892	0.067688	0.435252	0.0315204	ptvraredmg	Inflammation	PGF:P49763:OID20673:v1:Inflammation
FLT3	FLT3LG	trans-position, trans-gene	45752	120	45632	1.22051e-22	0.850004	0.679951	1.02006	0.0867614	0.83439	0.000460606	ptvraredmg	Inflammation	FLT3LG:P49771:OID20661:v1:Inflammation
GAS6	AXL	trans-position, trans-gene	45433	380	45053	9.15386e-16	0.405548	0.306689	0.504406	0.0504374	0.390694	-0.0103018	flexdmg	Cardiometabolic	AXL:P30530:OID20363:v1:Cardiometabolic
IL2RB	IL15	trans-position, trans-gene	45190	52	45138	7.62404e-13	0.986773	0.717018	1.25653	0.137628	1.15595	-0.0269231	ptvraredmg	Inflammation	IL15:P40933:OID20562:v1:Inflammation
KLB	FGF19	trans-position, trans-gene	45452	136	45316	9.73676e-12	0.579555	0.412803	0.746308	0.0850771	0.650796	-0.00287983	flexdmg	Inflammation	FGF19:O95750:OID20715:v1:Inflammation
LRPAP1	LRP1	trans-position, trans-gene	45042	165	44877	5.78704e-25	0.773503	0.626668	0.920337	0.0749149	1.19402	0.00344682	flexdmg	Oncology	LRP1:Q07954:OID21293:v1:Oncology
LTBR	LTA	trans-position, trans-gene	45190	47	45143	6.7658e-12	0.981016	0.7009	1.26113	0.142915	1.26496	0.00245396	ptvraredmg	Inflammation	LTA:P01374:OID20586:v1:Inflammation
MC2R	POMC	trans-position, trans-gene	44457	140	44317	3.376e-10	0.503349	0.346298	0.6604	0.0801272	0.588273	-0.017656	flexdmg	CardiometabolicII	POMC:P01189:OID30282:v1:CardiometabolicII
PLAUR	PLAU	trans-position, trans-gene	45260	90	45170	3.15347e-10	-0.638603	-0.837519	-0.439686	0.101487	-0.611595	0.00852618	flexnonsynmtr	Neurology	PLAU:P00749:OID21124:v1:Neurology
PROCR	PROC	trans-position, trans-gene	45352	35	45317	1.26403e-10	1.0476	0.728414	1.36679	0.16285	1.04106	0.0116145	ptvraredmg	Cardiometabolic	PROC:P04070:OID20402:v1:Cardiometabolic
TNFRSF13B	TNFSF13B	trans-position, trans-gene	45735	352	45383	2.5975e-12	0.3576	0.257469	0.457731	0.0510868	0.367125	0.00807578	flexdmg	Cardiometabolic	TNFSF13B:Q9Y275:OID20272:v1:Cardiometabolic
TNFSF10	TNFRSF10C	trans-position, trans-gene	45376	56	45320	5.06985e-11	0.877856	0.615986	1.13973	0.133606	0.848118	-0.00995055	flexdmg	Cardiometabolic	TNFRSF10C:O14798:OID20265:v1:Cardiometabolic
TSHR	TSHB	trans-position, trans-gene	45276	318	44958	1.5909e-31	0.655093	0.545257	0.76493	0.0560386	0.788063	0.00575871	flexdmg	Cardiometabolic	TSHB:P01222:OID20129:v1:Cardiometabolic
