# Supplementary material for: Rare variant associations with plasma protein levels in the UK Biobank
Source: Nature. 2023 Oct 4;622(7982):339–47. doi: 10.1038/s41586-023-06547-x (PMC10567546; doi:10.1038/s41586-023-06547-x)
Supplement: Supplementary file 4 — Supplementary Datasets 1–20. [file 41586_2023_6547_MOESM4_ESM.zip › 2022-09-14560C-s4/2022-09-14560C-Supp table 12 - CH_QV_models.xlsx]

## Sheet: Sheet2
Model	Varaint allele fraction (VAF) threhold	Variant effect inclusion	Missense inclusion
ASXL1_VE_VAF_3	>= 3%	Frameshift/nonsense/splice-site in exon 11-12	NA
ASXL1_VE_VAF_5	>= 5%	Frameshift/nonsense/splice-site in exon 11-12	NA
ASXL1_VE_VAF_10	>= 10%	Frameshift/nonsense/splice-site in exon 11-12	NA
ASXL1_VE_VAF_20	>= 20%	Frameshift/nonsense/splice-site in exon 11-12	NA
BRAF_mis_VAF_3	>= 3%	NA	G464E, G464V, G466E, G466V, G469R, G469E, G469A, G469V, V471F, V472S, L485W, N581S, I582M, I592M, I592V, D594N, D594G, D594V, D594E, F595L, F595S, G596R, L597V, L597S, L597Q, L597R, A598V, V600M, V600L, V600K, V600R, V600E, V600A, V600G, V600D, K601E, K601N, R603*, W604R, W604G, S605G, S605F, S605N, G606E, G606A, G606V, H608R, H608L, G615R, S616P, S616F, L618S, L618W
BRAF_mis_VAF_5	>= 5%	NA	G464E, G464V, G466E, G466V, G469R, G469E, G469A, G469V, V471F, V472S, L485W, N581S, I582M, I592M, I592V, D594N, D594G, D594V, D594E, F595L, F595S, G596R, L597V, L597S, L597Q, L597R, A598V, V600M, V600L, V600K, V600R, V600E, V600A, V600G, V600D, K601E, K601N, R603*, W604R, W604G, S605G, S605F, S605N, G606E, G606A, G606V, H608R, H608L, G615R, S616P, S616F, L618S, L618W
BRAF_mis_VAF_10	>= 10%	NA	G464E, G464V, G466E, G466V, G469R, G469E, G469A, G469V, V471F, V472S, L485W, N581S, I582M, I592M, I592V, D594N, D594G, D594V, D594E, F595L, F595S, G596R, L597V, L597S, L597Q, L597R, A598V, V600M, V600L, V600K, V600R, V600E, V600A, V600G, V600D, K601E, K601N, R603*, W604R, W604G, S605G, S605F, S605N, G606E, G606A, G606V, H608R, H608L, G615R, S616P, S616F, L618S, L618W
BRAF_mis_VAF_20	>= 20%	NA	G464E, G464V, G466E, G466V, G469R, G469E, G469A, G469V, V471F, V472S, L485W, N581S, I582M, I592M, I592V, D594N, D594G, D594V, D594E, F595L, F595S, G596R, L597V, L597S, L597Q, L597R, A598V, V600M, V600L, V600K, V600R, V600E, V600A, V600G, V600D, K601E, K601N, R603*, W604R, W604G, S605G, S605F, S605N, G606E, G606A, G606V, H608R, H608L, G615R, S616P, S616F, L618S, L618W
DNMT3A_mis_VAF_3	>= 3%	NA	F290I, F290C, V296M, P307S, P307R, R326H, R326L, R326C, R326S, G332R, G332E, V339A, V339M, V339G, L344Q, L344P, R366P, R366H, R366G, A368T, A368V, R379H, R379C, I407T, I407N, I407S, F414L, F414S, F414C, A462V, K468R, C497G, C497Y, Q527H, Q527P, Y533C, S535F, C537G, C537R, G543A, G543S, G543C, L547H, L547P, L547F, M548I, M548K, G550R, W581R, W581G, W581C, R604Q, R604W, R635W, R635Q, S638F, G646V, …
DNMT3A_mis_VAF_5	>= 5%	NA	F290I, F290C, V296M, P307S, P307R, R326H, R326L, R326C, R326S, G332R, G332E, V339A, V339M, V339G, L344Q, L344P, R366P, R366H, R366G, A368T, A368V, R379H, R379C, I407T, I407N, I407S, F414L, F414S, F414C, A462V, K468R, C497G, C497Y, Q527H, Q527P, Y533C, S535F, C537G, C537R, G543A, G543S, G543C, L547H, L547P, L547F, M548I, M548K, G550R, W581R, W581G, W581C, R604Q, R604W, R635W, R635Q, S638F, G646V, …
DNMT3A_mis_VAF_10	>= 10%	NA	F290I, F290C, V296M, P307S, P307R, R326H, R326L, R326C, R326S, G332R, G332E, V339A, V339M, V339G, L344Q, L344P, R366P, R366H, R366G, A368T, A368V, R379H, R379C, I407T, I407N, I407S, F414L, F414S, F414C, A462V, K468R, C497G, C497Y, Q527H, Q527P, Y533C, S535F, C537G, C537R, G543A, G543S, G543C, L547H, L547P, L547F, M548I, M548K, G550R, W581R, W581G, W581C, R604Q, R604W, R635W, R635Q, S638F, G646V, …
DNMT3A_mis_VAF_20	>= 20%	NA	F290I, F290C, V296M, P307S, P307R, R326H, R326L, R326C, R326S, G332R, G332E, V339A, V339M, V339G, L344Q, L344P, R366P, R366H, R366G, A368T, A368V, R379H, R379C, I407T, I407N, I407S, F414L, F414S, F414C, A462V, K468R, C497G, C497Y, Q527H, Q527P, Y533C, S535F, C537G, C537R, G543A, G543S, G543C, L547H, L547P, L547F, M548I, M548K, G550R, W581R, W581G, W581C, R604Q, R604W, R635W, R635Q, S638F, G646V, …
DNMT3A_VE_VAF_3	>= 3%	Frameshift/nonsense/splice-site	NA
DNMT3A_VE_VAF_5	>= 5%	Frameshift/nonsense/splice-site	NA
DNMT3A_VE_VAF_10	>= 10%	Frameshift/nonsense/splice-site	NA
DNMT3A_VE_VAF_20	>= 20%	Frameshift/nonsense/splice-site	NA
DNMT3A_VE_mis_VAF_3	>= 3%	Frameshift/nonsense/splice-site	F290I, F290C, V296M, P307S, P307R, R326H, R326L, R326C, R326S, G332R, G332E, V339A, V339M, V339G, L344Q, L344P, R366P, R366H, R366G, A368T, A368V, R379H, R379C, I407T, I407N, I407S, F414L, F414S, F414C, A462V, K468R, C497G, C497Y, Q527H, Q527P, Y533C, S535F, C537G, C537R, G543A, G543S, G543C, L547H, L547P, L547F, M548I, M548K, G550R, W581R, W581G, W581C, R604Q, R604W, R635W, R635Q, S638F, G646V, …
DNMT3A_VE_mis_VAF_5	>= 5%	Frameshift/nonsense/splice-site	F290I, F290C, V296M, P307S, P307R, R326H, R326L, R326C, R326S, G332R, G332E, V339A, V339M, V339G, L344Q, L344P, R366P, R366H, R366G, A368T, A368V, R379H, R379C, I407T, I407N, I407S, F414L, F414S, F414C, A462V, K468R, C497G, C497Y, Q527H, Q527P, Y533C, S535F, C537G, C537R, G543A, G543S, G543C, L547H, L547P, L547F, M548I, M548K, G550R, W581R, W581G, W581C, R604Q, R604W, R635W, R635Q, S638F, G646V, …
DNMT3A_VE_mis_VAF_10	>= 10%	Frameshift/nonsense/splice-site	F290I, F290C, V296M, P307S, P307R, R326H, R326L, R326C, R326S, G332R, G332E, V339A, V339M, V339G, L344Q, L344P, R366P, R366H, R366G, A368T, A368V, R379H, R379C, I407T, I407N, I407S, F414L, F414S, F414C, A462V, K468R, C497G, C497Y, Q527H, Q527P, Y533C, S535F, C537G, C537R, G543A, G543S, G543C, L547H, L547P, L547F, M548I, M548K, G550R, W581R, W581G, W581C, R604Q, R604W, R635W, R635Q, S638F, G646V, …
DNMT3A_VE_mis_VAF_20	>= 20%	Frameshift/nonsense/splice-site	F290I, F290C, V296M, P307S, P307R, R326H, R326L, R326C, R326S, G332R, G332E, V339A, V339M, V339G, L344Q, L344P, R366P, R366H, R366G, A368T, A368V, R379H, R379C, I407T, I407N, I407S, F414L, F414S, F414C, A462V, K468R, C497G, C497Y, Q527H, Q527P, Y533C, S535F, C537G, C537R, G543A, G543S, G543C, L547H, L547P, L547F, M548I, M548K, G550R, W581R, W581G, W581C, R604Q, R604W, R635W, R635Q, S638F, G646V, …
GNB1_mis_VAF_3	>= 3%	NA	K57N, K57M, K57E, K57T, I80T, I80N
GNB1_mis_VAF_5	>= 5%	NA	K57N, K57M, K57E, K57T, I80T, I80N
GNB1_mis_VAF_10	>= 10%	NA	K57N, K57M, K57E, K57T, I80T, I80N
GNB1_mis_VAF_20	>= 20%	NA	K57N, K57M, K57E, K57T, I80T, I80N
IDH2_mis_VAF_3	>= 3%	NA	R140W, R140Q, R140L, R140G, R172W, R172G, R172K, R172T, R172M, R172N, R172S
IDH2_mis_VAF_5	>= 5%	NA	R140W, R140Q, R140L, R140G, R172W, R172G, R172K, R172T, R172M, R172N, R172S
IDH2_mis_VAF_10	>= 10%	NA	R140W, R140Q, R140L, R140G, R172W, R172G, R172K, R172T, R172M, R172N, R172S
IDH2_mis_VAF_20	>= 20%	NA	R140W, R140Q, R140L, R140G, R172W, R172G, R172K, R172T, R172M, R172N, R172S
JAK2_mis_VAF_3	>= 3%	NA	N533D, N533Y, N533S, H538R, K539E, K539L, I540T, I540V, V617F, R683S, R683G, del/ins537-539L, del/ins538-539L, del/ins540-543MK, del/ins540-544MK, del/ins541-543K, del542-543, del543-544, ins11546-547
JAK2_mis_VAF_5	>= 5%	NA	N533D, N533Y, N533S, H538R, K539E, K539L, I540T, I540V, V617F, R683S, R683G, del/ins537-539L, del/ins538-539L, del/ins540-543MK, del/ins540-544MK, del/ins541-543K, del542-543, del543-544, ins11546-547
JAK2_mis_VAF_10	>= 10%	NA	N533D, N533Y, N533S, H538R, K539E, K539L, I540T, I540V, V617F, R683S, R683G, del/ins537-539L, del/ins538-539L, del/ins540-543MK, del/ins540-544MK, del/ins541-543K, del542-543, del543-544, ins11546-547
JAK2_mis_VAF_20	>= 20%	NA	N533D, N533Y, N533S, H538R, K539E, K539L, I540T, I540V, V617F, R683S, R683G, del/ins537-539L, del/ins538-539L, del/ins540-543MK, del/ins540-544MK, del/ins541-543K, del542-543, del543-544, ins11546-547
KRAS_mis_VAF_3	>= 3%	NA	G12D, G12A, G12E, G12V, G13D, G13C, G13Y, G13F, G13R, G13A, G13V, G13E, V14I, T58I, G60D, G60A, G60V, Q61K, Q61E, Q61P, Q61R, Q61L, Q61H, K117E, K117N, A146T, A146P, A146V
KRAS_mis_VAF_5	>= 5%	NA	G12D, G12A, G12E, G12V, G13D, G13C, G13Y, G13F, G13R, G13A, G13V, G13E, V14I, T58I, G60D, G60A, G60V, Q61K, Q61E, Q61P, Q61R, Q61L, Q61H, K117E, K117N, A146T, A146P, A146V
KRAS_mis_VAF_10	>= 10%	NA	G12D, G12A, G12E, G12V, G13D, G13C, G13Y, G13F, G13R, G13A, G13V, G13E, V14I, T58I, G60D, G60A, G60V, Q61K, Q61E, Q61P, Q61R, Q61L, Q61H, K117E, K117N, A146T, A146P, A146V
KRAS_mis_VAF_20	>= 20%	NA	G12D, G12A, G12E, G12V, G13D, G13C, G13Y, G13F, G13R, G13A, G13V, G13E, V14I, T58I, G60D, G60A, G60V, Q61K, Q61E, Q61P, Q61R, Q61L, Q61H, K117E, K117N, A146T, A146P, A146V
MPL_mis_VAF_3	>= 3%	NA	S505G, S505N, S505C, L510P, del513, W515A, W515R, W515K, W515S, W515L, A519T, A519V, Y591D, W515-518KT
MPL_mis_VAF_5	>= 5%	NA	S505G, S505N, S505C, L510P, del513, W515A, W515R, W515K, W515S, W515L, A519T, A519V, Y591D, W515-518KT
MPL_mis_VAF_10	>= 10%	NA	S505G, S505N, S505C, L510P, del513, W515A, W515R, W515K, W515S, W515L, A519T, A519V, Y591D, W515-518KT
MPL_mis_VAF_20	>= 20%	NA	S505G, S505N, S505C, L510P, del513, W515A, W515R, W515K, W515S, W515L, A519T, A519V, Y591D, W515-518KT
NRAS_mis_VAF_3	>= 3%	NA	G12S, G12R, G12C, G12N, G12P, G12Y, G12D, G12A, G12V, G12E, G13S, G13R, G13C, G13N, G13P, G13Y, G13D, G13A, G13V, G13E, G60E, G60R, Q61R, Q61L, Q61K, Q61P, Q61H, Q61Q
NRAS_mis_VAF_5	>= 5%	NA	G12S, G12R, G12C, G12N, G12P, G12Y, G12D, G12A, G12V, G12E, G13S, G13R, G13C, G13N, G13P, G13Y, G13D, G13A, G13V, G13E, G60E, G60R, Q61R, Q61L, Q61K, Q61P, Q61H, Q61Q
NRAS_mis_VAF_10	>= 10%	NA	G12S, G12R, G12C, G12N, G12P, G12Y, G12D, G12A, G12V, G12E, G13S, G13R, G13C, G13N, G13P, G13Y, G13D, G13A, G13V, G13E, G60E, G60R, Q61R, Q61L, Q61K, Q61P, Q61H, Q61Q
NRAS_mis_VAF_20	>= 20%	NA	G12S, G12R, G12C, G12N, G12P, G12Y, G12D, G12A, G12V, G12E, G13S, G13R, G13C, G13N, G13P, G13Y, G13D, G13A, G13V, G13E, G60E, G60R, Q61R, Q61L, Q61K, Q61P, Q61H, Q61Q
PPM1D_VE_VAF_3	>= 3%	Frameshift/nonsense, exon 5 or 6	NA
PPM1D_VE_VAF_5	>= 5%	Frameshift/nonsense, exon 5 or 6	NA
PPM1D_VE_VAF_10	>= 10%	Frameshift/nonsense, exon 5 or 6	NA
PPM1D_VE_VAF_20	>= 20%	Frameshift/nonsense, exon 5 or 6	NA
PRPF8_mis_VAF_3	>= 3%	NA	M1307I, C1594W, D1598Y, D1598N, D1598V
PRPF8_mis_VAF_5	>= 5%	NA	M1307I, C1594W, D1598Y, D1598N, D1598V
PRPF8_mis_VAF_10	>= 10%	NA	M1307I, C1594W, D1598Y, D1598N, D1598V
PRPF8_mis_VAF_20	>= 20%	NA	M1307I, C1594W, D1598Y, D1598N, D1598V
SF3B1_mis_VAF_3	>= 3%	NA	G347V, R387W, R387Q, E592K, E622D, Y623C, R625L, R625C, R625G, H662Q, H662D, T663I, K666N, K666T, K666E, K666R, K700E, V701F, A708T, G740R, G740E, A744P, D781G, E783K, R831Q, L833F, E862K, R957Q
SF3B1_mis_VAF_5	>= 5%	NA	G347V, R387W, R387Q, E592K, E622D, Y623C, R625L, R625C, R625G, H662Q, H662D, T663I, K666N, K666T, K666E, K666R, K700E, V701F, A708T, G740R, G740E, A744P, D781G, E783K, R831Q, L833F, E862K, R957Q
SF3B1_mis_VAF_10	>= 10%	NA	G347V, R387W, R387Q, E592K, E622D, Y623C, R625L, R625C, R625G, H662Q, H662D, T663I, K666N, K666T, K666E, K666R, K700E, V701F, A708T, G740R, G740E, A744P, D781G, E783K, R831Q, L833F, E862K, R957Q
SF3B1_mis_VAF_20	>= 20%	NA	G347V, R387W, R387Q, E592K, E622D, Y623C, R625L, R625C, R625G, H662Q, H662D, T663I, K666N, K666T, K666E, K666R, K700E, V701F, A708T, G740R, G740E, A744P, D781G, E783K, R831Q, L833F, E862K, R957Q
SRSF2_mis_VAF_3	>= 3%	NA	Y44H, P95H, P95L, P95T, P95R, P95A, P107H, P95fs
SRSF2_mis_VAF_5	>= 5%	NA	Y44H, P95H, P95L, P95T, P95R, P95A, P107H, P95fs
SRSF2_mis_VAF_10	>= 10%	NA	Y44H, P95H, P95L, P95T, P95R, P95A, P107H, P95fs
SRSF2_mis_VAF_20	>= 20%	NA	Y44H, P95H, P95L, P95T, P95R, P95A, P107H, P95fs
TET2_mis_VAF_3	>= 3%	NA	missense mutations in catalytic domains (p.1104-1481 and 1843-2002)
TET2_mis_VAF_5	>= 5%	NA	missense mutations in catalytic domains (p.1104-1481 and 1843-2002)
TET2_mis_VAF_10	>= 10%	NA	missense mutations in catalytic domains (p.1104-1481 and 1843-2002)
TET2_mis_VAF_20	>= 20%	NA	missense mutations in catalytic domains (p.1104-1481 and 1843-2002)
TET2_VE_VAF_3	>= 3%	Frameshift/nonsense/splice-site	NA
TET2_VE_VAF_5	>= 5%	Frameshift/nonsense/splice-site	NA
TET2_VE_VAF_10	>= 10%	Frameshift/nonsense/splice-site	NA
TET2_VE_VAF_20	>= 20%	Frameshift/nonsense/splice-site	NA
TET2_VE_mis_VAF_3	>= 3%	Frameshift/nonsense/splice-site	missense mutations in catalytic domains (p.1104-1481 and 1843-2002)
TET2_VE_mis_VAF_5	>= 5%	Frameshift/nonsense/splice-site	missense mutations in catalytic domains (p.1104-1481 and 1843-2002)
TET2_VE_mis_VAF_10	>= 10%	Frameshift/nonsense/splice-site	missense mutations in catalytic domains (p.1104-1481 and 1843-2002)
TET2_VE_mis_VAF_20	>= 20%	Frameshift/nonsense/splice-site	missense mutations in catalytic domains (p.1104-1481 and 1843-2002)
TP53_mis_VAF_3	>= 3%	NA	S46F, G105C, G105R, G105D, G108S, G108C, R110L, R110C, T118A, T118R, T118I, S127F, S127Y, L130V, L130F, K132Q, K132E, K132W, K132R, K132M, K132N, F134V. F134L, F134S, C135W, C135S, C135F, C135G, C135Y, Q136K, Q136E, Q136P, Q136R, Q136L, Q136H, A138P, A138V, A138A, A138T, T140I, C141R, C141G, C141A, C141Y, C141S, C141F, C141W, V143M, V143A, V143E, L145Q, W146C, W146L, L145R, V147G, P151T, P151A, P…
TP53_mis_VAF_5	>= 5%	NA	S46F, G105C, G105R, G105D, G108S, G108C, R110L, R110C, T118A, T118R, T118I, S127F, S127Y, L130V, L130F, K132Q, K132E, K132W, K132R, K132M, K132N, F134V. F134L, F134S, C135W, C135S, C135F, C135G, C135Y, Q136K, Q136E, Q136P, Q136R, Q136L, Q136H, A138P, A138V, A138A, A138T, T140I, C141R, C141G, C141A, C141Y, C141S, C141F, C141W, V143M, V143A, V143E, L145Q, W146C, W146L, L145R, V147G, P151T, P151A, P…
TP53_mis_VAF_10	>= 10%	NA	S46F, G105C, G105R, G105D, G108S, G108C, R110L, R110C, T118A, T118R, T118I, S127F, S127Y, L130V, L130F, K132Q, K132E, K132W, K132R, K132M, K132N, F134V. F134L, F134S, C135W, C135S, C135F, C135G, C135Y, Q136K, Q136E, Q136P, Q136R, Q136L, Q136H, A138P, A138V, A138A, A138T, T140I, C141R, C141G, C141A, C141Y, C141S, C141F, C141W, V143M, V143A, V143E, L145Q, W146C, W146L, L145R, V147G, P151T, P151A, P…
TP53_mis_VAF_20	>= 20%	NA	S46F, G105C, G105R, G105D, G108S, G108C, R110L, R110C, T118A, T118R, T118I, S127F, S127Y, L130V, L130F, K132Q, K132E, K132W, K132R, K132M, K132N, F134V. F134L, F134S, C135W, C135S, C135F, C135G, C135Y, Q136K, Q136E, Q136P, Q136R, Q136L, Q136H, A138P, A138V, A138A, A138T, T140I, C141R, C141G, C141A, C141Y, C141S, C141F, C141W, V143M, V143A, V143E, L145Q, W146C, W146L, L145R, V147G, P151T, P151A, P…
CH_mis_VAF_3	>= 3%	NA	All of above
CH_mis_VAF_5	>= 5%	NA	All of above
CH_mis_VAF_10	>= 10%	NA	All of above
CH_mis_VAF_20	>= 20%	NA	All of above
CH_VE_VAF_3	>= 3%	All of above	NA
CH_VE_VAF_5	>= 5%	All of above	NA
CH_VE_VAF_10	>= 10%	All of above	NA
CH_VE_VAF_20	>= 20%	All of above	NA
CH_VE_mis_VAF_3	>= 3%	All of above	All of above
CH_VE_mis_VAF_5	>= 5%	All of above	All of above
CH_VE_mis_VAF_10	>= 10%	All of above	All of above
CH_VE_mis_VAF_20	>= 20%	All of above	All of above
