# Supplementary material for: Rare variant associations with plasma protein levels in the UK Biobank
Source: Nature. 2023 Oct 4;622(7982):339–47. doi: 10.1038/s41586-023-06547-x (PMC10567546; doi:10.1038/s41586-023-06547-x)
Supplement: Supplementary file 4 — Supplementary Datasets 1–20. [file 41586_2023_6547_MOESM4_ESM.zip › 2022-09-14560C-s4/2022-09-14560C-Supp table 13 - CH_associations.xlsx]

## Sheet: Sheet3
geno	pheno	nSamples	nCases	nControls	p	beta	lower	upper	se	MedCases	MedControls	Panel
TET2_VE_mis_VAF_10	FLT3LG:P49771:OID20661:v1:Inflammation	45320	269	45051	6.37709e-64	-0.970617	-1.08315	-0.858088	0.057412	-0.701935	0.00928498	Inflammation
TET2_VE_VAF_10	FLT3LG:P49771:OID20661:v1:Inflammation	45320	202	45118	2.4389e-56	-1.04866	-1.17844	-0.918875	0.0662141	-0.706853	0.000460606	Inflammation
TET2_VE_VAF_5	FLT3LG:P49771:OID20661:v1:Inflammation	45320	339	44981	2.46148e-53	-0.791029	-0.891746	-0.690311	0.0513861	-0.470873	0.00928498	Inflammation
TET2_VE_mis_VAF_5	FLT3LG:P49771:OID20661:v1:Inflammation	45320	478	44842	1.00789e-52	-0.663078	-0.748012	-0.578145	0.0433332	-0.435562	0.00986683	Inflammation
TET2_VE_mis_VAF_3	FLT3LG:P49771:OID20661:v1:Inflammation	45320	537	44783	8.83514e-49	-0.601138	-0.681311	-0.520965	0.0409042	-0.381752	0.00964863	Inflammation
TET2_VE_VAF_3	FLT3LG:P49771:OID20661:v1:Inflammation	45320	370	44950	3.77673e-48	-0.718134	-0.814561	-0.621706	0.0491972	-0.431167	0.00922437	Inflammation
TET2_VE_mis_VAF_20	FLT3LG:P49771:OID20661:v1:Inflammation	45320	93	45227	3.56911e-47	-1.40727	-1.59825	-1.21628	0.0974404	-1.23162	0.000460606	Inflammation
TET2_VE_VAF_20	FLT3LG:P49771:OID20661:v1:Inflammation	45320	79	45241	7.44097e-42	-1.43464	-1.64188	-1.2274	0.105733	-1.23162	0.000460606	Inflammation
CH_VE_mis_VAF_10	FLT3LG:P49771:OID20661:v1:Inflammation	45320	974	44346	4.82245e-38	-0.394889	-0.454858	-0.334921	0.0305958	-0.147945	0.000460606	Inflammation
CH_VE_mis_VAF_20	FLT3LG:P49771:OID20661:v1:Inflammation	45320	342	44978	9.60037e-32	-0.599961	-0.700186	-0.499737	0.0511345	-0.342702	0.000460606	Inflammation
CH_VE_VAF_20	FLT3LG:P49771:OID20661:v1:Inflammation	45320	206	45114	1.19254e-30	-0.756328	-0.885041	-0.627615	0.0656694	-0.420559	0.000460606	Inflammation
CH_VE_VAF_10	FLT3LG:P49771:OID20661:v1:Inflammation	45320	595	44725	2.72637e-30	-0.445407	-0.521682	-0.369132	0.0389154	-0.173521	0.000460606	Inflammation
ASXL1_VE_VAF_10	CYB5R2:Q6BCY4:OID31512:v1:OncologyII	44577	87	44490	2.83722e-27	1.11605	0.913968	1.31812	0.1031	1.42279	0.0101773	OncologyII
TET2_VE_mis_VAF_20	CD1C:P29017:OID21483:v1:Oncology	44955	94	44861	5.01437e-27	1.06085	0.867835	1.25387	0.0984787	0.87542	-0.0127304	Oncology
JAK2_mis_VAF_3	FCGR2A:P12318:OID20391:v1:Cardiometabolic	44623	23	44600	8.14834e-27	2.16681	1.77091	2.5627	0.201985	2.50408	-0.03488	Cardiometabolic
JAK2_mis_VAF_5	FCGR2A:P12318:OID20391:v1:Cardiometabolic	44623	23	44600	8.14834e-27	2.16681	1.77091	2.5627	0.201985	2.50408	-0.03488	Cardiometabolic
CH_VE_mis_VAF_5	FLT3LG:P49771:OID20661:v1:Inflammation	45320	1849	43471	3.39612e-26	-0.2385	-0.282623	-0.194376	0.0225119	-0.030623	0.000460606	Inflammation
TET2_VE_VAF_20	CD1C:P29017:OID21483:v1:Oncology	44955	79	44876	9.86921e-25	1.10352	0.892986	1.31405	0.107412	0.946062	-0.0123027	Oncology
CH_VE_VAF_5	FLT3LG:P49771:OID20661:v1:Inflammation	45320	1108	44212	1.71839e-24	-0.29409	-0.350493	-0.237688	0.0287764	-0.0733141	0.000460606	Inflammation
TET2_VE_mis_VAF_10	CD1C:P29017:OID21483:v1:Oncology	44955	266	44689	2.87107e-24	0.597168	0.482077	0.712259	0.0587192	0.469733	-0.0132191	Oncology
JAK2_mis_VAF_3	FGF2:P09038:OID20503:v1:Inflammation	44757	22	44735	5.92314e-24	2.11678	1.70595	2.52761	0.209603	2.20134	0.0176203	Inflammation
JAK2_mis_VAF_5	FGF2:P09038:OID20503:v1:Inflammation	44757	22	44735	5.92314e-24	2.11678	1.70595	2.52761	0.209603	2.20134	0.0176203	Inflammation
JAK2_mis_VAF_10	FCGR2A:P12318:OID20391:v1:Cardiometabolic	44623	20	44603	1.14063e-23	2.17384	1.74923	2.59846	0.216639	2.54618	-0.0348061	Cardiometabolic
JAK2_mis_VAF_3	CXCL11:O14625:OID21042:v1:Neurology	45209	22	45187	2.54901e-23	2.05227	1.64818	2.45636	0.206166	2.2668	-0.00831029	Neurology
JAK2_mis_VAF_5	CXCL11:O14625:OID21042:v1:Neurology	45209	22	45187	2.54901e-23	2.05227	1.64818	2.45636	0.206166	2.2668	-0.00831029	Neurology
CH_VE_mis_VAF_3	FLT3LG:P49771:OID20661:v1:Inflammation	45320	2212	43108	2.57818e-23	-0.205716	-0.246225	-0.165206	0.0206681	-0.0104244	0.000460606	Inflammation
ASXL1_VE_VAF_5	CYB5R2:Q6BCY4:OID31512:v1:OncologyII	44577	173	44404	4.9688e-23	0.723858	0.58037	0.867346	0.0732074	0.979354	0.0101773	OncologyII
JAK2_mis_VAF_10	FGF2:P09038:OID20503:v1:Inflammation	44757	19	44738	6.30583e-23	2.22485	1.78275	2.66695	0.225557	2.57281	0.0176203	Inflammation
TET2_VE_VAF_10	CD1C:P29017:OID21483:v1:Oncology	44955	200	44755	8.21148e-23	0.665554	0.532945	0.798162	0.0676569	0.48025	-0.0127304	Oncology
ASXL1_VE_VAF_10	LYVE1:Q9Y5Y7:OID30728:v1:InflammationII	45241	87	45154	1.2262e-22	1.02304	0.81836	1.22772	0.104428	0.901935	-0.018642	InflammationII
JAK2_mis_VAF_3	GP1BA:P07359:OID20381:v1:Cardiometabolic	44618	23	44595	1.39733e-21	1.95742	1.55557	2.35927	0.205025	2.28667	0.0132175	Cardiometabolic
JAK2_mis_VAF_5	GP1BA:P07359:OID20381:v1:Cardiometabolic	44618	23	44595	1.39733e-21	1.95742	1.55557	2.35927	0.205025	2.28667	0.0132175	Cardiometabolic
TET2_VE_VAF_5	CD1C:P29017:OID21483:v1:Oncology	44955	335	44620	1.50628e-21	0.501317	0.398314	0.604321	0.0525524	0.362595	-0.0132191	Oncology
JAK2_mis_VAF_10	CXCL11:O14625:OID21042:v1:Neurology	45209	19	45190	1.75135e-21	2.113	1.67813	2.54786	0.221868	2.34431	-0.00816449	Neurology
TET2_VE_mis_VAF_10	CLEC4C:Q8WTT0:OID20547:v1:Inflammation	44757	268	44489	2.08207e-21	0.573121	0.454947	0.691295	0.0602923	0.572673	0.00186501	Inflammation
ASXL1_VE_VAF_3	CYB5R2:Q6BCY4:OID31512:v1:OncologyII	44577	204	44373	4.98931e-21	0.636469	0.503957	0.768981	0.0676077	0.753704	0.0101773	OncologyII
TET2_VE_VAF_5	CLEC4C:Q8WTT0:OID20547:v1:Inflammation	44757	337	44420	6.64808e-21	0.506685	0.400853	0.612517	0.0539953	0.501524	0.00186501	Inflammation
TET2_VE_VAF_10	CLEC4C:Q8WTT0:OID20547:v1:Inflammation	44757	200	44557	7.67473e-21	0.653226	0.516565	0.789887	0.0697243	0.737463	0.00186501	Inflammation
TET2_VE_mis_VAF_5	CD1C:P29017:OID21483:v1:Oncology	44955	473	44482	1.49937e-20	0.411756	0.324954	0.498558	0.0442864	0.261636	-0.0132191	Oncology
TET2_VE_VAF_3	CD1C:P29017:OID21483:v1:Oncology	44955	366	44589	2.00458e-20	0.465905	0.36736	0.564451	0.050278	0.304851	-0.0132191	Oncology
JAK2_mis_VAF_10	GP1BA:P07359:OID20381:v1:Cardiometabolic	44618	20	44598	3.59696e-20	2.02377	1.5928	2.45474	0.219881	2.41373	0.0132175	Cardiometabolic
TET2_VE_mis_VAF_5	CLEC4C:Q8WTT0:OID20547:v1:Inflammation	44757	477	44280	4.78096e-20	0.416899	0.327822	0.505977	0.0454474	0.396287	0.00186501	Inflammation
ASXL1_VE_VAF_5	LYVE1:Q9Y5Y7:OID30728:v1:InflammationII	45241	174	45067	1.27595e-19	0.670313	0.525405	0.815221	0.0739322	0.629293	-0.0193703	InflammationII
CH_VE_VAF_3	FLT3LG:P49771:OID20661:v1:Inflammation	45320	1296	44024	1.52313e-19	-0.241359	-0.293647	-0.18907	0.0266776	-0.0352073	0.000460606	Inflammation
TET2_VE_mis_VAF_3	CD1C:P29017:OID21483:v1:Oncology	44955	530	44425	1.80039e-19	0.377878	0.295848	0.459908	0.0418519	0.212726	-0.0132191	Oncology
TET2_VE_VAF_3	CLEC4C:Q8WTT0:OID20547:v1:Inflammation	44757	367	44390	4.09174e-19	0.462522	0.361101	0.563942	0.0517448	0.427434	0.00186501	Inflammation
ASXL1_VE_VAF_5	DDAH1:O94760:OID21299:v1:Oncology	44613	173	44440	4.40434e-19	0.655458	0.5116	0.799317	0.0733966	0.761902	0.00642588	Oncology
TET2_VE_mis_VAF_3	CLEC4C:Q8WTT0:OID20547:v1:Inflammation	44757	535	44222	8.95185e-19	0.379993	0.295849	0.464137	0.0429302	0.340291	0.00186501	Inflammation
ASXL1_VE_VAF_10	ROBO1:Q9Y6N7:OID20734:v1:Inflammation	44870	88	44782	1.02951e-18	0.906131	0.705126	1.10714	0.102553	0.764079	-0.0203736	Inflammation
ASXL1_VE_VAF_10	DDAH1:O94760:OID21299:v1:Oncology	44613	86	44527	1.17901e-18	0.917231	0.713414	1.12105	0.103987	1.20512	0.00642588	Oncology
ASXL1_VE_VAF_20	CYB5R2:Q6BCY4:OID31512:v1:OncologyII	44577	34	44543	2.95154e-18	1.4358	1.11296	1.75864	0.164711	1.90297	0.0101773	OncologyII
ASXL1_VE_VAF_3	LYVE1:Q9Y5Y7:OID30728:v1:InflammationII	45241	204	45037	3.33399e-18	0.59593	0.461722	0.730137	0.0684726	0.541927	-0.0200257	InflammationII
ASXL1_VE_VAF_5	ROBO1:Q9Y6N7:OID20734:v1:Inflammation	44870	174	44696	1.66002e-17	0.621982	0.478877	0.765086	0.0730119	0.652426	-0.0211574	Inflammation
JAK2_mis_VAF_3	ICAM2:P13598:OID20248:v1:Cardiometabolic	45372	23	45349	2.60967e-17	1.76171	1.35385	2.16956	0.208086	2.03389	-0.00692455	Cardiometabolic
JAK2_mis_VAF_5	ICAM2:P13598:OID20248:v1:Cardiometabolic	45372	23	45349	2.60967e-17	1.76171	1.35385	2.16956	0.208086	2.03389	-0.00692455	Cardiometabolic
ASXL1_VE_VAF_3	DDAH1:O94760:OID21299:v1:Oncology	44613	204	44409	3.34671e-17	0.571886	0.439033	0.704739	0.0677815	0.7035	0.00642588	Oncology
CH_mis_VAF_10	FLT3LG:P49771:OID20661:v1:Inflammation	45320	414	44906	4.08858e-17	-0.392265	-0.483646	-0.300884	0.0466223	-0.208148	0.000460606	Inflammation
CH_VE_mis_VAF_10	CLEC4C:Q8WTT0:OID20547:v1:Inflammation	44757	969	43788	8.23663e-17	0.267631	0.204667	0.330596	0.0321245	0.194893	0.00186501	Inflammation
JAK2_mis_VAF_3	LGALS1:P09382:OID20154:v1:Cardiometabolic	44841	23	44818	1.58235e-16	1.56108	1.19035	1.9318	0.189146	1.72521	-0.00100471	Cardiometabolic
JAK2_mis_VAF_5	LGALS1:P09382:OID20154:v1:Cardiometabolic	44841	23	44818	1.58235e-16	1.56108	1.19035	1.9318	0.189146	1.72521	-0.00100471	Cardiometabolic
JAK2_mis_VAF_10	ICAM2:P13598:OID20248:v1:Cardiometabolic	45372	20	45352	2.02593e-16	1.83517	1.39778	2.27257	0.223158	2.06457	-0.00692455	Cardiometabolic
TET2_VE_mis_VAF_10	FLT3:P36888:OID21272:v1:Oncology	43756	257	43499	3.41729e-16	0.501397	0.380973	0.62182	0.0614399	0.465264	-0.00662268	Oncology
JAK2_mis_VAF_3	PEAR1:Q5VY43:OID20257:v1:Cardiometabolic	45372	23	45349	6.41768e-16	1.6651	1.26139	2.06881	0.205972	1.78297	0.0123966	Cardiometabolic
JAK2_mis_VAF_5	PEAR1:Q5VY43:OID20257:v1:Cardiometabolic	45372	23	45349	6.41768e-16	1.6651	1.26139	2.06881	0.205972	1.78297	0.0123966	Cardiometabolic
JAK2_mis_VAF_10	LGALS1:P09382:OID20154:v1:Cardiometabolic	44841	20	44821	1.09923e-15	1.62644	1.22886	2.02402	0.202845	1.85564	-0.00100471	Cardiometabolic
CH_VE_VAF_20	CD1C:P29017:OID21483:v1:Oncology	44955	205	44750	1.43815e-15	0.533936	0.402875	0.664997	0.0668672	0.403139	-0.0127304	Oncology
ASXL1_VE_VAF_3	ROBO1:Q9Y6N7:OID20734:v1:Inflammation	44870	205	44665	1.76937e-15	0.536908	0.404693	0.669123	0.067456	0.546128	-0.0209125	Inflammation
CH_VE_VAF_10	CD1C:P29017:OID21483:v1:Oncology	44955	590	44365	2.08309e-15	0.315146	0.237343	0.39295	0.0396953	0.1791	-0.0132191	Oncology
ASXL1_VE_VAF_20	LYVE1:Q9Y5Y7:OID30728:v1:InflammationII	45241	35	45206	2.22001e-15	1.30407	0.981799	1.62634	0.164423	1.17197	-0.0178894	InflammationII
JAK2_mis_VAF_3	CD244:Q9BZW8:OID20628:v1:Inflammation	45320	23	45297	3.38708e-15	1.61036	1.20973	2.01098	0.204399	1.91163	0.0124367	Inflammation
JAK2_mis_VAF_5	CD244:Q9BZW8:OID20628:v1:Inflammation	45320	23	45297	3.38708e-15	1.61036	1.20973	2.01098	0.204399	1.91163	0.0124367	Inflammation
JAK2_mis_VAF_10	PEAR1:Q5VY43:OID20257:v1:Cardiometabolic	45372	20	45352	3.5264e-15	1.73916	1.30621	2.17211	0.220889	1.85748	0.0123966	Cardiometabolic
CH_VE_VAF_10	CLEC4C:Q8WTT0:OID20547:v1:Inflammation	44757	587	44170	6.88289e-15	0.319454	0.23907	0.399838	0.0410119	0.266327	0.00186501	Inflammation
ASXL1_VE_VAF_5	SUOX:P51687:OID31031:v1:NeurologyII	45084	176	44908	6.98726e-15	0.55934	0.418559	0.700121	0.0718264	0.738518	0.0088168	NeurologyII
CH_VE_mis_VAF_10	CD86:P42081:OID31500:v1:OncologyII	44992	968	44024	7.99989e-15	0.24431	0.182683	0.305936	0.0314417	0.19202	-0.0267127	OncologyII
JAK2_mis_VAF_10	CD244:Q9BZW8:OID20628:v1:Inflammation	45320	20	45300	1.06501e-14	1.69525	1.26562	2.12489	0.219199	1.94504	0.0124367	Inflammation
JAK2_mis_VAF_3	AMIGO2:Q86SJ2:OID21370:v1:Oncology	44613	22	44591	1.35218e-14	1.62648	1.21265	2.04032	0.211138	1.66698	-0.00965121	Oncology
JAK2_mis_VAF_5	AMIGO2:Q86SJ2:OID21370:v1:Oncology	44613	22	44591	1.35218e-14	1.62648	1.21265	2.04032	0.211138	1.66698	-0.00965121	Oncology
TET2_VE_VAF_20	LCN2:P80188:OID20392:v1:Cardiometabolic	43492	72	43420	1.82739e-14	-0.848068	-1.06493	-0.631204	0.110644	-0.652441	0.0363275	Cardiometabolic
JAK2_mis_VAF_3	SCARF1:Q14162:OID20297:v1:Cardiometabolic	45372	23	45349	1.95659e-14	1.56519	1.16448	1.96589	0.20444	1.36239	0.0116944	Cardiometabolic
JAK2_mis_VAF_5	SCARF1:Q14162:OID20297:v1:Cardiometabolic	45372	23	45349	1.95659e-14	1.56519	1.16448	1.96589	0.20444	1.36239	0.0116944	Cardiometabolic
TET2_VE_mis_VAF_5	FLT3:P36888:OID21272:v1:Oncology	43756	463	43293	2.70522e-14	0.350549	0.260313	0.440785	0.0460384	0.254325	-0.00689863	Oncology
ASXL1_VE_VAF_10	SUOX:P51687:OID31031:v1:NeurologyII	45084	88	44996	3.12857e-14	0.770718	0.571831	0.969605	0.101472	0.993127	0.0088168	NeurologyII
CH_VE_mis_VAF_10	CD1C:P29017:OID21483:v1:Oncology	44955	970	43985	4.17769e-14	0.235492	0.17442	0.296564	0.0311589	0.103908	-0.0132191	Oncology
ASXL1_VE_VAF_3	SUOX:P51687:OID31031:v1:NeurologyII	45084	207	44877	4.39204e-14	0.501496	0.371327	0.631666	0.0664123	0.701878	0.0088168	NeurologyII
JAK2_mis_VAF_10	ATP6V1G1:O75348:OID30242:v1:CardiometabolicII	44032	16	44016	4.59373e-14	1.85182	1.37079	2.33284	0.245421	1.7801	-0.00457586	CardiometabolicII
JAK2_mis_VAF_10	SCARF1:Q14162:OID20297:v1:Cardiometabolic	45372	20	45352	4.66574e-14	1.65382	1.2241	2.08354	0.219242	1.74476	0.0118397	Cardiometabolic
TET2_VE_mis_VAF_10	PRG3:Q9Y2Y8:OID30383:v1:CardiometabolicII	45166	269	44897	4.92667e-14	-0.443466	-0.558802	-0.328131	0.0588443	-0.314376	0.0384438	CardiometabolicII
TET2_VE_mis_VAF_20	CLEC4C:Q8WTT0:OID20547:v1:Inflammation	44757	93	44664	4.93246e-14	0.769358	0.569261	0.969454	0.102089	0.98685	0.00186501	Inflammation
CH_VE_VAF_10	CD86:P42081:OID31500:v1:OncologyII	44992	592	44400	5.43686e-14	0.300611	0.222295	0.378927	0.0399568	0.299261	-0.0260536	OncologyII
TET2_VE_mis_VAF_10	CD86:P42081:OID31500:v1:OncologyII	44992	270	44722	6.05358e-14	0.441493	0.326259	0.556728	0.0587927	0.357859	-0.024479	OncologyII
JAK2_mis_VAF_3	DKK1:O94907:OID21066:v1:Neurology	45209	22	45187	7.22521e-14	1.57006	1.15899	1.98114	0.209731	1.43347	0.00301306	Neurology
JAK2_mis_VAF_5	DKK1:O94907:OID21066:v1:Neurology	45209	22	45187	7.22521e-14	1.57006	1.15899	1.98114	0.209731	1.43347	0.00301306	Neurology
TET2_VE_VAF_10	FLT3:P36888:OID21272:v1:Oncology	43756	193	43563	7.96656e-14	0.529389	0.390546	0.668231	0.0708373	0.526057	0.000576972	Oncology
TET2_VE_VAF_20	PRG3:Q9Y2Y8:OID30383:v1:CardiometabolicII	45166	78	45088	8.23069e-14	-0.813633	-1.02715	-0.600117	0.108936	-0.990293	0.0374707	CardiometabolicII
TET2_VE_mis_VAF_20	PRG3:Q9Y2Y8:OID30383:v1:CardiometabolicII	45166	93	45073	9.86307e-14	-0.742903	-0.938482	-0.547323	0.0997847	-0.87158	0.0375437	CardiometabolicII
TET2_VE_mis_VAF_3	FLT3:P36888:OID21272:v1:Oncology	43756	515	43241	1.1043e-13	0.324447	0.23886	0.410033	0.0436661	0.210663	-0.00689863	Oncology
JAK2_mis_VAF_3	ATP6V1G1:O75348:OID30242:v1:CardiometabolicII	44032	19	44013	1.71546e-13	1.66026	1.21882	2.10171	0.225224	1.5812	-0.00466314	CardiometabolicII
JAK2_mis_VAF_5	ATP6V1G1:O75348:OID30242:v1:CardiometabolicII	44032	19	44013	1.71546e-13	1.66026	1.21882	2.10171	0.225224	1.5812	-0.00466314	CardiometabolicII
JAK2_mis_VAF_10	AMIGO2:Q86SJ2:OID21370:v1:Oncology	44613	19	44594	2.57945e-13	1.6625	1.21716	2.10784	0.227212	1.72585	-0.00965121	Oncology
TET2_mis_VAF_10	FLT3LG:P49771:OID20661:v1:Inflammation	45320	73	45247	2.74381e-13	-0.804884	-1.02074	-0.589031	0.110128	-0.730604	0.000460606	Inflammation
TET2_VE_VAF_20	CLEC4C:Q8WTT0:OID20547:v1:Inflammation	44757	78	44679	2.76326e-13	0.814488	0.596031	1.03294	0.111456	1.15528	0.00186501	Inflammation
TET2_VE_VAF_10	CD86:P42081:OID31500:v1:OncologyII	44992	203	44789	2.80979e-13	0.494855	0.362087	0.627623	0.067738	0.393232	-0.0242593	OncologyII
JAK2_mis_VAF_10	OPLAH:O14841:OID30201:v1:CardiometabolicII	44032	16	44016	3.22159e-13	1.79487	1.3121	2.27764	0.246309	1.74479	0.00768052	CardiometabolicII
JAK2_mis_VAF_3	TREML2:Q5T2D2:OID21120:v1:Neurology	44827	22	44805	3.90993e-13	1.49153	1.0889	1.89416	0.205421	1.45029	0.0287182	Neurology
JAK2_mis_VAF_5	TREML2:Q5T2D2:OID21120:v1:Neurology	44827	22	44805	3.90993e-13	1.49153	1.0889	1.89416	0.205421	1.45029	0.0287182	Neurology
JAK2_mis_VAF_10	DKK1:O94907:OID21066:v1:Neurology	45209	19	45190	4.01806e-13	1.63787	1.19551	2.08023	0.225692	1.19961	0.0031224	Neurology
ASXL1_VE_VAF_20	ROBO1:Q9Y6N7:OID20734:v1:Inflammation	44870	35	44835	4.67324e-13	1.17506	0.856799	1.49332	0.162377	1.23057	-0.0200308	Inflammation
TET2_VE_VAF_5	FLT3:P36888:OID21272:v1:Oncology	43756	328	43428	5.94652e-13	0.393558	0.28648	0.500637	0.0546314	0.322513	0.000576972	Oncology
CH_VE_mis_VAF_20	CD1C:P29017:OID21483:v1:Oncology	44955	343	44612	6.12825e-13	0.373512	0.271829	0.475195	0.0518787	0.251333	-0.0127304	Oncology
TET2_VE_mis_VAF_20	FLT3:P36888:OID21272:v1:Oncology	43756	92	43664	6.37037e-13	0.73681	0.536078	0.937541	0.102413	0.625601	0.000576972	Oncology
ASXL1_VE_VAF_20	DDAH1:O94760:OID21299:v1:Oncology	44613	35	44578	7.21781e-13	1.16832	0.849273	1.48737	0.162779	1.61036	0.00642588	Oncology
CH_VE_VAF_3	CD1C:P29017:OID21483:v1:Oncology	44955	1285	43670	1.24688e-12	0.193196	0.139879	0.246514	0.0272027	0.0791014	-0.0132191	Oncology
JAK2_mis_VAF_10	TP53I3:Q53FA7:OID30632:v1:InflammationII	43401	18	43383	1.28874e-12	1.63067	1.18035	2.08098	0.229748	1.76925	-0.0138339	InflammationII
ASXL1_VE_VAF_10	COL5A1:P20908:OID30587:v1:InflammationII	44227	85	44142	1.59415e-12	0.752558	0.54387	0.961246	0.106473	0.681014	0.00789377	InflammationII
TET2_VE_VAF_3	FLT3:P36888:OID21272:v1:Oncology	43756	357	43399	1.85256e-12	0.369036	0.266397	0.471676	0.0523664	0.294494	0.000576972	Oncology
CH_VE_mis_VAF_5	CLEC4C:Q8WTT0:OID20547:v1:Inflammation	44757	1831	42926	3.1004e-12	0.165178	0.118763	0.211594	0.0236814	0.129637	0.00186501	Inflammation
SRSF2_mis_VAF_20	SIRPB1:O00241:OID20739:v1:Inflammation	44728	17	44711	4.20279e-12	1.61954	1.16162	2.07745	0.233629	2.04758	0.0181321	Inflammation
JAK2_mis_VAF_3	TP53I3:Q53FA7:OID30632:v1:InflammationII	43401	21	43380	5.14419e-12	1.46844	1.05152	1.88536	0.21271	1.34139	-0.0138339	InflammationII
JAK2_mis_VAF_5	TP53I3:Q53FA7:OID30632:v1:InflammationII	43401	21	43380	5.14419e-12	1.46844	1.05152	1.88536	0.21271	1.34139	-0.0138339	InflammationII
CH_VE_VAF_5	CD1C:P29017:OID21483:v1:Oncology	44955	1100	43855	5.73605e-12	0.202039	0.144547	0.259531	0.0293324	0.0926758	-0.0132191	Oncology
JAK2_mis_VAF_10	TREML2:Q5T2D2:OID21120:v1:Neurology	44827	19	44808	6.73978e-12	1.51756	1.08428	1.95084	0.22106	1.20635	0.0287182	Neurology
CH_VE_mis_VAF_3	CD1C:P29017:OID21483:v1:Oncology	44955	2197	42758	7.01825e-12	0.144474	0.10319	0.185759	0.0210631	0.0180087	-0.0119362	Oncology
CH_VE_mis_VAF_20	SIRPB1:O00241:OID20739:v1:Inflammation	44728	344	44384	7.25275e-12	0.358342	0.255874	0.460809	0.0522788	0.388879	0.0160067	Inflammation
TET2_VE_mis_VAF_20	CD86:P42081:OID31500:v1:OncologyII	44992	93	44899	1.02571e-11	0.679717	0.483931	0.875504	0.0998902	0.774477	-0.0229412	OncologyII
TET2_VE_VAF_10	PRG3:Q9Y2Y8:OID30383:v1:CardiometabolicII	45166	202	44964	1.06515e-11	-0.461285	-0.594261	-0.32831	0.0678441	-0.397945	0.0379816	CardiometabolicII
TET2_VE_VAF_20	FLT3:P36888:OID21272:v1:Oncology	43756	77	43679	1.06518e-11	0.761035	0.541651	0.980418	0.111929	0.625815	0.000576972	Oncology
TET2_VE_mis_VAF_5	CD86:P42081:OID31500:v1:OncologyII	44992	479	44513	1.38057e-11	0.300153	0.213148	0.387159	0.0443902	0.225129	-0.0246743	OncologyII
CH_VE_VAF_20	CD86:P42081:OID31500:v1:OncologyII	44992	202	44790	1.43169e-11	0.458904	0.325777	0.592031	0.0679212	0.392428	-0.0239664	OncologyII
JAK2_mis_VAF_3	OPLAH:O14841:OID30201:v1:CardiometabolicII	44032	19	44013	1.43367e-11	1.52727	1.0842	1.97033	0.226052	1.73291	0.00768052	CardiometabolicII
JAK2_mis_VAF_5	OPLAH:O14841:OID30201:v1:CardiometabolicII	44032	19	44013	1.43367e-11	1.52727	1.0842	1.97033	0.226052	1.73291	0.00768052	CardiometabolicII
CH_VE_mis_VAF_5	CD1C:P29017:OID21483:v1:Oncology	44955	1841	43114	1.49494e-11	0.1547	0.10978	0.199619	0.022918	0.027736	-0.0121683	Oncology
ASXL1_VE_VAF_10	MANSC1:Q9H8J5:OID21492:v1:Oncology	44955	86	44869	1.54537e-11	0.716033	0.507972	0.924093	0.106152	0.84082	0.0239719	Oncology
CH_VE_mis_VAF_3	CLEC4C:Q8WTT0:OID20547:v1:Inflammation	44757	2187	42570	1.75096e-11	0.146367	0.103722	0.189012	0.0217576	0.107222	0.00186501	Inflammation
JAK2_mis_VAF_3	PTN:P21246:OID20083:v1:Cardiometabolic	44033	23	44010	1.80974e-11	1.30112	0.92176	1.68049	0.193551	1.38291	0.0128501	Cardiometabolic
JAK2_mis_VAF_5	PTN:P21246:OID20083:v1:Cardiometabolic	44033	23	44010	1.80974e-11	1.30112	0.92176	1.68049	0.193551	1.38291	0.0128501	Cardiometabolic
CH_VE_mis_VAF_5	PER3:P56645:OID30511:v1:InflammationII	43918	1801	42117	2.39669e-11	-0.160032	-0.206978	-0.113085	0.0239522	-0.174963	-0.000650186	InflammationII
JAK2_mis_VAF_20	GP1BA:P07359:OID20381:v1:Cardiometabolic	44618	7	44611	2.63132e-11	2.4787	1.75005	3.20734	0.371755	2.90802	0.0139313	Cardiometabolic
TET2_VE_mis_VAF_20	LCN2:P80188:OID20392:v1:Cardiometabolic	43492	87	43405	3.31235e-11	-0.667974	-0.865336	-0.470611	0.100694	-0.30378	0.0361885	Cardiometabolic
SF3B1_mis_VAF_3	ANGPT1:Q15389:OID20740:v1:Inflammation	44663	30	44633	4.17489e-11	-1.21522	-1.57614	-0.854299	0.184141	-1.28264	0.0102591	Inflammation
CH_mis_VAF_20	SIRPB1:O00241:OID20739:v1:Inflammation	44728	151	44577	5.55018e-11	0.516696	0.362245	0.671147	0.0788008	0.548981	0.016879	Inflammation
SF3B1_mis_VAF_5	ANGPT1:Q15389:OID20740:v1:Inflammation	44663	29	44634	5.63116e-11	-1.2284	-1.59572	-0.861086	0.187404	-1.29087	0.0102222	Inflammation
CH_VE_mis_VAF_10	LAG3:P18627:OID21315:v1:Oncology	44613	963	43650	5.95168e-11	0.203941	0.142882	0.265	0.0311524	0.37569	-0.0132706	Oncology
JAK2_mis_VAF_10	GSR:P00390:OID30700:v1:InflammationII	45003	20	44983	7.9288e-11	1.38161	0.965221	1.79799	0.21244	1.43346	-0.0132771	InflammationII
TET2_VE_mis_VAF_10	PRG2:P13727:OID30381:v1:CardiometabolicII	45166	269	44897	8.91002e-11	-0.377641	-0.491763	-0.26352	0.0582247	-0.212503	0.0370085	CardiometabolicII
ASXL1_VE_VAF_3	MANSC1:Q9H8J5:OID21492:v1:Oncology	44955	204	44751	9.20009e-11	0.448422	0.31281	0.584035	0.0691893	0.497894	0.0230431	Oncology
CH_VE_mis_VAF_20	SELL:P14151:OID30752:v1:InflammationII	45241	344	44897	1.04513e-10	0.335913	0.234023	0.437803	0.0519844	0.193038	0.0163843	InflammationII
JAK2_mis_VAF_3	MMP1:P03956:OID20672:v1:Inflammation	43200	20	43180	1.09419e-10	1.4217	0.990005	1.85339	0.22025	1.41117	0.0160981	Inflammation
JAK2_mis_VAF_5	MMP1:P03956:OID20672:v1:Inflammation	43200	20	43180	1.09419e-10	1.4217	0.990005	1.85339	0.22025	1.41117	0.0160981	Inflammation
TET2_VE_mis_VAF_3	CD86:P42081:OID31500:v1:OncologyII	44992	537	44455	1.12971e-10	0.270506	0.188305	0.352706	0.0419387	0.201662	-0.024479	OncologyII
CH_VE_VAF_5	CLEC4C:Q8WTT0:OID20547:v1:Inflammation	44757	1091	43666	1.18553e-10	0.195546	0.136056	0.255035	0.0303515	0.158649	0.00186501	Inflammation
JAK2_mis_VAF_3	CDH6:P55285:OID20157:v1:Cardiometabolic	44841	23	44818	1.18732e-10	1.30567	0.908439	1.70289	0.202665	1.63305	0.0172279	Cardiometabolic
JAK2_mis_VAF_5	CDH6:P55285:OID20157:v1:Cardiometabolic	44841	23	44818	1.18732e-10	1.30567	0.908439	1.70289	0.202665	1.63305	0.0172279	Cardiometabolic
SF3B1_mis_VAF_5	TNFSF13:O75888:OID20733:v1:Inflammation	45022	29	44993	1.53524e-10	-1.126	-1.47066	-0.781336	0.175845	-0.645147	0.0184759	Inflammation
JAK2_mis_VAF_3	GSR:P00390:OID30700:v1:InflammationII	45003	23	44980	1.54562e-10	1.26832	0.880036	1.65661	0.198104	1.30598	-0.0132771	InflammationII
JAK2_mis_VAF_5	GSR:P00390:OID30700:v1:InflammationII	45003	23	44980	1.54562e-10	1.26832	0.880036	1.65661	0.198104	1.30598	-0.0132771	InflammationII
CH_VE_mis_VAF_20	CD86:P42081:OID31500:v1:OncologyII	44992	337	44655	1.56662e-10	0.337699	0.234282	0.441116	0.0527635	0.258147	-0.0239664	OncologyII
SF3B1_mis_VAF_5	DKK1:O94907:OID21066:v1:Neurology	45209	29	45180	1.76202e-10	-1.18701	-1.55154	-0.822471	0.185986	-1.32318	0.00427661	Neurology
SF3B1_mis_VAF_5	CD63:P08962:OID20988:v1:Neurology	44410	29	44381	1.8167e-10	-1.1869	-1.55166	-0.822128	0.186104	-1.23879	-0.0139253	Neurology
JAK2_mis_VAF_10	MOCS2:O96007:OID30638:v1:InflammationII	44227	18	44209	1.85161e-10	1.46986	1.01792	1.9218	0.230578	1.10861	0.000968094	InflammationII
SF3B1_mis_VAF_3	DKK1:O94907:OID21066:v1:Neurology	45209	30	45179	1.86911e-10	-1.1647	-1.52289	-0.806505	0.182749	-1.26616	0.00427661	Neurology
CH_VE_mis_VAF_10	PER3:P56645:OID30511:v1:InflammationII	43918	945	42973	2.0927e-10	-0.207436	-0.271405	-0.143467	0.0326369	-0.233778	-0.000650186	InflammationII
TET2_VE_mis_VAF_5	KIR2DL2:P43627:OID31431:v1:OncologyII	44991	479	44512	2.10809e-10	-0.285547	-0.37362	-0.197474	0.0449347	-0.256786	0.0110582	OncologyII
TET2_VE_VAF_20	CD86:P42081:OID31500:v1:OncologyII	44992	78	44914	2.34161e-10	0.691265	0.47751	0.905019	0.109058	0.798625	-0.0227703	OncologyII
SF3B1_mis_VAF_3	TNFSF13:O75888:OID20733:v1:Inflammation	45022	30	44992	2.35863e-10	-1.09502	-1.43369	-0.756356	0.172787	-0.61807	0.0184759	Inflammation
JAK2_mis_VAF_10	PLXNB3:Q9ULL4:OID20160:v1:Cardiometabolic	44694	18	44676	2.50262e-10	1.47312	1.01686	1.92938	0.232783	1.79525	-0.000590047	Cardiometabolic
JAK2_mis_VAF_10	FKBP4:Q02790:OID20960:v1:Neurology	44486	17	44469	2.74902e-10	1.50666	1.03894	1.97438	0.238631	1.54004	0.000320994	Neurology
IDH2_mis_VAF_3	CD86:P42081:OID31500:v1:OncologyII	44992	10	44982	2.75831e-10	1.92087	1.32452	2.51723	0.304262	2.17523	-0.022453	OncologyII
CH_VE_mis_VAF_5	APP:P05067:OID21070:v1:Neurology	44757	1836	42921	2.77123e-10	-0.150375	-0.197067	-0.103684	0.0238218	-0.131294	0.0122934	Neurology
CH_VE_VAF_10	CYB5R2:Q6BCY4:OID31512:v1:OncologyII	44577	587	43990	2.88134e-10	0.252497	0.174023	0.330972	0.0400378	0.358455	0.0101773	OncologyII
CH_VE_VAF_3	CLEC4C:Q8WTT0:OID20547:v1:Inflammation	44757	1274	43483	2.95064e-10	0.177461	0.122275	0.232646	0.0281559	0.133201	0.00186501	Inflammation
TET2_VE_mis_VAF_10	KIR2DL2:P43627:OID31431:v1:OncologyII	44991	269	44722	3.28734e-10	-0.374836	-0.491713	-0.25796	0.0596303	-0.356192	0.0110582	OncologyII
JAK2_mis_VAF_10	APBB1IP:Q7Z5R6:OID21359:v1:Oncology	44613	19	44594	3.31037e-10	1.36994	0.942708	1.79716	0.217972	1.24749	-0.0106607	Oncology
JAK2_mis_VAF_10	TBCA:O75347:OID30616:v1:InflammationII	44227	18	44209	3.44648e-10	1.45486	1.00069	1.90902	0.231714	1.46777	-0.00350004	InflammationII
CH_VE_mis_VAF_10	CD300C:Q08708:OID21010:v1:Neurology	45209	972	44237	3.51165e-10	0.190805	0.131214	0.250397	0.0304037	0.282063	0.0254922	Neurology
TET2_VE_VAF_5	CD86:P42081:OID31500:v1:OncologyII	44992	340	44652	3.60575e-10	0.330023	0.226883	0.433162	0.0526216	0.220529	-0.0242593	OncologyII
SF3B1_mis_VAF_3	CD63:P08962:OID20988:v1:Neurology	44410	30	44380	3.8654e-10	-1.1449	-1.50333	-0.786475	0.182868	-1.21201	-0.0139995	Neurology
ASXL1_VE_VAF_10	SEPTIN8:Q92599:OID31079:v1:NeurologyII	44988	88	44900	3.89562e-10	0.615547	0.422804	0.808289	0.0983372	1.11606	0.0104251	NeurologyII
ASXL1_VE_VAF_5	COL5A1:P20908:OID30587:v1:InflammationII	44227	171	44056	3.89867e-10	0.470447	0.323137	0.617758	0.0751578	0.360994	0.00789377	InflammationII
TET2_VE_VAF_3	CD86:P42081:OID31500:v1:OncologyII	44992	370	44622	3.95662e-10	0.31561	0.216747	0.414474	0.0504401	0.204527	-0.0242593	OncologyII
TET2_VE_mis_VAF_3	KIR2DL2:P43627:OID31431:v1:OncologyII	44991	537	44454	4.19468e-10	-0.265238	-0.348444	-0.182032	0.0424517	-0.219667	0.0110582	OncologyII
ASXL1_VE_VAF_5	MANSC1:Q9H8J5:OID21492:v1:Oncology	44955	173	44782	4.24507e-10	0.468026	0.321161	0.614891	0.0749306	0.525026	0.0235075	Oncology
JAK2_mis_VAF_3	FKBP4:Q02790:OID20960:v1:Neurology	44486	20	44466	5.14377e-10	1.36757	0.93635	1.79878	0.220006	1.25163	0.000320994	Neurology
JAK2_mis_VAF_5	FKBP4:Q02790:OID20960:v1:Neurology	44486	20	44466	5.14377e-10	1.36757	0.93635	1.79878	0.220006	1.25163	0.000320994	Neurology
SRSF2_mis_VAF_5	TIMD4:Q96H15:OID20375:v1:Cardiometabolic	45001	26	44975	5.57113e-10	1.16754	0.798649	1.53643	0.188207	1.32735	-0.000854401	Cardiometabolic
TET2_VE_mis_VAF_20	PRG2:P13727:OID30381:v1:CardiometabolicII	45166	93	45073	6.43936e-10	-0.610255	-0.803781	-0.41673	0.0987368	-0.472019	0.036449	CardiometabolicII
JAK2_mis_VAF_20	FGF2:P09038:OID20503:v1:Inflammation	44757	6	44751	6.47137e-10	2.48171	1.6946	3.26881	0.40158	2.37312	0.018013	Inflammation
ASXL1_VE_VAF_20	SUOX:P51687:OID31031:v1:NeurologyII	45084	35	45049	6.6002e-10	0.992336	0.677445	1.30723	0.160657	1.22049	0.0088168	NeurologyII
JAK2_mis_VAF_3	TBCA:O75347:OID30616:v1:InflammationII	44227	21	44206	6.6438e-10	1.32486	0.904381	1.74533	0.214527	1.27217	-0.00352486	InflammationII
JAK2_mis_VAF_5	TBCA:O75347:OID30616:v1:InflammationII	44227	21	44206	6.6438e-10	1.32486	0.904381	1.74533	0.214527	1.27217	-0.00352486	InflammationII
SRSF2_mis_VAF_10	TIMD4:Q96H15:OID20375:v1:Cardiometabolic	45001	19	44982	6.68932e-10	1.35926	0.927787	1.79073	0.220137	1.43132	-0.000854401	Cardiometabolic
JAK2_mis_VAF_10	MTDH:Q86UE4:OID30538:v1:InflammationII	43918	20	43898	7.32581e-10	1.35326	0.922691	1.78383	0.219676	0.941276	0.000850243	InflammationII
CH_VE_mis_VAF_3	PER3:P56645:OID30511:v1:InflammationII	43918	2151	41767	7.33546e-10	-0.135573	-0.178709	-0.0924358	0.0220084	-0.148461	-0.000650186	InflammationII
JAK2_mis_VAF_10	SORT1:Q99523:OID20213:v1:Cardiometabolic	44766	20	44746	8.02085e-10	1.33969	0.912437	1.76694	0.217982	1.45511	0.0208622	Cardiometabolic
CH_VE_mis_VAF_10	CYB5R2:Q6BCY4:OID31512:v1:OncologyII	44577	961	43616	8.27372e-10	0.193374	0.131654	0.255094	0.0314895	0.288081	0.0101773	OncologyII
JAK2_mis_VAF_10	COMT:P21964:OID20086:v1:Cardiometabolic	43558	20	43538	8.5942e-10	1.3486	0.917744	1.77946	0.219825	0.923545	-0.0106463	Cardiometabolic
JAK2_mis_VAF_20	FCGR2A:P12318:OID20391:v1:Cardiometabolic	44623	7	44616	8.64477e-10	2.24728	1.5292	2.96537	0.366368	2.69616	-0.034486	Cardiometabolic
TET2_VE_VAF_20	PRG2:P13727:OID30381:v1:CardiometabolicII	45166	78	45088	8.99761e-10	-0.660506	-0.871782	-0.449231	0.107793	-0.520537	0.0363395	CardiometabolicII
JAK2_mis_VAF_20	ICAM2:P13598:OID20248:v1:Cardiometabolic	45372	7	45365	9.57335e-10	2.3079	1.56848	3.04732	0.377252	2.31423	-0.00692455	Cardiometabolic
JAK2_mis_VAF_3	PLXNB3:Q9ULL4:OID20160:v1:Cardiometabolic	44694	21	44673	9.77328e-10	1.31779	0.89536	1.74022	0.215522	1.35637	-0.000590047	Cardiometabolic
JAK2_mis_VAF_5	PLXNB3:Q9ULL4:OID20160:v1:Cardiometabolic	44694	21	44673	9.77328e-10	1.31779	0.89536	1.74022	0.215522	1.35637	-0.000590047	Cardiometabolic
CH_VE_mis_VAF_5	BDNF:P23560:OID30373:v1:CardiometabolicII	45166	1851	43315	1.01739e-09	-0.144477	-0.190839	-0.0981148	0.0236539	-0.129987	0.00301446	CardiometabolicII
JAK2_mis_VAF_10	CDH6:P55285:OID20157:v1:Cardiometabolic	44841	20	44821	1.16501e-09	1.32282	0.896824	1.74883	0.217345	1.55629	0.0173749	Cardiometabolic
JAK2_mis_VAF_20	CXCL11:O14625:OID21042:v1:Neurology	45209	6	45203	1.22482e-09	2.4007	1.62656	3.17484	0.394966	2.41496	-0.0078729	Neurology
TET2_VE_mis_VAF_10	PRSS27:Q9BQR3:OID20212:v1:Cardiometabolic	44701	260	44441	1.3425e-09	-0.37069	-0.490515	-0.250866	0.0611346	-0.450817	0.00535909	Cardiometabolic
JAK2_mis_VAF_10	PTN:P21246:OID20083:v1:Cardiometabolic	44033	20	44013	1.38062e-09	1.25774	0.850876	1.6646	0.207581	1.34069	0.0128501	Cardiometabolic
TET2_VE_mis_VAF_3	PRG3:Q9Y2Y8:OID30383:v1:CardiometabolicII	45166	535	44631	1.44273e-09	-0.254045	-0.336322	-0.171768	0.0419777	-0.166365	0.0384438	CardiometabolicII
CH_VE_mis_VAF_20	CLEC4C:Q8WTT0:OID20547:v1:Inflammation	44757	343	44414	1.44812e-09	0.323579	0.218772	0.428386	0.0534726	0.309608	0.00186501	Inflammation
SRSF2_mis_VAF_10	SDC4:P31431:OID20216:v1:Cardiometabolic	44841	20	44821	1.4832e-09	-1.33195	-1.76364	-0.900256	0.22025	-1.46373	-0.00997371	Cardiometabolic
JAK2_mis_VAF_10	CACYBP:Q9HB71:OID30649:v1:InflammationII	44155	18	44137	1.53289e-09	1.40604	0.949936	1.86215	0.232706	1.36636	-0.00261055	InflammationII
JAK2_mis_VAF_10	UBXN1:Q04323:OID30654:v1:InflammationII	44227	18	44209	1.684e-09	1.38381	0.933782	1.83383	0.229603	1.42042	-0.00675188	InflammationII
SRSF2_mis_VAF_10	SIRPB1:O00241:OID20739:v1:Inflammation	44728	21	44707	1.91537e-09	1.2628	0.850696	1.67489	0.210253	1.89092	0.0181321	Inflammation
TET2_VE_mis_VAF_20	PRSS27:Q9BQR3:OID20212:v1:Cardiometabolic	44701	91	44610	2.00083e-09	-0.618134	-0.820093	-0.416174	0.10304	-0.768634	0.00535909	Cardiometabolic
TET2_VE_mis_VAF_10	KIR2DL3:P43628:OID21196:v1:Oncology	43756	257	43499	2.03004e-09	-0.366192	-0.485883	-0.246501	0.0610661	-0.225717	0.0185143	Oncology
TET2_VE_VAF_3	PRG3:Q9Y2Y8:OID30383:v1:CardiometabolicII	45166	369	44797	2.15541e-09	-0.302101	-0.401004	-0.203197	0.0504606	-0.220866	0.0380545	CardiometabolicII
JAK2_mis_VAF_3	MOCS2:O96007:OID30638:v1:InflammationII	44227	21	44206	2.19447e-09	1.27748	0.859046	1.69591	0.213483	0.894663	0.000968094	InflammationII
JAK2_mis_VAF_5	MOCS2:O96007:OID30638:v1:InflammationII	44227	21	44206	2.19447e-09	1.27748	0.859046	1.69591	0.213483	0.894663	0.000968094	InflammationII
JAK2_mis_VAF_10	PTRHD1:Q6GMV3:OID30659:v1:InflammationII	44227	18	44209	2.21861e-09	1.39038	0.934831	1.84593	0.23242	1.27639	-0.00799306	InflammationII
CH_VE_mis_VAF_10	CD300LF:Q8TDQ1:OID21469:v1:Oncology	45190	972	44218	2.4845e-09	0.18256	0.12256	0.24256	0.030612	0.303409	0.0343618	Oncology
SRSF2_mis_VAF_3	TIMD4:Q96H15:OID20375:v1:Cardiometabolic	45001	29	44972	2.53839e-09	1.06216	0.712866	1.41145	0.178209	1.31989	-0.000854401	Cardiometabolic
CH_mis_VAF_3	FLT3LG:P49771:OID20661:v1:Inflammation	45320	993	44327	2.56217e-09	-0.180602	-0.240009	-0.121196	0.0303093	0.0172615	0.000460606	Inflammation
ASXL1_VE_VAF_20	MANSC1:Q9H8J5:OID21492:v1:Oncology	44955	35	44920	2.56555e-09	0.989937	0.664299	1.31557	0.16614	1.20184	0.0242407	Oncology
CH_VE_VAF_20	CLEC4C:Q8WTT0:OID20547:v1:Inflammation	44757	205	44552	2.64949e-09	0.410344	0.275243	0.545445	0.0689285	0.41165	0.00186501	Inflammation
SRSF2_mis_VAF_5	SIRPB1:O00241:OID20739:v1:Inflammation	44728	28	44700	2.72647e-09	1.08328	0.726344	1.44022	0.182111	1.61549	0.0180338	Inflammation
TET2_VE_mis_VAF_10	COL1A1:P02452:OID20335:v1:Cardiometabolic	45372	267	45105	2.78639e-09	-0.357422	-0.475263	-0.239581	0.0601224	-0.353731	0.00278433	Cardiometabolic
JAK2_mis_VAF_10	PDE5A:O76074:OID30584:v1:InflammationII	44227	18	44209	2.82196e-09	1.37849	0.923852	1.83314	0.231958	1.18628	0.00268088	InflammationII
ASXL1_VE_VAF_20	SEPTIN8:Q92599:OID31079:v1:NeurologyII	44988	35	44953	3.06156e-09	0.923013	0.617905	1.22812	0.155666	1.24029	0.0104251	NeurologyII
JAK2_mis_VAF_3	COMT:P21964:OID20086:v1:Cardiometabolic	43558	23	43535	3.36036e-09	1.21237	0.810577	1.61416	0.204994	0.88311	-0.0106463	Cardiometabolic
JAK2_mis_VAF_5	COMT:P21964:OID20086:v1:Cardiometabolic	43558	23	43535	3.36036e-09	1.21237	0.810577	1.61416	0.204994	0.88311	-0.0106463	Cardiometabolic
JAK2_mis_VAF_3	SORT1:Q99523:OID20213:v1:Cardiometabolic	44766	23	44743	3.40219e-09	1.20179	0.803363	1.60021	0.203276	1.34384	0.0208622	Cardiometabolic
JAK2_mis_VAF_5	SORT1:Q99523:OID20213:v1:Cardiometabolic	44766	23	44743	3.40219e-09	1.20179	0.803363	1.60021	0.203276	1.34384	0.0208622	Cardiometabolic
CH_mis_VAF_20	FLT3LG:P49771:OID20661:v1:Inflammation	45320	148	45172	3.57877e-09	-0.458801	-0.611121	-0.306481	0.0777136	-0.32421	0.000460606	Inflammation
JAK2_mis_VAF_3	CLEC4D:Q8WXI8:OID20609:v1:Inflammation	44757	22	44735	3.93345e-09	1.16611	0.777941	1.55428	0.198044	1.46485	0.0410662	Inflammation
JAK2_mis_VAF_5	CLEC4D:Q8WXI8:OID20609:v1:Inflammation	44757	22	44735	3.93345e-09	1.16611	0.777941	1.55428	0.198044	1.46485	0.0410662	Inflammation
ASXL1_VE_VAF_5	SEPTIN8:Q92599:OID31079:v1:NeurologyII	44988	176	44812	4.48637e-09	0.408377	0.271933	0.544821	0.0696136	0.763656	0.0104251	NeurologyII
JAK2_mis_VAF_10	ST13:P50502:OID30624:v1:InflammationII	44227	18	44209	4.51621e-09	1.33586	0.889452	1.78227	0.227759	1.12568	-0.0150929	InflammationII
TET2_VE_mis_VAF_5	PRG3:Q9Y2Y8:OID30383:v1:CardiometabolicII	45166	476	44690	4.63518e-09	-0.260755	-0.347957	-0.173553	0.0444905	-0.169189	0.0382492	CardiometabolicII
JAK2_mis_VAF_3	MTDH:Q86UE4:OID30538:v1:InflammationII	43918	23	43895	4.81309e-09	1.19938	0.797852	1.6009	0.204857	0.752059	0.000850243	InflammationII
JAK2_mis_VAF_5	MTDH:Q86UE4:OID30538:v1:InflammationII	43918	23	43895	4.81309e-09	1.19938	0.797852	1.6009	0.204857	0.752059	0.000850243	InflammationII
JAK2_mis_VAF_10	SNCA:P37840:OID30645:v1:InflammationII	44227	18	44209	5.25073e-09	1.35019	0.897056	1.80333	0.23119	1.53201	-0.00248229	InflammationII
IDH2_mis_VAF_5	LCN2:P80188:OID20392:v1:Cardiometabolic	43492	9	43483	5.30838e-09	-1.82578	-2.43872	-1.21285	0.312721	-1.42855	0.0361885	Cardiometabolic
IDH2_mis_VAF_10	LCN2:P80188:OID20392:v1:Cardiometabolic	43492	9	43483	5.30838e-09	-1.82578	-2.43872	-1.21285	0.312721	-1.42855	0.0361885	Cardiometabolic
TET2_VE_mis_VAF_5	BGLAP:P02818:OID30389:v1:CardiometabolicII	45166	476	44690	5.92177e-09	-0.253829	-0.33931	-0.168347	0.0436126	-0.262786	0.0364246	CardiometabolicII
TET2_VE_mis_VAF_10	COL5A1:P20908:OID30587:v1:InflammationII	44227	263	43964	5.93373e-09	-0.352893	-0.471742	-0.234043	0.0606369	-0.268602	0.00789377	InflammationII
JAK2_mis_VAF_10	MMP1:P03956:OID20672:v1:Inflammation	43200	17	43183	6.21666e-09	1.3886	0.920312	1.85688	0.238919	1.40618	0.0160981	Inflammation
SRSF2_mis_VAF_3	SIRPB1:O00241:OID20739:v1:Inflammation	44728	31	44697	6.39003e-09	1.00511	0.665877	1.34434	0.173075	1.54583	0.0180338	Inflammation
JAK2_mis_VAF_10	ITGB1BP2:Q9UKP3:OID20112:v1:Cardiometabolic	44033	20	44013	6.5924e-09	1.28617	0.851691	1.72065	0.221672	1.26622	-0.00159686	Cardiometabolic
JAK2_mis_VAF_3	APBB1IP:Q7Z5R6:OID21359:v1:Oncology	44613	22	44591	6.59555e-09	1.17536	0.778309	1.57242	0.202578	1.12163	-0.0106607	Oncology
JAK2_mis_VAF_5	APBB1IP:Q7Z5R6:OID21359:v1:Oncology	44613	22	44591	6.59555e-09	1.17536	0.778309	1.57242	0.202578	1.12163	-0.0106607	Oncology
SRSF2_mis_VAF_20	SIGLEC7:Q9Y286:OID20190:v1:Cardiometabolic	44841	17	44824	6.77564e-09	1.29332	0.856075	1.73056	0.223082	1.64593	0.016272	Cardiometabolic
JAK2_mis_VAF_10	UROD:P06132:OID30603:v1:InflammationII	44227	18	44209	7.12747e-09	1.32667	0.877491	1.77584	0.229169	1.46941	-0.00930873	InflammationII
TET2_VE_mis_VAF_3	BGLAP:P02818:OID30389:v1:CardiometabolicII	45166	535	44631	7.59968e-09	-0.237777	-0.318433	-0.157121	0.0411506	-0.235562	0.0364246	CardiometabolicII
TET2_VE_VAF_5	PRG3:Q9Y2Y8:OID30383:v1:CardiometabolicII	45166	338	44828	7.78341e-09	-0.30446	-0.407807	-0.201112	0.0527277	-0.215912	0.0379816	CardiometabolicII
CH_mis_VAF_5	FLT3LG:P49771:OID20661:v1:Inflammation	45320	806	44514	7.8113e-09	-0.193919	-0.259751	-0.128087	0.0335874	0.0133337	0.000460606	Inflammation
JAK2_mis_VAF_20	LGALS1:P09382:OID20154:v1:Cardiometabolic	44841	7	44834	7.93729e-09	1.97893	1.30681	2.65105	0.342915	1.84194	-0.00100471	Cardiometabolic
JAK2_mis_VAF_3	UBXN1:Q04323:OID30654:v1:InflammationII	44227	21	44206	8.35633e-09	1.22492	0.808262	1.64157	0.212577	1.23291	-0.00675188	InflammationII
JAK2_mis_VAF_5	UBXN1:Q04323:OID30654:v1:InflammationII	44227	21	44206	8.35633e-09	1.22492	0.808262	1.64157	0.212577	1.23291	-0.00675188	InflammationII
CH_VE_mis_VAF_5	CCL5:P13501:OID20412:v1:Cardiometabolic	45000	1835	43165	8.67947e-09	-0.135868	-0.182134	-0.0896007	0.0236054	-0.0966997	0.0054683	Cardiometabolic
CH_VE_mis_VAF_10	FLT3:P36888:OID21272:v1:Oncology	43756	938	42818	9.44424e-09	0.18708	0.123216	0.250945	0.0325837	0.0933542	-0.00689863	Oncology
TET2_VE_mis_VAF_3	KIR2DL3:P43628:OID21196:v1:Oncology	43756	515	43241	9.61452e-09	-0.249029	-0.334087	-0.163972	0.0433962	-0.169077	0.0190412	Oncology
TET2_VE_VAF_20	S100P:P25815:OID20103:v1:Cardiometabolic	44033	72	43961	9.96858e-09	-0.647545	-0.868954	-0.426135	0.112963	-0.472539	0.0162937	Cardiometabolic
CH_mis_VAF_20	CLEC4D:Q8WXI8:OID20609:v1:Inflammation	44757	150	44607	1.03019e-08	0.436666	0.287215	0.586118	0.0762501	0.573799	0.0403049	Inflammation
IDH2_mis_VAF_5	CD86:P42081:OID31500:v1:OncologyII	44992	9	44983	1.04982e-08	1.83575	1.2071	2.46439	0.320735	2.1573	-0.022453	OncologyII
IDH2_mis_VAF_10	CD86:P42081:OID31500:v1:OncologyII	44992	9	44983	1.04982e-08	1.83575	1.2071	2.46439	0.320735	2.1573	-0.022453	OncologyII
SRSF2_mis_VAF_20	TIMD4:Q96H15:OID20375:v1:Cardiometabolic	45001	16	44985	1.05448e-08	1.37281	0.902632	1.84298	0.239884	1.38134	-0.000854401	Cardiometabolic
CH_mis_VAF_10	CRISP3:P54108:OID30715:v1:InflammationII	44875	415	44460	1.07428e-08	0.273348	0.179677	0.36702	0.0477911	0.279417	0.0412298	InflammationII
SRSF2_mis_VAF_10	SIGLEC7:Q9Y286:OID20190:v1:Cardiometabolic	44841	20	44821	1.07884e-08	1.17629	0.773147	1.57944	0.205684	1.5244	0.016272	Cardiometabolic
SRSF2_mis_VAF_3	SDC4:P31431:OID20216:v1:Cardiometabolic	44841	30	44811	1.22432e-08	-1.02476	-1.3773	-0.672219	0.179865	-0.978128	-0.00972864	Cardiometabolic
JAK2_mis_VAF_10	GMPR2:Q9P2T1:OID30623:v1:InflammationII	44227	18	44209	1.2506e-08	1.31505	0.862354	1.76774	0.230963	1.31098	-0.00575895	InflammationII
JAK2_mis_VAF_20	AMIGO2:Q86SJ2:OID21370:v1:Oncology	44613	6	44607	1.36824e-08	2.29596	1.50346	3.08846	0.404334	2.18815	-0.00965121	Oncology
JAK2_mis_VAF_3	ESAM:Q96AP7:OID20270:v1:Cardiometabolic	45372	23	45349	1.37821e-08	1.13553	0.743492	1.52757	0.200019	1.1881	0.0279437	Cardiometabolic
JAK2_mis_VAF_5	ESAM:Q96AP7:OID20270:v1:Cardiometabolic	45372	23	45349	1.37821e-08	1.13553	0.743492	1.52757	0.200019	1.1881	0.0279437	Cardiometabolic
JAK2_mis_VAF_3	ITGB1BP2:Q9UKP3:OID20112:v1:Cardiometabolic	44033	23	44010	1.44946e-08	1.17176	0.766597	1.57692	0.206714	0.936433	-0.00159686	Cardiometabolic
JAK2_mis_VAF_5	ITGB1BP2:Q9UKP3:OID20112:v1:Cardiometabolic	44033	23	44010	1.44946e-08	1.17176	0.766597	1.57692	0.206714	0.936433	-0.00159686	Cardiometabolic
IDH2_mis_VAF_3	LCN2:P80188:OID20392:v1:Cardiometabolic	43492	10	43482	1.50303e-08	-1.67994	-2.26146	-1.09843	0.29669	-1.35744	0.0361885	Cardiometabolic
JAK2_mis_VAF_10	MPI:P34949:OID21288:v1:Oncology	44613	19	44594	1.54761e-08	1.27874	0.835704	1.72177	0.226035	0.877757	0.0138369	Oncology
SF3B1_mis_VAF_5	PAPPA:Q13219:OID20421:v1:Inflammation	44021	29	43992	1.55485e-08	1.01205	0.661364	1.36273	0.178919	1.49261	0.0150778	Inflammation
TET2_VE_mis_VAF_20	CLC:Q05315:OID20126:v1:Cardiometabolic	44770	91	44679	1.60791e-08	-0.573053	-0.771825	-0.374282	0.101413	-0.313845	0.00400043	Cardiometabolic
JAK2_mis_VAF_3	SNCA:P37840:OID30645:v1:InflammationII	44227	21	44206	1.61734e-08	1.20928	0.789749	1.62881	0.214044	1.39019	-0.00251953	InflammationII
JAK2_mis_VAF_5	SNCA:P37840:OID30645:v1:InflammationII	44227	21	44206	1.61734e-08	1.20928	0.789749	1.62881	0.214044	1.39019	-0.00251953	InflammationII
CH_VE_VAF_5	PER3:P56645:OID30511:v1:InflammationII	43918	1072	42846	1.63732e-08	-0.173493	-0.233704	-0.113281	0.0307199	-0.175967	-0.000650186	InflammationII
CH_VE_VAF_20	FLT3:P36888:OID21272:v1:Oncology	43756	195	43561	1.67793e-08	0.397928	0.259722	0.536133	0.0705125	0.330425	0.000576972	Oncology
CH_VE_VAF_10	DDAH1:O94760:OID21299:v1:Oncology	44613	582	44031	1.705e-08	0.227364	0.148358	0.306369	0.0403085	0.308891	0.00642588	Oncology
TET2_VE_mis_VAF_5	KIR2DL3:P43628:OID21196:v1:Oncology	43756	463	43293	1.72772e-08	-0.257987	-0.34767	-0.168304	0.045756	-0.169459	0.0187652	Oncology
CH_VE_mis_VAF_3	APP:P05067:OID21070:v1:Neurology	44757	2195	42562	1.7326e-08	-0.123347	-0.166229	-0.0804648	0.0218785	-0.099441	0.0119499	Neurology
ASXL1_VE_VAF_20	FLT3LG:P49771:OID20661:v1:Inflammation	45320	35	45285	1.73726e-08	-0.896966	-1.20883	-0.585104	0.159112	-0.586187	0.000460606	Inflammation
TET2_VE_mis_VAF_10	CLC:Q05315:OID20126:v1:Cardiometabolic	44770	260	44510	1.779e-08	-0.338953	-0.456888	-0.221019	0.0601701	-0.229033	0.00400043	Cardiometabolic
TET2_VE_mis_VAF_5	COL5A1:P20908:OID30587:v1:InflammationII	44227	469	43758	1.80129e-08	-0.257125	-0.346622	-0.167628	0.0456615	-0.167113	0.0106369	InflammationII
TET2_VE_mis_VAF_5	COL1A1:P02452:OID20335:v1:Cardiometabolic	45372	476	44896	1.80648e-08	-0.254949	-0.343697	-0.166201	0.0452792	-0.309959	0.00278433	Cardiometabolic
JAK2_mis_VAF_10	DNAJC6:O75061:OID30247:v1:CardiometabolicII	44032	16	44016	2.01273e-08	1.36521	0.8884	1.84202	0.243269	1.20769	0.00730646	CardiometabolicII
JAK2_mis_VAF_10	PHYKPL:Q8IUZ5:OID30634:v1:InflammationII	44227	18	44209	2.02361e-08	1.29265	0.841105	1.74419	0.230377	1.35041	-0.0187424	InflammationII
SF3B1_mis_VAF_10	ADAM8:P78325:OID21039:v1:Neurology	45131	16	45115	2.05693e-08	1.34747	0.87654	1.81841	0.24027	1.56204	0.00547629	Neurology
JAK2_mis_VAF_3	PTRHD1:Q6GMV3:OID30659:v1:InflammationII	44227	21	44206	2.0682e-08	1.20661	0.784835	1.62838	0.215188	1.02096	-0.00807995	InflammationII
JAK2_mis_VAF_5	PTRHD1:Q6GMV3:OID30659:v1:InflammationII	44227	21	44206	2.0682e-08	1.20661	0.784835	1.62838	0.215188	1.02096	-0.00807995	InflammationII
CH_VE_VAF_5	CYB5R2:Q6BCY4:OID31512:v1:OncologyII	44577	1093	43484	2.07286e-08	0.165979	0.107956	0.224001	0.029603	0.257644	0.0101773	OncologyII
GNB1_mis_VAF_3	CEACAM8:P31997:OID20102:v1:Cardiometabolic	44033	20	44013	2.14141e-08	1.17403	0.763204	1.58486	0.209603	1.36711	0.033016	Cardiometabolic
GNB1_mis_VAF_5	CEACAM8:P31997:OID20102:v1:Cardiometabolic	44033	20	44013	2.14141e-08	1.17403	0.763204	1.58486	0.209603	1.36711	0.033016	Cardiometabolic
JAK2_mis_VAF_10	EIF4EBP1:Q13541:OID20162:v1:Cardiometabolic	44841	20	44821	2.20483e-08	1.20078	0.780211	1.62134	0.214573	1.50953	-0.00909148	Cardiometabolic
TET2_VE_VAF_10	PRG2:P13727:OID30381:v1:CardiometabolicII	45166	202	44964	2.21712e-08	-0.375602	-0.507177	-0.244026	0.0671299	-0.212242	0.0367409	CardiometabolicII
JAK2_mis_VAF_3	EIF4EBP1:Q13541:OID20162:v1:Cardiometabolic	44841	23	44818	2.27382e-08	1.11866	0.726479	1.51084	0.200091	1.34862	-0.00909148	Cardiometabolic
JAK2_mis_VAF_5	EIF4EBP1:Q13541:OID20162:v1:Cardiometabolic	44841	23	44818	2.27382e-08	1.11866	0.726479	1.51084	0.200091	1.34862	-0.00909148	Cardiometabolic
JAK2_mis_VAF_10	YWHAQ:P27348:OID30605:v1:InflammationII	44227	18	44209	2.28962e-08	1.29194	0.838912	1.74496	0.231133	1.04583	0.00300358	InflammationII
TET2_VE_mis_VAF_20	S100P:P25815:OID20103:v1:Cardiometabolic	44033	86	43947	2.32207e-08	-0.577607	-0.780237	-0.374978	0.103382	-0.438023	0.0162937	Cardiometabolic
JAK2_mis_VAF_3	PHYKPL:Q8IUZ5:OID30634:v1:InflammationII	44227	21	44206	2.34793e-08	1.19125	0.773205	1.6093	0.213287	1.20028	-0.0188417	InflammationII
JAK2_mis_VAF_5	PHYKPL:Q8IUZ5:OID30634:v1:InflammationII	44227	21	44206	2.34793e-08	1.19125	0.773205	1.6093	0.213287	1.20028	-0.0188417	InflammationII
CH_VE_mis_VAF_20	TNFSF13B:Q9Y275:OID20272:v1:Cardiometabolic	45297	340	44957	2.37449e-08	0.283351	0.183879	0.382822	0.0507503	0.346242	0.00739672	Cardiometabolic
JAK2_mis_VAF_3	PDE5A:O76074:OID30584:v1:InflammationII	44227	21	44206	2.39256e-08	1.19877	0.777841	1.61971	0.21476	0.597268	0.00268088	InflammationII
JAK2_mis_VAF_5	PDE5A:O76074:OID30584:v1:InflammationII	44227	21	44206	2.39256e-08	1.19877	0.777841	1.61971	0.21476	0.597268	0.00268088	InflammationII
CH_VE_mis_VAF_10	SELL:P14151:OID30752:v1:InflammationII	45241	975	44266	2.39993e-08	0.174098	0.11296	0.235236	0.0311926	0.0736836	0.01653	InflammationII
JAK2_mis_VAF_10	DFFA:O00273:OID20620:v1:Inflammation	45320	20	45300	2.40643e-08	1.23231	0.799525	1.6651	0.220809	1.09141	0.00138182	Inflammation
SF3B1_mis_VAF_20	ADAM8:P78325:OID21039:v1:Neurology	45131	6	45125	2.4506e-08	2.18794	1.4191	2.95677	0.392262	2.12028	0.00547629	Neurology
JAK2_mis_VAF_10	MARS1:P56192:OID30658:v1:InflammationII	44155	18	44137	2.57441e-08	1.29108	0.8367	1.74547	0.231827	1.2955	-0.00323211	InflammationII
JAK2_mis_VAF_10	CRYM:Q14894:OID30815:v1:NeurologyII	43766	18	43748	2.57962e-08	1.30328	0.844573	1.76198	0.234031	1.22679	-0.00429182	NeurologyII
SRSF2_mis_VAF_20	CLEC11A:Q9Y240:OID21112:v1:Neurology	44755	17	44738	2.61353e-08	1.32271	0.856971	1.78844	0.237618	1.54996	-0.0157314	Neurology
JAK2_mis_VAF_10	APRT:P07741:OID20927:v1:Neurology	44415	17	44398	2.62652e-08	1.31211	0.850034	1.77418	0.23575	1.23997	0.00519391	Neurology
JAK2_mis_VAF_10	GRAP2:O75791:OID20192:v1:Cardiometabolic	44841	20	44821	2.6714e-08	1.23142	0.797531	1.66531	0.221371	0.800266	-0.00269555	Cardiometabolic
GNB1_mis_VAF_20	CEACAM8:P31997:OID20102:v1:Cardiometabolic	44033	14	44019	2.68114e-08	1.39349	0.90244	1.88454	0.250534	1.62809	0.0331409	Cardiometabolic
CH_mis_VAF_10	CD300C:Q08708:OID21010:v1:Neurology	45209	416	44793	2.73516e-08	0.2564	0.16599	0.346809	0.0461268	0.310844	0.0286036	Neurology
CH_VE_mis_VAF_10	DDAH1:O94760:OID21299:v1:Oncology	44613	963	43650	2.92124e-08	0.174936	0.113124	0.236748	0.0315366	0.256266	0.00642588	Oncology
GNB1_mis_VAF_20	CEACAM6:P40199:OID30362:v1:CardiometabolicII	45166	14	45152	2.94521e-08	1.41948	0.917788	1.92117	0.255963	1.48106	0.0236803	CardiometabolicII
JAK2_mis_VAF_3	CRYM:Q14894:OID30815:v1:NeurologyII	43766	21	43745	2.96752e-08	1.20133	0.776638	1.62602	0.216676	1.19297	-0.00429182	NeurologyII
JAK2_mis_VAF_5	CRYM:Q14894:OID30815:v1:NeurologyII	43766	21	43745	2.96752e-08	1.20133	0.776638	1.62602	0.216676	1.19297	-0.00429182	NeurologyII
TET2_VE_VAF_3	KIR2DL2:P43627:OID31431:v1:OncologyII	44991	370	44621	2.96898e-08	-0.283092	-0.383171	-0.183012	0.0510605	-0.257126	0.0110582	OncologyII
JAK2_mis_VAF_10	CLEC4D:Q8WXI8:OID20609:v1:Inflammation	44757	19	44738	3.0111e-08	1.18104	0.763329	1.59875	0.213116	1.38555	0.0411399	Inflammation
GNB1_mis_VAF_20	PRG2:P13727:OID30381:v1:CardiometabolicII	45166	14	45152	3.08936e-08	1.40774	0.909445	1.90604	0.25423	1.7323	0.0353056	CardiometabolicII
TET2_VE_VAF_10	KIR2DL2:P43627:OID31431:v1:OncologyII	44991	202	44789	3.08971e-08	-0.380684	-0.515435	-0.245934	0.0687497	-0.302273	0.0110582	OncologyII
JAK2_mis_VAF_3	CACYBP:Q9HB71:OID30649:v1:InflammationII	44155	21	44134	3.16833e-08	1.19209	0.769791	1.61439	0.215456	0.997563	-0.00261055	InflammationII
JAK2_mis_VAF_5	CACYBP:Q9HB71:OID30649:v1:InflammationII	44155	21	44134	3.16833e-08	1.19209	0.769791	1.61439	0.215456	0.997563	-0.00261055	InflammationII
JAK2_mis_VAF_10	MAP2:P11137:OID31138:v1:NeurologyII	45057	18	45039	3.2169e-08	1.2728	0.82169	1.72391	0.230155	1.09853	-0.00304675	NeurologyII
TET2_VE_mis_VAF_3	COL1A1:P02452:OID20335:v1:Cardiometabolic	45372	536	44836	3.37989e-08	-0.235684	-0.319347	-0.152021	0.0426849	-0.277929	0.00278433	Cardiometabolic
SF3B1_mis_VAF_3	PDGFA:P04085:OID20313:v1:Cardiometabolic	45372	28	45344	3.46055e-08	-1.05128	-1.42474	-0.677815	0.190541	-1.06318	0.01414	Cardiometabolic
IDH2_mis_VAF_3	PRG3:Q9Y2Y8:OID30383:v1:CardiometabolicII	45166	10	45156	3.48898e-08	-1.67685	-2.2727	-1.081	0.304003	-1.71974	0.0367895	CardiometabolicII
SF3B1_mis_VAF_3	ADAM8:P78325:OID21039:v1:Neurology	45131	30	45101	3.66214e-08	0.983133	0.633246	1.33302	0.178512	1.3025	0.00547629	Neurology
JAK2_mis_VAF_10	SNX9:Q9Y5X1:OID20135:v1:Cardiometabolic	44841	20	44821	3.68075e-08	1.20393	0.775392	1.63246	0.218638	1.19744	-0.00835631	Cardiometabolic
SRSF2_mis_VAF_20	CD244:Q9BZW8:OID20628:v1:Inflammation	45320	17	45303	3.72484e-08	1.30925	0.843051	1.77546	0.237857	1.12976	0.0124367	Inflammation
IDH2_mis_VAF_3	CD1C:P29017:OID21483:v1:Oncology	44955	10	44945	3.76614e-08	1.66082	1.06922	2.25242	0.301833	2.0076	-0.0112887	Oncology
CH_VE_mis_VAF_10	CD244:Q9BZW8:OID20628:v1:Inflammation	45320	974	44346	3.8026e-08	0.175732	0.113115	0.238349	0.031947	0.130821	0.0101335	Inflammation
JAK2_mis_VAF_3	LGALS8:O00214:OID21041:v1:Neurology	45209	22	45187	3.83686e-08	1.15544	0.743619	1.56727	0.210113	1.14082	-0.00833459	Neurology
JAK2_mis_VAF_5	LGALS8:O00214:OID21041:v1:Neurology	45209	22	45187	3.83686e-08	1.15544	0.743619	1.56727	0.210113	1.14082	-0.00833459	Neurology
SRSF2_mis_VAF_20	CRISP3:P54108:OID30715:v1:InflammationII	44875	17	44858	3.89959e-08	1.28627	0.82758	1.74497	0.234025	1.30263	0.0428956	InflammationII
ASXL1_VE_VAF_3	SEPTIN8:Q92599:OID31079:v1:NeurologyII	44988	207	44781	4.01176e-08	0.353456	0.227296	0.479616	0.0643667	0.731489	0.0104251	NeurologyII
JAK2_mis_VAF_3	FGFBP3:Q8TAT2:OID31108:v1:NeurologyII	45057	21	45036	4.03382e-08	1.16098	0.746517	1.57545	0.21146	1.03939	-0.00541105	NeurologyII
JAK2_mis_VAF_5	FGFBP3:Q8TAT2:OID31108:v1:NeurologyII	45057	21	45036	4.03382e-08	1.16098	0.746517	1.57545	0.21146	1.03939	-0.00541105	NeurologyII
JAK2_mis_VAF_3	MPI:P34949:OID21288:v1:Oncology	44613	22	44591	4.21353e-08	1.15169	0.739966	1.56342	0.210062	0.712036	0.0138369	Oncology
JAK2_mis_VAF_5	MPI:P34949:OID21288:v1:Oncology	44613	22	44591	4.21353e-08	1.15169	0.739966	1.56342	0.210062	0.712036	0.0138369	Oncology
JAK2_mis_VAF_3	GMPR2:Q9P2T1:OID30623:v1:InflammationII	44227	21	44206	4.24362e-08	1.1721	0.752983	1.59122	0.213834	1.09417	-0.00584583	InflammationII
JAK2_mis_VAF_5	GMPR2:Q9P2T1:OID30623:v1:InflammationII	44227	21	44206	4.24362e-08	1.1721	0.752983	1.59122	0.213834	1.09417	-0.00584583	InflammationII
JAK2_mis_VAF_3	ST13:P50502:OID30624:v1:InflammationII	44227	21	44206	4.24753e-08	1.15583	0.742519	1.56914	0.210872	0.973538	-0.0150929	InflammationII
JAK2_mis_VAF_5	ST13:P50502:OID30624:v1:InflammationII	44227	21	44206	4.24753e-08	1.15583	0.742519	1.56914	0.210872	0.973538	-0.0150929	InflammationII
TET2_VE_mis_VAF_3	PRSS27:Q9BQR3:OID20212:v1:Cardiometabolic	44701	522	44179	4.32717e-08	-0.237761	-0.322833	-0.152689	0.0434037	-0.260712	0.00535909	Cardiometabolic
TET2_VE_mis_VAF_5	PRSS27:Q9BQR3:OID20212:v1:Cardiometabolic	44701	465	44236	4.34658e-08	-0.251793	-0.341899	-0.161687	0.0459719	-0.29874	0.00535909	Cardiometabolic
SF3B1_mis_VAF_5	ADAM8:P78325:OID21039:v1:Neurology	45131	29	45102	4.61053e-08	0.993152	0.637066	1.34924	0.181675	1.31154	0.00547629	Neurology
JAK2_mis_VAF_10	CD5L:O43866:OID30775:v1:InflammationII	45024	20	45004	4.64225e-08	1.19996	0.769629	1.63029	0.219554	1.28046	0.0174147	InflammationII
CH_VE_mis_VAF_5	CEACAM8:P31997:OID20102:v1:Cardiometabolic	44033	1794	42239	4.66063e-08	0.124582	0.0798987	0.169265	0.0227973	0.227657	0.0257272	Cardiometabolic
JAK2_mis_VAF_3	MAP2:P11137:OID31138:v1:NeurologyII	45057	21	45036	4.79099e-08	1.16343	0.745771	1.58109	0.213089	1.06991	-0.00396078	NeurologyII
JAK2_mis_VAF_5	MAP2:P11137:OID31138:v1:NeurologyII	45057	21	45036	4.79099e-08	1.16343	0.745771	1.58109	0.213089	1.06991	-0.00396078	NeurologyII
TET2_VE_VAF_20	PRSS27:Q9BQR3:OID20212:v1:Cardiometabolic	44701	76	44625	4.84398e-08	-0.6153	-0.836264	-0.394335	0.112736	-0.794006	0.00535909	Cardiometabolic
IDH2_mis_VAF_5	PRG3:Q9Y2Y8:OID30383:v1:CardiometabolicII	45166	9	45157	4.91007e-08	-1.74815	-2.37621	-1.12008	0.32044	-2.32777	0.0367895	CardiometabolicII
IDH2_mis_VAF_10	PRG3:Q9Y2Y8:OID30383:v1:CardiometabolicII	45166	9	45157	4.91007e-08	-1.74815	-2.37621	-1.12008	0.32044	-2.32777	0.0367895	CardiometabolicII
JAK2_mis_VAF_3	UROD:P06132:OID30603:v1:InflammationII	44227	21	44206	4.96083e-08	1.15714	0.741269	1.57301	0.212177	1.41603	-0.00930873	InflammationII
JAK2_mis_VAF_5	UROD:P06132:OID30603:v1:InflammationII	44227	21	44206	4.96083e-08	1.15714	0.741269	1.57301	0.212177	1.41603	-0.00930873	InflammationII
CH_VE_mis_VAF_10	CSF1R:P07333:OID30681:v1:InflammationII	45229	974	44255	5.51124e-08	0.169342	0.108271	0.230413	0.0311583	0.172605	-0.0158352	InflammationII
TET2_mis_VAF_3	FLT3LG:P49771:OID20661:v1:Inflammation	45320	179	45141	5.5469e-08	-0.382869	-0.520975	-0.244764	0.0704614	-0.241927	0.000460606	Inflammation
SF3B1_mis_VAF_5	PDGFA:P04085:OID20313:v1:Cardiometabolic	45372	27	45345	5.60672e-08	-1.05472	-1.4353	-0.674133	0.194173	-1.0848	0.01414	Cardiometabolic
SRSF2_mis_VAF_5	SDC4:P31431:OID20216:v1:Cardiometabolic	44841	27	44814	5.65134e-08	-1.02963	-1.40126	-0.658005	0.189605	-1.03172	-0.00988793	Cardiometabolic
TET2_VE_VAF_5	KIR2DL2:P43627:OID31431:v1:OncologyII	44991	340	44651	5.66936e-08	-0.289247	-0.393657	-0.184837	0.0532698	-0.24322	0.0110582	OncologyII
SF3B1_mis_VAF_3	PAPPA:Q13219:OID20421:v1:Inflammation	44021	30	43991	5.68752e-08	0.954527	0.609935	1.29912	0.17581	1.31136	0.0151527	Inflammation
CH_VE_VAF_10	FLT3:P36888:OID21272:v1:Oncology	43756	569	43187	5.8662e-08	0.225478	0.143996	0.30696	0.0415721	0.177302	-0.00647217	Oncology
JAK2_mis_VAF_10	EIF4G1:Q04637:OID20625:v1:Inflammation	45320	20	45300	6.03388e-08	1.18146	0.754113	1.60882	0.218035	0.91563	-0.0092971	Inflammation
SF3B1_mis_VAF_5	PDGFB:P01127:OID20741:v1:Inflammation	45022	29	44993	6.08501e-08	-1.01417	-1.38111	-0.64723	0.187213	-1.03656	0.0147413	Inflammation
CH_mis_VAF_20	PGLYRP1:O75594:OID20338:v1:Cardiometabolic	45159	151	45008	6.31608e-08	0.421188	0.268608	0.573767	0.077846	0.542584	0.0364988	Cardiometabolic
CH_VE_mis_VAF_20	FLT3:P36888:OID21272:v1:Oncology	43756	327	43429	6.33204e-08	0.295621	0.188521	0.402721	0.0546424	0.187173	0.000576972	Oncology
CH_VE_mis_VAF_10	SIRPB1:O00241:OID20739:v1:Inflammation	44728	963	43765	6.60149e-08	0.170534	0.108666	0.232402	0.0315651	0.270692	0.0135373	Inflammation
SF3B1_mis_VAF_3	PDGFB:P01127:OID20741:v1:Inflammation	45022	30	44992	6.6282e-08	-0.993704	-1.35426	-0.633148	0.183955	-1.01097	0.0147413	Inflammation
CH_VE_VAF_5	DDAH1:O94760:OID21299:v1:Oncology	44613	1093	43520	6.67278e-08	0.160202	0.102061	0.218343	0.0296633	0.228578	0.00642588	Oncology
CH_VE_mis_VAF_10	SIGLEC5:O15389:OID21082:v1:Neurology	44827	964	43863	6.864e-08	0.172089	0.109576	0.234602	0.0318943	0.276845	0.0228117	Neurology
TET2_VE_VAF_20	CLC:Q05315:OID20126:v1:Cardiometabolic	44770	76	44694	7.091e-08	-0.598006	-0.815474	-0.380537	0.110952	-0.373411	0.00400043	Cardiometabolic
CH_mis_VAF_20	CRISP3:P54108:OID30715:v1:InflammationII	44875	150	44725	7.37363e-08	0.426284	0.271061	0.581507	0.0791949	0.44789	0.0419892	InflammationII
SRSF2_mis_VAF_10	FLT3LG:P49771:OID20661:v1:Inflammation	45320	21	45299	7.37971e-08	-1.10498	-1.50735	-0.70261	0.205289	-0.393512	0.000460606	Inflammation
JAK2_mis_VAF_3	DFFA:O00273:OID20620:v1:Inflammation	45320	23	45297	7.71869e-08	1.10666	0.703073	1.51025	0.205911	1.00825	0.00138182	Inflammation
JAK2_mis_VAF_5	DFFA:O00273:OID20620:v1:Inflammation	45320	23	45297	7.71869e-08	1.10666	0.703073	1.51025	0.205911	1.00825	0.00138182	Inflammation
CH_VE_mis_VAF_10	ICAM2:P13598:OID20248:v1:Cardiometabolic	45372	974	44398	7.79607e-08	0.174751	0.110999	0.238502	0.0325258	0.0995768	-0.0103385	Cardiometabolic
SRSF2_mis_VAF_20	SDC4:P31431:OID20216:v1:Cardiometabolic	44841	17	44824	7.92316e-08	-1.28285	-1.7511	-0.814596	0.238902	-1.28299	-0.00997371	Cardiometabolic
SF3B1_mis_VAF_10	PAPPA:Q13219:OID20421:v1:Inflammation	44021	16	44005	7.97077e-08	1.27043	0.806622	1.73425	0.236637	2.00065	0.0151527	Inflammation
SF3B1_mis_VAF_3	COL2A1:P02458:OID30286:v1:CardiometabolicII	44032	29	44003	8.11689e-08	-0.999406	-1.36449	-0.634318	0.186268	-0.900284	0.0359911	CardiometabolicII
JAK2_mis_VAF_10	METAP2:P50579:OID21437:v1:Oncology	45122	19	45103	8.30134e-08	1.20893	0.766964	1.65089	0.22549	0.770814	-0.012706	Oncology
CH_mis_VAF_20	TNFSF13B:Q9Y275:OID20272:v1:Cardiometabolic	45297	151	45146	9.01573e-08	0.406637	0.257562	0.555713	0.0760582	0.51048	0.0082698	Cardiometabolic
SRSF2_mis_VAF_10	IFNLR1:Q8IU57:OID20506:v1:Inflammation	44757	21	44736	9.02738e-08	1.10439	0.699498	1.50928	0.206576	1.65212	-0.00677297	Inflammation
CH_mis_VAF_10	CLEC4D:Q8WXI8:OID20609:v1:Inflammation	44757	416	44341	9.14297e-08	0.245627	0.155536	0.335718	0.0459643	0.306586	0.039519	Inflammation
TET2_VE_mis_VAF_3	COL5A1:P20908:OID30587:v1:InflammationII	44227	527	43700	9.30598e-08	-0.23013	-0.314587	-0.145673	0.04309	-0.162181	0.0106369	InflammationII
ASXL1_VE_VAF_3	COL5A1:P20908:OID30587:v1:InflammationII	44227	200	44027	9.62716e-08	0.371801	0.235193	0.508409	0.0696973	0.291698	0.00789377	InflammationII
CH_VE_VAF_20	EDAR:Q9UNE0:OID20525:v1:Inflammation	44757	205	44552	9.67584e-08	0.370496	0.234344	0.506648	0.0694647	0.276511	0.00849079	Inflammation
JAK2_mis_VAF_10	LACTB2:Q53H82:OID20150:v1:Cardiometabolic	44841	20	44821	9.73184e-08	1.17684	0.744281	1.60939	0.22069	1.27426	0.00191139	Cardiometabolic
JAK2_mis_VAF_3	CD5L:O43866:OID30775:v1:InflammationII	45024	23	45001	9.77488e-08	1.09161	0.69032	1.4929	0.204738	1.02417	0.0173172	InflammationII
JAK2_mis_VAF_5	CD5L:O43866:OID30775:v1:InflammationII	45024	23	45001	9.77488e-08	1.09161	0.69032	1.4929	0.204738	1.02417	0.0173172	InflammationII
JAK2_mis_VAF_10	PAXX:Q9BUH6:OID30591:v1:InflammationII	44227	18	44209	9.89665e-08	1.2081	0.7638	1.6524	0.226682	1.19388	-0.00320216	InflammationII
CH_mis_VAF_5	BDNF:P23560:OID30373:v1:CardiometabolicII	45166	806	44360	1.00662e-07	-0.187915	-0.257065	-0.118766	0.03528	-0.201353	0.00301446	CardiometabolicII
SF3B1_mis_VAF_5	COL2A1:P02458:OID30286:v1:CardiometabolicII	44032	28	44004	1.01e-07	-1.01025	-1.38205	-0.638455	0.18969	-0.981681	0.0358913	CardiometabolicII
SF3B1_mis_VAF_5	CD40LG:P29965:OID20616:v1:Inflammation	45320	29	45291	1.01025e-07	-1.00332	-1.37257	-0.63407	0.188391	-0.859073	0.00930922	Inflammation
SRSF2_mis_VAF_10	CLEC11A:Q9Y240:OID21112:v1:Neurology	44755	21	44734	1.02905e-07	1.13804	0.718944	1.55713	0.21382	1.25548	-0.0157314	Neurology
JAK2_mis_VAF_10	ESAM:Q96AP7:OID20270:v1:Cardiometabolic	45372	20	45352	1.04102e-07	1.14123	0.720797	1.56167	0.214506	1.44219	0.0280285	Cardiometabolic
TET2_VE_VAF_20	DEFA1_DEFA1B:P59665:OID20344:v1:Cardiometabolic	43939	73	43866	1.05597e-07	-0.603448	-0.825869	-0.381027	0.113479	-0.615757	0.0277137	Cardiometabolic
JAK2_mis_VAF_20	PEAR1:Q5VY43:OID20257:v1:Cardiometabolic	45372	7	45365	1.0667e-07	1.9851	1.25317	2.71703	0.373431	2.68521	0.0123966	Cardiometabolic
JAK2_mis_VAF_10	EIF4E:P06730:OID30557:v1:InflammationII	43918	20	43898	1.07743e-07	1.17098	0.73908	1.60288	0.220356	1.16808	-0.00510148	InflammationII
TET2_VE_VAF_10	COL5A1:P20908:OID30587:v1:InflammationII	44227	197	44030	1.11008e-07	-0.371582	-0.508777	-0.234388	0.0699964	-0.306296	0.00789377	InflammationII
CH_VE_mis_VAF_3	CCL5:P13501:OID20412:v1:Cardiometabolic	45000	2197	42803	1.11708e-07	-0.114971	-0.15743	-0.0725129	0.0216623	-0.0794957	0.00524859	Cardiometabolic
CH_VE_mis_VAF_3	BDNF:P23560:OID30373:v1:CardiometabolicII	45166	2214	42952	1.18444e-07	-0.115036	-0.157604	-0.0724675	0.0217182	-0.0959777	0.00301446	CardiometabolicII
PPM1D_VE_VAF_3	REN:P00797:OID20201:v1:Cardiometabolic	44841	87	44754	1.19561e-07	0.52521	0.330797	0.719623	0.0991893	0.971349	0.0004901	Cardiometabolic
JAK2_mis_VAF_10	LGALS8:O00214:OID21041:v1:Neurology	45209	19	45190	1.19574e-07	1.1972	0.754039	1.64036	0.2261	1.22391	-0.00833459	Neurology
JAK2_mis_VAF_3	PAXX:Q9BUH6:OID30591:v1:InflammationII	44227	21	44206	1.23541e-07	1.10999	0.698649	1.52133	0.209866	1.03185	-0.00320216	InflammationII
JAK2_mis_VAF_5	PAXX:Q9BUH6:OID30591:v1:InflammationII	44227	21	44206	1.23541e-07	1.10999	0.698649	1.52133	0.209866	1.03185	-0.00320216	InflammationII
CH_VE_mis_VAF_10	OSCAR:Q8IYS5:OID20776:v1:Inflammation	44870	966	43904	1.23596e-07	0.16796	0.105716	0.230204	0.0317568	0.244304	0.00626842	Inflammation
TET2_VE_VAF_3	BGLAP:P02818:OID30389:v1:CardiometabolicII	45166	369	44797	1.29724e-07	-0.2612	-0.358161	-0.16424	0.049469	-0.26748	0.0358165	CardiometabolicII
GNB1_mis_VAF_10	CEACAM8:P31997:OID20102:v1:Cardiometabolic	44033	19	44014	1.32956e-07	1.13454	0.71303	1.55605	0.215055	1.1433	0.0330785	Cardiometabolic
JAK2_mis_VAF_3	APRT:P07741:OID20927:v1:Neurology	44415	20	44395	1.34715e-07	1.14615	0.72013	1.57217	0.217355	1.07268	0.00519391	Neurology
JAK2_mis_VAF_5	APRT:P07741:OID20927:v1:Neurology	44415	20	44395	1.34715e-07	1.14615	0.72013	1.57217	0.217355	1.07268	0.00519391	Neurology
CH_VE_mis_VAF_10	CLEC6A:Q6EIG7:OID21228:v1:Oncology	43756	938	42818	1.37052e-07	0.166018	0.104273	0.227763	0.0315023	0.283679	0.0251887	Oncology
JAK2_mis_VAF_10	BNIP3L:O60238:OID30525:v1:InflammationII	43918	20	43898	1.37667e-07	1.13898	0.715307	1.56265	0.216158	1.04748	-0.0111784	InflammationII
CH_VE_VAF_20	CYB5R2:Q6BCY4:OID31512:v1:OncologyII	44577	200	44377	1.38487e-07	0.358792	0.225302	0.492282	0.0681066	0.49948	0.0101773	OncologyII
CH_VE_mis_VAF_5	FLT3:P36888:OID21272:v1:Oncology	43756	1792	41964	1.38992e-07	0.125822	0.0790035	0.17264	0.0238867	0.0301827	0.000576972	Oncology
CH_VE_mis_VAF_5	CD86:P42081:OID31500:v1:OncologyII	44992	1846	43146	1.39531e-07	0.121541	0.0763091	0.166772	0.0230772	0.0780481	-0.0263099	OncologyII
TET2_VE_VAF_10	PRSS27:Q9BQR3:OID20212:v1:Cardiometabolic	44701	196	44505	1.44352e-07	-0.370069	-0.507954	-0.232183	0.070349	-0.46025	0.00535909	Cardiometabolic
SF3B1_mis_VAF_3	TIMP3:P35625:OID20684:v1:Inflammation	45022	30	44992	1.46458e-07	-0.956639	-1.31326	-0.60002	0.181947	-0.697419	0.0229674	Inflammation
JAK2_mis_VAF_10	SNX15:Q9NRS6:OID30644:v1:InflammationII	44227	18	44209	1.46984e-07	1.19813	0.751435	1.64483	0.227906	1.16196	0.00290428	InflammationII
SF3B1_mis_VAF_3	CD40LG:P29965:OID20616:v1:Inflammation	45320	30	45290	1.4725e-07	-0.973105	-1.33593	-0.61028	0.185114	-0.817603	0.00935771	Inflammation
SF3B1_mis_VAF_3	DNER:Q8NFT8:OID20712:v1:Inflammation	44724	30	44694	1.53737e-07	-0.895745	-1.23023	-0.561259	0.170655	-1.01281	-0.0390945	Inflammation
JAK2_mis_VAF_10	BAX:Q07812:OID20856:v1:Neurology	43723	19	43704	1.5813e-07	1.19227	0.746616	1.63792	0.227372	0.972537	0.00457285	Neurology
JAK2_mis_VAF_3	GRAP2:O75791:OID20192:v1:Cardiometabolic	44841	23	44818	1.58644e-07	1.08237	0.677745	1.48699	0.206437	0.535198	-0.00269555	Cardiometabolic
JAK2_mis_VAF_5	GRAP2:O75791:OID20192:v1:Cardiometabolic	44841	23	44818	1.58644e-07	1.08237	0.677745	1.48699	0.206437	0.535198	-0.00269555	Cardiometabolic
SF3B1_mis_VAF_10	PRG2:P13727:OID30381:v1:CardiometabolicII	45166	15	45151	1.60457e-07	1.28723	0.805832	1.76863	0.245609	1.63778	0.0353056	CardiometabolicII
CH_mis_VAF_10	LAG3:P18627:OID21315:v1:Oncology	44613	415	44198	1.64342e-07	0.246648	0.154329	0.338967	0.0471011	0.359358	-0.00152644	Oncology
JAK2_mis_VAF_3	YWHAQ:P27348:OID30605:v1:InflammationII	44227	21	44206	1.65496e-07	1.12032	0.700888	1.53976	0.213995	0.763011	0.00300358	InflammationII
JAK2_mis_VAF_5	YWHAQ:P27348:OID30605:v1:InflammationII	44227	21	44206	1.65496e-07	1.12032	0.700888	1.53976	0.213995	0.763011	0.00300358	InflammationII
TET2_VE_VAF_5	COL5A1:P20908:OID30587:v1:InflammationII	44227	332	43895	1.67357e-07	-0.283654	-0.389892	-0.177415	0.0542026	-0.187172	0.00789377	InflammationII
JAK2_mis_VAF_3	SNX9:Q9Y5X1:OID20135:v1:Cardiometabolic	44841	23	44818	1.73317e-07	1.06566	0.66604	1.46529	0.203887	1.12282	-0.00831955	Cardiometabolic
JAK2_mis_VAF_5	SNX9:Q9Y5X1:OID20135:v1:Cardiometabolic	44841	23	44818	1.73317e-07	1.06566	0.66604	1.46529	0.203887	1.12282	-0.00831955	Cardiometabolic
CH_VE_mis_VAF_3	CEACAM8:P31997:OID20102:v1:Cardiometabolic	44033	2145	41888	1.77044e-07	0.109327	0.0682989	0.150356	0.0209328	0.1874	0.0261515	Cardiometabolic
CH_mis_VAF_10	CLEC6A:Q6EIG7:OID21228:v1:Oncology	43756	402	43354	1.77526e-07	0.249426	0.155812	0.343039	0.0477617	0.327168	0.026318	Oncology
TET2_VE_mis_VAF_3	PRG2:P13727:OID30381:v1:CardiometabolicII	45166	535	44631	1.78716e-07	-0.216846	-0.298252	-0.13544	0.0415332	-0.0601796	0.0370085	CardiometabolicII
JAK2_mis_VAF_3	CRISP3:P54108:OID30715:v1:InflammationII	44875	23	44852	1.79595e-07	1.05021	0.655885	1.44454	0.201185	1.16157	0.0427486	InflammationII
JAK2_mis_VAF_5	CRISP3:P54108:OID30715:v1:InflammationII	44875	23	44852	1.79595e-07	1.05021	0.655885	1.44454	0.201185	1.16157	0.0427486	InflammationII
TET2_mis_VAF_5	FLT3LG:P49771:OID20661:v1:Inflammation	45320	146	45174	1.83618e-07	-0.406804	-0.559669	-0.25394	0.0779914	-0.294659	0.000460606	Inflammation
CH_VE_VAF_10	PER3:P56645:OID30511:v1:InflammationII	43918	572	43346	1.8672e-07	-0.217309	-0.299015	-0.135603	0.0416865	-0.226871	-0.000650186	InflammationII
JAK2_mis_VAF_3	EIF4E:P06730:OID30557:v1:InflammationII	43918	23	43895	1.87774e-07	1.07097	0.668213	1.47372	0.205486	0.979748	-0.0051765	InflammationII
JAK2_mis_VAF_5	EIF4E:P06730:OID30557:v1:InflammationII	43918	23	43895	1.87774e-07	1.07097	0.668213	1.47372	0.205486	0.979748	-0.0051765	InflammationII
CH_VE_VAF_3	CYB5R2:Q6BCY4:OID31512:v1:OncologyII	44577	1275	43302	1.89547e-07	0.143147	0.0892961	0.196998	0.0274747	0.211616	0.0101773	OncologyII
CH_VE_VAF_20	DDAH1:O94760:OID21299:v1:Oncology	44613	203	44410	1.96414e-07	0.352663	0.219825	0.485501	0.0677739	0.446565	0.00642588	Oncology
JAK2_mis_VAF_3	DNAJC6:O75061:OID30247:v1:CardiometabolicII	44032	19	44013	1.99364e-07	1.16109	0.723509	1.59867	0.223254	1.08757	0.00730646	CardiometabolicII
JAK2_mis_VAF_5	DNAJC6:O75061:OID30247:v1:CardiometabolicII	44032	19	44013	1.99364e-07	1.16109	0.723509	1.59867	0.223254	1.08757	0.00730646	CardiometabolicII
JAK2_mis_VAF_10	GLRX5:Q86SX6:OID30663:v1:InflammationII	44227	18	44209	1.99642e-07	1.21668	0.758124	1.67523	0.233954	1.2601	-0.0112202	InflammationII
JAK2_mis_VAF_20	SORT1:Q99523:OID20213:v1:Cardiometabolic	44766	7	44759	2.06008e-07	1.91383	1.19171	2.63594	0.368423	2.15105	0.0210095	Cardiometabolic
CH_VE_mis_VAF_20	EDAR:Q9UNE0:OID20525:v1:Inflammation	44757	343	44414	2.09207e-07	0.279786	0.17416	0.385411	0.0538901	0.205007	0.00814722	Inflammation
SRSF2_mis_VAF_10	CD244:Q9BZW8:OID20628:v1:Inflammation	45320	21	45299	2.1014e-07	1.11105	0.691537	1.53057	0.214037	1.06018	0.0124367	Inflammation
CH_VE_mis_VAF_10	TNFSF13B:Q9Y275:OID20272:v1:Cardiometabolic	45297	973	44324	2.12925e-07	0.157233	0.0978365	0.21663	0.0303043	0.279555	-0.000897299	Cardiometabolic
JAK2_mis_VAF_10	DXO:O77932:OID31080:v1:NeurologyII	45057	18	45039	2.14292e-07	1.20708	0.750987	1.66318	0.2327	1.23885	-0.00519168	NeurologyII
TET2_VE_VAF_3	COL5A1:P20908:OID30587:v1:InflammationII	44227	362	43865	2.23017e-07	-0.268862	-0.370597	-0.167127	0.0519051	-0.187172	0.00789377	InflammationII
JAK2_mis_VAF_10	AHCY:P23526:OID20199:v1:Cardiometabolic	44841	20	44821	2.24669e-07	1.13638	0.70627	1.5665	0.219443	0.986853	-0.00159283	Cardiometabolic
JAK2_mis_VAF_3	METAP2:P50579:OID21437:v1:Oncology	45122	22	45100	2.25206e-07	1.08509	0.674354	1.49582	0.209556	0.589915	-0.0127303	Oncology
JAK2_mis_VAF_5	METAP2:P50579:OID21437:v1:Oncology	45122	22	45100	2.25206e-07	1.08509	0.674354	1.49582	0.209556	0.589915	-0.0127303	Oncology
JAK2_mis_VAF_3	TOP2B:Q02880:OID30559:v1:InflammationII	43918	23	43895	2.28761e-07	1.04688	0.650384	1.44337	0.20229	0.703274	-0.00740219	InflammationII
JAK2_mis_VAF_5	TOP2B:Q02880:OID30559:v1:InflammationII	43918	23	43895	2.28761e-07	1.04688	0.650384	1.44337	0.20229	0.703274	-0.00740219	InflammationII
SRSF2_mis_VAF_5	NPL:Q9BXD5:OID30329:v1:CardiometabolicII	45176	28	45148	2.31292e-07	-0.839379	-1.15741	-0.521346	0.16226	-0.286482	0.00123965	CardiometabolicII
JAK2_mis_VAF_10	LATS1:O95835:OID30523:v1:InflammationII	43918	20	43898	2.33343e-07	1.14084	0.708449	1.57323	0.220604	0.856269	0.00377609	InflammationII
CH_VE_mis_VAF_10	CEACAM8:P31997:OID20102:v1:Cardiometabolic	44033	934	43099	2.35793e-07	0.161191	0.100075	0.222307	0.0311814	0.250662	0.0287474	Cardiometabolic
JAK2_mis_VAF_10	PDCD5:O14737:OID21021:v1:Neurology	45209	19	45190	2.37407e-07	1.15182	0.714993	1.58864	0.222867	1.2796	-0.0225269	Neurology
ASXL1_VE_VAF_20	COL5A1:P20908:OID30587:v1:InflammationII	44227	35	44192	2.41007e-07	0.855948	0.531156	1.18074	0.165709	0.72484	0.00789377	InflammationII
JAK2_mis_VAF_10	PARK7:Q99497:OID21160:v1:Neurology	44827	19	44808	2.41295e-07	1.15602	0.717342	1.59469	0.223812	1.28691	-0.013255	Neurology
CH_VE_VAF_3	DDAH1:O94760:OID21299:v1:Oncology	44613	1276	43337	2.46484e-07	0.14204	0.0880986	0.195982	0.027521	0.205639	0.00642588	Oncology
TET2_VE_mis_VAF_5	PRG2:P13727:OID30381:v1:CardiometabolicII	45166	476	44690	2.48744e-07	-0.227111	-0.313388	-0.140834	0.0440186	-0.06007	0.0368747	CardiometabolicII
JAK2_mis_VAF_10	TOP2B:Q02880:OID30559:v1:InflammationII	43918	20	43898	2.50268e-07	1.119	0.693813	1.54419	0.216932	0.719603	-0.00740219	InflammationII
JAK2_mis_VAF_3	SWAP70:Q9UH65:OID31477:v1:OncologyII	44992	21	44971	2.51085e-07	1.09809	0.680794	1.51538	0.212903	0.830616	-0.015692	OncologyII
JAK2_mis_VAF_5	SWAP70:Q9UH65:OID31477:v1:OncologyII	44992	21	44971	2.51085e-07	1.09809	0.680794	1.51538	0.212903	0.830616	-0.015692	OncologyII
CH_VE_mis_VAF_10	LILRA5:A6NI73:OID20209:v1:Cardiometabolic	44765	963	43802	2.53757e-07	0.156197	0.0968164	0.215578	0.030296	0.178932	-0.0226792	Cardiometabolic
SF3B1_mis_VAF_3	VEGFC:P49767:OID21524:v1:Oncology	44955	30	44925	2.54913e-07	-0.946547	-1.30645	-0.586644	0.183623	-1.10203	0.0136589	Oncology
TET2_VE_mis_VAF_3	CHAD:O15335:OID30660:v1:InflammationII	44227	527	43700	2.55317e-07	-0.214902	-0.296619	-0.133186	0.0416917	-0.163867	0.00610647	InflammationII
JAK2_mis_VAF_3	EPO:P01588:OID20522:v1:Inflammation	44757	22	44735	2.5821e-07	-1.07303	-1.48122	-0.664846	0.208257	-1.27139	-0.0256957	Inflammation
JAK2_mis_VAF_5	EPO:P01588:OID20522:v1:Inflammation	44757	22	44735	2.5821e-07	-1.07303	-1.48122	-0.664846	0.208257	-1.27139	-0.0256957	Inflammation
JAK2_mis_VAF_10	SRP14:P37108:OID21324:v1:Oncology	44613	19	44594	2.6211e-07	1.13245	0.701427	1.56348	0.21991	1.29419	-0.00829706	Oncology
JAK2_mis_VAF_10	ERP29:P30040:OID30578:v1:InflammationII	44227	18	44209	2.62574e-07	1.20048	0.743531	1.65742	0.233134	1.01194	-0.00374827	InflammationII
JAK2_mis_VAF_3	PARK7:Q99497:OID21160:v1:Neurology	44827	22	44805	2.71608e-07	1.06969	0.662023	1.47736	0.207992	1.23936	-0.013255	Neurology
JAK2_mis_VAF_5	PARK7:Q99497:OID21160:v1:Neurology	44827	22	44805	2.71608e-07	1.06969	0.662023	1.47736	0.207992	1.23936	-0.013255	Neurology
SF3B1_mis_VAF_3	SOD2:P04179:OID21114:v1:Neurology	44827	30	44797	2.74317e-07	-0.917676	-1.26754	-0.567815	0.178499	-0.85782	-0.0231303	Neurology
JAK2_mis_VAF_10	MIF:P14174:OID21073:v1:Neurology	44761	19	44742	2.79224e-07	1.16093	0.718045	1.60382	0.225962	1.2045	-0.0142822	Neurology
JAK2_mis_VAF_3	GCNT1:Q02742:OID21379:v1:Oncology	44613	22	44591	2.8008e-07	1.0498	0.649265	1.45034	0.204354	1.1878	0.0258293	Oncology
JAK2_mis_VAF_5	GCNT1:Q02742:OID21379:v1:Oncology	44613	22	44591	2.8008e-07	1.0498	0.649265	1.45034	0.204354	1.1878	0.0258293	Oncology
JAK2_mis_VAF_10	TALDO1:P37837:OID30414:v1:CardiometabolicII	45017	18	44999	2.80755e-07	1.15607	0.714946	1.59719	0.22506	1.11474	-0.0114144	CardiometabolicII
JAK2_mis_VAF_10	CORO1A:P31146:OID20286:v1:Cardiometabolic	43938	20	43918	2.81114e-07	1.12458	0.695454	1.5537	0.218939	0.823078	-0.00945285	Cardiometabolic
TET2_VE_VAF_10	RNASE6:Q93091:OID30689:v1:InflammationII	44949	202	44747	2.85748e-07	0.323108	0.19974	0.446476	0.0629424	0.558915	0.0013441	InflammationII
JAK2_mis_VAF_10	MCFD2:Q8NI22:OID20171:v1:Cardiometabolic	44625	20	44605	3.04592e-07	1.13041	0.697787	1.56303	0.220724	0.848531	0.00947924	Cardiometabolic
CH_VE_mis_VAF_5	CD36:P16671:OID30485:v1:InflammationII	43918	1801	42117	3.07956e-07	-0.118724	-0.16418	-0.0732684	0.0231914	-0.0642876	0.0125289	InflammationII
JAK2_mis_VAF_10	NT5C3A:Q9H0P0:OID20553:v1:Inflammation	44683	19	44664	3.08801e-07	1.16307	0.717722	1.60842	0.227216	1.04178	0.0034778	Inflammation
JAK2_mis_VAF_10	TIGAR:Q9NQ88:OID20894:v1:Neurology	43725	19	43706	3.16811e-07	1.16548	0.718786	1.61217	0.227901	1.15288	-0.00610577	Neurology
JAK2_mis_VAF_10	SWAP70:Q9UH65:OID31477:v1:OncologyII	44992	18	44974	3.17815e-07	1.17585	0.725132	1.62658	0.229958	0.949795	-0.0155456	OncologyII
JAK2_mis_VAF_10	FKBP14:Q9NWM8:OID31065:v1:NeurologyII	45084	18	45066	3.20393e-07	1.19258	0.735312	1.64985	0.2333	1.01789	-0.00151004	NeurologyII
JAK2_mis_VAF_10	KAZALD1:Q96I82:OID21339:v1:Oncology	44613	19	44594	3.26255e-07	1.15179	0.709862	1.59371	0.225469	1.12641	0.0072876	Oncology
JAK2_mis_VAF_10	F2R:P25116:OID20691:v1:Inflammation	44948	19	44929	3.33373e-07	1.15671	0.712539	1.60087	0.226614	0.853309	0.000733358	Inflammation
JAK2_mis_VAF_10	MAGED1:Q9Y5V3:OID21181:v1:Oncology	43756	18	43738	3.33478e-07	1.19907	0.738629	1.6595	0.234915	1.15504	0.0104609	Oncology
JAK2_mis_VAF_10	DOK2:O60496:OID20138:v1:Cardiometabolic	44841	20	44821	3.43344e-07	1.1221	0.690747	1.55344	0.220074	0.756383	-0.000367575	Cardiometabolic
JAK2_mis_VAF_3	LACTB2:Q53H82:OID20150:v1:Cardiometabolic	44841	23	44818	3.45172e-07	1.04911	0.645738	1.45248	0.2058	0.540748	0.00191139	Cardiometabolic
JAK2_mis_VAF_5	LACTB2:Q53H82:OID20150:v1:Cardiometabolic	44841	23	44818	3.45172e-07	1.04911	0.645738	1.45248	0.2058	0.540748	0.00191139	Cardiometabolic
IDH2_mis_VAF_5	LILRA5:A6NI73:OID20209:v1:Cardiometabolic	44765	9	44756	3.47416e-07	1.57033	0.966412	2.17426	0.308121	1.99376	-0.0188743	Cardiometabolic
IDH2_mis_VAF_10	LILRA5:A6NI73:OID20209:v1:Cardiometabolic	44765	9	44756	3.47416e-07	1.57033	0.966412	2.17426	0.308121	1.99376	-0.0188743	Cardiometabolic
DNMT3A_VE_mis_VAF_3	CCL24:O00175:OID20772:v1:Inflammation	44948	1313	43635	3.54531e-07	-0.140425	-0.194471	-0.0863795	0.0275741	-0.0635516	0.0419849	Inflammation
JAK2_mis_VAF_3	EIF4G1:Q04637:OID20625:v1:Inflammation	45320	23	45297	3.55443e-07	1.03537	0.636844	1.43389	0.203326	0.720071	-0.00926074	Inflammation
JAK2_mis_VAF_5	EIF4G1:Q04637:OID20625:v1:Inflammation	45320	23	45297	3.55443e-07	1.03537	0.636844	1.43389	0.203326	0.720071	-0.00926074	Inflammation
TET2_VE_mis_VAF_10	CSF1R:P07333:OID30681:v1:InflammationII	45229	270	44959	3.5792e-07	0.297492	0.182955	0.41203	0.0584369	0.28759	-0.0137464	InflammationII
JAK2_mis_VAF_3	GP6:Q9HCN6:OID21091:v1:Neurology	44750	22	44728	3.58103e-07	1.07717	0.662444	1.4919	0.211594	0.759249	0.00299401	Neurology
JAK2_mis_VAF_5	GP6:Q9HCN6:OID21091:v1:Neurology	44750	22	44728	3.58103e-07	1.07717	0.662444	1.4919	0.211594	0.759249	0.00299401	Neurology
SRSF2_mis_VAF_10	TNFSF13B:Q9Y275:OID20272:v1:Cardiometabolic	45297	21	45276	3.6e-07	1.03285	0.635105	1.43059	0.202927	1.25557	0.00948241	Cardiometabolic
SF3B1_mis_VAF_3	SERPINE1:P05121:OID20342:v1:Cardiometabolic	45372	28	45344	3.64044e-07	-0.955537	-1.32366	-0.587414	0.187816	-0.913317	0.0152417	Cardiometabolic
CH_VE_mis_VAF_20	CYB5R2:Q6BCY4:OID31512:v1:OncologyII	44577	334	44243	3.67938e-07	0.268928	0.165282	0.372574	0.0528802	0.378447	0.0101773	OncologyII
CH_VE_mis_VAF_10	SIGLEC6:O43699:OID21394:v1:Oncology	45190	972	44218	3.68397e-07	0.162572	0.0999131	0.225231	0.0319687	0.236173	-0.00330548	Oncology
JAK2_mis_VAF_3	MARS1:P56192:OID30658:v1:InflammationII	44155	21	44134	3.73558e-07	1.09096	0.670262	1.51166	0.214641	0.511349	-0.00323211	InflammationII
JAK2_mis_VAF_5	MARS1:P56192:OID30658:v1:InflammationII	44155	21	44134	3.73558e-07	1.09096	0.670262	1.51166	0.214641	0.511349	-0.00323211	InflammationII
JAK2_mis_VAF_3	MAGED1:Q9Y5V3:OID21181:v1:Oncology	43756	21	43735	3.82613e-07	1.10448	0.678184	1.53077	0.217494	0.993199	0.0104609	Oncology
JAK2_mis_VAF_5	MAGED1:Q9Y5V3:OID21181:v1:Oncology	43756	21	43735	3.82613e-07	1.10448	0.678184	1.53077	0.217494	0.993199	0.0104609	Oncology
JAK2_mis_VAF_10	RNASET2:O00584:OID20321:v1:Cardiometabolic	45161	20	45141	3.86525e-07	1.06974	0.656698	1.48279	0.210736	1.07852	0.0111666	Cardiometabolic
CH_mis_VAF_20	SELL:P14151:OID30752:v1:InflammationII	45241	152	45089	3.90317e-07	0.396364	0.243265	0.549462	0.0781108	0.248362	0.0172582	InflammationII
JAK2_mis_VAF_3	PDCD5:O14737:OID21021:v1:Neurology	45209	22	45187	3.95971e-07	1.05042	0.644468	1.45637	0.207117	1.18033	-0.0226241	Neurology
JAK2_mis_VAF_5	PDCD5:O14737:OID21021:v1:Neurology	45209	22	45187	3.95971e-07	1.05042	0.644468	1.45637	0.207117	1.18033	-0.0226241	Neurology
CH_VE_mis_VAF_10	BDNF:P23560:OID30373:v1:CardiometabolicII	45166	973	44193	3.98063e-07	-0.163292	-0.226411	-0.100173	0.0322034	-0.156243	0.00301446	CardiometabolicII
SRSF2_mis_VAF_10	PLA2G7:Q13093:OID21105:v1:Neurology	44827	21	44806	4.00423e-07	-1.04061	-1.44294	-0.638279	0.205268	-0.839803	0.0330446	Neurology
TET2_VE_mis_VAF_3	CLC:Q05315:OID20126:v1:Cardiometabolic	44770	522	44248	4.04877e-07	-0.21647	-0.300198	-0.132742	0.042718	-0.0970088	0.00400043	Cardiometabolic
JAK2_mis_VAF_10	CIRBP:Q14011:OID31503:v1:OncologyII	44992	18	44974	4.07327e-07	1.17785	0.722164	1.63353	0.232488	0.884155	-0.00527115	OncologyII
TET2_VE_mis_VAF_10	CD209:Q9NNX6:OID20262:v1:Cardiometabolic	44929	265	44664	4.13482e-07	-0.305598	-0.423894	-0.187303	0.0603544	-0.23033	0.000146697	Cardiometabolic
JAK2_mis_VAF_3	CD226:Q15762:OID30556:v1:InflammationII	43918	23	43895	4.2423e-07	1.04621	0.640837	1.45159	0.206822	0.817494	0.00437627	InflammationII
JAK2_mis_VAF_5	CD226:Q15762:OID30556:v1:InflammationII	43918	23	43895	4.2423e-07	1.04621	0.640837	1.45159	0.206822	0.817494	0.00437627	InflammationII
SF3B1_mis_VAF_5	SERPINE1:P05121:OID20342:v1:Cardiometabolic	45372	27	45345	4.25128e-07	-0.968096	-1.34323	-0.592957	0.191395	-0.915338	0.0152054	Cardiometabolic
SF3B1_mis_VAF_5	TIMP3:P35625:OID20684:v1:Inflammation	45022	29	44993	4.3142e-07	-0.936106	-1.29905	-0.573163	0.185174	-0.679335	0.0229674	Inflammation
GNB1_mis_VAF_20	TNFRSF10C:O14798:OID20265:v1:Cardiometabolic	44941	14	44927	4.32501e-07	1.33709	0.81863	1.85555	0.264518	1.21431	-0.00831246	Cardiometabolic
SF3B1_mis_VAF_10	CD248:Q9HCU0:OID30394:v1:CardiometabolicII	45166	15	45151	4.38837e-07	1.23202	0.75404	1.71001	0.243867	1.58815	-0.00532394	CardiometabolicII
JAK2_mis_VAF_3	TALDO1:P37837:OID30414:v1:CardiometabolicII	45017	21	44996	4.43771e-07	1.05225	0.643842	1.46066	0.208371	0.849819	-0.0115241	CardiometabolicII
JAK2_mis_VAF_5	TALDO1:P37837:OID30414:v1:CardiometabolicII	45017	21	44996	4.43771e-07	1.05225	0.643842	1.46066	0.208371	0.849819	-0.0115241	CardiometabolicII
JAK2_mis_VAF_10	PGLYRP1:O75594:OID20338:v1:Cardiometabolic	45159	20	45139	4.45887e-07	1.07435	0.657287	1.49141	0.212785	1.08236	0.0372778	Cardiometabolic
TET2_VE_VAF_20	SELL:P14151:OID30752:v1:InflammationII	45241	78	45163	4.45973e-07	0.548123	0.33534	0.760906	0.108562	0.526547	0.0169184	InflammationII
JAK2_mis_VAF_3	SNX15:Q9NRS6:OID30644:v1:InflammationII	44227	21	44206	4.48608e-07	1.06511	0.651539	1.47868	0.211003	1.06584	0.00290428	InflammationII
JAK2_mis_VAF_5	SNX15:Q9NRS6:OID30644:v1:InflammationII	44227	21	44206	4.48608e-07	1.06511	0.651539	1.47868	0.211003	1.06584	0.00290428	InflammationII
CH_VE_mis_VAF_10	CLEC4D:Q8WXI8:OID20609:v1:Inflammation	44757	969	43788	4.51314e-07	0.153165	0.0936792	0.212651	0.0303497	0.265716	0.0369895	Inflammation
CH_VE_mis_VAF_10	CRISP3:P54108:OID30715:v1:InflammationII	44875	972	43903	4.51361e-07	0.158815	0.0971343	0.220495	0.0314692	0.153789	0.0406418	InflammationII
JAK2_mis_VAF_3	MIF:P14174:OID21073:v1:Neurology	44761	22	44739	4.56293e-07	1.05932	0.647734	1.47091	0.209992	0.944567	-0.0143313	Neurology
JAK2_mis_VAF_5	MIF:P14174:OID21073:v1:Neurology	44761	22	44739	4.56293e-07	1.05932	0.647734	1.47091	0.209992	0.944567	-0.0143313	Neurology
TET2_VE_VAF_20	CA1:P00915:OID20409:v1:Cardiometabolic	43818	72	43746	4.56493e-07	-0.572165	-0.794476	-0.349853	0.113423	-0.555661	-0.011103	Cardiometabolic
JAK2_mis_VAF_10	EVI5:O60447:OID30519:v1:InflammationII	43918	20	43898	4.62509e-07	1.10905	0.67792	1.54018	0.219962	0.680822	0.00265076	InflammationII
SF3B1_mis_VAF_5	SOD2:P04179:OID21114:v1:Neurology	44827	29	44798	4.6837e-07	-0.915502	-1.27156	-0.55944	0.181662	-0.828458	-0.0231303	Neurology
CH_VE_mis_VAF_20	CD244:Q9BZW8:OID20628:v1:Inflammation	45320	342	44978	4.80474e-07	0.268744	0.164121	0.373367	0.0533786	0.232577	0.0124367	Inflammation
JAK2_mis_VAF_10	GP6:Q9HCN6:OID21091:v1:Neurology	44750	19	44731	4.85295e-07	1.14591	0.699636	1.59219	0.227689	0.878852	0.00299401	Neurology
SF3B1_mis_VAF_3	PRG2:P13727:OID30381:v1:CardiometabolicII	45166	29	45137	4.89632e-07	0.904648	0.552213	1.25708	0.179812	1.41391	0.0350624	CardiometabolicII
SF3B1_mis_VAF_5	VEGFC:P49767:OID21524:v1:Oncology	44955	29	44926	4.9063e-07	-0.940121	-1.3064	-0.573838	0.186877	-1.13502	0.0136589	Oncology
CH_VE_VAF_3	KIR2DL2:P43627:OID31431:v1:OncologyII	44991	1287	43704	4.93266e-07	-0.13956	-0.193945	-0.0851744	0.0277474	-0.0334242	0.0110582	OncologyII
JAK2_mis_VAF_10	CRISP3:P54108:OID30715:v1:InflammationII	44875	20	44855	5.00127e-07	1.08458	0.661706	1.50746	0.215751	1.08197	0.0428956	InflammationII
TET2_VE_mis_VAF_20	SELL:P14151:OID30752:v1:InflammationII	45241	93	45148	5.11736e-07	0.499457	0.304549	0.694365	0.0994422	0.395487	0.0169184	InflammationII
TET2_VE_VAF_5	SIGLEC6:O43699:OID21394:v1:Oncology	45190	337	44853	5.13759e-07	0.270366	0.164843	0.37589	0.0538382	0.253592	-0.00330548	Oncology
JAK2_mis_VAF_10	NUDC:Q9Y266:OID20623:v1:Inflammation	45320	20	45300	5.13825e-07	1.10669	0.674746	1.53863	0.220376	0.57245	0.00206061	Inflammation
SRSF2_mis_VAF_20	APOM:O95445:OID20374:v1:Cardiometabolic	44920	16	44904	5.28682e-07	-1.18798	-1.65215	-0.723803	0.236822	-1.62649	0.0252606	Cardiometabolic
TET2_VE_VAF_10	KIR2DL3:P43628:OID21196:v1:Oncology	43756	193	43563	5.33326e-07	-0.353065	-0.491062	-0.215067	0.0704063	-0.240281	0.0182634	Oncology
CH_VE_VAF_10	CA1:P00915:OID20409:v1:Cardiometabolic	43818	576	43242	5.40606e-07	-0.202919	-0.282272	-0.123565	0.0404861	-0.162214	-0.00353384	Cardiometabolic
JAK2_mis_VAF_10	RABEP1:Q15276:OID30647:v1:InflammationII	44227	18	44209	5.41913e-07	1.14343	0.696239	1.59062	0.228158	0.83373	-0.0127841	InflammationII
TET2_VE_VAF_3	PRG2:P13727:OID30381:v1:CardiometabolicII	45166	369	44797	5.44056e-07	-0.250175	-0.348033	-0.152317	0.0499271	-0.0787977	0.0365949	CardiometabolicII
CH_mis_VAF_10	PGLYRP1:O75594:OID20338:v1:Cardiometabolic	45159	417	44742	5.5335e-07	0.235478	0.143309	0.327647	0.0470245	0.365904	0.0351112	Cardiometabolic
JAK2_mis_VAF_20	CD244:Q9BZW8:OID20628:v1:Inflammation	45320	7	45313	5.58557e-07	1.85502	1.12868	2.58136	0.370578	1.32944	0.0124367	Inflammation
TET2_VE_VAF_3	PRSS27:Q9BQR3:OID20212:v1:Cardiometabolic	44701	360	44341	5.6468e-07	-0.261096	-0.363372	-0.15882	0.0521812	-0.263562	0.00535909	Cardiometabolic
JAK2_mis_VAF_10	HDGFL2:Q7Z4V5:OID31136:v1:NeurologyII	45057	18	45039	5.73485e-07	1.14403	0.695627	1.59244	0.228776	1.05316	-0.00865286	NeurologyII
CH_VE_VAF_5	FLT3:P36888:OID21272:v1:Oncology	43756	1071	42685	5.75358e-07	0.152852	0.0929344	0.212771	0.0305702	0.0578046	0.000576972	Oncology
CH_VE_mis_VAF_20	SIGLEC6:O43699:OID21394:v1:Oncology	45190	345	44845	5.75556e-07	0.265642	0.161509	0.369776	0.0531288	0.274935	-0.00330548	Oncology
SF3B1_mis_VAF_5	DNER:Q8NFT8:OID20712:v1:Inflammation	44724	29	44695	5.76214e-07	-0.868369	-1.20879	-0.527949	0.173682	-1.00688	-0.0390945	Inflammation
JAK2_mis_VAF_10	FGFBP3:Q8TAT2:OID31108:v1:NeurologyII	45057	18	45039	5.79774e-07	1.14173	0.694037	1.58942	0.228411	1.02034	-0.00541105	NeurologyII
CH_VE_mis_VAF_3	CD36:P16671:OID30485:v1:InflammationII	43918	2151	41767	5.87655e-07	-0.106454	-0.148218	-0.0646902	0.021308	-0.062709	0.012854	InflammationII
JAK2_mis_VAF_10	COMMD1:Q8N668:OID30222:v1:CardiometabolicII	44032	16	44016	6.00926e-07	1.22472	0.743821	1.70561	0.245353	1.57803	-0.00280536	CardiometabolicII
IDH2_mis_VAF_5	CD1C:P29017:OID21483:v1:Oncology	44955	9	44946	6.03223e-07	1.58795	0.964334	2.21157	0.318169	1.76493	-0.0112887	Oncology
IDH2_mis_VAF_10	CD1C:P29017:OID21483:v1:Oncology	44955	9	44946	6.03223e-07	1.58795	0.964334	2.21157	0.318169	1.76493	-0.0112887	Oncology
TET2_VE_VAF_5	BGLAP:P02818:OID30389:v1:CardiometabolicII	45166	338	44828	6.10832e-07	-0.257864	-0.359181	-0.156547	0.0516919	-0.270682	0.0355976	CardiometabolicII
ASXL1_VE_VAF_10	CD86:P42081:OID31500:v1:OncologyII	44992	87	44905	6.12876e-07	0.516015	0.313242	0.718788	0.103455	0.411543	-0.022453	OncologyII
JAK2_mis_VAF_10	CD69:Q07108:OID20206:v1:Cardiometabolic	44627	19	44608	6.20235e-07	1.13569	0.689203	1.58218	0.227797	0.738699	-0.00347191	Cardiometabolic
JAK2_mis_VAF_3	BAX:Q07812:OID20856:v1:Neurology	43723	22	43701	6.23292e-07	1.05328	0.639115	1.46745	0.211307	0.921205	0.00457285	Neurology
JAK2_mis_VAF_5	BAX:Q07812:OID20856:v1:Neurology	43723	22	43701	6.23292e-07	1.05328	0.639115	1.46745	0.211307	0.921205	0.00457285	Neurology
CH_VE_mis_VAF_3	SIGLEC6:O43699:OID21394:v1:Oncology	45190	2212	42978	6.27661e-07	0.107435	0.065178	0.149691	0.0215593	0.156996	-0.00330548	Oncology
CH_VE_mis_VAF_5	ANGPT1:Q15389:OID20740:v1:Inflammation	44663	1817	42846	6.2892e-07	-0.119331	-0.166271	-0.072392	0.0239485	-0.0709123	0.0130885	Inflammation
CH_mis_VAF_5	ANGPT1:Q15389:OID20740:v1:Inflammation	44663	791	43872	6.36358e-07	-0.17782	-0.247798	-0.107842	0.0357028	-0.121114	0.0130885	Inflammation
CH_VE_mis_VAF_10	CD14:P08571:OID20378:v1:Cardiometabolic	43934	951	42983	6.55114e-07	0.156231	0.0946794	0.217782	0.0314035	0.263016	0.0152559	Cardiometabolic
TET2_mis_VAF_20	FLT3LG:P49771:OID20661:v1:Inflammation	45320	16	45304	6.65806e-07	-1.16903	-1.62989	-0.708166	0.235133	-1.20061	0.000460606	Inflammation
JAK2_mis_VAF_3	BNIP3L:O60238:OID30525:v1:InflammationII	43918	23	43895	6.67595e-07	1.00209	0.606999	1.39718	0.201576	1.04185	-0.0111784	InflammationII
JAK2_mis_VAF_5	BNIP3L:O60238:OID30525:v1:InflammationII	43918	23	43895	6.67595e-07	1.00209	0.606999	1.39718	0.201576	1.04185	-0.0111784	InflammationII
CH_mis_VAF_10	SIGLEC7:Q9Y286:OID20190:v1:Cardiometabolic	44841	416	44425	6.72138e-07	0.226172	0.136976	0.315369	0.0455079	0.340352	0.0138703	Cardiometabolic
SF3B1_mis_VAF_3	FUT8:Q9BYC5:OID20992:v1:Neurology	44486	30	44456	6.7624e-07	-0.914339	-1.27501	-0.553663	0.184017	-0.871373	-0.0166801	Neurology
JAK2_mis_VAF_3	SELP:P16109:OID20379:v1:Cardiometabolic	45001	23	44978	6.9014e-07	1.01778	0.615981	1.41958	0.204998	1.16524	0.00638364	Cardiometabolic
JAK2_mis_VAF_5	SELP:P16109:OID20379:v1:Cardiometabolic	45001	23	44978	6.9014e-07	1.01778	0.615981	1.41958	0.204998	1.16524	0.00638364	Cardiometabolic
JAK2_mis_VAF_10	EPO:P01588:OID20522:v1:Inflammation	44757	19	44738	6.91426e-07	-1.11255	-1.55179	-0.673303	0.224102	-1.28499	-0.0257939	Inflammation
CH_VE_mis_VAF_3	FLT3:P36888:OID21272:v1:Oncology	43756	2133	41623	6.94563e-07	0.109098	0.0660174	0.152178	0.0219795	0.0216005	0.000576972	Oncology
GNB1_mis_VAF_10	CEACAM6:P40199:OID30362:v1:CardiometabolicII	45166	18	45148	6.95583e-07	1.12051	0.678019	1.563	0.225759	1.35392	0.0236803	CardiometabolicII
JAK2_mis_VAF_10	BOLA2_BOLA2B:Q9H3K6:OID30267:v1:CardiometabolicII	44032	16	44016	6.991e-07	1.20038	0.726253	1.6745	0.241897	1.26949	-0.0150622	CardiometabolicII
IDH2_mis_VAF_20	PRG3:Q9Y2Y8:OID30383:v1:CardiometabolicII	45166	3	45163	7.05801e-07	-2.75287	-3.8406	-1.66513	0.554961	-2.73132	0.0365219	CardiometabolicII
BRAF_mis_VAF_10	LYVE1:Q9Y5Y7:OID30728:v1:InflammationII	45241	3	45238	7.17234e-07	2.78252	1.68238	3.88266	0.561293	2.43866	-0.0178894	InflammationII
BRAF_mis_VAF_20	LYVE1:Q9Y5Y7:OID30728:v1:InflammationII	45241	3	45238	7.17234e-07	2.78252	1.68238	3.88266	0.561293	2.43866	-0.0178894	InflammationII
JAK2_mis_VAF_3	RNASET2:O00584:OID20321:v1:Cardiometabolic	45161	23	45138	7.17639e-07	0.974169	0.588997	1.35934	0.196515	0.892391	0.0111666	Cardiometabolic
JAK2_mis_VAF_5	RNASET2:O00584:OID20321:v1:Cardiometabolic	45161	23	45138	7.17639e-07	0.974169	0.588997	1.35934	0.196515	0.892391	0.0111666	Cardiometabolic
JAK2_mis_VAF_20	SCARF1:Q14162:OID20297:v1:Cardiometabolic	45372	7	45365	7.21349e-07	1.83698	1.11052	2.56344	0.37064	1.33966	0.0119123	Cardiometabolic
SRSF2_mis_VAF_5	CSF2RB:P32927:OID30553:v1:InflammationII	43918	26	43892	7.28998e-07	0.957007	0.578388	1.33563	0.193171	1.02764	-0.0195568	InflammationII
SF3B1_mis_VAF_10	FBLN2:P98095:OID30378:v1:CardiometabolicII	45166	15	45151	7.37085e-07	1.17216	0.708221	1.63611	0.236704	1.69292	0.0166532	CardiometabolicII
JAK2_mis_VAF_3	F2R:P25116:OID20691:v1:Inflammation	44948	22	44926	7.38622e-07	1.0428	0.630028	1.45558	0.210598	0.692026	0.000733358	Inflammation
JAK2_mis_VAF_5	F2R:P25116:OID20691:v1:Inflammation	44948	22	44926	7.38622e-07	1.0428	0.630028	1.45558	0.210598	0.692026	0.000733358	Inflammation
JAK2_mis_VAF_10	GLA:P06280:OID30594:v1:InflammationII	44155	18	44137	7.47871e-07	1.08064	0.652678	1.5086	0.218346	1.09723	-0.0098705	InflammationII
TET2_VE_VAF_3	COL1A1:P02452:OID20335:v1:Cardiometabolic	45372	368	45004	7.59852e-07	-0.254391	-0.355199	-0.153582	0.0514325	-0.324931	0.00278433	Cardiometabolic
CH_VE_mis_VAF_3	KIR2DL3:P43628:OID21196:v1:Oncology	43756	2133	41623	7.78796e-07	-0.107909	-0.150713	-0.0651063	0.0218382	0.00132954	0.0187652	Oncology
JAK2_mis_VAF_10	QDPR:P09417:OID20174:v1:Cardiometabolic	44638	20	44618	7.88115e-07	1.0755	0.64869	1.5023	0.217756	1.09477	-0.00369324	Cardiometabolic
TET2_VE_VAF_10	SIGLEC6:O43699:OID21394:v1:Oncology	45190	200	44990	8.11027e-07	0.342986	0.206719	0.479253	0.0695234	0.340378	-0.00330548	Oncology
TET2_VE_mis_VAF_5	CHAD:O15335:OID30660:v1:InflammationII	44227	469	43758	8.23187e-07	-0.217841	-0.304439	-0.131243	0.0441824	-0.177821	0.00610647	InflammationII
SF3B1_mis_VAF_5	EBI3_IL27:Q14213_Q8NEV9:OID21389:v1:Oncology	45122	29	45093	8.28557e-07	-0.890819	-1.24504	-0.5366	0.180722	-0.727755	0.00216629	Oncology
SRSF2_mis_VAF_10	PRG3:Q9Y2Y8:OID30383:v1:CardiometabolicII	45166	21	45145	8.32992e-07	-1.03431	-1.44568	-0.62295	0.209878	-0.985705	0.0367895	CardiometabolicII
ASXL1_VE_VAF_10	CD163:Q86VB7:OID20360:v1:Cardiometabolic	45001	88	44913	8.34594e-07	0.492473	0.296593	0.688353	0.0999378	0.673719	-0.0146962	Cardiometabolic
SF3B1_mis_VAF_5	APP:P05067:OID21070:v1:Neurology	44757	29	44728	8.39421e-07	-0.923002	-1.29021	-0.555797	0.187348	-1.00733	0.00848996	Neurology
JAK2_mis_VAF_3	TIGAR:Q9NQ88:OID20894:v1:Neurology	43725	22	43703	8.65632e-07	1.04218	0.627056	1.45731	0.211797	0.932493	-0.00610577	Neurology
JAK2_mis_VAF_5	TIGAR:Q9NQ88:OID20894:v1:Neurology	43725	22	43703	8.65632e-07	1.04218	0.627056	1.45731	0.211797	0.932493	-0.00610577	Neurology
TET2_VE_VAF_5	COL1A1:P02452:OID20335:v1:Cardiometabolic	45372	336	45036	8.68002e-07	-0.264835	-0.370337	-0.159333	0.053827	-0.328147	0.00278433	Cardiometabolic
TET2_VE_mis_VAF_10	KIR3DL1:P43629:OID21185:v1:Oncology	43756	257	43499	8.90108e-07	-0.30797	-0.430778	-0.185162	0.0626566	-0.336896	-0.0136722	Oncology
TET2_VE_mis_VAF_5	ESM1:Q9NQ30:OID20758:v1:Inflammation	44795	474	44321	8.92529e-07	-0.215489	-0.301428	-0.12955	0.0438462	-0.075245	0.0337305	Inflammation
CH_VE_VAF_10	SIGLEC6:O43699:OID21394:v1:Oncology	45190	589	44601	9.00096e-07	0.200489	0.120505	0.280473	0.0408078	0.297954	-0.00330548	Oncology
CH_mis_VAF_5	APP:P05067:OID21070:v1:Neurology	44757	805	43952	9.17461e-07	-0.173893	-0.24332	-0.104466	0.0354215	-0.163406	0.00848996	Neurology
TET2_VE_mis_VAF_10	APP:P05067:OID21070:v1:Neurology	44757	262	44495	9.23544e-07	-0.301715	-0.422206	-0.181224	0.0614747	-0.282443	0.00848996	Neurology
TET2_VE_VAF_10	LILRB1:Q8NHL6:OID20323:v1:Cardiometabolic	45372	199	45173	9.46319e-07	0.331012	0.198691	0.463332	0.0675098	0.259201	-0.0253764	Cardiometabolic
GNB1_mis_VAF_20	PRG3:Q9Y2Y8:OID30383:v1:CardiometabolicII	45166	14	45152	9.57956e-07	1.25948	0.755762	1.7632	0.256996	1.27229	0.0361327	CardiometabolicII
CH_VE_VAF_5	KIR2DL2:P43627:OID31431:v1:OncologyII	44991	1105	43886	9.59765e-07	-0.146404	-0.204961	-0.0878465	0.0298759	-0.0195785	0.00991083	OncologyII
SF3B1_mis_VAF_5	FUT8:Q9BYC5:OID20992:v1:Neurology	44486	29	44457	9.62668e-07	-0.917622	-1.28469	-0.550556	0.187277	-0.885395	-0.0167912	Neurology
JAK2_mis_VAF_3	BOLA2_BOLA2B:Q9H3K6:OID30267:v1:CardiometabolicII	44032	19	44013	9.64627e-07	1.0876	0.652504	1.52269	0.221985	1.24331	-0.0150622	CardiometabolicII
JAK2_mis_VAF_5	BOLA2_BOLA2B:Q9H3K6:OID30267:v1:CardiometabolicII	44032	19	44013	9.64627e-07	1.0876	0.652504	1.52269	0.221985	1.24331	-0.0150622	CardiometabolicII
JAK2_mis_VAF_10	APEX1:P27695:OID21434:v1:Oncology	45047	19	45028	9.65657e-07	1.08524	0.65107	1.51941	0.221514	1.16523	-0.0225052	Oncology
CH_VE_mis_VAF_5	PDGFB:P01127:OID20741:v1:Inflammation	45022	1834	43188	9.83327e-07	-0.116626	-0.163318	-0.0699333	0.0238224	-0.0718867	0.0178656	Inflammation
CH_VE_VAF_5	APP:P05067:OID21070:v1:Neurology	44757	1095	43662	9.84127e-07	-0.149393	-0.209206	-0.08958	0.0305166	-0.131232	0.00848996	Neurology
SRSF2_mis_VAF_10	APOD:P05090:OID30746:v1:InflammationII	43500	20	43480	9.88256e-07	-1.00589	-1.40869	-0.603094	0.205508	-1.18794	-0.00467145	InflammationII
CH_VE_mis_VAF_10	APP:P05067:OID21070:v1:Neurology	44757	963	43794	9.95339e-07	-0.158914	-0.222568	-0.0952601	0.0324762	-0.182085	0.00848996	Neurology
SRSF2_mis_VAF_20	APOD:P05090:OID30746:v1:InflammationII	43500	16	43484	1.00164e-06	-1.12386	-1.57415	-0.673581	0.229734	-1.33095	-0.00467145	InflammationII
TET2_VE_VAF_10	CCL22:O00626:OID20765:v1:Inflammation	44367	196	44171	1.00922e-06	0.332459	0.199217	0.465702	0.0679803	0.37251	-0.00651325	Inflammation
CH_VE_VAF_10	EDAR:Q9UNE0:OID20525:v1:Inflammation	44757	587	44170	1.02667e-06	0.202057	0.121021	0.283094	0.0413447	0.157406	0.00728831	Inflammation
CH_VE_mis_VAF_20	LAG3:P18627:OID21315:v1:Oncology	44613	340	44273	1.03121e-06	0.25367	0.151916	0.355424	0.0519148	0.403382	-0.00152644	Oncology
JAK2_mis_VAF_10	CRYBB1:P53674:OID30319:v1:CardiometabolicII	45176	18	45158	1.03964e-06	1.13423	0.679108	1.58935	0.232202	0.531067	0.00687889	CardiometabolicII
SRSF2_mis_VAF_10	CSF2RB:P32927:OID30553:v1:InflammationII	43918	20	43898	1.04667e-06	1.07543	0.643786	1.50707	0.220224	1.18708	-0.0195568	InflammationII
TET2_VE_mis_VAF_10	KITLG:P21583:OID20196:v1:Cardiometabolic	44841	261	44580	1.05649e-06	-0.294205	-0.412335	-0.176076	0.0602696	-0.292237	-0.0152427	Cardiometabolic
GNB1_mis_VAF_3	CEACAM6:P40199:OID30362:v1:CardiometabolicII	45166	19	45147	1.06777e-06	1.07223	0.641523	1.50294	0.219747	1.28093	0.0236803	CardiometabolicII
GNB1_mis_VAF_5	CEACAM6:P40199:OID30362:v1:CardiometabolicII	45166	19	45147	1.06777e-06	1.07223	0.641523	1.50294	0.219747	1.28093	0.0236803	CardiometabolicII
CH_VE_mis_VAF_10	KLRB1:Q12918:OID20629:v1:Inflammation	45320	974	44346	1.07427e-06	0.150871	0.0902523	0.21149	0.0309277	0.220178	0.027749	Inflammation
DNMT3A_VE_mis_VAF_10	LAG3:P18627:OID21315:v1:Oncology	44613	530	44083	1.07537e-06	0.20372	0.121864	0.285577	0.0417631	0.377421	-0.00947887	Oncology
SF3B1_mis_VAF_3	CCL26:Q9Y258:OID20546:v1:Inflammation	44757	29	44728	1.07671e-06	-0.903503	-1.26656	-0.54045	0.185229	-0.70215	-0.00833128	Inflammation
JAK2_mis_VAF_10	AKT1S1:Q96B36:OID20895:v1:Neurology	43797	19	43778	1.07822e-06	1.09247	0.653458	1.53147	0.223981	0.925837	-0.00634623	Neurology
JAK2_mis_VAF_10	ACYP1:P07311:OID30642:v1:InflammationII	44079	18	44061	1.09441e-06	1.11813	0.66854	1.56773	0.229382	1.11758	-0.0138221	InflammationII
TET2_VE_mis_VAF_20	DEFA1_DEFA1B:P59665:OID20344:v1:Cardiometabolic	43939	88	43851	1.09477e-06	-0.503943	-0.706578	-0.301309	0.103384	-0.363479	0.0277137	Cardiometabolic
TET2_VE_mis_VAF_10	VWF:P04275:OID20256:v1:Cardiometabolic	45372	267	45105	1.1173e-06	-0.29269	-0.410477	-0.174902	0.0600952	-0.187177	-0.00634346	Cardiometabolic
DNMT3A_VE_mis_VAF_5	CCL24:O00175:OID20772:v1:Inflammation	44948	1046	43902	1.13778e-06	-0.149942	-0.210328	-0.0895561	0.0308089	-0.0659768	0.0412753	Inflammation
DNMT3A_VE_mis_VAF_3	MSLN:Q13421:OID21380:v1:Oncology	44550	1317	43233	1.14336e-06	0.128876	0.0769636	0.180788	0.0264856	0.237404	-0.00244094	Oncology
TET2_VE_VAF_10	EDAR:Q9UNE0:OID20525:v1:Inflammation	44757	200	44557	1.14847e-06	0.342066	0.204254	0.479878	0.0703116	0.317054	0.00841717	Inflammation
JAK2_mis_VAF_3	CD84:Q9UIB8:OID20607:v1:Inflammation	44757	22	44735	1.1537e-06	1.02465	0.611758	1.43753	0.210655	0.843842	0.0117793	Inflammation
JAK2_mis_VAF_5	CD84:Q9UIB8:OID20607:v1:Inflammation	44757	22	44735	1.1537e-06	1.02465	0.611758	1.43753	0.210655	0.843842	0.0117793	Inflammation
TET2_VE_mis_VAF_10	CD200R1:Q8TD46:OID20595:v1:Inflammation	44608	267	44341	1.16928e-06	0.294281	0.175634	0.412928	0.0605336	0.193709	-0.0240561	Inflammation
CH_mis_VAF_10	BDNF:P23560:OID30373:v1:CardiometabolicII	45166	415	44751	1.17902e-06	-0.237824	-0.333741	-0.141906	0.048937	-0.30713	0.00301446	CardiometabolicII
CH_VE_mis_VAF_10	FCGR2A:P12318:OID20391:v1:Cardiometabolic	44623	966	43657	1.19284e-06	0.154101	0.0919207	0.216281	0.0317244	0.140096	-0.0387465	Cardiometabolic
CH_VE_mis_VAF_5	KIR2DL2:P43627:OID31431:v1:OncologyII	44991	1847	43144	1.21446e-06	-0.113368	-0.159146	-0.06759	0.0233559	0.0110582	0.00124494	OncologyII
TET2_VE_mis_VAF_10	LCN2:P80188:OID20392:v1:Cardiometabolic	43492	253	43239	1.21715e-06	-0.287499	-0.403601	-0.171397	0.0592352	0.0613585	0.0355312	Cardiometabolic
JAK2_mis_VAF_10	ADD1:P35611:OID30655:v1:InflammationII	44227	18	44209	1.22236e-06	1.10285	0.657404	1.5483	0.227268	0.77194	-0.00667741	InflammationII
CH_mis_VAF_5	PDGFB:P01127:OID20741:v1:Inflammation	45022	803	44219	1.22307e-06	-0.171968	-0.241429	-0.102507	0.0354389	-0.15229	0.016694	Inflammation
TET2_VE_VAF_5	PRG2:P13727:OID30381:v1:CardiometabolicII	45166	338	44828	1.23956e-06	-0.253016	-0.35527	-0.150763	0.0521697	-0.0667323	0.036449	CardiometabolicII
SF3B1_mis_VAF_5	SSC5D:A1L4H1:OID20351:v1:Cardiometabolic	45001	29	44972	1.24038e-06	-0.847698	-1.19029	-0.505102	0.174793	-0.695087	2.44115e-05	Cardiometabolic
SF3B1_mis_VAF_5	TNFRSF10C:O14798:OID20265:v1:Cardiometabolic	44941	27	44914	1.25795e-06	0.940924	0.560431	1.32142	0.194127	1.28896	-0.00850805	Cardiometabolic
CH_VE_VAF_3	SIGLEC6:O43699:OID21394:v1:Oncology	45190	1293	43897	1.27178e-06	0.134942	0.0803492	0.189534	0.027853	0.193749	-0.00330548	Oncology
CH_VE_mis_VAF_20	DDAH1:O94760:OID21299:v1:Oncology	44613	340	44273	1.28335e-06	0.25449	0.151494	0.357485	0.0525482	0.384171	0.00642588	Oncology
JAK2_mis_VAF_10	PLPBP:O94903:OID20144:v1:Cardiometabolic	44841	20	44821	1.29264e-06	1.06236	0.63228	1.49244	0.219425	1.26351	-0.00272006	Cardiometabolic
JAK2_mis_VAF_10	CD84:Q9UIB8:OID20607:v1:Inflammation	44757	19	44738	1.29497e-06	1.09739	0.653095	1.54168	0.226677	0.869436	0.0117793	Inflammation
JAK2_mis_VAF_10	TPD52L2:O43399:OID30609:v1:InflammationII	44227	18	44209	1.29677e-06	1.13157	0.673412	1.58972	0.23375	1.13682	-0.00042199	InflammationII
SF3B1_mis_VAF_5	PRG2:P13727:OID30381:v1:CardiometabolicII	45166	28	45138	1.30029e-06	0.88636	0.527445	1.24527	0.183118	1.40837	0.0351232	CardiometabolicII
JAK2_mis_VAF_10	TMSB10:P63313:OID21118:v1:Neurology	44827	19	44808	1.30371e-06	1.07505	0.639683	1.51042	0.222125	0.626904	0.00171502	Neurology
JAK2_mis_VAF_10	DCTD:P32321:OID30657:v1:InflammationII	44227	18	44209	1.30625e-06	1.12886	0.671663	1.58605	0.233261	0.971065	-0.00332628	InflammationII
JAK2_mis_VAF_3	SRP14:P37108:OID21324:v1:Oncology	44613	22	44591	1.31726e-06	0.988713	0.588139	1.38929	0.204373	1.20587	-0.00829706	Oncology
JAK2_mis_VAF_5	SRP14:P37108:OID21324:v1:Oncology	44613	22	44591	1.31726e-06	0.988713	0.588139	1.38929	0.204373	1.20587	-0.00829706	Oncology
TET2_VE_mis_VAF_5	APP:P05067:OID21070:v1:Neurology	44757	470	44287	1.32572e-06	-0.223225	-0.313688	-0.132762	0.0461541	-0.194625	0.00848996	Neurology
CH_VE_mis_VAF_10	PLAUR:Q03405:OID20764:v1:Inflammation	44508	962	43546	1.34116e-06	0.14383	0.0855144	0.202145	0.0297524	0.304431	0.00429546	Inflammation
JAK2_mis_VAF_10	ARSB:P15848:OID21331:v1:Oncology	44613	19	44594	1.36056e-06	1.08867	0.64701	1.53033	0.225334	0.889434	-0.0236621	Oncology
TET2_VE_VAF_10	LILRA5:A6NI73:OID20209:v1:Cardiometabolic	44765	197	44568	1.3915e-06	0.318892	0.189402	0.448382	0.0660659	0.523784	-0.0201507	Cardiometabolic
JAK2_mis_VAF_10	DNAJB1:P25685:OID21363:v1:Oncology	44613	19	44594	1.40417e-06	1.07834	0.640301	1.51638	0.223487	0.701942	-0.0167424	Oncology
JAK2_mis_VAF_10	VTI1A:Q96AJ9:OID30640:v1:InflammationII	44227	18	44209	1.40939e-06	1.11039	0.659266	1.56152	0.230165	0.931726	-0.00958179	InflammationII
JAK2_mis_VAF_20	MOCS2:O96007:OID30638:v1:InflammationII	44227	6	44221	1.4158e-06	1.92642	1.14361	2.70922	0.399387	1.74592	0.000968094	InflammationII
SF3B1_mis_VAF_3	TNFRSF8:P28908:OID21049:v1:Neurology	45209	30	45179	1.41749e-06	0.876124	0.52009	1.23216	0.181649	0.993389	0.00850469	Neurology
JAK2_mis_VAF_10	BLMH:Q13867:OID20336:v1:Cardiometabolic	45372	20	45352	1.41822e-06	1.04959	0.623054	1.47613	0.217618	1.25221	-0.00193692	Cardiometabolic
PPM1D_VE_VAF_5	REN:P00797:OID20201:v1:Cardiometabolic	44841	74	44767	1.41952e-06	0.519113	0.308146	0.73008	0.107635	0.977871	0.0004901	Cardiometabolic
SRSF2_mis_VAF_20	LILRA2:Q8N149:OID21152:v1:Neurology	44827	17	44810	1.44768e-06	1.08223	0.642058	1.52241	0.224577	1.10408	0.0223461	Neurology
JAK2_mis_VAF_3	NECTIN2:Q92692:OID20222:v1:Cardiometabolic	44766	23	44743	1.45895e-06	0.95686	0.567552	1.34617	0.198624	0.802061	0.0140385	Cardiometabolic
JAK2_mis_VAF_5	NECTIN2:Q92692:OID20222:v1:Cardiometabolic	44766	23	44743	1.45895e-06	0.95686	0.567552	1.34617	0.198624	0.802061	0.0140385	Cardiometabolic
CH_VE_mis_VAF_10	SIGLEC7:Q9Y286:OID20190:v1:Cardiometabolic	44841	964	43877	1.46779e-06	0.145081	0.0860384	0.204123	0.0301233	0.277639	0.0121548	Cardiometabolic
GNB1_mis_VAF_20	VNN2:O95498:OID21310:v1:Oncology	44613	15	44598	1.51123e-06	1.20777	0.715659	1.69988	0.251075	1.2332	0.0166809	Oncology
CH_VE_VAF_20	SELL:P14151:OID30752:v1:InflammationII	45241	204	45037	1.52339e-06	0.323574	0.191688	0.455459	0.067288	0.178514	0.0169184	InflammationII
JAK2_mis_VAF_3	GLA:P06280:OID30594:v1:InflammationII	44155	21	44134	1.53027e-06	0.971917	0.575699	1.36813	0.20215	1.00022	-0.0098705	InflammationII
JAK2_mis_VAF_5	GLA:P06280:OID30594:v1:InflammationII	44155	21	44134	1.53027e-06	0.971917	0.575699	1.36813	0.20215	1.00022	-0.0098705	InflammationII
CH_VE_mis_VAF_20	CD14:P08571:OID20378:v1:Cardiometabolic	43934	332	43602	1.53889e-06	0.252905	0.14978	0.35603	0.0526142	0.338263	0.0181323	Cardiometabolic
DNMT3A_VE_mis_VAF_10	FASLG:P48023:OID20665:v1:Inflammation	45320	535	44785	1.53899e-06	0.195815	0.115968	0.275661	0.0407374	0.119606	0.0249238	Inflammation
SF3B1_mis_VAF_3	PPBP:P02775:OID30761:v1:InflammationII	44959	29	44930	1.54038e-06	-0.901636	-1.2693	-0.533968	0.187584	-0.948808	0.00593653	InflammationII
JAK2_mis_VAF_3	CRYBB1:P53674:OID30319:v1:CardiometabolicII	45176	21	45155	1.57307e-06	1.03243	0.611059	1.4538	0.214984	0.511839	0.00687889	CardiometabolicII
JAK2_mis_VAF_5	CRYBB1:P53674:OID30319:v1:CardiometabolicII	45176	21	45155	1.57307e-06	1.03243	0.611059	1.4538	0.214984	0.511839	0.00687889	CardiometabolicII
JAK2_mis_VAF_3	CORO1A:P31146:OID20286:v1:Cardiometabolic	43938	23	43915	1.57677e-06	0.980402	0.580227	1.38058	0.204169	0.789349	-0.00940283	Cardiometabolic
JAK2_mis_VAF_5	CORO1A:P31146:OID20286:v1:Cardiometabolic	43938	23	43915	1.57677e-06	0.980402	0.580227	1.38058	0.204169	0.789349	-0.00940283	Cardiometabolic
JAK2_mis_VAF_10	ATP6V1F:Q16864:OID20843:v1:Neurology	43725	19	43706	1.59276e-06	1.08116	0.639673	1.52265	0.225247	0.814499	-0.00660831	Neurology
TET2_VE_mis_VAF_10	TNFSF13B:Q9Y275:OID20272:v1:Cardiometabolic	45297	266	45031	1.59834e-06	0.27467	0.162493	0.386848	0.0572329	0.342343	0.00793027	Cardiometabolic
JAK2_mis_VAF_3	LATS1:O95835:OID30523:v1:InflammationII	43918	23	43895	1.61669e-06	0.986835	0.583613	1.39006	0.205723	0.49345	0.00377609	InflammationII
JAK2_mis_VAF_5	LATS1:O95835:OID30523:v1:InflammationII	43918	23	43895	1.61669e-06	0.986835	0.583613	1.39006	0.205723	0.49345	0.00377609	InflammationII
TET2_VE_VAF_10	CA1:P00915:OID20409:v1:Cardiometabolic	43818	192	43626	1.62469e-06	-0.333834	-0.470268	-0.197401	0.0696081	-0.337278	-0.0108022	Cardiometabolic
JAK2_mis_VAF_10	PLA2G4A:P47712:OID20685:v1:Inflammation	45022	19	45003	1.63788e-06	1.0885	0.643492	1.5335	0.227041	0.753312	0.000634537	Inflammation
ASXL1_VE_VAF_10	CD1C:P29017:OID21483:v1:Oncology	44955	86	44869	1.65012e-06	0.494657	0.292366	0.696948	0.103209	0.409235	-0.0117041	Oncology
JAK2_mis_VAF_10	CD226:Q15762:OID30556:v1:InflammationII	43918	20	43898	1.65647e-06	1.06286	0.628134	1.49759	0.221798	1.00816	0.00437627	InflammationII
TET2_mis_VAF_10	PRG3:Q9Y2Y8:OID30383:v1:CardiometabolicII	45166	73	45093	1.70505e-06	-0.539067	-0.759822	-0.318311	0.112629	-0.224703	0.0371301	CardiometabolicII
JAK2_mis_VAF_3	HDGFL2:Q7Z4V5:OID31136:v1:NeurologyII	45057	21	45036	1.73748e-06	1.01299	0.597827	1.42815	0.211815	1.03364	-0.00867724	NeurologyII
JAK2_mis_VAF_5	HDGFL2:Q7Z4V5:OID31136:v1:NeurologyII	45057	21	45036	1.73748e-06	1.01299	0.597827	1.42815	0.211815	1.03364	-0.00867724	NeurologyII
JAK2_mis_VAF_3	DXO:O77932:OID31080:v1:NeurologyII	45057	21	45036	1.74425e-06	1.03021	0.607925	1.45251	0.215452	0.68505	-0.00519168	NeurologyII
JAK2_mis_VAF_5	DXO:O77932:OID31080:v1:NeurologyII	45057	21	45036	1.74425e-06	1.03021	0.607925	1.45251	0.215452	0.68505	-0.00519168	NeurologyII
JAK2_mis_VAF_3	FKBP14:Q9NWM8:OID31065:v1:NeurologyII	45084	21	45063	1.74633e-06	1.03281	0.609435	1.45619	0.216006	0.625166	-0.00151004	NeurologyII
JAK2_mis_VAF_5	FKBP14:Q9NWM8:OID31065:v1:NeurologyII	45084	21	45063	1.74633e-06	1.03281	0.609435	1.45619	0.216006	0.625166	-0.00151004	NeurologyII
JAK2_mis_VAF_3	AKT1S1:Q96B36:OID20895:v1:Neurology	43797	22	43775	1.76958e-06	0.994704	0.586723	1.40268	0.208151	0.699198	-0.00634623	Neurology
JAK2_mis_VAF_5	AKT1S1:Q96B36:OID20895:v1:Neurology	43797	22	43775	1.76958e-06	0.994704	0.586723	1.40268	0.208151	0.699198	-0.00634623	Neurology
JAK2_mis_VAF_3	ACYP1:P07311:OID30642:v1:InflammationII	44079	21	44058	1.78543e-06	1.01447	0.598225	1.43071	0.212367	1.07082	-0.0138221	InflammationII
JAK2_mis_VAF_5	ACYP1:P07311:OID30642:v1:InflammationII	44079	21	44058	1.78543e-06	1.01447	0.598225	1.43071	0.212367	1.07082	-0.0138221	InflammationII
JAK2_mis_VAF_10	CD300E:Q496F6:OID21418:v1:Oncology	45046	19	45027	1.78659e-06	0.987238	0.582155	1.39232	0.206673	0.985985	0.00377937	Oncology
TET2_VE_mis_VAF_10	RNASE6:Q93091:OID30689:v1:InflammationII	44949	267	44682	1.7874e-06	0.26178	0.154365	0.369195	0.0548033	0.478339	0.0013441	InflammationII
SF3B1_mis_VAF_10	TNFSF13:O75888:OID20733:v1:Inflammation	45022	16	45006	1.80084e-06	-1.11077	-1.5667	-0.654848	0.232612	-0.890035	0.0182073	Inflammation
TET2_VE_VAF_20	CDA:P32320:OID30345:v1:CardiometabolicII	45099	78	45021	1.8247e-06	-0.513765	-0.724761	-0.30277	0.10765	-0.404346	-0.0111024	CardiometabolicII
SRSF2_mis_VAF_3	BPIFA2:Q96DR5:OID30279:v1:CardiometabolicII	42682	31	42651	1.83011e-06	-0.805627	-1.13653	-0.474729	0.168824	-1.13386	-0.0361303	CardiometabolicII
JAK2_mis_VAF_3	AHCY:P23526:OID20199:v1:Cardiometabolic	44841	23	44818	1.83055e-06	0.976531	0.575431	1.37763	0.204641	0.69261	-0.00159283	Cardiometabolic
JAK2_mis_VAF_5	AHCY:P23526:OID20199:v1:Cardiometabolic	44841	23	44818	1.83055e-06	0.976531	0.575431	1.37763	0.204641	0.69261	-0.00159283	Cardiometabolic
JAK2_mis_VAF_3	CIRBP:Q14011:OID31503:v1:OncologyII	44992	21	44971	1.85533e-06	1.02659	0.60469	1.44849	0.215254	0.529046	-0.00527115	OncologyII
JAK2_mis_VAF_5	CIRBP:Q14011:OID31503:v1:OncologyII	44992	21	44971	1.85533e-06	1.02659	0.60469	1.44849	0.215254	0.529046	-0.00527115	OncologyII
SF3B1_mis_VAF_3	APP:P05067:OID21070:v1:Neurology	44757	30	44727	1.86629e-06	-0.877749	-1.23857	-0.516928	0.184091	-0.859375	0.00848996	Neurology
JAK2_mis_VAF_3	NUDC:Q9Y266:OID20623:v1:Inflammation	45320	23	45297	1.86865e-06	0.97981	0.577012	1.38261	0.205507	0.376672	0.00206061	Inflammation
JAK2_mis_VAF_5	NUDC:Q9Y266:OID20623:v1:Inflammation	45320	23	45297	1.86865e-06	0.97981	0.577012	1.38261	0.205507	0.376672	0.00206061	Inflammation
CH_mis_VAF_10	CD300A:Q9UGN4:OID30576:v1:InflammationII	44227	404	43823	1.87391e-06	0.227547	0.133992	0.321102	0.0477317	0.314936	0.0340139	InflammationII
TET2_VE_VAF_3	KIR2DL3:P43628:OID21196:v1:Oncology	43756	357	43399	1.87886e-06	-0.248085	-0.350095	-0.146074	0.0520456	-0.170757	0.0185143	Oncology
TET2_mis_VAF_10	COL1A1:P02452:OID20335:v1:Cardiometabolic	45372	74	45298	1.88204e-06	-0.542654	-0.765805	-0.319503	0.113852	-0.458696	0.00278433	Cardiometabolic
SF3B1_mis_VAF_5	PPBP:P02775:OID30761:v1:InflammationII	44959	28	44931	1.9006e-06	-0.910131	-1.28455	-0.53571	0.19103	-1.08889	0.00593653	InflammationII
TET2_VE_VAF_3	DEFA1_DEFA1B:P59665:OID20344:v1:Cardiometabolic	43939	350	43589	1.91396e-06	-0.248659	-0.350986	-0.146332	0.052207	-0.113623	0.0283392	Cardiometabolic
SF3B1_mis_VAF_5	NID2:Q14112:OID21085:v1:Neurology	44827	29	44798	1.93284e-06	-0.892312	-1.25966	-0.52496	0.187423	-0.893446	0.0132673	Neurology
JAK2_mis_VAF_3	GLRX5:Q86SX6:OID30663:v1:InflammationII	44227	21	44206	1.99559e-06	1.02987	0.60531	1.45442	0.216608	1.03672	-0.0112202	InflammationII
JAK2_mis_VAF_5	GLRX5:Q86SX6:OID30663:v1:InflammationII	44227	21	44206	1.99559e-06	1.02987	0.60531	1.45442	0.216608	1.03672	-0.0112202	InflammationII
JAK2_mis_VAF_10	SELP:P16109:OID20379:v1:Cardiometabolic	45001	20	44981	2.00192e-06	1.04509	0.614201	1.47599	0.219841	1.28449	0.00649349	Cardiometabolic
SRSF2_mis_VAF_10	SEPTIN8:Q92599:OID31079:v1:NeurologyII	44988	21	44967	2.01275e-06	0.954658	0.560962	1.34835	0.200864	1.37747	0.0104251	NeurologyII
TET2_VE_VAF_5	PRSS27:Q9BQR3:OID20212:v1:Cardiometabolic	44701	330	44371	2.01955e-06	-0.259011	-0.365842	-0.152181	0.0545047	-0.268951	0.00535909	Cardiometabolic
JAK2_mis_VAF_10	ARF6:P62330:OID31523:v1:OncologyII	44992	18	44974	2.02919e-06	1.10842	0.651153	1.56568	0.233296	1.13261	-0.00361171	OncologyII
CH_VE_mis_VAF_5	SIGLEC6:O43699:OID21394:v1:Oncology	45190	1850	43340	2.0607e-06	0.111484	0.0654624	0.157505	0.0234802	0.167068	-0.00330548	Oncology
JAK2_mis_VAF_10	STK11:Q15831:OID20077:v1:Cardiometabolic	44033	20	44013	2.07596e-06	1.03769	0.60919	1.46619	0.218622	0.900131	-0.00356799	Cardiometabolic
ASXL1_VE_VAF_3	HBZ:P02008:OID30307:v1:CardiometabolicII	45176	201	44975	2.08109e-06	0.331115	0.19437	0.467859	0.069767	0.406069	0.00138549	CardiometabolicII
JAK2_mis_VAF_10	NECTIN2:Q92692:OID20222:v1:Cardiometabolic	44766	20	44746	2.09606e-06	1.0106	0.593115	1.42809	0.213003	0.872686	0.014198	Cardiometabolic
TET2_VE_mis_VAF_10	LILRB2:Q8N423:OID20301:v1:Cardiometabolic	45159	266	44893	2.1342e-06	0.281838	0.165318	0.398357	0.0594481	0.416582	0.0122368	Cardiometabolic
SF3B1_mis_VAF_3	TREML1:Q86YW5:OID30682:v1:InflammationII	45229	30	45199	2.13643e-06	-0.878141	-1.2412	-0.515078	0.185235	-0.882373	0.00150574	InflammationII
TET2_VE_mis_VAF_3	ESM1:Q9NQ30:OID20758:v1:Inflammation	44795	532	44263	2.15065e-06	-0.196209	-0.277354	-0.115065	0.0414001	-0.0472191	0.0335096	Inflammation
JAK2_mis_VAF_3	MCFD2:Q8NI22:OID20171:v1:Cardiometabolic	44625	23	44602	2.16772e-06	0.975195	0.571755	1.37864	0.205835	0.467685	0.00957773	Cardiometabolic
JAK2_mis_VAF_5	MCFD2:Q8NI22:OID20171:v1:Cardiometabolic	44625	23	44602	2.16772e-06	0.975195	0.571755	1.37864	0.205835	0.467685	0.00957773	Cardiometabolic
TET2_VE_VAF_10	CD200R1:Q8TD46:OID20595:v1:Inflammation	44608	200	44408	2.25136e-06	0.330506	0.193553	0.467459	0.0698735	0.201535	-0.0234897	Inflammation
GNB1_mis_VAF_10	TCL1A:P56279:OID20987:v1:Neurology	44424	19	44405	2.28014e-06	-1.03488	-1.46394	-0.605819	0.218907	-0.836567	-0.0391813	Neurology
SRSF2_mis_VAF_20	FLT3LG:P49771:OID20661:v1:Inflammation	45320	17	45303	2.28228e-06	-1.07858	-1.52578	-0.63138	0.22816	-0.393512	0.000460606	Inflammation
CH_VE_mis_VAF_20	CD300LF:Q8TDQ1:OID21469:v1:Oncology	45190	345	44845	2.30463e-06	0.240429	0.140701	0.340157	0.0508811	0.310147	0.0379491	Oncology
SRSF2_mis_VAF_10	DDAH1:O94760:OID21299:v1:Oncology	44613	21	44592	2.30507e-06	0.992687	0.580926	1.40445	0.21008	1.31191	0.00642588	Oncology
SF3B1_mis_VAF_5	CCL26:Q9Y258:OID20546:v1:Inflammation	44757	28	44729	2.32108e-06	-0.89108	-1.2608	-0.521355	0.188634	-0.692109	-0.00836809	Inflammation
JAK2_mis_VAF_3	ADGRE1:Q14246:OID31483:v1:OncologyII	44992	21	44971	2.32176e-06	0.997418	0.583566	1.41127	0.211147	0.826935	-0.0166683	OncologyII
JAK2_mis_VAF_5	ADGRE1:Q14246:OID31483:v1:OncologyII	44992	21	44971	2.32176e-06	0.997418	0.583566	1.41127	0.211147	0.826935	-0.0166683	OncologyII
JAK2_mis_VAF_3	TXN:P10599:OID30670:v1:InflammationII	44508	22	44486	2.32577e-06	0.984213	0.57581	1.39262	0.208367	0.88726	-0.014831	InflammationII
JAK2_mis_VAF_5	TXN:P10599:OID30670:v1:InflammationII	44508	22	44486	2.32577e-06	0.984213	0.57581	1.39262	0.208367	0.88726	-0.014831	InflammationII
CH_VE_mis_VAF_5	SIRPB1:O00241:OID20739:v1:Inflammation	44728	1826	42902	2.33325e-06	0.109689	0.0641666	0.155211	0.0232254	0.192105	0.00692821	Inflammation
JAK2_mis_VAF_3	DOK2:O60496:OID20138:v1:Cardiometabolic	44841	23	44818	2.36474e-06	0.968693	0.566442	1.37094	0.205228	0.434672	-0.000367575	Cardiometabolic
JAK2_mis_VAF_5	DOK2:O60496:OID20138:v1:Cardiometabolic	44841	23	44818	2.36474e-06	0.968693	0.566442	1.37094	0.205228	0.434672	-0.000367575	Cardiometabolic
JAK2_mis_VAF_3	PGLYRP1:O75594:OID20338:v1:Cardiometabolic	45159	23	45136	2.37887e-06	0.936363	0.547437	1.32529	0.19843	1.11639	0.0372778	Cardiometabolic
JAK2_mis_VAF_5	PGLYRP1:O75594:OID20338:v1:Cardiometabolic	45159	23	45136	2.37887e-06	0.936363	0.547437	1.32529	0.19843	1.11639	0.0372778	Cardiometabolic
JAK2_mis_VAF_3	PLPBP:O94903:OID20144:v1:Cardiometabolic	44841	23	44818	2.38677e-06	0.965424	0.56437	1.36648	0.204618	0.58645	-0.00272006	Cardiometabolic
JAK2_mis_VAF_5	PLPBP:O94903:OID20144:v1:Cardiometabolic	44841	23	44818	2.38677e-06	0.965424	0.56437	1.36648	0.204618	0.58645	-0.00272006	Cardiometabolic
JAK2_mis_VAF_10	GPI:P06744:OID30680:v1:InflammationII	45229	20	45209	2.42077e-06	1.03548	0.605058	1.4659	0.219599	0.722183	0.00121431	InflammationII
JAK2_mis_VAF_10	PCDH9:Q9HC56:OID31516:v1:OncologyII	44992	18	44974	2.43652e-06	1.0697	0.624929	1.51446	0.22692	0.881212	0.00307483	OncologyII
JAK2_mis_VAF_3	CD300E:Q496F6:OID21418:v1:Oncology	45046	22	45024	2.43742e-06	0.90538	0.528928	1.28183	0.192066	0.895601	0.00377937	Oncology
JAK2_mis_VAF_5	CD300E:Q496F6:OID21418:v1:Oncology	45046	22	45024	2.43742e-06	0.90538	0.528928	1.28183	0.192066	0.895601	0.00377937	Oncology
GNB1_mis_VAF_20	CLEC4D:Q8WXI8:OID20609:v1:Inflammation	44757	15	44742	2.44235e-06	1.13069	0.660514	1.60086	0.239883	1.28527	0.0412136	Inflammation
TET2_mis_VAF_5	ESM1:Q9NQ30:OID20758:v1:Inflammation	44795	145	44650	2.53669e-06	-0.370219	-0.52442	-0.216018	0.0786734	-0.23253	0.0335096	Inflammation
ASXL1_VE_VAF_5	HBZ:P02008:OID30307:v1:CardiometabolicII	45176	171	45005	2.56161e-06	0.354811	0.206965	0.502657	0.0754312	0.433625	0.00138549	CardiometabolicII
IDH2_mis_VAF_3	LILRA5:A6NI73:OID20209:v1:Cardiometabolic	44765	10	44755	2.56902e-06	1.37489	0.801912	1.94786	0.292331	1.46479	-0.018727	Cardiometabolic
JAK2_mis_VAF_3	QDPR:P09417:OID20174:v1:Cardiometabolic	44638	23	44615	2.57319e-06	0.954979	0.556971	1.35299	0.203064	0.816178	-0.00369324	Cardiometabolic
JAK2_mis_VAF_5	QDPR:P09417:OID20174:v1:Cardiometabolic	44638	23	44615	2.57319e-06	0.954979	0.556971	1.35299	0.203064	0.816178	-0.00369324	Cardiometabolic
JAK2_mis_VAF_10	NAA80:Q93015:OID30893:v1:NeurologyII	43988	18	43970	2.5816e-06	1.09089	0.636171	1.5456	0.231995	0.693721	0.0132785	NeurologyII
JAK2_mis_VAF_10	YES1:P07947:OID21348:v1:Oncology	44613	19	44594	2.58995e-06	1.05945	0.617775	1.50112	0.225341	0.799807	0.00145258	Oncology
JAK2_mis_VAF_10	SMAD3:P84022:OID31418:v1:OncologyII	44991	18	44973	2.63526e-06	1.09556	0.638488	1.55263	0.233198	1.24861	-0.00605384	OncologyII
JAK2_mis_VAF_3	PSMG3:Q9BT73:OID20549:v1:Inflammation	44757	22	44735	2.65295e-06	0.957752	0.558058	1.35745	0.203924	0.875845	-0.0129082	Inflammation
JAK2_mis_VAF_5	PSMG3:Q9BT73:OID20549:v1:Inflammation	44757	22	44735	2.65295e-06	0.957752	0.558058	1.35745	0.203924	0.875845	-0.0129082	Inflammation
CH_mis_VAF_10	CEACAM8:P31997:OID20102:v1:Cardiometabolic	44033	406	43627	2.69729e-06	0.220367	0.128336	0.312398	0.0469541	0.277123	0.0317179	Cardiometabolic
SRSF2_mis_VAF_10	APOM:O95445:OID20374:v1:Cardiometabolic	44920	19	44901	2.70513e-06	-1.01993	-1.44593	-0.593926	0.217347	-1.50382	0.0252606	Cardiometabolic
JAK2_mis_VAF_3	CLEC7A:Q9BXN2:OID20636:v1:Inflammation	45320	23	45297	2.70759e-06	0.940733	0.547792	1.33367	0.200479	0.804492	0.0236143	Inflammation
JAK2_mis_VAF_5	CLEC7A:Q9BXN2:OID20636:v1:Inflammation	45320	23	45297	2.70759e-06	0.940733	0.547792	1.33367	0.200479	0.804492	0.0236143	Inflammation
JAK2_mis_VAF_10	TXN:P10599:OID30670:v1:InflammationII	44508	19	44489	2.73331e-06	1.05168	0.612218	1.49115	0.224215	0.99728	-0.014831	InflammationII
CH_mis_VAF_10	CD244:Q9BZW8:OID20628:v1:Inflammation	45320	414	44906	2.73392e-06	0.228117	0.132793	0.323441	0.0486343	0.178386	0.0124367	Inflammation
CH_mis_VAF_3	BDNF:P23560:OID30373:v1:CardiometabolicII	45166	994	44172	2.73991e-06	-0.149259	-0.211636	-0.0868817	0.0318249	-0.133592	0.00301446	CardiometabolicII
JAK2_mis_VAF_3	AARSD1:Q9BTE6:OID21311:v1:Oncology	44613	22	44591	2.74268e-06	0.950622	0.553328	1.34792	0.202699	1.10984	-0.0114978	Oncology
JAK2_mis_VAF_5	AARSD1:Q9BTE6:OID21311:v1:Oncology	44613	22	44591	2.74268e-06	0.950622	0.553328	1.34792	0.202699	1.10984	-0.0114978	Oncology
TET2_VE_mis_VAF_5	LILRB2:Q8N423:OID20301:v1:Cardiometabolic	45159	474	44685	2.7476e-06	0.209998	0.122227	0.29777	0.0447812	0.305198	0.0114827	Cardiometabolic
CH_mis_VAF_20	LILRA5:A6NI73:OID20209:v1:Cardiometabolic	44765	152	44613	2.78344e-06	0.353349	0.205578	0.50112	0.0753925	0.455932	-0.0198807	Cardiometabolic
TET2_VE_VAF_10	COL1A1:P02452:OID20335:v1:Cardiometabolic	45372	199	45173	2.8115e-06	-0.325969	-0.462349	-0.189588	0.0695812	-0.350434	0.00278433	Cardiometabolic
JAK2_mis_VAF_3	THPO:P40225:OID20098:v1:Cardiometabolic	44033	23	44010	2.81352e-06	-0.962298	-1.36492	-0.559676	0.205418	-1.18064	0.00232044	Cardiometabolic
JAK2_mis_VAF_5	THPO:P40225:OID20098:v1:Cardiometabolic	44033	23	44010	2.81352e-06	-0.962298	-1.36492	-0.559676	0.205418	-1.18064	0.00232044	Cardiometabolic
JAK2_mis_VAF_10	STIP1:P31948:OID21077:v1:Neurology	44761	19	44742	2.82558e-06	1.04343	0.606781	1.48008	0.222779	1.06378	-0.0131042	Neurology
IDH2_mis_VAF_5	S100P:P25815:OID20103:v1:Cardiometabolic	44033	9	44024	2.8386e-06	-1.49489	-2.12059	-0.869192	0.319232	-1.33668	0.0158694	Cardiometabolic
IDH2_mis_VAF_10	S100P:P25815:OID20103:v1:Cardiometabolic	44033	9	44024	2.8386e-06	-1.49489	-2.12059	-0.869192	0.319232	-1.33668	0.0158694	Cardiometabolic
JAK2_mis_VAF_3	TMSB10:P63313:OID21118:v1:Neurology	44827	22	44805	2.88189e-06	0.966013	0.561411	1.37062	0.206428	0.324173	0.00171502	Neurology
JAK2_mis_VAF_5	TMSB10:P63313:OID21118:v1:Neurology	44827	22	44805	2.88189e-06	0.966013	0.561411	1.37062	0.206428	0.324173	0.00171502	Neurology
SF3B1_mis_VAF_5	EGF:P01133:OID20698:v1:Inflammation	44737	29	44708	2.88194e-06	-0.882029	-1.25146	-0.512602	0.188481	-1.01831	0.0042989	Inflammation
TET2_VE_mis_VAF_20	CA1:P00915:OID20409:v1:Cardiometabolic	43818	87	43731	2.89752e-06	-0.482877	-0.685171	-0.280583	0.10321	-0.40083	-0.011103	Cardiometabolic
JAK2_mis_VAF_10	SIRT2:Q8IXJ6:OID21375:v1:Oncology	44613	19	44594	2.92049e-06	1.06063	0.616141	1.50512	0.226779	0.796387	-0.0102667	Oncology
JAK2_mis_VAF_3	CSF3R:Q99062:OID30527:v1:InflammationII	43918	23	43895	2.9224e-06	0.943044	0.547821	1.33827	0.201643	1.1676	0.012854	InflammationII
JAK2_mis_VAF_5	CSF3R:Q99062:OID30527:v1:InflammationII	43918	23	43895	2.9224e-06	0.943044	0.547821	1.33827	0.201643	1.1676	0.012854	InflammationII
JAK2_mis_VAF_10	PAGR1:Q9BTK6:OID30206:v1:CardiometabolicII	44032	16	44016	2.92299e-06	1.15844	0.672943	1.64394	0.247702	1.3184	-0.00139644	CardiometabolicII
JAK2_mis_VAF_10	SIAE:Q9HAT2:OID21503:v1:Oncology	44876	19	44857	2.92323e-06	1.0433	0.606055	1.48055	0.223083	1.13089	0.00168873	Oncology
TET2_VE_mis_VAF_10	ESM1:Q9NQ30:OID20758:v1:Inflammation	44795	267	44528	2.92351e-06	-0.271717	-0.385595	-0.15784	0.0581	-0.135432	0.0336936	Inflammation
DNMT3A_VE_mis_VAF_10	IGF1R:P08069:OID21274:v1:Oncology	44613	530	44083	2.93021e-06	0.196396	0.114078	0.278714	0.0419987	0.286884	0.00251125	Oncology
IDH2_mis_VAF_5	CLC:Q05315:OID20126:v1:Cardiometabolic	44770	9	44761	2.94038e-06	-1.50605	-2.1374	-0.874706	0.322113	-1.56112	0.00400043	Cardiometabolic
IDH2_mis_VAF_10	CLC:Q05315:OID20126:v1:Cardiometabolic	44770	9	44761	2.94038e-06	-1.50605	-2.1374	-0.874706	0.322113	-1.56112	0.00400043	Cardiometabolic
CH_VE_mis_VAF_20	ICAM2:P13598:OID20248:v1:Cardiometabolic	45372	340	45032	2.9498e-06	0.254809	0.147976	0.361641	0.0545059	0.165121	-0.00922472	Cardiometabolic
JAK2_mis_VAF_10	ACRBP:Q8NEB7:OID31385:v1:OncologyII	44991	18	44973	2.98081e-06	1.09115	0.633458	1.54884	0.233514	1.10117	0.00861702	OncologyII
JAK2_mis_VAF_20	GSR:P00390:OID30700:v1:InflammationII	45003	7	44996	3.01263e-06	1.67717	0.973338	2.381	0.359095	2.21415	-0.0132771	InflammationII
JAK2_mis_VAF_3	PCDH9:Q9HC56:OID31516:v1:OncologyII	44992	21	44971	3.03066e-06	0.980989	0.569205	1.39277	0.210092	0.791053	0.00307483	OncologyII
JAK2_mis_VAF_5	PCDH9:Q9HC56:OID31516:v1:OncologyII	44992	21	44971	3.03066e-06	0.980989	0.569205	1.39277	0.210092	0.791053	0.00307483	OncologyII
SF3B1_mis_VAF_5	TREML1:Q86YW5:OID30682:v1:InflammationII	45229	29	45200	3.03691e-06	-0.880167	-1.24966	-0.51067	0.188517	-0.900403	0.00150574	InflammationII
TET2_VE_VAF_10	LILRB2:Q8N423:OID20301:v1:Cardiometabolic	45159	198	44961	3.04906e-06	0.321328	0.18641	0.456246	0.0688352	0.416582	0.0125775	Cardiometabolic
JAK2_mis_VAF_10	DNAJA2:O60884:OID20627:v1:Inflammation	45180	20	45160	3.05188e-06	1.02617	0.595285	1.45705	0.219835	0.470661	0.00126454	Inflammation
CH_VE_mis_VAF_3	KIR2DL2:P43627:OID31431:v1:OncologyII	44991	2205	42786	3.12236e-06	-0.100086	-0.142154	-0.0580183	0.021463	0.0126206	0.00124494	OncologyII
JAK2_mis_VAF_10	DTD1:Q8TEA8:OID30580:v1:InflammationII	44227	18	44209	3.12523e-06	1.08537	0.629154	1.54159	0.232762	0.863589	0.0050639	InflammationII
CH_VE_mis_VAF_5	LAG3:P18627:OID21315:v1:Oncology	44613	1834	42779	3.18874e-06	0.106561	0.0617303	0.151393	0.0228728	0.243337	-0.0163977	Oncology
JAK2_mis_VAF_3	NT5C3A:Q9H0P0:OID20553:v1:Inflammation	44683	22	44661	3.18985e-06	0.983784	0.569893	1.39767	0.211167	0.929225	0.00356383	Inflammation
JAK2_mis_VAF_5	NT5C3A:Q9H0P0:OID20553:v1:Inflammation	44683	22	44661	3.18985e-06	0.983784	0.569893	1.39767	0.211167	0.929225	0.00356383	Inflammation
SRSF2_mis_VAF_20	TNFSF13B:Q9Y275:OID20272:v1:Cardiometabolic	45297	17	45280	3.2307e-06	1.05011	0.608063	1.49215	0.22553	1.25557	0.00948241	Cardiometabolic
JAK2_mis_VAF_3	ERP29:P30040:OID30578:v1:InflammationII	44227	21	44206	3.23867e-06	1.00493	0.581857	1.428	0.21585	0.65329	-0.00371103	InflammationII
JAK2_mis_VAF_5	ERP29:P30040:OID30578:v1:InflammationII	44227	21	44206	3.23867e-06	1.00493	0.581857	1.428	0.21585	0.65329	-0.00371103	InflammationII
TET2_VE_mis_VAF_10	FCER2:P06734:OID21133:v1:Neurology	44827	262	44565	3.24593e-06	-0.275538	-0.391551	-0.159526	0.0591894	-0.155576	-0.00796266	Neurology
JAK2_mis_VAF_3	WARS:P23381:OID21084:v1:Neurology	44827	22	44805	3.28196e-06	0.96532	0.558684	1.37195	0.207465	0.859475	-0.000563505	Neurology
JAK2_mis_VAF_5	WARS:P23381:OID21084:v1:Neurology	44827	22	44805	3.28196e-06	0.96532	0.558684	1.37195	0.207465	0.859475	-0.000563505	Neurology
TET2_VE_VAF_3	SIGLEC6:O43699:OID21394:v1:Oncology	45190	368	44822	3.30165e-06	0.239656	0.138676	0.340637	0.0515202	0.242165	-0.00330548	Oncology
GNB1_mis_VAF_20	OLR1:P78380:OID20183:v1:Cardiometabolic	44413	15	44398	3.30734e-06	1.17217	0.678235	1.66611	0.252008	1.50301	0.00749647	Cardiometabolic
CH_VE_mis_VAF_10	TIMD4:Q96H15:OID20375:v1:Cardiometabolic	45001	968	44033	3.36102e-06	0.145751	0.0842891	0.207212	0.0313576	0.195716	-0.00920325	Cardiometabolic
CH_VE_mis_VAF_20	CRH:P06850:OID21257:v1:Oncology	43689	326	43363	3.36572e-06	-0.250729	-0.356465	-0.144993	0.0539464	-0.226632	0.0278449	Oncology
CH_mis_VAF_3	ANGPT1:Q15389:OID20740:v1:Inflammation	44663	973	43690	3.39403e-06	-0.149847	-0.213063	-0.0866304	0.0322528	-0.101286	0.0130885	Inflammation
CH_VE_VAF_3	FLT3:P36888:OID21272:v1:Oncology	43756	1253	42503	3.41036e-06	0.1316	0.07607	0.18713	0.0283315	0.0370852	0.000576972	Oncology
JAK2_mis_VAF_10	PMM2:O15305:OID30125:v1:CardiometabolicII	43683	18	43665	3.41138e-06	1.08622	0.627869	1.54456	0.233848	0.94302	-0.00819231	CardiometabolicII
JAK2_mis_VAF_3	PLA2G4A:P47712:OID20685:v1:Inflammation	45022	22	45000	3.43743e-06	0.979726	0.566173	1.39328	0.210995	0.565691	0.000634537	Inflammation
JAK2_mis_VAF_5	PLA2G4A:P47712:OID20685:v1:Inflammation	45022	22	45000	3.43743e-06	0.979726	0.566173	1.39328	0.210995	0.565691	0.000634537	Inflammation
GNB1_mis_VAF_10	PRG2:P13727:OID30381:v1:CardiometabolicII	45166	18	45148	3.45511e-06	1.04098	0.601471	1.48049	0.224238	1.38205	0.0353056	CardiometabolicII
JAK2_mis_VAF_10	DARS1:P14868:OID20903:v1:Neurology	44414	17	44397	3.47012e-06	1.11195	0.642385	1.58151	0.239571	0.675838	-0.00603495	Neurology
SF3B1_mis_VAF_10	TCN1:P20061:OID30687:v1:InflammationII	44379	16	44363	3.47819e-06	1.14202	0.659708	1.62433	0.246075	1.03187	-0.0206705	InflammationII
TET2_VE_mis_VAF_3	KITLG:P21583:OID20196:v1:Cardiometabolic	44841	524	44317	3.51016e-06	-0.198491	-0.282354	-0.114628	0.0427871	-0.20867	-0.0148996	Cardiometabolic
CH_VE_mis_VAF_3	IL10:P22301:OID20431:v1:Inflammation	44021	2146	41875	3.51796e-06	0.103438	0.0597306	0.147145	0.0222994	0.121427	-0.0082127	Inflammation
SRSF2_mis_VAF_10	TCOF1:Q13428:OID30316:v1:CardiometabolicII	45176	21	45155	3.52731e-06	0.974504	0.562682	1.38633	0.210112	1.41279	-0.00133688	CardiometabolicII
TET2_VE_mis_VAF_5	KIR3DL1:P43629:OID21185:v1:Oncology	43756	463	43293	3.54773e-06	-0.217686	-0.309703	-0.125669	0.0469469	-0.253185	-0.0128443	Oncology
CH_mis_VAF_20	PLAUR:Q03405:OID20764:v1:Inflammation	44508	151	44357	3.57092e-06	0.34416	0.19864	0.489681	0.0742445	0.467508	0.00930694	Inflammation
TET2_VE_VAF_10	CLC:Q05315:OID20126:v1:Cardiometabolic	44770	197	44573	3.58626e-06	-0.320085	-0.455452	-0.184718	0.0690641	-0.202125	0.00400043	Cardiometabolic
SF3B1_mis_VAF_10	CD63:P08962:OID20988:v1:Neurology	44410	16	44394	3.58716e-06	-1.14096	-1.62349	-0.658433	0.246185	-1.30115	-0.0142963	Neurology
JAK2_mis_VAF_3	CD69:Q07108:OID20206:v1:Cardiometabolic	44627	22	44605	3.5942e-06	0.981068	0.566125	1.39601	0.211704	0.570939	-0.00347191	Cardiometabolic
JAK2_mis_VAF_5	CD69:Q07108:OID20206:v1:Cardiometabolic	44627	22	44605	3.5942e-06	0.981068	0.566125	1.39601	0.211704	0.570939	-0.00347191	Cardiometabolic
CH_mis_VAF_5	THPO:P40225:OID20098:v1:Cardiometabolic	44033	791	43242	3.60605e-06	-0.164575	-0.234192	-0.0949577	0.0355186	-0.110759	0.0105669	Cardiometabolic
JAK2_mis_VAF_20	PLXNB3:Q9ULL4:OID20160:v1:Cardiometabolic	44694	7	44687	3.64714e-06	1.7288	0.997123	2.46047	0.3733	1.72848	-0.000590047	Cardiometabolic
CH_VE_VAF_20	SIGLEC6:O43699:OID21394:v1:Oncology	45190	206	44984	3.73425e-06	0.317002	0.182696	0.451308	0.0685229	0.365151	-0.00330548	Oncology
JAK2_mis_VAF_10	ADGRE1:Q14246:OID31483:v1:OncologyII	44992	18	44974	3.81086e-06	1.05411	0.607102	1.50112	0.228063	0.8137	-0.0166683	OncologyII
JAK2_mis_VAF_10	HPCAL1:P37235:OID20615:v1:Inflammation	45320	20	45300	3.8205e-06	1.02442	0.589954	1.45889	0.221665	0.573722	-9.69697e-05	Inflammation
JAK2_mis_VAF_10	CIAPIN1:Q6FI81:OID21501:v1:Oncology	44955	19	44936	3.84978e-06	1.03866	0.598005	1.47932	0.224823	0.813829	0.00134386	Oncology
TET2_VE_mis_VAF_5	CCL5:P13501:OID20412:v1:Cardiometabolic	45000	470	44530	3.89881e-06	-0.211091	-0.300698	-0.121484	0.0457176	-0.210674	-0.00275855	Cardiometabolic
SF3B1_mis_VAF_3	THPO:P40225:OID20098:v1:Cardiometabolic	44033	29	44004	3.91965e-06	-0.859565	-1.22453	-0.494596	0.186207	-1.1742	0.00232044	Cardiometabolic
JAK2_mis_VAF_10	ERI1:Q8IV48:OID31317:v1:OncologyII	44430	18	44412	3.96259e-06	1.06882	0.614777	1.52285	0.23165	0.980999	0.000766217	OncologyII
SRSF2_mis_VAF_10	CRISP3:P54108:OID30715:v1:InflammationII	44875	21	44854	3.97701e-06	0.971541	0.558757	1.38433	0.210602	0.744557	0.0428956	InflammationII
TET2_mis_VAF_10	FGR:P09769:OID20828:v1:Neurology	43797	72	43725	3.99901e-06	-0.524011	-0.746705	-0.301316	0.113618	-0.471303	-0.00908044	Neurology
CH_mis_VAF_10	THPO:P40225:OID20098:v1:Cardiometabolic	44033	406	43627	4.00789e-06	-0.227542	-0.324253	-0.130832	0.0493418	-0.167565	0.0100554	Cardiometabolic
JAK2_mis_VAF_10	FADD:Q13158:OID20151:v1:Cardiometabolic	44840	20	44820	4.01805e-06	1.0224	0.587804	1.45699	0.221729	0.910313	-0.00198495	Cardiometabolic
GNB1_mis_VAF_20	MMP8:P22894:OID21019:v1:Neurology	45131	15	45116	4.02729e-06	1.15474	0.663841	1.64564	0.250457	1.35602	0.00601175	Neurology
TET2_VE_VAF_20	EDAR:Q9UNE0:OID20525:v1:Inflammation	44757	78	44679	4.0509e-06	0.517881	0.297663	0.738099	0.112355	0.403162	0.00905522	Inflammation
JAK2_mis_VAF_10	TXNDC5:Q8NBS9:OID21012:v1:Neurology	45209	19	45190	4.07072e-06	1.03885	0.597002	1.48069	0.225429	0.88251	0.00532147	Neurology
SF3B1_mis_VAF_3	EGF:P01133:OID20698:v1:Inflammation	44737	30	44707	4.07095e-06	-0.85347	-1.21647	-0.490469	0.185203	-0.960712	0.0042989	Inflammation
TET2_VE_VAF_20	IGSF21:Q96ID5:OID30210:v1:CardiometabolicII	44032	75	43957	4.11094e-06	0.505209	0.290237	0.720181	0.109678	0.374704	-0.0134412	CardiometabolicII
JAK2_mis_VAF_10	IMPACT:Q9P2X3:OID31112:v1:NeurologyII	45057	18	45039	4.12752e-06	1.05147	0.603973	1.49896	0.22831	0.697272	-0.00750725	NeurologyII
IDH2_mis_VAF_3	CLC:Q05315:OID20126:v1:Cardiometabolic	44770	10	44760	4.14181e-06	-1.40718	-2.00615	-0.808206	0.305595	-1.52936	0.00400043	Cardiometabolic
JAK2_mis_VAF_10	HPSE:Q9Y251:OID30409:v1:CardiometabolicII	44575	18	44557	4.19051e-06	1.06952	0.614032	1.525	0.232389	0.953184	-0.00347253	CardiometabolicII
TET2_VE_mis_VAF_3	SIGLEC7:Q9Y286:OID20190:v1:Cardiometabolic	44841	524	44317	4.20591e-06	0.186712	0.107182	0.266242	0.0405762	0.306422	0.0137477	Cardiometabolic
SRSF2_mis_VAF_20	CSF2RB:P32927:OID30553:v1:InflammationII	43918	16	43902	4.21519e-06	1.13281	0.650241	1.61538	0.246206	1.36177	-0.0195568	InflammationII
JAK2_mis_VAF_10	CEACAM8:P31997:OID20102:v1:Cardiometabolic	44033	20	44013	4.21762e-06	0.964495	0.553616	1.37537	0.20963	0.808199	0.0331908	Cardiometabolic
CH_VE_VAF_20	IL1R2:P27930:OID20757:v1:Inflammation	44728	205	44523	4.23682e-06	0.307529	0.176493	0.438565	0.0668544	0.282266	0.00208799	Inflammation
SF3B1_mis_VAF_3	CPXM1:Q96SM3:OID21479:v1:Oncology	44955	30	44925	4.24499e-06	-0.844626	-1.20455	-0.484706	0.183631	-0.756278	0.00842977	Oncology
CH_mis_VAF_5	CCL5:P13501:OID20412:v1:Cardiometabolic	45000	805	44195	4.25355e-06	-0.161363	-0.230131	-0.0925955	0.0350854	-0.144211	-0.00275855	Cardiometabolic
SRSF2_mis_VAF_5	APOM:O95445:OID20374:v1:Cardiometabolic	44920	26	44894	4.27018e-06	-0.854488	-1.21871	-0.490268	0.185825	-1.29584	0.0252606	Cardiometabolic
SF3B1_mis_VAF_3	CD36:P16671:OID30485:v1:InflammationII	43918	29	43889	4.28558e-06	-0.830353	-1.18434	-0.476363	0.180605	-0.762419	0.0077773	InflammationII
JAK2_mis_VAF_10	UBE2L6:O14933:OID30321:v1:CardiometabolicII	45176	18	45158	4.29069e-06	1.05503	0.605232	1.50483	0.229487	1.12716	0.0082158	CardiometabolicII
SF3B1_mis_VAF_5	CD248:Q9HCU0:OID30394:v1:CardiometabolicII	45166	28	45138	4.31275e-06	0.835694	0.479324	1.19206	0.18182	1.20321	-0.00532394	CardiometabolicII
JAK2_mis_VAF_20	KAZALD1:Q96I82:OID21339:v1:Oncology	44613	6	44607	4.31862e-06	1.84373	1.05745	2.63	0.401159	1.63239	0.0072876	Oncology
JAK2_mis_VAF_3	TGFB1:P01137:OID20621:v1:Inflammation	45243	23	45220	4.33504e-06	0.923344	0.529505	1.31718	0.200937	0.645772	0.015857	Inflammation
JAK2_mis_VAF_5	TGFB1:P01137:OID20621:v1:Inflammation	45243	23	45220	4.33504e-06	0.923344	0.529505	1.31718	0.200937	0.645772	0.015857	Inflammation
DNMT3A_VE_mis_VAF_3	EDA2R:Q9HAV5:OID21451:v1:Oncology	45190	1333	43857	4.36292e-06	-0.0975923	-0.139231	-0.0559536	0.021244	0.206023	0.00945477	Oncology
JAK2_mis_VAF_10	PSMG3:Q9BT73:OID20549:v1:Inflammation	44757	19	44738	4.36292e-06	1.00806	0.577962	1.43816	0.219436	0.81921	-0.0129082	Inflammation
JAK2_mis_VAF_3	CHAC2:Q8WUX2:OID21230:v1:Oncology	43756	21	43735	4.36968e-06	0.986511	0.565578	1.40744	0.21476	1.09441	-0.00301029	Oncology
JAK2_mis_VAF_5	CHAC2:Q8WUX2:OID21230:v1:Oncology	43756	21	43735	4.36968e-06	0.986511	0.565578	1.40744	0.21476	1.09441	-0.00301029	Oncology
JAK2_mis_VAF_10	TRIAP1:O43715:OID21403:v1:Oncology	45190	19	45171	4.37059e-06	1.0321	0.59171	1.47249	0.224687	0.419428	-0.00765613	Oncology
CH_VE_VAF_3	KIR2DL3:P43628:OID21196:v1:Oncology	43756	1253	42503	4.39779e-06	-0.129268	-0.184441	-0.0740948	0.0281494	-0.0473545	0.0190412	Oncology
GNB1_mis_VAF_10	TNFRSF10C:O14798:OID20265:v1:Cardiometabolic	44941	19	44922	4.40773e-06	1.04261	0.597563	1.48765	0.227062	1.05549	-0.00850805	Cardiometabolic
TET2_VE_VAF_20	S100A12:P80511:OID21374:v1:Oncology	44214	78	44136	4.51733e-06	-0.506691	-0.723217	-0.290164	0.110472	-0.415192	0.00631119	Oncology
SF3B1_mis_VAF_3	CD209:Q9NNX6:OID20262:v1:Cardiometabolic	44929	28	44901	4.52584e-06	-0.8639	-1.23311	-0.494694	0.188369	-0.651382	0.000146697	Cardiometabolic
SF3B1_mis_VAF_5	CPXM1:Q96SM3:OID21479:v1:Oncology	44955	29	44926	4.5934e-06	-0.856509	-1.2228	-0.490214	0.186884	-0.770556	0.00842977	Oncology
JAK2_mis_VAF_10	KIFBP:Q96EK5:OID21320:v1:Oncology	44613	19	44594	4.60212e-06	1.04286	0.596829	1.48888	0.227563	0.599062	0.00388998	Oncology
SF3B1_mis_VAF_10	TNFRSF8:P28908:OID21049:v1:Neurology	45209	16	45193	4.61733e-06	1.12031	0.641084	1.59954	0.244501	1.38029	0.00850469	Neurology
SF3B1_mis_VAF_3	SSC5D:A1L4H1:OID20351:v1:Cardiometabolic	45001	30	44971	4.62922e-06	-0.786897	-1.12354	-0.450252	0.171756	-0.682713	2.44115e-05	Cardiometabolic
SRSF2_mis_VAF_5	CLEC11A:Q9Y240:OID21112:v1:Neurology	44755	28	44727	4.6375e-06	0.84849	0.485466	1.21151	0.185215	0.758181	-0.0158051	Neurology
JAK2_mis_VAF_3	PEBP1:P30086:OID21087:v1:Neurology	44827	22	44805	4.66001e-06	0.94313	0.539525	1.34674	0.205919	1.20448	-0.0147742	Neurology
JAK2_mis_VAF_5	PEBP1:P30086:OID21087:v1:Neurology	44827	22	44805	4.66001e-06	0.94313	0.539525	1.34674	0.205919	1.20448	-0.0147742	Neurology
SF3B1_mis_VAF_5	TNFRSF8:P28908:OID21049:v1:Neurology	45209	29	45180	4.66114e-06	0.846716	0.484366	1.20906	0.18487	0.945153	0.00850469	Neurology
IDH2_mis_VAF_3	CLEC6A:Q6EIG7:OID21228:v1:Oncology	43756	10	43746	4.66796e-06	1.37408	0.786009	1.96215	0.300033	1.64267	0.028953	Oncology
JAK2_mis_VAF_3	DTYMK:P23919:OID30308:v1:CardiometabolicII	45176	21	45155	4.67606e-06	0.969629	0.554619	1.38464	0.211738	0.971395	-0.00471554	CardiometabolicII
JAK2_mis_VAF_5	DTYMK:P23919:OID30308:v1:CardiometabolicII	45176	21	45155	4.67606e-06	0.969629	0.554619	1.38464	0.211738	0.971395	-0.00471554	CardiometabolicII
TET2_VE_mis_VAF_20	NADK:O95544:OID20178:v1:Cardiometabolic	44841	91	44750	4.71228e-06	-0.460606	-0.65782	-0.263393	0.100618	-0.359696	-0.0196543	Cardiometabolic
CH_VE_mis_VAF_20	CRISP3:P54108:OID30715:v1:InflammationII	44875	342	44533	4.71466e-06	0.240437	0.137489	0.343385	0.0525241	0.197054	0.0419892	InflammationII
CH_VE_VAF_10	CD300LF:Q8TDQ1:OID21469:v1:Oncology	45190	589	44601	4.71707e-06	0.178898	0.102297	0.255499	0.0390816	0.310147	0.0362709	Oncology
JAK2_mis_VAF_10	CRADD:P78560:OID20923:v1:Neurology	44414	17	44397	4.78528e-06	1.09604	0.62643	1.56565	0.239595	1.07609	0.00328953	Neurology
JAK2_mis_VAF_10	RABGAP1L:Q5R372:OID20447:v1:Inflammation	44021	19	44002	4.78833e-06	1.02375	0.585102	1.4624	0.223799	0.797683	0.00164751	Inflammation
JAK2_mis_VAF_10	SMAD2:Q15796:OID31353:v1:OncologyII	44991	18	44973	4.82296e-06	1.05916	0.605189	1.51314	0.231617	0.818358	-0.00163551	OncologyII
JAK2_mis_VAF_3	APEX1:P27695:OID21434:v1:Oncology	45047	22	45025	4.84574e-06	0.941192	0.537696	1.34469	0.205864	0.809705	-0.0225052	Oncology
JAK2_mis_VAF_5	APEX1:P27695:OID21434:v1:Oncology	45047	22	45025	4.84574e-06	0.941192	0.537696	1.34469	0.205864	0.809705	-0.0225052	Oncology
JAK2_mis_VAF_10	THPO:P40225:OID20098:v1:Cardiometabolic	44033	20	44013	4.90669e-06	-1.00657	-1.43834	-0.574797	0.220289	-1.19602	0.00232044	Cardiometabolic
CH_VE_mis_VAF_5	LAMA4:Q16363:OID20769:v1:Inflammation	45022	1834	43188	4.94822e-06	-0.107696	-0.15391	-0.0614814	0.0235786	-0.0359323	0.000780969	Inflammation
GNB1_mis_VAF_3	EPO:P01588:OID20522:v1:Inflammation	44757	21	44736	4.95838e-06	-0.973589	-1.39141	-0.555764	0.213174	-0.945139	-0.0256957	Inflammation
GNB1_mis_VAF_5	EPO:P01588:OID20522:v1:Inflammation	44757	21	44736	4.95838e-06	-0.973589	-1.39141	-0.555764	0.213174	-0.945139	-0.0256957	Inflammation
TET2_VE_mis_VAF_5	CLC:Q05315:OID20126:v1:Cardiometabolic	44770	465	44305	4.97654e-06	-0.206618	-0.295305	-0.117931	0.0452481	-0.0835167	0.00400043	Cardiometabolic
JAK2_mis_VAF_3	STK11:Q15831:OID20077:v1:Cardiometabolic	44033	23	44010	5.0125e-06	0.93063	0.531042	1.33022	0.203869	0.771774	-0.00356799	Cardiometabolic
JAK2_mis_VAF_5	STK11:Q15831:OID20077:v1:Cardiometabolic	44033	23	44010	5.0125e-06	0.93063	0.531042	1.33022	0.203869	0.771774	-0.00356799	Cardiometabolic
JAK2_mis_VAF_10	CHAC2:Q8WUX2:OID21230:v1:Oncology	43756	18	43738	5.05086e-06	1.0585	0.603849	1.51315	0.231963	1.2039	-0.00301029	Oncology
JAK2_mis_VAF_3	BLMH:Q13867:OID20336:v1:Cardiometabolic	45372	23	45349	5.08087e-06	0.925786	0.528029	1.32354	0.202936	0.872094	-0.00193692	Cardiometabolic
JAK2_mis_VAF_5	BLMH:Q13867:OID20336:v1:Cardiometabolic	45372	23	45349	5.08087e-06	0.925786	0.528029	1.32354	0.202936	0.872094	-0.00193692	Cardiometabolic
CH_VE_mis_VAF_10	LILRB1:Q8NHL6:OID20323:v1:Cardiometabolic	45372	974	44398	5.0843e-06	0.141122	0.0804881	0.201756	0.0309354	0.121891	-0.0269022	Cardiometabolic
SF3B1_mis_VAF_10	DKK1:O94907:OID21066:v1:Neurology	45209	16	45193	5.10075e-06	-1.12218	-1.60441	-0.639958	0.24603	-1.29507	0.00427661	Neurology
JAK2_mis_VAF_10	DRG2:P55039:OID21335:v1:Oncology	44613	19	44594	5.10119e-06	1.03597	0.590795	1.48115	0.227131	0.792337	-0.00295441	Oncology
SF3B1_mis_VAF_3	CD248:Q9HCU0:OID30394:v1:CardiometabolicII	45166	29	45137	5.12596e-06	0.814171	0.464226	1.16412	0.178542	1.17664	-0.00532394	CardiometabolicII
JAK2_mis_VAF_3	MANSC1:Q9H8J5:OID21492:v1:Oncology	44955	22	44933	5.17697e-06	0.954494	0.544049	1.36494	0.209409	1.17246	0.024534	Oncology
JAK2_mis_VAF_5	MANSC1:Q9H8J5:OID21492:v1:Oncology	44955	22	44933	5.17697e-06	0.954494	0.544049	1.36494	0.209409	1.17246	0.024534	Oncology
JAK2_mis_VAF_10	CDC37:Q16543:OID21470:v1:Oncology	44955	19	44936	5.19771e-06	1.03436	0.589491	1.47923	0.226973	0.694468	0.000684147	Oncology
CH_VE_mis_VAF_5	CD300LF:Q8TDQ1:OID21469:v1:Oncology	45190	1850	43340	5.21455e-06	0.102461	0.0583864	0.146535	0.0224866	0.213079	0.0325501	Oncology
TET2_VE_mis_VAF_20	KIR2DL3:P43628:OID21196:v1:Oncology	43756	92	43664	5.26443e-06	-0.463608	-0.663119	-0.264097	0.10179	-0.505616	0.0177867	Oncology
CH_VE_mis_VAF_3	CD86:P42081:OID31500:v1:OncologyII	44992	2206	42786	5.28307e-06	0.0965308	0.0549824	0.138079	0.021198	0.0467007	-0.0258949	OncologyII
JAK2_mis_VAF_3	IMPACT:Q9P2X3:OID31112:v1:NeurologyII	45057	21	45036	5.28412e-06	0.962566	0.548258	1.37687	0.21138	0.691413	-0.00750725	NeurologyII
JAK2_mis_VAF_5	IMPACT:Q9P2X3:OID31112:v1:NeurologyII	45057	21	45036	5.28412e-06	0.962566	0.548258	1.37687	0.21138	0.691413	-0.00750725	NeurologyII
GNB1_mis_VAF_20	TCL1A:P56279:OID20987:v1:Neurology	44424	14	44410	5.29909e-06	-1.16121	-1.66108	-0.661338	0.255035	-0.929342	-0.0392803	Neurology
TET2_VE_VAF_20	NADK:O95544:OID20178:v1:Cardiometabolic	44841	76	44765	5.31218e-06	-0.501148	-0.716905	-0.285391	0.110079	-0.396754	-0.0198013	Cardiometabolic
JAK2_mis_VAF_20	CDH6:P55285:OID20157:v1:Cardiometabolic	44841	7	44834	5.32381e-06	1.67232	0.952272	2.39237	0.367369	1.91869	0.0175097	Cardiometabolic
JAK2_mis_VAF_10	TGFB1:P01137:OID20621:v1:Inflammation	45243	20	45223	5.35676e-06	0.980626	0.558278	1.40297	0.215482	0.97616	0.0159056	Inflammation
CH_VE_VAF_3	PER3:P56645:OID30511:v1:InflammationII	43918	1250	42668	5.36844e-06	-0.129782	-0.185684	-0.0738805	0.0285209	-0.124129	-0.000650186	InflammationII
TET2_VE_VAF_5	DEFA1_DEFA1B:P59665:OID20344:v1:Cardiometabolic	43939	318	43621	5.40783e-06	-0.24916	-0.356518	-0.141802	0.054774	-0.0820848	0.0280139	Cardiometabolic
CH_VE_mis_VAF_20	TIMD4:Q96H15:OID20375:v1:Cardiometabolic	45001	338	44663	5.41483e-06	0.238967	0.135994	0.341939	0.0525364	0.276453	-0.000854401	Cardiometabolic
ASXL1_VE_VAF_10	ITGAM:P11215:OID21071:v1:Neurology	44827	87	44740	5.4513e-06	0.471046	0.268006	0.674085	0.103591	0.277838	-0.0275908	Neurology
TET2_VE_mis_VAF_20	S100A12:P80511:OID21374:v1:Oncology	44214	91	44123	5.4688e-06	-0.465079	-0.665577	-0.264582	0.102294	-0.399964	0.00631119	Oncology
SF3B1_mis_VAF_3	BDNF:P23560:OID30373:v1:CardiometabolicII	45166	29	45137	5.4881e-06	-0.84893	-1.21497	-0.482893	0.186752	-0.705438	0.00301446	CardiometabolicII
ASXL1_VE_VAF_10	SELPLG:Q14242:OID20560:v1:Inflammation	44757	86	44671	5.51028e-06	-0.464568	-0.664915	-0.26422	0.102217	-0.351509	0.0177676	Inflammation
IDH2_mis_VAF_5	FLT3LG:P49771:OID20661:v1:Inflammation	45320	9	45311	5.51058e-06	-1.42473	-2.03916	-0.810307	0.31348	-1.31526	0.000460606	Inflammation
IDH2_mis_VAF_10	FLT3LG:P49771:OID20661:v1:Inflammation	45320	9	45311	5.51058e-06	-1.42473	-2.03916	-0.810307	0.31348	-1.31526	0.000460606	Inflammation
TET2_VE_VAF_5	LILRB2:Q8N423:OID20301:v1:Cardiometabolic	45159	334	44825	5.52316e-06	0.242118	0.137692	0.346544	0.0532781	0.313256	0.0122368	Cardiometabolic
JAK2_mis_VAF_10	DTYMK:P23919:OID30308:v1:CardiometabolicII	45176	18	45158	5.5298e-06	1.03925	0.590991	1.4875	0.228699	1.01435	-0.00471554	CardiometabolicII
IDH2_mis_VAF_3	S100P:P25815:OID20103:v1:Cardiometabolic	44033	10	44023	5.56357e-06	-1.37588	-1.9695	-0.78226	0.302864	-1.17682	0.0158694	Cardiometabolic
JAK2_mis_VAF_3	CRADD:P78560:OID20923:v1:Neurology	44414	20	44394	5.56648e-06	1.00346	0.570511	1.43642	0.220892	0.81357	0.00328953	Neurology
JAK2_mis_VAF_5	CRADD:P78560:OID20923:v1:Neurology	44414	20	44394	5.56648e-06	1.00346	0.570511	1.43642	0.220892	0.81357	0.00328953	Neurology
CH_VE_mis_VAF_3	ANGPT1:Q15389:OID20740:v1:Inflammation	44663	2171	42492	5.59035e-06	-0.0999227	-0.143044	-0.0568016	0.0220003	-0.047573	0.0130885	Inflammation
CH_VE_mis_VAF_5	DDAH1:O94760:OID21299:v1:Oncology	44613	1834	42779	5.5944e-06	0.10515	0.0597717	0.150529	0.0231521	0.16722	0.00642588	Oncology
TET2_VE_mis_VAF_20	CCL22:O00626:OID20765:v1:Inflammation	44367	91	44276	5.60165e-06	0.452233	0.257057	0.64741	0.0995791	0.52354	-0.00564646	Inflammation
JAK2_mis_VAF_3	CEACAM8:P31997:OID20102:v1:Cardiometabolic	44033	23	44010	5.6279e-06	0.88758	0.504431	1.27073	0.195482	0.806072	0.0331658	Cardiometabolic
JAK2_mis_VAF_5	CEACAM8:P31997:OID20102:v1:Cardiometabolic	44033	23	44010	5.6279e-06	0.88758	0.504431	1.27073	0.195482	0.806072	0.0331658	Cardiometabolic
CH_VE_mis_VAF_5	CYB5R2:Q6BCY4:OID31512:v1:OncologyII	44577	1830	42747	5.6371e-06	0.104995	0.0596676	0.150323	0.0231261	0.168869	0.0101773	OncologyII
TET2_VE_VAF_20	OLFM4:Q6UX06:OID30665:v1:InflammationII	42814	75	42739	5.64786e-06	-0.51851	-0.742375	-0.294645	0.114216	-0.365729	0.017075	InflammationII
SRSF2_mis_VAF_20	PRG3:Q9Y2Y8:OID30383:v1:CardiometabolicII	45166	17	45149	5.70341e-06	-1.05842	-1.5156	-0.60124	0.233254	-0.985705	0.0367895	CardiometabolicII
SF3B1_mis_VAF_3	TNFRSF10C:O14798:OID20265:v1:Cardiometabolic	44941	28	44913	5.71134e-06	0.864381	0.490991	1.23777	0.190504	1.23445	-0.00850805	Cardiometabolic
TET2_VE_VAF_3	CLC:Q05315:OID20126:v1:Cardiometabolic	44770	362	44408	5.745e-06	-0.232317	-0.332699	-0.131934	0.0512149	-0.0935203	0.00400043	Cardiometabolic
JAK2_mis_VAF_10	DENR:O43583:OID30493:v1:InflammationII	43918	20	43898	5.79017e-06	1.00167	0.568699	1.43464	0.220901	1.04077	0.0031259	InflammationII
CH_VE_mis_VAF_20	CD300C:Q08708:OID21010:v1:Neurology	45209	344	44865	5.79775e-06	0.229467	0.130274	0.32866	0.0506083	0.31383	0.0290412	Neurology
TET2_VE_mis_VAF_3	PER3:P56645:OID30511:v1:InflammationII	43918	518	43400	5.82897e-06	-0.198517	-0.284352	-0.112681	0.0437931	-0.223216	-0.000650186	InflammationII
JAK2_mis_VAF_10	CA13:Q8N1Q1:OID20225:v1:Cardiometabolic	44353	20	44333	5.8623e-06	1.00565	0.570708	1.44059	0.221907	0.743009	-0.00438629	Cardiometabolic
JAK2_mis_VAF_3	AKR1B1:P15121:OID21244:v1:Oncology	43756	21	43735	5.87262e-06	0.978194	0.555093	1.4013	0.215866	1.04993	-0.0112637	Oncology
JAK2_mis_VAF_5	AKR1B1:P15121:OID21244:v1:Oncology	43756	21	43735	5.87262e-06	0.978194	0.555093	1.4013	0.215866	1.04993	-0.0112637	Oncology
JAK2_mis_VAF_3	STIP1:P31948:OID21077:v1:Neurology	44761	22	44739	5.87781e-06	0.938135	0.532342	1.34393	0.207035	0.956374	-0.0131042	Neurology
JAK2_mis_VAF_5	STIP1:P31948:OID21077:v1:Neurology	44761	22	44739	5.87781e-06	0.938135	0.532342	1.34393	0.207035	0.956374	-0.0131042	Neurology
TET2_VE_VAF_5	KIR2DL3:P43628:OID21196:v1:Oncology	43756	328	43428	6.01037e-06	-0.245791	-0.352219	-0.139363	0.0542995	-0.166229	0.0183889	Oncology
SRSF2_mis_VAF_20	IFNLR1:Q8IU57:OID20506:v1:Inflammation	44757	17	44740	6.01751e-06	1.03922	0.589209	1.48923	0.229594	1.65212	-0.0065153	Inflammation
SRSF2_mis_VAF_3	NPL:Q9BXD5:OID30329:v1:CardiometabolicII	45176	31	45145	6.03752e-06	-0.697926	-1.00019	-0.395658	0.154217	-0.215558	0.00123965	CardiometabolicII
JAK2_mis_VAF_10	MYDGF:Q969H8:OID30313:v1:CardiometabolicII	45176	18	45158	6.03977e-06	1.05028	0.595401	1.50516	0.232079	0.759523	0.00515307	CardiometabolicII
JAK2_mis_VAF_10	PEBP1:P30086:OID21087:v1:Neurology	44827	19	44808	6.04363e-06	1.00275	0.568444	1.43706	0.221583	1.27307	-0.0147007	Neurology
CH_VE_mis_VAF_20	SIGLEC7:Q9Y286:OID20190:v1:Cardiometabolic	44841	341	44500	6.07403e-06	0.226855	0.128578	0.325132	0.050141	0.42505	0.014434	Cardiometabolic
CH_mis_VAF_10	SIRPB1:O00241:OID20739:v1:Inflammation	44728	410	44318	6.08903e-06	0.217217	0.123104	0.311329	0.0480162	0.290382	0.0161418	Inflammation
JAK2_mis_VAF_10	NUMB:P49757:OID30568:v1:InflammationII	43918	20	43898	6.15018e-06	0.988968	0.560282	1.41765	0.218715	0.4492	-0.00437627	InflammationII
SF3B1_mis_VAF_10	TNFRSF10C:O14798:OID20265:v1:Cardiometabolic	44941	15	44926	6.19805e-06	1.1551	0.654218	1.65598	0.25555	1.73549	-0.00831246	Cardiometabolic
CH_VE_mis_VAF_10	CD300A:Q9UGN4:OID30576:v1:InflammationII	44227	950	43277	6.2007e-06	0.141759	0.0802876	0.203231	0.0313628	0.279246	0.0320767	InflammationII
JAK2_mis_VAF_10	FKBPL:Q9UIM3:OID31499:v1:OncologyII	44992	18	44974	6.20143e-06	1.04833	0.593735	1.50293	0.231935	0.774604	-0.00922461	OncologyII
JAK2_mis_VAF_10	TIA1:P31483:OID20068:v1:Cardiometabolic	43530	19	43511	6.21171e-06	1.0284	0.582415	1.47439	0.227542	0.528955	0.0021956	Cardiometabolic
TET2_VE_VAF_10	LCN2:P80188:OID20392:v1:Cardiometabolic	43492	189	43303	6.21611e-06	-0.309426	-0.443619	-0.175233	0.0684652	0.0577138	0.0357081	Cardiometabolic
TET2_VE_mis_VAF_3	VAT1:Q99536:OID21382:v1:Oncology	44613	528	44085	6.22251e-06	-0.195198	-0.279857	-0.11054	0.0431929	-0.0962286	0.00844478	Oncology
SF3B1_mis_VAF_3	NID2:Q14112:OID21085:v1:Neurology	44827	30	44797	6.26927e-06	-0.831995	-1.19296	-0.471027	0.184166	-0.860417	0.0132305	Neurology
JAK2_mis_VAF_10	LCN2:P80188:OID20392:v1:Cardiometabolic	43492	19	43473	6.30367e-06	0.972438	0.55043	1.39445	0.215308	1.06013	0.0355312	Cardiometabolic
TET2_VE_mis_VAF_10	HBEGF:Q99075:OID21465:v1:Oncology	45058	266	44792	6.32335e-06	-0.272157	-0.390283	-0.154032	0.0602675	-0.289589	0.016381	Oncology
JAK2_mis_VAF_20	TP53I3:Q53FA7:OID30632:v1:InflammationII	43401	6	43395	6.3393e-06	1.79713	1.01702	2.57723	0.398008	1.82867	-0.0133787	InflammationII
CH_VE_mis_VAF_5	KIR2DL3:P43628:OID21196:v1:Oncology	43756	1792	41964	6.37089e-06	-0.107146	-0.153667	-0.0606246	0.023735	0.00132954	0.0185143	Oncology
JAK2_mis_VAF_10	ABHD14B:Q96IU4:OID20921:v1:Neurology	44354	17	44337	6.39555e-06	1.07559	0.6085	1.54268	0.23831	1.15031	0.00455777	Neurology
SRSF2_mis_VAF_5	EDAR:Q9UNE0:OID20525:v1:Inflammation	44757	28	44729	6.50561e-06	0.845254	0.477895	1.21261	0.187426	0.92385	0.00949695	Inflammation
TET2_VE_mis_VAF_5	KIR2DS4:P43632:OID31432:v1:OncologyII	44992	479	44513	6.55774e-06	-0.208351	-0.298937	-0.117765	0.046217	-0.247766	-0.0108597	OncologyII
SF3B1_mis_VAF_3	EBI3_IL27:Q14213_Q8NEV9:OID21389:v1:Oncology	45122	30	45092	6.55973e-06	-0.800559	-1.14863	-0.452489	0.177585	-0.671137	0.00216629	Oncology
JAK2_mis_VAF_3	TPD52L2:O43399:OID30609:v1:InflammationII	44227	21	44206	6.56885e-06	0.975551	0.55137	1.39973	0.216417	0.823119	-0.00042199	InflammationII
JAK2_mis_VAF_5	TPD52L2:O43399:OID30609:v1:InflammationII	44227	21	44206	6.56885e-06	0.975551	0.55137	1.39973	0.216417	0.823119	-0.00042199	InflammationII
CH_VE_mis_VAF_10	GP1BA:P07359:OID20381:v1:Cardiometabolic	44618	964	43654	6.60551e-06	0.145234	0.0820681	0.2084	0.0322273	0.103942	0.0112483	Cardiometabolic
JAK2_mis_VAF_3	THOP1:P52888:OID20194:v1:Cardiometabolic	44630	23	44607	6.61441e-06	0.869163	0.491118	1.24721	0.192878	0.530635	-0.017385	Cardiometabolic
JAK2_mis_VAF_5	THOP1:P52888:OID20194:v1:Cardiometabolic	44630	23	44607	6.61441e-06	0.869163	0.491118	1.24721	0.192878	0.530635	-0.017385	Cardiometabolic
CH_VE_VAF_20	CA1:P00915:OID20409:v1:Cardiometabolic	43818	193	43625	6.61884e-06	-0.312922	-0.449032	-0.176811	0.0694434	-0.36255	-0.0105265	Cardiometabolic
JAK2_mis_VAF_10	SERPINH1:P50454:OID31322:v1:OncologyII	44430	18	44412	6.7121e-06	1.04428	0.589754	1.49881	0.2319	0.709559	-0.00371987	OncologyII
JAK2_mis_VAF_10	CRYZL1:O95825:OID30272:v1:CardiometabolicII	44032	16	44016	6.82136e-06	1.10613	0.624315	1.58794	0.245821	0.647363	0.000960056	CardiometabolicII
TET2_VE_VAF_3	CHAD:O15335:OID30660:v1:InflammationII	44227	362	43865	6.85693e-06	-0.225936	-0.324374	-0.127497	0.0502233	-0.166522	0.00610647	InflammationII
CH_mis_VAF_10	SELL:P14151:OID30752:v1:InflammationII	45241	417	44824	6.85714e-06	0.212967	0.120179	0.305756	0.0473407	0.152729	0.0167727	InflammationII
JAK2_mis_VAF_3	COMMD1:Q8N668:OID30222:v1:CardiometabolicII	44032	19	44013	6.86478e-06	1.01289	0.571556	1.45422	0.225167	0.456858	-0.0028677	CardiometabolicII
JAK2_mis_VAF_5	COMMD1:Q8N668:OID30222:v1:CardiometabolicII	44032	19	44013	6.86478e-06	1.01289	0.571556	1.45422	0.225167	0.456858	-0.0028677	CardiometabolicII
JAK2_mis_VAF_10	RBM17:Q96I25:OID31034:v1:NeurologyII	45084	18	45066	6.88171e-06	1.05097	0.592993	1.50895	0.233661	0.917917	-0.00209457	NeurologyII
JAK2_mis_VAF_10	AARSD1:Q9BTE6:OID21311:v1:Oncology	44613	19	44594	6.88207e-06	0.981074	0.553553	1.4086	0.218121	1.16291	-0.0114363	Oncology
JAK2_mis_VAF_3	RABGAP1L:Q5R372:OID20447:v1:Inflammation	44021	22	43999	6.91182e-06	0.935286	0.527635	1.34294	0.207983	0.758732	0.00164751	Inflammation
JAK2_mis_VAF_5	RABGAP1L:Q5R372:OID20447:v1:Inflammation	44021	22	43999	6.91182e-06	0.935286	0.527635	1.34294	0.207983	0.758732	0.00164751	Inflammation
SRSF2_mis_VAF_5	PRG3:Q9Y2Y8:OID30383:v1:CardiometabolicII	45166	28	45138	6.92168e-06	-0.817453	-1.17377	-0.461135	0.181793	-0.74569	0.0367895	CardiometabolicII
JAK2_mis_VAF_10	CD72:P21854:OID30641:v1:InflammationII	44227	18	44209	6.93828e-06	0.988836	0.557767	1.41991	0.219931	0.623908	-0.0205052	InflammationII
CH_mis_VAF_20	CD300LF:Q8TDQ1:OID21469:v1:Oncology	45190	151	45039	6.98586e-06	0.345195	0.194663	0.495727	0.0768014	0.413279	0.0390193	Oncology
CH_mis_VAF_5	CEACAM8:P31997:OID20102:v1:Cardiometabolic	44033	791	43242	7.00907e-06	0.151899	0.0856488	0.218149	0.0338007	0.245799	0.0299955	Cardiometabolic
CH_VE_mis_VAF_5	PPBP:P02775:OID30761:v1:InflammationII	44959	1840	43119	7.00969e-06	-0.107115	-0.153834	-0.0603973	0.0238356	-0.0889692	0.00593653	InflammationII
JAK2_mis_VAF_10	PPCDC:Q96CD2:OID21027:v1:Neurology	45209	19	45190	7.01181e-06	0.99675	0.562013	1.43149	0.221803	1.2233	-0.0208864	Neurology
JAK2_mis_VAF_10	RWDD1:Q9H446:OID21015:v1:Neurology	45209	19	45190	7.08838e-06	1.01094	0.569784	1.45209	0.225075	0.774803	-9.71953e-05	Neurology
GNB1_mis_VAF_10	EPO:P01588:OID20522:v1:Inflammation	44757	20	44737	7.10423e-06	-0.981013	-1.40915	-0.552875	0.218436	-0.972324	-0.0256957	Inflammation
TET2_VE_mis_VAF_5	KITLG:P21583:OID20196:v1:Cardiometabolic	44841	467	44374	7.16085e-06	-0.203408	-0.292214	-0.114602	0.0453087	-0.209121	-0.0150712	Cardiometabolic
JAK2_mis_VAF_3	CD300A:Q9UGN4:OID30576:v1:InflammationII	44227	21	44206	7.19592e-06	0.931125	0.524512	1.33774	0.207454	1.08505	0.0361252	InflammationII
JAK2_mis_VAF_5	CD300A:Q9UGN4:OID30576:v1:InflammationII	44227	21	44206	7.19592e-06	0.931125	0.524512	1.33774	0.207454	1.08505	0.0361252	InflammationII
JAK2_mis_VAF_10	SYAP1:Q96A49:OID30636:v1:InflammationII	44227	18	44209	7.23663e-06	1.04004	0.585742	1.49433	0.231782	1.05107	0.00573412	InflammationII
CH_mis_VAF_10	SIGLEC5:O15389:OID21082:v1:Neurology	44827	411	44416	7.25075e-06	0.217535	0.122505	0.312565	0.0484842	0.278271	0.024858	Neurology
JAK2_mis_VAF_10	PLCB2:Q00722:OID31155:v1:NeurologyII	45057	18	45039	7.25083e-06	1.04612	0.589122	1.50311	0.233159	0.517808	0.00494793	NeurologyII
TET2_VE_mis_VAF_10	LAMA4:Q16363:OID20769:v1:Inflammation	45022	268	44754	7.35167e-06	-0.269587	-0.387433	-0.151741	0.060125	-0.1227	0.000780969	Inflammation
JAK2_mis_VAF_10	RAPGEF2:Q9Y4G8:OID31337:v1:OncologyII	44430	18	44412	7.47536e-06	1.03999	0.585014	1.49497	0.23213	0.864369	-0.000840367	OncologyII
JAK2_mis_VAF_10	DCTPP1:Q9H773:OID20148:v1:Cardiometabolic	44841	20	44821	7.47575e-06	0.953121	0.536146	1.3701	0.212741	1.19084	-0.00169085	Cardiometabolic
ASXL1_VE_VAF_10	EBI3_IL27:Q14213_Q8NEV9:OID21389:v1:Oncology	45122	85	45037	7.49243e-06	0.465694	0.261939	0.66945	0.103956	0.514776	0.00216629	Oncology
JAK2_mis_VAF_10	VNN2:O95498:OID21310:v1:Oncology	44613	19	44594	7.50128e-06	0.999274	0.562036	1.43651	0.223078	0.953191	0.0166809	Oncology
CH_mis_VAF_20	CD300C:Q08708:OID21010:v1:Neurology	45209	151	45058	7.60807e-06	0.341462	0.191953	0.490972	0.0762798	0.376287	0.0301351	Neurology
TET2_VE_mis_VAF_10	IGSF21:Q96ID5:OID30210:v1:CardiometabolicII	44032	263	43769	7.65013e-06	0.262949	0.147787	0.378111	0.0587558	0.181634	-0.0138901	CardiometabolicII
CH_VE_mis_VAF_5	TNFSF13B:Q9Y275:OID20272:v1:Cardiometabolic	45297	1851	43446	7.65874e-06	0.0996257	0.0559907	0.143261	0.0222626	0.2162	-0.000897299	Cardiometabolic
TET2_VE_VAF_5	LILRB1:Q8NHL6:OID20323:v1:Cardiometabolic	45372	336	45036	7.73655e-06	0.23361	0.131242	0.335979	0.0522283	0.25706	-0.026212	Cardiometabolic
TET2_VE_mis_VAF_5	LAMA4:Q16363:OID20769:v1:Inflammation	45022	475	44547	7.74201e-06	-0.203113	-0.29212	-0.114106	0.0454115	-0.105431	0.000780969	Inflammation
SF3B1_mis_VAF_5	CD36:P16671:OID30485:v1:InflammationII	43918	28	43890	7.7701e-06	-0.822499	-1.18299	-0.462005	0.183924	-0.738763	0.0077773	InflammationII
CH_mis_VAF_3	PER3:P56645:OID30511:v1:InflammationII	43918	973	42945	7.78759e-06	-0.143708	-0.2067	-0.0807151	0.0321387	-0.184672	-0.000650186	InflammationII
TET2_VE_VAF_10	SELL:P14151:OID30752:v1:InflammationII	45241	203	45038	7.79699e-06	0.301547	0.16936	0.433735	0.067442	0.156561	0.0169184	InflammationII
TET2_VE_mis_VAF_20	OLFM4:Q6UX06:OID30665:v1:InflammationII	42814	90	42724	7.80196e-06	-0.466281	-0.670688	-0.261875	0.104288	-0.262498	0.017075	InflammationII
TET2_VE_mis_VAF_10	SIGLEC6:O43699:OID21394:v1:Oncology	45190	267	44923	7.81885e-06	0.269278	0.15122	0.387336	0.060233	0.255324	-0.00330548	Oncology
CH_VE_mis_VAF_5	NID2:Q14112:OID21085:v1:Neurology	44827	1839	42988	7.83343e-06	-0.106464	-0.153144	-0.0597834	0.0238162	-0.0808653	0.0156318	Neurology
SRSF2_mis_VAF_3	SPARC:P09486:OID21511:v1:Oncology	44955	30	44925	7.84531e-06	-0.810467	-1.16585	-0.455082	0.181317	-0.689412	0.00967595	Oncology
CH_VE_mis_VAF_10	ADGRE1:Q14246:OID31483:v1:OncologyII	44992	968	44024	7.90522e-06	0.141304	0.0793205	0.203288	0.031624	0.161889	-0.0194507	OncologyII
JAK2_mis_VAF_10	GCNT1:Q02742:OID21379:v1:Oncology	44613	19	44594	7.93022e-06	0.982482	0.551448	1.41352	0.219913	1.04501	0.0259525	Oncology
SF3B1_mis_VAF_3	CLEC4M:Q9H2X3:OID30405:v1:CardiometabolicII	45101	29	45072	7.9304e-06	-0.832562	-1.19782	-0.4673	0.186357	-0.658012	-0.00528301	CardiometabolicII
JAK2_mis_VAF_3	SMAD2:Q15796:OID31353:v1:OncologyII	44991	21	44970	7.97451e-06	0.957784	0.537473	1.37809	0.214443	0.760856	-0.00172094	OncologyII
JAK2_mis_VAF_5	SMAD2:Q15796:OID31353:v1:OncologyII	44991	21	44970	7.97451e-06	0.957784	0.537473	1.37809	0.214443	0.760856	-0.00172094	OncologyII
CH_VE_mis_VAF_10	SIGLEC10:Q96LC7:OID20537:v1:Inflammation	44757	969	43788	8.03104e-06	0.138655	0.0777872	0.199522	0.0310545	0.267522	0.00530057	Inflammation
JAK2_mis_VAF_10	LRCH4:O75427:OID30191:v1:CardiometabolicII	43683	18	43665	8.08942e-06	1.00664	0.564587	1.44869	0.225535	0.569576	-0.00912214	CardiometabolicII
SRSF2_mis_VAF_3	TMPRSS15:P98073:OID21364:v1:Oncology	44613	31	44582	8.12596e-06	-0.787852	-1.1339	-0.441801	0.176555	-0.856352	0.00253587	Oncology
CH_VE_mis_VAF_10	VSIG4:Q9Y279:OID21144:v1:Neurology	44766	964	43802	8.14766e-06	0.129042	0.0723553	0.185729	0.0289216	0.337922	0.00157022	Neurology
TET2_VE_mis_VAF_10	LILRB1:Q8NHL6:OID20323:v1:Cardiometabolic	45372	267	45105	8.16667e-06	0.260289	0.145934	0.374644	0.0583439	0.243208	-0.0255944	Cardiometabolic
JAK2_mis_VAF_3	RABEP1:Q15276:OID30647:v1:InflammationII	44227	21	44206	8.20579e-06	0.942203	0.528162	1.35624	0.211243	0.580881	-0.0127593	InflammationII
JAK2_mis_VAF_5	RABEP1:Q15276:OID30647:v1:InflammationII	44227	21	44206	8.20579e-06	0.942203	0.528162	1.35624	0.211243	0.580881	-0.0127593	InflammationII
JAK2_mis_VAF_3	GPI:P06744:OID30680:v1:InflammationII	45229	23	45206	8.27465e-06	0.913018	0.51164	1.3144	0.204783	0.623695	0.00121431	InflammationII
JAK2_mis_VAF_5	GPI:P06744:OID30680:v1:InflammationII	45229	23	45206	8.27465e-06	0.913018	0.51164	1.3144	0.204783	0.623695	0.00121431	InflammationII
JAK2_mis_VAF_10	NUDT5:Q9UKK9:OID21115:v1:Neurology	44827	19	44808	8.35094e-06	0.994775	0.557262	1.43229	0.223219	1.02341	-0.000220502	Neurology
JAK2_mis_VAF_3	YES1:P07947:OID21348:v1:Oncology	44613	22	44591	8.42478e-06	0.932878	0.522415	1.34334	0.209418	0.785544	0.00145258	Oncology
JAK2_mis_VAF_5	YES1:P07947:OID21348:v1:Oncology	44613	22	44591	8.42478e-06	0.932878	0.522415	1.34334	0.209418	0.785544	0.00145258	Oncology
CH_mis_VAF_10	CLEC4C:Q8WTT0:OID20547:v1:Inflammation	44757	416	44341	8.46933e-06	0.2168	0.121384	0.312215	0.0486809	0.157382	0.00186501	Inflammation
JAK2_mis_VAF_3	ARSB:P15848:OID21331:v1:Oncology	44613	22	44591	8.47626e-06	0.932587	0.522131	1.34304	0.209415	0.689843	-0.0236621	Oncology
JAK2_mis_VAF_5	ARSB:P15848:OID21331:v1:Oncology	44613	22	44591	8.47626e-06	0.932587	0.522131	1.34304	0.209415	0.689843	-0.0236621	Oncology
CH_VE_VAF_10	TNFSF13B:Q9Y275:OID20272:v1:Cardiometabolic	45297	589	44708	8.49546e-06	0.172348	0.0964848	0.248211	0.0387054	0.301538	0.00676617	Cardiometabolic
CH_VE_VAF_5	BDNF:P23560:OID30373:v1:CardiometabolicII	45166	1108	44058	8.55684e-06	-0.134678	-0.19398	-0.0753754	0.030256	-0.128724	0.00301446	CardiometabolicII
TET2_VE_mis_VAF_10	CXCL12:P48061:OID20464:v1:Inflammation	44021	252	43769	8.5702e-06	-0.276876	-0.398801	-0.154951	0.062206	-0.126019	0.022468	Inflammation
JAK2_mis_VAF_3	SIRT2:Q8IXJ6:OID21375:v1:Oncology	44613	22	44591	8.5789e-06	0.93801	0.524928	1.35109	0.210755	0.738578	-0.0102667	Oncology
JAK2_mis_VAF_5	SIRT2:Q8IXJ6:OID21375:v1:Oncology	44613	22	44591	8.5789e-06	0.93801	0.524928	1.35109	0.210755	0.738578	-0.0102667	Oncology
TET2_VE_mis_VAF_10	CD163:Q86VB7:OID20360:v1:Cardiometabolic	45001	265	44736	8.60145e-06	0.25664	0.143606	0.369674	0.0576699	0.39548	-0.0159902	Cardiometabolic
SRSF2_mis_VAF_3	HBEGF:Q99075:OID21465:v1:Oncology	45058	31	45027	8.64693e-06	-0.782575	-1.12734	-0.437812	0.175898	-1.02478	0.0151133	Oncology
CH_VE_mis_VAF_10	ADAM8:P78325:OID21039:v1:Neurology	45131	971	44160	8.64944e-06	0.139545	0.0780678	0.201023	0.0313659	0.246069	0.00547629	Neurology
CH_mis_VAF_20	CD14:P08571:OID20378:v1:Cardiometabolic	43934	149	43785	8.66168e-06	0.348966	0.195217	0.502716	0.0784429	0.353177	0.0197081	Cardiometabolic
JAK2_mis_VAF_3	CIAPIN1:Q6FI81:OID21501:v1:Oncology	44955	22	44933	8.75119e-06	0.92902	0.519503	1.33854	0.208935	0.734012	0.00134386	Oncology
JAK2_mis_VAF_5	CIAPIN1:Q6FI81:OID21501:v1:Oncology	44955	22	44933	8.75119e-06	0.92902	0.519503	1.33854	0.208935	0.734012	0.00134386	Oncology
CH_mis_VAF_3	APP:P05067:OID21070:v1:Neurology	44757	989	43768	8.77795e-06	-0.142317	-0.20506	-0.0795737	0.0320116	-0.120548	0.00848996	Neurology
JAK2_mis_VAF_3	FKBPL:Q9UIM3:OID31499:v1:OncologyII	44992	21	44971	8.92892e-06	0.953883	0.532997	1.37477	0.214736	0.497614	-0.00922461	OncologyII
JAK2_mis_VAF_5	FKBPL:Q9UIM3:OID31499:v1:OncologyII	44992	21	44971	8.92892e-06	0.953883	0.532997	1.37477	0.214736	0.497614	-0.00922461	OncologyII
PPM1D_VE_VAF_10	FGF19:O95750:OID20715:v1:Inflammation	45022	33	44989	9.00467e-06	-0.762466	-1.09903	-0.425902	0.171715	-0.53804	0.00661388	Inflammation
JAK2_mis_VAF_3	LCN2:P80188:OID20392:v1:Cardiometabolic	43492	22	43470	9.02997e-06	0.888345	0.496164	1.28053	0.20009	1.05477	0.0354427	Cardiometabolic
JAK2_mis_VAF_5	LCN2:P80188:OID20392:v1:Cardiometabolic	43492	22	43470	9.02997e-06	0.888345	0.496164	1.28053	0.20009	1.05477	0.0354427	Cardiometabolic
JAK2_mis_VAF_20	PDE5A:O76074:OID30584:v1:InflammationII	44227	6	44221	9.04707e-06	1.78358	0.9961	2.57105	0.401769	1.24913	0.00268088	InflammationII
JAK2_mis_VAF_3	DNAJB1:P25685:OID21363:v1:Oncology	44613	22	44591	9.07383e-06	0.9219	0.514809	1.32899	0.207698	0.488393	-0.0167424	Oncology
JAK2_mis_VAF_5	DNAJB1:P25685:OID21363:v1:Oncology	44613	22	44591	9.07383e-06	0.9219	0.514809	1.32899	0.207698	0.488393	-0.0167424	Oncology
JAK2_mis_VAF_3	UBE2L6:O14933:OID30321:v1:CardiometabolicII	45176	21	45155	9.21256e-06	0.942393	0.525945	1.35884	0.212472	0.962241	0.0082158	CardiometabolicII
JAK2_mis_VAF_5	UBE2L6:O14933:OID30321:v1:CardiometabolicII	45176	21	45155	9.21256e-06	0.942393	0.525945	1.35884	0.212472	0.962241	0.0082158	CardiometabolicII
JAK2_mis_VAF_10	MINK1:Q8N4C8:OID31156:v1:NeurologyII	45057	18	45039	9.24005e-06	1.03063	0.575122	1.48613	0.232398	0.926143	-0.00216928	NeurologyII
SRSF2_mis_VAF_20	PLA2G7:Q13093:OID21105:v1:Neurology	44827	17	44810	9.25472e-06	-1.01165	-1.45879	-0.564496	0.228136	-0.801918	0.0329465	Neurology
JAK2_mis_VAF_10	HNRNPUL1:Q9BUJ2:OID31037:v1:NeurologyII	45084	18	45066	9.27724e-06	0.999445	0.557636	1.44125	0.225411	0.71167	-0.013944	NeurologyII
JAK2_mis_VAF_10	SSNA1:O43805:OID31453:v1:OncologyII	44992	18	44974	9.33619e-06	1.02336	0.570839	1.47588	0.230876	1.14544	-0.00195227	OncologyII
JAK2_mis_VAF_10	MANF:P55145:OID20707:v1:Inflammation	45022	19	45003	9.37493e-06	1.00859	0.562513	1.45468	0.227591	0.621347	-0.00370961	Inflammation
SRSF2_mis_VAF_10	LILRA2:Q8N149:OID21152:v1:Neurology	44827	21	44806	9.40364e-06	0.895444	0.499348	1.29154	0.202088	0.647675	0.0223461	Neurology
JAK2_mis_VAF_10	CSF3R:Q99062:OID30527:v1:InflammationII	43918	20	43898	9.47325e-06	0.957823	0.533983	1.38166	0.216243	1.12812	0.012854	InflammationII
CH_mis_VAF_5	PPBP:P02775:OID30761:v1:InflammationII	44959	806	44153	9.5837e-06	-0.156906	-0.226377	-0.087435	0.035444	-0.144442	0.00593653	InflammationII
CH_VE_mis_VAF_10	TCL1A:P56279:OID20987:v1:Neurology	44424	954	43470	9.65368e-06	-0.139016	-0.200588	-0.0774444	0.031414	-0.0948556	-0.0384141	Neurology
SRSF2_mis_VAF_20	PAPPA:Q13219:OID20421:v1:Inflammation	44021	16	44005	9.77276e-06	1.04677	0.582864	1.51067	0.236683	1.11462	0.0151527	Inflammation
GNB1_mis_VAF_20	OSM:P13725:OID20574:v1:Inflammation	44550	15	44535	9.80098e-06	1.0845	0.603807	1.56519	0.245249	1.23252	0.0121308	Inflammation
CH_VE_mis_VAF_5	IL10:P22301:OID20431:v1:Inflammation	44021	1794	42227	9.85963e-06	0.107386	0.0597748	0.154998	0.0242915	0.129164	-0.00781329	Inflammation
JAK2_mis_VAF_10	MDH1:P40925:OID30669:v1:InflammationII	44936	20	44916	9.92232e-06	0.961266	0.534939	1.38759	0.217512	0.702935	-0.0233686	InflammationII
TET2_VE_mis_VAF_3	APP:P05067:OID21070:v1:Neurology	44757	526	44231	9.95001e-06	-0.192847	-0.278388	-0.107307	0.0436428	-0.1811	0.00848996	Neurology
SRSF2_mis_VAF_20	NPL:Q9BXD5:OID30329:v1:CardiometabolicII	45176	17	45159	9.96407e-06	-0.919962	-1.32805	-0.511869	0.208209	-0.532117	0.00123965	CardiometabolicII
JAK2_mis_VAF_10	SLITRK2:Q9H156:OID21409:v1:Oncology	45190	19	45171	9.99169e-06	0.950278	0.52868	1.37188	0.215099	0.601956	0.0175005	Oncology
TET2_VE_mis_VAF_10	DEFA1_DEFA1B:P59665:OID20344:v1:Cardiometabolic	43939	255	43684	1.00135e-05	-0.269057	-0.388439	-0.149676	0.0609086	-0.0800396	0.0277137	Cardiometabolic
CH_VE_VAF_20	TPSAB1:Q15661:OID20642:v1:Inflammation	45243	206	45037	1.00213e-05	0.306352	0.170417	0.442288	0.0693542	0.455352	0.010223	Inflammation
TET2_mis_VAF_10	PRG2:P13727:OID30381:v1:CardiometabolicII	45166	73	45093	1.00459e-05	-0.492149	-0.710552	-0.273745	0.111429	-0.357669	0.03623	CardiometabolicII
TET2_VE_mis_VAF_20	TNFSF13B:Q9Y275:OID20272:v1:Cardiometabolic	45297	91	45206	1.00931e-05	0.430826	0.239592	0.622061	0.0975676	0.405327	0.00948241	Cardiometabolic
TET2_mis_VAF_10	CLC:Q05315:OID20126:v1:Cardiometabolic	44770	69	44701	1.01142e-05	-0.514146	-0.742386	-0.285905	0.116448	-0.518471	0.00400043	Cardiometabolic
TET2_VE_VAF_20	LILRA5:A6NI73:OID20209:v1:Cardiometabolic	44765	76	44689	1.01814e-05	0.468519	0.260465	0.676572	0.106149	0.547478	-0.0193652	Cardiometabolic
JAK2_mis_VAF_10	GNPDA2:Q8TDQ7:OID30597:v1:InflammationII	44227	18	44209	1.02149e-05	1.02449	0.569473	1.4795	0.232147	0.966068	0.0065533	InflammationII
JAK2_mis_VAF_3	LMNB2:Q03252:OID31109:v1:NeurologyII	45057	21	45036	1.02199e-05	0.873319	0.485435	1.2612	0.197898	0.98611	0.00672726	NeurologyII
JAK2_mis_VAF_5	LMNB2:Q03252:OID31109:v1:NeurologyII	45057	21	45036	1.02199e-05	0.873319	0.485435	1.2612	0.197898	0.98611	0.00672726	NeurologyII
CH_mis_VAF_20	CFP:P27918:OID30784:v1:InflammationII	45241	152	45089	1.02264e-05	0.33498	0.186194	0.483766	0.0759105	0.425087	-0.0200743	InflammationII
CH_mis_VAF_20	CEACAM8:P31997:OID20102:v1:Cardiometabolic	44033	145	43888	1.02376e-05	0.345393	0.191974	0.498811	0.0782741	0.615303	0.0319925	Cardiometabolic
JAK2_mis_VAF_10	FARSA:Q9Y285:OID30887:v1:NeurologyII	43988	18	43970	1.02869e-05	1.02947	0.572084	1.48685	0.233356	0.96469	-0.00431789	NeurologyII
TET2_VE_mis_VAF_3	KIR3DL1:P43629:OID21185:v1:Oncology	43756	515	43241	1.03953e-05	-0.196335	-0.283609	-0.10906	0.0445274	-0.228085	-0.0128443	Oncology
SF3B1_mis_VAF_10	EBI3_IL27:Q14213_Q8NEV9:OID21389:v1:Oncology	45122	16	45106	1.04385e-05	-1.05373	-1.52223	-0.585229	0.239028	-0.991808	0.00216629	Oncology
JAK2_mis_VAF_10	HCLS1:P14317:OID20648:v1:Inflammation	45320	20	45300	1.04824e-05	0.967351	0.537167	1.39754	0.21948	0.756188	-0.010085	Inflammation
TET2_VE_mis_VAF_3	CCL5:P13501:OID20412:v1:Cardiometabolic	45000	529	44471	1.05659e-05	-0.189922	-0.274414	-0.10543	0.0431077	-0.203004	-0.00275855	Cardiometabolic
JAK2_mis_VAF_10	PDIA4:P13667:OID30375:v1:CardiometabolicII	45166	18	45148	1.06289e-05	1.02592	0.569382	1.48247	0.232928	0.949454	0.00104534	CardiometabolicII
TET2_VE_VAF_3	LILRB1:Q8NHL6:OID20323:v1:Cardiometabolic	45372	368	45004	1.07441e-05	0.21969	0.121875	0.317506	0.0499054	0.229865	-0.0261272	Cardiometabolic
TET2_VE_VAF_5	LILRA5:A6NI73:OID20209:v1:Cardiometabolic	44765	332	44433	1.07455e-05	0.225213	0.124938	0.325488	0.0511604	0.383507	-0.0207644	Cardiometabolic
JAK2_mis_VAF_3	CD274:Q9NZQ7:OID20966:v1:Neurology	44486	20	44466	1.07574e-05	0.939684	0.521271	1.3581	0.213474	0.900047	0.018026	Neurology
JAK2_mis_VAF_5	CD274:Q9NZQ7:OID20966:v1:Neurology	44486	20	44466	1.07574e-05	0.939684	0.521271	1.3581	0.213474	0.900047	0.018026	Neurology
CH_VE_mis_VAF_20	PER3:P56645:OID30511:v1:InflammationII	43918	334	43584	1.08136e-05	-0.239272	-0.34584	-0.132704	0.0543708	-0.344027	-0.000650186	InflammationII
CH_VE_mis_VAF_20	SCARF1:Q14162:OID20297:v1:Cardiometabolic	45372	340	45032	1.08428e-05	0.235604	0.130655	0.340552	0.0535446	0.312704	0.00290539	Cardiometabolic
CH_mis_VAF_20	SIGLEC7:Q9Y286:OID20190:v1:Cardiometabolic	44841	152	44689	1.08439e-05	0.330023	0.183016	0.477031	0.0750032	0.482943	0.0153652	Cardiometabolic
TET2_mis_VAF_3	ESM1:Q9NQ30:OID20758:v1:Inflammation	44795	177	44618	1.08713e-05	-0.313408	-0.453031	-0.173784	0.0712359	-0.146827	0.0333869	Inflammation
CH_VE_mis_VAF_10	LAMP3:Q9UQV4:OID20638:v1:Inflammation	45243	972	44271	1.10286e-05	0.128911	0.0714401	0.186382	0.0293216	0.345091	0.0133071	Inflammation
TET2_mis_VAF_10	ESM1:Q9NQ30:OID20758:v1:Inflammation	44795	72	44723	1.11639e-05	-0.489981	-0.708554	-0.271407	0.111516	-0.48839	0.0332642	Inflammation
CH_mis_VAF_10	MMP8:P22894:OID21019:v1:Neurology	45131	416	44715	1.12016e-05	0.210831	0.116766	0.304895	0.0479916	0.19776	0.00601175	Neurology
JAK2_mis_VAF_10	PCYT2:Q99447:OID31519:v1:OncologyII	44992	18	44974	1.12114e-05	1.02223	0.566129	1.47832	0.2327	0.511947	-0.00178145	OncologyII
SRSF2_mis_VAF_20	BST1:Q10588:OID21051:v1:Neurology	45209	17	45192	1.12404e-05	1.0589	0.586376	1.53141	0.241079	0.996936	0.0108132	Neurology
SRSF2_mis_VAF_20	APOC1:P02654:OID30749:v1:InflammationII	45168	17	45151	1.12609e-05	-0.986103	-1.42618	-0.546027	0.224526	-1.37999	0.03419	InflammationII
JAK2_mis_VAF_10	LARP1:Q6PKG0:OID31372:v1:OncologyII	44991	18	44973	1.13022e-05	1.01652	0.562788	1.47025	0.231494	0.961972	-0.00219695	OncologyII
TET2_VE_mis_VAF_20	LILRB2:Q8N423:OID20301:v1:Cardiometabolic	45159	91	45068	1.13192e-05	0.444977	0.246343	0.643611	0.101343	0.53311	0.0138426	Cardiometabolic
JAK2_mis_VAF_10	DPY30:Q9C005:OID21410:v1:Oncology	45047	19	45028	1.13778e-05	0.952654	0.527288	1.37802	0.217021	0.728338	-0.00307196	Oncology
JAK2_mis_VAF_3	EVI5:O60447:OID30519:v1:InflammationII	43918	23	43895	1.16041e-05	0.899577	0.497519	1.30164	0.20513	0.520752	0.00265076	InflammationII
JAK2_mis_VAF_5	EVI5:O60447:OID30519:v1:InflammationII	43918	23	43895	1.16041e-05	0.899577	0.497519	1.30164	0.20513	0.520752	0.00265076	InflammationII
GNB1_mis_VAF_3	PRG2:P13727:OID30381:v1:CardiometabolicII	45166	19	45147	1.16133e-05	0.95716	0.529348	1.38497	0.21827	1.20118	0.0353056	CardiometabolicII
GNB1_mis_VAF_5	PRG2:P13727:OID30381:v1:CardiometabolicII	45166	19	45147	1.16133e-05	0.95716	0.529348	1.38497	0.21827	1.20118	0.0353056	CardiometabolicII
TET2_VE_mis_VAF_10	CLEC4M:Q9H2X3:OID30405:v1:CardiometabolicII	45101	268	44833	1.16259e-05	-0.265155	-0.383675	-0.146635	0.0604688	-0.203405	-0.00406572	CardiometabolicII
SRSF2_mis_VAF_10	KIF22:Q14807:OID30175:v1:CardiometabolicII	43683	20	43663	1.16531e-05	0.962177	0.532051	1.3923	0.21945	1.48351	0.000854403	CardiometabolicII
ASXL1_VE_VAF_3	LGALS3:P17931:OID20284:v1:Cardiometabolic	44938	205	44733	1.16791e-05	-0.287669	-0.416281	-0.159056	0.0656181	-0.21434	-0.00479101	Cardiometabolic
CH_VE_VAF_3	APP:P05067:OID21070:v1:Neurology	44757	1282	43475	1.1724e-05	-0.123934	-0.179354	-0.0685145	0.0282751	-0.101389	0.00848996	Neurology
JAK2_mis_VAF_10	LMNB2:Q03252:OID31109:v1:NeurologyII	45057	18	45039	1.1781e-05	0.936675	0.51772	1.35563	0.213751	1.08603	0.00672726	NeurologyII
CH_VE_mis_VAF_10	SERPINH1:P50454:OID31322:v1:OncologyII	44430	955	43475	1.18245e-05	0.141853	0.0783934	0.205312	0.0323768	0.105563	-0.0058826	OncologyII
JAK2_mis_VAF_3	DCTD:P32321:OID30657:v1:InflammationII	44227	21	44206	1.18854e-05	0.945969	0.522672	1.36927	0.215966	0.648995	-0.00328904	InflammationII
JAK2_mis_VAF_5	DCTD:P32321:OID30657:v1:InflammationII	44227	21	44206	1.18854e-05	0.945969	0.522672	1.36927	0.215966	0.648995	-0.00328904	InflammationII
JAK2_mis_VAF_3	FARSA:Q9Y285:OID30887:v1:NeurologyII	43988	21	43967	1.19077e-05	0.946255	0.522791	1.36972	0.216051	0.954833	-0.00431789	NeurologyII
JAK2_mis_VAF_5	FARSA:Q9Y285:OID30887:v1:NeurologyII	43988	21	43967	1.19077e-05	0.946255	0.522791	1.36972	0.216051	0.954833	-0.00431789	NeurologyII
TET2_VE_mis_VAF_20	KIR2DL2:P43627:OID31431:v1:OncologyII	44991	93	44898	1.19838e-05	-0.442815	-0.641045	-0.244585	0.101137	-0.487959	0.00966671	OncologyII
TET2_VE_mis_VAF_10	NADK:O95544:OID20178:v1:Cardiometabolic	44841	261	44580	1.19921e-05	-0.260875	-0.377662	-0.144088	0.0595847	-0.161377	-0.0195072	Cardiometabolic
CH_VE_VAF_20	CD244:Q9BZW8:OID20628:v1:Inflammation	45320	206	45114	1.20639e-05	0.300048	0.165684	0.434411	0.0685523	0.274325	0.0124367	Inflammation
TET2_VE_VAF_10	VWF:P04275:OID20256:v1:Cardiometabolic	45372	199	45173	1.21804e-05	-0.304238	-0.440543	-0.167933	0.069543	-0.187177	-0.006634	Cardiometabolic
CH_VE_VAF_5	CD86:P42081:OID31500:v1:OncologyII	44992	1104	43888	1.21824e-05	0.129182	0.0713051	0.187059	0.0295287	0.0820507	-0.0248696	OncologyII
JAK2_mis_VAF_20	DCTPP1:Q9H773:OID20148:v1:Cardiometabolic	44841	7	44834	1.22941e-05	1.57213	0.867453	2.2768	0.359524	1.37142	-0.00169085	Cardiometabolic
TET2_mis_VAF_10	CD1C:P29017:OID21483:v1:Oncology	44955	72	44883	1.25252e-05	0.491929	0.271227	0.712632	0.112602	0.375602	-0.0112887	Oncology
JAK2_mis_VAF_3	HPSE:Q9Y251:OID30409:v1:CardiometabolicII	44575	20	44555	1.25744e-05	0.962983	0.53086	1.39511	0.220469	0.953184	-0.00347253	CardiometabolicII
JAK2_mis_VAF_5	HPSE:Q9Y251:OID30409:v1:CardiometabolicII	44575	20	44555	1.25744e-05	0.962983	0.53086	1.39511	0.220469	0.953184	-0.00347253	CardiometabolicII
SF3B1_mis_VAF_5	BDNF:P23560:OID30373:v1:CardiometabolicII	45166	28	45138	1.26416e-05	-0.830483	-1.20325	-0.457716	0.190185	-0.698458	0.00301446	CardiometabolicII
SRSF2_mis_VAF_20	DDAH1:O94760:OID21299:v1:Oncology	44613	17	44596	1.26735e-05	1.0194	0.561779	1.47702	0.233477	1.31191	0.00642588	Oncology
CH_mis_VAF_20	QPCT:Q16769:OID20320:v1:Cardiometabolic	44881	150	44731	1.26763e-05	0.341501	0.188196	0.494806	0.0782163	0.392627	0.0207386	Cardiometabolic
CH_mis_VAF_10	AXL:P30530:OID20363:v1:Cardiometabolic	45001	415	44586	1.28833e-05	0.209889	0.11559	0.304188	0.0481113	0.203772	-0.0109121	Cardiometabolic
TET2_VE_mis_VAF_5	PER3:P56645:OID30511:v1:InflammationII	43918	462	43456	1.29574e-05	-0.202187	-0.293051	-0.111322	0.046359	-0.227743	-0.000650186	InflammationII
BRAF_mis_VAF_3	LYVE1:Q9Y5Y7:OID30728:v1:InflammationII	45241	5	45236	1.29729e-05	1.89611	1.04393	2.74829	0.434783	1.68618	-0.0178894	InflammationII
BRAF_mis_VAF_5	LYVE1:Q9Y5Y7:OID30728:v1:InflammationII	45241	5	45236	1.29729e-05	1.89611	1.04393	2.74829	0.434783	1.68618	-0.0178894	InflammationII
CH_mis_VAF_3	CEACAM8:P31997:OID20102:v1:Cardiometabolic	44033	971	43062	1.3066e-05	0.133214	0.073321	0.193106	0.0305571	0.199348	0.0299206	Cardiometabolic
PPM1D_VE_VAF_3	EDA2R:Q9HAV5:OID21451:v1:Oncology	45190	87	45103	1.30825e-05	0.358163	0.197123	0.519203	0.0821624	1.01166	0.0132952	Oncology
TET2_VE_VAF_3	LCN2:P80188:OID20392:v1:Cardiometabolic	43492	349	43143	1.32345e-05	-0.22066	-0.319933	-0.121388	0.0506486	0.039526	0.0357081	Cardiometabolic
JAK2_mis_VAF_10	LZTFL1:Q9NQ48:OID30637:v1:InflammationII	44227	18	44209	1.32578e-05	1.01732	0.559598	1.47504	0.233528	0.862875	-0.00446814	InflammationII
CH_VE_VAF_20	CLC:Q05315:OID20126:v1:Cardiometabolic	44770	201	44569	1.33976e-05	-0.297782	-0.431833	-0.163731	0.0683928	-0.100794	0.00400043	Cardiometabolic
TET2_VE_mis_VAF_5	LILRB1:Q8NHL6:OID20323:v1:Cardiometabolic	45372	476	44896	1.34094e-05	0.191299	0.105179	0.27742	0.0439385	0.24043	-0.0267569	Cardiometabolic
SF3B1_mis_VAF_5	TNFSF14:O43557:OID20953:v1:Neurology	44486	29	44457	1.34971e-05	-0.80696	-1.17036	-0.44356	0.185407	-0.942574	0.0125438	Neurology
JAK2_mis_VAF_3	SLITRK2:Q9H156:OID21409:v1:Oncology	45190	22	45168	1.35054e-05	0.869996	0.478196	1.2618	0.199896	0.601694	0.0175005	Oncology
JAK2_mis_VAF_5	SLITRK2:Q9H156:OID21409:v1:Oncology	45190	22	45168	1.35054e-05	0.869996	0.478196	1.2618	0.199896	0.601694	0.0175005	Oncology
TET2_VE_VAF_10	TNFSF13B:Q9Y275:OID20272:v1:Cardiometabolic	45297	198	45099	1.35387e-05	0.288399	0.158503	0.418295	0.0662729	0.374229	0.0082698	Cardiometabolic
JAK2_mis_VAF_3	ARF6:P62330:OID31523:v1:OncologyII	44992	21	44971	1.35482e-05	0.939948	0.516578	1.36332	0.216004	0.693419	-0.0035385	OncologyII
JAK2_mis_VAF_5	ARF6:P62330:OID31523:v1:OncologyII	44992	21	44971	1.35482e-05	0.939948	0.516578	1.36332	0.216004	0.693419	-0.0035385	OncologyII
JAK2_mis_VAF_10	CD300A:Q9UGN4:OID30576:v1:InflammationII	44227	18	44209	1.35799e-05	0.974985	0.535782	1.41419	0.224081	0.971149	0.0361252	InflammationII
CH_mis_VAF_5	CRISP3:P54108:OID30715:v1:InflammationII	44875	809	44066	1.36239e-05	0.14965	0.082226	0.217074	0.0343998	0.154371	0.041389	InflammationII
JAK2_mis_VAF_10	PPM1F:P49593:OID30350:v1:CardiometabolicII	45176	18	45158	1.37466e-05	1.01326	0.556531	1.46998	0.233021	0.785066	0.00520169	CardiometabolicII
JAK2_mis_VAF_10	TBCB:Q99426:OID20993:v1:Neurology	44486	17	44469	1.38262e-05	1.04352	0.573016	1.51402	0.24005	0.762792	0.00328402	Neurology
CH_VE_VAF_10	OSCAR:Q8IYS5:OID20776:v1:Inflammation	44870	589	44281	1.39581e-05	0.175606	0.0963906	0.254821	0.0404156	0.258077	0.00626842	Inflammation
JAK2_mis_VAF_3	MDH1:P40925:OID30669:v1:InflammationII	44936	23	44913	1.41037e-05	0.880846	0.483291	1.2784	0.202833	0.663831	-0.0233686	InflammationII
JAK2_mis_VAF_5	MDH1:P40925:OID30669:v1:InflammationII	44936	23	44913	1.41037e-05	0.880846	0.483291	1.2784	0.202833	0.663831	-0.0233686	InflammationII
SRSF2_mis_VAF_5	TNFSF13B:Q9Y275:OID20272:v1:Cardiometabolic	45297	28	45269	1.41513e-05	0.763224	0.418697	1.10775	0.175778	0.979718	0.00948241	Cardiometabolic
JAK2_mis_VAF_3	SSNA1:O43805:OID31453:v1:OncologyII	44992	21	44971	1.42964e-05	0.927644	0.508679	1.34661	0.213756	1.03736	-0.00195227	OncologyII
JAK2_mis_VAF_5	SSNA1:O43805:OID31453:v1:OncologyII	44992	21	44971	1.42964e-05	0.927644	0.508679	1.34661	0.213756	1.03736	-0.00195227	OncologyII
JAK2_mis_VAF_10	FABP5:Q01469:OID21043:v1:Neurology	45058	19	45039	1.4311e-05	0.960126	0.526468	1.39378	0.221252	1.0797	0.00234031	Neurology
JAK2_mis_VAF_3	CD72:P21854:OID30641:v1:InflammationII	44227	21	44206	1.43295e-05	0.883548	0.484452	1.28264	0.203618	0.536341	-0.0205672	InflammationII
JAK2_mis_VAF_5	CD72:P21854:OID30641:v1:InflammationII	44227	21	44206	1.43295e-05	0.883548	0.484452	1.28264	0.203618	0.536341	-0.0205672	InflammationII
CH_VE_mis_VAF_20	GP1BA:P07359:OID20381:v1:Cardiometabolic	44618	336	44282	1.43691e-05	0.234452	0.128536	0.340367	0.0540382	0.114069	0.0125036	Cardiometabolic
TET2_VE_mis_VAF_3	LILRB1:Q8NHL6:OID20323:v1:Cardiometabolic	45372	536	44836	1.44039e-05	0.179686	0.098501	0.260871	0.0414205	0.207569	-0.0269022	Cardiometabolic
JAK2_mis_VAF_10	BOLA1:Q9Y3E2:OID30837:v1:NeurologyII	43766	18	43748	1.47829e-05	1.00112	0.548201	1.45403	0.231077	1.04476	0.00976339	NeurologyII
JAK2_mis_VAF_10	SCAMP3:O14828:OID21332:v1:Oncology	44613	19	44594	1.48265e-05	0.968576	0.530316	1.40684	0.2236	0.39401	-0.00646281	Oncology
JAK2_mis_VAF_3	ACRBP:Q8NEB7:OID31385:v1:OncologyII	44991	21	44970	1.4848e-05	0.936469	0.512705	1.36023	0.216204	0.917979	0.00861702	OncologyII
JAK2_mis_VAF_5	ACRBP:Q8NEB7:OID31385:v1:OncologyII	44991	21	44970	1.4848e-05	0.936469	0.512705	1.36023	0.216204	0.917979	0.00861702	OncologyII
TET2_VE_mis_VAF_5	TNFSF13B:Q9Y275:OID20272:v1:Cardiometabolic	45297	474	44823	1.48797e-05	0.186723	0.10222	0.271227	0.0431139	0.288911	0.00676617	Cardiometabolic
TET2_VE_mis_VAF_10	CHAD:O15335:OID30660:v1:InflammationII	44227	263	43964	1.49417e-05	-0.254077	-0.369086	-0.139067	0.0586778	-0.22344	0.00610647	InflammationII
JAK2_mis_VAF_10	KYAT1:Q16773:OID20232:v1:Cardiometabolic	44766	20	44746	1.49456e-05	0.949936	0.519935	1.37994	0.219386	1.28658	-0.00324005	Cardiometabolic
SF3B1_mis_VAF_5	BGN:P21810:OID21198:v1:Oncology	43683	29	43654	1.49517e-05	0.801627	0.438753	1.1645	0.185138	0.746786	-0.0238734	Oncology
SF3B1_mis_VAF_5	THPO:P40225:OID20098:v1:Cardiometabolic	44033	28	44005	1.49755e-05	-0.821012	-1.19269	-0.449333	0.189631	-1.16671	0.00232044	Cardiometabolic
JAK2_mis_VAF_3	FADD:Q13158:OID20151:v1:Cardiometabolic	44840	23	44817	1.4991e-05	0.895164	0.489893	1.30043	0.206769	0.278816	-0.00198495	Cardiometabolic
JAK2_mis_VAF_5	FADD:Q13158:OID20151:v1:Cardiometabolic	44840	23	44817	1.4991e-05	0.895164	0.489893	1.30043	0.206769	0.278816	-0.00198495	Cardiometabolic
JAK2_mis_VAF_10	CASC3:O15234:OID30921:v1:NeurologyII	43988	18	43970	1.52136e-05	1.00528	0.549816	1.46075	0.232378	0.835333	-0.00504171	NeurologyII
SRSF2_mis_VAF_5	BPIFA2:Q96DR5:OID30279:v1:CardiometabolicII	42682	28	42654	1.52544e-05	-0.768421	-1.11662	-0.420224	0.17765	-1.17586	-0.0362204	CardiometabolicII
CH_VE_VAF_3	CD86:P42081:OID31500:v1:OncologyII	44992	1287	43705	1.52894e-05	0.118562	0.064831	0.172292	0.0274134	0.0700461	-0.0248696	OncologyII
JAK2_mis_VAF_20	BNIP3L:O60238:OID30525:v1:InflammationII	43918	7	43911	1.53598e-05	1.57968	0.863619	2.29573	0.365331	1.05764	-0.0109033	InflammationII
TET2_VE_VAF_3	LILRB2:Q8N423:OID20301:v1:Cardiometabolic	45159	366	44793	1.55476e-05	0.219934	0.120177	0.31969	0.0508958	0.303262	0.0122368	Cardiometabolic
CH_VE_VAF_10	KIR2DL2:P43627:OID31431:v1:OncologyII	44991	592	44399	1.56265e-05	-0.174802	-0.254108	-0.0954956	0.0404621	-0.0231556	0.00959348	OncologyII
JAK2_mis_VAF_3	TXNDC5:Q8NBS9:OID21012:v1:Neurology	45209	22	45187	1.56324e-05	0.905055	0.49443	1.31568	0.209501	0.504004	0.00532147	Neurology
JAK2_mis_VAF_5	TXNDC5:Q8NBS9:OID21012:v1:Neurology	45209	22	45187	1.56324e-05	0.905055	0.49443	1.31568	0.209501	0.504004	0.00532147	Neurology
JAK2_mis_VAF_3	CLEC6A:Q6EIG7:OID21228:v1:Oncology	43756	21	43735	1.58187e-05	0.894021	0.488157	1.29988	0.207071	0.817356	0.0288526	Oncology
JAK2_mis_VAF_5	CLEC6A:Q6EIG7:OID21228:v1:Oncology	43756	21	43735	1.58187e-05	0.894021	0.488157	1.29988	0.207071	0.817356	0.0288526	Oncology
SRSF2_mis_VAF_3	FLT3LG:P49771:OID20661:v1:Inflammation	45320	31	45289	1.58387e-05	-0.729613	-1.06086	-0.398364	0.169003	-0.247948	0.000460606	Inflammation
JAK2_mis_VAF_10	STAT2:P52630:OID30536:v1:InflammationII	43918	20	43898	1.58577e-05	0.945421	0.516169	1.37467	0.219004	0.523512	0.00325094	InflammationII
JAK2_mis_VAF_3	VTI1A:Q96AJ9:OID30640:v1:InflammationII	44227	21	44206	1.58923e-05	0.919832	0.502151	1.33751	0.213101	0.5142	-0.00958179	InflammationII
JAK2_mis_VAF_5	VTI1A:Q96AJ9:OID30640:v1:InflammationII	44227	21	44206	1.58923e-05	0.919832	0.502151	1.33751	0.213101	0.5142	-0.00958179	InflammationII
TET2_VE_VAF_5	LCN2:P80188:OID20392:v1:Cardiometabolic	43492	317	43175	1.6048e-05	-0.229288	-0.333456	-0.12512	0.0531464	0.0613585	0.0355312	Cardiometabolic
ASXL1_VE_VAF_5	TNFSF10:P50591:OID20611:v1:Inflammation	45320	176	45144	1.60949e-05	-0.318436	-0.463126	-0.173745	0.0738211	-0.315128	-0.00698187	Inflammation
JAK2_mis_VAF_20	ST13:P50502:OID30624:v1:InflammationII	44227	6	44221	1.61257e-05	1.70154	0.928322	2.47476	0.394496	1.94997	-0.0150929	InflammationII
SF3B1_mis_VAF_3	BGN:P21810:OID21198:v1:Oncology	43683	30	43653	1.6142e-05	0.784602	0.428043	1.14116	0.181916	0.745243	-0.0238734	Oncology
JAK2_mis_VAF_3	NUDT5:Q9UKK9:OID21115:v1:Neurology	44827	22	44805	1.6184e-05	0.894579	0.487986	1.30117	0.207443	0.794873	-0.000220502	Neurology
JAK2_mis_VAF_5	NUDT5:Q9UKK9:OID21115:v1:Neurology	44827	22	44805	1.6184e-05	0.894579	0.487986	1.30117	0.207443	0.794873	-0.000220502	Neurology
JAK2_mis_VAF_10	DNM3:Q9UQ16:OID31000:v1:NeurologyII	45084	18	45066	1.6212e-05	0.986967	0.538343	1.43559	0.228888	0.966052	0.0133472	NeurologyII
JAK2_mis_VAF_3	MANF:P55145:OID20707:v1:Inflammation	45022	22	45000	1.62451e-05	0.911914	0.497362	1.32647	0.211504	0.550838	-0.00370961	Inflammation
JAK2_mis_VAF_5	MANF:P55145:OID20707:v1:Inflammation	45022	22	45000	1.62451e-05	0.911914	0.497362	1.32647	0.211504	0.550838	-0.00370961	Inflammation
SF3B1_mis_VAF_10	MFAP4:P55083:OID30598:v1:InflammationII	44227	15	44212	1.62725e-05	1.07034	0.583725	1.55695	0.248269	1.40289	-0.00791859	InflammationII
SRSF2_mis_VAF_5	IFNLR1:Q8IU57:OID20506:v1:Inflammation	44757	28	44729	1.64523e-05	0.77103	0.420295	1.12177	0.178945	0.82031	-0.00677297	Inflammation
JAK2_mis_VAF_10	CASP3:P42574:OID20305:v1:Cardiometabolic	45372	20	45352	1.67011e-05	0.951212	0.51818	1.38424	0.220933	0.569236	-0.00179165	Cardiometabolic
TET2_VE_VAF_10	GRN:P28799:OID21159:v1:Neurology	44617	199	44418	1.67191e-05	0.295377	0.160902	0.429853	0.0686094	0.403199	-0.012334	Neurology
SRSF2_mis_VAF_20	BPIFA2:Q96DR5:OID30279:v1:CardiometabolicII	42682	17	42665	1.67273e-05	-0.981293	-1.42805	-0.534533	0.227937	-1.38826	-0.036259	CardiometabolicII
ASXL1_VE_VAF_10	TIMD4:Q96H15:OID20375:v1:Cardiometabolic	45001	88	44913	1.67458e-05	0.441494	0.240479	0.642508	0.102557	0.377927	-0.000854401	Cardiometabolic
JAK2_mis_VAF_3	HPCAL1:P37235:OID20615:v1:Inflammation	45320	23	45297	1.67728e-05	0.889778	0.484624	1.29493	0.20671	0.393538	-9.69697e-05	Inflammation
JAK2_mis_VAF_5	HPCAL1:P37235:OID20615:v1:Inflammation	45320	23	45297	1.67728e-05	0.889778	0.484624	1.29493	0.20671	0.393538	-9.69697e-05	Inflammation
IDH2_mis_VAF_5	CLEC6A:Q6EIG7:OID21228:v1:Oncology	43756	9	43747	1.68529e-05	1.36101	0.741134	1.98089	0.316261	1.62904	0.028953	Oncology
IDH2_mis_VAF_10	CLEC6A:Q6EIG7:OID21228:v1:Oncology	43756	9	43747	1.68529e-05	1.36101	0.741134	1.98089	0.316261	1.62904	0.028953	Oncology
JAK2_mis_VAF_20	UBXN1:Q04323:OID30654:v1:InflammationII	44227	6	44221	1.68765e-05	1.71136	0.931857	2.49086	0.397701	1.46536	-0.00675188	InflammationII
SF3B1_mis_VAF_20	TNFRSF10C:O14798:OID20265:v1:Cardiometabolic	44941	5	44936	1.68997e-05	1.90415	1.03677	2.77153	0.442535	1.87292	-0.00819021	Cardiometabolic
TET2_VE_mis_VAF_10	RNASE3:P12724:OID20203:v1:Cardiometabolic	44630	259	44371	1.69111e-05	-0.259619	-0.377885	-0.141354	0.0603391	-0.139011	0.00381619	Cardiometabolic
CH_VE_mis_VAF_5	CD300C:Q08708:OID21010:v1:Neurology	45209	1855	43354	1.69529e-05	0.0959629	0.0522428	0.139683	0.022306	0.1706	0.0251519	Neurology
JAK2_mis_VAF_10	SEMA4D:Q92854:OID21020:v1:Neurology	45209	19	45190	1.6977e-05	0.977945	0.532367	1.42352	0.227334	0.906033	-6.07471e-05	Neurology
JAK2_mis_VAF_3	NAA80:Q93015:OID30893:v1:NeurologyII	43988	21	43967	1.69953e-05	0.923975	0.502965	1.34498	0.214799	0.553752	0.0132785	NeurologyII
JAK2_mis_VAF_5	NAA80:Q93015:OID30893:v1:NeurologyII	43988	21	43967	1.69953e-05	0.923975	0.502965	1.34498	0.214799	0.553752	0.0132785	NeurologyII
JAK2_mis_VAF_10	LILRA5:A6NI73:OID20209:v1:Cardiometabolic	44765	20	44745	1.70116e-05	0.889339	0.48409	1.29459	0.206758	0.729462	-0.0190215	Cardiometabolic
GNB1_mis_VAF_3	CRISP3:P54108:OID30715:v1:InflammationII	44875	20	44855	1.70127e-05	0.928106	0.505191	1.35102	0.215771	0.903352	0.0426016	InflammationII
GNB1_mis_VAF_5	CRISP3:P54108:OID30715:v1:InflammationII	44875	20	44855	1.70127e-05	0.928106	0.505191	1.35102	0.215771	0.903352	0.0426016	InflammationII
TET2_VE_mis_VAF_20	EGFL7:Q9UHF1:OID21252:v1:Oncology	43756	92	43664	1.70388e-05	0.424944	0.231292	0.618595	0.0988008	0.427505	0.0069614	Oncology
TET2_VE_mis_VAF_20	CDA:P32320:OID30345:v1:CardiometabolicII	45099	93	45006	1.70656e-05	-0.424093	-0.617373	-0.230813	0.0986113	-0.336795	-0.0111024	CardiometabolicII
CH_VE_mis_VAF_10	GFRA2:O00451:OID21330:v1:Oncology	44613	963	43650	1.71044e-05	0.139204	0.0757547	0.202654	0.0323719	0.152545	0.00876485	Oncology
JAK2_mis_VAF_10	CLEC7A:Q9BXN2:OID20636:v1:Inflammation	45320	20	45300	1.71753e-05	0.924325	0.502926	1.34572	0.214998	0.699842	0.0237841	Inflammation
SRSF2_mis_VAF_3	IFNLR1:Q8IU57:OID20506:v1:Inflammation	44757	31	44726	1.72323e-05	0.731015	0.397689	1.06434	0.170063	0.606587	-0.00677297	Inflammation
JAK2_mis_VAF_10	HSPB1:P04792:OID20230:v1:Cardiometabolic	44134	19	44115	1.72642e-05	0.97452	0.530119	1.41892	0.226733	1.00692	-0.00582671	Cardiometabolic
GNB1_mis_VAF_3	TNFRSF10C:O14798:OID20265:v1:Cardiometabolic	44941	20	44921	1.74639e-05	0.950696	0.516901	1.38449	0.221322	1.03985	-0.00850805	Cardiometabolic
GNB1_mis_VAF_5	TNFRSF10C:O14798:OID20265:v1:Cardiometabolic	44941	20	44921	1.74639e-05	0.950696	0.516901	1.38449	0.221322	1.03985	-0.00850805	Cardiometabolic
JAK2_mis_VAF_10	OGFR:Q9NZT2:OID21360:v1:Oncology	44613	19	44594	1.75762e-05	0.935528	0.508513	1.36254	0.217863	1.02807	0.00460397	Oncology
CH_VE_VAF_5	SIGLEC6:O43699:OID21394:v1:Oncology	45190	1104	44086	1.76029e-05	0.129126	0.0701826	0.188069	0.0300728	0.213253	-0.00330548	Oncology
CH_VE_VAF_10	LAG3:P18627:OID21315:v1:Oncology	44613	582	44031	1.76446e-05	0.170995	0.09293	0.24906	0.0398288	0.392627	-0.0101929	Oncology
CH_mis_VAF_20	LMNB2:Q03252:OID31109:v1:NeurologyII	45057	149	44908	1.76799e-05	0.320641	0.174242	0.467041	0.0746928	0.454895	0.00672726	NeurologyII
JAK2_mis_VAF_10	NT5C1A:Q9BXI3:OID31102:v1:NeurologyII	45057	18	45039	1.7848e-05	0.875993	0.475835	1.27615	0.204161	0.862942	0.00316862	NeurologyII
TET2_VE_mis_VAF_3	GRN:P28799:OID21159:v1:Neurology	44617	526	44091	1.7957e-05	0.182254	0.0989733	0.265535	0.0424899	0.30449	-0.0144267	Neurology
TET2_VE_VAF_20	CCL22:O00626:OID20765:v1:Inflammation	44367	77	44290	1.79594e-05	0.464252	0.252111	0.676393	0.108234	0.52354	-0.0054731	Inflammation
CH_VE_mis_VAF_10	AXL:P30530:OID20363:v1:Cardiometabolic	45001	968	44033	1.80482e-05	0.136109	0.0738975	0.19832	0.0317401	0.155157	-0.0123037	Cardiometabolic
TET2_VE_VAF_10	IL1R2:P27930:OID20757:v1:Inflammation	44728	201	44527	1.8071e-05	0.28946	0.157148	0.421773	0.0675056	0.304346	0.00208799	Inflammation
JAK2_mis_VAF_10	GGCT:O75223:OID30304:v1:CardiometabolicII	45103	18	45085	1.81646e-05	0.993456	0.539226	1.44769	0.231748	0.97107	-0.0123681	CardiometabolicII
SRSF2_mis_VAF_5	FLT3LG:P49771:OID20661:v1:Inflammation	45320	28	45292	1.8165e-05	-0.762321	-1.11087	-0.41377	0.17783	-0.218238	0.000460606	Inflammation
JAK2_mis_VAF_10	HARS1:P12081:OID21086:v1:Neurology	44827	19	44808	1.82723e-05	0.970812	0.5268	1.41482	0.226535	0.68413	0.000392004	Neurology
JAK2_mis_VAF_3	CDC37:Q16543:OID21470:v1:Oncology	44955	22	44933	1.84538e-05	0.903498	0.49006	1.31694	0.210936	0.522942	0.000684147	Oncology
JAK2_mis_VAF_5	CDC37:Q16543:OID21470:v1:Oncology	44955	22	44933	1.84538e-05	0.903498	0.49006	1.31694	0.210936	0.522942	0.000684147	Oncology
JAK2_mis_VAF_10	AKR1B1:P15121:OID21244:v1:Oncology	43756	18	43738	1.84539e-05	0.998706	0.541702	1.45571	0.233163	0.899221	-0.0111132	Oncology
CH_VE_mis_VAF_20	LILRA5:A6NI73:OID20209:v1:Cardiometabolic	44765	341	44424	1.84678e-05	0.215888	0.117094	0.314681	0.0504044	0.241619	-0.0202489	Cardiometabolic
IDH2_mis_VAF_5	CD300E:Q496F6:OID21418:v1:Oncology	45046	9	45037	1.84985e-05	1.28586	0.697383	1.87435	0.300243	1.43754	0.00377937	Oncology
IDH2_mis_VAF_10	CD300E:Q496F6:OID21418:v1:Oncology	45046	9	45037	1.84985e-05	1.28586	0.697383	1.87435	0.300243	1.43754	0.00377937	Oncology
JAK2_mis_VAF_10	SPART:Q8N0X7:OID30656:v1:InflammationII	44227	18	44209	1.85034e-05	0.98555	0.534503	1.4366	0.230124	0.587963	-0.00628024	InflammationII
CH_VE_mis_VAF_5	HBZ:P02008:OID30307:v1:CardiometabolicII	45176	1848	43328	1.85075e-05	0.100864	0.0547022	0.147027	0.023552	0.113868	0.00138549	CardiometabolicII
JAK2_mis_VAF_3	TRIAP1:O43715:OID21403:v1:Oncology	45190	22	45168	1.86063e-05	0.894018	0.484743	1.30329	0.208812	0.203792	-0.00765613	Oncology
JAK2_mis_VAF_5	TRIAP1:O43715:OID21403:v1:Oncology	45190	22	45168	1.86063e-05	0.894018	0.484743	1.30329	0.208812	0.203792	-0.00765613	Oncology
GNB1_mis_VAF_10	VNN2:O95498:OID21310:v1:Oncology	44613	20	44593	1.87819e-05	0.93051	0.504322	1.3567	0.217441	1.04229	0.0167424	Oncology
JAK2_mis_VAF_3	PPCDC:Q96CD2:OID21027:v1:Neurology	45209	22	45187	1.89146e-05	0.881777	0.47776	1.28579	0.206129	0.724165	-0.0209228	Neurology
JAK2_mis_VAF_5	PPCDC:Q96CD2:OID21027:v1:Neurology	45209	22	45187	1.89146e-05	0.881777	0.47776	1.28579	0.206129	0.724165	-0.0209228	Neurology
TET2_VE_mis_VAF_10	FCRL1:Q96LA6:OID20172:v1:Cardiometabolic	44841	261	44580	1.89524e-05	-0.253623	-0.369841	-0.137405	0.0592945	-0.231114	-0.0181102	Cardiometabolic
CH_VE_VAF_10	SUOX:P51687:OID31031:v1:NeurologyII	45084	594	44490	1.91151e-05	0.168368	0.0911818	0.245553	0.0393801	0.210801	0.0088168	NeurologyII
ASXL1_VE_VAF_20	CD86:P42081:OID31500:v1:OncologyII	44992	34	44958	1.92711e-05	0.706075	0.382248	1.0299	0.165217	0.557284	-0.022453	OncologyII
TET2_VE_mis_VAF_5	HBEGF:Q99075:OID21465:v1:Oncology	45058	472	44586	1.95329e-05	-0.194294	-0.283466	-0.105122	0.0454955	-0.168913	0.0166248	Oncology
JAK2_mis_VAF_3	GGCT:O75223:OID30304:v1:CardiometabolicII	45103	21	45082	1.97163e-05	0.915865	0.49532	1.33641	0.214562	0.855737	-0.0123681	CardiometabolicII
JAK2_mis_VAF_5	GGCT:O75223:OID30304:v1:CardiometabolicII	45103	21	45082	1.97163e-05	0.915865	0.49532	1.33641	0.214562	0.855737	-0.0123681	CardiometabolicII
JAK2_mis_VAF_10	THOP1:P52888:OID20194:v1:Cardiometabolic	44630	20	44610	1.98419e-05	0.882629	0.477211	1.28805	0.206844	0.468233	-0.017385	Cardiometabolic
JAK2_mis_VAF_10	PPP1R2:P41236:OID20176:v1:Cardiometabolic	44841	20	44821	1.99648e-05	0.942408	0.509392	1.37542	0.220925	0.678935	-0.0019359	Cardiometabolic
SRSF2_mis_VAF_20	TCOF1:Q13428:OID30316:v1:CardiometabolicII	45176	17	45159	1.99663e-05	0.996098	0.53841	1.45379	0.233512	1.35523	-0.000802126	CardiometabolicII
GNB1_mis_VAF_3	OLR1:P78380:OID20183:v1:Cardiometabolic	44413	21	44392	1.99758e-05	0.908537	0.491072	1.326	0.21299	1.37028	0.00749647	Cardiometabolic
GNB1_mis_VAF_5	OLR1:P78380:OID20183:v1:Cardiometabolic	44413	21	44392	1.99758e-05	0.908537	0.491072	1.326	0.21299	1.37028	0.00749647	Cardiometabolic
JAK2_mis_VAF_3	SIAE:Q9HAT2:OID21503:v1:Oncology	44876	22	44854	2.0087e-05	0.884105	0.477748	1.29046	0.207323	0.531815	0.00168873	Oncology
JAK2_mis_VAF_5	SIAE:Q9HAT2:OID21503:v1:Oncology	44876	22	44854	2.0087e-05	0.884105	0.477748	1.29046	0.207323	0.531815	0.00168873	Oncology
CH_VE_mis_VAF_20	SCRN1:Q12765:OID20542:v1:Inflammation	44757	343	44414	2.0098e-05	0.228563	0.123507	0.33362	0.0535998	0.242626	0.00468707	Inflammation
SRSF2_mis_VAF_5	CRISP3:P54108:OID30715:v1:InflammationII	44875	28	44847	2.034e-05	0.777391	0.419848	1.13493	0.182418	0.689755	0.0428956	InflammationII
TET2_VE_mis_VAF_20	COL1A1:P02452:OID20335:v1:Cardiometabolic	45372	91	45281	2.04277e-05	-0.437572	-0.638869	-0.236275	0.102702	-0.437456	0.00278433	Cardiometabolic
SRSF2_mis_VAF_20	AXL:P30530:OID20363:v1:Cardiometabolic	45001	16	44985	2.04778e-05	1.03452	0.558546	1.51049	0.24284	0.919005	-0.00927649	Cardiometabolic
SF3B1_mis_VAF_10	DNER:Q8NFT8:OID20712:v1:Inflammation	44724	16	44708	2.0955e-05	-0.977447	-1.42771	-0.527189	0.229722	-1.08327	-0.0391805	Inflammation
JAK2_mis_VAF_10	PPIB:P23284:OID20331:v1:Cardiometabolic	44870	20	44850	2.12813e-05	0.943585	0.508571	1.3786	0.221944	0.905322	0.00137121	Cardiometabolic
TET2_VE_VAF_20	CD177:Q8N6Q3:OID21119:v1:Neurology	44767	77	44690	2.13398e-05	-0.485428	-0.709253	-0.261603	0.114196	-0.363849	-0.0146612	Neurology
JAK2_mis_VAF_10	YTHDF3:Q7Z739:OID20478:v1:Inflammation	44021	19	44002	2.145e-05	0.96535	0.520117	1.41058	0.227157	0.606207	0.00409383	Inflammation
JAK2_mis_VAF_10	PCBP2:Q15366:OID31003:v1:NeurologyII	45084	18	45066	2.15414e-05	0.988888	0.532696	1.44508	0.232749	0.934904	-0.00121777	NeurologyII
CH_VE_mis_VAF_5	TREML1:Q86YW5:OID30682:v1:InflammationII	45229	1855	43374	2.15423e-05	-0.101362	-0.148122	-0.0546017	0.023857	-0.0964681	0.00150574	InflammationII
JAK2_mis_VAF_3	SEMA4D:Q92854:OID21020:v1:Neurology	45209	22	45187	2.17204e-05	0.89722	0.483136	1.31131	0.211266	0.79218	-0.000145793	Neurology
JAK2_mis_VAF_5	SEMA4D:Q92854:OID21020:v1:Neurology	45209	22	45187	2.17204e-05	0.89722	0.483136	1.31131	0.211266	0.79218	-0.000145793	Neurology
JAK2_mis_VAF_10	PGD:P52209:OID30344:v1:CardiometabolicII	45176	18	45158	2.18535e-05	0.974299	0.524496	1.4241	0.229489	0.397526	-0.0106466	CardiometabolicII
TET2_VE_VAF_20	NCF2:P19878:OID20567:v1:Inflammation	44679	78	44601	2.18573e-05	-0.462347	-0.6758	-0.248894	0.108904	-0.397014	-0.00238431	Inflammation
JAK2_mis_VAF_10	DNAJB6:O75190:OID30613:v1:InflammationII	43866	18	43848	2.18759e-05	0.988097	0.5319	1.44429	0.232751	0.951781	0.00345354	InflammationII
BRAF_mis_VAF_3	TNFRSF11A:Q9Y6Q6:OID20646:v1:Inflammation	45320	5	45315	2.22222e-05	1.74434	0.938323	2.55037	0.411232	1.75573	-0.00855768	Inflammation
BRAF_mis_VAF_5	TNFRSF11A:Q9Y6Q6:OID20646:v1:Inflammation	45320	5	45315	2.22222e-05	1.74434	0.938323	2.55037	0.411232	1.75573	-0.00855768	Inflammation
CH_VE_mis_VAF_5	SERPINE1:P05121:OID20342:v1:Cardiometabolic	45372	1855	43517	2.22835e-05	-0.0989891	-0.144736	-0.0532419	0.0233403	-0.0631129	0.0188619	Cardiometabolic
SRSF2_mis_VAF_5	SIGLEC7:Q9Y286:OID20190:v1:Cardiometabolic	44841	27	44814	2.23885e-05	0.750837	0.403756	1.09792	0.177081	1.13964	0.0161985	Cardiometabolic
JAK2_mis_VAF_3	KIFBP:Q96EK5:OID21320:v1:Oncology	44613	22	44591	2.24103e-05	0.896667	0.482154	1.31118	0.211485	0.359129	0.00388998	Oncology
JAK2_mis_VAF_5	KIFBP:Q96EK5:OID21320:v1:Oncology	44613	22	44591	2.24103e-05	0.896667	0.482154	1.31118	0.211485	0.359129	0.00388998	Oncology
JAK2_mis_VAF_3	DNAJC9:Q8WXX5:OID31472:v1:OncologyII	44992	21	44971	2.2489e-05	0.897381	0.48246	1.3123	0.211693	0.658913	-0.00900497	OncologyII
JAK2_mis_VAF_5	DNAJC9:Q8WXX5:OID31472:v1:OncologyII	44992	21	44971	2.2489e-05	0.897381	0.48246	1.3123	0.211693	0.658913	-0.00900497	OncologyII
TET2_VE_mis_VAF_5	SIGLEC6:O43699:OID21394:v1:Oncology	45190	476	44714	2.26676e-05	0.192223	0.103308	0.281138	0.0453644	0.197604	-0.00330548	Oncology
TET2_VE_mis_VAF_3	LILRB2:Q8N423:OID20301:v1:Cardiometabolic	45159	534	44625	2.27249e-05	0.178818	0.0960925	0.261544	0.0422066	0.283844	0.0115556	Cardiometabolic
SRSF2_mis_VAF_3	PRG3:Q9Y2Y8:OID30383:v1:CardiometabolicII	45166	31	45135	2.27675e-05	-0.731924	-1.07056	-0.393284	0.172774	-0.68341	0.0367895	CardiometabolicII
SF3B1_mis_VAF_5	MFGE8:Q08431:OID21134:v1:Neurology	44827	29	44798	2.2822e-05	-0.775723	-1.13467	-0.416773	0.183136	-0.667046	-0.0089182	Neurology
CH_VE_mis_VAF_10	CA1:P00915:OID20409:v1:Cardiometabolic	43818	949	42869	2.28276e-05	-0.134482	-0.196711	-0.0722523	0.0317493	-0.102686	-0.00353384	Cardiometabolic
ASXL1_VE_VAF_10	DSC2:Q02487:OID21079:v1:Neurology	44314	85	44229	2.28542e-05	0.430082	0.231056	0.629108	0.101543	0.780868	0.019997	Neurology
SRSF2_mis_VAF_5	LCP1:P13796:OID30367:v1:CardiometabolicII	45166	28	45138	2.28847e-05	0.779172	0.418574	1.13977	0.183977	0.906248	-0.017334	CardiometabolicII
SRSF2_mis_VAF_10	APOC1:P02654:OID30749:v1:InflammationII	45168	21	45147	2.29017e-05	-0.855624	-1.25162	-0.459628	0.202037	-1.16199	0.03419	InflammationII
SRSF2_mis_VAF_10	NPL:Q9BXD5:OID30329:v1:CardiometabolicII	45176	21	45155	2.30475e-05	-0.793176	-1.16039	-0.425958	0.187354	-0.235305	0.00123965	CardiometabolicII
JAK2_mis_VAF_20	GRAP2:O75791:OID20192:v1:Cardiometabolic	44841	7	44834	2.30593e-05	1.58399	0.850626	2.31734	0.37416	0.624302	-0.00269555	Cardiometabolic
TET2_VE_VAF_20	CD200R1:Q8TD46:OID20595:v1:Inflammation	44608	78	44530	2.30902e-05	0.472658	0.25381	0.691507	0.111656	0.271992	-0.0230464	Inflammation
JAK2_mis_VAF_20	MTDH:Q86UE4:OID30538:v1:InflammationII	43918	7	43911	2.30932e-05	1.57186	0.844059	2.29966	0.371323	0.752059	0.000850243	InflammationII
CH_mis_VAF_5	LAG3:P18627:OID21315:v1:Oncology	44613	805	43808	2.31241e-05	0.143853	0.0772416	0.210465	0.0339852	0.225193	-0.00957735	Oncology
SF3B1_mis_VAF_10	ANGPT1:Q15389:OID20740:v1:Inflammation	44663	16	44647	2.31894e-05	-1.04925	-1.53517	-0.563317	0.24792	-1.04475	0.00993925	Inflammation
ASXL1_VE_VAF_20	PAPPA:Q13219:OID20421:v1:Inflammation	44021	32	43989	2.3355e-05	0.7086	0.380308	1.03689	0.167494	0.878018	0.0148531	Inflammation
TET2_VE_VAF_5	CHAD:O15335:OID30660:v1:InflammationII	44227	332	43895	2.34348e-05	-0.221846	-0.324645	-0.119047	0.0524481	-0.171142	0.00610647	InflammationII
TET2_VE_VAF_20	COL1A1:P02452:OID20335:v1:Cardiometabolic	45372	76	45296	2.34847e-05	-0.475203	-0.695429	-0.254978	0.112359	-0.487758	0.00278433	Cardiometabolic
IDH2_mis_VAF_20	LCN2:P80188:OID20392:v1:Cardiometabolic	43492	3	43489	2.35244e-05	-2.29067	-3.35233	-1.229	0.541661	-2.2932	0.0358345	Cardiometabolic
JAK2_mis_VAF_10	WARS:P23381:OID21084:v1:Neurology	44827	19	44808	2.3569e-05	0.944038	0.506456	1.38162	0.223254	0.783902	-0.000563505	Neurology
JAK2_mis_VAF_10	EEF1D:P29692:OID30335:v1:CardiometabolicII	45176	18	45158	2.36207e-05	0.968079	0.5193	1.41686	0.228967	0.548275	-0.00991735	CardiometabolicII
CH_VE_mis_VAF_20	TPSAB1:Q15661:OID20642:v1:Inflammation	45243	342	44901	2.37268e-05	0.228292	0.122436	0.334148	0.0540078	0.377127	0.00925171	Inflammation
JAK2_mis_VAF_10	USP8:P40818:OID20110:v1:Cardiometabolic	44033	20	44013	2.38005e-05	0.9245	0.495751	1.35325	0.218747	0.639551	9.98036e-05	Cardiometabolic
JAK2_mis_VAF_3	FABP5:Q01469:OID21043:v1:Neurology	45058	22	45036	2.39155e-05	0.868774	0.465765	1.27178	0.205615	0.716924	0.00234031	Neurology
JAK2_mis_VAF_5	FABP5:Q01469:OID21043:v1:Neurology	45058	22	45036	2.39155e-05	0.868774	0.465765	1.27178	0.205615	0.716924	0.00234031	Neurology
DNMT3A_VE_mis_VAF_3	B3GAT3:O94766:OID30165:v1:CardiometabolicII	43683	1289	42394	2.41044e-05	0.120056	0.0643409	0.175771	0.0284258	0.122966	-0.00103031	CardiometabolicII
SRSF2_mis_VAF_3	APOM:O95445:OID20374:v1:Cardiometabolic	44920	29	44891	2.41156e-05	-0.743119	-1.08799	-0.398246	0.175954	-1.26742	0.0252606	Cardiometabolic
JAK2_mis_VAF_10	BRK1:Q8WUW1:OID20883:v1:Neurology	43797	19	43778	2.41349e-05	0.945123	0.506484	1.38376	0.223793	0.778851	0.00456526	Neurology
TET2_VE_mis_VAF_20	CD200R1:Q8TD46:OID20595:v1:Inflammation	44608	93	44515	2.41792e-05	0.43189	0.231427	0.632354	0.102276	0.209362	-0.0230464	Inflammation
JAK2_mis_VAF_20	ITGB1BP2:Q9UKP3:OID20112:v1:Cardiometabolic	44033	7	44026	2.42387e-05	1.58198	0.847605	2.31636	0.37468	1.06482	-0.00159686	Cardiometabolic
SRSF2_mis_VAF_20	SEPTIN8:Q92599:OID31079:v1:NeurologyII	44988	17	44971	2.43216e-05	0.942386	0.504837	1.37994	0.223238	1.37747	0.0104251	NeurologyII
TET2_VE_mis_VAF_10	NID1:P14543:OID20362:v1:Cardiometabolic	44844	264	44580	2.45763e-05	-0.252745	-0.37016	-0.13533	0.059905	-0.209906	0.00105314	Cardiometabolic
CH_VE_mis_VAF_3	TNFSF13B:Q9Y275:OID20272:v1:Cardiometabolic	45297	2218	43079	2.46305e-05	0.0861513	0.0461243	0.126178	0.0204218	0.187649	-0.000897299	Cardiometabolic
JAK2_mis_VAF_3	TIA1:P31483:OID20068:v1:Cardiometabolic	43530	22	43508	2.47547e-05	0.891852	0.477376	1.30633	0.211466	0.52881	0.0021956	Cardiometabolic
JAK2_mis_VAF_5	TIA1:P31483:OID20068:v1:Cardiometabolic	43530	22	43508	2.47547e-05	0.891852	0.477376	1.30633	0.211466	0.52881	0.0021956	Cardiometabolic
ASXL1_VE_VAF_20	TIMD4:Q96H15:OID20375:v1:Cardiometabolic	45001	35	44966	2.4926e-05	0.684414	0.366223	1.0026	0.162341	0.791911	-0.000854401	Cardiometabolic
CH_VE_VAF_5	CCL5:P13501:OID20412:v1:Cardiometabolic	45000	1093	43907	2.51883e-05	-0.127538	-0.186865	-0.0682112	0.0302686	-0.0819448	-0.00275855	Cardiometabolic
JAK2_mis_VAF_3	ADD1:P35611:OID30655:v1:InflammationII	44227	21	44206	2.56613e-05	0.885737	0.473308	1.29817	0.210421	0.762812	-0.00667741	InflammationII
JAK2_mis_VAF_5	ADD1:P35611:OID30655:v1:InflammationII	44227	21	44206	2.56613e-05	0.885737	0.473308	1.29817	0.210421	0.762812	-0.00667741	InflammationII
JAK2_mis_VAF_10	IPCEF1:Q8WWN9:OID20977:v1:Neurology	44410	17	44393	2.57231e-05	1.00072	0.534691	1.46675	0.237768	0.522435	0.00719744	Neurology
SF3B1_mis_VAF_10	DPP4:P27487:OID20406:v1:Cardiometabolic	43985	16	43969	2.59139e-05	-0.989721	-1.45081	-0.52863	0.235248	-1.30304	-0.00184799	Cardiometabolic
JAK2_mis_VAF_10	SEPTIN8:Q92599:OID31079:v1:NeurologyII	44988	18	44970	2.59172e-05	0.912535	0.4874	1.33767	0.216904	0.72464	0.0176525	NeurologyII
CH_VE_mis_VAF_20	VSIG4:Q9Y279:OID21144:v1:Neurology	44766	343	44423	2.60393e-05	0.201909	0.107819	0.295999	0.0480045	0.399126	0.00942149	Neurology
JAK2_mis_VAF_3	DENR:O43583:OID30493:v1:InflammationII	43918	23	43895	2.6112e-05	0.866308	0.462548	1.27007	0.205998	1.01528	0.0031259	InflammationII
JAK2_mis_VAF_5	DENR:O43583:OID30493:v1:InflammationII	43918	23	43895	2.6112e-05	0.866308	0.462548	1.27007	0.205998	1.01528	0.0031259	InflammationII
SF3B1_mis_VAF_5	CD209:Q9NNX6:OID20262:v1:Cardiometabolic	44929	27	44902	2.61972e-05	-0.807151	-1.18341	-0.430895	0.191965	-0.627864	0.000146697	Cardiometabolic
JAK2_mis_VAF_10	MESD:Q14696:OID21099:v1:Neurology	44827	19	44808	2.62153e-05	0.955846	0.510259	1.40143	0.227338	0.722821	0.00156801	Neurology
CH_VE_mis_VAF_5	SELL:P14151:OID30752:v1:InflammationII	45241	1855	43386	2.63435e-05	0.0963272	0.0514105	0.141244	0.0229165	0.00334954	0.0180108	InflammationII
TET2_VE_mis_VAF_3	LAMA4:Q16363:OID20769:v1:Inflammation	45022	533	44489	2.64069e-05	-0.180232	-0.264283	-0.0961802	0.0428831	-0.108425	0.000780969	Inflammation
CH_VE_mis_VAF_10	CD300E:Q496F6:OID21418:v1:Oncology	45046	967	44079	2.66408e-05	0.123748	0.0660102	0.181485	0.0294577	0.239743	0.00377937	Oncology
CH_VE_VAF_3	ZBTB16:Q05516:OID21205:v1:Oncology	43756	1253	42503	2.69303e-05	0.117805	0.0628083	0.172802	0.0280593	0.0973861	0.00413916	Oncology
SF3B1_mis_VAF_5	VSIR:Q9H7M9:OID20131:v1:Cardiometabolic	44769	29	44740	2.72478e-05	-0.784999	-1.1517	-0.418293	0.187093	-0.642386	0.00552219	Cardiometabolic
JAK2_mis_VAF_10	NUDT16:Q96DE0:OID31484:v1:OncologyII	44923	18	44905	2.72493e-05	0.975326	0.519709	1.43094	0.232456	1.04324	-0.0085049	OncologyII
TET2_VE_VAF_10	APP:P05067:OID21070:v1:Neurology	44757	199	44558	2.72505e-05	-0.295692	-0.433822	-0.157561	0.0704742	-0.277579	0.00848996	Neurology
JAK2_mis_VAF_10	CXCL1:P09341:OID20762:v1:Inflammation	44731	19	44712	2.73676e-05	0.948416	0.505266	1.39157	0.226095	1.194	-0.0340477	Inflammation
DNMT3A_VE_mis_VAF_3	FASLG:P48023:OID20665:v1:Inflammation	45320	1327	43993	2.73947e-05	0.10942	0.0582905	0.16055	0.0260863	0.0618333	0.0247055	Inflammation
CH_mis_VAF_10	ANGPT1:Q15389:OID20740:v1:Inflammation	44663	408	44255	2.74303e-05	-0.207305	-0.304181	-0.110429	0.0494261	-0.178432	0.0113662	Inflammation
TET2_VE_mis_VAF_20	CD177:Q8N6Q3:OID21119:v1:Neurology	44767	91	44676	2.74902e-05	-0.440622	-0.646554	-0.234691	0.105066	-0.363849	-0.0145998	Neurology
JAK2_mis_VAF_3	RWDD1:Q9H446:OID21015:v1:Neurology	45209	22	45187	2.74908e-05	0.877214	0.467234	1.28719	0.209172	0.625121	-9.71953e-05	Neurology
JAK2_mis_VAF_5	RWDD1:Q9H446:OID21015:v1:Neurology	45209	22	45187	2.74908e-05	0.877214	0.467234	1.28719	0.209172	0.625121	-9.71953e-05	Neurology
TET2_VE_VAF_5	PER3:P56645:OID30511:v1:InflammationII	43918	327	43591	2.75525e-05	-0.230783	-0.338657	-0.12291	0.0550369	-0.321494	-0.000650186	InflammationII
JAK2_mis_VAF_10	DNAJC9:Q8WXX5:OID31472:v1:OncologyII	44992	18	44974	2.78499e-05	0.958229	0.51007	1.40639	0.22865	0.593027	-0.00900497	OncologyII
TET2_VE_VAF_5	KIR3DL1:P43629:OID21185:v1:Oncology	43756	328	43428	2.79185e-05	-0.233431	-0.34262	-0.124242	0.0557081	-0.301943	-0.0132457	Oncology
JAK2_mis_VAF_3	CA13:Q8N1Q1:OID20225:v1:Cardiometabolic	44353	23	44330	2.81663e-05	0.866702	0.461102	1.2723	0.206937	0.394959	-0.00438629	Cardiometabolic
JAK2_mis_VAF_5	CA13:Q8N1Q1:OID20225:v1:Cardiometabolic	44353	23	44330	2.81663e-05	0.866702	0.461102	1.2723	0.206937	0.394959	-0.00438629	Cardiometabolic
TET2_VE_mis_VAF_10	CA1:P00915:OID20409:v1:Cardiometabolic	43818	257	43561	2.81676e-05	-0.252262	-0.370316	-0.134208	0.0602311	-0.261496	-0.0108022	Cardiometabolic
JAK2_mis_VAF_3	MYDGF:Q969H8:OID30313:v1:CardiometabolicII	45176	21	45155	2.82839e-05	0.899743	0.478585	1.3209	0.214875	0.372584	0.00515307	CardiometabolicII
JAK2_mis_VAF_5	MYDGF:Q969H8:OID30313:v1:CardiometabolicII	45176	21	45155	2.82839e-05	0.899743	0.478585	1.3209	0.214875	0.372584	0.00515307	CardiometabolicII
SRSF2_mis_VAF_3	EDAR:Q9UNE0:OID20525:v1:Inflammation	44757	31	44726	2.82937e-05	0.745864	0.396728	1.095	0.178129	0.813423	0.00944787	Inflammation
JAK2_mis_VAF_10	MAP2K1:Q02750:OID31468:v1:OncologyII	44992	18	44974	2.85332e-05	0.966168	0.513702	1.41863	0.230848	0.451083	-0.0074675	OncologyII
TET2_VE_mis_VAF_10	CCL5:P13501:OID20412:v1:Cardiometabolic	45000	265	44735	2.86559e-05	-0.253381	-0.37207	-0.134693	0.0605549	-0.274503	-0.00275855	Cardiometabolic
JAK2_mis_VAF_20	SIGLEC5:O15389:OID21082:v1:Neurology	44827	6	44821	2.87183e-05	1.66329	0.88408	2.44249	0.397551	1.49147	0.0269535	Neurology
CH_mis_VAF_3	THPO:P40225:OID20098:v1:Cardiometabolic	44033	971	43062	2.87293e-05	-0.134345	-0.197284	-0.0714069	0.0321112	-0.0834828	0.010804	Cardiometabolic
TET2_VE_mis_VAF_3	TNFSF13B:Q9Y275:OID20272:v1:Cardiometabolic	45297	534	44763	2.88427e-05	0.169965	0.0903222	0.249608	0.0406339	0.264105	0.0071542	Cardiometabolic
TET2_VE_VAF_3	GRN:P28799:OID21159:v1:Neurology	44617	365	44252	2.89447e-05	0.212965	0.113154	0.312777	0.0509237	0.324302	-0.0133188	Neurology
DNMT3A_VE_mis_VAF_10	PER3:P56645:OID30511:v1:InflammationII	43918	520	43398	2.91607e-05	-0.182945	-0.268722	-0.097169	0.043763	-0.211195	-0.000650186	InflammationII
JAK2_mis_VAF_3	SMAD3:P84022:OID31418:v1:OncologyII	44991	21	44970	2.91899e-05	0.902553	0.479356	1.32575	0.215915	1.23456	-0.00605384	OncologyII
JAK2_mis_VAF_5	SMAD3:P84022:OID31418:v1:OncologyII	44991	21	44970	2.91899e-05	0.902553	0.479356	1.32575	0.215915	1.23456	-0.00605384	OncologyII
CH_mis_VAF_20	RETN:Q9HD89:OID20327:v1:Cardiometabolic	44732	150	44582	2.92624e-05	0.326123	0.173187	0.479059	0.078028	0.3347	0.0199232	Cardiometabolic
JAK2_mis_VAF_10	YARS1:P54577:OID31494:v1:OncologyII	44992	18	44974	2.93001e-05	0.970194	0.515187	1.4252	0.232145	0.679331	-0.00117136	OncologyII
TET2_VE_VAF_3	LILRA5:A6NI73:OID20209:v1:Cardiometabolic	44765	362	44403	2.96824e-05	0.204616	0.108586	0.300646	0.0489943	0.356061	-0.0207644	Cardiometabolic
JAK2_mis_VAF_10	ARHGAP45:Q92619:OID30653:v1:InflammationII	44227	18	44209	3.0091e-05	0.963734	0.5111	1.41637	0.230933	0.687296	-0.00786894	InflammationII
CH_VE_mis_VAF_5	VEGFC:P49767:OID21524:v1:Oncology	44955	1841	43114	3.0249e-05	-0.0990426	-0.145573	-0.0525123	0.0237398	-0.0594826	0.0161148	Oncology
CH_mis_VAF_5	CD36:P16671:OID30485:v1:InflammationII	43918	790	43128	3.02738e-05	-0.143806	-0.211369	-0.0762427	0.0344706	-0.0954474	0.0111784	InflammationII
JAK2_mis_VAF_10	AP2B1:P63010:OID30949:v1:NeurologyII	43988	18	43970	3.02974e-05	0.97241	0.515531	1.42929	0.233099	0.855621	-0.00469228	NeurologyII
JAK2_mis_VAF_3	KYAT1:Q16773:OID20232:v1:Cardiometabolic	44766	23	44743	3.03582e-05	0.85335	0.452366	1.25433	0.204582	0.950313	-0.00324005	Cardiometabolic
JAK2_mis_VAF_5	KYAT1:Q16773:OID20232:v1:Cardiometabolic	44766	23	44743	3.03582e-05	0.85335	0.452366	1.25433	0.204582	0.950313	-0.00324005	Cardiometabolic
JAK2_mis_VAF_3	DTD1:Q8TEA8:OID30580:v1:InflammationII	44227	21	44206	3.03612e-05	0.898905	0.476513	1.3213	0.215504	0.666654	0.0050639	InflammationII
JAK2_mis_VAF_5	DTD1:Q8TEA8:OID30580:v1:InflammationII	44227	21	44206	3.03612e-05	0.898905	0.476513	1.3213	0.215504	0.666654	0.0050639	InflammationII
CH_VE_VAF_20	SUOX:P51687:OID31031:v1:NeurologyII	45084	205	44879	3.04086e-05	0.2776	0.147146	0.408055	0.0665578	0.26943	0.0088168	NeurologyII
CH_VE_mis_VAF_3	PDGFB:P01127:OID20741:v1:Inflammation	45022	2192	42830	3.05179e-05	-0.0912407	-0.134127	-0.048355	0.0218803	-0.035798	0.016694	Inflammation
ASXL1_VE_VAF_20	EBI3_IL27:Q14213_Q8NEV9:OID21389:v1:Oncology	45122	35	45087	3.06457e-05	0.674355	0.357317	0.991394	0.161753	0.753727	0.00216629	Oncology
IDH2_mis_VAF_3	CD300E:Q496F6:OID21418:v1:Oncology	45046	10	45036	3.08335e-05	1.18715	0.628839	1.74545	0.284848	1.38153	0.00377937	Oncology
CH_mis_VAF_10	LMNB2:Q03252:OID31109:v1:NeurologyII	45057	413	44644	3.1138e-05	0.187581	0.0993152	0.275846	0.045033	0.292689	0.00672726	NeurologyII
JAK2_mis_VAF_10	CXCL6:P80162:OID20613:v1:Inflammation	45320	20	45300	3.12169e-05	0.917084	0.485493	1.34867	0.220197	0.947682	-0.00172121	Inflammation
TET2_VE_mis_VAF_5	FCRL1:Q96LA6:OID20172:v1:Cardiometabolic	44841	467	44374	3.13536e-05	-0.1856	-0.272967	-0.0982336	0.0445744	-0.189723	-0.0176445	Cardiometabolic
TET2_VE_mis_VAF_5	CD209:Q9NNX6:OID20262:v1:Cardiometabolic	44929	470	44459	3.14215e-05	-0.189744	-0.279071	-0.100416	0.0455749	-0.146659	0.000146697	Cardiometabolic
TET2_VE_mis_VAF_5	SIGLEC7:Q9Y286:OID20190:v1:Cardiometabolic	44841	467	44374	3.14228e-05	0.178893	0.0946736	0.263113	0.0429688	0.310238	0.0141031	Cardiometabolic
TET2_VE_mis_VAF_20	NCF2:P19878:OID20567:v1:Inflammation	44679	93	44586	3.14448e-05	-0.415299	-0.610822	-0.219777	0.0997555	-0.326639	-0.00238431	Inflammation
GNB1_mis_VAF_10	CRISP3:P54108:OID30715:v1:InflammationII	44875	19	44856	3.14647e-05	0.921579	0.487685	1.35547	0.221372	0.825266	0.0427486	InflammationII
CH_VE_mis_VAF_20	IL1RN:P18510:OID20700:v1:Inflammation	44738	343	44395	3.15588e-05	0.191902	0.101537	0.282268	0.0461044	0.358906	0.00754139	Inflammation
JAK2_mis_VAF_10	SLC9A3R1:O14745:OID30630:v1:InflammationII	44227	18	44209	3.17571e-05	0.970533	0.513359	1.42771	0.23325	1.07707	0.00461708	InflammationII
JAK2_mis_VAF_10	CENPF:P49454:OID31329:v1:OncologyII	44430	18	44412	3.18661e-05	0.942672	0.498539	1.38681	0.226597	0.605031	-0.00354685	OncologyII
TET2_mis_VAF_10	EGLN1:Q9GZT9:OID20572:v1:Inflammation	44757	74	44683	3.22153e-05	-0.455804	-0.670682	-0.240927	0.109631	-0.463064	-0.0187002	Inflammation
JAK2_mis_VAF_3	TBCB:Q99426:OID20993:v1:Neurology	44486	20	44466	3.22734e-05	0.920057	0.486276	1.35384	0.221315	0.532249	0.00328402	Neurology
JAK2_mis_VAF_5	TBCB:Q99426:OID20993:v1:Neurology	44486	20	44466	3.22734e-05	0.920057	0.486276	1.35384	0.221315	0.532249	0.00328402	Neurology
ASXL1_VE_VAF_3	CD1C:P29017:OID21483:v1:Oncology	44955	204	44751	3.24037e-05	0.279604	0.147749	0.411459	0.0672723	0.0531321	-0.0112887	Oncology
CH_VE_mis_VAF_10	IFNLR1:Q8IU57:OID20506:v1:Inflammation	44757	969	43788	3.25415e-05	0.128501	0.0678888	0.189113	0.0309244	0.145343	-0.00925155	Inflammation
JAK2_mis_VAF_10	CASP8:Q14790:OID21414:v1:Oncology	45058	19	45039	3.26195e-05	0.929901	0.491221	1.36858	0.223814	0.871797	0.00767832	Oncology
TET2_VE_VAF_20	LILRB1:Q8NHL6:OID20323:v1:Cardiometabolic	45372	76	45296	3.26435e-05	0.452926	0.23925	0.666602	0.109017	0.539416	-0.0245772	Cardiometabolic
TET2_VE_mis_VAF_10	CCL4:P13236:OID20695:v1:Inflammation	44881	267	44614	3.30818e-05	-0.246731	-0.363217	-0.130246	0.0594309	-0.120081	-0.00438238	Inflammation
CH_mis_VAF_3	CD36:P16671:OID30485:v1:InflammationII	43918	973	42945	3.32762e-05	-0.129124	-0.190105	-0.0681429	0.0311124	-0.10002	0.0116286	InflammationII
JAK2_mis_VAF_10	NFE2:Q16621:OID30268:v1:CardiometabolicII	44032	16	44016	3.34241e-05	1.01471	0.535378	1.49404	0.244554	0.775068	-0.00642119	CardiometabolicII
TET2_VE_VAF_5	CD207:Q9UJ71:OID21298:v1:Oncology	43860	326	43534	3.34829e-05	0.226961	0.119738	0.334184	0.0547051	0.295829	0.0190666	Oncology
CH_VE_VAF_3	IL10:P22301:OID20431:v1:Inflammation	44021	1253	42768	3.35547e-05	0.119585	0.0630832	0.176088	0.0288274	0.115457	-0.00544182	Inflammation
TET2_VE_mis_VAF_10	KIR2DS4:P43632:OID31432:v1:OncologyII	44992	270	44722	3.37008e-05	-0.253905	-0.373901	-0.13391	0.0612216	-0.26081	-0.0120922	OncologyII
CH_VE_mis_VAF_3	LAG3:P18627:OID21315:v1:Oncology	44613	2189	42424	3.38098e-05	0.0871711	0.0459669	0.128375	0.0210224	0.220347	-0.0167424	Oncology
SF3B1_mis_VAF_10	ANGPTL7:O43827:OID21412:v1:Oncology	45190	16	45174	3.3863e-05	-1.00052	-1.47349	-0.527552	0.24131	-0.533764	0.0143404	Oncology
JAK2_mis_VAF_10	EIF4B:P23588:OID21000:v1:Neurology	44486	17	44469	3.39412e-05	0.990751	0.52234	1.45916	0.238983	0.962277	-0.00209881	Neurology
JAK2_mis_VAF_10	PPP1R14A:Q96A00:OID31011:v1:NeurologyII	45084	18	45066	3.39618e-05	0.970906	0.511861	1.42995	0.234204	1.16913	0.00287395	NeurologyII
SF3B1_mis_VAF_20	PAPPA:Q13219:OID20421:v1:Inflammation	44021	6	44015	3.39823e-05	1.6017	0.844392	2.35901	0.386378	2.14462	0.0154523	Inflammation
CH_mis_VAF_5	SIRPB1:O00241:OID20739:v1:Inflammation	44728	799	43929	3.40009e-05	0.143265	0.0755252	0.211005	0.034561	0.218137	0.0148887	Inflammation
JAK2_mis_VAF_20	FKBP4:Q02790:OID20960:v1:Neurology	44486	5	44481	3.40849e-05	1.82392	0.961399	2.68644	0.440058	1.54004	0.000320994	Neurology
CH_VE_mis_VAF_10	CLC:Q05315:OID20126:v1:Cardiometabolic	44770	961	43809	3.42457e-05	-0.131372	-0.193514	-0.069231	0.0317046	0.0273437	0.00400043	Cardiometabolic
CH_mis_VAF_3	CCL5:P13501:OID20412:v1:Cardiometabolic	45000	989	44011	3.44213e-05	-0.131348	-0.193495	-0.0692003	0.0317076	-0.112851	-0.00275855	Cardiometabolic
ASXL1_VE_VAF_20	HS6ST1:O60243:OID21441:v1:Oncology	45190	35	45155	3.44953e-05	0.683835	0.360239	1.00743	0.165099	0.519791	0.0154099	Oncology
SF3B1_mis_VAF_20	SEPTIN9:Q9UHD8:OID21279:v1:Oncology	44613	6	44607	3.46117e-05	1.6798	0.884759	2.47485	0.405631	2.19302	0.00214195	Oncology
CH_VE_mis_VAF_20	LAMP3:Q9UQV4:OID20638:v1:Inflammation	45243	342	44901	3.4712e-05	0.202643	0.106717	0.298569	0.0489412	0.42919	0.0176785	Inflammation
CH_mis_VAF_10	CD86:P42081:OID31500:v1:OncologyII	44992	411	44581	3.47494e-05	0.198364	0.104458	0.292269	0.0479105	0.0905381	-0.0227703	OncologyII
CH_mis_VAF_5	VEGFC:P49767:OID21524:v1:Oncology	44955	805	44150	3.48049e-05	-0.146282	-0.215537	-0.0770257	0.0353343	-0.136347	0.0154672	Oncology
TET2_mis_VAF_10	VASN:Q6EMK4:OID20345:v1:Cardiometabolic	44118	71	44047	3.48332e-05	-0.479422	-0.706411	-0.252434	0.11581	-0.485911	0.00522847	Cardiometabolic
TET2_VE_VAF_20	KIR2DL3:P43628:OID21196:v1:Oncology	43756	77	43679	3.48701e-05	-0.460505	-0.67855	-0.24246	0.111246	-0.529979	0.0177867	Oncology
TET2_mis_VAF_10	CD209:Q9NNX6:OID20262:v1:Cardiometabolic	44929	74	44855	3.50155e-05	-0.471196	-0.694355	-0.248038	0.113856	-0.357535	0.000146697	Cardiometabolic
JAK2_mis_VAF_10	FXYD5:Q96DB9:OID20463:v1:Inflammation	44021	19	44002	3.51025e-05	0.944959	0.497365	1.39255	0.228362	1.35314	0.00247127	Inflammation
CH_VE_VAF_20	SIRPB1:O00241:OID20739:v1:Inflammation	44728	205	44523	3.51867e-05	0.279324	0.147	0.411647	0.0675115	0.279086	0.0175916	Inflammation
CH_VE_mis_VAF_10	CSF3R:Q99062:OID30527:v1:InflammationII	43918	945	42973	3.52149e-05	0.13233	0.069639	0.195022	0.0319851	0.163522	0.00490142	InflammationII
JAK2_mis_VAF_10	GMFG:O60234:OID30340:v1:CardiometabolicII	45176	18	45158	3.52419e-05	0.96681	0.508764	1.42486	0.233695	0.634721	0.0082158	CardiometabolicII
CH_VE_VAF_10	CSF1R:P07333:OID30681:v1:InflammationII	45229	594	44635	3.5272e-05	0.164034	0.0863159	0.241752	0.0396518	0.183177	-0.0145236	InflammationII
JAK2_mis_VAF_10	LBR:Q14739:OID21034:v1:Neurology	45209	19	45190	3.53982e-05	0.916066	0.481954	1.35018	0.221483	0.969319	-0.00707102	Neurology
SRSF2_mis_VAF_5	PLA2G7:Q13093:OID21105:v1:Neurology	44827	28	44799	3.54283e-05	-0.735391	-1.0839	-0.386883	0.177809	-0.657218	0.0330078	Neurology
TET2_VE_mis_VAF_5	CD207:Q9UJ71:OID21298:v1:Oncology	43860	460	43400	3.54552e-05	0.190865	0.100409	0.281321	0.0461506	0.21027	0.0184402	Oncology
TET2_VE_mis_VAF_20	KIR3DL1:P43629:OID21185:v1:Oncology	43756	92	43664	3.55108e-05	-0.43186	-0.636549	-0.227172	0.104432	-0.5399	-0.0149767	Oncology
SF3B1_mis_VAF_3	SIRPB1:O00241:OID20739:v1:Inflammation	44728	30	44698	3.55751e-05	0.739978	0.389215	1.09074	0.178959	1.0301	0.0178864	Inflammation
BRAF_mis_VAF_10	CSF1R:P07333:OID30681:v1:InflammationII	45229	3	45226	3.60938e-05	2.28122	1.19901	3.36344	0.552144	2.48679	-0.0119976	InflammationII
BRAF_mis_VAF_20	CSF1R:P07333:OID30681:v1:InflammationII	45229	3	45226	3.60938e-05	2.28122	1.19901	3.36344	0.552144	2.48679	-0.0119976	InflammationII
JAK2_mis_VAF_10	MGMT:P16455:OID20588:v1:Inflammation	44757	19	44738	3.61486e-05	0.943411	0.49582	1.391	0.228361	0.966293	-0.00215948	Inflammation
GNB1_mis_VAF_3	VNN2:O95498:OID21310:v1:Oncology	44613	21	44592	3.63913e-05	0.876354	0.460422	1.29229	0.212208	1.04229	0.0167424	Oncology
GNB1_mis_VAF_5	VNN2:O95498:OID21310:v1:Oncology	44613	21	44592	3.63913e-05	0.876354	0.460422	1.29229	0.212208	1.04229	0.0167424	Oncology
DNMT3A_VE_mis_VAF_5	PER3:P56645:OID30511:v1:InflammationII	43918	1033	42885	3.64136e-05	-0.128958	-0.190165	-0.0677504	0.031228	-0.177275	-0.000650186	InflammationII
SF3B1_mis_VAF_3	CCN2:P29279:OID20709:v1:Inflammation	44796	30	44766	3.64302e-05	-0.757148	-1.11652	-0.397772	0.183354	-0.521377	0.0120671	Inflammation
GNB1_mis_VAF_3	CLEC4D:Q8WXI8:OID20609:v1:Inflammation	44757	21	44736	3.66976e-05	0.83689	0.439503	1.23428	0.202747	1.02565	0.0412136	Inflammation
GNB1_mis_VAF_5	CLEC4D:Q8WXI8:OID20609:v1:Inflammation	44757	21	44736	3.66976e-05	0.83689	0.439503	1.23428	0.202747	1.02565	0.0412136	Inflammation
TET2_VE_mis_VAF_10	CCL22:O00626:OID20765:v1:Inflammation	44367	262	44105	3.67951e-05	0.242928	0.12756	0.358297	0.058861	0.244366	-0.00629036	Inflammation
SRSF2_mis_VAF_3	CD244:Q9BZW8:OID20628:v1:Inflammation	45320	31	45289	3.6901e-05	0.727104	0.381741	1.07247	0.176204	0.567292	0.0124367	Inflammation
TET2_VE_VAF_20	LILRB2:Q8N423:OID20301:v1:Cardiometabolic	45159	76	45083	3.69044e-05	0.457521	0.240205	0.674838	0.110875	0.520256	0.0138426	Cardiometabolic
TET2_VE_mis_VAF_5	VAT1:Q99536:OID21382:v1:Oncology	44613	471	44142	3.69387e-05	-0.188626	-0.278225	-0.0990265	0.0457136	-0.0747916	0.00844478	Oncology
CH_VE_VAF_10	FCGR2A:P12318:OID20391:v1:Cardiometabolic	44623	586	44037	3.71482e-05	0.166955	0.0876245	0.246286	0.0404744	0.136779	-0.0371456	Cardiometabolic
CH_VE_VAF_10	CLC:Q05315:OID20126:v1:Cardiometabolic	44770	580	44190	3.71961e-05	-0.167253	-0.24673	-0.087775	0.0405495	0.00400043	0.00400043	Cardiometabolic
JAK2_mis_VAF_10	NSFL1C:Q9UNZ2:OID21022:v1:Neurology	45209	19	45190	3.72998e-05	0.910302	0.477663	1.34294	0.220732	0.922455	-0.0121497	Neurology
JAK2_mis_VAF_10	NCK2:O43639:OID20683:v1:Inflammation	45022	19	45003	3.73141e-05	0.937099	0.491715	1.38248	0.227235	0.667731	-0.000634537	Inflammation
SRSF2_mis_VAF_20	LCP1:P13796:OID30367:v1:CardiometabolicII	45166	17	45149	3.75666e-05	0.973125	0.510444	1.43581	0.23606	1.1047	-0.017334	CardiometabolicII
JAK2_mis_VAF_10	IRAK1:P51617:OID20485:v1:Inflammation	44021	19	44002	3.77471e-05	0.921177	0.483079	1.35928	0.223517	0.628406	0.00074887	Inflammation
SF3B1_mis_VAF_5	CCN2:P29279:OID20709:v1:Inflammation	44796	29	44767	3.7784e-05	-0.768991	-1.13473	-0.40325	0.186601	-0.560186	0.0120671	Inflammation
TET2_VE_VAF_3	SELL:P14151:OID30752:v1:InflammationII	45241	370	44871	3.78573e-05	0.20691	0.10849	0.305329	0.0502136	0.0903784	0.0172582	InflammationII
JAK2_mis_VAF_3	CD300C:Q08708:OID21010:v1:Neurology	45209	22	45187	3.79312e-05	0.819062	0.429421	1.2087	0.198795	0.681627	0.0313749	Neurology
JAK2_mis_VAF_5	CD300C:Q08708:OID21010:v1:Neurology	45209	22	45187	3.79312e-05	0.819062	0.429421	1.2087	0.198795	0.681627	0.0313749	Neurology
TET2_VE_mis_VAF_10	LILRA5:A6NI73:OID20209:v1:Cardiometabolic	44765	260	44505	3.81163e-05	0.237129	0.124292	0.349965	0.0575691	0.312001	-0.0198807	Cardiometabolic
SF3B1_mis_VAF_5	FCN1:O00602:OID30690:v1:InflammationII	45152	29	45123	3.82303e-05	-0.744136	-1.09829	-0.389983	0.180689	-0.558555	0.0413906	InflammationII
TET2_VE_VAF_10	CD207:Q9UJ71:OID21298:v1:Oncology	43860	196	43664	3.8274e-05	0.289902	0.151922	0.427882	0.0703973	0.367482	0.0194675	Oncology
JAK2_mis_VAF_10	ATG16L1:Q676U5:OID31466:v1:OncologyII	44992	18	44974	3.83079e-05	0.95321	0.499502	1.40692	0.231481	0.555767	-0.00441703	OncologyII
JAK2_mis_VAF_10	PRTN3:P24158:OID20329:v1:Cardiometabolic	43725	20	43705	3.84456e-05	0.899956	0.471511	1.3284	0.218592	0.809706	0.017445	Cardiometabolic
TET2_VE_mis_VAF_20	LILRA5:A6NI73:OID20209:v1:Cardiometabolic	44765	91	44674	3.85226e-05	0.399426	0.209248	0.589604	0.0970286	0.476555	-0.0193652	Cardiometabolic
CH_VE_mis_VAF_20	CCL22:O00626:OID20765:v1:Inflammation	44367	342	44025	3.8543e-05	0.212646	0.111396	0.313895	0.0516574	0.240973	-0.00703333	Inflammation
SRSF2_mis_VAF_20	COCH:O43405:OID30305:v1:CardiometabolicII	45176	17	45159	3.86779e-05	0.957158	0.501326	1.41299	0.232566	1.08847	0.0153139	CardiometabolicII
GNB1_mis_VAF_3	MMP8:P22894:OID21019:v1:Neurology	45131	21	45110	3.87453e-05	0.871121	0.456222	1.28602	0.211681	1.18256	0.00601175	Neurology
GNB1_mis_VAF_5	MMP8:P22894:OID21019:v1:Neurology	45131	21	45110	3.87453e-05	0.871121	0.456222	1.28602	0.211681	1.18256	0.00601175	Neurology
CH_mis_VAF_5	PF4:P02776:OID30764:v1:InflammationII	44955	807	44148	3.88453e-05	-0.14584	-0.215311	-0.0763691	0.0354441	-0.137186	0.0143406	InflammationII
JAK2_mis_VAF_3	STC2:O76061:OID21157:v1:Neurology	44766	22	44744	3.88591e-05	0.814964	0.426748	1.20318	0.198068	0.774948	-0.000711508	Neurology
JAK2_mis_VAF_5	STC2:O76061:OID21157:v1:Neurology	44766	22	44744	3.88591e-05	0.814964	0.426748	1.20318	0.198068	0.774948	-0.000711508	Neurology
TET2_VE_VAF_10	KIR3DL1:P43629:OID21185:v1:Oncology	43756	193	43563	3.91075e-05	-0.29712	-0.438706	-0.155533	0.0722372	-0.319291	-0.014475	Oncology
JAK2_mis_VAF_20	TREML2:Q5T2D2:OID21120:v1:Neurology	44827	6	44821	3.93593e-05	1.61761	0.846495	2.38873	0.393425	1.37446	0.0290859	Neurology
SF3B1_mis_VAF_3	NELL1:Q92832:OID21494:v1:Oncology	44955	30	44925	3.9803e-05	-0.754309	-1.11412	-0.394502	0.183574	-0.689756	0.0125593	Oncology
TET2_VE_mis_VAF_5	LILRA5:A6NI73:OID20209:v1:Cardiometabolic	44765	465	44300	3.98104e-05	0.17786	0.0930195	0.2627	0.0432856	0.220823	-0.0206662	Cardiometabolic
JAK2_mis_VAF_3	DRG2:P55039:OID21335:v1:Oncology	44613	22	44591	3.99264e-05	0.867206	0.453475	1.28094	0.211085	0.525556	-0.00290517	Oncology
JAK2_mis_VAF_5	DRG2:P55039:OID21335:v1:Oncology	44613	22	44591	3.99264e-05	0.867206	0.453475	1.28094	0.211085	0.525556	-0.00290517	Oncology
JAK2_mis_VAF_3	PRTN3:P24158:OID20329:v1:Cardiometabolic	43725	23	43702	4.03741e-05	0.836909	0.437382	1.23644	0.203838	0.850021	0.0173193	Cardiometabolic
JAK2_mis_VAF_5	PRTN3:P24158:OID20329:v1:Cardiometabolic	43725	23	43702	4.03741e-05	0.836909	0.437382	1.23644	0.203838	0.850021	0.0173193	Cardiometabolic
TET2_VE_VAF_10	CD28:P10747:OID21265:v1:Oncology	43756	193	43563	4.04242e-05	0.28628	0.149605	0.422955	0.0697315	0.370009	-0.00215738	Oncology
SRSF2_mis_VAF_5	TMPRSS15:P98073:OID21364:v1:Oncology	44613	28	44585	4.04847e-05	-0.762657	-1.12679	-0.39852	0.185782	-0.704713	0.00253587	Oncology
JAK2_mis_VAF_10	NARS1:O43776:OID31035:v1:NeurologyII	45084	18	45066	4.05182e-05	0.9583	0.50073	1.41587	0.233452	0.803984	0.0135421	NeurologyII
SRSF2_mis_VAF_10	BPIFA2:Q96DR5:OID30279:v1:CardiometabolicII	42682	21	42661	4.06443e-05	-0.841806	-1.24382	-0.439791	0.205108	-1.26366	-0.036259	CardiometabolicII
JAK2_mis_VAF_3	ATP6V1F:Q16864:OID20843:v1:Neurology	43725	22	43703	4.09423e-05	0.858822	0.448511	1.26913	0.20934	0.711562	-0.00660831	Neurology
JAK2_mis_VAF_5	ATP6V1F:Q16864:OID20843:v1:Neurology	43725	22	43703	4.09423e-05	0.858822	0.448511	1.26913	0.20934	0.711562	-0.00660831	Neurology
GNB1_mis_VAF_3	AZU1:P20160:OID20309:v1:Cardiometabolic	43502	20	43482	4.09716e-05	0.891754	0.465693	1.31782	0.217376	0.838452	-0.00149095	Cardiometabolic
GNB1_mis_VAF_5	AZU1:P20160:OID20309:v1:Cardiometabolic	43502	20	43482	4.09716e-05	0.891754	0.465693	1.31782	0.217376	0.838452	-0.00149095	Cardiometabolic
CH_mis_VAF_20	CD300E:Q496F6:OID21418:v1:Oncology	45046	150	44896	4.11097e-05	0.303311	0.158367	0.448255	0.0739502	0.346329	0.00377937	Oncology
CH_VE_mis_VAF_20	FABP5:Q01469:OID21043:v1:Neurology	45058	343	44715	4.11964e-05	0.215	0.112245	0.317754	0.0524253	0.284457	0.00234031	Neurology
JAK2_mis_VAF_3	KAZALD1:Q96I82:OID21339:v1:Oncology	44613	22	44591	4.13118e-05	0.859262	0.448532	1.26999	0.209554	0.988848	0.0072876	Oncology
JAK2_mis_VAF_5	KAZALD1:Q96I82:OID21339:v1:Oncology	44613	22	44591	4.13118e-05	0.859262	0.448532	1.26999	0.209554	0.988848	0.0072876	Oncology
JAK2_mis_VAF_3	OGFR:Q9NZT2:OID21360:v1:Oncology	44613	22	44591	4.13271e-05	0.830184	0.433345	1.22702	0.202467	0.730851	0.00460397	Oncology
JAK2_mis_VAF_5	OGFR:Q9NZT2:OID21360:v1:Oncology	44613	22	44591	4.13271e-05	0.830184	0.433345	1.22702	0.202467	0.730851	0.00460397	Oncology
TET2_mis_VAF_10	INPP1:P49441:OID21345:v1:Oncology	44613	71	44542	4.13823e-05	-0.47922	-0.708311	-0.25013	0.116882	-0.418019	0.0164839	Oncology
CH_VE_mis_VAF_5	CRH:P06850:OID21257:v1:Oncology	43689	1785	41904	4.15302e-05	-0.0967108	-0.142953	-0.0504691	0.0235925	-0.115769	0.0314522	Oncology
JAK2_mis_VAF_10	NECAP2:Q9NVZ3:OID30089:v1:CardiometabolicII	43683	18	43665	4.18488e-05	0.954999	0.498174	1.41182	0.233072	1.08787	-0.00361866	CardiometabolicII
GNB1_mis_VAF_3	TCL1A:P56279:OID20987:v1:Neurology	44424	20	44404	4.20421e-05	-0.874083	-1.29231	-0.455855	0.21338	-0.799112	-0.0391813	Neurology
GNB1_mis_VAF_5	TCL1A:P56279:OID20987:v1:Neurology	44424	20	44404	4.20421e-05	-0.874083	-1.29231	-0.455855	0.21338	-0.799112	-0.0391813	Neurology
SRSF2_mis_VAF_5	CD244:Q9BZW8:OID20628:v1:Inflammation	45320	28	45292	4.20566e-05	0.759482	0.39608	1.12288	0.185408	0.607295	0.0124367	Inflammation
TET2_VE_VAF_10	IGSF21:Q96ID5:OID30210:v1:CardiometabolicII	44032	197	43835	4.22303e-05	0.277744	0.144816	0.410671	0.0678194	0.181938	-0.0134412	CardiometabolicII
CH_VE_VAF_20	SEMA4D:Q92854:OID21020:v1:Neurology	45209	205	45004	4.23771e-05	0.284303	0.148209	0.420396	0.0694348	0.291203	-0.00154298	Neurology
DNMT3A_VE_mis_VAF_10	CCL24:O00175:OID20772:v1:Inflammation	44948	532	44416	4.24267e-05	-0.175904	-0.260114	-0.0916947	0.0429636	-0.0824985	0.0398808	Inflammation
JAK2_mis_VAF_3	PCYT2:Q99447:OID31519:v1:OncologyII	44992	21	44971	4.25292e-05	0.881985	0.4597	1.30427	0.215449	0.365251	-0.00178145	OncologyII
JAK2_mis_VAF_5	PCYT2:Q99447:OID31519:v1:OncologyII	44992	21	44971	4.25292e-05	0.881985	0.4597	1.30427	0.215449	0.365251	-0.00178145	OncologyII
TET2_mis_VAF_10	TMSB10:P63313:OID21118:v1:Neurology	44827	69	44758	4.2605e-05	-0.477504	-0.70615	-0.248857	0.116655	-0.403525	0.00171502	Neurology
GNB1_mis_VAF_20	MMP9:P14780:OID21103:v1:Neurology	44751	15	44736	4.26456e-05	1.01307	0.527948	1.49819	0.247509	1.07649	0.0119515	Neurology
TET2_VE_mis_VAF_10	ADGRF5:Q8IZF2:OID30349:v1:CardiometabolicII	45176	270	44906	4.3296e-05	-0.24283	-0.359212	-0.126448	0.0593781	-0.13133	-0.00527461	CardiometabolicII
CH_VE_VAF_10	SELL:P14151:OID30752:v1:InflammationII	45241	593	44648	4.33046e-05	0.162557	0.0846466	0.240467	0.0397498	0.0556845	0.0170883	InflammationII
GNB1_mis_VAF_20	CRISP3:P54108:OID30715:v1:InflammationII	44875	14	44861	4.33412e-05	1.05462	0.549136	1.5601	0.257896	0.903352	0.0428956	InflammationII
SRSF2_mis_VAF_20	SELL:P14151:OID30752:v1:InflammationII	45241	17	45224	4.36312e-05	0.949935	0.494456	1.40541	0.232385	1.0765	0.0174282	InflammationII
GNB1_mis_VAF_10	CLEC4D:Q8WXI8:OID20609:v1:Inflammation	44757	20	44737	4.36411e-05	0.849224	0.442029	1.25642	0.20775	1.02607	0.0412136	Inflammation
CH_VE_mis_VAF_10	PGLYRP1:O75594:OID20338:v1:Cardiometabolic	45159	972	44187	4.40687e-05	0.126801	0.0659676	0.187635	0.0310373	0.25609	0.0338698	Cardiometabolic
JAK2_mis_VAF_3	CASP8:Q14790:OID21414:v1:Oncology	45058	22	45036	4.409e-05	0.849732	0.442057	1.25741	0.207996	0.848544	0.00767832	Oncology
JAK2_mis_VAF_5	CASP8:Q14790:OID21414:v1:Oncology	45058	22	45036	4.409e-05	0.849732	0.442057	1.25741	0.207996	0.848544	0.00767832	Oncology
IDH2_mis_VAF_3	FLT3LG:P49771:OID20661:v1:Inflammation	45320	10	45310	4.43497e-05	-1.21464	-1.79758	-0.631696	0.297416	-1.11843	0.000460606	Inflammation
MPL_mis_VAF_3	FLT4:P35916:OID21491:v1:Oncology	44955	5	44950	4.45371e-05	1.75396	0.911983	2.59594	0.429578	1.71137	-0.0335784	Oncology
JAK2_mis_VAF_20	SNCA:P37840:OID30645:v1:InflammationII	44227	6	44221	4.45761e-05	1.63494	0.850059	2.41983	0.400447	1.62622	-0.00230853	InflammationII
ASXL1_VE_VAF_10	IL15:P40933:OID20562:v1:Inflammation	44757	86	44671	4.45981e-05	0.434917	0.226121	0.643712	0.106527	0.580204	-0.0300409	Inflammation
JAK2_mis_VAF_3	GLOD4:Q9HC38:OID20710:v1:Inflammation	44740	22	44718	4.46365e-05	0.849777	0.441794	1.25776	0.208152	0.863273	-0.00292313	Inflammation
JAK2_mis_VAF_5	GLOD4:Q9HC38:OID20710:v1:Inflammation	44740	22	44718	4.46365e-05	0.849777	0.441794	1.25776	0.208152	0.863273	-0.00292313	Inflammation
TET2_mis_VAF_5	CCL5:P13501:OID20412:v1:Cardiometabolic	45000	146	44854	4.47149e-05	-0.332369	-0.491957	-0.172781	0.0814218	-0.390614	-0.00275855	Cardiometabolic
TET2_mis_VAF_10	FLT3:P36888:OID21272:v1:Oncology	43756	69	43687	4.49328e-05	0.482605	0.250817	0.714393	0.118258	0.410836	0.000576972	Oncology
TET2_VE_VAF_5	CCL22:O00626:OID20765:v1:Inflammation	44367	330	44037	4.4941e-05	0.214948	0.11171	0.318186	0.0526718	0.24327	-0.00673614	Inflammation
CH_VE_mis_VAF_5	CLEC4D:Q8WXI8:OID20609:v1:Inflammation	44757	1831	42926	4.51761e-05	0.0912627	0.047417	0.135108	0.0223701	0.179833	0.0361546	Inflammation
JAK2_mis_VAF_10	MAP4K5:Q9Y4K4:OID20899:v1:Neurology	44414	17	44397	4.52985e-05	0.978053	0.508091	1.44801	0.239774	0.601433	0.00316586	Neurology
SF3B1_mis_VAF_3	PF4:P02776:OID30764:v1:InflammationII	44955	29	44926	4.5406e-05	-0.765572	-1.13349	-0.397658	0.187709	-0.848537	0.0120318	InflammationII
SF3B1_mis_VAF_3	TNFSF14:O43557:OID20953:v1:Neurology	44486	30	44456	4.56502e-05	-0.742814	-1.0999	-0.385729	0.182185	-0.906651	0.0120376	Neurology
JAK2_mis_VAF_20	CNTNAP2:Q9UHC6:OID20556:v1:Inflammation	44757	6	44751	4.59669e-05	1.59864	0.829837	2.36744	0.392242	1.36809	-0.00198771	Inflammation
ASXL1_VE_VAF_10	COCH:O43405:OID30305:v1:CardiometabolicII	45176	87	45089	4.60212e-05	0.419961	0.217984	0.621938	0.103049	0.473064	0.0144145	CardiometabolicII
JAK2_mis_VAF_3	DNAJA2:O60884:OID20627:v1:Inflammation	45180	23	45157	4.61565e-05	0.835346	0.433525	1.23717	0.205009	0.296393	0.00126454	Inflammation
JAK2_mis_VAF_5	DNAJA2:O60884:OID20627:v1:Inflammation	45180	23	45157	4.61565e-05	0.835346	0.433525	1.23717	0.205009	0.296393	0.00126454	Inflammation
CH_mis_VAF_10	APP:P05067:OID21070:v1:Neurology	44757	411	44346	4.61869e-05	-0.201042	-0.297751	-0.104333	0.0493411	-0.210101	0.00848996	Neurology
CH_mis_VAF_5	SERPINE1:P05121:OID20342:v1:Cardiometabolic	45372	814	44558	4.62705e-05	-0.141288	-0.209261	-0.0733157	0.0346796	-0.112982	0.0173121	Cardiometabolic
JAK2_mis_VAF_20	APBB1IP:Q7Z5R6:OID21359:v1:Oncology	44613	6	44607	4.6471e-05	1.57994	0.81966	2.34023	0.387897	1.18725	-0.0102667	Oncology
CH_mis_VAF_10	ICAM2:P13598:OID20248:v1:Cardiometabolic	45372	419	44953	4.66508e-05	0.200455	0.103972	0.296937	0.0492251	0.120477	-0.00876468	Cardiometabolic
JAK2_mis_VAF_10	SERPINB6:P35237:OID21023:v1:Neurology	45060	19	45041	4.67195e-05	0.921187	0.477767	1.36461	0.226233	0.268323	0.00265723	Neurology
JAK2_mis_VAF_10	GLOD4:Q9HC38:OID20710:v1:Inflammation	44740	19	44721	4.69577e-05	0.911776	0.472759	1.35079	0.223986	0.889374	-0.00292313	Inflammation
CH_mis_VAF_5	TREML1:Q86YW5:OID30682:v1:InflammationII	45229	811	44418	4.70311e-05	-0.144537	-0.214137	-0.0749364	0.03551	-0.154268	0.00150574	InflammationII
CH_VE_mis_VAF_3	DDAH1:O94760:OID21299:v1:Oncology	44613	2189	42424	4.70397e-05	0.086611	0.0449039	0.128318	0.0212789	0.14239	0.00642588	Oncology
JAK2_mis_VAF_10	TNFRSF10C:O14798:OID20265:v1:Cardiometabolic	44941	20	44921	4.70536e-05	0.90085	0.467043	1.33466	0.221328	1.22049	-0.00831246	Cardiometabolic
JAK2_mis_VAF_10	CD274:Q9NZQ7:OID20966:v1:Neurology	44486	17	44469	4.78827e-05	0.941539	0.487684	1.39539	0.231557	1.01323	0.0181248	Neurology
TET2_VE_mis_VAF_20	CD207:Q9UJ71:OID21298:v1:Oncology	43860	90	43770	4.80954e-05	0.421488	0.218265	0.624712	0.103685	0.491639	0.0199687	Oncology
JAK2_mis_VAF_10	NRGN:Q92686:OID30674:v1:InflammationII	45229	20	45209	4.8306e-05	0.899891	0.465892	1.33389	0.221426	0.707388	0.00454152	InflammationII
SF3B1_mis_VAF_5	EREG:O14944:OID20905:v1:Neurology	44414	29	44385	4.83293e-05	-0.762575	-1.13036	-0.394791	0.187643	-0.703985	-0.00754372	Neurology
JAK2_mis_VAF_3	TNF:P01375:OID20473:v1:Inflammation	44021	22	43999	4.83604e-05	0.822369	0.425733	1.21901	0.202364	0.843036	-0.000798795	Inflammation
JAK2_mis_VAF_5	TNF:P01375:OID20473:v1:Inflammation	44021	22	43999	4.83604e-05	0.822369	0.425733	1.21901	0.202364	0.843036	-0.000798795	Inflammation
SRSF2_mis_VAF_20	THPO:P40225:OID20098:v1:Cardiometabolic	44033	15	44018	4.83649e-05	-1.03374	-1.53233	-0.535156	0.254378	-0.999288	0.00232044	Cardiometabolic
CH_mis_VAF_10	CD14:P08571:OID20378:v1:Cardiometabolic	43934	407	43527	4.85097e-05	0.193594	0.100205	0.286983	0.0476468	0.250739	0.0188326	Cardiometabolic
JAK2_mis_VAF_10	PSTPIP2:Q9H939:OID30596:v1:InflammationII	42956	17	42939	4.85746e-05	0.974977	0.504618	1.44534	0.239977	1.07577	0.00393649	InflammationII
SRSF2_mis_VAF_10	LCP1:P13796:OID30367:v1:CardiometabolicII	45166	21	45145	4.86733e-05	0.862885	0.446553	1.27922	0.212413	1.05201	-0.017334	CardiometabolicII
JAK2_mis_VAF_3	GLO1:Q04760:OID20107:v1:Cardiometabolic	44033	23	44010	4.87307e-05	0.821198	0.424953	1.21744	0.202164	0.643008	-0.0223579	Cardiometabolic
JAK2_mis_VAF_5	GLO1:Q04760:OID20107:v1:Cardiometabolic	44033	23	44010	4.87307e-05	0.821198	0.424953	1.21744	0.202164	0.643008	-0.0223579	Cardiometabolic
JAK2_mis_VAF_3	DCTPP1:Q9H773:OID20148:v1:Cardiometabolic	44841	23	44818	4.88221e-05	0.805778	0.416931	1.19462	0.19839	1.04949	-0.00169085	Cardiometabolic
JAK2_mis_VAF_5	DCTPP1:Q9H773:OID20148:v1:Cardiometabolic	44841	23	44818	4.88221e-05	0.805778	0.416931	1.19462	0.19839	1.04949	-0.00169085	Cardiometabolic
TET2_VE_VAF_20	KIR2DL2:P43627:OID31431:v1:OncologyII	44991	78	44913	4.88592e-05	-0.448438	-0.664852	-0.232024	0.110414	-0.493059	0.00959348	OncologyII
JAK2_mis_VAF_10	CD2AP:Q9Y5K6:OID20177:v1:Cardiometabolic	44841	20	44821	4.91088e-05	0.868657	0.449325	1.28799	0.213943	0.816742	-0.00392081	Cardiometabolic
TET2_VE_VAF_5	GRN:P28799:OID21159:v1:Neurology	44617	335	44282	4.92925e-05	0.215786	0.111596	0.319976	0.0531576	0.347249	-0.0133188	Neurology
SF3B1_mis_VAF_3	SERPINE2:P07093:OID30359:v1:CardiometabolicII	45176	29	45147	4.94169e-05	-0.764261	-1.13333	-0.395192	0.188299	-0.788015	0.00734073	CardiometabolicII
SRSF2_mis_VAF_3	SIGLEC7:Q9Y286:OID20190:v1:Cardiometabolic	44841	30	44811	4.95515e-05	0.681737	0.352468	1.01101	0.167993	1.08304	0.016272	Cardiometabolic
SF3B1_mis_VAF_5	PF4:P02776:OID30764:v1:InflammationII	44955	28	44927	4.96373e-05	-0.775662	-1.15033	-0.400991	0.191157	-0.892356	0.0119952	InflammationII
JAK2_mis_VAF_10	SUGT1:Q9Y2Z0:OID21229:v1:Oncology	43756	18	43738	4.96676e-05	0.946366	0.489224	1.40351	0.233233	0.603509	0.00702407	Oncology
DNMT3A_VE_mis_VAF_5	MSLN:Q13421:OID21380:v1:Oncology	44550	1049	43501	4.98076e-05	0.120068	0.0620598	0.178076	0.0295958	0.237531	0.00569554	Oncology
ASXL1_VE_VAF_10	FLT3LG:P49771:OID20661:v1:Inflammation	45320	88	45232	4.99526e-05	-0.407792	-0.604841	-0.210743	0.100534	-0.236344	0.000460606	Inflammation
SF3B1_mis_VAF_5	ANGPTL7:O43827:OID21412:v1:Oncology	45190	29	45161	5.00677e-05	-0.739999	-1.09762	-0.382377	0.182459	-0.303981	0.0142189	Oncology
SRSF2_mis_VAF_3	THPO:P40225:OID20098:v1:Cardiometabolic	44033	29	44004	5.03083e-05	-0.741936	-1.10059	-0.383279	0.182987	-0.939804	0.00232044	Cardiometabolic
CH_VE_mis_VAF_5	CCN2:P29279:OID20709:v1:Inflammation	44796	1829	42967	5.06135e-05	-0.0963758	-0.142981	-0.0497708	0.0237779	-0.0593635	0.0141766	Inflammation
DNMT3A_VE_mis_VAF_5	FASLG:P48023:OID20665:v1:Inflammation	45320	1055	44265	5.0672e-05	0.118248	0.0610624	0.175434	0.0291762	0.0581904	0.0251178	Inflammation
JAK2_mis_VAF_10	GMPR:P36959:OID20641:v1:Inflammation	45320	20	45300	5.08475e-05	0.874582	0.451542	1.29762	0.215835	0.896444	-0.00547881	Inflammation
JAK2_mis_VAF_10	CANT1:Q8WVQ1:OID20181:v1:Cardiometabolic	44701	20	44681	5.0882e-05	0.868423	0.448346	1.2885	0.214323	0.730847	0.0274604	Cardiometabolic
JAK2_mis_VAF_3	RBM17:Q96I25:OID31034:v1:NeurologyII	45084	21	45063	5.09155e-05	0.87657	0.452536	1.3006	0.216342	0.813476	-0.00199715	NeurologyII
JAK2_mis_VAF_5	RBM17:Q96I25:OID31034:v1:NeurologyII	45084	21	45063	5.09155e-05	0.87657	0.452536	1.3006	0.216342	0.813476	-0.00199715	NeurologyII
TET2_mis_VAF_10	CCL5:P13501:OID20412:v1:Cardiometabolic	45000	73	44927	5.09356e-05	-0.465989	-0.691413	-0.240565	0.115011	-0.585456	-0.00275855	Cardiometabolic
CH_VE_VAF_10	RNASE6:Q93091:OID30689:v1:InflammationII	44949	591	44358	5.10818e-05	0.150184	0.0775199	0.222848	0.0370731	0.401889	0.0013441	InflammationII
CH_VE_VAF_5	KIR2DL3:P43628:OID21196:v1:Oncology	43756	1071	42685	5.1476e-05	-0.123001	-0.18254	-0.0634628	0.0303765	-0.024712	0.0182634	Oncology
KRAS_mis_VAF_3	CD8A:P01732:OID21018:v1:Neurology	45209	3	45206	5.16451e-05	2.2841	1.17827	3.38992	0.564191	2.14135	0.00157942	Neurology
KRAS_mis_VAF_5	CD8A:P01732:OID21018:v1:Neurology	45209	3	45206	5.16451e-05	2.2841	1.17827	3.38992	0.564191	2.14135	0.00157942	Neurology
SF3B1_mis_VAF_5	CLEC4M:Q9H2X3:OID30405:v1:CardiometabolicII	45101	28	45073	5.17698e-05	-0.768233	-1.14022	-0.396248	0.189786	-0.65777	-0.00528301	CardiometabolicII
JAK2_mis_VAF_10	ENO1:P06733:OID21037:v1:Neurology	44768	19	44749	5.19095e-05	0.920478	0.474706	1.36625	0.227433	0.721197	-0.00993888	Neurology
SF3B1_mis_VAF_3	MFGE8:Q08431:OID21134:v1:Neurology	44827	30	44797	5.19238e-05	-0.7283	-1.08101	-0.375591	0.179952	-0.632684	-0.0089182	Neurology
CH_VE_VAF_10	IFNLR1:Q8IU57:OID20506:v1:Inflammation	44757	587	44170	5.20861e-05	0.159739	0.082365	0.237114	0.0394763	0.219439	-0.00839263	Inflammation
CH_VE_mis_VAF_20	QPCT:Q16769:OID20320:v1:Cardiometabolic	44881	339	44542	5.21072e-05	0.210806	0.108694	0.312918	0.0520976	0.278172	0.0207386	Cardiometabolic
JAK2_mis_VAF_10	LRRC59:Q96AG4:OID30361:v1:CardiometabolicII	45176	18	45158	5.21697e-05	0.943526	0.486459	1.40059	0.233195	0.684697	-0.00488569	CardiometabolicII
JAK2_mis_VAF_10	SULT1A1:P50225:OID21031:v1:Neurology	45209	19	45190	5.21784e-05	0.917155	0.472859	1.36145	0.22668	1.11191	-0.0101328	Neurology
JAK2_mis_VAF_3	CENPF:P49454:OID31329:v1:OncologyII	44430	21	44409	5.22018e-05	0.848816	0.437615	1.26002	0.209794	0.726341	-0.00368279	OncologyII
JAK2_mis_VAF_5	CENPF:P49454:OID31329:v1:OncologyII	44430	21	44409	5.22018e-05	0.848816	0.437615	1.26002	0.209794	0.726341	-0.00368279	OncologyII
JAK2_mis_VAF_3	DARS1:P14868:OID20903:v1:Neurology	44414	20	44394	5.22051e-05	0.893672	0.46074	1.3266	0.220882	0.521476	-0.00594839	Neurology
JAK2_mis_VAF_5	DARS1:P14868:OID20903:v1:Neurology	44414	20	44394	5.22051e-05	0.893672	0.46074	1.3266	0.220882	0.521476	-0.00594839	Neurology
TET2_VE_VAF_10	CSF1R:P07333:OID30681:v1:InflammationII	45229	203	45026	5.22352e-05	0.272423	0.140445	0.4044	0.067335	0.250483	-0.0133578	InflammationII
JAK2_mis_VAF_10	TNF:P01375:OID20473:v1:Inflammation	44021	19	44002	5.24142e-05	0.880814	0.454012	1.30762	0.217754	1.11256	-0.000798795	Inflammation
CH_VE_VAF_10	ICAM2:P13598:OID20248:v1:Cardiometabolic	45372	590	44782	5.25824e-05	0.167963	0.0865607	0.249366	0.0415316	0.0833357	-0.00922472	Cardiometabolic
CH_VE_mis_VAF_10	IL18R1:Q13478:OID20652:v1:Inflammation	45320	974	44346	5.2619e-05	0.121819	0.0627775	0.18086	0.0301228	0.198546	-0.0193224	Inflammation
TET2_VE_mis_VAF_10	EDAR:Q9UNE0:OID20525:v1:Inflammation	44757	268	44489	5.29167e-05	0.245827	0.126645	0.36501	0.0608069	0.231233	0.00856441	Inflammation
SF3B1_mis_VAF_5	SIRPB1:O00241:OID20739:v1:Inflammation	44728	29	44699	5.29278e-05	0.736297	0.379319	1.09327	0.18213	1.04403	0.0178864	Inflammation
GNB1_mis_VAF_10	MMP8:P22894:OID21019:v1:Neurology	45131	20	45111	5.29673e-05	0.876847	0.451708	1.30199	0.216906	1.21083	0.00601175	Neurology
JAK2_mis_VAF_3	CASP3:P42574:OID20305:v1:Cardiometabolic	45372	23	45349	5.39746e-05	0.831954	0.42814	1.23577	0.206026	0.311736	-0.00179165	Cardiometabolic
JAK2_mis_VAF_5	CASP3:P42574:OID20305:v1:Cardiometabolic	45372	23	45349	5.39746e-05	0.831954	0.42814	1.23577	0.206026	0.311736	-0.00179165	Cardiometabolic
JAK2_mis_VAF_3	TPR:P12270:OID30143:v1:CardiometabolicII	43683	21	43662	5.40134e-05	0.855035	0.440001	1.27007	0.21175	0.719893	0.00233705	CardiometabolicII
JAK2_mis_VAF_5	TPR:P12270:OID30143:v1:CardiometabolicII	43683	21	43662	5.40134e-05	0.855035	0.440001	1.27007	0.21175	0.719893	0.00233705	CardiometabolicII
CH_mis_VAF_20	LAIR1:Q6GTX8:OID20737:v1:Inflammation	44795	151	44644	5.43257e-05	0.286812	0.147546	0.426077	0.0710531	0.42373	0.0138089	Inflammation
CH_VE_mis_VAF_5	LILRA5:A6NI73:OID20209:v1:Cardiometabolic	44765	1835	42930	5.44159e-05	0.0897673	0.0461754	0.133359	0.0222406	0.132127	-0.0251096	Cardiometabolic
ASXL1_VE_VAF_20	IGSF21:Q96ID5:OID30210:v1:CardiometabolicII	44032	33	43999	5.44434e-05	0.667416	0.343303	0.991529	0.165362	0.420479	-0.0132915	CardiometabolicII
JAK2_mis_VAF_20	TBCA:O75347:OID30616:v1:InflammationII	44227	6	44221	5.4462e-05	1.61998	0.833261	2.40669	0.401382	1.39963	-0.00327663	InflammationII
CH_mis_VAF_5	PDGFA:P04085:OID20313:v1:Cardiometabolic	45372	814	44558	5.48878e-05	-0.14194	-0.210902	-0.0729778	0.0351845	-0.0935078	0.0150117	Cardiometabolic
GNB1_mis_VAF_10	PRG3:Q9Y2Y8:OID30383:v1:CardiometabolicII	45166	18	45148	5.49415e-05	0.91439	0.470104	1.35868	0.226675	1.20351	0.0361327	CardiometabolicII
ASXL1_VE_VAF_3	MDK:P21741:OID21489:v1:Oncology	44810	200	44610	5.51814e-05	-0.27768	-0.412633	-0.142726	0.0688534	-0.144249	0.0141669	Oncology
JAK2_mis_VAF_10	OTUD6B:Q8N6M0:OID31487:v1:OncologyII	44992	18	44974	5.52021e-05	0.938173	0.482206	1.39414	0.232634	0.427026	-0.00259896	OncologyII
DNMT3A_mis_VAF_20	IGF1R:P08069:OID21274:v1:Oncology	44613	81	44532	5.52275e-05	0.431477	0.221767	0.641188	0.106994	0.566442	0.0108084	Oncology
PPM1D_VE_VAF_10	LGALS3BP:Q08380:OID30765:v1:InflammationII	45241	35	45206	5.53003e-05	0.637165	0.32746	0.946869	0.158011	0.518325	-0.0217494	InflammationII
TET2_VE_mis_VAF_10	PER3:P56645:OID30511:v1:InflammationII	43918	260	43658	5.53881e-05	-0.247811	-0.368275	-0.127348	0.0614605	-0.362415	-0.000650186	InflammationII
SF3B1_mis_VAF_3	SPINT2:O43291:OID20720:v1:Inflammation	45022	30	44992	5.55658e-05	-0.730993	-1.0864	-0.375582	0.18133	-0.611768	0.01562	Inflammation
JAK2_mis_VAF_3	NUMB:P49757:OID30568:v1:InflammationII	43918	23	43895	5.56266e-05	0.822181	0.42241	1.22195	0.203963	0.42259	-0.00432625	InflammationII
JAK2_mis_VAF_5	NUMB:P49757:OID30568:v1:InflammationII	43918	23	43895	5.56266e-05	0.822181	0.42241	1.22195	0.203963	0.42259	-0.00432625	InflammationII
JAK2_mis_VAF_3	AK1:P00568:OID20122:v1:Cardiometabolic	44841	23	44818	5.56992e-05	0.809308	0.415766	1.20285	0.200785	0.946243	-0.0149731	Cardiometabolic
JAK2_mis_VAF_5	AK1:P00568:OID20122:v1:Cardiometabolic	44841	23	44818	5.56992e-05	0.809308	0.415766	1.20285	0.200785	0.946243	-0.0149731	Cardiometabolic
JAK2_mis_VAF_10	USP25:Q9UHP3:OID31428:v1:OncologyII	44991	18	44973	5.57275e-05	0.925805	0.4756	1.37601	0.229694	0.506536	-0.00783585	OncologyII
CH_mis_VAF_20	MMP8:P22894:OID21019:v1:Neurology	45131	151	44980	5.59147e-05	0.31979	0.16425	0.475329	0.0793561	0.261226	0.00601175	Neurology
JAK2_mis_VAF_3	CRYZL1:O95825:OID30272:v1:CardiometabolicII	44032	19	44013	5.60221e-05	0.909004	0.466834	1.35117	0.225595	0.505634	0.00099746	CardiometabolicII
JAK2_mis_VAF_5	CRYZL1:O95825:OID30272:v1:CardiometabolicII	44032	19	44013	5.60221e-05	0.909004	0.466834	1.35117	0.225595	0.505634	0.00099746	CardiometabolicII
GNB1_mis_VAF_20	PGLYRP1:O75594:OID20338:v1:Cardiometabolic	45159	14	45145	5.60533e-05	1.02487	0.526321	1.52342	0.254359	1.38032	0.0372778	Cardiometabolic
JAK2_mis_VAF_3	PAGR1:Q9BTK6:OID30206:v1:CardiometabolicII	44032	19	44013	5.61609e-05	0.915843	0.470282	1.3614	0.227325	1.14212	-0.00139644	CardiometabolicII
JAK2_mis_VAF_5	PAGR1:Q9BTK6:OID30206:v1:CardiometabolicII	44032	19	44013	5.61609e-05	0.915843	0.470282	1.3614	0.227325	1.14212	-0.00139644	CardiometabolicII
JAK2_mis_VAF_3	LARP1:Q6PKG0:OID31372:v1:OncologyII	44991	21	44970	5.61828e-05	0.863483	0.443385	1.28358	0.214334	0.625086	-0.00219695	OncologyII
JAK2_mis_VAF_5	LARP1:Q6PKG0:OID31372:v1:OncologyII	44991	21	44970	5.61828e-05	0.863483	0.443385	1.28358	0.214334	0.625086	-0.00219695	OncologyII
JAK2_mis_VAF_3	SYAP1:Q96A49:OID30636:v1:InflammationII	44227	21	44206	5.65842e-05	0.86418	0.443569	1.28479	0.214596	1.01243	0.00573412	InflammationII
JAK2_mis_VAF_5	SYAP1:Q96A49:OID30636:v1:InflammationII	44227	21	44206	5.65842e-05	0.86418	0.443569	1.28479	0.214596	1.01243	0.00573412	InflammationII
JAK2_mis_VAF_3	ITPA:Q9BY32:OID30082:v1:CardiometabolicII	43683	21	43662	5.6746e-05	0.863345	0.44307	1.28362	0.214424	0.732783	-0.00650859	CardiometabolicII
JAK2_mis_VAF_5	ITPA:Q9BY32:OID30082:v1:CardiometabolicII	43683	21	43662	5.6746e-05	0.863345	0.44307	1.28362	0.214424	0.732783	-0.00650859	CardiometabolicII
JAK2_mis_VAF_3	PMM2:O15305:OID30125:v1:CardiometabolicII	43683	21	43662	5.6833e-05	0.871705	0.447323	1.29609	0.21652	0.77028	-0.00819231	CardiometabolicII
JAK2_mis_VAF_5	PMM2:O15305:OID30125:v1:CardiometabolicII	43683	21	43662	5.6833e-05	0.871705	0.447323	1.29609	0.21652	0.77028	-0.00819231	CardiometabolicII
TET2_VE_mis_VAF_20	IL1R2:P27930:OID20757:v1:Inflammation	44728	93	44635	5.70858e-05	0.398676	0.204533	0.592819	0.0990517	0.38817	0.00208799	Inflammation
ASXL1_VE_VAF_3	TNFSF10:P50591:OID20611:v1:Inflammation	45320	207	45113	5.7302e-05	-0.274662	-0.408444	-0.14088	0.0682553	-0.287828	-0.00698187	Inflammation
CH_VE_VAF_20	KIR2DL3:P43628:OID21196:v1:Oncology	43756	195	43561	5.74492e-05	-0.281929	-0.41927	-0.144587	0.0700714	-0.111208	0.0177867	Oncology
CH_mis_VAF_20	IL10RB:Q08334:OID20696:v1:Inflammation	45022	151	44871	5.74555e-05	0.305645	0.156749	0.454542	0.0759668	0.45582	0.0178168	Inflammation
TET2_VE_VAF_5	APP:P05067:OID21070:v1:Neurology	44757	335	44422	5.76233e-05	-0.219647	-0.326667	-0.112627	0.0546016	-0.180115	0.00848996	Neurology
CH_mis_VAF_20	TNF:P01375:OID20473:v1:Inflammation	44021	148	43873	5.76407e-05	0.315561	0.161806	0.469316	0.0784457	0.380222	-0.000798795	Inflammation
JAK2_mis_VAF_10	FKBP5:Q13451:OID20937:v1:Neurology	44486	17	44469	5.77037e-05	0.964298	0.494419	1.43418	0.239732	0.485792	0.00246919	Neurology
CH_VE_mis_VAF_20	IL1R2:P27930:OID20757:v1:Inflammation	44728	344	44384	5.78886e-05	0.208282	0.106772	0.309792	0.0517903	0.148941	0.00208799	Inflammation
CH_mis_VAF_10	PDGFB:P01127:OID20741:v1:Inflammation	45022	413	44609	5.78923e-05	-0.19781	-0.294217	-0.101404	0.0491866	-0.165587	0.0154492	Inflammation
CH_VE_mis_VAF_20	CA1:P00915:OID20409:v1:Cardiometabolic	43818	330	43488	5.79154e-05	-0.214337	-0.318801	-0.109874	0.0532973	-0.244831	-0.0105265	Cardiometabolic
SRSF2_mis_VAF_10	KLK1:P06870:OID21499:v1:Oncology	44376	20	44356	5.80172e-05	-0.889595	-1.32321	-0.455979	0.22123	-0.958451	-0.00858865	Oncology
CH_VE_mis_VAF_20	CLC:Q05315:OID20126:v1:Cardiometabolic	44770	341	44429	5.80591e-05	-0.211872	-0.31515	-0.108595	0.0526921	0.0273437	0.00400043	Cardiometabolic
JAK2_mis_VAF_3	DNM3:Q9UQ16:OID31000:v1:NeurologyII	45084	21	45063	5.81165e-05	0.852067	0.436702	1.26743	0.211919	0.79868	0.0133472	NeurologyII
JAK2_mis_VAF_5	DNM3:Q9UQ16:OID31000:v1:NeurologyII	45084	21	45063	5.81165e-05	0.852067	0.436702	1.26743	0.211919	0.79868	0.0133472	NeurologyII
JAK2_mis_VAF_3	LZTFL1:Q9NQ48:OID30637:v1:InflammationII	44227	21	44206	5.81842e-05	0.869259	0.445485	1.29303	0.21621	0.620062	-0.00438126	InflammationII
JAK2_mis_VAF_5	LZTFL1:Q9NQ48:OID30637:v1:InflammationII	44227	21	44206	5.81842e-05	0.869259	0.445485	1.29303	0.21621	0.620062	-0.00438126	InflammationII
CH_VE_mis_VAF_10	CD36:P16671:OID30485:v1:InflammationII	43918	945	42973	5.86847e-05	-0.126992	-0.188933	-0.0650508	0.0316024	-0.119014	0.0117786	InflammationII
JAK2_mis_VAF_10	CNP:P09543:OID30285:v1:CardiometabolicII	43959	16	43943	5.87107e-05	0.981389	0.502697	1.46008	0.244228	0.899357	-0.00626883	CardiometabolicII
JAK2_mis_VAF_3	NSFL1C:Q9UNZ2:OID21022:v1:Neurology	45209	22	45187	5.88697e-05	0.824154	0.422092	1.22622	0.205132	0.798082	-0.0121983	Neurology
JAK2_mis_VAF_5	NSFL1C:Q9UNZ2:OID21022:v1:Neurology	45209	22	45187	5.88697e-05	0.824154	0.422092	1.22622	0.205132	0.798082	-0.0121983	Neurology
JAK2_mis_VAF_3	ERI1:Q8IV48:OID31317:v1:OncologyII	44430	21	44409	5.93237e-05	0.86134	0.440948	1.28173	0.214484	0.868434	0.000766217	OncologyII
JAK2_mis_VAF_5	ERI1:Q8IV48:OID31317:v1:OncologyII	44430	21	44409	5.93237e-05	0.86134	0.440948	1.28173	0.214484	0.868434	0.000766217	OncologyII
JAK2_mis_VAF_3	VNN2:O95498:OID21310:v1:Oncology	44613	22	44591	5.93892e-05	0.832514	0.426164	1.23886	0.207319	0.723895	0.0167424	Oncology
JAK2_mis_VAF_5	VNN2:O95498:OID21310:v1:Oncology	44613	22	44591	5.93892e-05	0.832514	0.426164	1.23886	0.207319	0.723895	0.0167424	Oncology
CH_VE_mis_VAF_10	QPCT:Q16769:OID20320:v1:Cardiometabolic	44881	969	43912	5.94014e-05	0.124995	0.0639845	0.186006	0.0311278	0.190522	0.0181674	Cardiometabolic
SF3B1_mis_VAF_3	FCN1:O00602:OID30690:v1:InflammationII	45152	30	45122	5.94597e-05	-0.712904	-1.0609	-0.364912	0.177546	-0.546312	0.0413906	InflammationII
JAK2_mis_VAF_3	VCAM1:P19320:OID20396:v1:Cardiometabolic	44919	23	44896	5.95943e-05	0.806	0.412512	1.19949	0.200758	0.603155	0.0214945	Cardiometabolic
JAK2_mis_VAF_5	VCAM1:P19320:OID20396:v1:Cardiometabolic	44919	23	44896	5.95943e-05	0.806	0.412512	1.19949	0.200758	0.603155	0.0214945	Cardiometabolic
GNB1_mis_VAF_20	EPO:P01588:OID20522:v1:Inflammation	44757	15	44742	5.97062e-05	-1.01262	-1.50703	-0.518204	0.252249	-0.999509	-0.0257939	Inflammation
JAK2_mis_VAF_3	ABHD14B:Q96IU4:OID20921:v1:Neurology	44354	20	44334	5.98123e-05	0.881932	0.451282	1.31258	0.219717	1.08787	0.00455777	Neurology
JAK2_mis_VAF_5	ABHD14B:Q96IU4:OID20921:v1:Neurology	44354	20	44334	5.98123e-05	0.881932	0.451282	1.31258	0.219717	1.08787	0.00455777	Neurology
IDH2_mis_VAF_20	LILRA5:A6NI73:OID20209:v1:Cardiometabolic	44765	3	44762	6.04838e-05	2.14065	1.09468	3.18662	0.533654	2.06593	-0.018727	Cardiometabolic
JAK2_mis_VAF_3	USP8:P40818:OID20110:v1:Cardiometabolic	44033	23	44010	6.05951e-05	0.818166	0.418347	1.21798	0.203987	0.614278	9.98036e-05	Cardiometabolic
JAK2_mis_VAF_5	USP8:P40818:OID20110:v1:Cardiometabolic	44033	23	44010	6.05951e-05	0.818166	0.418347	1.21798	0.203987	0.614278	9.98036e-05	Cardiometabolic
CH_VE_VAF_5	EDAR:Q9UNE0:OID20525:v1:Inflammation	44757	1091	43666	6.13613e-05	0.122617	0.0626526	0.182582	0.0305939	0.112283	0.00716561	Inflammation
JAK2_mis_VAF_10	DNAJB2:P25686:OID30661:v1:InflammationII	44227	18	44209	6.14067e-05	0.90776	0.463811	1.35171	0.226502	0.745705	-0.0216224	InflammationII
JAK2_mis_VAF_3	PGD:P52209:OID30344:v1:CardiometabolicII	45176	21	45155	6.16818e-05	0.851316	0.434861	1.26777	0.212475	0.275134	-0.0106223	CardiometabolicII
JAK2_mis_VAF_5	PGD:P52209:OID30344:v1:CardiometabolicII	45176	21	45155	6.16818e-05	0.851316	0.434861	1.26777	0.212475	0.275134	-0.0106223	CardiometabolicII
DNMT3A_mis_VAF_3	MSLN:Q13421:OID21380:v1:Oncology	44550	663	43887	6.17507e-05	0.148205	0.0756998	0.220709	0.0369919	0.263967	0.00813654	Oncology
JAK2_mis_VAF_3	NUDT16:Q96DE0:OID31484:v1:OncologyII	44923	21	44902	6.17791e-05	0.862236	0.4404	1.28407	0.21522	0.724381	-0.0086271	OncologyII
JAK2_mis_VAF_5	NUDT16:Q96DE0:OID31484:v1:OncologyII	44923	21	44902	6.17791e-05	0.862236	0.4404	1.28407	0.21522	0.724381	-0.0086271	OncologyII
CH_VE_mis_VAF_3	CYB5R2:Q6BCY4:OID31512:v1:OncologyII	44577	2187	42390	6.2032e-05	0.0850775	0.0434446	0.12671	0.0212411	0.126677	0.0101773	OncologyII
CH_VE_VAF_10	LILRB1:Q8NHL6:OID20323:v1:Cardiometabolic	45372	590	44782	6.20436e-05	0.158198	0.0807825	0.235613	0.0394974	0.172671	-0.0264421	Cardiometabolic
JAK2_mis_VAF_10	CDKN1A:P38936:OID21319:v1:Oncology	44613	19	44594	6.20758e-05	0.898405	0.45875	1.33806	0.224312	0.405477	0.00381612	Oncology
SF3B1_mis_VAF_10	NELL1:Q92832:OID21494:v1:Oncology	44955	16	44939	6.22005e-05	-0.989511	-1.47381	-0.505213	0.247088	-1.31271	0.0125593	Oncology
JAK2_mis_VAF_10	PRKG1:Q13976:OID30621:v1:InflammationII	44227	18	44209	6.22492e-05	0.92865	0.474119	1.38318	0.231901	0.887592	-0.00575895	InflammationII
CH_VE_mis_VAF_10	CFP:P27918:OID30784:v1:InflammationII	45241	975	44266	6.22825e-05	0.1214	0.0619785	0.180822	0.0303169	0.0906342	-0.0216523	InflammationII
JAK2_mis_VAF_10	NAGK:Q9UJ70:OID30271:v1:CardiometabolicII	43959	16	43943	6.2309e-05	0.969559	0.494979	1.44414	0.242131	1.42473	0.000974036	CardiometabolicII
SF3B1_mis_VAF_10	SIRPB1:O00241:OID20739:v1:Inflammation	44728	16	44712	6.23371e-05	0.964511	0.492388	1.43663	0.240877	1.36597	0.018255	Inflammation
JAK2_mis_VAF_3	DNPH1:O43598:OID20744:v1:Inflammation	44955	22	44933	6.24165e-05	0.828381	0.422862	1.2339	0.206895	0.752561	-0.0168687	Inflammation
JAK2_mis_VAF_5	DNPH1:O43598:OID20744:v1:Inflammation	44955	22	44933	6.24165e-05	0.828381	0.422862	1.2339	0.206895	0.752561	-0.0168687	Inflammation
JAK2_mis_VAF_3	HARS1:P12081:OID21086:v1:Neurology	44827	22	44805	6.24848e-05	0.842871	0.430233	1.25551	0.210528	0.314983	0.000392004	Neurology
JAK2_mis_VAF_5	HARS1:P12081:OID21086:v1:Neurology	44827	22	44805	6.24848e-05	0.842871	0.430233	1.25551	0.210528	0.314983	0.000392004	Neurology
CH_mis_VAF_20	CD300A:Q9UGN4:OID30576:v1:InflammationII	44227	144	44083	6.26841e-05	0.318851	0.162724	0.474978	0.0796559	0.424755	0.0348833	InflammationII
CH_mis_VAF_10	MFGE8:Q08431:OID21134:v1:Neurology	44827	411	44416	6.32587e-05	-0.192947	-0.287476	-0.0984186	0.0482284	-0.159534	-0.0089182	Neurology
JAK2_mis_VAF_3	SOD1:P00441:OID20386:v1:Cardiometabolic	43929	22	43907	6.33056e-05	0.824761	0.420678	1.22884	0.206163	1.132	-0.0210363	Cardiometabolic
JAK2_mis_VAF_5	SOD1:P00441:OID20386:v1:Cardiometabolic	43929	22	43907	6.33056e-05	0.824761	0.420678	1.22884	0.206163	1.132	-0.0210363	Cardiometabolic
JAK2_mis_VAF_3	EPHB4:P54760:OID20242:v1:Cardiometabolic	45372	23	45349	6.33315e-05	0.806598	0.411403	1.20179	0.201628	0.343594	0.0199758	Cardiometabolic
JAK2_mis_VAF_5	EPHB4:P54760:OID20242:v1:Cardiometabolic	45372	23	45349	6.33315e-05	0.806598	0.411403	1.20179	0.201628	0.343594	0.0199758	Cardiometabolic
TET2_VE_VAF_20	SIGLEC6:O43699:OID21394:v1:Oncology	45190	79	45111	6.33457e-05	0.441626	0.225247	0.658005	0.110396	0.446012	-0.00330548	Oncology
SRSF2_mis_VAF_10	HBEGF:Q99075:OID21465:v1:Oncology	45058	21	45037	6.36023e-05	-0.854664	-1.27351	-0.435813	0.213698	-1.09014	0.0151133	Oncology
CH_VE_mis_VAF_3	SIRPB1:O00241:OID20739:v1:Inflammation	44728	2182	42546	6.36145e-05	0.0853211	0.0435068	0.127135	0.0213337	0.163813	0.00692821	Inflammation
SRSF2_mis_VAF_20	FCER1A:P12319:OID30992:v1:NeurologyII	45084	17	45067	6.36887e-05	0.966037	0.492567	1.43951	0.241564	0.860283	0.00820789	NeurologyII
JAK2_mis_VAF_3	SEPTIN8:Q92599:OID31079:v1:NeurologyII	44988	21	44967	6.40183e-05	0.802859	0.409245	1.19647	0.200822	0.706449	0.0176525	NeurologyII
JAK2_mis_VAF_5	SEPTIN8:Q92599:OID31079:v1:NeurologyII	44988	21	44967	6.40183e-05	0.802859	0.409245	1.19647	0.200822	0.706449	0.0176525	NeurologyII
CH_VE_mis_VAF_3	NID1:P14543:OID20362:v1:Cardiometabolic	44844	2192	42652	6.42465e-05	-0.0856049	-0.127583	-0.0436269	0.0214172	-0.0171817	-0.00274306	Cardiometabolic
TET2_VE_mis_VAF_10	ITGAM:P11215:OID21071:v1:Neurology	44827	262	44565	6.44536e-05	0.238901	0.121729	0.356074	0.0597812	0.203711	-0.0290859	Neurology
JAK2_mis_VAF_10	TXNRD1:Q16881:OID21135:v1:Neurology	44827	19	44808	6.459e-05	0.894628	0.455791	1.33346	0.223894	0.554922	-0.0183762	Neurology
TET2_VE_mis_VAF_3	KIR2DS4:P43632:OID31432:v1:OncologyII	44992	537	44455	6.49195e-05	-0.174421	-0.260004	-0.0888374	0.0436647	-0.215229	-0.0110306	OncologyII
JAK2_mis_VAF_3	CYB5R2:Q6BCY4:OID31512:v1:OncologyII	44577	21	44556	6.52496e-05	0.836738	0.426051	1.24743	0.209533	0.664789	0.0101773	OncologyII
JAK2_mis_VAF_5	CYB5R2:Q6BCY4:OID31512:v1:OncologyII	44577	21	44556	6.52496e-05	0.836738	0.426051	1.24743	0.209533	0.664789	0.0101773	OncologyII
JAK2_mis_VAF_20	SNX9:Q9Y5X1:OID20135:v1:Cardiometabolic	44841	7	44834	6.558e-05	1.47528	0.750967	2.1996	0.369545	1.13716	-0.00818477	Cardiometabolic
TET2_VE_mis_VAF_3	DEFA1_DEFA1B:P59665:OID20344:v1:Cardiometabolic	43939	513	43426	6.56898e-05	-0.172434	-0.257101	-0.0877661	0.0431973	-0.0472098	0.0280139	Cardiometabolic
BRAF_mis_VAF_3	TNFRSF1B:P20333:OID21145:v1:Neurology	44827	5	44822	6.58608e-05	1.64256	0.835914	2.44921	0.411552	1.64242	0.0104373	Neurology
BRAF_mis_VAF_5	TNFRSF1B:P20333:OID21145:v1:Neurology	44827	5	44822	6.58608e-05	1.64256	0.835914	2.44921	0.411552	1.64242	0.0104373	Neurology
JAK2_mis_VAF_20	PLA2G4A:P47712:OID20685:v1:Inflammation	45022	7	45015	6.58905e-05	1.49268	0.759615	2.22574	0.374007	0.753312	0.000634537	Inflammation
CH_VE_mis_VAF_5	PDGFA:P04085:OID20313:v1:Cardiometabolic	45372	1855	43517	6.60774e-05	-0.0944939	-0.140908	-0.0480796	0.0236806	-0.0632584	0.0159803	Cardiometabolic
CH_VE_mis_VAF_10	CD48:P09326:OID20692:v1:Inflammation	44948	968	43980	6.60891e-05	0.12747	0.0648577	0.190083	0.0319448	0.160375	-0.00633137	Inflammation
JAK2_mis_VAF_3	ADGRE5:P48960:OID20260:v1:Cardiometabolic	45159	23	45136	6.62391e-05	0.783781	0.398741	1.16882	0.196447	0.67441	0.0165432	Cardiometabolic
JAK2_mis_VAF_5	ADGRE5:P48960:OID20260:v1:Cardiometabolic	45159	23	45136	6.62391e-05	0.783781	0.398741	1.16882	0.196447	0.67441	0.0165432	Cardiometabolic
JAK2_mis_VAF_10	BAP18:Q8IXM2:OID31150:v1:NeurologyII	45057	18	45039	6.62805e-05	0.899318	0.457504	1.34113	0.225414	1.0551	-0.0169407	NeurologyII
TET2_VE_mis_VAF_5	CRH:P06850:OID21257:v1:Oncology	43689	459	43230	6.64274e-05	-0.181896	-0.271269	-0.092523	0.045598	-0.174895	0.0282219	Oncology
JAK2_mis_VAF_20	EIF4E:P06730:OID30557:v1:InflammationII	43918	7	43911	6.65931e-05	1.48549	0.755498	2.21548	0.37244	0.979748	-0.00502646	InflammationII
CH_mis_VAF_5	SIGLEC7:Q9Y286:OID20190:v1:Cardiometabolic	44841	810	44031	6.67053e-05	0.130704	0.0664678	0.194941	0.0327734	0.278518	0.0121548	Cardiometabolic
ASXL1_VE_VAF_3	CD36:P16671:OID30485:v1:InflammationII	43918	200	43718	6.67816e-05	-0.271185	-0.404472	-0.137898	0.0680027	-0.227356	0.0077773	InflammationII
JAK2_mis_VAF_10	MPHOSPH8:Q99549:OID20092:v1:Cardiometabolic	44033	20	44013	6.6798e-05	0.882879	0.44894	1.31682	0.221395	0.537527	-0.00122259	Cardiometabolic
CH_mis_VAF_10	PLAUR:Q03405:OID20764:v1:Inflammation	44508	410	44098	6.6844e-05	0.180371	0.0917143	0.269028	0.0452327	0.26291	0.00833179	Inflammation
JAK2_mis_VAF_3	ENO1:P06733:OID21037:v1:Neurology	44768	22	44746	6.69475e-05	0.842738	0.428473	1.257	0.211358	0.476437	-0.00998796	Neurology
JAK2_mis_VAF_5	ENO1:P06733:OID21037:v1:Neurology	44768	22	44746	6.69475e-05	0.842738	0.428473	1.257	0.211358	0.476437	-0.00998796	Neurology
ASXL1_VE_VAF_10	ITGB2:P05107:OID20315:v1:Cardiometabolic	44571	87	44484	6.69664e-05	0.404636	0.205726	0.603547	0.101484	0.262974	-0.0228147	Cardiometabolic
SRSF2_mis_VAF_10	APRT:P07741:OID20927:v1:Neurology	44415	21	44394	6.69752e-05	0.846073	0.430159	1.26199	0.212199	1.06504	0.00519391	Neurology
TET2_VE_mis_VAF_10	SELL:P14151:OID30752:v1:InflammationII	45241	269	44972	6.69759e-05	0.233833	0.118885	0.348782	0.0586467	0.142227	0.0169184	InflammationII
JAK2_mis_VAF_3	BOLA1:Q9Y3E2:OID30837:v1:NeurologyII	43766	21	43745	6.71893e-05	0.852884	0.433543	1.27223	0.213948	0.858961	0.00976339	NeurologyII
JAK2_mis_VAF_5	BOLA1:Q9Y3E2:OID30837:v1:NeurologyII	43766	21	43745	6.71893e-05	0.852884	0.433543	1.27223	0.213948	0.858961	0.00976339	NeurologyII
CH_VE_mis_VAF_5	CLEC6A:Q6EIG7:OID21228:v1:Oncology	43756	1792	41964	6.72042e-05	0.0920678	0.0467998	0.137336	0.0230957	0.204204	0.0231813	Oncology
CH_mis_VAF_20	CD5L:O43866:OID30775:v1:InflammationII	45024	152	44872	6.7216e-05	0.3192	0.162254	0.476147	0.0800742	0.350653	0.0166098	InflammationII
TET2_VE_mis_VAF_3	SIGLEC6:O43699:OID21394:v1:Oncology	45190	534	44656	6.72743e-05	0.170781	0.0868056	0.254756	0.042844	0.170545	-0.00330548	Oncology
GNB1_mis_VAF_10	OLR1:P78380:OID20183:v1:Cardiometabolic	44413	20	44393	6.72883e-05	0.869963	0.442186	1.29774	0.218252	1.31882	0.00749647	Cardiometabolic
SF3B1_mis_VAF_10	SSC5D:A1L4H1:OID20351:v1:Cardiometabolic	45001	16	44985	6.73984e-05	-0.921452	-1.37459	-0.468313	0.231192	-0.695973	2.44115e-05	Cardiometabolic
JAK2_mis_VAF_3	TIMP1:P01033:OID20418:v1:Cardiometabolic	44352	23	44329	6.74327e-05	0.778661	0.39573	1.16159	0.195371	0.664135	0.0120147	Cardiometabolic
JAK2_mis_VAF_5	TIMP1:P01033:OID20418:v1:Cardiometabolic	44352	23	44329	6.74327e-05	0.778661	0.39573	1.16159	0.195371	0.664135	0.0120147	Cardiometabolic
JAK2_mis_VAF_3	CANT1:Q8WVQ1:OID20181:v1:Cardiometabolic	44701	23	44678	6.77179e-05	0.796344	0.404618	1.18807	0.199858	0.70097	0.0273866	Cardiometabolic
JAK2_mis_VAF_5	CANT1:Q8WVQ1:OID20181:v1:Cardiometabolic	44701	23	44678	6.77179e-05	0.796344	0.404618	1.18807	0.199858	0.70097	0.0273866	Cardiometabolic
JAK2_mis_VAF_10	TIMP1:P01033:OID20418:v1:Cardiometabolic	44352	20	44332	6.82618e-05	0.834414	0.423766	1.24506	0.209512	0.833374	0.0120147	Cardiometabolic
SF3B1_mis_VAF_5	VEGFA:P15692:OID20650:v1:Inflammation	45182	29	45153	6.8271e-05	-0.724647	-1.08128	-0.368016	0.181953	-0.841208	0.00503388	Inflammation
JAK2_mis_VAF_3	PPM1F:P49593:OID30350:v1:CardiometabolicII	45176	21	45155	6.83406e-05	0.859183	0.436315	1.28205	0.215747	0.341805	0.00520169	CardiometabolicII
JAK2_mis_VAF_5	PPM1F:P49593:OID30350:v1:CardiometabolicII	45176	21	45155	6.83406e-05	0.859183	0.436315	1.28205	0.215747	0.341805	0.00520169	CardiometabolicII
JAK2_mis_VAF_10	FIS1:Q9Y3D6:OID20722:v1:Inflammation	44814	19	44795	6.8367e-05	0.901951	0.458024	1.34588	0.226491	0.620558	-0.00205999	Inflammation
BRAF_mis_VAF_3	FLT3LG:P49771:OID20661:v1:Inflammation	45320	5	45315	6.85219e-05	-1.67474	-2.49914	-0.850346	0.420606	-1.70255	0.000460606	Inflammation
BRAF_mis_VAF_5	FLT3LG:P49771:OID20661:v1:Inflammation	45320	5	45315	6.85219e-05	-1.67474	-2.49914	-0.850346	0.420606	-1.70255	0.000460606	Inflammation
JAK2_mis_VAF_10	NIT1:Q86X76:OID30252:v1:CardiometabolicII	44032	16	44016	6.87134e-05	0.971828	0.493365	1.45029	0.244112	0.944396	-0.00817927	CardiometabolicII
CH_mis_VAF_3	PDGFB:P01127:OID20741:v1:Inflammation	45022	988	44034	6.87597e-05	-0.12741	-0.19014	-0.064679	0.0320051	-0.104498	0.0160594	Inflammation
SF3B1_mis_VAF_3	EREG:O14944:OID20905:v1:Neurology	44414	30	44384	6.89742e-05	-0.733861	-1.09525	-0.372475	0.184379	-0.692355	-0.00754372	Neurology
SRSF2_mis_VAF_3	KLK1:P06870:OID21499:v1:Oncology	44376	30	44346	6.92343e-05	-0.718871	-1.07295	-0.364787	0.180653	-0.830009	-0.00858865	Oncology
TET2_VE_VAF_10	LRRC25:Q8N386:OID21333:v1:Oncology	44613	199	44414	6.93939e-05	0.271412	0.137708	0.405116	0.0682158	0.368091	-0.00748457	Oncology
TET2_mis_VAF_10	LCN2:P80188:OID20392:v1:Cardiometabolic	43492	70	43422	6.95778e-05	-0.446606	-0.66665	-0.226563	0.112266	-0.0403861	0.0358345	Cardiometabolic
JAK2_mis_VAF_10	POLR2F:P61218:OID21283:v1:Oncology	44613	19	44594	6.95957e-05	0.847106	0.429729	1.26448	0.212946	0.96164	0.00888796	Oncology
GNB1_mis_VAF_3	CLEC4A:Q9UMR7:OID20573:v1:Inflammation	44757	21	44736	6.96418e-05	0.833237	0.422677	1.2438	0.209467	0.789536	-0.0157796	Inflammation
GNB1_mis_VAF_5	CLEC4A:Q9UMR7:OID20573:v1:Inflammation	44757	21	44736	6.96418e-05	0.833237	0.422677	1.2438	0.209467	0.789536	-0.0157796	Inflammation
TET2_VE_VAF_10	KITLG:P21583:OID20196:v1:Cardiometabolic	44841	197	44644	6.97873e-05	-0.275671	-0.411518	-0.139823	0.0693095	-0.252435	-0.0159289	Cardiometabolic
DNMT3A_mis_VAF_3	CD200:P41217:OID20603:v1:Inflammation	44757	659	44098	6.98036e-05	0.148477	0.0753078	0.221646	0.0373308	0.161955	0.00198771	Inflammation
CH_VE_mis_VAF_10	RNASE3:P12724:OID20203:v1:Cardiometabolic	44630	960	43670	6.99205e-05	-0.126251	-0.188473	-0.0640285	0.0317458	-0.070325	0.00381619	Cardiometabolic
JAK2_mis_VAF_10	RILP:Q96NA2:OID21436:v1:Oncology	45058	19	45039	7.00455e-05	0.882692	0.447614	1.31777	0.221977	0.550852	-0.0180875	Oncology
JAK2_mis_VAF_10	TXLNA:P40222:OID20952:v1:Neurology	44486	17	44469	7.01057e-05	0.940548	0.476929	1.40417	0.236538	0.348673	0.000987674	Neurology
PPM1D_VE_VAF_5	TNFRSF10B:O14763:OID20981:v1:Neurology	44486	73	44413	7.02281e-05	0.399842	0.20273	0.596955	0.100567	0.881857	0.0184706	Neurology
BRAF_mis_VAF_10	CD1C:P29017:OID21483:v1:Oncology	44955	3	44952	7.02731e-05	2.19131	1.11101	3.27162	0.551172	1.53472	-0.0110688	Oncology
BRAF_mis_VAF_20	CD1C:P29017:OID21483:v1:Oncology	44955	3	44952	7.02731e-05	2.19131	1.11101	3.27162	0.551172	1.53472	-0.0110688	Oncology
MPL_mis_VAF_3	ICAM2:P13598:OID20248:v1:Cardiometabolic	45372	5	45367	7.03007e-05	1.77488	0.89985	2.6499	0.446439	1.434	-0.00692455	Cardiometabolic
GNB1_mis_VAF_3	OSM:P13725:OID20574:v1:Inflammation	44550	21	44529	7.04101e-05	0.823989	0.417719	1.23026	0.207279	1.09166	0.0120568	Inflammation
GNB1_mis_VAF_5	OSM:P13725:OID20574:v1:Inflammation	44550	21	44529	7.04101e-05	0.823989	0.417719	1.23026	0.207279	1.09166	0.0120568	Inflammation
SRSF2_mis_VAF_10	NACC1:Q96RE7:OID31393:v1:OncologyII	44991	21	44970	7.05724e-05	0.847229	0.429443	1.26502	0.213154	1.14674	-0.00649324	OncologyII
JAK2_mis_VAF_10	RPE:Q96AT9:OID31324:v1:OncologyII	44430	18	44412	7.07365e-05	0.927641	0.470139	1.38514	0.233418	1.00204	-0.00449845	OncologyII
CH_VE_VAF_5	CD300LF:Q8TDQ1:OID21469:v1:Oncology	45190	1104	44086	7.08827e-05	0.114444	0.0579943	0.170893	0.0288005	0.246182	0.0348117	Oncology
ASXL1_VE_VAF_5	CD1C:P29017:OID21483:v1:Oncology	44955	173	44782	7.08846e-05	0.289495	0.146701	0.432289	0.0728533	0.0554688	-0.0112887	Oncology
IDH2_mis_VAF_5	S100A12:P80511:OID21374:v1:Oncology	44214	9	44205	7.09671e-05	-1.29084	-1.92759	-0.654086	0.32487	-1.21521	0.00631119	Oncology
IDH2_mis_VAF_10	S100A12:P80511:OID21374:v1:Oncology	44214	9	44205	7.09671e-05	-1.29084	-1.92759	-0.654086	0.32487	-1.21521	0.00631119	Oncology
JAK2_mis_VAF_3	MINK1:Q8N4C8:OID31156:v1:NeurologyII	45057	21	45036	7.11602e-05	0.854827	0.433084	1.27657	0.215173	0.429014	-0.00216928	NeurologyII
JAK2_mis_VAF_5	MINK1:Q8N4C8:OID31156:v1:NeurologyII	45057	21	45036	7.11602e-05	0.854827	0.433084	1.27657	0.215173	0.429014	-0.00216928	NeurologyII
CH_VE_mis_VAF_20	PLAUR:Q03405:OID20764:v1:Inflammation	44508	344	44164	7.12993e-05	0.195684	0.0991289	0.292239	0.0492623	0.3574	0.00767758	Inflammation
CH_mis_VAF_10	LILRA5:A6NI73:OID20209:v1:Cardiometabolic	44765	415	44350	7.13571e-05	0.181945	0.0921645	0.271725	0.0458058	0.161029	-0.0201507	Cardiometabolic
JAK2_mis_VAF_3	PLCB2:Q00722:OID31155:v1:NeurologyII	45057	21	45036	7.14496e-05	0.85742	0.434295	1.28054	0.215878	0.46492	0.00494793	NeurologyII
JAK2_mis_VAF_5	PLCB2:Q00722:OID31155:v1:NeurologyII	45057	21	45036	7.14496e-05	0.85742	0.434295	1.28054	0.215878	0.46492	0.00494793	NeurologyII
SRSF2_mis_VAF_3	CSF2RB:P32927:OID30553:v1:InflammationII	43918	29	43889	7.16675e-05	0.726394	0.367864	1.08492	0.182922	0.796335	-0.0195568	InflammationII
JAK2_mis_VAF_10	VAV3:Q9UKW4:OID30795:v1:NeurologyII	43766	18	43748	7.16855e-05	0.921151	0.466487	1.37582	0.231969	0.547183	-0.00493184	NeurologyII
JAK2_mis_VAF_10	CRKL:P46109:OID20742:v1:Inflammation	44881	19	44862	7.20033e-05	0.897486	0.454384	1.34059	0.226071	0.518686	-0.00127329	Inflammation
CH_VE_VAF_3	CCL5:P13501:OID20412:v1:Cardiometabolic	45000	1283	43717	7.23191e-05	-0.111153	-0.166045	-0.0562607	0.0280061	-0.0693121	-0.00275855	Cardiometabolic
SRSF2_mis_VAF_3	APOD:P05090:OID30746:v1:InflammationII	43500	29	43471	7.2593e-05	-0.677324	-1.01189	-0.342756	0.170696	-0.541816	-0.00467145	InflammationII
TET2_VE_VAF_5	HBEGF:Q99075:OID21465:v1:Oncology	45058	337	44721	7.29662e-05	-0.213314	-0.318714	-0.107914	0.0537752	-0.179162	0.016381	Oncology
JAK2_mis_VAF_3	SERPINH1:P50454:OID31322:v1:OncologyII	44430	21	44409	7.31708e-05	0.851575	0.430734	1.27242	0.214713	0.655815	-0.00368279	OncologyII
JAK2_mis_VAF_5	SERPINH1:P50454:OID31322:v1:OncologyII	44430	21	44409	7.31708e-05	0.851575	0.430734	1.27242	0.214713	0.655815	-0.00368279	OncologyII
JAK2_mis_VAF_3	YTHDF3:Q7Z739:OID20478:v1:Inflammation	44021	22	43999	7.32954e-05	0.837192	0.423416	1.25097	0.211108	0.257896	0.00409383	Inflammation
JAK2_mis_VAF_5	YTHDF3:Q7Z739:OID20478:v1:Inflammation	44021	22	43999	7.32954e-05	0.837192	0.423416	1.25097	0.211108	0.257896	0.00409383	Inflammation
SF3B1_mis_VAF_3	VSIR:Q9H7M9:OID20131:v1:Cardiometabolic	44769	30	44739	7.32955e-05	-0.729059	-1.08939	-0.368727	0.183841	-0.621236	0.00552219	Cardiometabolic
SRSF2_mis_VAF_10	CCL7:P80098:OID20523:v1:Inflammation	44757	21	44736	7.35094e-05	0.798514	0.403785	1.19324	0.201391	1.17198	-0.0390032	Inflammation
IDH2_mis_VAF_3	S100A12:P80511:OID21374:v1:Oncology	44214	10	44204	7.36256e-05	-1.22193	-1.82603	-0.617839	0.308209	-1.13731	0.00631119	Oncology
JAK2_mis_VAF_10	STK4:Q13043:OID20140:v1:Cardiometabolic	44841	20	44821	7.36302e-05	0.880291	0.445094	1.31549	0.222037	0.855777	0.00151931	Cardiometabolic
JAK2_mis_VAF_3	LRCH4:O75427:OID30191:v1:CardiometabolicII	43683	21	43662	7.36602e-05	0.827871	0.41858	1.23716	0.20882	0.569472	-0.00912214	CardiometabolicII
JAK2_mis_VAF_5	LRCH4:O75427:OID30191:v1:CardiometabolicII	43683	21	43662	7.36602e-05	0.827871	0.41858	1.23716	0.20882	0.569472	-0.00912214	CardiometabolicII
CH_mis_VAF_10	CSF1R:P07333:OID30681:v1:InflammationII	45229	415	44814	7.36893e-05	0.187831	0.0949668	0.280695	0.0473792	0.14879	-0.0133578	InflammationII
CH_VE_VAF_3	CD300LF:Q8TDQ1:OID21469:v1:Oncology	45190	1293	43897	7.38408e-05	0.105742	0.0534566	0.158028	0.0266762	0.214422	0.0347144	Oncology
CH_VE_mis_VAF_10	LILRB2:Q8N423:OID20301:v1:Cardiometabolic	45159	972	44187	7.38633e-05	0.124854	0.0631171	0.186591	0.0314981	0.202475	0.0109474	Cardiometabolic
JAK2_mis_VAF_10	ADA:P00813:OID20645:v1:Inflammation	45320	20	45300	7.40184e-05	0.863599	0.436519	1.29068	0.217896	1.01318	-0.0121942	Inflammation
CH_VE_mis_VAF_20	CLEC6A:Q6EIG7:OID21228:v1:Oncology	43756	327	43429	7.41436e-05	0.209379	0.105823	0.312935	0.052834	0.380425	0.0269453	Oncology
JAK2_mis_VAF_10	UFD1:Q92890:OID31486:v1:OncologyII	44992	18	44974	7.42013e-05	0.924809	0.467391	1.38223	0.233375	0.610706	0.00527115	OncologyII
JAK2_mis_VAF_3	BRK1:Q8WUW1:OID20883:v1:Neurology	43797	22	43775	7.42548e-05	0.824141	0.416497	1.23178	0.20798	0.763093	0.00456526	Neurology
JAK2_mis_VAF_5	BRK1:Q8WUW1:OID20883:v1:Neurology	43797	22	43775	7.42548e-05	0.824141	0.416497	1.23178	0.20798	0.763093	0.00456526	Neurology
CH_VE_mis_VAF_10	TNFRSF21:O75509:OID21052:v1:Neurology	45209	972	44237	7.42932e-05	0.124482	0.0629076	0.186057	0.0314153	0.232493	0.0173016	Neurology
SRSF2_mis_VAF_5	CASP8:Q14790:OID21414:v1:Oncology	45058	28	45030	7.46352e-05	-0.730625	-1.09212	-0.369125	0.184437	-0.601263	0.00767832	Oncology
TET2_VE_mis_VAF_10	VAT1:Q99536:OID21382:v1:Oncology	44613	264	44349	7.46535e-05	-0.240798	-0.359942	-0.121654	0.0607874	-0.10333	0.00844478	Oncology
IDH2_mis_VAF_5	TCN1:P20061:OID30687:v1:InflammationII	44379	9	44370	7.48555e-05	1.29931	0.656321	1.9423	0.328053	1.49627	-0.0202743	InflammationII
IDH2_mis_VAF_10	TCN1:P20061:OID30687:v1:InflammationII	44379	9	44370	7.48555e-05	1.29931	0.656321	1.9423	0.328053	1.49627	-0.0202743	InflammationII
TET2_VE_mis_VAF_5	FCER2:P06734:OID21133:v1:Neurology	44827	470	44357	7.49634e-05	-0.176	-0.263104	-0.0888952	0.0444407	-0.0708651	-0.00788915	Neurology
CH_VE_mis_VAF_5	NID1:P14543:OID20362:v1:Cardiometabolic	44844	1832	43012	7.57497e-05	-0.0923455	-0.138077	-0.0466137	0.0233323	-0.0347728	-0.00244916	Cardiometabolic
JAK2_mis_VAF_3	DPY30:Q9C005:OID21410:v1:Oncology	45047	22	45025	7.57671e-05	0.798242	0.402927	1.19356	0.20169	0.426017	-0.00307196	Oncology
JAK2_mis_VAF_5	DPY30:Q9C005:OID21410:v1:Oncology	45047	22	45025	7.57671e-05	0.798242	0.402927	1.19356	0.20169	0.426017	-0.00307196	Oncology
TET2_VE_mis_VAF_3	CD209:Q9NNX6:OID20262:v1:Cardiometabolic	44929	530	44399	7.58876e-05	-0.169903	-0.254052	-0.0857535	0.042933	-0.0976107	0.000146697	Cardiometabolic
CH_mis_VAF_5	TNFSF13B:Q9Y275:OID20272:v1:Cardiometabolic	45297	812	44485	7.5891e-05	0.130927	0.0660811	0.195772	0.0330841	0.236191	0.00628114	Cardiometabolic
TET2_VE_mis_VAF_5	IGSF21:Q96ID5:OID30210:v1:CardiometabolicII	44032	472	43560	7.60696e-05	0.174532	0.0880773	0.260986	0.0441089	0.075835	-0.0135659	CardiometabolicII
PPM1D_VE_VAF_10	EDA2R:Q9HAV5:OID21451:v1:Oncology	45190	35	45155	7.64436e-05	0.509003	0.256793	0.761213	0.128677	1.39906	0.0139272	Oncology
JAK2_mis_VAF_10	BCR:P11274:OID20558:v1:Inflammation	44757	19	44738	7.64493e-05	0.891753	0.44989	1.33362	0.225439	0.217278	0.000760726	Inflammation
ASXL1_VE_VAF_20	PDZD2:O15018:OID30151:v1:CardiometabolicII	43683	35	43648	7.68379e-05	0.656484	0.331097	0.98187	0.166012	0.608842	-0.00872005	CardiometabolicII
JAK2_mis_VAF_10	TARBP2:Q15633:OID20870:v1:Neurology	43797	19	43778	7.69342e-05	0.885232	0.446433	1.32403	0.223875	0.298349	3.76259e-05	Neurology
CH_VE_mis_VAF_10	DSCAM:O60469:OID30993:v1:NeurologyII	45084	970	44114	7.72665e-05	0.126441	0.063749	0.189132	0.0319853	0.130304	-0.00358026	NeurologyII
BRAF_mis_VAF_3	IL2RA:P01589:OID20267:v1:Cardiometabolic	44499	5	44494	7.836e-05	1.67879	0.845705	2.51187	0.425039	2.08095	0.0203872	Cardiometabolic
BRAF_mis_VAF_5	IL2RA:P01589:OID20267:v1:Cardiometabolic	44499	5	44494	7.836e-05	1.67879	0.845705	2.51187	0.425039	2.08095	0.0203872	Cardiometabolic
CH_VE_VAF_3	KIR3DL1:P43629:OID21185:v1:Oncology	43756	1253	42503	7.85316e-05	-0.114055	-0.170661	-0.0574488	0.0288804	-0.129123	-0.0121418	Oncology
CH_mis_VAF_3	MFGE8:Q08431:OID21134:v1:Neurology	44827	989	43838	7.87353e-05	-0.123554	-0.184884	-0.0622235	0.0312906	-0.0676968	-0.0089182	Neurology
SF3B1_mis_VAF_3	SPARC:P09486:OID21511:v1:Oncology	44955	30	44925	7.90304e-05	-0.727992	-1.08944	-0.366546	0.18441	-0.868922	0.00967595	Oncology
SRSF2_mis_VAF_10	COCH:O43405:OID30305:v1:CardiometabolicII	45176	21	45155	7.94433e-05	0.825874	0.4157	1.23605	0.209271	0.87684	0.0153139	CardiometabolicII
JAK2_mis_VAF_3	NIT1:Q86X76:OID30252:v1:CardiometabolicII	44032	19	44013	7.98706e-05	0.883782	0.444705	1.32286	0.224017	0.897557	-0.00817927	CardiometabolicII
JAK2_mis_VAF_5	NIT1:Q86X76:OID30252:v1:CardiometabolicII	44032	19	44013	7.98706e-05	0.883782	0.444705	1.32286	0.224017	0.897557	-0.00817927	CardiometabolicII
TET2_VE_VAF_3	APP:P05067:OID21070:v1:Neurology	44757	365	44392	7.99783e-05	-0.206346	-0.30887	-0.103821	0.0523078	-0.180115	0.00848996	Neurology
SF3B1_mis_VAF_5	CD226:Q15762:OID30556:v1:InflammationII	43918	28	43890	8.01165e-05	-0.753196	-1.12747	-0.378926	0.190952	-0.944763	0.00975295	InflammationII
TET2_VE_VAF_5	KIR2DS4:P43632:OID31432:v1:OncologyII	44992	340	44652	8.01282e-05	-0.216097	-0.323479	-0.108716	0.0547861	-0.266002	-0.0112014	OncologyII
TET2_VE_mis_VAF_5	CXCL12:P48061:OID20464:v1:Inflammation	44021	454	43567	8.01375e-05	-0.183841	-0.275195	-0.0924873	0.0466086	-0.0843485	0.022468	Inflammation
JAK2_mis_VAF_10	CLEC6A:Q6EIG7:OID21228:v1:Oncology	43756	18	43738	8.08907e-05	0.881716	0.443328	1.3201	0.223666	0.929698	0.028953	Oncology
CH_mis_VAF_5	PER3:P56645:OID30511:v1:InflammationII	43918	790	43128	8.09277e-05	-0.140373	-0.210169	-0.0705779	0.0356096	-0.193651	-0.000650186	InflammationII
CH_VE_VAF_10	KLRB1:Q12918:OID20629:v1:Inflammation	45320	595	44725	8.11673e-05	0.154993	0.0779147	0.232072	0.0393256	0.239107	0.0289252	Inflammation
ASXL1_VE_VAF_20	ITGAM:P11215:OID21071:v1:Neurology	44827	35	44792	8.12577e-05	0.6426	0.323011	0.962189	0.163054	0.42582	-0.0275172	Neurology
JAK2_mis_VAF_3	CXCL6:P80162:OID20613:v1:Inflammation	45320	23	45297	8.13146e-05	0.809211	0.406743	1.21168	0.205339	0.794115	-0.00172121	Inflammation
JAK2_mis_VAF_5	CXCL6:P80162:OID20613:v1:Inflammation	45320	23	45297	8.13146e-05	0.809211	0.406743	1.21168	0.205339	0.794115	-0.00172121	Inflammation
SF3B1_mis_VAF_20	MFAP4:P55083:OID30598:v1:InflammationII	44227	6	44221	8.17938e-05	1.54611	0.776863	2.31535	0.392467	1.59702	-0.00774483	InflammationII
SRSF2_mis_VAF_3	LCP1:P13796:OID30367:v1:CardiometabolicII	45166	31	45135	8.19217e-05	0.688747	0.346038	1.03146	0.17485	0.807195	-0.017334	CardiometabolicII
ASXL1_VE_VAF_20	ITGB2:P05107:OID20315:v1:Cardiometabolic	44571	34	44537	8.20142e-05	0.638303	0.320672	0.955933	0.162055	0.525551	-0.0228764	Cardiometabolic
JAK2_mis_VAF_3	PCBP2:Q15366:OID31003:v1:NeurologyII	45084	21	45063	8.22163e-05	0.848661	0.426289	1.27103	0.215494	0.919747	-0.00121777	NeurologyII
JAK2_mis_VAF_5	PCBP2:Q15366:OID31003:v1:NeurologyII	45084	21	45063	8.22163e-05	0.848661	0.426289	1.27103	0.215494	0.919747	-0.00121777	NeurologyII
IDH2_mis_VAF_5	LILRB2:Q8N423:OID20301:v1:Cardiometabolic	45159	9	45150	8.22795e-05	1.26753	0.636662	1.89841	0.321871	1.52954	0.0147914	Cardiometabolic
IDH2_mis_VAF_10	LILRB2:Q8N423:OID20301:v1:Cardiometabolic	45159	9	45150	8.22795e-05	1.26753	0.636662	1.89841	0.321871	1.52954	0.0147914	Cardiometabolic
BRAF_mis_VAF_3	CD1C:P29017:OID21483:v1:Oncology	44955	5	44950	8.23055e-05	1.68119	0.844418	2.51796	0.42692	1.53472	-0.0110688	Oncology
BRAF_mis_VAF_5	CD1C:P29017:OID21483:v1:Oncology	44955	5	44950	8.23055e-05	1.68119	0.844418	2.51796	0.42692	1.53472	-0.0110688	Oncology
SF3B1_mis_VAF_3	CD226:Q15762:OID30556:v1:InflammationII	43918	29	43889	8.2357e-05	-0.738376	-1.1059	-0.370854	0.187509	-0.901175	0.00975295	InflammationII
JAK2_mis_VAF_10	BCL2L1:Q07817:OID31152:v1:NeurologyII	45057	18	45039	8.24458e-05	0.9198	0.461945	1.37766	0.233598	0.526689	-0.000950584	NeurologyII
SRSF2_mis_VAF_10	FCER1A:P12319:OID30992:v1:NeurologyII	45084	21	45063	8.27844e-05	0.855674	0.429632	1.28172	0.217366	0.645191	0.00820789	NeurologyII
TET2_VE_mis_VAF_3	CDA:P32320:OID30345:v1:CardiometabolicII	45099	535	44564	8.28129e-05	-0.16327	-0.244564	-0.0819758	0.0414762	-0.0981784	-0.0107616	CardiometabolicII
CH_VE_mis_VAF_20	BDNF:P23560:OID30373:v1:CardiometabolicII	45166	341	44825	8.28811e-05	-0.212011	-0.317579	-0.106443	0.0538608	-0.16464	0.00301446	CardiometabolicII
CH_VE_mis_VAF_20	CD5L:O43866:OID30775:v1:InflammationII	45024	343	44681	8.31077e-05	0.210082	0.105457	0.314707	0.0533797	0.199004	0.0159268	InflammationII
CH_VE_mis_VAF_20	GRN:P28799:OID21159:v1:Neurology	44617	341	44276	8.3476e-05	0.206977	0.10387	0.310083	0.0526048	0.262279	-0.0126048	Neurology
JAK2_mis_VAF_20	EIF4EBP1:Q13541:OID20162:v1:Cardiometabolic	44841	7	44834	8.35408e-05	1.42692	0.716061	2.13778	0.362681	1.68112	-0.00887093	Cardiometabolic
TET2_VE_mis_VAF_10	SIGLEC7:Q9Y286:OID20190:v1:Cardiometabolic	44841	261	44580	8.3698e-05	0.224865	0.112829	0.3369	0.0571604	0.413972	0.0152795	Cardiometabolic
TET2_VE_mis_VAF_20	LILRB1:Q8NHL6:OID20323:v1:Cardiometabolic	45372	91	45281	8.38085e-05	0.391982	0.196667	0.587296	0.0996496	0.507141	-0.0245772	Cardiometabolic
TET2_VE_VAF_3	KIR3DL1:P43629:OID21185:v1:Oncology	43756	357	43399	8.3824e-05	-0.210046	-0.314708	-0.105384	0.0533983	-0.253341	-0.0132958	Oncology
JAK2_mis_VAF_3	PPIB:P23284:OID20331:v1:Cardiometabolic	44870	22	44848	8.39978e-05	0.832309	0.417533	1.24709	0.211619	0.344785	0.00137121	Cardiometabolic
JAK2_mis_VAF_5	PPIB:P23284:OID20331:v1:Cardiometabolic	44870	22	44848	8.39978e-05	0.832309	0.417533	1.24709	0.211619	0.344785	0.00137121	Cardiometabolic
JAK2_mis_VAF_10	PTPN1:P18031:OID20908:v1:Neurology	44486	17	44469	8.41346e-05	0.935087	0.469046	1.40113	0.237774	0.593509	-0.0130624	Neurology
GNB1_mis_VAF_3	PRG3:Q9Y2Y8:OID30383:v1:CardiometabolicII	45166	19	45147	8.4149e-05	0.867685	0.435232	1.30014	0.220638	1.19481	0.0360354	CardiometabolicII
GNB1_mis_VAF_5	PRG3:Q9Y2Y8:OID30383:v1:CardiometabolicII	45166	19	45147	8.4149e-05	0.867685	0.435232	1.30014	0.220638	1.19481	0.0360354	CardiometabolicII
CH_VE_mis_VAF_3	LAMA4:Q16363:OID20769:v1:Inflammation	45022	2192	42830	8.41858e-05	-0.0851629	-0.127609	-0.0427167	0.0216561	-0.0225768	0.000780969	Inflammation
IDH2_mis_VAF_3	CSF1R:P07333:OID30681:v1:InflammationII	45229	10	45219	8.42238e-05	1.18923	0.596488	1.78198	0.302418	1.32337	-0.0119976	InflammationII
CH_mis_VAF_10	LAMA4:Q16363:OID20769:v1:Inflammation	45022	413	44609	8.42299e-05	-0.191436	-0.286854	-0.096019	0.0486819	-0.128948	0.000780969	Inflammation
JAK2_mis_VAF_3	MESD:Q14696:OID21099:v1:Neurology	44827	22	44805	8.44994e-05	0.830651	0.41655	1.24475	0.211274	0.480508	0.00156801	Neurology
JAK2_mis_VAF_5	MESD:Q14696:OID21099:v1:Neurology	44827	22	44805	8.44994e-05	0.830651	0.41655	1.24475	0.211274	0.480508	0.00156801	Neurology
CH_VE_VAF_10	CD244:Q9BZW8:OID20628:v1:Inflammation	45320	595	44725	8.49692e-05	0.159667	0.0800419	0.239292	0.0406247	0.112284	0.0124367	Inflammation
CH_mis_VAF_5	TIMP3:P35625:OID20684:v1:Inflammation	45022	803	44219	8.4997e-05	-0.137772	-0.206479	-0.0690643	0.0350545	-0.0703941	0.0243833	Inflammation
JAK2_mis_VAF_3	EIF4B:P23588:OID21000:v1:Neurology	44486	20	44466	8.52572e-05	0.86579	0.433936	1.29764	0.220332	0.69225	-0.00209881	Neurology
JAK2_mis_VAF_5	EIF4B:P23588:OID21000:v1:Neurology	44486	20	44466	8.52572e-05	0.86579	0.433936	1.29764	0.220332	0.69225	-0.00209881	Neurology
DNMT3A_mis_VAF_10	IGF1R:P08069:OID21274:v1:Oncology	44613	251	44362	8.52621e-05	0.239315	0.119945	0.358686	0.0609027	0.303818	0.0101806	Oncology
JAK2_mis_VAF_3	RAD23B:P54727:OID21166:v1:Oncology	43756	21	43735	8.61626e-05	0.849088	0.425291	1.27288	0.216221	0.650167	0.00215738	Oncology
JAK2_mis_VAF_5	RAD23B:P54727:OID21166:v1:Oncology	43756	21	43735	8.61626e-05	0.849088	0.425291	1.27288	0.216221	0.650167	0.00215738	Oncology
TET2_VE_mis_VAF_3	NADK:O95544:OID20178:v1:Cardiometabolic	44841	524	44317	8.6545e-05	-0.166071	-0.248982	-0.0831588	0.0423016	-0.0560753	-0.0198013	Cardiometabolic
SRSF2_mis_VAF_5	KIF22:Q14807:OID30175:v1:CardiometabolicII	43683	26	43657	8.65467e-05	0.755779	0.378452	1.13311	0.192512	1.02093	0.000854403	CardiometabolicII
JAK2_mis_VAF_10	VAMP8:Q9BV40:OID30555:v1:InflammationII	43918	20	43898	8.66458e-05	0.867988	0.434609	1.30137	0.22111	0.532345	0.00100029	InflammationII
TET2_VE_VAF_10	HBEGF:Q99075:OID21465:v1:Oncology	45058	200	44858	8.67942e-05	-0.272568	-0.408674	-0.136463	0.0694409	-0.272434	0.0162103	Oncology
JAK2_mis_VAF_10	DAG1:Q14118:OID20774:v1:Inflammation	45022	19	45003	8.73322e-05	0.880256	0.440539	1.31997	0.224344	0.541088	0.00341675	Inflammation
TET2_VE_VAF_3	ZBTB16:Q05516:OID21205:v1:Oncology	43756	357	43399	8.76029e-05	0.203528	0.10184	0.305217	0.0518813	0.214974	0.00413916	Oncology
JAK2_mis_VAF_3	HNRNPUL1:Q9BUJ2:OID31037:v1:NeurologyII	45084	21	45063	8.76883e-05	0.818687	0.409623	1.22775	0.208705	0.607759	-0.0138831	NeurologyII
JAK2_mis_VAF_5	HNRNPUL1:Q9BUJ2:OID31037:v1:NeurologyII	45084	21	45063	8.76883e-05	0.818687	0.409623	1.22775	0.208705	0.607759	-0.0138831	NeurologyII
JAK2_mis_VAF_10	ITPA:Q9BY32:OID30082:v1:CardiometabolicII	43683	18	43665	8.78663e-05	0.908394	0.454452	1.36234	0.231601	0.794652	-0.00650859	CardiometabolicII
CH_mis_VAF_10	COL1A1:P02452:OID20335:v1:Cardiometabolic	45372	419	44953	8.79236e-05	-0.189239	-0.283809	-0.0946684	0.0482498	-0.206728	0.00278433	Cardiometabolic
SF3B1_mis_VAF_3	VEGFA:P15692:OID20650:v1:Inflammation	45182	30	45152	8.81712e-05	-0.701095	-1.05152	-0.350668	0.178787	-0.754527	0.00503388	Inflammation
JAK2_mis_VAF_10	IL17RA:Q96F46:OID21089:v1:Neurology	44827	19	44808	8.89412e-05	0.881348	0.440591	1.32211	0.224874	0.915837	-0.0138921	Neurology
CH_VE_mis_VAF_10	EDAR:Q9UNE0:OID20525:v1:Inflammation	44757	969	43788	8.90328e-05	0.126943	0.0634557	0.190431	0.0323914	0.0880142	0.0075828	Inflammation
JAK2_mis_VAF_10	TXNDC9:O14530:OID31121:v1:NeurologyII	45057	18	45039	8.90985e-05	0.916249	0.457988	1.37451	0.233805	0.767642	0.00319299	NeurologyII
JAK2_mis_VAF_20	SLITRK2:Q9H156:OID21409:v1:Oncology	45190	6	45184	8.93132e-05	1.49955	0.74944	2.24966	0.382706	0.915433	0.0175005	Oncology
JAK2_mis_VAF_10	WASF1:Q92558:OID20091:v1:Cardiometabolic	44033	20	44013	8.93555e-05	0.858243	0.428918	1.28757	0.219041	0.467534	-9.98036e-05	Cardiometabolic
TET2_VE_VAF_20	KIR3DL1:P43629:OID21185:v1:Oncology	43756	77	43679	8.95609e-05	-0.447121	-0.67082	-0.223423	0.114131	-0.553627	-0.0150018	Oncology
IDH2_mis_VAF_3	DSCAM:O60469:OID30993:v1:NeurologyII	45084	10	45074	8.96078e-05	1.21349	0.606353	1.82064	0.309763	1.18943	-0.00358026	NeurologyII
TET2_VE_VAF_3	CDA:P32320:OID30345:v1:CardiometabolicII	45099	369	44730	8.96404e-05	-0.195319	-0.293044	-0.097594	0.0498594	-0.120737	-0.0111024	CardiometabolicII
CH_VE_VAF_3	EDAR:Q9UNE0:OID20525:v1:Inflammation	44757	1274	43483	8.99072e-05	0.111157	0.0555312	0.166783	0.0283804	0.10716	0.00721469	Inflammation
TP53_mis_VAF_5	EPGN:Q6UW88:OID31373:v1:OncologyII	44991	30	44961	8.99824e-05	0.726228	0.362785	1.08967	0.185428	0.615802	-0.00795791	OncologyII
CH_VE_mis_VAF_20	TGFBI:Q15582:OID20417:v1:Cardiometabolic	44554	336	44218	9.01613e-05	0.209216	0.104501	0.313932	0.0534259	0.222726	-0.0139283	Cardiometabolic
TET2_VE_VAF_10	NID1:P14543:OID20362:v1:Cardiometabolic	44844	198	44646	9.04531e-05	-0.270555	-0.405999	-0.135112	0.0691034	-0.221764	-0.00244916	Cardiometabolic
SF3B1_mis_VAF_5	SPARC:P09486:OID21511:v1:Oncology	44955	29	44926	9.06914e-05	-0.734676	-1.10253	-0.366827	0.187676	-0.875943	0.00967595	Oncology
JAK2_mis_VAF_10	MTHFSD:Q2M296:OID31305:v1:OncologyII	44430	18	44412	9.09816e-05	0.909328	0.453942	1.36471	0.232337	0.557535	0.00783527	OncologyII
SRSF2_mis_VAF_10	BST1:Q10588:OID21051:v1:Neurology	45209	21	45188	9.10643e-05	0.849007	0.423806	1.27421	0.216938	0.489127	0.0108132	Neurology
CH_VE_VAF_20	S100P:P25815:OID20103:v1:Cardiometabolic	44033	192	43841	9.1681e-05	-0.271273	-0.407189	-0.135357	0.0693441	-0.0430571	0.0158694	Cardiometabolic
JAK2_mis_VAF_3	PDIA4:P13667:OID30375:v1:CardiometabolicII	45166	21	45145	9.18885e-05	0.843554	0.420848	1.26626	0.215664	0.73407	0.00104534	CardiometabolicII
JAK2_mis_VAF_5	PDIA4:P13667:OID30375:v1:CardiometabolicII	45166	21	45145	9.18885e-05	0.843554	0.420848	1.26626	0.215664	0.73407	0.00104534	CardiometabolicII
JAK2_mis_VAF_3	NCK2:O43639:OID20683:v1:Inflammation	45022	22	45000	9.27289e-05	0.825532	0.411625	1.23944	0.211175	0.487859	-0.000634537	Inflammation
JAK2_mis_VAF_5	NCK2:O43639:OID20683:v1:Inflammation	45022	22	45000	9.27289e-05	0.825532	0.411625	1.23944	0.211175	0.487859	-0.000634537	Inflammation
SF3B1_mis_VAF_10	RRM2:P31350:OID21187:v1:Oncology	43756	16	43740	9.28909e-05	0.959685	0.478465	1.44091	0.245518	0.879588	-0.0113892	Oncology
TET2_VE_mis_VAF_5	ADGRF5:Q8IZF2:OID30349:v1:CardiometabolicII	45176	477	44699	9.30787e-05	-0.175561	-0.263605	-0.0875173	0.0449199	-0.0922536	-0.00527461	CardiometabolicII
DNMT3A_VE_mis_VAF_10	FLT3LG:P49771:OID20661:v1:Inflammation	45320	535	44785	9.30825e-05	-0.160691	-0.241278	-0.0801044	0.0411153	0.0258938	0.000460606	Inflammation
GNB1_mis_VAF_10	GBA:P04062:OID30966:v1:NeurologyII	43988	19	43969	9.31046e-05	0.895921	0.44661	1.34523	0.229238	1.27933	0.0105828	NeurologyII
JAK2_mis_VAF_3	ADA:P00813:OID20645:v1:Inflammation	45320	23	45297	9.32632e-05	0.794033	0.395777	1.19229	0.20319	1.00214	-0.0121942	Inflammation
JAK2_mis_VAF_5	ADA:P00813:OID20645:v1:Inflammation	45320	23	45297	9.32632e-05	0.794033	0.395777	1.19229	0.20319	1.00214	-0.0121942	Inflammation
CH_VE_mis_VAF_3	SELL:P14151:OID30752:v1:InflammationII	45241	2217	43024	9.3804e-05	0.0822203	0.0409671	0.123474	0.0210474	-0.0139811	0.0187876	InflammationII
JAK2_mis_VAF_3	CDH3:P22223:OID21008:v1:Neurology	45209	22	45187	9.41083e-05	0.806895	0.401962	1.21183	0.206597	0.591737	0.0238151	Neurology
JAK2_mis_VAF_5	CDH3:P22223:OID21008:v1:Neurology	45209	22	45187	9.41083e-05	0.806895	0.401962	1.21183	0.206597	0.591737	0.0238151	Neurology
DNMT3A_VE_mis_VAF_3	ERBB3:P21860:OID20705:v1:Inflammation	44662	1306	43356	9.46514e-05	0.102114	0.0508507	0.153377	0.0261544	0.139433	-0.0114908	Inflammation
JAK2_mis_VAF_20	RABGAP1L:Q5R372:OID20447:v1:Inflammation	44021	7	44014	9.48256e-05	1.43921	0.716619	2.16181	0.368668	1.04253	0.00164751	Inflammation
JAK2_mis_VAF_10	THTPA:Q9BU02:OID31375:v1:OncologyII	44914	18	44896	9.49522e-05	0.910725	0.453433	1.36802	0.23331	0.590169	0.000342307	OncologyII
JAK2_mis_VAF_3	NAGK:Q9UJ70:OID30271:v1:CardiometabolicII	43959	19	43940	9.50155e-05	0.867323	0.431807	1.30284	0.2222	0.866499	0.000974036	CardiometabolicII
JAK2_mis_VAF_5	NAGK:Q9UJ70:OID30271:v1:CardiometabolicII	43959	19	43940	9.50155e-05	0.867323	0.431807	1.30284	0.2222	0.866499	0.000974036	CardiometabolicII
CH_mis_VAF_5	MFGE8:Q08431:OID21134:v1:Neurology	44827	805	44022	9.52541e-05	-0.135134	-0.203001	-0.0672675	0.0346256	-0.0903079	-0.0089182	Neurology
JAK2_mis_VAF_10	CEP20:Q96NB1:OID21209:v1:Oncology	43756	18	43738	9.57608e-05	0.907935	0.451805	1.36407	0.232717	0.677952	0.0014048	Oncology
CH_VE_mis_VAF_10	HBZ:P02008:OID30307:v1:CardiometabolicII	45176	973	44203	9.58283e-05	0.12499	0.0621943	0.187785	0.0320382	0.13171	0.00138549	CardiometabolicII
PPM1D_VE_VAF_3	TNFRSF10B:O14763:OID20981:v1:Neurology	44486	86	44400	9.60998e-05	0.361131	0.179665	0.542596	0.0925836	0.907195	0.0184706	Neurology
IDH2_mis_VAF_20	S100P:P25815:OID20103:v1:Cardiometabolic	44033	3	44030	9.61426e-05	-2.1565	-3.24015	-1.07284	0.552879	-2.16479	0.0158694	Cardiometabolic
ASXL1_VE_VAF_20	SELPLG:Q14242:OID20560:v1:Inflammation	44757	34	44723	9.6275e-05	-0.632995	-0.951106	-0.314884	0.1623	-0.583986	0.017424	Inflammation
GNB1_mis_VAF_10	OSM:P13725:OID20574:v1:Inflammation	44550	20	44530	9.63418e-05	0.828335	0.412038	1.24463	0.212395	1.15132	0.0120938	Inflammation
TET2_VE_mis_VAF_20	EDAR:Q9UNE0:OID20525:v1:Inflammation	44757	93	44664	9.68876e-05	0.401257	0.199526	0.602989	0.102923	0.359388	0.00905522	Inflammation
CH_VE_mis_VAF_5	SPARC:P09486:OID21511:v1:Oncology	44955	1841	43114	9.68943e-05	-0.0929393	-0.139664	-0.0462141	0.0238392	-0.0800083	0.0122417	Oncology
SF3B1_mis_VAF_5	TIMP1:P01033:OID20418:v1:Cardiometabolic	44352	29	44323	9.73298e-05	-0.690296	-1.03744	-0.343153	0.177112	-0.347139	0.0126092	Cardiometabolic
SF3B1_mis_VAF_20	PQBP1:O60828:OID21172:v1:Oncology	43756	6	43750	9.73809e-05	1.57361	0.782233	2.36499	0.40376	1.51842	0.00132954	Oncology
CH_mis_VAF_20	VSIG4:Q9Y279:OID21144:v1:Neurology	44766	151	44615	9.73919e-05	0.281589	0.139975	0.423203	0.0722514	0.509893	0.0113598	Neurology
JAK2_mis_VAF_10	AK1:P00568:OID20122:v1:Cardiometabolic	44841	20	44821	9.75677e-05	0.839087	0.417054	1.26112	0.215321	1.0691	-0.0149486	Cardiometabolic
CH_mis_VAF_20	FUT3_FUT5:P21217_Q11128:OID21013:v1:Neurology	45209	151	45058	9.79136e-05	0.293642	0.145917	0.441366	0.075369	0.480382	0.0406145	Neurology
JAK2_mis_VAF_3	YARS1:P54577:OID31494:v1:OncologyII	44992	21	44971	9.84982e-05	0.837085	0.415811	1.25836	0.214934	0.548515	-0.00117136	OncologyII
JAK2_mis_VAF_5	YARS1:P54577:OID31494:v1:OncologyII	44992	21	44971	9.84982e-05	0.837085	0.415811	1.25836	0.214934	0.548515	-0.00117136	OncologyII
CH_VE_mis_VAF_3	NID2:Q14112:OID21085:v1:Neurology	44827	2198	42629	9.85131e-05	-0.0851956	-0.128072	-0.0423194	0.0218754	-0.0550799	0.0156318	Neurology
JAK2_mis_VAF_10	MVK:Q03426:OID20459:v1:Inflammation	44021	19	44002	9.88358e-05	0.849514	0.421894	1.27713	0.218171	0.485767	-0.000224661	Inflammation
JAK2_mis_VAF_20	PTRHD1:Q6GMV3:OID30659:v1:InflammationII	44227	6	44221	9.88916e-05	1.56755	0.778467	2.35664	0.402592	1.2389	-0.00784412	InflammationII
JAK2_mis_VAF_10	ATXN2L:Q8WWM7:OID30980:v1:NeurologyII	45084	18	45066	9.89075e-05	0.906155	0.450002	1.36231	0.232729	1.13368	-0.00102293	NeurologyII
TET2_VE_VAF_5	CLC:Q05315:OID20126:v1:Cardiometabolic	44770	332	44438	9.89605e-05	-0.208237	-0.313066	-0.103408	0.0534836	-0.0273935	0.00400043	Cardiometabolic
JAK2_mis_VAF_3	HSPB1:P04792:OID20230:v1:Cardiometabolic	44134	22	44112	9.90531e-05	0.820375	0.407366	1.23338	0.210717	0.645167	-0.00582671	Cardiometabolic
JAK2_mis_VAF_5	HSPB1:P04792:OID20230:v1:Cardiometabolic	44134	22	44112	9.90531e-05	0.820375	0.407366	1.23338	0.210717	0.645167	-0.00582671	Cardiometabolic
JAK2_mis_VAF_10	JPT2:Q9H910:OID31520:v1:OncologyII	44992	18	44974	9.91102e-05	0.908345	0.451032	1.36566	0.233321	0.530597	0.00529556	OncologyII
CH_VE_VAF_20	HS6ST1:O60243:OID21441:v1:Oncology	45190	206	44984	9.99729e-05	0.265438	0.131729	0.399147	0.0682183	0.365209	0.00787488	Oncology
