# Supplementary material for: Rare variant associations with plasma protein levels in the UK Biobank
Source: Nature. 2023 Oct 4;622(7982):339–47. doi: 10.1038/s41586-023-06547-x (PMC10567546; doi:10.1038/s41586-023-06547-x)
Supplement: Supplementary file 4 — Supplementary Datasets 1–20. [file 41586_2023_6547_MOESM4_ESM.zip › 2022-09-14560C-s4/2022-09-14560C-Supp table 14 - Phenotypes Studied.xlsx]

## Sheet: Studied Binary Phenotypes
Phenotype	Chapter	case.counts	control.counts
Union#Chapter I#Chapter I Certain infectious and parasitic diseases	Chapter I Certain infectious and parasitic diseases	58714	258767
union#B35#Dermatophytosis	Chapter I Certain infectious and parasitic diseases	27843	231678
Union#Block B95-B98#B95-B98 Bacterial| viral and other infectious agents	Chapter I Certain infectious and parasitic diseases	24909	249354
41202#ChapterI#Chapter I Certain infectious and parasitic diseases	Chapter I Certain infectious and parasitic diseases	23702	384332
Union#Block A00-A09#A00-A09 Intestinal infectious diseases	Chapter I Certain infectious and parasitic diseases	21400	271703
union#A09#Other gastroenteritis and colitis of infectious and unspecified origin	Chapter I Certain infectious and parasitic diseases	20645	269445
union#B02#Zoster [herpes zoster]	Chapter I Certain infectious and parasitic diseases	16798	260227
union#A099#Gastroenteritis and colitis of unspecified origin	Chapter I Certain infectious and parasitic diseases	15962	266880
union#B96#Other specified bacterial agents as the cause of diseases classified to other chapters	Chapter I Certain infectious and parasitic diseases	15318	261774
union#B07#Viral warts	Chapter I Certain infectious and parasitic diseases	15226	270277
Union#Block A30-A49#A30-A49 Other bacterial diseases	Chapter I Certain infectious and parasitic diseases	14920	220752
union#A41#Other sepsis	Chapter I Certain infectious and parasitic diseases	13251	221073
union#B01#Varicella [chickenpox]	Chapter I Certain infectious and parasitic diseases	12586	271528
41202#Block A00-A09#A00-A09 Intestinal infectious diseases	Chapter I Certain infectious and parasitic diseases	11003	363794
union#B349#Viral infection unspecified	Chapter I Certain infectious and parasitic diseases	10910	266554
union#B37#Candidiasis	Chapter I Certain infectious and parasitic diseases	10633	234244
union#A419#Sepsis unspecified	Chapter I Certain infectious and parasitic diseases	10500	222762
union#B34#Viral infection of unspecified site	Chapter I Certain infectious and parasitic diseases	10152	245253
union#B05#Measles	Chapter I Certain infectious and parasitic diseases	9132	262967
41202#A09#Other gastroenteritis and colitis of infectious and unspecified origin	Chapter I Certain infectious and parasitic diseases	8238	353731
union#B009#Herpesviral infection unspecified	Chapter I Certain infectious and parasitic diseases	8197	270415
41202#Block A30-A49#A30-A49 Other bacterial diseases	Chapter I Certain infectious and parasitic diseases	8103	323381
union#B270#Gammaherpesviral mononucleosis	Chapter I Certain infectious and parasitic diseases	7692	267879
41202#A099#Gastroenteritis and colitis of unspecified origin	Chapter I Certain infectious and parasitic diseases	7563	351144
union#B019#Varicella without complication	Chapter I Certain infectious and parasitic diseases	7533	277239
union#B95#Streptococcus and staphylococcus as the cause of diseases classified to other chapters	Chapter I Certain infectious and parasitic diseases	7478	220408
41202#A41#Other sepsis	Chapter I Certain infectious and parasitic diseases	7212	323171
union#B968#Other specified bacterial agents as the cause of diseases classified to other chapters	Chapter I Certain infectious and parasitic diseases	6994	241956
union#A04#Other bacterial intestinal infections	Chapter I Certain infectious and parasitic diseases	6973	262097
Union#Block B35-B49#B35-B49 Mycoses	Chapter I Certain infectious and parasitic diseases	6608	264831
union#B962#Escherichia coli [E coli] as the cause of diseases classified to other chapters	Chapter I Certain infectious and parasitic diseases	6574	255036
41202#A419#Sepsis unspecified	Chapter I Certain infectious and parasitic diseases	5905	327671
union#B26#Mumps	Chapter I Certain infectious and parasitic diseases	5888	257881
union#B980#Helicobacter pylori [Hpylori] as the cause of diseases classified to other chapters	Chapter I Certain infectious and parasitic diseases	4936	256421
union#B36#Other superficial mycoses	Chapter I Certain infectious and parasitic diseases	4748	238521
union#B259#Cytomegaloviral disease unspecified	Chapter I Certain infectious and parasitic diseases	4728	266726
union#A08#Viral and other specified intestinal infections	Chapter I Certain infectious and parasitic diseases	4627	277239
union#B00#Herpesviral [herpes simplex] infections	Chapter I Certain infectious and parasitic diseases	4170	222196
union#U07#Emergency use of U07	Chapter I Certain infectious and parasitic diseases	4115	326211
union#B956#Staphylococcus aureus as the cause of diseases classified to other chapters	Chapter I Certain infectious and parasitic diseases	3920	213555
union#B98#Other specified infectious agents as the cause of diseases classified to other chapters	Chapter I Certain infectious and parasitic diseases	3753	260882
union#B06#Rubella [German measles]	Chapter I Certain infectious and parasitic diseases	3579	240720
Union#U071#U07.1 COVID-19 virus identified	Chapter I Certain infectious and parasitic diseases	3297	315227
Union#Block B25-B34#B25-B34 Other viral diseases	Chapter I Certain infectious and parasitic diseases	3200	263110
union#B27#Infectious mononucleosis	Chapter I Certain infectious and parasitic diseases	2968	277239
union#B97#Viral agents as the cause of diseases classified to other chapters	Chapter I Certain infectious and parasitic diseases	2957	249430
Union#Block B00-B09#B00-B09 Viral infections characterized by skin and mucous membrane lesions	Chapter I Certain infectious and parasitic diseases	2903	277239
union#B370#Candidal stomatitis	Chapter I Certain infectious and parasitic diseases	2729	277239
41202#U07#Emergency use of U07	Chapter I Certain infectious and parasitic diseases	2451	318306
union#A49#Bacterial infection of unspecified site	Chapter I Certain infectious and parasitic diseases	2441	233119
41202#U071#COVID-19 virus identified	Chapter I Certain infectious and parasitic diseases	2274	318850
Union#B589#B58.9 Toxoplasmosis| unspecified	Chapter I Certain infectious and parasitic diseases	2225	277239
union#A15#Respiratory tuberculosis bacteriologically and histologically confirmed	Chapter I Certain infectious and parasitic diseases	2217	277239
union#A37#Whooping cough	Chapter I Certain infectious and parasitic diseases	2181	253573
130021#Source of report of A15 respiratory tuberculosis bacteriologically and histologically confirmed	Chapter I Certain infectious and parasitic diseases	2179	417208
union#A89#Unspecified viral infection of central nervous system	Chapter I Certain infectious and parasitic diseases	2176	255708
union#A415#Sepsis due to other Gram-negative organisms	Chapter I Certain infectious and parasitic diseases	2130	213581
41202#Block B25-B34#B25-B34 Other viral diseases	Chapter I Certain infectious and parasitic diseases	2090	365358
20002#1440#tuberculosis (tb)	Chapter I Certain infectious and parasitic diseases	2068	399645
union#B86#Scabies	Chapter I Certain infectious and parasitic diseases	2055	259317
union#A048#Other specified bacterial intestinal infections	Chapter I Certain infectious and parasitic diseases	1961	260766
20002#1674#varicella zoster virus	Chapter I Certain infectious and parasitic diseases	1945	399648
41202#B34#Viral infection of unspecified site	Chapter I Certain infectious and parasitic diseases	1944	359549
union#A56#Other sexually transmitted chlamydial diseases	Chapter I Certain infectious and parasitic diseases	1914	231267
41202#B349#Viral infection unspecified	Chapter I Certain infectious and parasitic diseases	1880	360833
union#B378#Candidiasis of other sites	Chapter I Certain infectious and parasitic diseases	1867	261430
union#B965#Pseudomonas (aeruginosa) as the cause of diseases classified to other chapters	Chapter I Certain infectious and parasitic diseases	1832	224245
union#B972#Coronavirus as the cause of diseases classified to other chapters	Chapter I Certain infectious and parasitic diseases	1826	202355
41202#A04#Other bacterial intestinal infections	Chapter I Certain infectious and parasitic diseases	1777	395685
20002#1571#chickenpox	Chapter I Certain infectious and parasitic diseases	1633	407364
41202#Block B00-B09#B00-B09 Viral infections characterized by skin and mucous membrane lesions	Chapter I Certain infectious and parasitic diseases	1611	395685
union#A63#Other predominantly sexually transmitted diseases not elsewhere classified	Chapter I Certain infectious and parasitic diseases	1609	277239
union#B19#Unspecified viral hepatitis	Chapter I Certain infectious and parasitic diseases	1439	239412
20002#1568#measles | morbillivirus	Chapter I Certain infectious and parasitic diseases	1394	399646
union#A084#Viral intestinal infection unspecified	Chapter I Certain infectious and parasitic diseases	1331	260660
union#A38#Scarlet fever	Chapter I Certain infectious and parasitic diseases	1323	277239
union#A047#Enterocolitis due to Clostridium difficile	Chapter I Certain infectious and parasitic diseases	1284	256484
40002#ChapterI#Chapter I Certain infectious and parasitic diseases	Chapter I Certain infectious and parasitic diseases	1281	315147
41202#A08#Viral and other specified intestinal infections	Chapter I Certain infectious and parasitic diseases	1257	369864
union#B954#Other streptococcus as the cause of diseases classified to other chapters	Chapter I Certain infectious and parasitic diseases	1235	204129
41202#A415#Sepsis due to other Gram-negative organisms	Chapter I Certain infectious and parasitic diseases	1193	311178
20002#1442#helicobacter pylori	Chapter I Certain infectious and parasitic diseases	1189	399648
41202#A084#Viral intestinal infection unspecified	Chapter I Certain infectious and parasitic diseases	1146	366482
union#B977#Papillomavirus as the cause of diseases classified to other chapters	Chapter I Certain infectious and parasitic diseases	1139	214694
130203#Source of report of B19 unspecified viral hepatitis	Chapter I Certain infectious and parasitic diseases	1122	370237
40002#Block A30-A49#A30-A49 Other bacterial diseases	Chapter I Certain infectious and parasitic diseases	1082	321235
union#B961#Klebsiella pneumoniae [K pneumoniae] as the cause of diseases classified to other chapters	Chapter I Certain infectious and parasitic diseases	1034	226985
41202#Block B35-B49#B35-B49 Mycoses	Chapter I Certain infectious and parasitic diseases	1007	395685
40002#A41#Other sepsis	Chapter I Certain infectious and parasitic diseases	995	323350
union#B957#Other staphylococcus as the cause of diseases classified to other chapters	Chapter I Certain infectious and parasitic diseases	974	215308
130195#Source of report of B15 acute hepatitis a	Chapter I Certain infectious and parasitic diseases	972	379352
union#B15#Acute hepatitis A	Chapter I Certain infectious and parasitic diseases	972	248793
union#B99#Other and unspecified infectious diseases	Chapter I Certain infectious and parasitic diseases	954	277239
40002#A419#Sepsis unspecified	Chapter I Certain infectious and parasitic diseases	923	328836
40001#U07#Emergency use of U07	Chapter I Certain infectious and parasitic diseases	922	289673
Union#Block B15-B19#B15-B19 Viral hepatitis	Chapter I Certain infectious and parasitic diseases	906	207533
40001#U071#COVID-19 virus identified	Chapter I Certain infectious and parasitic diseases	904	288250
41202#B07#Viral warts	Chapter I Certain infectious and parasitic diseases	900	395685
union#B08#Other viral infections characterized by skin and mucous membrane lesions not elsewhere classified	Chapter I Certain infectious and parasitic diseases	898	257441
20002#1569#mumps | epidemic parotitis	Chapter I Certain infectious and parasitic diseases	889	365669
Union#U073#U07.3 Emergency use of U07.3	Chapter I Certain infectious and parasitic diseases	849	369393
union#A498#Other bacterial infections of unspecified site	Chapter I Certain infectious and parasitic diseases	797	217189
41202#B37#Candidiasis	Chapter I Certain infectious and parasitic diseases	769	395685
Union#Block A15-A19#A15-A19 Tuberculosis	Chapter I Certain infectious and parasitic diseases	757	247974
union#A045#Campylobacter enteritis	Chapter I Certain infectious and parasitic diseases	727	211808
41202#A048#Other specified bacterial intestinal infections	Chapter I Certain infectious and parasitic diseases	707	352874
union#B964#Proteus (mirabilis)(morganii) as the cause of diseases classified to other chapters	Chapter I Certain infectious and parasitic diseases	706	233690
union#A40#Streptococcal sepsis	Chapter I Certain infectious and parasitic diseases	686	207018
union#A02#Other salmonella infections	Chapter I Certain infectious and parasitic diseases	667	277239
union#B80#Enterobiasis	Chapter I Certain infectious and parasitic diseases	667	230689
union#B029#Zoster without complication	Chapter I Certain infectious and parasitic diseases	656	277239
union#B54#Unspecified malaria	Chapter I Certain infectious and parasitic diseases	644	210413
union#B952#Streptococcus group D and enterococcus as the cause of diseases classified to other chapters	Chapter I Certain infectious and parasitic diseases	640	208031
union#A490#Staphylococcal infection unspecified site	Chapter I Certain infectious and parasitic diseases	618	205098
union#B978#Other viral agents as the cause of diseases classified to other chapters	Chapter I Certain infectious and parasitic diseases	606	256690
130201#Source of report of B18 chronic viral hepatitis	Chapter I Certain infectious and parasitic diseases	595	292048
union#B18#Chronic viral hepatitis	Chapter I Certain infectious and parasitic diseases	595	191436
41202#A045#Campylobacter enteritis	Chapter I Certain infectious and parasitic diseases	567	313770
union#A410#Sepsis due to Staphylococcus aureus	Chapter I Certain infectious and parasitic diseases	537	189138
union#A090#Other and unspecified gastroenteritis and colitis of infectious origin	Chapter I Certain infectious and parasitic diseases	519	277239
20002#1567#infectious mononucleosis | glandular fever | epstein barr virus (ebv)	Chapter I Certain infectious and parasitic diseases	517	364279
20002#1570#rubella | german measles	Chapter I Certain infectious and parasitic diseases	510	346955
130023#Source of report of A16 respiratory tuberculosis not confirmed bacteriologically or histologically	Chapter I Certain infectious and parasitic diseases	508	344027
union#A16#Respiratory tuberculosis not confirmed bacteriologically or histologically	Chapter I Certain infectious and parasitic diseases	508	225381
union#B379#Candidiasis unspecified	Chapter I Certain infectious and parasitic diseases	507	277239
20002#1441#malaria	Chapter I Certain infectious and parasitic diseases	493	290439
union#A418#Other specified sepsis	Chapter I Certain infectious and parasitic diseases	488	195888
Union#Block B99-B99#B99-B99 Other infectious diseases	Chapter I Certain infectious and parasitic diseases	483	231335
20002#1677#scarlet fever | scarlatina	Chapter I Certain infectious and parasitic diseases	482	399645
41202#A49#Bacterial infection of unspecified site	Chapter I Certain infectious and parasitic diseases	461	293467
41202#A047#Enterocolitis due to Clostridium difficile	Chapter I Certain infectious and parasitic diseases	460	395685
41202#B378#Candidiasis of other sites	Chapter I Certain infectious and parasitic diseases	454	395685
union#B49#Unspecified mycosis	Chapter I Certain infectious and parasitic diseases	452	236168
41202#B02#Zoster [herpes zoster]	Chapter I Certain infectious and parasitic diseases	447	395685
union#A87#Viral meningitis	Chapter I Certain infectious and parasitic diseases	447	277239
union#A07#Other protozoal intestinal diseases	Chapter I Certain infectious and parasitic diseases	442	247293
20002#1572#whooping cough | pertussis	Chapter I Certain infectious and parasitic diseases	438	346909
union#B951#Streptococcus group B as the cause of diseases classified to other chapters	Chapter I Certain infectious and parasitic diseases	435	277239
union#A80#Acute poliomyelitis	Chapter I Certain infectious and parasitic diseases	432	277239
union#B16#Acute hepatitis B	Chapter I Certain infectious and parasitic diseases	428	211399
union#B963#Haemophilus influenzae [H influenzae] as the cause of diseases classified to other chapters	Chapter I Certain infectious and parasitic diseases	416	236940
Union#Block A80-A89#A80-A89 Viral infections of the central nervous system	Chapter I Certain infectious and parasitic diseases	402	277239
41202#Block B15-B19#B15-B19 Viral hepatitis	Chapter I Certain infectious and parasitic diseases	401	316050
union#B373#Candidiasis of vulva and vagina	Chapter I Certain infectious and parasitic diseases	394	150795
union#B44#Aspergillosis	Chapter I Certain infectious and parasitic diseases	377	246992
union#B182#Chronic viral hepatitis C	Chapter I Certain infectious and parasitic diseases	373	188654
Union#U072#COVID-19 virus not identified	Chapter I Certain infectious and parasitic diseases	369	327128
130199#Source of report of B17 other acute viral hepatitis	Chapter I Certain infectious and parasitic diseases	364	319446
union#B17#Other acute viral hepatitis	Chapter I Certain infectious and parasitic diseases	364	209207
union#A60#Anogenital herpesviral [herpes simplex] infection	Chapter I Certain infectious and parasitic diseases	364	205578
union#B24#Unspecified human immunodeficiency virus [HIV] disease	Chapter I Certain infectious and parasitic diseases	363	133817
union#B958#Unspecified staphylococcus as the cause of diseases classified to other chapters	Chapter I Certain infectious and parasitic diseases	363	227224
union#A411#Sepsis due to other specified staphylococcus	Chapter I Certain infectious and parasitic diseases	354	227214
20002#1573#shingles	Chapter I Certain infectious and parasitic diseases	353	407364
Union#Block B90-B94#B90-B94 Sequelae of infectious and parasitic diseases	Chapter I Certain infectious and parasitic diseases	352	277239
41202#A090#Other and unspecified gastroenteritis and colitis of infectious origin	Chapter I Certain infectious and parasitic diseases	350	395685
union#B955#Unspecified streptococcus as the cause of diseases classified to other chapters	Chapter I Certain infectious and parasitic diseases	347	220483
union#A05#Other bacterial foodborne intoxications not elsewhere classified	Chapter I Certain infectious and parasitic diseases	335	277239
41202#Block A80-A89#A80-A89 Viral infections of the central nervous system	Chapter I Certain infectious and parasitic diseases	330	395685
20002#1439#hiv|aids	Chapter I Certain infectious and parasitic diseases	326	189608
union#A491#Streptococcal and enterococcal infection unspecified site	Chapter I Certain infectious and parasitic diseases	305	206232
41202#A40#Streptococcal sepsis	Chapter I Certain infectious and parasitic diseases	294	290907
union#A46#Erysipelas	Chapter I Certain infectious and parasitic diseases	294	244938
130197#Source of report of B16 acute hepatitis b	Chapter I Certain infectious and parasitic diseases	290	316403
union#B950#Streptococcus group A as the cause of diseases classified to other chapters	Chapter I Certain infectious and parasitic diseases	283	220887
union#A499#Bacterial infection unspecified	Chapter I Certain infectious and parasitic diseases	282	191705
Union#Block A50-A64#A50-A64 Infections with a predominantly sexual mode of transmission	Chapter I Certain infectious and parasitic diseases	281	227814
union#B85#Pediculosis and phthiriasis	Chapter I Certain infectious and parasitic diseases	271	211738
union#A69#Other spirochaetal infections	Chapter I Certain infectious and parasitic diseases	270	277239
40001#ChapterI#Chapter I Certain infectious and parasitic diseases	Chapter I Certain infectious and parasitic diseases	269	347326
Union#Block B50-B64#B50-B64 Protozoal diseases	Chapter I Certain infectious and parasitic diseases	268	209179
41202#A410#Sepsis due to Staphylococcus aureus	Chapter I Certain infectious and parasitic diseases	262	275727
20002#1657#septicaemia | sepsis	Chapter I Certain infectious and parasitic diseases	260	267287
41202#B029#Zoster without complication	Chapter I Certain infectious and parasitic diseases	246	352690
union#B953#Streptococcus pneumoniae as the cause of diseases classified to other chapters	Chapter I Certain infectious and parasitic diseases	243	277239
Union#Block B65-B83#B65-B83 Helminthiases	Chapter I Certain infectious and parasitic diseases	240	277239
union#A408#Other streptococcal sepsis	Chapter I Certain infectious and parasitic diseases	238	194153
union#B353#Tinea pedis	Chapter I Certain infectious and parasitic diseases	238	175986
union#B441#Other pulmonary aspergillosis	Chapter I Certain infectious and parasitic diseases	229	233514
union#B25#Cytomegaloviral disease	Chapter I Certain infectious and parasitic diseases	227	277239
41202#B99#Other and unspecified infectious diseases	Chapter I Certain infectious and parasitic diseases	224	339853
41202#Block B99-B99#B99-B99 Other infectious diseases	Chapter I Certain infectious and parasitic diseases	224	339853
union#A54#Gonococcal infection	Chapter I Certain infectious and parasitic diseases	220	195899
union#A081#Acute gastroenteropathy due to Norwalk agent	Chapter I Certain infectious and parasitic diseases	218	224104
union#B022#Zoster with other nervous system involvement	Chapter I Certain infectious and parasitic diseases	216	277239
union#B171#Acute hepatitis C	Chapter I Certain infectious and parasitic diseases	211	196174
41202#A418#Other specified sepsis	Chapter I Certain infectious and parasitic diseases	208	305398
union#A630#Anogenital (venereal) warts	Chapter I Certain infectious and parasitic diseases	205	217697
41202#B18#Chronic viral hepatitis	Chapter I Certain infectious and parasitic diseases	203	284300
41202#U072#COVID-19 virus not identified	Chapter I Certain infectious and parasitic diseases	202	317595
union#B348#Other viral infections of unspecified site	Chapter I Certain infectious and parasitic diseases	199	277239
union#B33#Other viral diseases not elsewhere classified	Chapter I Certain infectious and parasitic diseases	196	277239
41202#A498#Other bacterial infections of unspecified site	Chapter I Certain infectious and parasitic diseases	194	307134
41202#B370#Candidal stomatitis	Chapter I Certain infectious and parasitic diseases	194	395685
union#B91#Sequelae of poliomyelitis	Chapter I Certain infectious and parasitic diseases	192	277239
union#B181#Chronic viral hepatitis B without delta-agent	Chapter I Certain infectious and parasitic diseases	188	182857
41202#A87#Viral meningitis	Chapter I Certain infectious and parasitic diseases	186	336725
union#A42#Actinomycosis	Chapter I Certain infectious and parasitic diseases	182	277239
41202#B182#Chronic viral hepatitis C	Chapter I Certain infectious and parasitic diseases	180	295239
union#B023#Zoster ocular disease	Chapter I Certain infectious and parasitic diseases	177	277239
union#A879#Viral meningitis unspecified	Chapter I Certain infectious and parasitic diseases	177	242643
union#A03#Shigellosis	Chapter I Certain infectious and parasitic diseases	176	277239
union#B351#Tinea unguium	Chapter I Certain infectious and parasitic diseases	173	191884
41202#A879#Viral meningitis unspecified	Chapter I Certain infectious and parasitic diseases	172	340211
41202#Block B50-B64#B50-B64 Protozoal diseases	Chapter I Certain infectious and parasitic diseases	171	296504
union#B001#Herpesviral vesicular dermatitis	Chapter I Certain infectious and parasitic diseases	170	277239
union#B88#Other infestations	Chapter I Certain infectious and parasitic diseases	167	277239
20002#1578#hepatitis a	Chapter I Certain infectious and parasitic diseases	163	407364
union#A48#Other bacterial diseases not elsewhere classified	Chapter I Certain infectious and parasitic diseases	163	200101
41202#Block A50-A64#A50-A64 Infections with a predominantly sexual mode of transmission	Chapter I Certain infectious and parasitic diseases	160	395685
20002#1575#herpes simplex	Chapter I Certain infectious and parasitic diseases	160	399645
union#B374#Candidiasis of other urogenital sites	Chapter I Certain infectious and parasitic diseases	156	177705
union#B30#Viral conjunctivitis	Chapter I Certain infectious and parasitic diseases	156	237616
Union#Block B20-B24#B20-B24 Human immunodeficiency virus [HIV] disease	Chapter I Certain infectious and parasitic diseases	154	129816
union#B449#Aspergillosis unspecified	Chapter I Certain infectious and parasitic diseases	152	228803
union#B59#Pneumocystosis	Chapter I Certain infectious and parasitic diseases	151	187187
union#A74#Other diseases caused by chlamydiae	Chapter I Certain infectious and parasitic diseases	147	233335
union#B974#Respiratory syncytial virus as the cause of diseases classified to other chapters	Chapter I Certain infectious and parasitic diseases	139	277239
Union#B333#B33.3 Retrovirus infections| not elsewhere classified	Chapter I Certain infectious and parasitic diseases	138	215423
41202#A46#Erysipelas	Chapter I Certain infectious and parasitic diseases	135	395685
union#A31#Infection due to other mycobacteria	Chapter I Certain infectious and parasitic diseases	133	277239
union#B94#Sequelae of other and unspecified infectious and parasitic diseases	Chapter I Certain infectious and parasitic diseases	133	277239
41202#B17#Other acute viral hepatitis	Chapter I Certain infectious and parasitic diseases	132	395685
41202#B00#Herpesviral [herpes simplex] infections	Chapter I Certain infectious and parasitic diseases	130	395685
41202#A63#Other predominantly sexually transmitted diseases not elsewhere classified	Chapter I Certain infectious and parasitic diseases	128	395685
41202#A630#Anogenital (venereal) warts	Chapter I Certain infectious and parasitic diseases	127	395685
union#A36#Diphtheria	Chapter I Certain infectious and parasitic diseases	127	277239
40002#U07#Emergency use of U07	Chapter I Certain infectious and parasitic diseases	124	418309
41202#B44#Aspergillosis	Chapter I Certain infectious and parasitic diseases	123	395685
union#A409#Streptococcal sepsis unspecified	Chapter I Certain infectious and parasitic diseases	123	194408
41202#Block A15-A19#A15-A19 Tuberculosis	Chapter I Certain infectious and parasitic diseases	122	281162
union#A403#Sepsis due to Streptococcus pneumoniae	Chapter I Certain infectious and parasitic diseases	121	277239
40002#U071#COVID-19 virus identified	Chapter I Certain infectious and parasitic diseases	120	418309
40001#Block A30-A49#A30-A49 Other bacterial diseases	Chapter I Certain infectious and parasitic diseases	119	417878
Union#Block A65-A69#A65-A69 Other spirochaetal diseases	Chapter I Certain infectious and parasitic diseases	119	221277
union#A412#Sepsis due to unspecified staphylococcus	Chapter I Certain infectious and parasitic diseases	118	191287
union#A86#Unspecified viral encephalitis	Chapter I Certain infectious and parasitic diseases	115	201959
union#B369#Superficial mycosis unspecified	Chapter I Certain infectious and parasitic diseases	111	277239
41202#A411#Sepsis due to other specified staphylococcus	Chapter I Certain infectious and parasitic diseases	109	395685
130027#Source of report of A18 tuberculosis of other organs	Chapter I Certain infectious and parasitic diseases	107	419280
41202#A408#Other streptococcal sepsis	Chapter I Certain infectious and parasitic diseases	107	278298
union#A18#Tuberculosis of other organs	Chapter I Certain infectious and parasitic diseases	107	277239
union#B159#Hepatitis A without hepatic coma	Chapter I Certain infectious and parasitic diseases	106	277239
union#B372#Candidiasis of skin and nail	Chapter I Certain infectious and parasitic diseases	106	277239
union#A35#Other tetanus	Chapter I Certain infectious and parasitic diseases	103	215721
41202#A02#Other salmonella infections	Chapter I Certain infectious and parasitic diseases	101	395685
union#A020#Salmonella enteritis	Chapter I Certain infectious and parasitic diseases	101	277239
Union#U074#U07.4 Emergency use of U07.4	Chapter I Certain infectious and parasitic diseases	101	411346
union#A06#Amoebiasis	Chapter I Certain infectious and parasitic diseases	100	277239
20002#1580#hepatitis c	Chapter I Certain infectious and parasitic diseases	99	281106
union#B948#Sequelae of other specified infectious and parasitic diseases	Chapter I Certain infectious and parasitic diseases	99	277239
union#A01#Typhoid and paratyphoid fevers	Chapter I Certain infectious and parasitic diseases	97	201067
union#B371#Pulmonary candidiasis	Chapter I Certain infectious and parasitic diseases	97	277239
41202#A490#Staphylococcal infection unspecified site	Chapter I Certain infectious and parasitic diseases	96	281906
union#A39#Meningococcal infection	Chapter I Certain infectious and parasitic diseases	96	277239
41202#B441#Other pulmonary aspergillosis	Chapter I Certain infectious and parasitic diseases	92	395685
union#B169#Acute hepatitis B without delta-agent and without hepatic coma	Chapter I Certain infectious and parasitic diseases	92	171071
union#A400#Sepsis due to streptococcus group A	Chapter I Certain infectious and parasitic diseases	91	277239
union#B005#Herpesviral ocular disease	Chapter I Certain infectious and parasitic diseases	89	277239
41202#B022#Zoster with other nervous system involvement	Chapter I Certain infectious and parasitic diseases	88	308108
41202#A48#Other bacterial diseases not elsewhere classified	Chapter I Certain infectious and parasitic diseases	87	243686
union#B65#Schistosomiasis [bilharziasis]	Chapter I Certain infectious and parasitic diseases	87	200011
union#B82#Unspecified intestinal parasitism	Chapter I Certain infectious and parasitic diseases	84	277239
41202#A020#Salmonella enteritis	Chapter I Certain infectious and parasitic diseases	83	395685
41202#A86#Unspecified viral encephalitis	Chapter I Certain infectious and parasitic diseases	83	296300
union#A481#Legionnaires disease	Chapter I Certain infectious and parasitic diseases	83	163982
41202#B59#Pneumocystosis	Chapter I Certain infectious and parasitic diseases	82	261917
41202#Block B20-B24#B20-B24 Human immunodeficiency virus [HIV] disease	Chapter I Certain infectious and parasitic diseases	82	184312
Union#Block B85-B89#B85-B89 Pediculosis| acariasis and other infestations	Chapter I Certain infectious and parasitic diseases	82	277239
40001#A41#Other sepsis	Chapter I Certain infectious and parasitic diseases	80	417878
41202#A491#Streptococcal and enterococcal infection unspecified site	Chapter I Certain infectious and parasitic diseases	80	291302
41202#A499#Bacterial infection unspecified	Chapter I Certain infectious and parasitic diseases	80	269724
41202#B023#Zoster ocular disease	Chapter I Certain infectious and parasitic diseases	79	312675
union#B081#Molluscum contagiosum	Chapter I Certain infectious and parasitic diseases	79	277239
union#B356#Tinea inguinalis [Tinea cruris]	Chapter I Certain infectious and parasitic diseases	77	183702
40002#A49#Bacterial infection of unspecified site	Chapter I Certain infectious and parasitic diseases	76	270764
41202#A481#Legionnaires disease	Chapter I Certain infectious and parasitic diseases	76	234523
41202#B25#Cytomegaloviral disease	Chapter I Certain infectious and parasitic diseases	74	395685
union#B83#Other helminthiases	Chapter I Certain infectious and parasitic diseases	74	218801
41202#B35#Dermatophytosis	Chapter I Certain infectious and parasitic diseases	73	302061
41202#Block B65-B83#B65-B83 Helminthiases	Chapter I Certain infectious and parasitic diseases	73	395685
union#A59#Trichomoniasis	Chapter I Certain infectious and parasitic diseases	73	174731
40001#A419#Sepsis unspecified	Chapter I Certain infectious and parasitic diseases	71	317659
41202#B01#Varicella [chickenpox]	Chapter I Certain infectious and parasitic diseases	71	395685
20002#1579#hepatitis b	Chapter I Certain infectious and parasitic diseases	71	295682
union#B179#Acute viral hepatitis unspecified	Chapter I Certain infectious and parasitic diseases	71	277239
union#A402#Sepsis due to streptococcus group D	Chapter I Certain infectious and parasitic diseases	70	173551
union#B50#Plasmodium falciparum malaria	Chapter I Certain infectious and parasitic diseases	70	277239
Union#U077#U07.7 Emergency use of U07.7	Chapter I Certain infectious and parasitic diseases	70	411346
41202#B08#Other viral infections characterized by skin and mucous membrane lesions not elsewhere classified	Chapter I Certain infectious and parasitic diseases	68	395685
union#A310#Pulmonary mycobacterial infection	Chapter I Certain infectious and parasitic diseases	67	277239
Union#Block A20-A28#A20-A28 Certain zoonotic bacterial diseases	Chapter I Certain infectious and parasitic diseases	67	201708
union#A083#Other viral enteritis	Chapter I Certain infectious and parasitic diseases	66	277239
union#B377#Candidal sepsis	Chapter I Certain infectious and parasitic diseases	66	189666
41202#A39#Meningococcal infection	Chapter I Certain infectious and parasitic diseases	64	395685
union#A071#Giardiasis [lambliasis]	Chapter I Certain infectious and parasitic diseases	64	212958
41202#A081#Acute gastroenteropathy due to Norwalk agent	Chapter I Certain infectious and parasitic diseases	63	395685
41202#B081#Molluscum contagiosum	Chapter I Certain infectious and parasitic diseases	61	395685
union#A692#Lyme disease	Chapter I Certain infectious and parasitic diseases	61	277239
41202#A403#Sepsis due to Streptococcus pneumoniae	Chapter I Certain infectious and parasitic diseases	60	395685
union#B004#Herpesviral encephalitis	Chapter I Certain infectious and parasitic diseases	60	277239
130165#Source of report of A95 yellow fever	Chapter I Certain infectious and parasitic diseases	59	419328
41202#B379#Candidiasis unspecified	Chapter I Certain infectious and parasitic diseases	59	395685
union#A95#Yellow fever	Chapter I Certain infectious and parasitic diseases	59	277239
40002#Block A00-A09#A00-A09 Intestinal infectious diseases	Chapter I Certain infectious and parasitic diseases	58	318809
union#A28#Other zoonotic bacterial diseases not elsewhere classified	Chapter I Certain infectious and parasitic diseases	58	277239
union#A81#Atypical virus infections of central nervous system	Chapter I Certain infectious and parasitic diseases	58	277239
union#B199#Unspecified viral hepatitis without hepatic coma	Chapter I Certain infectious and parasitic diseases	58	277239
20002#1566#mrsa | methicillin resistant staphylococcus aureus	Chapter I Certain infectious and parasitic diseases	57	306170
union#A162#Tuberculosis of lung without mention of bacteriological or histological confirmation	Chapter I Certain infectious and parasitic diseases	57	175788
union#A401#Sepsis due to streptococcus group B	Chapter I Certain infectious and parasitic diseases	57	277239
41202#Block A65-A69#A65-A69 Other spirochaetal diseases	Chapter I Certain infectious and parasitic diseases	55	395685
union#A414#Sepsis due to anaerobes	Chapter I Certain infectious and parasitic diseases	55	277239
union#B966#Bacillus fragilis [B fragilis] as the cause of diseases classified to other chapters	Chapter I Certain infectious and parasitic diseases	55	169620
41202#B004#Herpesviral encephalitis	Chapter I Certain infectious and parasitic diseases	54	395685
union#A169#Respiratory tuberculosis unspecified without mention of bacteriological or histological confirmation	Chapter I Certain infectious and parasitic diseases	53	197104
union#A492#Haemophilus influenzae infection unspecified site	Chapter I Certain infectious and parasitic diseases	53	277239
40002#A415#Sepsis due to other Gram-negative organisms	Chapter I Certain infectious and parasitic diseases	52	294236
41202#B171#Acute hepatitis C	Chapter I Certain infectious and parasitic diseases	52	262981
41202#B259#Cytomegaloviral disease unspecified	Chapter I Certain infectious and parasitic diseases	52	395685
41202#A69#Other spirochaetal infections	Chapter I Certain infectious and parasitic diseases	50	395685
41202#B179#Acute viral hepatitis unspecified	Chapter I Certain infectious and parasitic diseases	49	395685
20002#1574#diphtheria	Chapter I Certain infectious and parasitic diseases	49	399642
union#B58#Toxoplasmosis	Chapter I Certain infectious and parasitic diseases	49	277239
41202#A400#Sepsis due to streptococcus group A	Chapter I Certain infectious and parasitic diseases	48	395685
41202#A16#Respiratory tuberculosis not confirmed bacteriologically or histologically	Chapter I Certain infectious and parasitic diseases	48	257032
41202#A31#Infection due to other mycobacteria	Chapter I Certain infectious and parasitic diseases	48	395685
union#A049#Bacterial intestinal infection unspecified	Chapter I Certain infectious and parasitic diseases	47	277239
41202#B50#Plasmodium falciparum malaria	Chapter I Certain infectious and parasitic diseases	46	395685
union#B279#Infectious mononucleosis unspecified	Chapter I Certain infectious and parasitic diseases	46	176255
union#A699#Spirochaetal infection unspecified	Chapter I Certain infectious and parasitic diseases	46	187627
40001#Block A80-A89#A80-A89 Viral infections of the central nervous system	Chapter I Certain infectious and parasitic diseases	45	417878
130155#Source of report of A90 dengue fever classical dengue	Chapter I Certain infectious and parasitic diseases	45	299891
41202#B351#Tinea unguium	Chapter I Certain infectious and parasitic diseases	45	395685
41202#B27#Infectious mononucleosis	Chapter I Certain infectious and parasitic diseases	45	256028
union#B20#Human immunodeficiency virus [HIV] disease resulting in infectious and parasitic diseases	Chapter I Certain infectious and parasitic diseases	45	126444
Union#A90#A90 Dengue fever [classical dengue]	Chapter I Certain infectious and parasitic diseases	45	196206
40001#Block A00-A09#A00-A09 Intestinal infectious diseases	Chapter I Certain infectious and parasitic diseases	44	417878
40002#Block B35-B49#B35-B49 Mycoses	Chapter I Certain infectious and parasitic diseases	44	417878
41202#A07#Other protozoal intestinal diseases	Chapter I Certain infectious and parasitic diseases	44	395685
union#B509#Plasmodium falciparum malaria unspecified	Chapter I Certain infectious and parasitic diseases	43	277239
41202#B019#Varicella without complication	Chapter I Certain infectious and parasitic diseases	42	294103
41202#B509#Plasmodium falciparum malaria unspecified	Chapter I Certain infectious and parasitic diseases	42	294103
union#A810#Creutzfeldt-Jakob disease	Chapter I Certain infectious and parasitic diseases	42	277239
40002#A04#Other bacterial intestinal infections	Chapter I Certain infectious and parasitic diseases	41	417878
40002#A047#Enterocolitis due to Clostridium difficile	Chapter I Certain infectious and parasitic diseases	40	417878
41202#A15#Respiratory tuberculosis bacteriologically and histologically confirmed	Chapter I Certain infectious and parasitic diseases	40	395685
41202#B80#Enterobiasis	Chapter I Certain infectious and parasitic diseases	40	395685
union#B90#Sequelae of tuberculosis	Chapter I Certain infectious and parasitic diseases	40	277239
union#A044#Other intestinal Escherichia coli infections	Chapter I Certain infectious and parasitic diseases	40	277239
40001#A81#Atypical virus infections of central nervous system	Chapter I Certain infectious and parasitic diseases	39	417878
41202#A81#Atypical virus infections of central nervous system	Chapter I Certain infectious and parasitic diseases	39	395685
union#B967#Clostridium perfringens [C perfringens] as the cause of diseases classified to other chapters	Chapter I Certain infectious and parasitic diseases	39	182641
40001#A810#Creutzfeldt-Jakob disease	Chapter I Certain infectious and parasitic diseases	38	417878
41202#B24#Unspecified human immunodeficiency virus [HIV] disease	Chapter I Certain infectious and parasitic diseases	38	186985
41202#A071#Giardiasis [lambliasis]	Chapter I Certain infectious and parasitic diseases	37	395685
41202#A083#Other viral enteritis	Chapter I Certain infectious and parasitic diseases	37	395685
40002#A498#Other bacterial infections of unspecified site	Chapter I Certain infectious and parasitic diseases	36	417878
41202#B348#Other viral infections of unspecified site	Chapter I Certain infectious and parasitic diseases	36	395685
20002#1443#schistosomiasis|bilharzia	Chapter I Certain infectious and parasitic diseases	36	399641
union#A319#Mycobacterial infection unspecified	Chapter I Certain infectious and parasitic diseases	36	277239
union#B008#Other forms of herpesviral infection	Chapter I Certain infectious and parasitic diseases	36	277239
41202#A310#Pulmonary mycobacterial infection	Chapter I Certain infectious and parasitic diseases	35	395685
union#B172#Acute hepatitis E	Chapter I Certain infectious and parasitic diseases	35	192415
union#A390#Meningococcal meningitis	Chapter I Certain infectious and parasitic diseases	35	277239
41202#B20#Human immunodeficiency virus [HIV] disease resulting in infectious and parasitic diseases	Chapter I Certain infectious and parasitic diseases	34	182064
union#A059#Bacterial foodborne intoxication unspecified	Chapter I Certain infectious and parasitic diseases	33	277239
41202#A810#Creutzfeldt-Jakob disease	Chapter I Certain infectious and parasitic diseases	32	395685
41202#B159#Hepatitis A without hepatic coma	Chapter I Certain infectious and parasitic diseases	32	395685
41202#B279#Infectious mononucleosis unspecified	Chapter I Certain infectious and parasitic diseases	32	242752
41202#A05#Other bacterial foodborne intoxications not elsewhere classified	Chapter I Certain infectious and parasitic diseases	32	395685
41202#B15#Acute hepatitis A	Chapter I Certain infectious and parasitic diseases	32	395685
union#A280#Pasteurellosis	Chapter I Certain infectious and parasitic diseases	32	277239
union#B344#Papovavirus infection unspecified site	Chapter I Certain infectious and parasitic diseases	32	166394
40002#Block B15-B19#B15-B19 Viral hepatitis	Chapter I Certain infectious and parasitic diseases	31	212998
41202#A390#Meningococcal meningitis	Chapter I Certain infectious and parasitic diseases	31	395685
41202#A412#Sepsis due to unspecified staphylococcus	Chapter I Certain infectious and parasitic diseases	31	282199
41202#B16#Acute hepatitis B	Chapter I Certain infectious and parasitic diseases	31	225759
41202#B169#Acute hepatitis B without delta-agent and without hepatic coma	Chapter I Certain infectious and parasitic diseases	30	218477
union#A27#Leptospirosis	Chapter I Certain infectious and parasitic diseases	30	158055
union#A600#Herpesviral infection of genitalia and urogenital tract	Chapter I Certain infectious and parasitic diseases	30	196689
union#B002#Herpesviral gingivostomatitis and pharyngotonsillitis	Chapter I Certain infectious and parasitic diseases	30	277239
Union#Chapter II#Chapter II Neoplasms	Chapter II Neoplasms	149287	242865
41202#ChapterII#Chapter II Neoplasms	Chapter II Neoplasms	122310	290752
40006#ChapterII#Chapter II Neoplasms	Chapter II Neoplasms	95353	310569
40011#2#(8010-8790) Epithelial	Chapter II Neoplasms	89596	323732
union#D489#Neoplasm of uncertain or unknown behaviour: Neoplasm of uncertain or unknown behaviour unspecified	Chapter II Neoplasms	86577	253535
40012#1#Uncertain whether benign or malignant	Chapter II Neoplasms	86332	307626
Union#Block D10-D36#D10-D36 Benign neoplasms	Chapter II Neoplasms	79332	218177
41202#Block D10-D36#D10-D36 Benign neoplasms	Chapter II Neoplasms	54525	271011
Union#Block C43-C44#C43-C44 Melanoma and other malignant neoplasms of skin	Chapter II Neoplasms	39772	242947
union#C44#Other malignant neoplasms of skin	Chapter II Neoplasms	33983	234833
union#C809#Malignant neoplasm primary site unspecified	Chapter II Neoplasms	33935	212887
40006#Block C43-C44#C43-C44 Melanoma and other malignant neoplasms of skin	Chapter II Neoplasms	33690	281012
2453#Cancer diagnosed by doctor	Chapter II Neoplasms	32882	323410
40006#C44#Other malignant neoplasms of skin	Chapter II Neoplasms	30382	275559
union#D12#Benign neoplasm of colon rectum anus and anal canal	Chapter II Neoplasms	26366	217571
40011#8090#Basal cell carcinoma NOS	Chapter II Neoplasms	26150	343175
41202#Block C43-C44#C43-C44 Melanoma and other malignant neoplasms of skin	Chapter II Neoplasms	23184	257739
41202#D12#Benign neoplasm of colon rectum anus and anal canal	Chapter II Neoplasms	23130	240235
40011#8140#Adenocarcinoma NOS	Chapter II Neoplasms	22503	227219
Union#Block C76-C80#C76-C80 Malignant neoplasms of ill-defined| secondary and unspecified sites	Chapter II Neoplasms	20532	248944
41202#C44#Other malignant neoplasms of skin	Chapter II Neoplasms	20457	252157
union#C449#Malignant neoplasm: Malignant neoplasm of skin unspecified	Chapter II Neoplasms	19875	243040
Union#Block C50-C50#C50-C50 Malignant neoplasm of breast	Chapter II Neoplasms	18462	134733
union#C50#Malignant neoplasm of breast	Chapter II Neoplasms	17487	134689
union#D25#Leiomyoma of uterus	Chapter II Neoplasms	17267	133711
40001#ChapterII#Chapter II Neoplasms	Chapter II Neoplasms	16215	268291
Union#Block D00-D09#D00-D09 In situ neoplasms	Chapter II Neoplasms	15917	195920
40006#C449#Malignant neoplasm: Malignant neoplasm of skin unspecified	Chapter II Neoplasms	15093	274817
Union#Block C60-C63#C60-C63 Malignant neoplasms of male genital organs	Chapter II Neoplasms	15058	124208
40006#C50#Malignant neoplasm of breast	Chapter II Neoplasms	14876	172991
40006#Block C50-C50#C50-C50 Malignant neoplasm of breast	Chapter II Neoplasms	14876	172991
41202#C50#Malignant neoplasm of breast	Chapter II Neoplasms	14332	160344
41202#Block C50-C50#C50-C50 Malignant neoplasm of breast	Chapter II Neoplasms	14332	160344
union#C443#Malignant neoplasm: Skin of other and unspecified parts of face	Chapter II Neoplasms	14319	235475
union#C61#Malignant neoplasm of prostate	Chapter II Neoplasms	14123	124210
Union#Block C15-C26#C15-C26 Malignant neoplasms of digestive organs	Chapter II Neoplasms	14069	214256
40011#8500#Duct adenocarcinoma	Chapter II Neoplasms	13433	214734
union#C509#Malignant neoplasm: Breast unspecified	Chapter II Neoplasms	13294	134745
40006#Block C60-C63#C60-C63 Malignant neoplasms of male genital organs	Chapter II Neoplasms	12985	146795
40006#C61#Malignant neoplasm of prostate	Chapter II Neoplasms	12399	146795
41202#Block C15-C26#C15-C26 Malignant neoplasms of digestive organs	Chapter II Neoplasms	12225	236626
40006#Block D00-D09#D00-D09 In situ neoplasms	Chapter II Neoplasms	12122	241771
40006#Block C15-C26#C15-C26 Malignant neoplasms of digestive organs	Chapter II Neoplasms	11336	249560
union#C78#Secondary malignant neoplasm of respiratory and digestive organs	Chapter II Neoplasms	10886	257903
41202#C443#Malignant neoplasm: Skin of other and unspecified parts of face	Chapter II Neoplasms	10822	259236
union#C77#Secondary and unspecified malignant neoplasm of lymph nodes	Chapter II Neoplasms	10569	225533
union#D125#Benign neoplasm: Sigmoid colon	Chapter II Neoplasms	10298	210212
41202#Block C60-C63#C60-C63 Malignant neoplasms of male genital organs	Chapter II Neoplasms	10184	137944
Union#Block D37-D48#D37-D48 Neoplasms of uncertain or unknown behaviour	Chapter II Neoplasms	10009	226419
20001#1003#skin cancer	Chapter II Neoplasms	9979	346554
union#D259#Leiomyoma of uterus unspecified	Chapter II Neoplasms	9951	133711
41202#C509#Malignant neoplasm: Breast unspecified	Chapter II Neoplasms	9832	160403
41202#C61#Malignant neoplasm of prostate	Chapter II Neoplasms	9799	137944
40011#8070#Squamous cell carcinoma	Chapter II Neoplasms	9451	369083
20001#1002#breast cancer	Chapter II Neoplasms	9323	195288
union#C79#Secondary malignant neoplasm of other and unspecified sites	Chapter II Neoplasms	9227	238138
union#D17#Benign lipomatous neoplasm	Chapter II Neoplasms	8854	222141
41202#Block C76-C80#C76-C80 Malignant neoplasms of ill-defined| secondary and unspecified sites	Chapter II Neoplasms	8414	290343
Union#Block C51-C58#C51-C58 Malignant neoplasms of female genital organs	Chapter II Neoplasms	8375	133791
41202#D125#Benign neoplasm: Sigmoid colon	Chapter II Neoplasms	7220	245587
41202#D25#Leiomyoma of uterus	Chapter II Neoplasms	7144	159147
union#D05#Carcinoma in situ of breast	Chapter II Neoplasms	7127	134238
Union#Block C81-C96#C81-C96 Malignant neoplasms| stated or presumed to be primary| of lymphoid| haematopoietic and related tissue	Chapter II Neoplasms	7078	218176
union#C43#Malignant melanoma of skin	Chapter II Neoplasms	6919	246903
40006#C443#Malignant neoplasm: Skin of other and unspecified parts of face	Chapter II Neoplasms	6910	280053
union#C18#Malignant neoplasm of colon	Chapter II Neoplasms	6754	227933
union#D22#Melanocytic naevi	Chapter II Neoplasms	6750	207530
41202#Block D00-D09#D00-D09 In situ neoplasms	Chapter II Neoplasms	6726	236088
40006#C509#Malignant neoplasm: Breast unspecified	Chapter II Neoplasms	6646	173336
41202#D17#Benign lipomatous neoplasm	Chapter II Neoplasms	6330	285512
union#D123#Benign neoplasm: Transverse colon	Chapter II Neoplasms	6319	189329
union#C787#Secondary malignant neoplasm of liver and intrahepatic bile duct	Chapter II Neoplasms	6287	251302
40011#5#(9590-9999) Hematologic (Leukemias Lymphomas and related disorders)	Chapter II Neoplasms	6280	330066
Union#Block C64-C68#C64-C68 Malignant neoplasms of urinary tract	Chapter II Neoplasms	6252	175667
union#D128#Benign neoplasm: Rectum	Chapter II Neoplasms	6204	208296
Union#Block C30-C39#C30-C39 Malignant neoplasms of respiratory and intrathoracic organs	Chapter II Neoplasms	6119	222658
41202#Block D37-D48#D37-D48 Neoplasms of uncertain or unknown behaviour	Chapter II Neoplasms	6112	250454
union#D23#Other benign neoplasms of skin	Chapter II Neoplasms	5733	225460
41202#D259#Leiomyoma of uterus unspecified	Chapter II Neoplasms	5722	159147
union#C445#Malignant neoplasm: Skin of trunk	Chapter II Neoplasms	5671	214723
40006#Block C81-C96#C81-C96 Malignant neoplasms| stated or presumed to be primary| of lymphoid| haematopoietic and related tissue	Chapter II Neoplasms	5613	255968
20001#1060#non-melanoma skin cancer	Chapter II Neoplasms	5539	346694
union#C504#Malignant neoplasm: Upper-outer quadrant of breast	Chapter II Neoplasms	5517	134076
union#D06#Carcinoma in situ of cervix uteri	Chapter II Neoplasms	5512	134173
41202#Block C64-C68#C64-C68 Malignant neoplasms of urinary tract	Chapter II Neoplasms	5356	193848
41202#Block C81-C96#C81-C96 Malignant neoplasms| stated or presumed to be primary| of lymphoid| haematopoietic and related tissue	Chapter II Neoplasms	5356	240245
union#C34#Malignant neoplasm of bronchus and lung	Chapter II Neoplasms	5321	235757
union#C795#Secondary malignant neoplasm of bone and bone marrow	Chapter II Neoplasms	5296	220121
41202#C18#Malignant neoplasm of colon	Chapter II Neoplasms	5246	254245
41202#D22#Melanocytic naevi	Chapter II Neoplasms	5208	242634
union#D122#Benign neoplasm: Ascending colon	Chapter II Neoplasms	5187	204308
20001#1037#female genital tract cancer	Chapter II Neoplasms	4950	194448
40001#Block C15-C26#C15-C26 Malignant neoplasms of digestive organs	Chapter II Neoplasms	4934	242480
41202#Block C30-C39#C30-C39 Malignant neoplasms of respiratory and intrathoracic organs	Chapter II Neoplasms	4680	253440
union#C780#Secondary malignant neoplasm of lung	Chapter II Neoplasms	4632	244271
40006#C18#Malignant neoplasm of colon	Chapter II Neoplasms	4601	269946
union#D120#Benign neoplasm: Caecum	Chapter II Neoplasms	4580	208657
40002#ChapterII#Chapter II Neoplasms	Chapter II Neoplasms	4552	252919
41202#D23#Other benign neoplasms of skin	Chapter II Neoplasms	4548	272823
20001#1061#basal cell carcinoma	Chapter II Neoplasms	4494	332195
union#D07#Carcinoma in situ of other and unspecified genital organs	Chapter II Neoplasms	4436	168077
40006#Block C30-C39#C30-C39 Malignant neoplasms of respiratory and intrathoracic organs	Chapter II Neoplasms	4381	267739
union#D069#Carcinoma in situ: Cervix unspecified	Chapter II Neoplasms	4357	133742
40006#C43#Malignant melanoma of skin	Chapter II Neoplasms	4335	318879
40006#C504#Malignant neoplasm: Upper-outer quadrant of breast	Chapter II Neoplasms	4287	172365
41202#D128#Benign neoplasm: Rectum	Chapter II Neoplasms	4234	242021
40006#Block C51-C58#C51-C58 Malignant neoplasms of female genital organs	Chapter II Neoplasms	4233	172084
41202#D123#Benign neoplasm: Transverse colon	Chapter II Neoplasms	4215	213819
union#C349#Malignant neoplasm: Bronchus or lung unspecified	Chapter II Neoplasms	4210	229018
41202#C34#Malignant neoplasm of bronchus and lung	Chapter II Neoplasms	4169	268204
union#C67#Malignant neoplasm of bladder	Chapter II Neoplasms	4132	165857
41202#C78#Secondary malignant neoplasm of respiratory and digestive organs	Chapter II Neoplasms	4124	269648
40006#C34#Malignant neoplasm of bronchus and lung	Chapter II Neoplasms	3939	281924
41202#Block C51-C58#C51-C58 Malignant neoplasms of female genital organs	Chapter II Neoplasms	3928	159188
41202#D122#Benign neoplasm: Ascending colon	Chapter II Neoplasms	3908	231046
41202#D120#Benign neoplasm: Caecum	Chapter II Neoplasms	3892	233808
120002#Ever had cancer pain	Chapter II Neoplasms	3835	124350
40011#8010#Carcinoma NOS	Chapter II Neoplasms	3828	270844
union#C444#Malignant neoplasm: Skin of scalp and neck	Chapter II Neoplasms	3776	182897
20001#1038#male genital tract cancer	Chapter II Neoplasms	3740	179100
union#C53#Malignant neoplasm of cervix uteri	Chapter II Neoplasms	3676	133747
union#C679#Malignant neoplasm: Bladder unspecified	Chapter II Neoplasms	3646	164477
41202#C67#Malignant neoplasm of bladder	Chapter II Neoplasms	3611	184264
union#D124#Benign neoplasm: Descending colon	Chapter II Neoplasms	3543	185112
union#C773#Secondary and unspecified malignant neoplasm: Axillary and upper limb lymph nodes	Chapter II Neoplasms	3518	143195
40006#Block C64-C68#C64-C68 Malignant neoplasms of urinary tract	Chapter II Neoplasms	3515	210177
41202#C43#Malignant melanoma of skin	Chapter II Neoplasms	3459	297077
union#C446#Malignant neoplasm: Skin of upper limb including shoulder	Chapter II Neoplasms	3436	214974
40006#D06#Carcinoma in situ of cervix uteri	Chapter II Neoplasms	3418	172084
union#C80#Malignant neoplasm without specification of site	Chapter II Neoplasms	3368	257903
20001#1059#malignant melanoma	Chapter II Neoplasms	3258	329888
41202#C79#Secondary malignant neoplasm of other and unspecified sites	Chapter II Neoplasms	3216	285446
union#D24#Benign neoplasm of breast	Chapter II Neoplasms	3194	135107
41202#C445#Malignant neoplasm: Skin of trunk	Chapter II Neoplasms	3177	233211
41202#C504#Malignant neoplasm: Upper-outer quadrant of breast	Chapter II Neoplasms	3155	159602
40011#8743#Superficial spreading melanoma	Chapter II Neoplasms	3153	398695
union#D051#Intraductal carcinoma in situ	Chapter II Neoplasms	3153	134051
41202#C679#Malignant neoplasm: Bladder unspecified	Chapter II Neoplasms	3150	184024
20001#1041#cervical cancer	Chapter II Neoplasms	3131	194471
union#C786#Secondary malignant neoplasm of retroperitoneum and peritoneum	Chapter II Neoplasms	3129	207634
40006#Block D37-D48#D37-D48 Neoplasms of uncertain or unknown behaviour	Chapter II Neoplasms	3127	263053
40006#C445#Malignant neoplasm: Skin of trunk	Chapter II Neoplasms	3009	263391
union#C20#Malignant neoplasm of rectum	Chapter II Neoplasms	3007	198536
20001#1044#prostate cancer	Chapter II Neoplasms	2973	179100
union#C772#Secondary and unspecified malignant neoplasm: Intra-abdominal lymph nodes	Chapter II Neoplasms	2964	226805
union#D126#Benign neoplasm: Colon unspecified	Chapter II Neoplasms	2947	211802
40006#D069#Carcinoma in situ: Cervix unspecified	Chapter II Neoplasms	2933	172084
40001#Block C30-C39#C30-C39 Malignant neoplasms of respiratory and intrathoracic organs	Chapter II Neoplasms	2850	266985
union#C447#Malignant neoplasm: Skin of lower limb including hip	Chapter II Neoplasms	2840	225498
40002#Block C76-C80#C76-C80 Malignant neoplasms of ill-defined| secondary and unspecified sites	Chapter II Neoplasms	2821	276626
40011#1#(8000-8009) Not otherwise specified	Chapter II Neoplasms	2809	382814
40011#8000#Neoplasm	Chapter II Neoplasms	2788	382690
40001#C34#Malignant neoplasm of bronchus and lung	Chapter II Neoplasms	2769	270623
40006#D05#Carcinoma in situ of breast	Chapter II Neoplasms	2765	172583
40001#C349#Malignant neoplasm: Bronchus or lung unspecified	Chapter II Neoplasms	2726	270930
union#D171#Benign lipomatous neoplasm of skin and subcutaneous tissue of trunk	Chapter II Neoplasms	2679	257903
union#D04#Carcinoma in situ of skin	Chapter II Neoplasms	2661	257903
41202#C444#Malignant neoplasm: Skin of scalp and neck	Chapter II Neoplasms	2645	199795
40011#3#(8800-9370) Connective tissue	Chapter II Neoplasms	2626	303332
union#C785#Secondary malignant neoplasm of large intestine and rectum	Chapter II Neoplasms	2620	231754
union#C441#Malignant neoplasm: Skin of eyelid including canthus	Chapter II Neoplasms	2573	237104
union#D18#Haemangioma and lymphangioma any site	Chapter II Neoplasms	2558	257903
union#C341#Malignant neoplasm: Upper lobe bronchus or lung	Chapter II Neoplasms	2501	245343
union#D180#Haemangioma any site	Chapter II Neoplasms	2464	246052
40011#8130#Papillary transitional cell carcinoma	Chapter II Neoplasms	2448	258400
union#C54#Malignant neoplasm of corpus uteri	Chapter II Neoplasms	2432	133711
union#C859#Non-Hodgkin lymphoma unspecified	Chapter II Neoplasms	2432	221758
41202#D05#Carcinoma in situ of breast	Chapter II Neoplasms	2428	159541
41202#D171#Benign lipomatous neoplasm of skin and subcutaneous tissue of trunk	Chapter II Neoplasms	2426	297077
41202#C20#Malignant neoplasm of rectum	Chapter II Neoplasms	2406	217186
union#D03#Melanoma in situ	Chapter II Neoplasms	2397	257903
union#D37#Neoplasm of uncertain or unknown behaviour of oral cavity and digestive organs	Chapter II Neoplasms	2394	237283
union#C187#Malignant neoplasm: Sigmoid colon	Chapter II Neoplasms	2391	211498
union#C64#Malignant neoplasm of kidney except renal pelvis	Chapter II Neoplasms	2388	194345
40011#8520#Lobular carcinoma NOS	Chapter II Neoplasms	2382	223808
40006#D051#Intraductal carcinoma in situ	Chapter II Neoplasms	2370	172521
union#C541#Malignant neoplasm: Endometrium	Chapter II Neoplasms	2311	133711
union#C798#Secondary malignant neoplasm of other specified sites	Chapter II Neoplasms	2297	242029
union#C85#Other and unspecified types of non-Hodgkin lymphoma	Chapter II Neoplasms	2293	226730
20001#1020#large bowel cancer|colorectal cancer	Chapter II Neoplasms	2250	315564
41202#D126#Benign neoplasm: Colon unspecified	Chapter II Neoplasms	2243	236166
union#C56#Malignant neoplasm of ovary	Chapter II Neoplasms	2232	133831
union#C442#Malignant neoplasm: Skin of ear and external auricular canal	Chapter II Neoplasms	2212	142931
union#C771#Secondary and unspecified malignant neoplasm: Intrathoracic lymph nodes	Chapter II Neoplasms	2183	228979
union#D41#Neoplasm of uncertain or unknown behaviour of urinary organs	Chapter II Neoplasms	2154	193567
40011#8720#Malignant melanoma NOS	Chapter II Neoplasms	2149	392553
41202#C349#Malignant neoplasm: Bronchus or lung unspecified	Chapter II Neoplasms	2130	261846
40006#C20#Malignant neoplasm of rectum	Chapter II Neoplasms	2084	228983
union#D172#Benign lipomatous neoplasm of skin and subcutaneous tissue of limbs	Chapter II Neoplasms	2084	230483
41202#C441#Malignant neoplasm: Skin of eyelid including canthus	Chapter II Neoplasms	2073	283186
union#D223#Melanocytic naevi of other and unspecified parts of face	Chapter II Neoplasms	2068	187214
union#D225#Melanocytic naevi of trunk	Chapter II Neoplasms	2067	257903
union#D47#Other neoplasms of uncertain or unknown behaviour of lymphoid haematopoietic and related tissue	Chapter II Neoplasms	2063	233980
union#D27#Benign neoplasm of ovary	Chapter II Neoplasms	2050	133711
40011#8077#Squamous intraepithelial neoplasia grade III	Chapter II Neoplasms	2043	226400
40006#C54#Malignant neoplasm of corpus uteri	Chapter II Neoplasms	2021	172084
41202#D124#Benign neoplasm: Descending colon	Chapter II Neoplasms	2008	219464
union#C189#Malignant neoplasm: Colon unspecified	Chapter II Neoplasms	1994	220712
41202#C446#Malignant neoplasm: Skin of upper limb including shoulder	Chapter II Neoplasms	1986	238822
41202#C54#Malignant neoplasm of corpus uteri	Chapter II Neoplasms	1955	159147
union#C83#Non-follicular lymphoma	Chapter II Neoplasms	1949	215156
40006#C541#Malignant neoplasm: Endometrium	Chapter II Neoplasms	1938	172084
union#D09#Carcinoma in situ of other and unspecified sites	Chapter II Neoplasms	1935	194427
Union#Block C00-C14#C00-C14 Malignant neoplasms of lip| oral cavity and pharynx	Chapter II Neoplasms	1925	194208
union#D35#Benign neoplasm of other and unspecified endocrine glands	Chapter II Neoplasms	1925	215212
40006#D03#Melanoma in situ	Chapter II Neoplasms	1924	318879
41202#C541#Malignant neoplasm: Endometrium	Chapter II Neoplasms	1910	159147
41202#C187#Malignant neoplasm: Sigmoid colon	Chapter II Neoplasms	1909	230972
union#D13#Benign neoplasm of other and ill-defined parts of digestive system	Chapter II Neoplasms	1899	228138
40006#C341#Malignant neoplasm: Upper lobe bronchus or lung	Chapter II Neoplasms	1893	292508
40011#4#(9380-9589) Nervous system	Chapter II Neoplasms	1854	417533
41202#C795#Secondary malignant neoplasm of bone and bone marrow	Chapter II Neoplasms	1849	263192
41202#D172#Benign lipomatous neoplasm of skin and subcutaneous tissue of limbs	Chapter II Neoplasms	1834	265341
union#C793#Secondary malignant neoplasm of brain and cerebral meninges	Chapter II Neoplasms	1800	257903
41202#C341#Malignant neoplasm: Upper lobe bronchus or lung	Chapter II Neoplasms	1784	277415
41202#C447#Malignant neoplasm: Skin of lower limb including hip	Chapter II Neoplasms	1774	271991
union#C19#Malignant neoplasm of rectosigmoid junction	Chapter II Neoplasms	1761	205547
40006#C64#Malignant neoplasm of kidney except renal pelvis	Chapter II Neoplasms	1759	229318
union#C502#Malignant neoplasm: Upper-inner quadrant of breast	Chapter II Neoplasms	1751	133940
41202#C442#Malignant neoplasm: Skin of ear and external auricular canal	Chapter II Neoplasms	1738	156171
union#C25#Malignant neoplasm of pancreas	Chapter II Neoplasms	1712	227641
union#C435#Malignant neoplasm: Malignant melanoma of trunk	Chapter II Neoplasms	1709	192949
41202#D223#Melanocytic naevi of other and unspecified parts of face	Chapter II Neoplasms	1699	216659
40006#C446#Malignant neoplasm: Skin of upper limb including shoulder	Chapter II Neoplasms	1682	258544
41202#C64#Malignant neoplasm of kidney except renal pelvis	Chapter II Neoplasms	1681	215084
union#C437#Malignant neoplasm: Malignant melanoma of lower limb including hip	Chapter II Neoplasms	1678	171142
40006#C187#Malignant neoplasm: Sigmoid colon	Chapter II Neoplasms	1664	254180
union#C508#Malignant neoplasm: Overlapping lesion of breast	Chapter II Neoplasms	1652	133954
union#C15#Malignant neoplasm of oesophagus	Chapter II Neoplasms	1650	169213
41202#C787#Secondary malignant neoplasm of liver and intrahepatic bile duct	Chapter II Neoplasms	1646	297077
41202#D37#Neoplasm of uncertain or unknown behaviour of oral cavity and digestive organs	Chapter II Neoplasms	1621	258778
41202#D225#Melanocytic naevi of trunk	Chapter II Neoplasms	1612	297077
41202#D27#Benign neoplasm of ovary	Chapter II Neoplasms	1580	159147
union#D414#Neoplasm of uncertain or unknown behaviour: Bladder	Chapter II Neoplasms	1578	174200
40006#C67#Malignant neoplasm of bladder	Chapter II Neoplasms	1574	188771
40002#C79#Secondary malignant neoplasm of other and unspecified sites	Chapter II Neoplasms	1566	281372
40006#C444#Malignant neoplasm: Skin of scalp and neck	Chapter II Neoplasms	1553	216704
Union#Block C45-C49#C45-C49 Malignant neoplasms of mesothelial and soft tissue	Chapter II Neoplasms	1538	226312
41202#C77#Secondary and unspecified malignant neoplasm of lymph nodes	Chapter II Neoplasms	1537	277649
41202#D18#Haemangioma and lymphangioma any site	Chapter II Neoplasms	1528	297077
union#C343#Malignant neoplasm: Lower lobe bronchus or lung	Chapter II Neoplasms	1520	242326
union#D090#Carcinoma in situ: Bladder	Chapter II Neoplasms	1511	161771
union#C259#Malignant neoplasm: Pancreas unspecified	Chapter II Neoplasms	1510	228139
41202#D24#Benign neoplasm of breast	Chapter II Neoplasms	1501	160645
union#D250#Submucous leiomyoma of uterus	Chapter II Neoplasms	1501	133711
union#D231#Benign neoplasm: Skin of eyelid including canthus	Chapter II Neoplasms	1500	257903
40011#8380#Endometrioid carcinoma	Chapter II Neoplasms	1496	224599
41202#C83#Non-follicular lymphoma	Chapter II Neoplasms	1496	238823
41202#D180#Haemangioma any site	Chapter II Neoplasms	1489	297077
union#C770#Secondary and unspecified malignant neoplasm: Lymph nodes of head face and neck	Chapter II Neoplasms	1484	210630
41202#D051#Intraductal carcinoma in situ	Chapter II Neoplasms	1472	159364
41202#Block C00-C14#C00-C14 Malignant neoplasms of lip| oral cavity and pharynx	Chapter II Neoplasms	1472	209312
union#C782#Secondary malignant neoplasm of pleura	Chapter II Neoplasms	1470	209995
union#C799#Secondary malignant neoplasm unspecified site	Chapter II Neoplasms	1464	237359
40001#Block C81-C96#C81-C96 Malignant neoplasms| stated or presumed to be primary| of lymphoid| haematopoietic and related tissue	Chapter II Neoplasms	1459	237971
20001#1072#cin|pre-cancer cells cervix	Chapter II Neoplasms	1452	194543
41202#C85#Other and unspecified types of non-Hodgkin lymphoma	Chapter II Neoplasms	1441	255801
Union#Block C69-C72#C69-C72 Malignant neoplasms of eye| brain and other parts of central nervous system	Chapter II Neoplasms	1436	226895
41202#C56#Malignant neoplasm of ovary	Chapter II Neoplasms	1423	159259
41202#C15#Malignant neoplasm of oesophagus	Chapter II Neoplasms	1421	188098
union#C180#Malignant neoplasm: Caecum	Chapter II Neoplasms	1421	242413
union#C82#Follicular lymphoma	Chapter II Neoplasms	1414	237307
40006#C56#Malignant neoplasm of ovary	Chapter II Neoplasms	1402	172084
union#C159#Malignant neoplasm: Oesophagus unspecified	Chapter II Neoplasms	1401	168925
41202#D231#Benign neoplasm: Skin of eyelid including canthus	Chapter II Neoplasms	1394	297077
20001#1022#colon cancer|sigmoid cancer	Chapter II Neoplasms	1387	316852
union#C91#Lymphoid leukaemia	Chapter II Neoplasms	1376	201045
union#D48#Neoplasm of uncertain or unknown behaviour of other and unspecified sites	Chapter II Neoplasms	1376	236791
40006#C435#Malignant neoplasm: Malignant melanoma of trunk	Chapter II Neoplasms	1369	221081
union#C436#Malignant neoplasm: Malignant melanoma of upper limb including shoulder	Chapter II Neoplasms	1367	222906
40006#C83#Non-follicular lymphoma	Chapter II Neoplasms	1347	249034
40006#Block C00-C14#C00-C14 Malignant neoplasms of lip| oral cavity and pharynx	Chapter II Neoplasms	1344	225477
40006#D09#Carcinoma in situ of other and unspecified sites	Chapter II Neoplasms	1343	194808
41202#C25#Malignant neoplasm of pancreas	Chapter II Neoplasms	1331	261517
41202#D03#Melanoma in situ	Chapter II Neoplasms	1331	279855
union#C16#Malignant neoplasm of stomach	Chapter II Neoplasms	1330	180520
40006#C437#Malignant neoplasm: Malignant melanoma of lower limb including hip	Chapter II Neoplasms	1323	221251
union#C833#Diffuse large B-cell lymphoma	Chapter II Neoplasms	1322	218618
40006#C447#Malignant neoplasm: Skin of lower limb including hip	Chapter II Neoplasms	1317	262613
20001#1047#lymphoma	Chapter II Neoplasms	1307	317617
union#D176#Benign lipomatous neoplasm of spermatic cord	Chapter II Neoplasms	1305	124958
union#D059#Carcinoma in situ of breast unspecified	Chapter II Neoplasms	1301	134123
40006#C679#Malignant neoplasm: Bladder unspecified	Chapter II Neoplasms	1299	188426
40006#D04#Carcinoma in situ of skin	Chapter II Neoplasms	1299	318879
union#C779#Secondary and unspecified malignant neoplasm: Lymph node unspecified	Chapter II Neoplasms	1298	234304
union#C90#Multiple myeloma and malignant plasma cell neoplasms	Chapter II Neoplasms	1292	208384
40006#C502#Malignant neoplasm: Upper-inner quadrant of breast	Chapter II Neoplasms	1287	172352
40006#Block D10-D36#D10-D36 Benign neoplasms	Chapter II Neoplasms	1277	275033
union#D32#Benign neoplasm of meninges	Chapter II Neoplasms	1273	184414
40006#D090#Carcinoma in situ: Bladder	Chapter II Neoplasms	1256	193265
Union#Block C97-C97#C97-C97 Malignant neoplasms of independent (primary) multiple sites	Chapter II Neoplasms	1251	207706
union#C97#Malignant neoplasms of independent (primary) multiple sites	Chapter II Neoplasms	1251	207706
union#C900#Multiple myeloma	Chapter II Neoplasms	1249	209333
40011#8120#Transitional cell carcinoma	Chapter II Neoplasms	1239	255448
41202#D35#Benign neoplasm of other and unspecified endocrine glands	Chapter II Neoplasms	1233	251575
40001#C509#Malignant neoplasm: Breast unspecified	Chapter II Neoplasms	1209	173809
40001#C50#Malignant neoplasm of breast	Chapter II Neoplasms	1209	173809
40001#Block C50-C50#C50-C50 Malignant neoplasm of breast	Chapter II Neoplasms	1209	173809
union#C911#Chronic lymphocytic leukaemia of B-cell type	Chapter II Neoplasms	1198	201602
40001#C25#Malignant neoplasm of pancreas	Chapter II Neoplasms	1194	270901
union#C71#Malignant neoplasm of brain	Chapter II Neoplasms	1181	222904
40006#C25#Malignant neoplasm of pancreas	Chapter II Neoplasms	1177	272091
41202#Block C69-C72#C69-C72 Malignant neoplasms of eye| brain and other parts of central nervous system	Chapter II Neoplasms	1166	247045
union#C22#Malignant neoplasm of liver and intrahepatic bile ducts	Chapter II Neoplasms	1162	199600
40001#C259#Malignant neoplasm: Pancreas unspecified	Chapter II Neoplasms	1161	268815
41202#D04#Carcinoma in situ of skin	Chapter II Neoplasms	1158	257618
union#D251#Intramural leiomyoma of uterus	Chapter II Neoplasms	1156	133711
41202#Block C45-C49#C45-C49 Malignant neoplasms of mesothelial and soft tissue	Chapter II Neoplasms	1155	246227
union#D170#Benign lipomatous neoplasm of skin and subcutaneous tissue of head face and neck	Chapter II Neoplasms	1147	177838
union#C549#Malignant neoplasm: Corpus uteri unspecified	Chapter II Neoplasms	1135	133711
41202#C180#Malignant neoplasm: Caecum	Chapter II Neoplasms	1129	266649
union#C505#Malignant neoplasm: Lower-outer quadrant of breast	Chapter II Neoplasms	1127	133830
41202#D13#Benign neoplasm of other and ill-defined parts of digestive system	Chapter II Neoplasms	1116	262346
41202#C97#Malignant neoplasms of independent (primary) multiple sites	Chapter II Neoplasms	1110	232325
41202#Block C97-C97#C97-C97 Malignant neoplasms of independent (primary) multiple sites	Chapter II Neoplasms	1110	232325
union#C800#Malignant neoplasm primary site unknown so stated	Chapter II Neoplasms	1109	257903
40006#C508#Malignant neoplasm: Overlapping lesion of breast	Chapter II Neoplasms	1108	172239
41202#D41#Neoplasm of uncertain or unknown behaviour of urinary organs	Chapter II Neoplasms	1098	194163
union#D233#Benign neoplasm: Skin of other and unspecified parts of face	Chapter II Neoplasms	1090	205564
41202#D170#Benign lipomatous neoplasm of skin and subcutaneous tissue of head face and neck	Chapter II Neoplasms	1087	197276
41202#C90#Multiple myeloma and malignant plasma cell neoplasms	Chapter II Neoplasms	1087	228204
union#D131#Benign neoplasm: Stomach	Chapter II Neoplasms	1085	211482
40006#C15#Malignant neoplasm of oesophagus	Chapter II Neoplasms	1080	200428
41202#C786#Secondary malignant neoplasm of retroperitoneum and peritoneum	Chapter II Neoplasms	1079	221288
40006#C343#Malignant neoplasm: Lower lobe bronchus or lung	Chapter II Neoplasms	1076	287708
41202#C19#Malignant neoplasm of rectosigmoid junction	Chapter II Neoplasms	1076	223177
40006#C436#Malignant neoplasm: Malignant melanoma of upper limb including shoulder	Chapter II Neoplasms	1075	288147
41202#C833#Diffuse large B-cell lymphoma	Chapter II Neoplasms	1070	239586
40011#8742#Lentigo maligna melanoma	Chapter II Neoplasms	1069	357040
union#C182#Malignant neoplasm: Ascending colon	Chapter II Neoplasms	1067	257903
41202#C343#Malignant neoplasm: Lower lobe bronchus or lung	Chapter II Neoplasms	1065	297077
41202#C900#Multiple myeloma	Chapter II Neoplasms	1049	229300
41202#C435#Malignant neoplasm: Malignant melanoma of trunk	Chapter II Neoplasms	1047	206304
union#C155#Malignant neoplasm: Lower third of oesophagus	Chapter II Neoplasms	1037	161996
union#D36#Benign neoplasm of other and unspecified sites	Chapter II Neoplasms	1035	240680
41202#C189#Malignant neoplasm: Colon unspecified	Chapter II Neoplasms	1034	249335
41202#C16#Malignant neoplasm of stomach	Chapter II Neoplasms	1034	196446
20001#1040#uterine|endometrial cancer	Chapter II Neoplasms	1034	194409
union#C501#Malignant neoplasm: Central portion of breast	Chapter II Neoplasms	1032	136895
41202#C859#Non-Hodgkin lymphoma unspecified	Chapter II Neoplasms	1031	261889
40006#Block C69-C72#C69-C72 Malignant neoplasms of eye| brain and other parts of central nervous system	Chapter II Neoplasms	1029	259094
41202#C437#Malignant neoplasm: Malignant melanoma of lower limb including hip	Chapter II Neoplasms	1015	209241
union#C775#Secondary and unspecified malignant neoplasm: Intrapelvic lymph nodes	Chapter II Neoplasms	1006	214300
41202#C502#Malignant neoplasm: Upper-inner quadrant of breast	Chapter II Neoplasms	1003	159306
20001#1035#bladder cancer	Chapter II Neoplasms	1003	243411
41202#C780#Secondary malignant neoplasm of lung	Chapter II Neoplasms	1002	297077
40006#C180#Malignant neoplasm: Caecum	Chapter II Neoplasms	983	281835
union#D235#Benign neoplasm: Skin of trunk	Chapter II Neoplasms	979	220005
40001#Block C60-C63#C60-C63 Malignant neoplasms of male genital organs	Chapter II Neoplasms	978	146795
41202#C80#Malignant neoplasm without specification of site	Chapter II Neoplasms	971	297077
40006#C441#Malignant neoplasm: Skin of eyelid including canthus	Chapter II Neoplasms	966	318879
41202#C159#Malignant neoplasm: Oesophagus unspecified	Chapter II Neoplasms	962	189826
41202#D250#Submucous leiomyoma of uterus	Chapter II Neoplasms	958	159147
40001#C61#Malignant neoplasm of prostate	Chapter II Neoplasms	957	146795
40006#C833#Diffuse large B-cell lymphoma	Chapter II Neoplasms	949	260877
union#C503#Malignant neoplasm: Lower-inner quadrant of breast	Chapter II Neoplasms	949	134135
Union#Block C73-C75#C73-C75 Malignant neoplasms of thyroid and other endocrine glands	Chapter II Neoplasms	946	196719
40006#Block C45-C49#C45-C49 Malignant neoplasms of mesothelial and soft tissue	Chapter II Neoplasms	939	245705
40011#9680#Malignant lymphoma large B-cell diffuse	Chapter II Neoplasms	939	342813
41202#D059#Carcinoma in situ of breast unspecified	Chapter II Neoplasms	938	159658
union#D472#Monoclonal gammopathy of undetermined significance (MGUS)	Chapter II Neoplasms	935	217452
40006#C90#Multiple myeloma and malignant plasma cell neoplasms	Chapter II Neoplasms	934	242666
40006#C91#Lymphoid leukaemia	Chapter II Neoplasms	934	234771
union#C92#Myeloid leukaemia	Chapter II Neoplasms	929	216869
40011#8310#Clear cell adenocarcinoma	Chapter II Neoplasms	924	354856
union#C73#Malignant neoplasm of thyroid gland	Chapter II Neoplasms	920	178540
41202#D48#Neoplasm of uncertain or unknown behaviour of other and unspecified sites	Chapter II Neoplasms	916	274020
union#C539#Malignant neoplasm: Cervix uteri unspecified	Chapter II Neoplasms	916	133711
40011#8480#Mucinous adenocarcinoma	Chapter II Neoplasms	911	334549
union#D320#Benign neoplasm: Cerebral meninges	Chapter II Neoplasms	908	184233
40002#C78#Secondary malignant neoplasm of respiratory and digestive organs	Chapter II Neoplasms	904	289113
40001#Block C51-C58#C51-C58 Malignant neoplasms of female genital organs	Chapter II Neoplasms	901	172084
40001#Block C64-C68#C64-C68 Malignant neoplasms of urinary tract	Chapter II Neoplasms	892	204596
41202#C71#Malignant neoplasm of brain	Chapter II Neoplasms	884	237218
union#D237#Benign neoplasm: Skin of lower limb including hip	Chapter II Neoplasms	884	205924
41202#C793#Secondary malignant neoplasm of brain and cerebral meninges	Chapter II Neoplasms	883	297077
40006#C442#Malignant neoplasm: Skin of ear and external auricular canal	Chapter II Neoplasms	872	166457
40006#D41#Neoplasm of uncertain or unknown behaviour of urinary organs	Chapter II Neoplasms	872	205466
40006#C900#Multiple myeloma	Chapter II Neoplasms	866	247324
41202#C182#Malignant neoplasm: Ascending colon	Chapter II Neoplasms	865	297077
40011#9732#Multiple myeloma	Chapter II Neoplasms	864	325316
40001#C18#Malignant neoplasm of colon	Chapter II Neoplasms	864	262590
union#C719#Malignant neoplasm: Brain unspecified	Chapter II Neoplasms	863	216959
union#C62#Malignant neoplasm of testis	Chapter II Neoplasms	861	124192
41202#D414#Neoplasm of uncertain or unknown behaviour: Bladder	Chapter II Neoplasms	854	191532
union#D227#Melanocytic naevi of lower limb including hip	Chapter II Neoplasms	852	188925
41202#D36#Benign neoplasm of other and unspecified sites	Chapter II Neoplasms	848	297077
41202#C155#Malignant neoplasm: Lower third of oesophagus	Chapter II Neoplasms	844	178001
union#C440#Malignant neoplasm: Skin of lip	Chapter II Neoplasms	841	205954
union#C797#Secondary malignant neoplasm of adrenal gland	Chapter II Neoplasms	837	221639
41202#C436#Malignant neoplasm: Malignant melanoma of upper limb including shoulder	Chapter II Neoplasms	834	264927
union#C851#B-cell lymphoma unspecified	Chapter II Neoplasms	827	215318
41202#C259#Malignant neoplasm: Pancreas unspecified	Chapter II Neoplasms	826	265572
40006#D414#Neoplasm of uncertain or unknown behaviour: Bladder	Chapter II Neoplasms	821	206015
union#D127#Benign neoplasm: Rectosigmoid junction	Chapter II Neoplasms	821	229127
union#D21#Other benign neoplasms of connective and other soft tissue	Chapter II Neoplasms	820	222852
union#D252#Subserosal leiomyoma of uterus	Chapter II Neoplasms	813	133711
union#D33#Benign neoplasm of brain and other parts of central nervous system	Chapter II Neoplasms	809	238791
20001#1053#non-hodgkins lymphoma	Chapter II Neoplasms	806	320077
40006#C71#Malignant neoplasm of brain	Chapter II Neoplasms	805	249304
union#D075#Carcinoma in situ: Prostate	Chapter II Neoplasms	804	124192
41202#C508#Malignant neoplasm: Overlapping lesion of breast	Chapter II Neoplasms	795	159548
40001#C15#Malignant neoplasm of oesophagus	Chapter II Neoplasms	791	197474
40006#C505#Malignant neoplasm: Lower-outer quadrant of breast	Chapter II Neoplasms	787	172303
40011#8081#Bowen disease	Chapter II Neoplasms	787	386875
40001#C159#Malignant neoplasm: Oesophagus unspecified	Chapter II Neoplasms	778	197248
40001#Block C76-C80#C76-C80 Malignant neoplasms of ill-defined| secondary and unspecified sites	Chapter II Neoplasms	778	288400
40011#9823#Chronic lymphocytic leukemia|small lymphocytic lymphoma	Chapter II Neoplasms	777	308252
union#D352#Benign neoplasm: Pituitary gland	Chapter II Neoplasms	777	257903
40006#C911#Chronic lymphocytic leukaemia of B-cell type	Chapter II Neoplasms	775	234569
40006#Block C76-C80#C76-C80 Malignant neoplasms of ill-defined| secondary and unspecified sites	Chapter II Neoplasms	775	280904
40011#8312#Renal cell carcinoma	Chapter II Neoplasms	770	310600
41202#D233#Benign neoplasm: Skin of other and unspecified parts of face	Chapter II Neoplasms	766	252918
40001#Block C69-C72#C69-C72 Malignant neoplasms of eye| brain and other parts of central nervous system	Chapter II Neoplasms	750	245203
40006#C349#Malignant neoplasm: Bronchus or lung unspecified	Chapter II Neoplasms	749	260544
union#D361#Benign neoplasm: Peripheral nerves and autonomic nervous system	Chapter II Neoplasms	744	257903
40006#C16#Malignant neoplasm of stomach	Chapter II Neoplasms	743	214280
41202#C92#Myeloid leukaemia	Chapter II Neoplasms	743	242848
20001#1045#testicular cancer	Chapter II Neoplasms	742	179100
40001#C80#Malignant neoplasm without specification of site	Chapter II Neoplasms	739	289284
40006#D07#Carcinoma in situ of other and unspecified genital organs	Chapter II Neoplasms	737	206860
40001#C71#Malignant neoplasm of brain	Chapter II Neoplasms	734	244325
union#D351#Benign neoplasm: Parathyroid gland	Chapter II Neoplasms	733	171948
union#D033#Melanoma in situ of other and unspecified parts of face	Chapter II Neoplasms	732	237359
40002#C798#Secondary malignant neoplasm of other specified sites	Chapter II Neoplasms	731	284634
union#D01#Carcinoma in situ of other and unspecified digestive organs	Chapter II Neoplasms	729	205764
41202#C22#Malignant neoplasm of liver and intrahepatic bile ducts	Chapter II Neoplasms	728	220204
41202#D47#Other neoplasms of uncertain or unknown behaviour of lymphoid haematopoietic and related tissue	Chapter II Neoplasms	728	263551
union#D047#Carcinoma in situ: Skin of lower limb including hip	Chapter II Neoplasms	726	180771
40006#Block C73-C75#C73-C75 Malignant neoplasms of thyroid and other endocrine glands	Chapter II Neoplasms	721	239986
union#D236#Benign neoplasm: Skin of upper limb including shoulder	Chapter II Neoplasms	720	225990
union#C629#Malignant neoplasm: Testis unspecified	Chapter II Neoplasms	719	124192
20001#1039#ovarian cancer	Chapter II Neoplasms	715	194409
41202#C91#Lymphoid leukaemia	Chapter II Neoplasms	712	208949
20001#1084#respiratory | intrathoracic cancer	Chapter II Neoplasms	707	258416
union#C250#Malignant neoplasm: Head of pancreas	Chapter II Neoplasms	705	226827
41202#C782#Secondary malignant neoplasm of pleura	Chapter II Neoplasms	700	231126
union#D226#Melanocytic naevi of upper limb including shoulder	Chapter II Neoplasms	698	203334
40006#C503#Malignant neoplasm: Lower-inner quadrant of breast	Chapter II Neoplasms	696	172829
40011#8263#Adenocarcinoma in tubulovillous adenoma	Chapter II Neoplasms	689	306173
union#D11#Benign neoplasm of major salivary glands	Chapter II Neoplasms	686	232806
union#C169#Malignant neoplasm: Stomach unspecified	Chapter II Neoplasms	684	193502
union#C49#Malignant neoplasm of other connective and soft tissue	Chapter II Neoplasms	683	224400
union#D46#Myelodysplastic syndromes	Chapter II Neoplasms	682	198358
union#D374#Neoplasm of uncertain or unknown behaviour: Colon	Chapter II Neoplasms	679	237539
41202#D32#Benign neoplasm of meninges	Chapter II Neoplasms	677	216350
union#C160#Malignant neoplasm: Cardia	Chapter II Neoplasms	675	157574
40006#C182#Malignant neoplasm: Ascending colon	Chapter II Neoplasms	670	280207
41202#D227#Melanocytic naevi of lower limb including hip	Chapter II Neoplasms	668	221942
40006#C85#Other and unspecified types of non-Hodgkin lymphoma	Chapter II Neoplasms	664	287528
40006#C73#Malignant neoplasm of thyroid gland	Chapter II Neoplasms	662	236348
41202#C82#Follicular lymphoma	Chapter II Neoplasms	661	297077
41202#D21#Other benign neoplasms of connective and other soft tissue	Chapter II Neoplasms	661	297077
41202#D07#Carcinoma in situ of other and unspecified genital organs	Chapter II Neoplasms	657	193632
union#D179#Benign lipomatous neoplasm unspecified	Chapter II Neoplasms	657	257903
40001#C719#Malignant neoplasm: Brain unspecified	Chapter II Neoplasms	656	241954
union#C81#Hodgkin lymphoma	Chapter II Neoplasms	656	223205
40006#C82#Follicular lymphoma	Chapter II Neoplasms	655	318879
union#C920#Acute myeloblastic leukaemia [AML]	Chapter II Neoplasms	652	218257
union#C788#Secondary malignant neoplasm of other and unspecified digestive organs	Chapter II Neoplasms	647	257903
union#D10#Benign neoplasm of mouth and pharynx	Chapter II Neoplasms	647	257903
union#C439#Malignant neoplasm: Malignant melanoma of skin unspecified	Chapter II Neoplasms	646	209473
union#C829#Follicular lymphoma unspecified	Chapter II Neoplasms	646	257903
40011#8097#Basal cell carcinoma nodular	Chapter II Neoplasms	642	351896
union#D043#Carcinoma in situ: Skin of other and unspecified parts of face	Chapter II Neoplasms	642	257903
union#C959#Leukaemia unspecified	Chapter II Neoplasms	639	213330
41202#Block C73-C75#C73-C75 Malignant neoplasms of thyroid and other endocrine glands	Chapter II Neoplasms	637	233050
40006#C501#Malignant neoplasm: Central portion of breast	Chapter II Neoplasms	635	176247
union#D45#Polycythaemia vera	Chapter II Neoplasms	633	186730
41202#D235#Benign neoplasm: Skin of trunk	Chapter II Neoplasms	632	266087
40002#C80#Malignant neoplasm without specification of site	Chapter II Neoplasms	631	267710
41202#D237#Benign neoplasm: Skin of lower limb including hip	Chapter II Neoplasms	630	249409
41202#D131#Benign neoplasm: Stomach	Chapter II Neoplasms	629	242381
40006#C155#Malignant neoplasm: Lower third of oesophagus	Chapter II Neoplasms	627	187838
40006#D01#Carcinoma in situ of other and unspecified digestive organs	Chapter II Neoplasms	626	235625
41202#D11#Benign neoplasm of major salivary glands	Chapter II Neoplasms	626	274452
41202#D351#Benign neoplasm: Parathyroid gland	Chapter II Neoplasms	623	204852
41202#C505#Malignant neoplasm: Lower-outer quadrant of breast	Chapter II Neoplasms	619	159147
40006#D32#Benign neoplasm of meninges	Chapter II Neoplasms	616	226989
41202#D361#Benign neoplasm: Peripheral nerves and autonomic nervous system	Chapter II Neoplasms	616	297077
union#D469#Myelodysplastic syndrome unspecified	Chapter II Neoplasms	616	197171
41202#C440#Malignant neoplasm: Skin of lip	Chapter II Neoplasms	615	242266
41202#D10#Benign neoplasm of mouth and pharynx	Chapter II Neoplasms	605	297077
union#D473#Essential (haemorrhagic) thrombocythaemia	Chapter II Neoplasms	605	221025
40006#C92#Myeloid leukaemia	Chapter II Neoplasms	600	260583
41202#C501#Malignant neoplasm: Central portion of breast	Chapter II Neoplasms	597	162412
40011#8211#Tubular adenocarcinoma	Chapter II Neoplasms	596	234165
union#C32#Malignant neoplasm of larynx	Chapter II Neoplasms	596	144850
union#C17#Malignant neoplasm of small intestine	Chapter II Neoplasms	594	217611
41202#D06#Carcinoma in situ of cervix uteri	Chapter II Neoplasms	590	159417
union#C184#Malignant neoplasm: Transverse colon	Chapter II Neoplasms	588	257903
40011#8522#Infiltrating duct and lobular carcinoma	Chapter II Neoplasms	587	225894
20001#1073#rodent ulcer	Chapter II Neoplasms	587	373509
union#C26#Malignant neoplasm of other and ill-defined digestive organs	Chapter II Neoplasms	579	208427
union#D110#Benign neoplasm: Parotid gland	Chapter II Neoplasms	574	231175
40006#D033#Melanoma in situ of other and unspecified parts of face	Chapter II Neoplasms	573	286100
40001#C56#Malignant neoplasm of ovary	Chapter II Neoplasms	569	172084
41202#D236#Benign neoplasm: Skin of upper limb including shoulder	Chapter II Neoplasms	568	274758
40006#D47#Other neoplasms of uncertain or unknown behaviour of lymphoid haematopoietic and related tissue	Chapter II Neoplasms	567	318879
41202#D127#Benign neoplasm: Rectosigmoid junction	Chapter II Neoplasms	567	267830
20001#1048#leukaemia	Chapter II Neoplasms	566	309057
union#C672#Malignant neoplasm: Lateral wall of bladder	Chapter II Neoplasms	565	168674
40001#C189#Malignant neoplasm: Colon unspecified	Chapter II Neoplasms	563	262367
40006#C22#Malignant neoplasm of liver and intrahepatic bile ducts	Chapter II Neoplasms	562	222369
41202#C160#Malignant neoplasm: Cardia	Chapter II Neoplasms	561	173885
41202#C503#Malignant neoplasm: Lower-inner quadrant of breast	Chapter II Neoplasms	561	159716
40001#C22#Malignant neoplasm of liver and intrahepatic bile ducts	Chapter II Neoplasms	560	243211
41202#D069#Carcinoma in situ: Cervix unspecified	Chapter II Neoplasms	557	159147
20001#1034#kidney|renal cell cancer	Chapter II Neoplasms	557	285025
40001#Block C45-C49#C45-C49 Malignant neoplasms of mesothelial and soft tissue	Chapter II Neoplasms	553	233269
union#D177#Benign lipomatous neoplasm of other sites	Chapter II Neoplasms	553	257903
union#D035#Melanoma in situ of trunk	Chapter II Neoplasms	551	199504
41202#C851#B-cell lymphoma unspecified	Chapter II Neoplasms	547	238005
union#D39#Neoplasm of uncertain or unknown behaviour of female genital organs	Chapter II Neoplasms	546	139325
41202#C920#Acute myeloblastic leukaemia [AML]	Chapter II Neoplasms	545	240935
41202#D320#Benign neoplasm: Cerebral meninges	Chapter II Neoplasms	544	219736
41202#C73#Malignant neoplasm of thyroid gland	Chapter II Neoplasms	544	222560
40011#9440#Glioblastoma NOS	Chapter II Neoplasms	541	304331
41202#C250#Malignant neoplasm: Head of pancreas	Chapter II Neoplasms	539	252014
41202#C911#Chronic lymphocytic leukaemia of B-cell type	Chapter II Neoplasms	538	203864
41202#C773#Secondary and unspecified malignant neoplasm: Axillary and upper limb lymph nodes	Chapter II Neoplasms	532	195987
41202#D110#Benign neoplasm: Parotid gland	Chapter II Neoplasms	528	273712
40011#9530#Meningioma malignant	Chapter II Neoplasms	527	305777
20001#1062#squamous cell carcinoma	Chapter II Neoplasms	524	373509
41202#D226#Melanocytic naevi of upper limb including shoulder	Chapter II Neoplasms	523	239178
union#D036#Melanoma in situ of upper limb including shoulder	Chapter II Neoplasms	522	216090
union#D43#Neoplasm of uncertain or unknown behaviour of brain and central nervous system	Chapter II Neoplasms	519	225369
union#C221#Malignant neoplasm: Intrahepatic bile duct carcinoma	Chapter II Neoplasms	514	257903
40006#C19#Malignant neoplasm of rectosigmoid junction	Chapter II Neoplasms	513	229591
40006#C62#Malignant neoplasm of testis	Chapter II Neoplasms	509	146795
union#D175#Benign lipomatous neoplasm of intra-abdominal organs	Chapter II Neoplasms	507	257903
union#D224#Melanocytic naevi of scalp and neck	Chapter II Neoplasms	504	232380
40011#8240#Carcinoid tumor	Chapter II Neoplasms	503	418884
41202#D251#Intramural leiomyoma of uterus	Chapter II Neoplasms	503	159147
40002#C787#Secondary malignant neoplasm of liver and intrahepatic bile duct	Chapter II Neoplasms	495	286077
union#D350#Benign neoplasm: Adrenal gland	Chapter II Neoplasms	494	257903
union#D375#Neoplasm of uncertain or unknown behaviour: Rectum	Chapter II Neoplasms	492	217446
41202#C184#Malignant neoplasm: Transverse colon	Chapter II Neoplasms	491	297077
41202#C829#Follicular lymphoma unspecified	Chapter II Neoplasms	490	297077
union#C433#Malignant neoplasm: Malignant melanoma of other and unspecified parts of face	Chapter II Neoplasms	490	234054
union#D333#Benign neoplasm: Cranial nerves	Chapter II Neoplasms	489	257903
41202#C672#Malignant neoplasm: Lateral wall of bladder	Chapter II Neoplasms	484	187523
41202#D033#Melanoma in situ of other and unspecified parts of face	Chapter II Neoplasms	483	262284
40006#D320#Benign neoplasm: Cerebral meninges	Chapter II Neoplasms	482	229128
union#D173#Benign lipomatous neoplasm of skin and subcutaneous tissue of other and unspecified sites	Chapter II Neoplasms	481	257903
union#C260#Malignant neoplasm: Intestinal tract part unspecified	Chapter II Neoplasms	475	206263
union#D329#Benign neoplasm: Meninges unspecified	Chapter II Neoplasms	475	182508
40011#8071#Squamous cell carcinoma keratinizing	Chapter II Neoplasms	470	314972
union#C45#Mesothelioma	Chapter II Neoplasms	469	153684
40006#C250#Malignant neoplasm: Head of pancreas	Chapter II Neoplasms	468	252574
41202#D374#Neoplasm of uncertain or unknown behaviour: Colon	Chapter II Neoplasms	468	262403
40011#8041#Small cell carcinoma NOS	Chapter II Neoplasms	464	345820
40006#C53#Malignant neoplasm of cervix uteri	Chapter II Neoplasms	463	172084
40006#D075#Carcinoma in situ: Prostate	Chapter II Neoplasms	462	146795
union#C220#Malignant neoplasm: Liver cell carcinoma	Chapter II Neoplasms	459	165229
41202#D46#Myelodysplastic syndromes	Chapter II Neoplasms	458	220111
40006#D37#Neoplasm of uncertain or unknown behaviour of oral cavity and digestive organs	Chapter II Neoplasms	457	318879
40001#C64#Malignant neoplasm of kidney except renal pelvis	Chapter II Neoplasms	457	208339
union#D481#Neoplasm of uncertain or unknown behaviour: Connective and other soft tissue	Chapter II Neoplasms	456	257903
40011#8441#Serous cystadenocarcinoma	Chapter II Neoplasms	452	225643
union#D234#Benign neoplasm: Skin of scalp and neck	Chapter II Neoplasms	448	234912
40011#8260#Papillary adenocarcinoma NOS	Chapter II Neoplasms	446	346078
41202#C800#Malignant neoplasm primary site unknown so stated	Chapter II Neoplasms	445	297077
20001#1004#cancer of lip|mouth|pharynx|oral cavity	Chapter II Neoplasms	445	300753
41202#C49#Malignant neoplasm of other connective and soft tissue	Chapter II Neoplasms	443	238684
union#C774#Secondary and unspecified malignant neoplasm: Inguinal and lower limb lymph nodes	Chapter II Neoplasms	439	257903
union#C819#Hodgkin lymphoma unspecified	Chapter II Neoplasms	438	222025
union#C57#Malignant neoplasm of other and unspecified female genital organs	Chapter II Neoplasms	433	133711
union#C450#Mesothelioma of pleura	Chapter II Neoplasms	432	151129
union#C857#Other specified types of non-Hodgkin lymphoma	Chapter II Neoplasms	430	257903
40006#D036#Melanoma in situ of upper limb including shoulder	Chapter II Neoplasms	429	275463
40006#D035#Melanoma in situ of trunk	Chapter II Neoplasms	428	236196
41202#D173#Benign lipomatous neoplasm of skin and subcutaneous tissue of other and unspecified sites	Chapter II Neoplasms	426	297077
union#C792#Secondary malignant neoplasm of skin	Chapter II Neoplasms	426	235376
union#C09#Malignant neoplasm of tonsil	Chapter II Neoplasms	424	169863
union#D046#Carcinoma in situ: Skin of upper limb including shoulder	Chapter II Neoplasms	423	231424
40011#9061#Seminoma NOS	Chapter II Neoplasms	422	192870
41202#C169#Malignant neoplasm: Stomach unspecified	Chapter II Neoplasms	421	217485
41202#D45#Polycythaemia vera	Chapter II Neoplasms	420	203981
union#C48#Malignant neoplasm of retroperitoneum and peritoneum	Chapter II Neoplasms	420	165660
41202#C45#Mesothelioma	Chapter II Neoplasms	416	168267
union#D037#Melanoma in situ of lower limb including hip	Chapter II Neoplasms	416	163599
union#D26#Other benign neoplasms of uterus	Chapter II Neoplasms	416	133711
40002#Block C81-C96#C81-C96 Malignant neoplasms| stated or presumed to be primary| of lymphoid| haematopoietic and related tissue	Chapter II Neoplasms	413	217299
41202#D352#Benign neoplasm: Pituitary gland	Chapter II Neoplasms	412	244945
union#C186#Malignant neoplasm: Descending colon	Chapter II Neoplasms	411	215371
41202#D075#Carcinoma in situ: Prostate	Chapter II Neoplasms	408	137930
41202#C798#Secondary malignant neoplasm of other specified sites	Chapter II Neoplasms	407	297077
union#C02#Malignant neoplasm of other and unspecified parts of tongue	Chapter II Neoplasms	406	186748
40006#D047#Carcinoma in situ: Skin of lower limb including hip	Chapter II Neoplasms	405	225547
union#C21#Malignant neoplasm of anus and anal canal	Chapter II Neoplasms	405	210712
union#D16#Benign neoplasm of bone and articular cartilage	Chapter II Neoplasms	402	225848
union#D34#Benign neoplasm of thyroid gland	Chapter II Neoplasms	401	164979
20001#1065#thyroid cancer	Chapter II Neoplasms	398	244857
union#C099#Malignant neoplasm: Tonsil unspecified	Chapter II Neoplasms	398	169275
union#D14#Benign neoplasm of middle ear and respiratory system	Chapter II Neoplasms	398	195369
40006#C629#Malignant neoplasm: Testis unspecified	Chapter II Neoplasms	397	146795
20001#1052#hodgkins lymphoma | hodgkins disease	Chapter II Neoplasms	396	320921
40011#8721#Nodular melanoma	Chapter II Neoplasms	393	364817
40011#8091#Multifocal superficial basal cell carcinoma	Chapter II Neoplasms	392	383284
union#C830#Small cell B-cell lymphoma	Chapter II Neoplasms	392	210750
40002#C780#Secondary malignant neoplasm of lung	Chapter II Neoplasms	390	272619
union#D40#Neoplasm of uncertain or unknown behaviour of male genital organs	Chapter II Neoplasms	387	257903
41202#C719#Malignant neoplasm: Brain unspecified	Chapter II Neoplasms	386	245350
41202#D469#Myelodysplastic syndrome unspecified	Chapter II Neoplasms	385	218531
union#D471#Chronic myeloproliferative disease	Chapter II Neoplasms	385	219330
union#C499#Malignant neoplasm: Connective and soft tissue unspecified	Chapter II Neoplasms	384	257903
41202#D33#Benign neoplasm of brain and other parts of central nervous system	Chapter II Neoplasms	383	297077
union#C24#Malignant neoplasm of other and unspecified parts of biliary tract	Chapter II Neoplasms	381	229695
40006#C259#Malignant neoplasm: Pancreas unspecified	Chapter II Neoplasms	380	286062
union#C183#Malignant neoplasm: Hepatic flexure	Chapter II Neoplasms	380	257903
41202#D09#Carcinoma in situ of other and unspecified sites	Chapter II Neoplasms	376	173450
40001#C16#Malignant neoplasm of stomach	Chapter II Neoplasms	375	215875
40006#C184#Malignant neoplasm: Transverse colon	Chapter II Neoplasms	374	318879
union#D061#Carcinoma in situ: Exocervix	Chapter II Neoplasms	374	133711
40006#C45#Mesothelioma	Chapter II Neoplasms	373	178354
40011#9861#Acute myeloid leukemia NOS	Chapter II Neoplasms	373	363758
40006#C539#Malignant neoplasm: Cervix uteri unspecified	Chapter II Neoplasms	369	172084
40006#C920#Acute myeloblastic leukaemia [AML]	Chapter II Neoplasms	369	270837
40006#C49#Malignant neoplasm of other connective and soft tissue	Chapter II Neoplasms	368	263515
40001#C67#Malignant neoplasm of bladder	Chapter II Neoplasms	368	197878
40006#D061#Carcinoma in situ: Exocervix	Chapter II Neoplasms	366	172084
40001#C679#Malignant neoplasm: Bladder unspecified	Chapter II Neoplasms	365	197713
40001#Block C43-C44#C43-C44 Melanoma and other malignant neoplasms of skin	Chapter II Neoplasms	365	227035
20001#1001#lung cancer	Chapter II Neoplasms	364	311925
union#D010#Carcinoma in situ: Colon	Chapter II Neoplasms	364	203630
41202#D375#Neoplasm of uncertain or unknown behaviour: Rectum	Chapter II Neoplasms	363	241877
41202#C770#Secondary and unspecified malignant neoplasm: Lymph nodes of head face and neck	Chapter II Neoplasms	362	238903
union#C340#Malignant neoplasm: Main bronchus	Chapter II Neoplasms	362	257903
union#D44#Neoplasm of uncertain or unknown behaviour of endocrine glands	Chapter II Neoplasms	362	257903
union#D377#Neoplasm of uncertain or unknown behaviour: Other digestive organs	Chapter II Neoplasms	358	226840
41202#C221#Malignant neoplasm: Intrahepatic bile duct carcinoma	Chapter II Neoplasms	357	297077
40001#C92#Myeloid leukaemia	Chapter II Neoplasms	356	240825
40001#C19#Malignant neoplasm of rectosigmoid junction	Chapter II Neoplasms	355	256710
union#C01#Malignant neoplasm of base of tongue	Chapter II Neoplasms	352	174166
40006#C450#Mesothelioma of pleura	Chapter II Neoplasms	351	177062
41202#D481#Neoplasm of uncertain or unknown behaviour: Connective and other soft tissue	Chapter II Neoplasms	350	297077
41202#C09#Malignant neoplasm of tonsil	Chapter II Neoplasms	350	184964
40006#C440#Malignant neoplasm: Skin of lip	Chapter II Neoplasms	349	264570
41202#C450#Mesothelioma of pleura	Chapter II Neoplasms	349	167144
41202#D34#Benign neoplasm of thyroid gland	Chapter II Neoplasms	349	195571
41202#C32#Malignant neoplasm of larynx	Chapter II Neoplasms	348	154340
41202#D14#Benign neoplasm of middle ear and respiratory system	Chapter II Neoplasms	348	214284
union#C459#Mesothelioma unspecified	Chapter II Neoplasms	348	154353
union#D045#Carcinoma in situ: Skin of trunk	Chapter II Neoplasms	346	223804
40001#C90#Multiple myeloma and malignant plasma cell neoplasms	Chapter II Neoplasms	345	244658
union#D30#Benign neoplasm of urinary organs	Chapter II Neoplasms	343	191882
40001#C221#Malignant neoplasm: Intrahepatic bile duct carcinoma	Chapter II Neoplasms	341	318879
41202#C433#Malignant neoplasm: Malignant melanoma of other and unspecified parts of face	Chapter II Neoplasms	341	255620
union#D485#Neoplasm of uncertain or unknown behaviour: Skin	Chapter II Neoplasms	339	215903
40001#C45#Mesothelioma	Chapter II Neoplasms	338	177203
41202#D090#Carcinoma in situ: Bladder	Chapter II Neoplasms	337	166604
union#C69#Malignant neoplasm of eye and adnexa	Chapter II Neoplasms	337	257903
40006#C32#Malignant neoplasm of larynx	Chapter II Neoplasms	336	163864
41202#D224#Melanocytic naevi of scalp and neck	Chapter II Neoplasms	334	297077
40006#D037#Melanoma in situ of lower limb including hip	Chapter II Neoplasms	333	210676
40006#C81#Hodgkin lymphoma	Chapter II Neoplasms	333	262810
41202#D16#Benign neoplasm of bone and articular cartilage	Chapter II Neoplasms	333	262356
union#D050#Lobular carcinoma in situ	Chapter II Neoplasms	333	133711
40001#C900#Multiple myeloma	Chapter II Neoplasms	332	246141
41202#C099#Malignant neoplasm: Tonsil unspecified	Chapter II Neoplasms	332	186149
40002#Block C15-C26#C15-C26 Malignant neoplasms of digestive organs	Chapter II Neoplasms	330	207907
union#C674#Malignant neoplasm: Posterior wall of bladder	Chapter II Neoplasms	330	163280
40006#D48#Neoplasm of uncertain or unknown behaviour of other and unspecified sites	Chapter II Neoplasms	326	268849
41202#D043#Carcinoma in situ: Skin of other and unspecified parts of face	Chapter II Neoplasms	324	297077
union#C711#Malignant neoplasm: Frontal lobe	Chapter II Neoplasms	324	228626
union#C84#Mature T|NK-cell lymphomas	Chapter II Neoplasms	324	203223
40011#9690#Follicular lymphoma NOS	Chapter II Neoplasms	322	359447
40001#C920#Acute myeloblastic leukaemia [AML]	Chapter II Neoplasms	322	247476
40006#D010#Carcinoma in situ: Colon	Chapter II Neoplasms	321	236790
40011#8046#Non-small cell carcinoma	Chapter II Neoplasms	321	342479
40001#C20#Malignant neoplasm of rectum	Chapter II Neoplasms	321	216152
union#D221#Melanocytic naevi of eyelid including canthus	Chapter II Neoplasms	321	184211
40011#8550#Acinar cell carcinoma	Chapter II Neoplasms	320	217474
40006#C829#Follicular lymphoma unspecified	Chapter II Neoplasms	319	270680
41202#C186#Malignant neoplasm: Descending colon	Chapter II Neoplasms	319	241756
40001#C43#Malignant melanoma of skin	Chapter II Neoplasms	318	231093
41202#C21#Malignant neoplasm of anus and anal canal	Chapter II Neoplasms	318	240994
41202#C220#Malignant neoplasm: Liver cell carcinoma	Chapter II Neoplasms	317	182945
40006#C433#Malignant neoplasm: Malignant melanoma of other and unspecified parts of face	Chapter II Neoplasms	316	277768
union#D38#Neoplasm of uncertain or unknown behaviour of middle ear and respiratory and intrathoracic organs	Chapter II Neoplasms	314	220318
20001#1006#larynx|throat cancer	Chapter II Neoplasms	313	214783
40002#C799#Secondary malignant neoplasm unspecified site	Chapter II Neoplasms	312	318879
41202#D177#Benign lipomatous neoplasm of other sites	Chapter II Neoplasms	312	266956
41202#D179#Benign lipomatous neoplasm unspecified	Chapter II Neoplasms	311	297077
41202#D234#Benign neoplasm: Skin of scalp and neck	Chapter II Neoplasms	311	297077
40001#C439#Malignant neoplasm: Malignant melanoma of skin unspecified	Chapter II Neoplasms	310	227532
union#C500#Malignant neoplasm: Nipple and areola	Chapter II Neoplasms	310	138168
40006#C09#Malignant neoplasm of tonsil	Chapter II Neoplasms	309	206180
40006#D33#Benign neoplasm of brain and other parts of central nervous system	Chapter II Neoplasms	309	318879
union#D432#Neoplasm of uncertain or unknown behaviour: Brain unspecified	Chapter II Neoplasms	308	209023
40006#C859#Non-Hodgkin lymphoma unspecified	Chapter II Neoplasms	306	264231
40006#C160#Malignant neoplasm: Cardia	Chapter II Neoplasms	305	185778
40001#C800#Malignant neoplasm primary site unknown so stated	Chapter II Neoplasms	303	318879
40011#9591#Malignant lymphoma non-Hodgkin	Chapter II Neoplasms	302	343076
41202#D333#Benign neoplasm: Cranial nerves	Chapter II Neoplasms	302	297077
Union#D092#D09.2 Eye	Chapter II Neoplasms	302	135962
40001#C169#Malignant neoplasm: Stomach unspecified	Chapter II Neoplasms	300	223546
41202#C17#Malignant neoplasm of small intestine	Chapter II Neoplasms	298	243214
41202#C02#Malignant neoplasm of other and unspecified parts of tongue	Chapter II Neoplasms	296	216017
40006#C80#Malignant neoplasm without specification of site	Chapter II Neoplasms	295	318879
40001#C85#Other and unspecified types of non-Hodgkin lymphoma	Chapter II Neoplasms	295	257765
union#D044#Carcinoma in situ: Skin of scalp and neck	Chapter II Neoplasms	295	149537
40011#9560#Neurilemmoma malignant	Chapter II Neoplasms	293	419094
40002#C795#Secondary malignant neoplasm of bone and bone marrow	Chapter II Neoplasms	293	253005
41202#C48#Malignant neoplasm of retroperitoneum and peritoneum	Chapter II Neoplasms	293	188024
20001#1023#rectal cancer	Chapter II Neoplasms	292	315043
41202#C62#Malignant neoplasm of testis	Chapter II Neoplasms	290	137930
41202#D43#Neoplasm of uncertain or unknown behaviour of brain and central nervous system	Chapter II Neoplasms	290	254775
union#C320#Malignant neoplasm: Glottis	Chapter II Neoplasms	289	134930
40006#C17#Malignant neoplasm of small intestine	Chapter II Neoplasms	288	264231
40006#D35#Benign neoplasm of other and unspecified endocrine glands	Chapter II Neoplasms	288	264231
41202#C53#Malignant neoplasm of cervix uteri	Chapter II Neoplasms	287	159147
Union#Block C40-C41#C40-C41 Malignant neoplasms of bone and articular cartilage	Chapter II Neoplasms	287	204845
41202#C183#Malignant neoplasm: Hepatic flexure	Chapter II Neoplasms	285	297077
union#C921#Chronic myeloid leukaemia [CML] BCR|ABL-positive	Chapter II Neoplasms	285	214513
41202#D30#Benign neoplasm of urinary organs	Chapter II Neoplasms	284	212892
40006#C189#Malignant neoplasm: Colon unspecified	Chapter II Neoplasms	283	278812
40006#D46#Myelodysplastic syndromes	Chapter II Neoplasms	283	227011
union#D103#Benign neoplasm: Other and unspecified parts of mouth	Chapter II Neoplasms	283	257903
40006#D352#Benign neoplasm: Pituitary gland	Chapter II Neoplasms	282	260353
union#C185#Malignant neoplasm: Splenic flexure	Chapter II Neoplasms	282	221659
union#C712#Malignant neoplasm: Temporal lobe	Chapter II Neoplasms	282	188291
union#D410#Neoplasm of uncertain or unknown behaviour: Kidney	Chapter II Neoplasms	282	192429
union#C229#Malignant neoplasm: Liver unspecified	Chapter II Neoplasms	281	198284
union#C342#Malignant neoplasm: Middle lobe bronchus or lung	Chapter II Neoplasms	280	257903
union#D132#Benign neoplasm: Duodenum	Chapter II Neoplasms	280	257903
41202#D252#Subserosal leiomyoma of uterus	Chapter II Neoplasms	279	159147
union#D31#Benign neoplasm of eye and adnexa	Chapter II Neoplasms	278	228047
40006#C220#Malignant neoplasm: Liver cell carcinoma	Chapter II Neoplasms	277	178343
40011#8092#Infiltrating basal cell carcinoma NOS	Chapter II Neoplasms	277	349670
40006#C099#Malignant neoplasm: Tonsil unspecified	Chapter II Neoplasms	275	209164
40002#C793#Secondary malignant neoplasm of brain and cerebral meninges	Chapter II Neoplasms	275	318879
41202#C81#Hodgkin lymphoma	Chapter II Neoplasms	275	251197
41202#C629#Malignant neoplasm: Testis unspecified	Chapter II Neoplasms	274	137930
41202#C711#Malignant neoplasm: Frontal lobe	Chapter II Neoplasms	273	242935
union#C838#Other non-follicular lymphoma	Chapter II Neoplasms	273	198271
40011#8160#Bile Duct Adenocarcinoma	Chapter II Neoplasms	272	419115
41202#D377#Neoplasm of uncertain or unknown behaviour: Other digestive organs	Chapter II Neoplasms	272	258738
41202#D221#Melanocytic naevi of eyelid including canthus	Chapter II Neoplasms	271	214571
union#C482#Malignant neoplasm: Peritoneum unspecified	Chapter II Neoplasms	271	146112
40011#8170#Hepatocellular carcinoma	Chapter II Neoplasms	270	233761
union#C434#Malignant neoplasm: Malignant melanoma of scalp and neck	Chapter II Neoplasms	269	167038
union#D28#Benign neoplasm of other and unspecified female genital organs	Chapter II Neoplasms	269	134210
40011#8461#Serous surface papillary carcinoma	Chapter II Neoplasms	268	225827
20001#1055#chronic lymphocytic	Chapter II Neoplasms	268	287418
41202#C539#Malignant neoplasm: Cervix uteri unspecified	Chapter II Neoplasms	267	159147
union#C029#Malignant neoplasm: Tongue unspecified	Chapter II Neoplasms	266	180520
40002#Block C60-C63#C60-C63 Malignant neoplasms of male genital organs	Chapter II Neoplasms	265	146795
union#C51#Malignant neoplasm of vulva	Chapter II Neoplasms	265	134728
union#C55#Malignant neoplasm of uterus part unspecified	Chapter II Neoplasms	265	133711
union#C88#Malignant immunoproliferative diseases	Chapter II Neoplasms	264	221532
41202#C809#Malignant neoplasm primary site unspecified	Chapter II Neoplasms	263	297077
40006#D043#Carcinoma in situ: Skin of other and unspecified parts of face	Chapter II Neoplasms	262	318879
40002#C61#Malignant neoplasm of prostate	Chapter II Neoplasms	262	146795
41202#C771#Secondary and unspecified malignant neoplasm: Intrathoracic lymph nodes	Chapter II Neoplasms	262	250956
41202#D035#Melanoma in situ of trunk	Chapter II Neoplasms	262	216393
41202#D103#Benign neoplasm: Other and unspecified parts of mouth	Chapter II Neoplasms	261	297077
union#C76#Malignant neoplasm of other and ill-defined sites	Chapter II Neoplasms	261	257903
41202#D047#Carcinoma in situ: Skin of lower limb including hip	Chapter II Neoplasms	260	213290
41202#C24#Malignant neoplasm of other and unspecified parts of biliary tract	Chapter II Neoplasms	259	297077
union#C154#Malignant neoplasm: Middle third of oesophagus	Chapter II Neoplasms	259	257903
union#C676#Malignant neoplasm: Ureteric orifice	Chapter II Neoplasms	258	181026
union#D391#Neoplasm of uncertain or unknown behaviour: Ovary	Chapter II Neoplasms	258	133711
40011#8261#Adenocarcinoma in villous adenoma	Chapter II Neoplasms	257	362342
40001#C459#Mesothelioma unspecified	Chapter II Neoplasms	257	175471
41202#C674#Malignant neoplasm: Posterior wall of bladder	Chapter II Neoplasms	257	181785
40001#C26#Malignant neoplasm of other and ill-defined digestive organs	Chapter II Neoplasms	256	234872
union#D212#Benign neoplasm: Connective and other soft tissue of lower limb including hip	Chapter II Neoplasms	256	197861
40006#C02#Malignant neoplasm of other and unspecified parts of tongue	Chapter II Neoplasms	255	236916
40006#C21#Malignant neoplasm of anus and anal canal	Chapter II Neoplasms	251	255580
40011#8210#Adenocarcinoma in adenomatous polyp	Chapter II Neoplasms	250	321903
41202#C340#Malignant neoplasm: Main bronchus	Chapter II Neoplasms	250	259267
union#C778#Secondary and unspecified malignant neoplasm: Lymph nodes of multiple regions	Chapter II Neoplasms	250	257903
40006#C159#Malignant neoplasm: Oesophagus unspecified	Chapter II Neoplasms	248	191606
union#C210#Malignant neoplasm: Anus unspecified	Chapter II Neoplasms	246	199351
union#C821#Follicular lymphoma grade II	Chapter II Neoplasms	246	228423
union#D211#Benign neoplasm: Connective and other soft tissue of upper limb including shoulder	Chapter II Neoplasms	246	257903
41202#D472#Monoclonal gammopathy of undetermined significance (MGUS)	Chapter II Neoplasms	242	254802
41202#C830#Small cell B-cell lymphoma	Chapter II Neoplasms	241	251827
41202#D036#Melanoma in situ of upper limb including shoulder	Chapter II Neoplasms	240	258076
40006#C186#Malignant neoplasm: Descending colon	Chapter II Neoplasms	237	253945
40002#Block C30-C39#C30-C39 Malignant neoplasms of respiratory and intrathoracic organs	Chapter II Neoplasms	237	217440
union#C790#Secondary malignant neoplasm of kidney and renal pelvis	Chapter II Neoplasms	237	222981
41202#D212#Benign neoplasm: Connective and other soft tissue of lower limb including hip	Chapter II Neoplasms	235	238214
40006#C320#Malignant neoplasm: Glottis	Chapter II Neoplasms	234	160514
40006#C84#Mature T/NK-cell lymphomas	Chapter II Neoplasms	234	243617
41202#C712#Malignant neoplasm: Temporal lobe	Chapter II Neoplasms	234	206895
union#C66#Malignant neoplasm of ureter	Chapter II Neoplasms	234	183930
union#D140#Benign neoplasm: Middle ear nasal cavity and accessory sinuses	Chapter II Neoplasms	232	200087
40006#C183#Malignant neoplasm: Hepatic flexure	Chapter II Neoplasms	231	260843
41202#C69#Malignant neoplasm of eye and adnexa	Chapter II Neoplasms	231	297077
union#D012#Carcinoma in situ: Rectum	Chapter II Neoplasms	231	180430
41202#D211#Benign neoplasm: Connective and other soft tissue of upper limb including shoulder	Chapter II Neoplasms	230	297077
41202#D26#Other benign neoplasms of uterus	Chapter II Neoplasms	230	159147
union#D371#Neoplasm of uncertain or unknown behaviour: Stomach	Chapter II Neoplasms	230	257903
union#C252#Malignant neoplasm: Tail of pancreas	Chapter II Neoplasms	229	257903
union#C211#Malignant neoplasm: Anal canal	Chapter II Neoplasms	228	203241
union#D29#Benign neoplasm of male genital organs	Chapter II Neoplasms	228	124739
40006#C711#Malignant neoplasm: Frontal lobe	Chapter II Neoplasms	227	275392
41202#C185#Malignant neoplasm: Splenic flexure	Chapter II Neoplasms	227	237198
union#C796#Secondary malignant neoplasm of ovary	Chapter II Neoplasms	227	133711
union#C675#Malignant neoplasm: Bladder neck	Chapter II Neoplasms	225	141127
41202#D38#Neoplasm of uncertain or unknown behaviour of middle ear and respiratory and intrathoracic organs	Chapter II Neoplasms	224	245209
40001#C809#Malignant neoplasm primary site unspecified	Chapter II Neoplasms	223	318879
union#C07#Malignant neoplasm of parotid gland	Chapter II Neoplasms	223	225161
union#D367#Benign neoplasm: Other specified sites	Chapter II Neoplasms	223	257903
20001#1068#sarcoma|fibrosarcoma	Chapter II Neoplasms	221	373509
40006#C857#Other specified types of non-Hodgkin lymphoma	Chapter II Neoplasms	220	318879
40006#D050#Lobular carcinoma in situ	Chapter II Neoplasms	220	172084
40001#C260#Malignant neoplasm: Intestinal tract part unspecified	Chapter II Neoplasms	219	238134
41202#D473#Essential (haemorrhagic) thrombocythaemia	Chapter II Neoplasms	219	264039
40006#C221#Malignant neoplasm: Intrahepatic bile duct carcinoma	Chapter II Neoplasms	218	318879
40001#Block C00-C14#C00-C14 Malignant neoplasms of lip| oral cavity and pharynx	Chapter II Neoplasms	218	196327
40006#D333#Benign neoplasm: Cranial nerves	Chapter II Neoplasms	217	318879
union#C181#Malignant neoplasm: Appendix	Chapter II Neoplasms	217	257903
union#C519#Malignant neoplasm: Vulva unspecified	Chapter II Neoplasms	216	133711
union#C251#Malignant neoplasm: Body of pancreas	Chapter II Neoplasms	215	257903
union#D381#Neoplasm of uncertain or unknown behaviour: Trachea bronchus and lung	Chapter II Neoplasms	215	218863
40006#C169#Malignant neoplasm: Stomach unspecified	Chapter II Neoplasms	214	236196
41202#D39#Neoplasm of uncertain or unknown behaviour of female genital organs	Chapter II Neoplasms	213	159147
40006#D471#Chronic myeloproliferative disease	Chapter II Neoplasms	211	255981
41202#C320#Malignant neoplasm: Glottis	Chapter II Neoplasms	210	149306
40006#D012#Carcinoma in situ: Rectum	Chapter II Neoplasms	209	213057
40011#9950#Polycythemia vera	Chapter II Neoplasms	209	299036
40011#9962#Essential thrombocythemia	Chapter II Neoplasms	209	357775
40002#C34#Malignant neoplasm of bronchus and lung	Chapter II Neoplasms	209	225589
41202#C01#Malignant neoplasm of base of tongue	Chapter II Neoplasms	209	184791
40006#C838#Other non-follicular lymphoma	Chapter II Neoplasms	208	226173
41202#C676#Malignant neoplasm: Ureteric orifice	Chapter II Neoplasms	208	197858
41202#D485#Neoplasm of uncertain or unknown behaviour: Skin	Chapter II Neoplasms	208	297077
40006#D473#Essential (haemorrhagic) thrombocythaemia	Chapter II Neoplasms	207	271919
40006#D046#Carcinoma in situ: Skin of upper limb including shoulder	Chapter II Neoplasms	206	318879
41202#D037#Melanoma in situ of lower limb including hip	Chapter II Neoplasms	206	193990
41202#D140#Benign neoplasm: Middle ear nasal cavity and accessory sinuses	Chapter II Neoplasms	206	220260
40002#Block D37-D48#D37-D48 Neoplasms of uncertain or unknown behaviour	Chapter II Neoplasms	204	223479
union#D049#Carcinoma in situ: Skin unspecified	Chapter II Neoplasms	204	216484
41202#C57#Malignant neoplasm of other and unspecified female genital organs	Chapter II Neoplasms	202	159147
union#C65#Malignant neoplasm of renal pelvis	Chapter II Neoplasms	202	202313
union#D00#Carcinoma in situ of oral cavity oesophagus and stomach	Chapter II Neoplasms	202	183115
union#D071#Carcinoma in situ: Vulva	Chapter II Neoplasms	202	133711
40002#C349#Malignant neoplasm: Bronchus or lung unspecified	Chapter II Neoplasms	201	221848
union#C781#Secondary malignant neoplasm of mediastinum	Chapter II Neoplasms	201	220294
40006#C712#Malignant neoplasm: Temporal lobe	Chapter II Neoplasms	200	224115
40001#C859#Non-Hodgkin lymphoma unspecified	Chapter II Neoplasms	199	265565
41202#D410#Neoplasm of uncertain or unknown behaviour: Kidney	Chapter II Neoplasms	198	208474
40006#D45#Polycythaemia vera	Chapter II Neoplasms	197	227706
union#D101#Benign neoplasm: Tongue	Chapter II Neoplasms	197	257903
41202#D046#Carcinoma in situ: Skin of upper limb including shoulder	Chapter II Neoplasms	195	244512
union#C811#Nodular sclerosis (classical) Hodgkin lymphoma	Chapter II Neoplasms	195	257903
40001#C220#Malignant neoplasm: Liver cell carcinoma	Chapter II Neoplasms	194	179108
40011#8144#Adenocarcinoma intestinal type	Chapter II Neoplasms	193	272109
40011#9590#Malignant lymphoma NOS	Chapter II Neoplasms	193	348455
20001#1032#brain cancer | primary malignant brain tumour	Chapter II Neoplasms	193	373509
40006#C78#Secondary malignant neoplasm of respiratory and digestive organs	Chapter II Neoplasms	192	318879
41202#C434#Malignant neoplasm: Malignant melanoma of scalp and neck	Chapter II Neoplasms	192	189161
20001#1019#small intestine|small bowel cancer	Chapter II Neoplasms	192	309795
union#C492#Malignant neoplasm: Connective and soft tissue of lower limb including hip	Chapter II Neoplasms	192	257903
union#D220#Melanocytic naevi of lip	Chapter II Neoplasms	192	179528
41202#D350#Benign neoplasm: Adrenal gland	Chapter II Neoplasms	191	297077
union#D057#Other carcinoma in situ of breast	Chapter II Neoplasms	191	135126
union#D390#Neoplasm of uncertain or unknown behaviour: Uterus	Chapter II Neoplasms	191	133711
41202#C88#Malignant immunoproliferative diseases	Chapter II Neoplasms	189	253095
41202#C51#Malignant neoplasm of vulva	Chapter II Neoplasms	188	159147
40006#C434#Malignant neoplasm: Malignant melanoma of scalp and neck	Chapter II Neoplasms	187	193315
40006#C24#Malignant neoplasm of other and unspecified parts of biliary tract	Chapter II Neoplasms	187	269124
40006#C51#Malignant neoplasm of vulva	Chapter II Neoplasms	187	172084
40001#Block D37-D48#D37-D48 Neoplasms of uncertain or unknown behaviour	Chapter II Neoplasms	187	226865
union#C23#Malignant neoplasm of gallbladder	Chapter II Neoplasms	187	200032
union#C329#Malignant neoplasm: Larynx unspecified	Chapter II Neoplasms	187	140751
union#C671#Malignant neoplasm: Dome of bladder	Chapter II Neoplasms	187	162405
41202#D367#Benign neoplasm: Other specified sites	Chapter II Neoplasms	186	297077
20001#1017#oesophageal cancer	Chapter II Neoplasms	186	229742
41202#D101#Benign neoplasm: Tongue	Chapter II Neoplasms	185	297077
41202#D28#Benign neoplasm of other and unspecified female genital organs	Chapter II Neoplasms	185	160012
40006#D059#Carcinoma in situ of breast unspecified	Chapter II Neoplasms	184	173024
41202#C210#Malignant neoplasm: Anus unspecified	Chapter II Neoplasms	184	240025
union#C969#Malignant neoplasm of lymphoid haematopoietic and related tissue unspecified	Chapter II Neoplasms	184	205868
40011#8460#Papillary serous cystadenocarcinoma	Chapter II Neoplasms	183	225912
union#C08#Malignant neoplasm of other and unspecified major salivary glands	Chapter II Neoplasms	183	257903
41202#D44#Neoplasm of uncertain or unknown behaviour of endocrine glands	Chapter II Neoplasms	182	297077
union#C41#Malignant neoplasm of bone and articular cartilage of other and unspecified sites	Chapter II Neoplasms	182	203630
union#C693#Malignant neoplasm: Choroid	Chapter II Neoplasms	181	257903
union#C784#Secondary malignant neoplasm of small intestine	Chapter II Neoplasms	181	208635
40011#8246#Neuroendocrine carcinoma	Chapter II Neoplasms	180	419207
41202#C342#Malignant neoplasm: Middle lobe bronchus or lung	Chapter II Neoplasms	180	297077
41202#C921#Chronic myeloid leukaemia [CML] BCR|ABL-positive	Chapter II Neoplasms	180	243406
41202#C154#Malignant neoplasm: Middle third of oesophagus	Chapter II Neoplasms	179	297077
41202#C482#Malignant neoplasm: Peritoneum unspecified	Chapter II Neoplasms	179	167572
union#C40#Malignant neoplasm of bone and articular cartilage of limbs	Chapter II Neoplasms	179	211718
union#C713#Malignant neoplasm: Parietal lobe	Chapter II Neoplasms	179	207760
union#D261#Other benign neoplasm: Corpus uteri	Chapter II Neoplasms	179	133711
41202#C772#Secondary and unspecified malignant neoplasm: Intra-abdominal lymph nodes	Chapter II Neoplasms	178	297077
41202#D132#Benign neoplasm: Duodenum	Chapter II Neoplasms	178	297077
40006#C185#Malignant neoplasm: Splenic flexure	Chapter II Neoplasms	177	249834
40006#D045#Carcinoma in situ: Skin of trunk	Chapter II Neoplasms	176	318879
union#C240#Malignant neoplasm: Extrahepatic bile duct	Chapter II Neoplasms	176	212212
union#D373#Neoplasm of uncertain or unknown behaviour: Appendix	Chapter II Neoplasms	176	219936
40006#C69#Malignant neoplasm of eye and adnexa	Chapter II Neoplasms	175	318879
40011#9691#Follicular lymphoma grade 2	Chapter II Neoplasms	175	419212
40011#9960#Chronic myeloproliferative disease NOS	Chapter II Neoplasms	175	338086
40001#C83#Non-follicular lymphoma	Chapter II Neoplasms	174	226038
40002#Block C64-C68#C64-C68 Malignant neoplasms of urinary tract	Chapter II Neoplasms	174	187811
41202#C819#Hodgkin lymphoma unspecified	Chapter II Neoplasms	174	244896
41202#Block C40-C41#C40-C41 Malignant neoplasms of bone and articular cartilage	Chapter II Neoplasms	174	220182
union#D129#Benign neoplasm: Anus and anal canal	Chapter II Neoplasms	174	257903
40011#9052#Epithelioid mesothelioma malignant	Chapter II Neoplasms	173	238681
40001#C54#Malignant neoplasm of corpus uteri	Chapter II Neoplasms	173	172084
41202#C66#Malignant neoplasm of ureter	Chapter II Neoplasms	173	205706
40006#C01#Malignant neoplasm of base of tongue	Chapter II Neoplasms	172	198809
41202#C500#Malignant neoplasm: Nipple and areola	Chapter II Neoplasms	172	168971
41202#C792#Secondary malignant neoplasm of skin	Chapter II Neoplasms	172	297077
41202#C84#Mature T|NK-cell lymphomas	Chapter II Neoplasms	172	230330
union#C021#Malignant neoplasm: Border of tongue	Chapter II Neoplasms	171	257903
40006#C821#Follicular lymphoma grade II	Chapter II Neoplasms	170	318879
40011#8890#Leiomyosarcoma NOS	Chapter II Neoplasms	170	419217
40001#C541#Malignant neoplasm: Endometrium	Chapter II Neoplasms	170	172084
41202#C675#Malignant neoplasm: Bladder neck	Chapter II Neoplasms	170	157370
40006#C48#Malignant neoplasm of retroperitoneum and peritoneum	Chapter II Neoplasms	169	204804
union#C791#Secondary malignant neoplasm of bladder and other and unspecified urinary organs	Chapter II Neoplasms	169	257903
41202#D391#Neoplasm of uncertain or unknown behaviour: Ovary	Chapter II Neoplasms	167	159147
20002#1438#polycythaemia vera	Chapter II Neoplasms	167	271906
union#D313#Benign neoplasm: Choroid	Chapter II Neoplasms	167	257903
40006#C342#Malignant neoplasm: Middle lobe bronchus or lung	Chapter II Neoplasms	166	318879
40002#C786#Secondary malignant neoplasm of retroperitoneum and peritoneum	Chapter II Neoplasms	166	266971
41202#D29#Benign neoplasm of male genital organs	Chapter II Neoplasms	166	137930
41202#C519#Malignant neoplasm: Vulva unspecified	Chapter II Neoplasms	165	159147
41202#D371#Neoplasm of uncertain or unknown behaviour: Stomach	Chapter II Neoplasms	165	297077
union#C844#Peripheral T-cell lymphoma not elsewhere classified	Chapter II Neoplasms	165	195159
40006#C77#Secondary and unspecified malignant neoplasm of lymph nodes	Chapter II Neoplasms	164	229280
union#C570#Malignant neoplasm: Fallopian tube	Chapter II Neoplasms	164	133711
union#D480#Neoplasm of uncertain or unknown behaviour: Bone and articular cartilage	Chapter II Neoplasms	164	257903
40011#8050#Papillary carcinoma	Chapter II Neoplasms	163	317539
41202#C671#Malignant neoplasm: Dome of bladder	Chapter II Neoplasms	163	182785
41202#C774#Secondary and unspecified malignant neoplasm: Inguinal and lower limb lymph nodes	Chapter II Neoplasms	163	297077
41202#D432#Neoplasm of uncertain or unknown behaviour: Brain unspecified	Chapter II Neoplasms	163	231779
41202#C55#Malignant neoplasm of uterus part unspecified	Chapter II Neoplasms	163	159147
union#C880#Waldenstrom's macroglobulinaemia	Chapter II Neoplasms	162	207413
union#D303#Benign neoplasm: Bladder	Chapter II Neoplasms	162	173441
union#D130#Benign neoplasm: Oesophagus	Chapter II Neoplasms	162	257903
40011#8490#Signet ring cell carcinoma	Chapter II Neoplasms	161	338100
41202#C029#Malignant neoplasm: Tongue unspecified	Chapter II Neoplasms	161	215599
union#D232#Benign neoplasm: Skin of ear and external auricular canal	Chapter II Neoplasms	161	224244
41202#D329#Benign neoplasm: Meninges unspecified	Chapter II Neoplasms	160	231487
41202#C211#Malignant neoplasm: Anal canal	Chapter II Neoplasms	159	238721
41202#D471#Chronic myeloproliferative disease	Chapter II Neoplasms	159	230851
union#C68#Malignant neoplasm of other and unspecified urinary organs	Chapter II Neoplasms	159	156718
union#C95#Leukaemia of unspecified cell type	Chapter II Neoplasms	159	197465
40006#D39#Neoplasm of uncertain or unknown behaviour of female genital organs	Chapter II Neoplasms	158	172084
41202#D044#Carcinoma in situ: Skin of scalp and neck	Chapter II Neoplasms	158	162634
union#C172#Malignant neoplasm: Ileum	Chapter II Neoplasms	158	215630
41202#D220#Melanocytic naevi of lip	Chapter II Neoplasms	157	213556
20002#1560#breast fibroadenoma	Chapter II Neoplasms	157	191791
union#C10#Malignant neoplasm of oropharynx	Chapter II Neoplasms	157	168087
40006#C519#Malignant neoplasm: Vulva unspecified	Chapter II Neoplasms	156	172084
union#D300#Benign neoplasm: Kidney	Chapter II Neoplasms	156	215266
40006#D469#Myelodysplastic syndrome unspecified	Chapter II Neoplasms	155	252814
40011#9989#Myelodysplastic syndrome NOS	Chapter II Neoplasms	155	336477
41202#D175#Benign lipomatous neoplasm of intra-abdominal organs	Chapter II Neoplasms	154	250088
union#C06#Malignant neoplasm of other and unspecified parts of mouth	Chapter II Neoplasms	154	214894
union#D486#Neoplasm of uncertain or unknown behaviour: Breast	Chapter II Neoplasms	154	136368
41202#D381#Neoplasm of uncertain or unknown behaviour: Trachea bronchus and lung	Chapter II Neoplasms	153	251230
41202#C693#Malignant neoplasm: Choroid	Chapter II Neoplasms	152	297077
41202#C821#Follicular lymphoma grade II	Chapter II Neoplasms	152	297077
41202#C439#Malignant neoplasm: Malignant melanoma of skin unspecified	Chapter II Neoplasms	151	212525
20001#1018#stomach cancer	Chapter II Neoplasms	151	314466
union#C179#Malignant neoplasm: Small intestine unspecified	Chapter II Neoplasms	151	257903
40011#8990#Mesenchymoma malignant	Chapter II Neoplasms	150	419237
20001#1024#liver|hepatocellular cancer	Chapter II Neoplasms	150	265990
union#C109#Malignant neoplasm: Oropharynx unspecified	Chapter II Neoplasms	150	169353
union#C170#Malignant neoplasm: Duodenum	Chapter II Neoplasms	150	257903
40006#C154#Malignant neoplasm: Middle third of oesophagus	Chapter II Neoplasms	149	318879
41202#C459#Mesothelioma unspecified	Chapter II Neoplasms	149	164413
40002#C509#Malignant neoplasm: Breast unspecified	Chapter II Neoplasms	148	173255
40002#C50#Malignant neoplasm of breast	Chapter II Neoplasms	148	173255
40002#Block C50-C50#C50-C50 Malignant neoplasm of breast	Chapter II Neoplasms	148	173255
41202#D045#Carcinoma in situ: Skin of trunk	Chapter II Neoplasms	148	297077
41202#C229#Malignant neoplasm: Liver unspecified	Chapter II Neoplasms	147	227817
20001#1050#multiple myeloma	Chapter II Neoplasms	147	299178
union#D02#Carcinoma in situ of middle ear and respiratory system	Chapter II Neoplasms	147	160142
union#D474#Osteomyelofibrosis	Chapter II Neoplasms	147	200618
40006#C252#Malignant neoplasm: Tail of pancreas	Chapter II Neoplasms	146	318879
40006#D057#Other carcinoma in situ of breast	Chapter II Neoplasms	146	174474
40006#C57#Malignant neoplasm of other and unspecified female genital organs	Chapter II Neoplasms	146	172084
41202#C76#Malignant neoplasm of other and ill-defined sites	Chapter II Neoplasms	146	297077
union#D15#Benign neoplasm of other and unspecified intrathoracic organs	Chapter II Neoplasms	146	216909
40011#9050#Mesothelioma malignant	Chapter II Neoplasms	145	241470
41202#D071#Carcinoma in situ: Vulva	Chapter II Neoplasms	145	159147
union#C241#Malignant neoplasm: Ampulla of Vater	Chapter II Neoplasms	145	257903
union#C794#Secondary malignant neoplasm of other and unspecified parts of nervous system	Chapter II Neoplasms	145	257903
40006#C851#B-cell lymphoma unspecified	Chapter II Neoplasms	144	254680
union#D091#Carcinoma in situ: Other and unspecified urinary organs	Chapter II Neoplasms	144	159675
union#D370#Neoplasm of uncertain or unknown behaviour: Lip oral cavity and pharynx	Chapter II Neoplasms	144	200940
union#D379#Neoplasm of uncertain or unknown behaviour: Digestive organ unspecified	Chapter II Neoplasms	144	257903
40006#C719#Malignant neoplasm: Brain unspecified	Chapter II Neoplasms	142	257344
union#C448#Malignant neoplasm: Overlapping lesion of skin	Chapter II Neoplasms	142	257903
41202#D232#Benign neoplasm: Skin of ear and external auricular canal	Chapter II Neoplasms	141	254997
union#D260#Other benign neoplasm: Cervix uteri	Chapter II Neoplasms	141	133711
union#D291#Benign neoplasm: Prostate	Chapter II Neoplasms	141	125079
40006#C251#Malignant neoplasm: Body of pancreas	Chapter II Neoplasms	140	318879
40011#9650#Hodgkin lymphoma NOS	Chapter II Neoplasms	140	351300
41202#C492#Malignant neoplasm: Connective and soft tissue of lower limb including hip	Chapter II Neoplasms	140	297077
union#C673#Malignant neoplasm: Anterior wall of bladder	Chapter II Neoplasms	140	173869
40006#D071#Carcinoma in situ: Vulva	Chapter II Neoplasms	139	172084
41202#C713#Malignant neoplasm: Parietal lobe	Chapter II Neoplasms	139	217867
union#C621#Malignant neoplasm: Descended testis	Chapter II Neoplasms	139	124192
22140#Doctor diagnosed lung cancer not mesothelioma	Chapter II Neoplasms	138	105110
union#C822#Follicular lymphoma grade III unspecified	Chapter II Neoplasms	137	257903
union#D42#Neoplasm of uncertain or unknown behaviour of meninges	Chapter II Neoplasms	137	257903
41202#C252#Malignant neoplasm: Tail of pancreas	Chapter II Neoplasms	136	297077
40006#C211#Malignant neoplasm: Anal canal	Chapter II Neoplasms	135	258126
40006#D373#Neoplasm of uncertain or unknown behaviour: Appendix	Chapter II Neoplasms	135	318879
41202#C181#Malignant neoplasm: Appendix	Chapter II Neoplasms	135	297077
40001#C180#Malignant neoplasm: Caecum	Chapter II Neoplasms	134	318879
union#D034#Melanoma in situ of scalp and neck	Chapter II Neoplasms	134	155530
union#D372#Neoplasm of uncertain or unknown behaviour: Small intestine	Chapter II Neoplasms	134	257903
40006#C492#Malignant neoplasm: Connective and soft tissue of lower limb including hip	Chapter II Neoplasms	133	318879
40011#9863#Chronic myeloid leukemia NOS	Chapter II Neoplasms	133	342638
41202#C251#Malignant neoplasm: Body of pancreas	Chapter II Neoplasms	133	297077
41202#C07#Malignant neoplasm of parotid gland	Chapter II Neoplasms	133	235188
union#D280#Benign neoplasm: Vulva	Chapter II Neoplasms	133	134724
40006#C830#Small cell B-cell lymphoma	Chapter II Neoplasms	132	239221
40006#D00#Carcinoma in situ of oral cavity oesophagus and stomach	Chapter II Neoplasms	132	215299
40006#Block C40-C41#C40-C41 Malignant neoplasms of bone and articular cartilage	Chapter II Neoplasms	132	225313
40011#8330#Follicular adenocarcinoma	Chapter II Neoplasms	132	301328
41202#D303#Benign neoplasm: Bladder	Chapter II Neoplasms	132	195772
41202#C26#Malignant neoplasm of other and ill-defined digestive organs	Chapter II Neoplasms	132	233420
20001#1011#tongue cancer	Chapter II Neoplasms	132	268650
union#D222#Melanocytic naevi of ear and external auricular canal	Chapter II Neoplasms	132	257903
40006#C921#Chronic myeloid leukaemia [CML] BCR/ABL-positive	Chapter II Neoplasms	131	256402
41202#D129#Benign neoplasm: Anus and anal canal	Chapter II Neoplasms	131	297077
union#C831#Mantle cell lymphoma	Chapter II Neoplasms	131	173076
40006#C448#Malignant neoplasm: Overlapping lesion of skin	Chapter II Neoplasms	130	318879
union#C14#Malignant neoplasm of other and ill-defined sites in the lip oral cavity and pharynx	Chapter II Neoplasms	130	163080
union#D042#Carcinoma in situ: Skin of ear and external auricular canal	Chapter II Neoplasms	130	130201
union#D376#Neoplasm of uncertain or unknown behaviour: Liver gallbladder and bile ducts	Chapter II Neoplasms	130	257903
41202#D130#Benign neoplasm: Oesophagus	Chapter II Neoplasms	128	297077
union#D210#Benign neoplasm: Connective and other soft tissue of head face and neck	Chapter II Neoplasms	128	178613
41202#D300#Benign neoplasm: Kidney	Chapter II Neoplasms	127	236718
union#D239#Benign neoplasm: Skin unspecified	Chapter II Neoplasms	127	257903
40006#D485#Neoplasm of uncertain or unknown behaviour: Skin	Chapter II Neoplasms	126	188736
40011#9670#Malignant lymphoma small B lymphocytic NOS	Chapter II Neoplasms	126	316170
40011#8560#Adenosquamous carcinoma	Chapter II Neoplasms	125	419262
40011#8830#Fibrous histiocytoma malignant	Chapter II Neoplasms	125	217546
40001#C49#Malignant neoplasm of other connective and soft tissue	Chapter II Neoplasms	125	318879
41202#C41#Malignant neoplasm of bone and articular cartilage of other and unspecified sites	Chapter II Neoplasms	125	226859
20001#1030#eye and|or adnexal cancer	Chapter II Neoplasms	125	373509
union#C60#Malignant neoplasm of penis	Chapter II Neoplasms	125	124192
40006#C811#Nodular sclerosis (classical) Hodgkin lymphoma	Chapter II Neoplasms	124	318879
40011#8472#Mucinous cystic tumor of borderline malignancy	Chapter II Neoplasms	124	225971
40002#C77#Secondary and unspecified malignant neoplasm of lymph nodes	Chapter II Neoplasms	124	252814
40006#C500#Malignant neoplasm: Nipple and areola	Chapter II Neoplasms	123	173495
41202#C23#Malignant neoplasm of gallbladder	Chapter II Neoplasms	123	227617
union#D487#Neoplasm of uncertain or unknown behaviour: Other specified sites	Chapter II Neoplasms	123	213590
40006#C021#Malignant neoplasm: Border of tongue	Chapter II Neoplasms	122	318879
40011#9080#Teratoma malignant NOS	Chapter II Neoplasms	122	210428
41202#C021#Malignant neoplasm: Border of tongue	Chapter II Neoplasms	122	243876
41202#D370#Neoplasm of uncertain or unknown behaviour: Lip oral cavity and pharynx	Chapter II Neoplasms	122	227398
union#C38#Malignant neoplasm of heart mediastinum and pleura	Chapter II Neoplasms	122	210436
union#C710#Malignant neoplasm: Cerebrum except lobes and ventricles	Chapter II Neoplasms	122	257903
40006#C693#Malignant neoplasm: Choroid	Chapter II Neoplasms	121	318879
41202#C65#Malignant neoplasm of renal pelvis	Chapter II Neoplasms	121	208619
union#C820#Follicular lymphoma grade I	Chapter II Neoplasms	121	257903
40006#C439#Malignant neoplasm: Malignant melanoma of skin unspecified	Chapter II Neoplasms	120	259050
40006#C23#Malignant neoplasm of gallbladder	Chapter II Neoplasms	120	258126
40001#C833#Diffuse large B-cell lymphoma	Chapter II Neoplasms	120	248104
20001#1063#primary bone cancer	Chapter II Neoplasms	120	373509
40006#C181#Malignant neoplasm: Appendix	Chapter II Neoplasms	119	318879
41202#D01#Carcinoma in situ of other and unspecified digestive organs	Chapter II Neoplasms	119	297077
41202#D15#Benign neoplasm of other and unspecified intrathoracic organs	Chapter II Neoplasms	119	239728
41202#D40#Neoplasm of uncertain or unknown behaviour of male genital organs	Chapter II Neoplasms	119	137930
union#C481#Malignant neoplasm: Specified parts of peritoneum	Chapter II Neoplasms	119	172952
union#C678#Malignant neoplasm: Overlapping lesion of bladder	Chapter II Neoplasms	119	173869
40001#C187#Malignant neoplasm: Sigmoid colon	Chapter II Neoplasms	118	227919
41202#D480#Neoplasm of uncertain or unknown behaviour: Bone and articular cartilage	Chapter II Neoplasms	118	242921
union#C162#Malignant neoplasm: Body of stomach	Chapter II Neoplasms	118	198036
41202#C880#Waldenstrom's macroglobulinaemia	Chapter II Neoplasms	117	240863
union#C140#Malignant neoplasm: Pharynx unspecified	Chapter II Neoplasms	117	163264
40006#C340#Malignant neoplasm: Main bronchus	Chapter II Neoplasms	116	318879
40006#C621#Malignant neoplasm: Descended testis	Chapter II Neoplasms	116	146795
40011#8440#Cystadenocarcinoma NOS	Chapter II Neoplasms	116	340495
41202#C241#Malignant neoplasm: Ampulla of Vater	Chapter II Neoplasms	115	297077
41202#C673#Malignant neoplasm: Anterior wall of bladder	Chapter II Neoplasms	115	198274
41202#D210#Benign neoplasm: Connective and other soft tissue of head face and neck	Chapter II Neoplasms	115	193438
20001#1005#salivary gland cancer	Chapter II Neoplasms	115	373509
union#C00#Malignant neoplasm of lip	Chapter II Neoplasms	115	257903
40006#C570#Malignant neoplasm: Fallopian tube	Chapter II Neoplasms	114	172084
40006#C819#Hodgkin lymphoma unspecified	Chapter II Neoplasms	114	265629
41202#C831#Mantle cell lymphoma	Chapter II Neoplasms	114	191756
41202#D486#Neoplasm of uncertain or unknown behaviour: Breast	Chapter II Neoplasms	114	163448
union#D229#Melanocytic naevi unspecified	Chapter II Neoplasms	114	257903
40006#D049#Carcinoma in situ: Skin unspecified	Chapter II Neoplasms	113	266377
union#C609#Malignant neoplasm: Penis unspecified	Chapter II Neoplasms	113	124192
union#D020#Carcinoma in situ: Larynx	Chapter II Neoplasms	113	149295
40006#D481#Neoplasm of uncertain or unknown behaviour: Connective and other soft tissue	Chapter II Neoplasms	112	256891
40011#8510#Medullary carcinoma NOS	Chapter II Neoplasms	112	258282
20001#1070#malignant lymph node unspecified	Chapter II Neoplasms	112	373509
union#C432#Malignant neoplasm: Malignant melanoma of ear and external auricular canal	Chapter II Neoplasms	112	140500
union#C93#Monocytic leukaemia	Chapter II Neoplasms	112	183020
union#D000#Carcinoma in situ: Lip oral cavity and pharynx	Chapter II Neoplasms	112	201587
40006#D472#Monoclonal gammopathy of undetermined significance (MGUS)	Chapter II Neoplasms	111	318879
40002#C779#Secondary and unspecified malignant neoplasm: Lymph node unspecified	Chapter II Neoplasms	111	246883
41202#C170#Malignant neoplasm: Duodenum	Chapter II Neoplasms	111	297077
union#D136#Benign neoplasm: Pancreas	Chapter II Neoplasms	111	257903
40006#D329#Benign neoplasm: Meninges unspecified	Chapter II Neoplasms	110	225348
union#C03#Malignant neoplasm of gum	Chapter II Neoplasms	110	206987
union#D479#Neoplasm of uncertain or unknown behaviour of lymphoid haematopoietic and related tissue unspecified	Chapter II Neoplasms	110	257903
union#D230#Benign neoplasm: Skin of lip	Chapter II Neoplasms	110	257903
40006#D091#Carcinoma in situ: Other and unspecified urinary organs	Chapter II Neoplasms	109	195130
40006#C66#Malignant neoplasm of ureter	Chapter II Neoplasms	109	235304
40001#C91#Lymphoid leukaemia	Chapter II Neoplasms	109	213342
40002#C809#Malignant neoplasm primary site unspecified	Chapter II Neoplasms	109	318879
union#C845#Other mature T|NK-cell lymphomas	Chapter II Neoplasms	109	193385
40006#C482#Malignant neoplasm: Peritoneum unspecified	Chapter II Neoplasms	108	175331
40006#C07#Malignant neoplasm of parotid gland	Chapter II Neoplasms	108	259899
union#C506#Malignant neoplasm: Axillary tail of breast	Chapter II Neoplasms	108	133711
40006#D374#Neoplasm of uncertain or unknown behaviour: Colon	Chapter II Neoplasms	107	318879
40011#9765#Monoclonal gammopathy of undetermined significance	Chapter II Neoplasms	107	419280
41202#C570#Malignant neoplasm: Fallopian tube	Chapter II Neoplasms	107	159147
41202#C06#Malignant neoplasm of other and unspecified parts of mouth	Chapter II Neoplasms	107	297077
union#C902#Extramedullary plasmacytoma	Chapter II Neoplasms	107	168209
union#C910#Acute lymphoblastic leukaemia [ALL]	Chapter II Neoplasms	107	257903
union#D164#Benign neoplasm: Bones of skull and face	Chapter II Neoplasms	107	257903
union#D332#Benign neoplasm: Brain unspecified	Chapter II Neoplasms	107	195987
40006#C65#Malignant neoplasm of renal pelvis	Chapter II Neoplasms	106	246988
40011#8340#Papillary carcinoma follicular variant	Chapter II Neoplasms	106	285204
41202#D222#Melanocytic naevi of ear and external auricular canal	Chapter II Neoplasms	106	297077
41202#D280#Benign neoplasm: Vulva	Chapter II Neoplasms	106	160663
union#C718#Malignant neoplasm: Overlapping lesion of brain	Chapter II Neoplasms	106	205693
union#C96#Other and unspecified malignant neoplasms of lymphoid haematopoietic and related tissue	Chapter II Neoplasms	106	257903
union#D430#Neoplasm of uncertain or unknown behaviour: Brain supratentorial	Chapter II Neoplasms	106	257903
40011#8501#Comedocarcinoma	Chapter II Neoplasms	105	225990
41202#C240#Malignant neoplasm: Extrahepatic bile duct	Chapter II Neoplasms	105	297077
41202#C838#Other non-follicular lymphoma	Chapter II Neoplasms	105	237420
union#C05#Malignant neoplasm of palate	Chapter II Neoplasms	105	257903
union#C321#Malignant neoplasm: Supraglottis	Chapter II Neoplasms	105	149887
union#D135#Benign neoplasm: Extrahepatic bile ducts	Chapter II Neoplasms	105	257903
41202#C10#Malignant neoplasm of oropharynx	Chapter II Neoplasms	104	181579
union#D462#Refractory anaemia with excess of blasts [RAEB]	Chapter II Neoplasms	104	181915
40011#9673#Mantle cell lymphoma	Chapter II Neoplasms	103	251911
union#C300#Malignant neoplasm: Nasal cavity	Chapter II Neoplasms	103	257903
40006#C844#Peripheral T-cell lymphoma not elsewhere classified	Chapter II Neoplasms	102	223479
41202#C172#Malignant neoplasm: Ileum	Chapter II Neoplasms	102	230637
41202#C329#Malignant neoplasm: Larynx unspecified	Chapter II Neoplasms	102	149669
41202#C857#Other specified types of non-Hodgkin lymphoma	Chapter II Neoplasms	102	297077
41202#D474#Osteomyelofibrosis	Chapter II Neoplasms	102	234481
union#C670#Malignant neoplasm: Trigone of bladder	Chapter II Neoplasms	101	162901
union#D181#Lymphangioma any site	Chapter II Neoplasms	101	205629
union#D121#Benign neoplasm: Appendix	Chapter II Neoplasms	101	257903
40006#C787#Secondary malignant neoplasm of liver and intrahepatic bile duct	Chapter II Neoplasms	100	318879
40006#D034#Melanoma in situ of scalp and neck	Chapter II Neoplasms	100	176861
40011#8980#Carcinosarcoma NOS	Chapter II Neoplasms	100	235416
union#C457#Mesothelioma of other sites	Chapter II Neoplasms	100	165589
union#C75#Malignant neoplasm of other endocrine glands and related structures	Chapter II Neoplasms	100	257903
union#C827#Other types of follicular lymphoma	Chapter II Neoplasms	100	257903
40006#C210#Malignant neoplasm: Anus unspecified	Chapter II Neoplasms	99	246903
40011#9663#Hodgkin lymphoma nodular sclerosis	Chapter II Neoplasms	99	419288
41202#D02#Carcinoma in situ of middle ear and respiratory system	Chapter II Neoplasms	99	175065
union#C04#Malignant neoplasm of floor of mouth	Chapter II Neoplasms	99	170764
union#D141#Benign neoplasm: Larynx	Chapter II Neoplasms	99	161776
40006#C241#Malignant neoplasm: Ampulla of Vater	Chapter II Neoplasms	98	318879
40011#8076#Squamous cell carcinoma micro-invasive	Chapter II Neoplasms	98	243389
40011#8481#Mucin-producing adenocarcinoma	Chapter II Neoplasms	98	419289
41202#D230#Benign neoplasm: Skin of lip	Chapter II Neoplasms	98	297077
40006#C713#Malignant neoplasm: Parietal lobe	Chapter II Neoplasms	97	254270
40011#9671#Malignant lymphoma lymphoplasmacytic	Chapter II Neoplasms	97	419290
40001#C499#Malignant neoplasm: Connective and soft tissue unspecified	Chapter II Neoplasms	97	318879
41202#D291#Benign neoplasm: Prostate	Chapter II Neoplasms	97	137930
union#C163#Malignant neoplasm: Pyloric antrum	Chapter II Neoplasms	97	257903
union#C269#Malignant neoplasm: Ill-defined sites within the digestive system	Chapter II Neoplasms	97	257903
union#C491#Malignant neoplasm: Connective and soft tissue of upper limb including shoulder	Chapter II Neoplasms	96	170320
union#C840#Mycosis fungoides	Chapter II Neoplasms	96	257903
union#C884#Extranodal marginal zone B-cell lymphoma of mucosa-associated lymphoid tissue [MALT-lymphoma]	Chapter II Neoplasms	96	257903
union#D443#Neoplasm of uncertain or unknown behaviour: Pituitary gland	Chapter II Neoplasms	96	195450
40006#D43#Neoplasm of uncertain or unknown behaviour of brain and central nervous system	Chapter II Neoplasms	95	318879
40002#C67#Malignant neoplasm of bladder	Chapter II Neoplasms	95	168018
union#C72#Malignant neoplasm of spinal cord cranial nerves and other parts of central nervous system	Chapter II Neoplasms	95	257903
union#C914#Hairy-cell leukaemia	Chapter II Neoplasms	95	168546
union#C931#Chronic myelomonocytic leukaemia	Chapter II Neoplasms	95	184348
40002#C679#Malignant neoplasm: Bladder unspecified	Chapter II Neoplasms	94	166250
41202#D141#Benign neoplasm: Larynx	Chapter II Neoplasms	94	180075
41202#D379#Neoplasm of uncertain or unknown behaviour: Digestive organ unspecified	Chapter II Neoplasms	94	297077
40001#C851#B-cell lymphoma unspecified	Chapter II Neoplasms	93	248217
41202#C678#Malignant neoplasm: Overlapping lesion of bladder	Chapter II Neoplasms	93	206895
41202#D050#Lobular carcinoma in situ	Chapter II Neoplasms	93	159147
41202#D261#Other benign neoplasm: Corpus uteri	Chapter II Neoplasms	93	159147
41202#C60#Malignant neoplasm of penis	Chapter II Neoplasms	93	137930
union#D269#Other benign neoplasm: Uterus unspecified	Chapter II Neoplasms	93	133711
41202#D239#Benign neoplasm: Skin unspecified	Chapter II Neoplasms	92	297077
20001#1056#chronic myeloid	Chapter II Neoplasms	92	373509
union#C490#Malignant neoplasm: Connective and soft tissue of head face and neck	Chapter II Neoplasms	92	160925
40002#C85#Other and unspecified types of non-Hodgkin lymphoma	Chapter II Neoplasms	91	238542
20002#1659#meningioma | benign meningeal tumour	Chapter II Neoplasms	91	268049
union#D100#Benign neoplasm: Lip	Chapter II Neoplasms	91	257903
40006#C172#Malignant neoplasm: Ileum	Chapter II Neoplasms	90	318879
41202#C109#Malignant neoplasm: Oropharynx unspecified	Chapter II Neoplasms	90	182554
41202#C844#Peripheral T-cell lymphoma not elsewhere classified	Chapter II Neoplasms	90	214029
union#C70#Malignant neoplasm of meninges	Chapter II Neoplasms	90	197279
40006#C79#Secondary malignant neoplasm of other and unspecified sites	Chapter II Neoplasms	89	318879
41202#D164#Benign neoplasm: Bones of skull and face	Chapter II Neoplasms	89	297077
union#C069#Malignant neoplasm: Mouth unspecified	Chapter II Neoplasms	89	200965
40011#8442#Serous cystadenoma borderline malignancy	Chapter II Neoplasms	88	226007
41202#C260#Malignant neoplasm: Intestinal tract part unspecified	Chapter II Neoplasms	88	220688
union#C530#Malignant neoplasm: Endocervix	Chapter II Neoplasms	88	133711
40006#C170#Malignant neoplasm: Duodenum	Chapter II Neoplasms	87	318879
40006#C60#Malignant neoplasm of penis	Chapter II Neoplasms	87	146795
40011#8094#Basosquamous carcinoma	Chapter II Neoplasms	87	419300
40001#C48#Malignant neoplasm of retroperitoneum and peritoneum	Chapter II Neoplasms	87	187141
41202#C788#Secondary malignant neoplasm of other and unspecified digestive organs	Chapter II Neoplasms	87	297077
41202#D260#Other benign neoplasm: Cervix uteri	Chapter II Neoplasms	87	159147
union#C919#Lymphoid leukaemia unspecified	Chapter II Neoplasms	87	186288
40006#C029#Malignant neoplasm: Tongue unspecified	Chapter II Neoplasms	86	217662
40006#D044#Carcinoma in situ: Skin of scalp and neck	Chapter II Neoplasms	86	180348
40006#D375#Neoplasm of uncertain or unknown behaviour: Rectum	Chapter II Neoplasms	86	318879
40006#D390#Neoplasm of uncertain or unknown behaviour: Uterus	Chapter II Neoplasms	86	172084
union#C760#Malignant neoplasm of other and ill-defined sites: Head face and neck	Chapter II Neoplasms	86	257903
40006#C06#Malignant neoplasm of other and unspecified parts of mouth	Chapter II Neoplasms	85	318879
41202#D31#Benign neoplasm of eye and adnexa	Chapter II Neoplasms	85	297077
union#C165#Malignant neoplasm: Lesser curvature of stomach unspecified	Chapter II Neoplasms	85	185199
union#C52#Malignant neoplasm of vagina	Chapter II Neoplasms	85	133711
union#D067#Carcinoma in situ: Other parts of cervix	Chapter II Neoplasms	85	133711
40006#D067#Carcinoma in situ: Other parts of cervix	Chapter II Neoplasms	84	172084
41202#D100#Benign neoplasm: Lip	Chapter II Neoplasms	84	297077
41202#D376#Neoplasm of uncertain or unknown behaviour: Liver gallbladder and bile ducts	Chapter II Neoplasms	84	297077
union#C049#Malignant neoplasm: Floor of mouth unspecified	Chapter II Neoplasms	84	179864
40006#C432#Malignant neoplasm: Malignant melanoma of ear and external auricular canal	Chapter II Neoplasms	83	166904
40011#8200#Adenoid cystic carcinoma	Chapter II Neoplasms	83	329143
41202#C321#Malignant neoplasm: Supraglottis	Chapter II Neoplasms	83	163546
41202#C05#Malignant neoplasm of palate	Chapter II Neoplasms	83	297077
40006#C672#Malignant neoplasm: Lateral wall of bladder	Chapter II Neoplasms	82	197331
40006#D02#Carcinoma in situ of middle ear and respiratory system	Chapter II Neoplasms	82	200620
40011#8850#Liposarcoma NOS	Chapter II Neoplasms	82	419305
41202#C910#Acute lymphoblastic leukaemia [ALL]	Chapter II Neoplasms	82	297077
41202#C914#Hairy-cell leukaemia	Chapter II Neoplasms	82	191699
41202#D487#Neoplasm of uncertain or unknown behaviour: Other specified sites	Chapter II Neoplasms	82	297077
union#C30#Malignant neoplasm of nasal cavity and middle ear	Chapter II Neoplasms	82	257903
union#D074#Carcinoma in situ: Penis	Chapter II Neoplasms	82	124192
union#D321#Benign neoplasm: Spinal meninges	Chapter II Neoplasms	82	163646
union#D464#Refractory anaemia unspecified	Chapter II Neoplasms	82	185159
40011#8800#Sarcoma NOS	Chapter II Neoplasms	81	419306
40011#9940#Hairy cell leukemia	Chapter II Neoplasms	81	252446
40002#C90#Multiple myeloma and malignant plasma cell neoplasms	Chapter II Neoplasms	81	216189
41202#D462#Refractory anaemia with excess of blasts [RAEB]	Chapter II Neoplasms	81	199506
union#C493#Malignant neoplasm: Connective and soft tissue of thorax	Chapter II Neoplasms	81	257903
union#D400#Neoplasm of uncertain or unknown behaviour: Prostate	Chapter II Neoplasms	81	124192
40006#C914#Hairy-cell leukaemia	Chapter II Neoplasms	80	195727
40011#9700#Mycosis fungoides	Chapter II Neoplasms	80	336080
41202#D034#Melanoma in situ of scalp and neck	Chapter II Neoplasms	80	183907
41202#D430#Neoplasm of uncertain or unknown behaviour: Brain supratentorial	Chapter II Neoplasms	80	297077
41202#C00#Malignant neoplasm of lip	Chapter II Neoplasms	80	297077
union#C153#Malignant neoplasm: Upper third of oesophagus	Chapter II Neoplasms	80	257903
union#D282#Benign neoplasm: Uterine tubes and ligaments	Chapter II Neoplasms	80	133711
40006#C05#Malignant neoplasm of palate	Chapter II Neoplasms	79	318879
40001#C911#Chronic lymphocytic leukaemia of B-cell type	Chapter II Neoplasms	79	193280
union#C253#Malignant neoplasm: Pancreatic duct	Chapter II Neoplasms	79	257903
union#C480#Malignant neoplasm: Retroperitoneum	Chapter II Neoplasms	79	257903
40006#C240#Malignant neoplasm: Extrahepatic bile duct	Chapter II Neoplasms	78	243617
40006#C822#Follicular lymphoma grade III unspecified	Chapter II Neoplasms	78	318879
40006#C840#Mycosis fungoides	Chapter II Neoplasms	78	318879
40011#9698#Follicular lymphoma grade 3	Chapter II Neoplasms	78	419309
41202#C179#Malignant neoplasm: Small intestine unspecified	Chapter II Neoplasms	78	297077
41202#C670#Malignant neoplasm: Trigone of bladder	Chapter II Neoplasms	78	182348
41202#D00#Carcinoma in situ of oral cavity oesophagus and stomach	Chapter II Neoplasms	78	210952
union#C74#Malignant neoplasm of adrenal gland	Chapter II Neoplasms	78	257903
union#C903#Solitary plasmacytoma	Chapter II Neoplasms	77	154238
union#D401#Neoplasm of uncertain or unknown behaviour: Testis	Chapter II Neoplasms	77	124192
40006#D44#Neoplasm of uncertain or unknown behaviour of endocrine glands	Chapter II Neoplasms	76	318879
40002#C900#Multiple myeloma	Chapter II Neoplasms	76	218753
41202#C38#Malignant neoplasm of heart mediastinum and pleura	Chapter II Neoplasms	76	297077
20001#1015#parotid gland cancer	Chapter II Neoplasms	76	373509
40011#8503#Intraductal papillary adenocarcinoma with invasion	Chapter II Neoplasms	75	235441
40002#C64#Malignant neoplasm of kidney except renal pelvis	Chapter II Neoplasms	75	211724
40002#C91#Lymphoid leukaemia	Chapter II Neoplasms	75	183494
40002#D46#Myelodysplastic syndromes	Chapter II Neoplasms	75	239340
41202#C811#Nodular sclerosis (classical) Hodgkin lymphoma	Chapter II Neoplasms	75	297077
41202#D020#Carcinoma in situ: Larynx	Chapter II Neoplasms	75	164202
20001#1026#pancreas cancer	Chapter II Neoplasms	75	373509
union#C249#Malignant neoplasm: Biliary tract unspecified	Chapter II Neoplasms	75	257903
union#D001#Carcinoma in situ: Oesophagus	Chapter II Neoplasms	75	163411
union#D013#Carcinoma in situ: Anus and anal canal	Chapter II Neoplasms	75	257903
40006#C770#Secondary and unspecified malignant neoplasm: Lymph nodes of head face and neck	Chapter II Neoplasms	74	193979
40002#D469#Myelodysplastic syndrome unspecified	Chapter II Neoplasms	74	241396
41202#C432#Malignant neoplasm: Malignant melanoma of ear and external auricular canal	Chapter II Neoplasms	74	152341
41202#C481#Malignant neoplasm: Specified parts of peritoneum	Chapter II Neoplasms	74	184014
41202#C718#Malignant neoplasm: Overlapping lesion of brain	Chapter II Neoplasms	74	231973
41202#C820#Follicular lymphoma grade I	Chapter II Neoplasms	74	297077
41202#D372#Neoplasm of uncertain or unknown behaviour: Small intestine	Chapter II Neoplasms	74	231973
41202#C93#Monocytic leukaemia	Chapter II Neoplasms	74	200134
union#C384#Malignant neoplasm: Pleura	Chapter II Neoplasms	74	195536
union#C680#Malignant neoplasm: Urethra	Chapter II Neoplasms	74	139246
union#C927#Other myeloid leukaemia	Chapter II Neoplasms	74	167095
40006#C179#Malignant neoplasm: Small intestine unspecified	Chapter II Neoplasms	73	243546
40006#D020#Carcinoma in situ: Larynx	Chapter II Neoplasms	73	188001
40002#C859#Non-Hodgkin lymphoma unspecified	Chapter II Neoplasms	73	249210
41202#C785#Secondary malignant neoplasm of large intestine and rectum	Chapter II Neoplasms	73	237097
41202#D136#Benign neoplasm: Pancreas	Chapter II Neoplasms	73	297077
41202#C04#Malignant neoplasm of floor of mouth	Chapter II Neoplasms	73	186461
union#C11#Malignant neoplasm of nasopharynx	Chapter II Neoplasms	73	257903
union#C188#Malignant neoplasm: Overlapping lesion of colon	Chapter II Neoplasms	73	257903
union#C839#Non-follicular (diffuse) lymphoma unspecified	Chapter II Neoplasms	73	257903
41202#C162#Malignant neoplasm: Body of stomach	Chapter II Neoplasms	72	220688
41202#C491#Malignant neoplasm: Connective and soft tissue of upper limb including shoulder	Chapter II Neoplasms	72	187377
41202#C884#Extranodal marginal zone B-cell lymphoma of mucosa-associated lymphoid tissue [MALT-lymphoma]	Chapter II Neoplasms	72	297077
union#D151#Benign neoplasm: Heart	Chapter II Neoplasms	72	257903
40006#C162#Malignant neoplasm: Body of stomach	Chapter II Neoplasms	71	226575
40006#C03#Malignant neoplasm of gum	Chapter II Neoplasms	71	318879
40001#C160#Malignant neoplasm: Cardia	Chapter II Neoplasms	71	186115
40001#C482#Malignant neoplasm: Peritoneum unspecified	Chapter II Neoplasms	71	185121
41202#D042#Carcinoma in situ: Skin of ear and external auricular canal	Chapter II Neoplasms	71	148379
20001#1043#vulval cancer	Chapter II Neoplasms	71	194409
union#C579#Malignant neoplasm: Female genital organ unspecified	Chapter II Neoplasms	71	133711
union#C823#Follicular lymphoma grade IIIa	Chapter II Neoplasms	71	257903
40011#8470#Mucinous cystadenocarcinoma NOS	Chapter II Neoplasms	70	229302
40011#9702#Mature T-cell lymphoma NOS	Chapter II Neoplasms	70	287812
40001#C23#Malignant neoplasm of gallbladder	Chapter II Neoplasms	70	245834
41202#C449#Malignant neoplasm: Malignant neoplasm of skin unspecified	Chapter II Neoplasms	70	297077
41202#C827#Other types of follicular lymphoma	Chapter II Neoplasms	70	297077
union#C749#Malignant neoplasm: Adrenal gland unspecified	Chapter II Neoplasms	70	257903
40006#D391#Neoplasm of uncertain or unknown behaviour: Ovary	Chapter II Neoplasms	69	172084
40001#C450#Mesothelioma of pleura	Chapter II Neoplasms	69	184161
40002#C911#Chronic lymphocytic leukaemia of B-cell type	Chapter II Neoplasms	69	177699
41202#C609#Malignant neoplasm: Penis unspecified	Chapter II Neoplasms	69	137930
41202#C931#Chronic myelomonocytic leukaemia	Chapter II Neoplasms	69	206895
union#C699#Malignant neoplasm: Eye unspecified	Chapter II Neoplasms	69	257903
union#D412#Neoplasm of uncertain or unknown behaviour: Ureter	Chapter II Neoplasms	69	171385
40006#D000#Carcinoma in situ: Lip oral cavity and pharynx	Chapter II Neoplasms	68	249551
41202#C165#Malignant neoplasm: Lesser curvature of stomach unspecified	Chapter II Neoplasms	68	213165
41202#C490#Malignant neoplasm: Connective and soft tissue of head face and neck	Chapter II Neoplasms	68	170532
41202#C775#Secondary and unspecified malignant neoplasm: Intrapelvic lymph nodes	Chapter II Neoplasms	68	297077
union#D060#Carcinoma in situ: Endocervix	Chapter II Neoplasms	68	135707
40011#8020#Carcinoma undifferentiated type	Chapter II Neoplasms	67	419320
41202#D229#Melanocytic naevi unspecified	Chapter II Neoplasms	67	231801
union#C578#Malignant neoplasm: Overlapping lesion of female genital organs	Chapter II Neoplasms	67	133711
union#D032#Melanoma in situ of ear and external auricular canal	Chapter II Neoplasms	67	154090
union#D119#Benign neoplasm: Major salivary gland unspecified	Chapter II Neoplasms	67	257903
40006#C927#Other myeloid leukaemia	Chapter II Neoplasms	66	197724
40011#9380#Glioma malignant	Chapter II Neoplasms	66	419321
40001#D46#Myelodysplastic syndromes	Chapter II Neoplasms	66	215299
41202#C710#Malignant neoplasm: Cerebrum except lobes and ventricles	Chapter II Neoplasms	66	297077
41202#C823#Follicular lymphoma grade IIIa	Chapter II Neoplasms	66	297077
union#C94#Other leukaemias of specified cell type	Chapter II Neoplasms	66	204917
40011#8201#Cribriform carcinoma NOS	Chapter II Neoplasms	65	226030
41202#C163#Malignant neoplasm: Pyloric antrum	Chapter II Neoplasms	65	297077
41202#C14#Malignant neoplasm of other and ill-defined sites in the lip oral cavity and pharynx	Chapter II Neoplasms	65	208499
union#C13#Malignant neoplasm of hypopharynx	Chapter II Neoplasms	65	161450
union#C495#Malignant neoplasm: Connective and soft tissue of pelvis	Chapter II Neoplasms	65	257903
40006#C820#Follicular lymphoma grade I	Chapter II Neoplasms	64	318879
40011#9100#Choriocarcinoma NOS	Chapter II Neoplasms	64	226031
40011#9652#Hodgkin lymphoma mixed cellularity	Chapter II Neoplasms	64	287626
40011#9695#Follicular lymphoma grade 1	Chapter II Neoplasms	64	419323
40011#9731#Plasmacytoma NOS	Chapter II Neoplasms	64	257659
40002#C18#Malignant neoplasm of colon	Chapter II Neoplasms	64	318879
40002#C92#Myeloid leukaemia	Chapter II Neoplasms	64	213520
41202#C153#Malignant neoplasm: Upper third of oesophagus	Chapter II Neoplasms	64	297077
41202#C253#Malignant neoplasm: Pancreatic duct	Chapter II Neoplasms	64	297077
union#C86#Other specified types of T|NK-cell lymphoma	Chapter II Neoplasms	64	257903
union#D334#Benign neoplasm: Spinal cord	Chapter II Neoplasms	64	257903
union#D420#Neoplasm of uncertain or unknown behaviour: Cerebral meninges	Chapter II Neoplasms	64	257903
union#D133#Benign neoplasm: Other and unspecified parts of small intestine	Chapter II Neoplasms	64	257903
union#D143#Benign neoplasm: Bronchus and lung	Chapter II Neoplasms	64	257903
40006#C674#Malignant neoplasm: Posterior wall of bladder	Chapter II Neoplasms	63	174492
40006#C902#Extramedullary plasmacytoma	Chapter II Neoplasms	63	196768
40006#C04#Malignant neoplasm of floor of mouth	Chapter II Neoplasms	63	196768
40006#C88#Malignant immunoproliferative diseases	Chapter II Neoplasms	63	237130
40001#D469#Myelodysplastic syndrome unspecified	Chapter II Neoplasms	63	215072
41202#C549#Malignant neoplasm: Corpus uteri unspecified	Chapter II Neoplasms	63	159147
union#C060#Malignant neoplasm: Cheek mucosa	Chapter II Neoplasms	63	257903
40001#C84#Mature T|NK-cell lymphomas	Chapter II Neoplasms	62	211658
41202#C457#Mesothelioma of other sites	Chapter II Neoplasms	62	178160
41202#C03#Malignant neoplasm of gum	Chapter II Neoplasms	62	225044
40006#D371#Neoplasm of uncertain or unknown behaviour: Stomach	Chapter II Neoplasms	61	318879
41202#C049#Malignant neoplasm: Floor of mouth unspecified	Chapter II Neoplasms	61	191221
41202#C30#Malignant neoplasm of nasal cavity and middle ear	Chapter II Neoplasms	61	297077
union#C714#Malignant neoplasm: Occipital lobe	Chapter II Neoplasms	61	189393
40011#8072#Squamous cell carcinoma large cell non-keratinizing	Chapter II Neoplasms	60	419327
40011#8744#Acral lentiginous melanoma	Chapter II Neoplasms	60	419327
40001#C17#Malignant neoplasm of small intestine	Chapter II Neoplasms	60	318879
40002#Block C00-C14#C00-C14 Malignant neoplasms of lip| oral cavity and pharynx	Chapter II Neoplasms	60	191472
41202#C480#Malignant neoplasm: Retroperitoneum	Chapter II Neoplasms	60	297077
41202#D121#Benign neoplasm: Appendix	Chapter II Neoplasms	60	297077
20001#1028#non-small cell lung cancer	Chapter II Neoplasms	60	373509
40011#9220#Chondrosarcoma NOS	Chapter II Neoplasms	59	271470
40011#9537#Transitional meningioma	Chapter II Neoplasms	59	277849
union#C051#Malignant neoplasm: Soft palate	Chapter II Neoplasms	59	257903
union#C119#Malignant neoplasm: Nasopharynx unspecified	Chapter II Neoplasms	59	257903
union#C810#Nodular lymphocyte predominant Hodgkin lymphoma	Chapter II Neoplasms	59	187880
union#D041#Carcinoma in situ: Skin of eyelid including canthus	Chapter II Neoplasms	59	257903
union#D310#Benign neoplasm: Conjunctiva	Chapter II Neoplasms	59	257903
40006#C530#Malignant neoplasm: Endocervix	Chapter II Neoplasms	58	172084
40006#C549#Malignant neoplasm: Corpus uteri unspecified	Chapter II Neoplasms	58	172084
40006#C880#Waldenstrom's macroglobulinaemia	Chapter II Neoplasms	58	236503
40006#D074#Carcinoma in situ: Penis	Chapter II Neoplasms	58	146795
40011#9400#Astrocytoma NOS	Chapter II Neoplasms	58	419329
40011#9531#Meningothelial meningioma	Chapter II Neoplasms	58	319784
41202#D074#Carcinoma in situ: Penis	Chapter II Neoplasms	58	137930
20001#1027#small cell lung cancer	Chapter II Neoplasms	58	373509
20001#1021#anal cancer	Chapter II Neoplasms	58	373509
union#C12#Malignant neoplasm of piriform sinus	Chapter II Neoplasms	58	141238
union#C929#Myeloid leukaemia unspecified	Chapter II Neoplasms	58	257903
union#D150#Benign neoplasm: Thymus	Chapter II Neoplasms	58	257903
union#D161#Benign neoplasm: Short bones of upper limb	Chapter II Neoplasms	58	198852
40006#C491#Malignant neoplasm: Connective and soft tissue of upper limb including shoulder	Chapter II Neoplasms	57	194589
40006#C506#Malignant neoplasm: Axillary tail of breast	Chapter II Neoplasms	57	172084
40006#D464#Refractory anaemia unspecified	Chapter II Neoplasms	57	194589
40011#8012#Large cell carcinoma NOS	Chapter II Neoplasms	57	419330
40011#9761#Waldenstrom macroglobulinemia	Chapter II Neoplasms	57	305989
40011#9980#Refractory anemia	Chapter II Neoplasms	57	256167
41202#D310#Benign neoplasm: Conjunctiva	Chapter II Neoplasms	57	297077
41202#D400#Neoplasm of uncertain or unknown behaviour: Prostate	Chapter II Neoplasms	57	137930
41202#C68#Malignant neoplasm of other and unspecified urinary organs	Chapter II Neoplasms	57	160449
41202#C86#Other specified types of T|NK-cell lymphoma	Chapter II Neoplasms	57	218389
union#C218#Malignant neoplasm: Overlapping lesion of rectum anus and anal canal	Chapter II Neoplasms	57	257903
union#C257#Malignant neoplasm: Other parts of pancreas	Chapter II Neoplasms	57	257903
40006#D42#Neoplasm of uncertain or unknown behaviour of meninges	Chapter II Neoplasms	56	318879
40002#Block C51-C58#C51-C58 Malignant neoplasms of female genital organs	Chapter II Neoplasms	56	172084
41202#C300#Malignant neoplasm: Nasal cavity	Chapter II Neoplasms	56	297077
41202#C493#Malignant neoplasm: Connective and soft tissue of thorax	Chapter II Neoplasms	56	297077
41202#C902#Extramedullary plasmacytoma	Chapter II Neoplasms	56	183907
41202#D151#Benign neoplasm: Heart	Chapter II Neoplasms	56	228519
41202#D321#Benign neoplasm: Spinal meninges	Chapter II Neoplasms	56	181882
union#C348#Malignant neoplasm: Overlapping lesion of bronchus and lung	Chapter II Neoplasms	56	257903
union#C37#Malignant neoplasm of thymus	Chapter II Neoplasms	56	257903
union#C411#Malignant neoplasm: Mandible	Chapter II Neoplasms	56	257903
union#D162#Benign neoplasm: Long bones of lower limb	Chapter II Neoplasms	56	257903
union#D360#Benign neoplasm: Lymph nodes	Chapter II Neoplasms	56	257903
40006#C710#Malignant neoplasm: Cerebrum except lobes and ventricles	Chapter II Neoplasms	55	318879
40011#9020#Phyllodes tumor malignant	Chapter II Neoplasms	55	226040
40001#Block C73-C75#C73-C75 Malignant neoplasms of thyroid and other endocrine glands	Chapter II Neoplasms	55	318879
41202#C903#Solitary plasmacytoma	Chapter II Neoplasms	55	180623
41202#D135#Benign neoplasm: Extrahepatic bile ducts	Chapter II Neoplasms	55	297077
41202#D161#Benign neoplasm: Short bones of upper limb	Chapter II Neoplasms	55	230344
union#C031#Malignant neoplasm: Lower gum	Chapter II Neoplasms	55	195159
union#C763#Malignant neoplasm of other and ill-defined sites: Pelvis	Chapter II Neoplasms	55	179368
union#C812#Mixed cellularity (classical) Hodgkin lymphoma	Chapter II Neoplasms	55	175143
40006#D001#Carcinoma in situ: Oesophagus	Chapter II Neoplasms	54	188736
40002#C15#Malignant neoplasm of oesophagus	Chapter II Neoplasms	54	180157
41202#C140#Malignant neoplasm: Pharynx unspecified	Chapter II Neoplasms	54	212806
41202#C822#Follicular lymphoma grade III unspecified	Chapter II Neoplasms	54	297077
union#D117#Benign neoplasm: Other major salivary glands	Chapter II Neoplasms	54	195146
40006#D462#Refractory anaemia with excess of blasts [RAEB]	Chapter II Neoplasms	53	199491
40011#9983#Refractory anemia with excess blasts	Chapter II Neoplasms	53	262626
40001#C55#Malignant neoplasm of uterus part unspecified	Chapter II Neoplasms	53	172084
40002#D47#Other neoplasms of uncertain or unknown behaviour of lymphoid haematopoietic and related tissue	Chapter II Neoplasms	53	235762
41202#C12#Malignant neoplasm of piriform sinus	Chapter II Neoplasms	53	155538
union#C31#Malignant neoplasm of accessory sinuses	Chapter II Neoplasms	53	257903
40006#C845#Other mature T/NK-cell lymphomas	Chapter II Neoplasms	52	318879
41202#C760#Malignant neoplasm of other and ill-defined sites: Head face and neck	Chapter II Neoplasms	52	297077
41202#D119#Benign neoplasm: Major salivary gland unspecified	Chapter II Neoplasms	52	297077
41202#D401#Neoplasm of uncertain or unknown behaviour: Testis	Chapter II Neoplasms	52	137930
41202#C08#Malignant neoplasm of other and unspecified major salivary glands	Chapter II Neoplasms	52	297077
union#C171#Malignant neoplasm: Jejunum	Chapter II Neoplasms	52	257903
union#C494#Malignant neoplasm: Connective and soft tissue of abdomen	Chapter II Neoplasms	52	257903
union#C689#Malignant neoplasm: Urinary organ unspecified	Chapter II Neoplasms	52	184514
union#C837#Burkitt lymphoma	Chapter II Neoplasms	52	161450
union#D072#Carcinoma in situ: Vagina	Chapter II Neoplasms	52	133711
union#D134#Benign neoplasm: Liver	Chapter II Neoplasms	52	257903
union#D163#Benign neoplasm: Short bones of lower limb	Chapter II Neoplasms	52	257903
40006#C163#Malignant neoplasm: Pyloric antrum	Chapter II Neoplasms	51	318879
40006#C321#Malignant neoplasm: Supraglottis	Chapter II Neoplasms	51	170149
40006#C786#Secondary malignant neoplasm of retroperitoneum and peritoneum	Chapter II Neoplasms	51	318879
40006#D060#Carcinoma in situ: Endocervix	Chapter II Neoplasms	51	172084
40006#C40#Malignant neoplasm of bone and articular cartilage of limbs	Chapter II Neoplasms	51	220193
40011#8430#Mucoepidermoid carcinoma	Chapter II Neoplasms	51	419336
40002#C159#Malignant neoplasm: Oesophagus unspecified	Chapter II Neoplasms	51	182599
41202#C384#Malignant neoplasm: Pleura	Chapter II Neoplasms	51	226917
41202#C578#Malignant neoplasm: Overlapping lesion of female genital organs	Chapter II Neoplasms	51	159147
41202#D117#Benign neoplasm: Other major salivary glands	Chapter II Neoplasms	51	231900
41202#C13#Malignant neoplasm of hypopharynx	Chapter II Neoplasms	51	185117
41202#C40#Malignant neoplasm of bone and articular cartilage of limbs	Chapter II Neoplasms	51	206895
41202#C75#Malignant neoplasm of other endocrine glands and related structures	Chapter II Neoplasms	51	297077
40006#C00#Malignant neoplasm of lip	Chapter II Neoplasms	50	318879
40002#C788#Secondary malignant neoplasm of other and unspecified digestive organs	Chapter II Neoplasms	50	229367
41202#C714#Malignant neoplasm: Occipital lobe	Chapter II Neoplasms	50	215516
41202#D150#Benign neoplasm: Thymus	Chapter II Neoplasms	50	297077
20001#1071#metastatic cancer (unknown primary)	Chapter II Neoplasms	50	373509
union#C139#Malignant neoplasm: Hypopharynx unspecified	Chapter II Neoplasms	50	151454
union#C946#Myelodysplastic and myeloproliferative disease not elsewhere classified	Chapter II Neoplasms	50	257903
40006#C812#Mixed cellularity (classical) Hodgkin lymphoma	Chapter II Neoplasms	49	205513
40006#D013#Carcinoma in situ: Anus and anal canal	Chapter II Neoplasms	49	318879
40006#D042#Carcinoma in situ: Skin of ear and external auricular canal	Chapter II Neoplasms	49	149853
40001#C32#Malignant neoplasm of larynx	Chapter II Neoplasms	49	171261
41202#C495#Malignant neoplasm: Connective and soft tissue of pelvis	Chapter II Neoplasms	49	297077
41202#C791#Secondary malignant neoplasm of bladder and other and unspecified urinary organs	Chapter II Neoplasms	48	297077
41202#C845#Other mature T|NK-cell lymphomas	Chapter II Neoplasms	48	297077
41202#D000#Carcinoma in situ: Lip oral cavity and pharynx	Chapter II Neoplasms	48	297077
41202#D269#Other benign neoplasm: Uterus unspecified	Chapter II Neoplasms	48	159147
41202#D479#Neoplasm of uncertain or unknown behaviour of lymphoid haematopoietic and related tissue unspecified	Chapter II Neoplasms	48	297077
41202#C11#Malignant neoplasm of nasopharynx	Chapter II Neoplasms	48	213569
union#C166#Malignant neoplasm: Greater curvature of stomach unspecified	Chapter II Neoplasms	48	257903
Union#C319#C31.9 Accessory sinus| unspecified	Chapter II Neoplasms	48	257903
union#C601#Malignant neoplasm: Glans penis	Chapter II Neoplasms	48	124192
union#D215#Benign neoplasm: Connective and other soft tissue of pelvis	Chapter II Neoplasms	48	156540
40006#C060#Malignant neoplasm: Cheek mucosa	Chapter II Neoplasms	47	318879
40006#C810#Nodular lymphocyte predominant Hodgkin lymphoma	Chapter II Neoplasms	47	215605
40006#D420#Neoplasm of uncertain or unknown behaviour: Cerebral meninges	Chapter II Neoplasms	47	318879
40006#D486#Neoplasm of uncertain or unknown behaviour: Breast	Chapter II Neoplasms	47	172084
40006#C30#Malignant neoplasm of nasal cavity and middle ear	Chapter II Neoplasms	47	318879
40006#C55#Malignant neoplasm of uterus part unspecified	Chapter II Neoplasms	47	172084
40011#8148#Glandular intraepithelial neoplasia grade III	Chapter II Neoplasms	47	216256
40011#8504#Intracystic carcinoma	Chapter II Neoplasms	47	247080
40001#C029#Malignant neoplasm: Tongue unspecified	Chapter II Neoplasms	47	181562
40001#C02#Malignant neoplasm of other and unspecified parts of tongue	Chapter II Neoplasms	47	181562
40001#C24#Malignant neoplasm of other and unspecified parts of biliary tract	Chapter II Neoplasms	47	318879
40001#C44#Other malignant neoplasms of skin	Chapter II Neoplasms	47	202923
40001#C57#Malignant neoplasm of other and unspecified female genital organs	Chapter II Neoplasms	47	172084
40002#C22#Malignant neoplasm of liver and intrahepatic bile ducts	Chapter II Neoplasms	47	181562
41202#C411#Malignant neoplasm: Mandible	Chapter II Neoplasms	47	216090
41202#D032#Melanoma in situ of ear and external auricular canal	Chapter II Neoplasms	47	158115
union#C164#Malignant neoplasm: Pylorus	Chapter II Neoplasms	47	257903
union#C431#Malignant neoplasm: Malignant melanoma of eyelid including canthus	Chapter II Neoplasms	47	257903
union#C817#Other (classical) Hodgkin lymphoma	Chapter II Neoplasms	47	257903
union#C865#Angioimmunoblastic T-cell lymphoma	Chapter II Neoplasms	47	257903
union#D219#Benign neoplasm: Connective and other soft tissue unspecified	Chapter II Neoplasms	47	184836
union#D465#Refractory anaemia with multi-lineage dysplasia	Chapter II Neoplasms	47	157757
40006#C10#Malignant neoplasm of oropharynx	Chapter II Neoplasms	46	217825
40011#8230#Solid carcinoma NOS	Chapter II Neoplasms	46	324966
41202#C188#Malignant neoplasm: Overlapping lesion of colon	Chapter II Neoplasms	46	297077
41202#C218#Malignant neoplasm: Overlapping lesion of rectum anus and anal canal	Chapter II Neoplasms	46	297077
41202#C506#Malignant neoplasm: Axillary tail of breast	Chapter II Neoplasms	46	159147
41202#C796#Secondary malignant neoplasm of ovary	Chapter II Neoplasms	46	159147
41202#D163#Benign neoplasm: Short bones of lower limb	Chapter II Neoplasms	46	297077
41202#C52#Malignant neoplasm of vagina	Chapter II Neoplasms	46	159147
union#C161#Malignant neoplasm: Fundus of stomach	Chapter II Neoplasms	46	184285
union#C227#Malignant neoplasm: Other specified carcinomas of liver	Chapter II Neoplasms	46	257903
40006#C910#Acute lymphoblastic leukaemia [ALL]	Chapter II Neoplasms	45	318879
40011#8290#Oxyphilic adenocarcinoma	Chapter II Neoplasms	45	419342
40002#C920#Acute myeloblastic leukaemia [AML]	Chapter II Neoplasms	45	220193
41202#C499#Malignant neoplasm: Connective and soft tissue unspecified	Chapter II Neoplasms	45	297077
41202#C699#Malignant neoplasm: Eye unspecified	Chapter II Neoplasms	45	297077
41202#C797#Secondary malignant neoplasm of adrenal gland	Chapter II Neoplasms	45	221673
41202#C839#Non-follicular (diffuse) lymphoma unspecified	Chapter II Neoplasms	45	297077
41202#D143#Benign neoplasm: Bronchus and lung	Chapter II Neoplasms	45	297077
41202#C74#Malignant neoplasm of adrenal gland	Chapter II Neoplasms	45	297077
union#C496#Malignant neoplasm: Connective and soft tissue of trunk unspecified	Chapter II Neoplasms	45	257903
union#D281#Benign neoplasm: Vagina	Chapter II Neoplasms	45	133711
40006#C051#Malignant neoplasm: Soft palate	Chapter II Neoplasms	44	318879
40006#C300#Malignant neoplasm: Nasal cavity	Chapter II Neoplasms	44	318879
40006#D334#Benign neoplasm: Spinal cord	Chapter II Neoplasms	44	318879
40006#C76#Malignant neoplasm of other and ill-defined sites	Chapter II Neoplasms	44	318879
40011#8772#Spindle cell melanoma NOS	Chapter II Neoplasms	44	293227
40001#D47#Other neoplasms of uncertain or unknown behaviour of lymphoid haematopoietic and related tissue	Chapter II Neoplasms	44	208354
40002#C189#Malignant neoplasm: Colon unspecified	Chapter II Neoplasms	44	318879
40002#C25#Malignant neoplasm of pancreas	Chapter II Neoplasms	44	318879
41202#C249#Malignant neoplasm: Biliary tract unspecified	Chapter II Neoplasms	44	297077
41202#C794#Secondary malignant neoplasm of other and unspecified parts of nervous system	Chapter II Neoplasms	44	297077
union#C089#Malignant neoplasm: Major salivary gland unspecified	Chapter II Neoplasms	44	257903
union#C410#Malignant neoplasm: Bones of skull and face	Chapter II Neoplasms	44	257903
union#C762#Malignant neoplasm of other and ill-defined sites: Abdomen	Chapter II Neoplasms	44	257903
40006#D432#Neoplasm of uncertain or unknown behaviour: Brain unspecified	Chapter II Neoplasms	43	225435
41202#C060#Malignant neoplasm: Cheek mucosa	Chapter II Neoplasms	43	297077
41202#C257#Malignant neoplasm: Other parts of pancreas	Chapter II Neoplasms	43	297077
41202#C784#Secondary malignant neoplasm of small intestine	Chapter II Neoplasms	43	297077
41202#D010#Carcinoma in situ: Colon	Chapter II Neoplasms	43	297077
41202#D165#Benign neoplasm: Lower jaw bone	Chapter II Neoplasms	43	297077
union#C024#Malignant neoplasm: Lingual tonsil	Chapter II Neoplasms	43	144331
union#C258#Malignant neoplasm: Overlapping lesion of pancreas	Chapter II Neoplasms	43	257903
union#D431#Neoplasm of uncertain or unknown behaviour: Brain infratentorial	Chapter II Neoplasms	43	257903
union#D165#Benign neoplasm: Lower jaw bone	Chapter II Neoplasms	43	257903
40006#C049#Malignant neoplasm: Floor of mouth unspecified	Chapter II Neoplasms	42	220193
40006#C329#Malignant neoplasm: Larynx unspecified	Chapter II Neoplasms	42	166632
41202#C865#Angioimmunoblastic T-cell lymphoma	Chapter II Neoplasms	42	297077
41202#D181#Lymphangioma any site	Chapter II Neoplasms	42	297077
union#C000#Malignant neoplasm: External upper lip	Chapter II Neoplasms	42	257903
union#C009#Malignant neoplasm: Lip unspecified	Chapter II Neoplasms	42	257903
union#D031#Melanoma in situ of eyelid including canthus	Chapter II Neoplasms	42	257903
union#D330#Benign neoplasm: Brain supratentorial	Chapter II Neoplasms	42	257903
union#D440#Neoplasm of uncertain or unknown behaviour: Thyroid gland	Chapter II Neoplasms	42	257903
union#D467#Other myelodysplastic syndromes	Chapter II Neoplasms	42	257903
40006#C031#Malignant neoplasm: Lower gum	Chapter II Neoplasms	41	318879
40006#C609#Malignant neoplasm: Penis unspecified	Chapter II Neoplasms	41	146795
40006#D032#Melanoma in situ of ear and external auricular canal	Chapter II Neoplasms	41	194148
40006#C42#C42 hematopoietic and reticuloendothelial systems (ICD-O-3 specific)	Chapter II Neoplasms	41	318879
40011#8540#Paget disease mammary	Chapter II Neoplasms	41	226054
40001#C21#Malignant neoplasm of anus and anal canal	Chapter II Neoplasms	41	318879
40002#C259#Malignant neoplasm: Pancreas unspecified	Chapter II Neoplasms	41	318879
40002#Block C43-C44#C43-C44 Melanoma and other malignant neoplasms of skin	Chapter II Neoplasms	41	318879
41202#D013#Carcinoma in situ: Anus and anal canal	Chapter II Neoplasms	41	297077
41202#D041#Carcinoma in situ: Skin of eyelid including canthus	Chapter II Neoplasms	41	297077
41202#D057#Other carcinoma in situ of breast	Chapter II Neoplasms	41	163126
41202#D162#Benign neoplasm: Long bones of lower limb	Chapter II Neoplasms	41	297077
union#C402#Malignant neoplasm: Long bones of lower limb	Chapter II Neoplasms	41	257903
union#C419#Malignant neoplasm: Bone and articular cartilage unspecified	Chapter II Neoplasms	41	181853
union#C42#C42 hematopoietic and reticuloendothelial systems (ICD-O-3 specific)	Chapter II Neoplasms	41	257903
union#C848#Cutaneous T-cell lymphoma unspecified	Chapter II Neoplasms	41	257903
union#D039#Melanoma in situ unspecified	Chapter II Neoplasms	41	257903
40006#C165#Malignant neoplasm: Lesser curvature of stomach unspecified	Chapter II Neoplasms	40	189413
40006#C227#Malignant neoplasm: Other specified carcinomas of liver	Chapter II Neoplasms	40	318879
40006#C676#Malignant neoplasm: Ureteric orifice	Chapter II Neoplasms	40	225838
40006#C718#Malignant neoplasm: Overlapping lesion of brain	Chapter II Neoplasms	40	234872
40006#C41#Malignant neoplasm of bone and articular cartilage of other and unspecified sites	Chapter II Neoplasms	40	209707
40006#D11#Benign neoplasm of major salivary glands	Chapter II Neoplasms	40	318879
40011#8620#Granulosa cell tumor malignant	Chapter II Neoplasms	40	226055
40011#9709#Cutaneous T-cell lymphoma NOS	Chapter II Neoplasms	40	419347
40002#C20#Malignant neoplasm of rectum	Chapter II Neoplasms	40	195727
41202#C051#Malignant neoplasm: Soft palate	Chapter II Neoplasms	40	212200
41202#C680#Malignant neoplasm: Urethra	Chapter II Neoplasms	40	157634
41202#C817#Other (classical) Hodgkin lymphoma	Chapter II Neoplasms	40	297077
41202#C837#Burkitt lymphoma	Chapter II Neoplasms	40	177974
41202#D133#Benign neoplasm: Other and unspecified parts of small intestine	Chapter II Neoplasms	40	297077
41202#D360#Benign neoplasm: Lymph nodes	Chapter II Neoplasms	40	297077
41202#D443#Neoplasm of uncertain or unknown behaviour: Pituitary gland	Chapter II Neoplasms	40	204341
20001#1007#nasal cavity cancer	Chapter II Neoplasms	40	373509
union#C062#Malignant neoplasm: Retromolar area	Chapter II Neoplasms	40	257903
union#C090#Malignant neoplasm: Tonsillar fossa	Chapter II Neoplasms	40	165589
union#C47#Malignant neoplasm of peripheral nerves and autonomic nervous system	Chapter II Neoplasms	40	257903
union#D444#Neoplasm of uncertain or unknown behaviour: Craniopharyngeal duct	Chapter II Neoplasms	40	257903
40006#D479#Neoplasm of uncertain or unknown behaviour of lymphoid haematopoietic and related tissue unspecified	Chapter II Neoplasms	39	318879
40006#C11#Malignant neoplasm of nasopharynx	Chapter II Neoplasms	39	318879
40011#8940#Mixed tumor malignant NOS	Chapter II Neoplasms	39	419348
40011#9970#Lymphoproliferative disorder NOS	Chapter II Neoplasms	39	419348
40001#C844#Peripheral T-cell lymphoma not elsewhere classified	Chapter II Neoplasms	39	220193
41202#C119#Malignant neoplasm: Nasopharynx unspecified	Chapter II Neoplasms	39	192117
41202#C139#Malignant neoplasm: Hypopharynx unspecified	Chapter II Neoplasms	39	173525
41202#C94#Other leukaemias of specified cell type	Chapter II Neoplasms	39	215171
union#C901#Plasma cell leukaemia	Chapter II Neoplasms	39	257903
union#D441#Neoplasm of uncertain or unknown behaviour: Adrenal gland	Chapter II Neoplasms	39	257903
40006#C153#Malignant neoplasm: Upper third of oesophagus	Chapter II Neoplasms	38	318879
[truncated: 11,386 more rows]

## Sheet: Studied Quantitative Phenotypes
FieldID	#Participants	Field	Path
48	418636	48#Waist circumference	Assessment Centre > Physical measures > Anthropometry > Body size measures
49	418590	49#Hip circumference	Assessment Centre > Physical measures > Anthropometry > Body size measures
50	418439	50#Standing height	Assessment Centre > Physical measures > Anthropometry > Body size measures
20015	418382	20015#Sitting height	Assessment Centre > Physical measures > Anthropometry > Body size measures
51	418382	51#Seated height	Assessment Centre > Physical measures > Anthropometry > Body size measures
21002	418147	21002#Weight	Assessment Centre > Physical measures > Anthropometry > Body size measures
21001	417990	21001#Body mass index (BMI)	Assessment Centre > Physical measures > Anthropometry > Body size measures
47	417659	47#Hand grip strength (right)	Assessment Centre > Physical measures > Hand grip strength
46	417630	46#Hand grip strength (left)	Assessment Centre > Physical measures > Hand grip strength
20023	416340	20023#Mean time to correctly identify matches	Assessment Centre > Cognitive function > Reaction time
23098	412035	23098#Weight	Assessment Centre > Physical measures > Anthropometry > Body composition by impedance
23102	412030	23102#Whole body water mass	Assessment Centre > Physical measures > Anthropometry > Body composition by impedance
23104	412026	23104#Body mass index (BMI)	Assessment Centre > Physical measures > Anthropometry > Body composition by impedance
23105	412018	23105#Basal metabolic rate	Assessment Centre > Physical measures > Anthropometry > Body composition by impedance
23107	412009	23107#Impedance of leg (right)	Assessment Centre > Physical measures > Anthropometry > Body composition by impedance
23108	412003	23108#Impedance of leg (left)	Assessment Centre > Physical measures > Anthropometry > Body composition by impedance
23111	412000	23111#Leg fat percentage (right)	Assessment Centre > Physical measures > Anthropometry > Body composition by impedance
23110	411997	23110#Impedance of arm (left)	Assessment Centre > Physical measures > Anthropometry > Body composition by impedance
23101	411995	23101#Whole body fat-free mass	Assessment Centre > Physical measures > Anthropometry > Body composition by impedance
23112	411995	23112#Leg fat mass (right)	Assessment Centre > Physical measures > Anthropometry > Body composition by impedance
23106	411985	23106#Impedance of whole body	Assessment Centre > Physical measures > Anthropometry > Body composition by impedance
23113	411984	23113#Leg fat-free mass (right)	Assessment Centre > Physical measures > Anthropometry > Body composition by impedance
23114	411983	23114#Leg predicted mass (right)	Assessment Centre > Physical measures > Anthropometry > Body composition by impedance
23109	411977	23109#Impedance of arm (right)	Assessment Centre > Physical measures > Anthropometry > Body composition by impedance
23115	411976	23115#Leg fat percentage (left)	Assessment Centre > Physical measures > Anthropometry > Body composition by impedance
23116	411974	23116#Leg fat mass (left)	Assessment Centre > Physical measures > Anthropometry > Body composition by impedance
23117	411957	23117#Leg fat-free mass (left)	Assessment Centre > Physical measures > Anthropometry > Body composition by impedance
23118	411951	23118#Leg predicted mass (left)	Assessment Centre > Physical measures > Anthropometry > Body composition by impedance
23119	411941	23119#Arm fat percentage (right)	Assessment Centre > Physical measures > Anthropometry > Body composition by impedance
23120	411911	23120#Arm fat mass (right)	Assessment Centre > Physical measures > Anthropometry > Body composition by impedance
23121	411905	23121#Arm fat-free mass (right)	Assessment Centre > Physical measures > Anthropometry > Body composition by impedance
23122	411898	23122#Arm predicted mass (right)	Assessment Centre > Physical measures > Anthropometry > Body composition by impedance
23123	411878	23123#Arm fat percentage (left)	Assessment Centre > Physical measures > Anthropometry > Body composition by impedance
23124	411843	23124#Arm fat mass (left)	Assessment Centre > Physical measures > Anthropometry > Body composition by impedance
23125	411833	23125#Arm fat-free mass (left)	Assessment Centre > Physical measures > Anthropometry > Body composition by impedance
23126	411818	23126#Arm predicted mass (left)	Assessment Centre > Physical measures > Anthropometry > Body composition by impedance
23099	411803	23099#Body fat percentage	Assessment Centre > Physical measures > Anthropometry > Body composition by impedance
23127	411778	23127#Trunk fat percentage	Assessment Centre > Physical measures > Anthropometry > Body composition by impedance
23128	411758	23128#Trunk fat mass	Assessment Centre > Physical measures > Anthropometry > Body composition by impedance
23129	411684	23129#Trunk fat-free mass	Assessment Centre > Physical measures > Anthropometry > Body composition by impedance
23130	411642	23130#Trunk predicted mass	Assessment Centre > Physical measures > Anthropometry > Body composition by impedance
23100	411370	23100#Whole body fat mass	Assessment Centre > Physical measures > Anthropometry > Body composition by impedance
30510	407506	30510#Creatinine (enzymatic) in urine	Biological samples > Urine assays
30010	407313	30010#Red blood cell (erythrocyte) count	Biological samples > Blood assays > Blood count
30020	407313	30020#Haemoglobin concentration	Biological samples > Blood assays > Blood count
30030	407313	30030#Haematocrit percentage	Biological samples > Blood assays > Blood count
30040	407311	30040#Mean corpuscular volume	Biological samples > Blood assays > Blood count
30070	407311	30070#Red blood cell (erythrocyte) distribution width	Biological samples > Blood assays > Blood count
30050	407310	30050#Mean corpuscular haemoglobin	Biological samples > Blood assays > Blood count
30080	407310	30080#Platelet count	Biological samples > Blood assays > Blood count
30000	407308	30000#White blood cell (leukocyte) count	Biological samples > Blood assays > Blood count
30060	407306	30060#Mean corpuscular haemoglobin concentration	Biological samples > Blood assays > Blood count
30090	407306	30090#Platelet crit	Biological samples > Blood assays > Blood count
30100	407305	30100#Mean platelet (thrombocyte) volume	Biological samples > Blood assays > Blood count
30110	407305	30110#Platelet distribution width	Biological samples > Blood assays > Blood count
22190	407185	22190#Unadjusted T/S ratio	Genomics > Telomeres
22191	407185	22191#Adjusted T/S ratio	Genomics > Telomeres
22192	407185	22192#Z-adjusted T/S log	Genomics > Telomeres
30530	406633	30530#Sodium in urine	Biological samples > Urine assays
30520	406632	30520#Potassium in urine	Biological samples > Urine assays
30180	406582	30180#Lymphocyte percentage	Biological samples > Blood assays > Blood count
30190	406582	30190#Monocyte percentage	Biological samples > Blood assays > Blood count
30200	406582	30200#Neutrophill percentage	Biological samples > Blood assays > Blood count
30210	406582	30210#Eosinophill percentage	Biological samples > Blood assays > Blood count
30220	406582	30220#Basophill percentage	Biological samples > Blood assays > Blood count
30120	406576	30120#Lymphocyte count	Biological samples > Blood assays > Blood count
30130	406576	30130#Monocyte count	Biological samples > Blood assays > Blood count
30140	406576	30140#Neutrophill count	Biological samples > Blood assays > Blood count
30150	406576	30150#Eosinophill count	Biological samples > Blood assays > Blood count
30270	400593	30270#Mean sphered cell volume	Biological samples > Blood assays > Blood count
30290	400593	30290#High light scatter reticulocyte percentage	Biological samples > Blood assays > Blood count
30240	400592	30240#Reticulocyte percentage	Biological samples > Blood assays > Blood count
30250	400592	30250#Reticulocyte count	Biological samples > Blood assays > Blood count
30260	400592	30260#Mean reticulocyte volume	Biological samples > Blood assays > Blood count
30280	400592	30280#Immature reticulocyte fraction	Biological samples > Blood assays > Blood count
30300	400592	30300#High light scatter reticulocyte count	Biological samples > Blood assays > Blood count
30750	400339	30750#Glycated haemoglobin (HbA1c)	Biological samples > Blood assays > Blood biochemistry
30610	400286	30610#Alkaline phosphatase	Biological samples > Blood assays > Blood biochemistry
30690	400277	30690#Cholesterol	Biological samples > Blood assays > Blood biochemistry
30720	400234	30720#Cystatin C	Biological samples > Blood assays > Blood biochemistry
30620	400127	30620#Alanine aminotransferase	Biological samples > Blood assays > Blood biochemistry
30700	400078	30700#Creatinine	Biological samples > Blood assays > Blood biochemistry
30730	400066	30730#Gamma glutamyltransferase	Biological samples > Blood assays > Blood biochemistry
30670	400002	30670#Urea	Biological samples > Blood assays > Blood biochemistry
30870	399959	30870#Triglycerides	Biological samples > Blood assays > Blood biochemistry
30880	399791	30880#Urate	Biological samples > Blood assays > Blood biochemistry
30780	399509	30780#LDL direct	Biological samples > Blood assays > Blood biochemistry
30710	399418	30710#C-reactive protein	Biological samples > Blood assays > Blood biochemistry
30650	398805	30650#Aspartate aminotransferase	Biological samples > Blood assays > Blood biochemistry
30840	398604	30840#Total bilirubin	Biological samples > Blood assays > Blood biochemistry
30640	398311	30640#Apolipoprotein B	Biological samples > Blood assays > Blood biochemistry
30770	398120	30770#IGF-1	Biological samples > Blood assays > Blood biochemistry
30897	398107	30897#Estimated sample dilution factor	Biological samples > Blood assays > Blood biochemistry > Blood biochemistry processing
102	395230	102#Pulse rate automated reading	Assessment Centre > Physical measures > Blood pressure
4079	395230	4079#Diastolic blood pressure automated reading	Assessment Centre > Physical measures > Blood pressure
4080	395226	4080#Systolic blood pressure automated reading	Assessment Centre > Physical measures > Blood pressure
30890	382687	30890#Vitamin D	Biological samples > Blood assays > Blood biochemistry
3062	382521	3062#Forced vital capacity (FVC)	Assessment Centre > Physical measures > Spirometry
3063	382521	3063#Forced expiratory volume in 1-second (FEV1)	Assessment Centre > Physical measures > Spirometry
3064	382521	3064#Peak expiratory flow (PEF)	Assessment Centre > Physical measures > Spirometry
41259	370200	41259#Records in HES inpatient main dataset	Health-related outcomes > Hospital inpatient > Record-level access
41234	369580	41234#Records in HES inpatient diagnoses dataset	Health-related outcomes > Hospital inpatient > Record-level access
41149	368557	41149#Records in HES inpatient operations dataset	Health-related outcomes > Hospital inpatient > Record-level access
30600	366538	30600#Albumin	Biological samples > Blood assays > Blood biochemistry
30680	366398	30680#Calcium	Biological samples > Blood assays > Blood biochemistry
30760	366365	30760#HDL cholesterol	Biological samples > Blood assays > Blood biochemistry
30860	366124	30860#Total protein	Biological samples > Blood assays > Blood biochemistry
30740	366103	30740#Glucose	Biological samples > Blood assays > Blood biochemistry
30810	365825	30810#Phosphate	Biological samples > Blood assays > Blood biochemistry
30630	364312	30630#Apolipoprotein A	Biological samples > Blood assays > Blood biochemistry
30830	362988	30830#SHBG	Biological samples > Blood assays > Blood biochemistry
30850	362587	30850#Testosterone	Biological samples > Blood assays > Blood biochemistry
2217	361049	2217#Age started wearing glasses or contact lenses	Assessment Centre > Touchscreen > Health and medical history > Eyesight
30660	340606	30660#Direct bilirubin	Biological samples > Blood assays > Blood biochemistry
20256	335313	20256#Inverted forced expiratory volume in 1-second (FEV1) Z-score	Assessment Centre > Physical measures > Spirometry
20257	335313	20257#Inverted forced vital capacity (FVC) Z-score	Assessment Centre > Physical measures > Spirometry
20258	335313	20258#Inverted FEV1/ FVC ratio Z-score	Assessment Centre > Physical measures > Spirometry
20010	330068	20010#Interpolated Year when operation took place	Assessment Centre > Verbal interview > Operations
20011	330068	20011#Interpolated Age of participant when operation took place	Assessment Centre > Verbal interview > Operations
41289	327735	41289#Records in HES inpatient psychiatric dataset	Health-related outcomes > Hospital inpatient > Record-level access
30790	318837	30790#Lipoprotein A	Biological samples > Blood assays > Blood biochemistry
20150	314910	20150#Forced expiratory volume in 1-second (FEV1) Best measure	Assessment Centre > Physical measures > Spirometry
20151	314910	20151#Forced vital capacity (FVC) Best measure	Assessment Centre > Physical measures > Spirometry
20008	310673	20008#Interpolated Year when non-cancer illness first diagnosed	Assessment Centre > Verbal interview > Medical conditions
20009	310673	20009#Interpolated Age of participant when non-cancer illness first diagnosed	Assessment Centre > Verbal interview > Medical conditions
20153	244964	20153#Forced expiratory volume in 1-second (FEV1) predicted	Assessment Centre > Physical measures > Spirometry
20154	244964	20154#Forced expiratory volume in 1-second (FEV1) predicted percentage	Assessment Centre > Physical measures > Spirometry
3143	239889	3143#Ankle spacing width	Assessment Centre > Physical measures > Bone-densitometry of heel
3146	239889	3146#Speed of sound through heel	Assessment Centre > Physical measures > Bone-densitometry of heel
3147	239889	3147#Heel quantitative ultrasound index (QUI) direct entry	Assessment Centre > Physical measures > Bone-densitometry of heel
78	239889	78#Heel bone mineral density (BMD) T-score automated	Assessment Centre > Physical measures > Bone-densitometry of heel
3144	239873	3144#Heel Broadband ultrasound attenuation direct entry	Assessment Centre > Physical measures > Bone-densitometry of heel
3148	239781	3148#Heel bone mineral density (BMD)	Assessment Centre > Physical measures > Bone-densitometry of heel
20022	237185	20022#Birth weight	Assessment Centre > Verbal interview > Early life factors
4194	138330	4194#Pulse rate	Assessment Centre > Physical measures > Arterial stiffness
4195	138330	4195#Pulse wave reflection index	Assessment Centre > Physical measures > Arterial stiffness
4196	138255	4196#Pulse wave peak to peak time	Assessment Centre > Physical measures > Arterial stiffness
21021	137898	21021#Pulse wave Arterial Stiffness index	Assessment Centre > Physical measures > Arterial stiffness
4233	133811	4233#Mean signal-to-noise ratio (SNR) (left)	Assessment Centre > Physical measures > Hearing test
4244	133765	4244#Mean signal-to-noise ratio (SNR) (right)	Assessment Centre > Physical measures > Hearing test
20019	133538	20019#Speech-reception-threshold (SRT) estimate (left)	Assessment Centre > Physical measures > Hearing test
20021	133473	20021#Speech-reception-threshold (SRT) estimate (right)	Assessment Centre > Physical measures > Hearing test
4100	133468	4100#Ankle spacing width (left)	Assessment Centre > Physical measures > Bone-densitometry of heel
4103	133468	4103#Speed of sound through heel (left)	Assessment Centre > Physical measures > Bone-densitometry of heel
4104	133468	4104#Heel quantitative ultrasound index (QUI) direct entry (left)	Assessment Centre > Physical measures > Bone-densitometry of heel
4106	133468	4106#Heel bone mineral density (BMD) T-score automated (left)	Assessment Centre > Physical measures > Bone-densitometry of heel
4101	133462	4101#Heel broadband ultrasound attenuation (left)	Assessment Centre > Physical measures > Bone-densitometry of heel
4119	133436	4119#Ankle spacing width (right)	Assessment Centre > Physical measures > Bone-densitometry of heel
4122	133436	4122#Speed of sound through heel (right)	Assessment Centre > Physical measures > Bone-densitometry of heel
4123	133436	4123#Heel quantitative ultrasound index (QUI) direct entry (right)	Assessment Centre > Physical measures > Bone-densitometry of heel
4125	133436	4125#Heel bone mineral density (BMD) T-score automated (right)	Assessment Centre > Physical measures > Bone-densitometry of heel
4120	133428	4120#Heel broadband ultrasound attenuation (right)	Assessment Centre > Physical measures > Bone-densitometry of heel
4105	133394	4105#Heel bone mineral density (BMD) (left)	Assessment Centre > Physical measures > Bone-densitometry of heel
4124	133362	4124#Heel bone mineral density (BMD) (right)	Assessment Centre > Physical measures > Bone-densitometry of heel
3581	130032	3581#Age at menopause (last menstrual period)	Assessment Centre > Touchscreen > Sex-specific factors > Female-specific factors
20161	129832	20161#Pack years of smoking	Assessment Centre > Touchscreen > Lifestyle and environment > Smoking
20162	129832	20162#Pack years adult smoking as proportion of life span exposed to smoking	Assessment Centre > Touchscreen > Lifestyle and environment > Smoking
30500	126820	30500#Microalbumin in urine	Biological samples > Urine assays
20159	102398	20159#Number of symbol digit matches made correctly	Online follow-up > Cognitive function online > Symbol digit substitution
2966	101170	2966#Age high blood pressure diagnosed	Assessment Centre > Touchscreen > Health and medical history > Medical conditions
23401	101137	23401#Total Cholesterol Minus HDL-C	Biological samples > Blood assays > NMR metabolomics
23402	101137	23402#Remnant Cholesterol (Non-HDL Non-LDL -Cholesterol)	Biological samples > Blood assays > NMR metabolomics
23404	101137	23404#Clinical LDL Cholesterol	Biological samples > Blood assays > NMR metabolomics
23408	101137	23408#Triglycerides in VLDL	Biological samples > Blood assays > NMR metabolomics
23409	101137	23409#Triglycerides in LDL	Biological samples > Blood assays > NMR metabolomics
23410	101137	23410#Triglycerides in HDL	Biological samples > Blood assays > NMR metabolomics
23412	101137	23412#Phospholipids in VLDL	Biological samples > Blood assays > NMR metabolomics
23413	101137	23413#Phospholipids in LDL	Biological samples > Blood assays > NMR metabolomics
23414	101137	23414#Phospholipids in HDL	Biological samples > Blood assays > NMR metabolomics
23416	101137	23416#Cholesteryl Esters in VLDL	Biological samples > Blood assays > NMR metabolomics
23417	101137	23417#Cholesteryl Esters in LDL	Biological samples > Blood assays > NMR metabolomics
23418	101137	23418#Cholesteryl Esters in HDL	Biological samples > Blood assays > NMR metabolomics
23420	101137	23420#Free Cholesterol in VLDL	Biological samples > Blood assays > NMR metabolomics
23421	101137	23421#Free Cholesterol in LDL	Biological samples > Blood assays > NMR metabolomics
23422	101137	23422#Free Cholesterol in HDL	Biological samples > Blood assays > NMR metabolomics
23424	101137	23424#Total Lipids in VLDL	Biological samples > Blood assays > NMR metabolomics
23425	101137	23425#Total Lipids in LDL	Biological samples > Blood assays > NMR metabolomics
23426	101137	23426#Total Lipids in HDL	Biological samples > Blood assays > NMR metabolomics
23428	101137	23428#Concentration of VLDL Particles	Biological samples > Blood assays > NMR metabolomics
23429	101137	23429#Concentration of LDL Particles	Biological samples > Blood assays > NMR metabolomics
23430	101137	23430#Concentration of HDL Particles	Biological samples > Blood assays > NMR metabolomics
23431	101137	23431#Average Diameter for VLDL Particles	Biological samples > Blood assays > NMR metabolomics
23432	101137	23432#Average Diameter for LDL Particles	Biological samples > Blood assays > NMR metabolomics
23433	101137	23433#Average Diameter for HDL Particles	Biological samples > Blood assays > NMR metabolomics
23481	101137	23481#Concentration of Chylomicrons and Extremely Large VLDL Particles	Biological samples > Blood assays > NMR metabolomics
23482	101137	23482#Total Lipids in Chylomicrons and Extremely Large VLDL	Biological samples > Blood assays > NMR metabolomics
23483	101137	23483#Phospholipids in Chylomicrons and Extremely Large VLDL	Biological samples > Blood assays > NMR metabolomics
23484	101137	23484#Cholesterol in Chylomicrons and Extremely Large VLDL	Biological samples > Blood assays > NMR metabolomics
23485	101137	23485#Cholesteryl Esters in Chylomicrons and Extremely Large VLDL	Biological samples > Blood assays > NMR metabolomics
23486	101137	23486#Free Cholesterol in Chylomicrons and Extremely Large VLDL	Biological samples > Blood assays > NMR metabolomics
23487	101137	23487#Triglycerides in Chylomicrons and Extremely Large VLDL	Biological samples > Blood assays > NMR metabolomics
23488	101137	23488#Concentration of Very Large VLDL Particles	Biological samples > Blood assays > NMR metabolomics
23489	101137	23489#Total Lipids in Very Large VLDL	Biological samples > Blood assays > NMR metabolomics
23490	101137	23490#Phospholipids in Very Large VLDL	Biological samples > Blood assays > NMR metabolomics
23491	101137	23491#Cholesterol in Very Large VLDL	Biological samples > Blood assays > NMR metabolomics
23492	101137	23492#Cholesteryl Esters in Very Large VLDL	Biological samples > Blood assays > NMR metabolomics
23493	101137	23493#Free Cholesterol in Very Large VLDL	Biological samples > Blood assays > NMR metabolomics
23494	101137	23494#Triglycerides in Very Large VLDL	Biological samples > Blood assays > NMR metabolomics
23495	101137	23495#Concentration of Large VLDL Particles	Biological samples > Blood assays > NMR metabolomics
23496	101137	23496#Total Lipids in Large VLDL	Biological samples > Blood assays > NMR metabolomics
23497	101137	23497#Phospholipids in Large VLDL	Biological samples > Blood assays > NMR metabolomics
23498	101137	23498#Cholesterol in Large VLDL	Biological samples > Blood assays > NMR metabolomics
23499	101137	23499#Cholesteryl Esters in Large VLDL	Biological samples > Blood assays > NMR metabolomics
23500	101137	23500#Free Cholesterol in Large VLDL	Biological samples > Blood assays > NMR metabolomics
23501	101137	23501#Triglycerides in Large VLDL	Biological samples > Blood assays > NMR metabolomics
23502	101137	23502#Concentration of Medium VLDL Particles	Biological samples > Blood assays > NMR metabolomics
23503	101137	23503#Total Lipids in Medium VLDL	Biological samples > Blood assays > NMR metabolomics
23504	101137	23504#Phospholipids in Medium VLDL	Biological samples > Blood assays > NMR metabolomics
23505	101137	23505#Cholesterol in Medium VLDL	Biological samples > Blood assays > NMR metabolomics
23506	101137	23506#Cholesteryl Esters in Medium VLDL	Biological samples > Blood assays > NMR metabolomics
23507	101137	23507#Free Cholesterol in Medium VLDL	Biological samples > Blood assays > NMR metabolomics
23508	101137	23508#Triglycerides in Medium VLDL	Biological samples > Blood assays > NMR metabolomics
23509	101137	23509#Concentration of Small VLDL Particles	Biological samples > Blood assays > NMR metabolomics
23510	101137	23510#Total Lipids in Small VLDL	Biological samples > Blood assays > NMR metabolomics
23511	101137	23511#Phospholipids in Small VLDL	Biological samples > Blood assays > NMR metabolomics
23512	101137	23512#Cholesterol in Small VLDL	Biological samples > Blood assays > NMR metabolomics
23513	101137	23513#Cholesteryl Esters in Small VLDL	Biological samples > Blood assays > NMR metabolomics
23514	101137	23514#Free Cholesterol in Small VLDL	Biological samples > Blood assays > NMR metabolomics
23515	101137	23515#Triglycerides in Small VLDL	Biological samples > Blood assays > NMR metabolomics
23516	101137	23516#Concentration of Very Small VLDL Particles	Biological samples > Blood assays > NMR metabolomics
23517	101137	23517#Total Lipids in Very Small VLDL	Biological samples > Blood assays > NMR metabolomics
23518	101137	23518#Phospholipids in Very Small VLDL	Biological samples > Blood assays > NMR metabolomics
23519	101137	23519#Cholesterol in Very Small VLDL	Biological samples > Blood assays > NMR metabolomics
23520	101137	23520#Cholesteryl Esters in Very Small VLDL	Biological samples > Blood assays > NMR metabolomics
23521	101137	23521#Free Cholesterol in Very Small VLDL	Biological samples > Blood assays > NMR metabolomics
23522	101137	23522#Triglycerides in Very Small VLDL	Biological samples > Blood assays > NMR metabolomics
23523	101137	23523#Concentration of IDL Particles	Biological samples > Blood assays > NMR metabolomics
23524	101137	23524#Total Lipids in IDL	Biological samples > Blood assays > NMR metabolomics
23525	101137	23525#Phospholipids in IDL	Biological samples > Blood assays > NMR metabolomics
23526	101137	23526#Cholesterol in IDL	Biological samples > Blood assays > NMR metabolomics
23527	101137	23527#Cholesteryl Esters in IDL	Biological samples > Blood assays > NMR metabolomics
23528	101137	23528#Free Cholesterol in IDL	Biological samples > Blood assays > NMR metabolomics
23529	101137	23529#Triglycerides in IDL	Biological samples > Blood assays > NMR metabolomics
23530	101137	23530#Concentration of Large LDL Particles	Biological samples > Blood assays > NMR metabolomics
23531	101137	23531#Total Lipids in Large LDL	Biological samples > Blood assays > NMR metabolomics
23532	101137	23532#Phospholipids in Large LDL	Biological samples > Blood assays > NMR metabolomics
23533	101137	23533#Cholesterol in Large LDL	Biological samples > Blood assays > NMR metabolomics
23534	101137	23534#Cholesteryl Esters in Large LDL	Biological samples > Blood assays > NMR metabolomics
23535	101137	23535#Free Cholesterol in Large LDL	Biological samples > Blood assays > NMR metabolomics
23536	101137	23536#Triglycerides in Large LDL	Biological samples > Blood assays > NMR metabolomics
23537	101137	23537#Concentration of Medium LDL Particles	Biological samples > Blood assays > NMR metabolomics
23538	101137	23538#Total Lipids in Medium LDL	Biological samples > Blood assays > NMR metabolomics
23539	101137	23539#Phospholipids in Medium LDL	Biological samples > Blood assays > NMR metabolomics
23540	101137	23540#Cholesterol in Medium LDL	Biological samples > Blood assays > NMR metabolomics
23541	101137	23541#Cholesteryl Esters in Medium LDL	Biological samples > Blood assays > NMR metabolomics
23542	101137	23542#Free Cholesterol in Medium LDL	Biological samples > Blood assays > NMR metabolomics
23543	101137	23543#Triglycerides in Medium LDL	Biological samples > Blood assays > NMR metabolomics
23544	101137	23544#Concentration of Small LDL Particles	Biological samples > Blood assays > NMR metabolomics
23545	101137	23545#Total Lipids in Small LDL	Biological samples > Blood assays > NMR metabolomics
23546	101137	23546#Phospholipids in Small LDL	Biological samples > Blood assays > NMR metabolomics
23547	101137	23547#Cholesterol in Small LDL	Biological samples > Blood assays > NMR metabolomics
23548	101137	23548#Cholesteryl Esters in Small LDL	Biological samples > Blood assays > NMR metabolomics
23549	101137	23549#Free Cholesterol in Small LDL	Biological samples > Blood assays > NMR metabolomics
23550	101137	23550#Triglycerides in Small LDL	Biological samples > Blood assays > NMR metabolomics
23551	101137	23551#Concentration of Very Large HDL Particles	Biological samples > Blood assays > NMR metabolomics
23552	101137	23552#Total Lipids in Very Large HDL	Biological samples > Blood assays > NMR metabolomics
23553	101137	23553#Phospholipids in Very Large HDL	Biological samples > Blood assays > NMR metabolomics
23554	101137	23554#Cholesterol in Very Large HDL	Biological samples > Blood assays > NMR metabolomics
23555	101137	23555#Cholesteryl Esters in Very Large HDL	Biological samples > Blood assays > NMR metabolomics
23556	101137	23556#Free Cholesterol in Very Large HDL	Biological samples > Blood assays > NMR metabolomics
23557	101137	23557#Triglycerides in Very Large HDL	Biological samples > Blood assays > NMR metabolomics
23558	101137	23558#Concentration of Large HDL Particles	Biological samples > Blood assays > NMR metabolomics
23559	101137	23559#Total Lipids in Large HDL	Biological samples > Blood assays > NMR metabolomics
23560	101137	23560#Phospholipids in Large HDL	Biological samples > Blood assays > NMR metabolomics
23561	101137	23561#Cholesterol in Large HDL	Biological samples > Blood assays > NMR metabolomics
23562	101137	23562#Cholesteryl Esters in Large HDL	Biological samples > Blood assays > NMR metabolomics
23563	101137	23563#Free Cholesterol in Large HDL	Biological samples > Blood assays > NMR metabolomics
23564	101137	23564#Triglycerides in Large HDL	Biological samples > Blood assays > NMR metabolomics
23565	101137	23565#Concentration of Medium HDL Particles	Biological samples > Blood assays > NMR metabolomics
23566	101137	23566#Total Lipids in Medium HDL	Biological samples > Blood assays > NMR metabolomics
23567	101137	23567#Phospholipids in Medium HDL	Biological samples > Blood assays > NMR metabolomics
23568	101137	23568#Cholesterol in Medium HDL	Biological samples > Blood assays > NMR metabolomics
23569	101137	23569#Cholesteryl Esters in Medium HDL	Biological samples > Blood assays > NMR metabolomics
23570	101137	23570#Free Cholesterol in Medium HDL	Biological samples > Blood assays > NMR metabolomics
23571	101137	23571#Triglycerides in Medium HDL	Biological samples > Blood assays > NMR metabolomics
23572	101137	23572#Concentration of Small HDL Particles	Biological samples > Blood assays > NMR metabolomics
23573	101137	23573#Total Lipids in Small HDL	Biological samples > Blood assays > NMR metabolomics
23574	101137	23574#Phospholipids in Small HDL	Biological samples > Blood assays > NMR metabolomics
23575	101137	23575#Cholesterol in Small HDL	Biological samples > Blood assays > NMR metabolomics
23576	101137	23576#Cholesteryl Esters in Small HDL	Biological samples > Blood assays > NMR metabolomics
23577	101137	23577#Free Cholesterol in Small HDL	Biological samples > Blood assays > NMR metabolomics
23578	101137	23578#Triglycerides in Small HDL	Biological samples > Blood assays > NMR metabolomics
23594	101137	23594#Phospholipids to Total Lipids in Medium VLDL percentage	Biological samples > Blood assays > NMR metabolomics
23595	101137	23595#Cholesterol to Total Lipids in Medium VLDL percentage	Biological samples > Blood assays > NMR metabolomics
23596	101137	23596#Cholesteryl Esters to Total Lipids in Medium VLDL percentage	Biological samples > Blood assays > NMR metabolomics
23597	101137	23597#Free Cholesterol to Total Lipids in Medium VLDL percentage	Biological samples > Blood assays > NMR metabolomics
23598	101137	23598#Triglycerides to Total Lipids in Medium VLDL percentage	Biological samples > Blood assays > NMR metabolomics
23599	101137	23599#Phospholipids to Total Lipids in Small VLDL percentage	Biological samples > Blood assays > NMR metabolomics
23600	101137	23600#Cholesterol to Total Lipids in Small VLDL percentage	Biological samples > Blood assays > NMR metabolomics
23601	101137	23601#Cholesteryl Esters to Total Lipids in Small VLDL percentage	Biological samples > Blood assays > NMR metabolomics
23602	101137	23602#Free Cholesterol to Total Lipids in Small VLDL percentage	Biological samples > Blood assays > NMR metabolomics
23603	101137	23603#Triglycerides to Total Lipids in Small VLDL percentage	Biological samples > Blood assays > NMR metabolomics
23604	101137	23604#Phospholipids to Total Lipids in Very Small VLDL percentage	Biological samples > Blood assays > NMR metabolomics
23605	101137	23605#Cholesterol to Total Lipids in Very Small VLDL percentage	Biological samples > Blood assays > NMR metabolomics
23606	101137	23606#Cholesteryl Esters to Total Lipids in Very Small VLDL percentage	Biological samples > Blood assays > NMR metabolomics
23607	101137	23607#Free Cholesterol to Total Lipids in Very Small VLDL percentage	Biological samples > Blood assays > NMR metabolomics
23608	101137	23608#Triglycerides to Total Lipids in Very Small VLDL percentage	Biological samples > Blood assays > NMR metabolomics
23609	101137	23609#Phospholipids to Total Lipids in IDL percentage	Biological samples > Blood assays > NMR metabolomics
23610	101137	23610#Cholesterol to Total Lipids in IDL percentage	Biological samples > Blood assays > NMR metabolomics
23611	101137	23611#Cholesteryl Esters to Total Lipids in IDL percentage	Biological samples > Blood assays > NMR metabolomics
23612	101137	23612#Free Cholesterol to Total Lipids in IDL percentage	Biological samples > Blood assays > NMR metabolomics
23613	101137	23613#Triglycerides to Total Lipids in IDL percentage	Biological samples > Blood assays > NMR metabolomics
23614	101137	23614#Phospholipids to Total Lipids in Large LDL percentage	Biological samples > Blood assays > NMR metabolomics
23615	101137	23615#Cholesterol to Total Lipids in Large LDL percentage	Biological samples > Blood assays > NMR metabolomics
23616	101137	23616#Cholesteryl Esters to Total Lipids in Large LDL percentage	Biological samples > Blood assays > NMR metabolomics
23617	101137	23617#Free Cholesterol to Total Lipids in Large LDL percentage	Biological samples > Blood assays > NMR metabolomics
23618	101137	23618#Triglycerides to Total Lipids in Large LDL percentage	Biological samples > Blood assays > NMR metabolomics
23619	101137	23619#Phospholipids to Total Lipids in Medium LDL percentage	Biological samples > Blood assays > NMR metabolomics
23620	101137	23620#Cholesterol to Total Lipids in Medium LDL percentage	Biological samples > Blood assays > NMR metabolomics
23621	101137	23621#Cholesteryl Esters to Total Lipids in Medium LDL percentage	Biological samples > Blood assays > NMR metabolomics
23622	101137	23622#Free Cholesterol to Total Lipids in Medium LDL percentage	Biological samples > Blood assays > NMR metabolomics
23623	101137	23623#Triglycerides to Total Lipids in Medium LDL percentage	Biological samples > Blood assays > NMR metabolomics
23624	101137	23624#Phospholipids to Total Lipids in Small LDL percentage	Biological samples > Blood assays > NMR metabolomics
23625	101137	23625#Cholesterol to Total Lipids in Small LDL percentage	Biological samples > Blood assays > NMR metabolomics
23626	101137	23626#Cholesteryl Esters to Total Lipids in Small LDL percentage	Biological samples > Blood assays > NMR metabolomics
23627	101137	23627#Free Cholesterol to Total Lipids in Small LDL percentage	Biological samples > Blood assays > NMR metabolomics
23628	101137	23628#Triglycerides to Total Lipids in Small LDL percentage	Biological samples > Blood assays > NMR metabolomics
23634	101137	23634#Phospholipids to Total Lipids in Large HDL percentage	Biological samples > Blood assays > NMR metabolomics
23635	101137	23635#Cholesterol to Total Lipids in Large HDL percentage	Biological samples > Blood assays > NMR metabolomics
23636	101137	23636#Cholesteryl Esters to Total Lipids in Large HDL percentage	Biological samples > Blood assays > NMR metabolomics
23637	101137	23637#Free Cholesterol to Total Lipids in Large HDL percentage	Biological samples > Blood assays > NMR metabolomics
23638	101137	23638#Triglycerides to Total Lipids in Large HDL percentage	Biological samples > Blood assays > NMR metabolomics
23639	101137	23639#Phospholipids to Total Lipids in Medium HDL percentage	Biological samples > Blood assays > NMR metabolomics
23640	101137	23640#Cholesterol to Total Lipids in Medium HDL percentage	Biological samples > Blood assays > NMR metabolomics
23641	101137	23641#Cholesteryl Esters to Total Lipids in Medium HDL percentage	Biological samples > Blood assays > NMR metabolomics
23642	101137	23642#Free Cholesterol to Total Lipids in Medium HDL percentage	Biological samples > Blood assays > NMR metabolomics
23643	101137	23643#Triglycerides to Total Lipids in Medium HDL percentage	Biological samples > Blood assays > NMR metabolomics
23644	101137	23644#Phospholipids to Total Lipids in Small HDL percentage	Biological samples > Blood assays > NMR metabolomics
23645	101137	23645#Cholesterol to Total Lipids in Small HDL percentage	Biological samples > Blood assays > NMR metabolomics
23646	101137	23646#Cholesteryl Esters to Total Lipids in Small HDL percentage	Biological samples > Blood assays > NMR metabolomics
23647	101137	23647#Free Cholesterol to Total Lipids in Small HDL percentage	Biological samples > Blood assays > NMR metabolomics
23648	101137	23648#Triglycerides to Total Lipids in Small HDL percentage	Biological samples > Blood assays > NMR metabolomics
23400	101137	23400#Total Cholesterol	Biological samples > Blood assays > NMR metabolomics
23403	101137	23403#VLDL Cholesterol	Biological samples > Blood assays > NMR metabolomics
23405	101137	23405#LDL Cholesterol	Biological samples > Blood assays > NMR metabolomics
23406	101137	23406#HDL Cholesterol	Biological samples > Blood assays > NMR metabolomics
23407	101137	23407#Total Triglycerides	Biological samples > Blood assays > NMR metabolomics
23411	101137	23411#Total Phospholipids in Lipoprotein Particles	Biological samples > Blood assays > NMR metabolomics
23415	101137	23415#Total Esterified Cholesterol	Biological samples > Blood assays > NMR metabolomics
23419	101137	23419#Total Free Cholesterol	Biological samples > Blood assays > NMR metabolomics
23423	101137	23423#Total Lipids in Lipoprotein Particles	Biological samples > Blood assays > NMR metabolomics
23427	101137	23427#Total Concentration of Lipoprotein Particles	Biological samples > Blood assays > NMR metabolomics
23439	101137	23439#Apolipoprotein B	Biological samples > Blood assays > NMR metabolomics
23440	101137	23440#Apolipoprotein A1	Biological samples > Blood assays > NMR metabolomics
23441	101137	23441#Apolipoprotein B to Apolipoprotein A1 ratio	Biological samples > Blood assays > NMR metabolomics
23480	101137	23480#Glycoprotein Acetyls	Biological samples > Blood assays > NMR metabolomics
23465	101134	23465#Isoleucine	Biological samples > Blood assays > NMR metabolomics
23476	101134	23476#Acetoacetate	Biological samples > Blood assays > NMR metabolomics
23477	101134	23477#Acetone	Biological samples > Blood assays > NMR metabolomics
23460	101133	23460#Alanine	Biological samples > Blood assays > NMR metabolomics
23466	101133	23466#Leucine	Biological samples > Blood assays > NMR metabolomics
23589	101127	23589#Phospholipids to Total Lipids in Large VLDL percentage	Biological samples > Blood assays > NMR metabolomics
23590	101127	23590#Cholesterol to Total Lipids in Large VLDL percentage	Biological samples > Blood assays > NMR metabolomics
23591	101127	23591#Cholesteryl Esters to Total Lipids in Large VLDL percentage	Biological samples > Blood assays > NMR metabolomics
23592	101127	23592#Free Cholesterol to Total Lipids in Large VLDL percentage	Biological samples > Blood assays > NMR metabolomics
23593	101127	23593#Triglycerides to Total Lipids in Large VLDL percentage	Biological samples > Blood assays > NMR metabolomics
23473	101124	23473#Citrate	Biological samples > Blood assays > NMR metabolomics
23479	101122	23479#Albumin	Biological samples > Blood assays > NMR metabolomics
23629	101112	23629#Phospholipids to Total Lipids in Very Large HDL percentage	Biological samples > Blood assays > NMR metabolomics
23630	101112	23630#Cholesterol to Total Lipids in Very Large HDL percentage	Biological samples > Blood assays > NMR metabolomics
23631	101112	23631#Cholesteryl Esters to Total Lipids in Very Large HDL percentage	Biological samples > Blood assays > NMR metabolomics
23632	101112	23632#Free Cholesterol to Total Lipids in Very Large HDL percentage	Biological samples > Blood assays > NMR metabolomics
23633	101112	23633#Triglycerides to Total Lipids in Very Large HDL percentage	Biological samples > Blood assays > NMR metabolomics
23467	101110	23467#Valine	Biological samples > Blood assays > NMR metabolomics
23464	101109	23464#Total Concentration of Branched-Chain Amino Acids (Leucine + Isoleucine + Valine)	Biological samples > Blood assays > NMR metabolomics
23475	101107	23475#Acetate	Biological samples > Blood assays > NMR metabolomics
23468	101089	23468#Phenylalanine	Biological samples > Blood assays > NMR metabolomics
23451	101066	23451#Omega-3 Fatty Acids to Total Fatty Acids percentage	Biological samples > Blood assays > NMR metabolomics
23452	101066	23452#Omega-6 Fatty Acids to Total Fatty Acids percentage	Biological samples > Blood assays > NMR metabolomics
23453	101066	23453#Polyunsaturated Fatty Acids to Total Fatty Acids percentage	Biological samples > Blood assays > NMR metabolomics
23454	101066	23454#Monounsaturated Fatty Acids to Total Fatty Acids percentage	Biological samples > Blood assays > NMR metabolomics
23455	101066	23455#Saturated Fatty Acids to Total Fatty Acids percentage	Biological samples > Blood assays > NMR metabolomics
23456	101066	23456#Linoleic Acid to Total Fatty Acids percentage	Biological samples > Blood assays > NMR metabolomics
23457	101066	23457#Docosahexaenoic Acid to Total Fatty Acids percentage	Biological samples > Blood assays > NMR metabolomics
23458	101066	23458#Polyunsaturated Fatty Acids to Monounsaturated Fatty Acids ratio	Biological samples > Blood assays > NMR metabolomics
23459	101066	23459#Omega-6 Fatty Acids to Omega-3 Fatty Acids ratio	Biological samples > Blood assays > NMR metabolomics
23434	101066	23434#Phosphoglycerides	Biological samples > Blood assays > NMR metabolomics
23435	101066	23435#Triglycerides to Phosphoglycerides ratio	Biological samples > Blood assays > NMR metabolomics
23436	101066	23436#Total Cholines	Biological samples > Blood assays > NMR metabolomics
23437	101066	23437#Phosphatidylcholines	Biological samples > Blood assays > NMR metabolomics
23438	101066	23438#Sphingomyelins	Biological samples > Blood assays > NMR metabolomics
23442	101066	23442#Total Fatty Acids	Biological samples > Blood assays > NMR metabolomics
23443	101066	23443#Degree of Unsaturation	Biological samples > Blood assays > NMR metabolomics
23444	101066	23444#Omega-3 Fatty Acids	Biological samples > Blood assays > NMR metabolomics
23445	101066	23445#Omega-6 Fatty Acids	Biological samples > Blood assays > NMR metabolomics
23446	101066	23446#Polyunsaturated Fatty Acids	Biological samples > Blood assays > NMR metabolomics
23447	101066	23447#Monounsaturated Fatty Acids	Biological samples > Blood assays > NMR metabolomics
23448	101066	23448#Saturated Fatty Acids	Biological samples > Blood assays > NMR metabolomics
23449	101066	23449#Linoleic Acid	Biological samples > Blood assays > NMR metabolomics
23450	101066	23450#Docosahexaenoic Acid	Biological samples > Blood assays > NMR metabolomics
23462	101048	23462#Glycine	Biological samples > Blood assays > NMR metabolomics
23469	100991	23469#Tyrosine	Biological samples > Blood assays > NMR metabolomics
23463	100977	23463#Histidine	Biological samples > Blood assays > NMR metabolomics
23470	100952	23470#Glucose	Biological samples > Blood assays > NMR metabolomics
23471	100894	23471#Lactate	Biological samples > Blood assays > NMR metabolomics
23461	100835	23461#Glutamine	Biological samples > Blood assays > NMR metabolomics
23472	100833	23472#Pyruvate	Biological samples > Blood assays > NMR metabolomics
23584	100324	23584#Phospholipids to Total Lipids in Very Large VLDL percentage	Biological samples > Blood assays > NMR metabolomics
23585	100324	23585#Cholesterol to Total Lipids in Very Large VLDL percentage	Biological samples > Blood assays > NMR metabolomics
23586	100324	23586#Cholesteryl Esters to Total Lipids in Very Large VLDL percentage	Biological samples > Blood assays > NMR metabolomics
23587	100324	23587#Free Cholesterol to Total Lipids in Very Large VLDL percentage	Biological samples > Blood assays > NMR metabolomics
23588	100324	23588#Triglycerides to Total Lipids in Very Large VLDL percentage	Biological samples > Blood assays > NMR metabolomics
23474	99806	23474#3-Hydroxybutyrate	Biological samples > Blood assays > NMR metabolomics
40008	99294	40008#Age at cancer diagnosis	Health-related outcomes > Cancer register
23579	98160	23579#Phospholipids to Total Lipids in Chylomicrons and Extremely Large VLDL percentage	Biological samples > Blood assays > NMR metabolomics
23580	98160	23580#Cholesterol to Total Lipids in Chylomicrons and Extremely Large VLDL percentage	Biological samples > Blood assays > NMR metabolomics
23581	98160	23581#Cholesteryl Esters to Total Lipids in Chylomicrons and Extremely Large VLDL percentage	Biological samples > Blood assays > NMR metabolomics
23582	98160	23582#Free Cholesterol to Total Lipids in Chylomicrons and Extremely Large VLDL percentage	Biological samples > Blood assays > NMR metabolomics
23583	98160	23583#Triglycerides to Total Lipids in Chylomicrons and Extremely Large VLDL percentage	Biological samples > Blood assays > NMR metabolomics
23478	96700	23478#Creatinine	Biological samples > Blood assays > NMR metabolomics
5079	93406	5079#logMAR in round (right)	Assessment Centre > Physical measures > Eye measures > Visual acuity
5078	93364	5078#logMAR in round (left)	Assessment Centre > Physical measures > Eye measures > Visual acuity
5201	92658	5201#logMAR final (right)	Assessment Centre > Physical measures > Eye measures > Visual acuity
5208	92619	5208#logMAR final (left)	Assessment Centre > Physical measures > Eye measures > Visual acuity
20261	91488	20261#avMSE	Assessment Centre > Physical measures > Eye measures > Visual acuity
5084	91124	5084#Spherical power (right)	Assessment Centre > Physical measures > Eye measures > Autorefraction
5087	91124	5087#Cylindrical power (right)	Assessment Centre > Physical measures > Eye measures > Autorefraction
5088	91124	5088#Astigmatism angle (right)	Assessment Centre > Physical measures > Eye measures > Autorefraction
5085	90828	5085#Spherical power (left)	Assessment Centre > Physical measures > Eye measures > Autorefraction
5086	90828	5086#Cylindrical power (left)	Assessment Centre > Physical measures > Eye measures > Autorefraction
5089	90828	5089#Astigmatism angle (left)	Assessment Centre > Physical measures > Eye measures > Autorefraction
20156	90156	20156#Duration to complete numeric path (trail #1)	Online follow-up > Cognitive function online > Trail making
20157	90154	20157#Duration to complete alphanumeric path (trail #2)	Online follow-up > Cognitive function online > Trail making
5254	89540	5254#Intra-ocular pressure corneal-compensated (right)	Assessment Centre > Physical measures > Eye measures > Intraocular pressure
5255	89540	5255#Intra-ocular pressure Goldmann-correlated (right)	Assessment Centre > Physical measures > Eye measures > Intraocular pressure
5256	89540	5256#Corneal hysteresis (right)	Assessment Centre > Physical measures > Eye measures > Intraocular pressure
5257	89540	5257#Corneal resistance factor (right)	Assessment Centre > Physical measures > Eye measures > Intraocular pressure
5262	89373	5262#Intra-ocular pressure corneal-compensated (left)	Assessment Centre > Physical measures > Eye measures > Intraocular pressure
5263	89373	5263#Intra-ocular pressure Goldmann-correlated (left)	Assessment Centre > Physical measures > Eye measures > Intraocular pressure
5264	89373	5264#Corneal hysteresis (left)	Assessment Centre > Physical measures > Eye measures > Intraocular pressure
5265	89373	5265#Corneal resistance factor (left)	Assessment Centre > Physical measures > Eye measures > Intraocular pressure
90012	89192	90012#Overall acceleration average	Additional exposures > Physical activity measurement > Acceleration averages
90087	89192	90087#No-wear time bias adjusted average acceleration	Additional exposures > Physical activity measurement > Acceleration averages
90088	89192	90088#No-wear time bias adjusted acceleration standard deviation	Additional exposures > Physical activity measurement > Acceleration averages
90089	89192	90089#No-wear time bias adjusted acceleration median	Additional exposures > Physical activity measurement > Acceleration averages
90091	89192	90091#No-wear time bias adjusted acceleration maximum	Additional exposures > Physical activity measurement > Acceleration averages
5099	88024	5099#3mm weak meridian (right)	Assessment Centre > Physical measures > Eye measures > Autorefraction
5100	88024	5100#3mm weak meridian angle (right)	Assessment Centre > Physical measures > Eye measures > Autorefraction
5107	88024	5107#3mm strong meridian angle (right)	Assessment Centre > Physical measures > Eye measures > Autorefraction
5116	88024	5116#3mm cylindrical power (right)	Assessment Centre > Physical measures > Eye measures > Autorefraction
5132	88024	5132#3mm strong meridian (right)	Assessment Centre > Physical measures > Eye measures > Autorefraction
5115	88014	5115#3mm cylindrical power angle (right)	Assessment Centre > Physical measures > Eye measures > Autorefraction
5096	88012	5096#3mm weak meridian (left)	Assessment Centre > Physical measures > Eye measures > Autorefraction
5103	88012	5103#3mm weak meridian angle (left)	Assessment Centre > Physical measures > Eye measures > Autorefraction
5104	88012	5104#3mm strong meridian angle (left)	Assessment Centre > Physical measures > Eye measures > Autorefraction
5119	88012	5119#3mm cylindrical power (left)	Assessment Centre > Physical measures > Eye measures > Autorefraction
5135	88012	5135#3mm strong meridian (left)	Assessment Centre > Physical measures > Eye measures > Autorefraction
5112	88001	5112#3mm cylindrical power angle (left)	Assessment Centre > Physical measures > Eye measures > Autorefraction
5160	86453	5160#3mm regularity index (right)	Assessment Centre > Physical measures > Eye measures > Autorefraction
5108	86429	5108#3mm asymmetry angle (right)	Assessment Centre > Physical measures > Eye measures > Autorefraction
5159	86429	5159#3mm asymmetry index (right)	Assessment Centre > Physical measures > Eye measures > Autorefraction
5163	86194	5163#3mm regularity index (left)	Assessment Centre > Physical measures > Eye measures > Autorefraction
5156	86182	5156#3mm asymmetry index (left)	Assessment Centre > Physical measures > Eye measures > Autorefraction
3761	83504	3761#Age hay fever rhinitis or eczema diagnosed	Assessment Centre > Touchscreen > Health and medical history > Medical conditions
5098	77285	5098#6mm weak meridian (right)	Assessment Centre > Physical measures > Eye measures > Autorefraction
5117	77285	5117#6mm cylindrical power (right)	Assessment Centre > Physical measures > Eye measures > Autorefraction
5097	76430	5097#6mm weak meridian (left)	Assessment Centre > Physical measures > Eye measures > Autorefraction
30800	63559	30800#Oestradiol	Biological samples > Blood assays > Blood biochemistry
5984	63012	5984#ECG load	Assessment Centre > Physical measures > ECG during exercise
5983	62932	5983#ECG heart rate	Assessment Centre > Physical measures > ECG during exercise
27801	53311	27801#Overall macular thickness (right)	Assessment Centre > Physical measures > Eye measures > Retinal optical coherence tomography > Derived OCT measures
27823	53311	27823#Overall average retinal pigment epithelium thickness (right)	Assessment Centre > Physical measures > Eye measures > Retinal optical coherence tomography > Derived OCT measures
27800	52937	27800#Overall macular thickness (left)	Assessment Centre > Physical measures > Eye measures > Retinal optical coherence tomography > Derived OCT measures
27822	52937	27822#Overall average retinal pigment epithelium thickness (left)	Assessment Centre > Physical measures > Eye measures > Retinal optical coherence tomography > Derived OCT measures
5161	48229	5161#6mm regularity index (right)	Assessment Centre > Physical measures > Eye measures > Autorefraction
5158	48153	5158#6mm asymmetry index (right)	Assessment Centre > Physical measures > Eye measures > Autorefraction
5162	47404	5162#6mm regularity index (left)	Assessment Centre > Physical measures > Eye measures > Autorefraction
5157	47380	5157#6mm asymmetry index (left)	Assessment Centre > Physical measures > Eye measures > Autorefraction
27851	46081	27851#Disc diameter after inverse rank normal transformation (left)	Assessment Centre > Physical measures > Eye measures > Retinal optical coherence tomography > Derived OCT measures
27853	46081	27853#Mean of vertical disc diameter (left)	Assessment Centre > Physical measures > Eye measures > Retinal optical coherence tomography > Derived OCT measures
27855	44673	27855#Vertical cup to disc ratio (VCDR) regressed and transformed (left)	Assessment Centre > Physical measures > Eye measures > Retinal optical coherence tomography > Derived OCT measures
27857	44673	27857#Vertical cup to disc ratio (VCDR) (left)	Assessment Centre > Physical measures > Eye measures > Retinal optical coherence tomography > Derived OCT measures
3786	42864	3786#Age asthma diagnosed	Assessment Centre > Touchscreen > Health and medical history > Medical conditions
22673	41957	22673#Minimum carotid IMT (intima-medial thickness) at 150 degrees	Assessment Centre > Physical measures > Carotid ultrasound
22674	41957	22674#Mean carotid IMT (intima-medial thickness) at 150 degrees	Assessment Centre > Physical measures > Carotid ultrasound
22675	41957	22675#Maximum carotid IMT (intima-medial thickness) at 150 degrees	Assessment Centre > Physical measures > Carotid ultrasound
22676	41871	22676#Minimum carotid IMT (intima-medial thickness) at 210 degrees	Assessment Centre > Physical measures > Carotid ultrasound
22677	41871	22677#Mean carotid IMT (intima-medial thickness) at 210 degrees	Assessment Centre > Physical measures > Carotid ultrasound
22678	41871	22678#Maximum carotid IMT (intima-medial thickness) at 210 degrees	Assessment Centre > Physical measures > Carotid ultrasound
22670	41774	22670#Minimum carotid IMT (intima-medial thickness) at 120 degrees	Assessment Centre > Physical measures > Carotid ultrasound
22671	41774	22671#Mean carotid IMT (intima-medial thickness) at 120 degrees	Assessment Centre > Physical measures > Carotid ultrasound
22672	41774	22672#Maximum carotid IMT (intima-medial thickness) at 120 degrees	Assessment Centre > Physical measures > Carotid ultrasound
22680	41569	22680#Mean carotid IMT (intima-medial thickness) at 240 degrees	Assessment Centre > Physical measures > Carotid ultrasound
22681	41569	22681#Maximum carotid IMT (intima-medial thickness) at 240 degrees	Assessment Centre > Physical measures > Carotid ultrasound
22679	41568	22679#Minimum carotid IMT (intima-medial thickness) at 240 degrees	Assessment Centre > Physical measures > Carotid ultrasound
12336	39171	12336#Ventricular rate	Assessment Centre > Physical measures > ECG at rest, 12-lead
12340	39164	12340#QRS duration	Assessment Centre > Physical measures > ECG at rest, 12-lead
12698	37717	12698#Diastolic brachial blood pressure	Assessment Centre > Imaging > Heart MRI > Pulse wave analysis
12697	37715	12697#Systolic brachial blood pressure	Assessment Centre > Imaging > Heart MRI > Pulse wave analysis
12679	37577	12679#Number of beats in waveform average for PWA	Assessment Centre > Imaging > Heart MRI > Pulse wave analysis
12681	37572	12681#Augmentation index for PWA	Assessment Centre > Imaging > Heart MRI > Pulse wave analysis
12673	37571	12673#Heart rate during PWA	Assessment Centre > Imaging > Heart MRI > Pulse wave analysis
12674	37365	12674#Systolic brachial blood pressure during PWA	Assessment Centre > Imaging > Heart MRI > Pulse wave analysis
12675	37365	12675#Diastolic brachial blood pressure during PWA	Assessment Centre > Imaging > Heart MRI > Pulse wave analysis
12677	37359	12677#Central systolic blood pressure during PWA	Assessment Centre > Imaging > Heart MRI > Pulse wave analysis
12687	37359	12687#Mean arterial pressure during PWA	Assessment Centre > Imaging > Heart MRI > Pulse wave analysis
12676	37355	12676#Peripheral pulse pressure during PWA	Assessment Centre > Imaging > Heart MRI > Pulse wave analysis
12678	37355	12678#Central pulse pressure during PWA	Assessment Centre > Imaging > Heart MRI > Pulse wave analysis
12680	37350	12680#Central augmentation pressure during PWA	Assessment Centre > Imaging > Heart MRI > Pulse wave analysis
12683	37278	12683#End systolic pressure during PWA	Assessment Centre > Imaging > Heart MRI > Pulse wave analysis
12685	37278	12685#Total peripheral resistance during PWA	Assessment Centre > Imaging > Heart MRI > Pulse wave analysis
12338	37062	12338#P duration	Assessment Centre > Physical measures > ECG at rest, 12-lead
25000	36933	25000#Volumetric scaling from T1 head image to standard space	Assessment Centre > Imaging > Brain MRI > T1 structural brain MRI
25009	36933	25009#Volume of brain grey+white matter (normalised for head size)	Assessment Centre > Imaging > Brain MRI > T1 structural brain MRI
25010	36933	25010#Volume of brain grey+white matter	Assessment Centre > Imaging > Brain MRI > T1 structural brain MRI
25731	36933	25731#Discrepancy between T1 brain image and standard-space brain template (linearly-aligned)	Assessment Centre > Imaging > Brain MRI > T1 structural brain MRI
25732	36933	25732#Discrepancy between T1 brain image and standard-space brain template (nonlinearly-aligned)	Assessment Centre > Imaging > Brain MRI > T1 structural brain MRI
25733	36933	25733#Amount of warping applied to non-linearly align T1 brain image to standard-space	Assessment Centre > Imaging > Brain MRI > T1 structural brain MRI
25734	36933	25734#Inverted signal-to-noise ratio in T1	Assessment Centre > Imaging > Brain MRI > T1 structural brain MRI
25735	36933	25735#Inverted contrast-to-noise ratio in T1	Assessment Centre > Imaging > Brain MRI > T1 structural brain MRI
25001	36933	25001#Volume of peripheral cortical grey matter (normalised for head size)	Assessment Centre > Imaging > Brain MRI > T1 structural brain MRI
25002	36933	25002#Volume of peripheral cortical grey matter	Assessment Centre > Imaging > Brain MRI > T1 structural brain MRI
25003	36933	25003#Volume of ventricular cerebrospinal fluid (normalised for head size)	Assessment Centre > Imaging > Brain MRI > T1 structural brain MRI
25004	36933	25004#Volume of ventricular cerebrospinal fluid	Assessment Centre > Imaging > Brain MRI > T1 structural brain MRI
25005	36933	25005#Volume of grey matter (normalised for head size)	Assessment Centre > Imaging > Brain MRI > T1 structural brain MRI
25006	36933	25006#Volume of grey matter	Assessment Centre > Imaging > Brain MRI > T1 structural brain MRI
25007	36933	25007#Volume of white matter (normalised for head size)	Assessment Centre > Imaging > Brain MRI > T1 structural brain MRI
25008	36933	25008#Volume of white matter	Assessment Centre > Imaging > Brain MRI > T1 structural brain MRI
25782	36929	25782#Volume of grey matter in Frontal Pole (left)	Assessment Centre > Imaging > Brain MRI > T1 structural brain MRI > Regional grey matter volumes (FAST)
25783	36929	25783#Volume of grey matter in Frontal Pole (right)	Assessment Centre > Imaging > Brain MRI > T1 structural brain MRI > Regional grey matter volumes (FAST)
25784	36929	25784#Volume of grey matter in Insular Cortex (left)	Assessment Centre > Imaging > Brain MRI > T1 structural brain MRI > Regional grey matter volumes (FAST)
25785	36929	25785#Volume of grey matter in Insular Cortex (right)	Assessment Centre > Imaging > Brain MRI > T1 structural brain MRI > Regional grey matter volumes (FAST)
25786	36929	25786#Volume of grey matter in Superior Frontal Gyrus (left)	Assessment Centre > Imaging > Brain MRI > T1 structural brain MRI > Regional grey matter volumes (FAST)
25787	36929	25787#Volume of grey matter in Superior Frontal Gyrus (right)	Assessment Centre > Imaging > Brain MRI > T1 structural brain MRI > Regional grey matter volumes (FAST)
25788	36929	25788#Volume of grey matter in Middle Frontal Gyrus (left)	Assessment Centre > Imaging > Brain MRI > T1 structural brain MRI > Regional grey matter volumes (FAST)
25789	36929	25789#Volume of grey matter in Middle Frontal Gyrus (right)	Assessment Centre > Imaging > Brain MRI > T1 structural brain MRI > Regional grey matter volumes (FAST)
25790	36929	25790#Volume of grey matter in Inferior Frontal Gyrus pars triangularis (left)	Assessment Centre > Imaging > Brain MRI > T1 structural brain MRI > Regional grey matter volumes (FAST)
25791	36929	25791#Volume of grey matter in Inferior Frontal Gyrus pars triangularis (right)	Assessment Centre > Imaging > Brain MRI > T1 structural brain MRI > Regional grey matter volumes (FAST)
25792	36929	25792#Volume of grey matter in Inferior Frontal Gyrus pars opercularis (left)	Assessment Centre > Imaging > Brain MRI > T1 structural brain MRI > Regional grey matter volumes (FAST)
25793	36929	25793#Volume of grey matter in Inferior Frontal Gyrus pars opercularis (right)	Assessment Centre > Imaging > Brain MRI > T1 structural brain MRI > Regional grey matter volumes (FAST)
25794	36929	25794#Volume of grey matter in Precentral Gyrus (left)	Assessment Centre > Imaging > Brain MRI > T1 structural brain MRI > Regional grey matter volumes (FAST)
25795	36929	25795#Volume of grey matter in Precentral Gyrus (right)	Assessment Centre > Imaging > Brain MRI > T1 structural brain MRI > Regional grey matter volumes (FAST)
25796	36929	25796#Volume of grey matter in Temporal Pole (left)	Assessment Centre > Imaging > Brain MRI > T1 structural brain MRI > Regional grey matter volumes (FAST)
25797	36929	25797#Volume of grey matter in Temporal Pole (right)	Assessment Centre > Imaging > Brain MRI > T1 structural brain MRI > Regional grey matter volumes (FAST)
25798	36929	25798#Volume of grey matter in Superior Temporal Gyrus anterior division (left)	Assessment Centre > Imaging > Brain MRI > T1 structural brain MRI > Regional grey matter volumes (FAST)
25799	36929	25799#Volume of grey matter in Superior Temporal Gyrus anterior division (right)	Assessment Centre > Imaging > Brain MRI > T1 structural brain MRI > Regional grey matter volumes (FAST)
25800	36929	25800#Volume of grey matter in Superior Temporal Gyrus posterior division (left)	Assessment Centre > Imaging > Brain MRI > T1 structural brain MRI > Regional grey matter volumes (FAST)
25801	36929	25801#Volume of grey matter in Superior Temporal Gyrus posterior division (right)	Assessment Centre > Imaging > Brain MRI > T1 structural brain MRI > Regional grey matter volumes (FAST)
25802	36929	25802#Volume of grey matter in Middle Temporal Gyrus anterior division (left)	Assessment Centre > Imaging > Brain MRI > T1 structural brain MRI > Regional grey matter volumes (FAST)
25803	36929	25803#Volume of grey matter in Middle Temporal Gyrus anterior division (right)	Assessment Centre > Imaging > Brain MRI > T1 structural brain MRI > Regional grey matter volumes (FAST)
25804	36929	25804#Volume of grey matter in Middle Temporal Gyrus posterior division (left)	Assessment Centre > Imaging > Brain MRI > T1 structural brain MRI > Regional grey matter volumes (FAST)
25805	36929	25805#Volume of grey matter in Middle Temporal Gyrus posterior division (right)	Assessment Centre > Imaging > Brain MRI > T1 structural brain MRI > Regional grey matter volumes (FAST)
25806	36929	25806#Volume of grey matter in Middle Temporal Gyrus temporooccipital part (left)	Assessment Centre > Imaging > Brain MRI > T1 structural brain MRI > Regional grey matter volumes (FAST)
25807	36929	25807#Volume of grey matter in Middle Temporal Gyrus temporooccipital part (right)	Assessment Centre > Imaging > Brain MRI > T1 structural brain MRI > Regional grey matter volumes (FAST)
25808	36929	25808#Volume of grey matter in Inferior Temporal Gyrus anterior division (left)	Assessment Centre > Imaging > Brain MRI > T1 structural brain MRI > Regional grey matter volumes (FAST)
25809	36929	25809#Volume of grey matter in Inferior Temporal Gyrus anterior division (right)	Assessment Centre > Imaging > Brain MRI > T1 structural brain MRI > Regional grey matter volumes (FAST)
25810	36929	25810#Volume of grey matter in Inferior Temporal Gyrus posterior division (left)	Assessment Centre > Imaging > Brain MRI > T1 structural brain MRI > Regional grey matter volumes (FAST)
25811	36929	25811#Volume of grey matter in Inferior Temporal Gyrus posterior division (right)	Assessment Centre > Imaging > Brain MRI > T1 structural brain MRI > Regional grey matter volumes (FAST)
25812	36929	25812#Volume of grey matter in Inferior Temporal Gyrus temporooccipital part (left)	Assessment Centre > Imaging > Brain MRI > T1 structural brain MRI > Regional grey matter volumes (FAST)
25813	36929	25813#Volume of grey matter in Inferior Temporal Gyrus temporooccipital part (right)	Assessment Centre > Imaging > Brain MRI > T1 structural brain MRI > Regional grey matter volumes (FAST)
25814	36929	25814#Volume of grey matter in Postcentral Gyrus (left)	Assessment Centre > Imaging > Brain MRI > T1 structural brain MRI > Regional grey matter volumes (FAST)
25815	36929	25815#Volume of grey matter in Postcentral Gyrus (right)	Assessment Centre > Imaging > Brain MRI > T1 structural brain MRI > Regional grey matter volumes (FAST)
25816	36929	25816#Volume of grey matter in Superior Parietal Lobule (left)	Assessment Centre > Imaging > Brain MRI > T1 structural brain MRI > Regional grey matter volumes (FAST)
25817	36929	25817#Volume of grey matter in Superior Parietal Lobule (right)	Assessment Centre > Imaging > Brain MRI > T1 structural brain MRI > Regional grey matter volumes (FAST)
25818	36929	25818#Volume of grey matter in Supramarginal Gyrus anterior division (left)	Assessment Centre > Imaging > Brain MRI > T1 structural brain MRI > Regional grey matter volumes (FAST)
25819	36929	25819#Volume of grey matter in Supramarginal Gyrus anterior division (right)	Assessment Centre > Imaging > Brain MRI > T1 structural brain MRI > Regional grey matter volumes (FAST)
25820	36929	25820#Volume of grey matter in Supramarginal Gyrus posterior division (left)	Assessment Centre > Imaging > Brain MRI > T1 structural brain MRI > Regional grey matter volumes (FAST)
25821	36929	25821#Volume of grey matter in Supramarginal Gyrus posterior division (right)	Assessment Centre > Imaging > Brain MRI > T1 structural brain MRI > Regional grey matter volumes (FAST)
25822	36929	25822#Volume of grey matter in Angular Gyrus (left)	Assessment Centre > Imaging > Brain MRI > T1 structural brain MRI > Regional grey matter volumes (FAST)
25823	36929	25823#Volume of grey matter in Angular Gyrus (right)	Assessment Centre > Imaging > Brain MRI > T1 structural brain MRI > Regional grey matter volumes (FAST)
25824	36929	25824#Volume of grey matter in Lateral Occipital Cortex superior division (left)	Assessment Centre > Imaging > Brain MRI > T1 structural brain MRI > Regional grey matter volumes (FAST)
25825	36929	25825#Volume of grey matter in Lateral Occipital Cortex superior division (right)	Assessment Centre > Imaging > Brain MRI > T1 structural brain MRI > Regional grey matter volumes (FAST)
25826	36929	25826#Volume of grey matter in Lateral Occipital Cortex inferior division (left)	Assessment Centre > Imaging > Brain MRI > T1 structural brain MRI > Regional grey matter volumes (FAST)
25827	36929	25827#Volume of grey matter in Lateral Occipital Cortex inferior division (right)	Assessment Centre > Imaging > Brain MRI > T1 structural brain MRI > Regional grey matter volumes (FAST)
25828	36929	25828#Volume of grey matter in Intracalcarine Cortex (left)	Assessment Centre > Imaging > Brain MRI > T1 structural brain MRI > Regional grey matter volumes (FAST)
25829	36929	25829#Volume of grey matter in Intracalcarine Cortex (right)	Assessment Centre > Imaging > Brain MRI > T1 structural brain MRI > Regional grey matter volumes (FAST)
25830	36929	25830#Volume of grey matter in Frontal Medial Cortex (left)	Assessment Centre > Imaging > Brain MRI > T1 structural brain MRI > Regional grey matter volumes (FAST)
25831	36929	25831#Volume of grey matter in Frontal Medial Cortex (right)	Assessment Centre > Imaging > Brain MRI > T1 structural brain MRI > Regional grey matter volumes (FAST)
25832	36929	25832#Volume of grey matter in Juxtapositional Lobule Cortex (formerly Supplementary Motor Cortex) (left)	Assessment Centre > Imaging > Brain MRI > T1 structural brain MRI > Regional grey matter volumes (FAST)
25833	36929	25833#Volume of grey matter in Juxtapositional Lobule Cortex (formerly Supplementary Motor Cortex) (right)	Assessment Centre > Imaging > Brain MRI > T1 structural brain MRI > Regional grey matter volumes (FAST)
25834	36929	25834#Volume of grey matter in Subcallosal Cortex (left)	Assessment Centre > Imaging > Brain MRI > T1 structural brain MRI > Regional grey matter volumes (FAST)
25835	36929	25835#Volume of grey matter in Subcallosal Cortex (right)	Assessment Centre > Imaging > Brain MRI > T1 structural brain MRI > Regional grey matter volumes (FAST)
25836	36929	25836#Volume of grey matter in Paracingulate Gyrus (left)	Assessment Centre > Imaging > Brain MRI > T1 structural brain MRI > Regional grey matter volumes (FAST)
25837	36929	25837#Volume of grey matter in Paracingulate Gyrus (right)	Assessment Centre > Imaging > Brain MRI > T1 structural brain MRI > Regional grey matter volumes (FAST)
25838	36929	25838#Volume of grey matter in Cingulate Gyrus anterior division (left)	Assessment Centre > Imaging > Brain MRI > T1 structural brain MRI > Regional grey matter volumes (FAST)
25839	36929	25839#Volume of grey matter in Cingulate Gyrus anterior division (right)	Assessment Centre > Imaging > Brain MRI > T1 structural brain MRI > Regional grey matter volumes (FAST)
25840	36929	25840#Volume of grey matter in Cingulate Gyrus posterior division (left)	Assessment Centre > Imaging > Brain MRI > T1 structural brain MRI > Regional grey matter volumes (FAST)
25841	36929	25841#Volume of grey matter in Cingulate Gyrus posterior division (right)	Assessment Centre > Imaging > Brain MRI > T1 structural brain MRI > Regional grey matter volumes (FAST)
25842	36929	25842#Volume of grey matter in Precuneous Cortex (left)	Assessment Centre > Imaging > Brain MRI > T1 structural brain MRI > Regional grey matter volumes (FAST)
25843	36929	25843#Volume of grey matter in Precuneous Cortex (right)	Assessment Centre > Imaging > Brain MRI > T1 structural brain MRI > Regional grey matter volumes (FAST)
25844	36929	25844#Volume of grey matter in Cuneal Cortex (left)	Assessment Centre > Imaging > Brain MRI > T1 structural brain MRI > Regional grey matter volumes (FAST)
25845	36929	25845#Volume of grey matter in Cuneal Cortex (right)	Assessment Centre > Imaging > Brain MRI > T1 structural brain MRI > Regional grey matter volumes (FAST)
25846	36929	25846#Volume of grey matter in Frontal Orbital Cortex (left)	Assessment Centre > Imaging > Brain MRI > T1 structural brain MRI > Regional grey matter volumes (FAST)
25847	36929	25847#Volume of grey matter in Frontal Orbital Cortex (right)	Assessment Centre > Imaging > Brain MRI > T1 structural brain MRI > Regional grey matter volumes (FAST)
25848	36929	25848#Volume of grey matter in Parahippocampal Gyrus anterior division (left)	Assessment Centre > Imaging > Brain MRI > T1 structural brain MRI > Regional grey matter volumes (FAST)
25849	36929	25849#Volume of grey matter in Parahippocampal Gyrus anterior division (right)	Assessment Centre > Imaging > Brain MRI > T1 structural brain MRI > Regional grey matter volumes (FAST)
25850	36929	25850#Volume of grey matter in Parahippocampal Gyrus posterior division (left)	Assessment Centre > Imaging > Brain MRI > T1 structural brain MRI > Regional grey matter volumes (FAST)
25851	36929	25851#Volume of grey matter in Parahippocampal Gyrus posterior division (right)	Assessment Centre > Imaging > Brain MRI > T1 structural brain MRI > Regional grey matter volumes (FAST)
25852	36929	25852#Volume of grey matter in Lingual Gyrus (left)	Assessment Centre > Imaging > Brain MRI > T1 structural brain MRI > Regional grey matter volumes (FAST)
25853	36929	25853#Volume of grey matter in Lingual Gyrus (right)	Assessment Centre > Imaging > Brain MRI > T1 structural brain MRI > Regional grey matter volumes (FAST)
25854	36929	25854#Volume of grey matter in Temporal Fusiform Cortex anterior division (left)	Assessment Centre > Imaging > Brain MRI > T1 structural brain MRI > Regional grey matter volumes (FAST)
25855	36929	25855#Volume of grey matter in Temporal Fusiform Cortex anterior division (right)	Assessment Centre > Imaging > Brain MRI > T1 structural brain MRI > Regional grey matter volumes (FAST)
25856	36929	25856#Volume of grey matter in Temporal Fusiform Cortex posterior division (left)	Assessment Centre > Imaging > Brain MRI > T1 structural brain MRI > Regional grey matter volumes (FAST)
25857	36929	25857#Volume of grey matter in Temporal Fusiform Cortex posterior division (right)	Assessment Centre > Imaging > Brain MRI > T1 structural brain MRI > Regional grey matter volumes (FAST)
25858	36929	25858#Volume of grey matter in Temporal Occipital Fusiform Cortex (left)	Assessment Centre > Imaging > Brain MRI > T1 structural brain MRI > Regional grey matter volumes (FAST)
25859	36929	25859#Volume of grey matter in Temporal Occipital Fusiform Cortex (right)	Assessment Centre > Imaging > Brain MRI > T1 structural brain MRI > Regional grey matter volumes (FAST)
25860	36929	25860#Volume of grey matter in Occipital Fusiform Gyrus (left)	Assessment Centre > Imaging > Brain MRI > T1 structural brain MRI > Regional grey matter volumes (FAST)
25861	36929	25861#Volume of grey matter in Occipital Fusiform Gyrus (right)	Assessment Centre > Imaging > Brain MRI > T1 structural brain MRI > Regional grey matter volumes (FAST)
25862	36929	25862#Volume of grey matter in Frontal Operculum Cortex (left)	Assessment Centre > Imaging > Brain MRI > T1 structural brain MRI > Regional grey matter volumes (FAST)
25863	36929	25863#Volume of grey matter in Frontal Operculum Cortex (right)	Assessment Centre > Imaging > Brain MRI > T1 structural brain MRI > Regional grey matter volumes (FAST)
25864	36929	25864#Volume of grey matter in Central Opercular Cortex (left)	Assessment Centre > Imaging > Brain MRI > T1 structural brain MRI > Regional grey matter volumes (FAST)
25865	36929	25865#Volume of grey matter in Central Opercular Cortex (right)	Assessment Centre > Imaging > Brain MRI > T1 structural brain MRI > Regional grey matter volumes (FAST)
25866	36929	25866#Volume of grey matter in Parietal Operculum Cortex (left)	Assessment Centre > Imaging > Brain MRI > T1 structural brain MRI > Regional grey matter volumes (FAST)
25867	36929	25867#Volume of grey matter in Parietal Operculum Cortex (right)	Assessment Centre > Imaging > Brain MRI > T1 structural brain MRI > Regional grey matter volumes (FAST)
25868	36929	25868#Volume of grey matter in Planum Polare (left)	Assessment Centre > Imaging > Brain MRI > T1 structural brain MRI > Regional grey matter volumes (FAST)
25869	36929	25869#Volume of grey matter in Planum Polare (right)	Assessment Centre > Imaging > Brain MRI > T1 structural brain MRI > Regional grey matter volumes (FAST)
25870	36929	25870#Volume of grey matter in Heschl's Gyrus (includes H1 and H2) (left)	Assessment Centre > Imaging > Brain MRI > T1 structural brain MRI > Regional grey matter volumes (FAST)
25871	36929	25871#Volume of grey matter in Heschl's Gyrus (includes H1 and H2) (right)	Assessment Centre > Imaging > Brain MRI > T1 structural brain MRI > Regional grey matter volumes (FAST)
25872	36929	25872#Volume of grey matter in Planum Temporale (left)	Assessment Centre > Imaging > Brain MRI > T1 structural brain MRI > Regional grey matter volumes (FAST)
25873	36929	25873#Volume of grey matter in Planum Temporale (right)	Assessment Centre > Imaging > Brain MRI > T1 structural brain MRI > Regional grey matter volumes (FAST)
25874	36929	25874#Volume of grey matter in Supracalcarine Cortex (left)	Assessment Centre > Imaging > Brain MRI > T1 structural brain MRI > Regional grey matter volumes (FAST)
25875	36929	25875#Volume of grey matter in Supracalcarine Cortex (right)	Assessment Centre > Imaging > Brain MRI > T1 structural brain MRI > Regional grey matter volumes (FAST)
25876	36929	25876#Volume of grey matter in Occipital Pole (left)	Assessment Centre > Imaging > Brain MRI > T1 structural brain MRI > Regional grey matter volumes (FAST)
25877	36929	25877#Volume of grey matter in Occipital Pole (right)	Assessment Centre > Imaging > Brain MRI > T1 structural brain MRI > Regional grey matter volumes (FAST)
25878	36929	25878#Volume of grey matter in Thalamus (left)	Assessment Centre > Imaging > Brain MRI > T1 structural brain MRI > Regional grey matter volumes (FAST)
25879	36929	25879#Volume of grey matter in Thalamus (right)	Assessment Centre > Imaging > Brain MRI > T1 structural brain MRI > Regional grey matter volumes (FAST)
25880	36929	25880#Volume of grey matter in Caudate (left)	Assessment Centre > Imaging > Brain MRI > T1 structural brain MRI > Regional grey matter volumes (FAST)
25881	36929	25881#Volume of grey matter in Caudate (right)	Assessment Centre > Imaging > Brain MRI > T1 structural brain MRI > Regional grey matter volumes (FAST)
25882	36929	25882#Volume of grey matter in Putamen (left)	Assessment Centre > Imaging > Brain MRI > T1 structural brain MRI > Regional grey matter volumes (FAST)
25883	36929	25883#Volume of grey matter in Putamen (right)	Assessment Centre > Imaging > Brain MRI > T1 structural brain MRI > Regional grey matter volumes (FAST)
25884	36929	25884#Volume of grey matter in Pallidum (left)	Assessment Centre > Imaging > Brain MRI > T1 structural brain MRI > Regional grey matter volumes (FAST)
25885	36929	25885#Volume of grey matter in Pallidum (right)	Assessment Centre > Imaging > Brain MRI > T1 structural brain MRI > Regional grey matter volumes (FAST)
25886	36929	25886#Volume of grey matter in Hippocampus (left)	Assessment Centre > Imaging > Brain MRI > T1 structural brain MRI > Regional grey matter volumes (FAST)
25887	36929	25887#Volume of grey matter in Hippocampus (right)	Assessment Centre > Imaging > Brain MRI > T1 structural brain MRI > Regional grey matter volumes (FAST)
25888	36929	25888#Volume of grey matter in Amygdala (left)	Assessment Centre > Imaging > Brain MRI > T1 structural brain MRI > Regional grey matter volumes (FAST)
25889	36929	25889#Volume of grey matter in Amygdala (right)	Assessment Centre > Imaging > Brain MRI > T1 structural brain MRI > Regional grey matter volumes (FAST)
25890	36929	25890#Volume of grey matter in Ventral Striatum (left)	Assessment Centre > Imaging > Brain MRI > T1 structural brain MRI > Regional grey matter volumes (FAST)
25891	36929	25891#Volume of grey matter in Ventral Striatum (right)	Assessment Centre > Imaging > Brain MRI > T1 structural brain MRI > Regional grey matter volumes (FAST)
25892	36929	25892#Volume of grey matter in Brain-Stem	Assessment Centre > Imaging > Brain MRI > T1 structural brain MRI > Regional grey matter volumes (FAST)
25893	36929	25893#Volume of grey matter in I-IV Cerebellum (left)	Assessment Centre > Imaging > Brain MRI > T1 structural brain MRI > Regional grey matter volumes (FAST)
25894	36929	25894#Volume of grey matter in I-IV Cerebellum (right)	Assessment Centre > Imaging > Brain MRI > T1 structural brain MRI > Regional grey matter volumes (FAST)
25895	36929	25895#Volume of grey matter in V Cerebellum (left)	Assessment Centre > Imaging > Brain MRI > T1 structural brain MRI > Regional grey matter volumes (FAST)
25896	36929	25896#Volume of grey matter in V Cerebellum (right)	Assessment Centre > Imaging > Brain MRI > T1 structural brain MRI > Regional grey matter volumes (FAST)
25897	36929	25897#Volume of grey matter in VI Cerebellum (left)	Assessment Centre > Imaging > Brain MRI > T1 structural brain MRI > Regional grey matter volumes (FAST)
25898	36929	25898#Volume of grey matter in VI Cerebellum (vermis)	Assessment Centre > Imaging > Brain MRI > T1 structural brain MRI > Regional grey matter volumes (FAST)
25899	36929	25899#Volume of grey matter in VI Cerebellum (right)	Assessment Centre > Imaging > Brain MRI > T1 structural brain MRI > Regional grey matter volumes (FAST)
25900	36929	25900#Volume of grey matter in Crus I Cerebellum (left)	Assessment Centre > Imaging > Brain MRI > T1 structural brain MRI > Regional grey matter volumes (FAST)
25901	36929	25901#Volume of grey matter in Crus I Cerebellum (vermis)	Assessment Centre > Imaging > Brain MRI > T1 structural brain MRI > Regional grey matter volumes (FAST)
25902	36929	25902#Volume of grey matter in Crus I Cerebellum (right)	Assessment Centre > Imaging > Brain MRI > T1 structural brain MRI > Regional grey matter volumes (FAST)
25903	36929	25903#Volume of grey matter in Crus II Cerebellum (left)	Assessment Centre > Imaging > Brain MRI > T1 structural brain MRI > Regional grey matter volumes (FAST)
25904	36929	25904#Volume of grey matter in Crus II Cerebellum (vermis)	Assessment Centre > Imaging > Brain MRI > T1 structural brain MRI > Regional grey matter volumes (FAST)
25905	36929	25905#Volume of grey matter in Crus II Cerebellum (right)	Assessment Centre > Imaging > Brain MRI > T1 structural brain MRI > Regional grey matter volumes (FAST)
25906	36929	25906#Volume of grey matter in VIIb Cerebellum (left)	Assessment Centre > Imaging > Brain MRI > T1 structural brain MRI > Regional grey matter volumes (FAST)
25907	36929	25907#Volume of grey matter in VIIb Cerebellum (vermis)	Assessment Centre > Imaging > Brain MRI > T1 structural brain MRI > Regional grey matter volumes (FAST)
25908	36929	25908#Volume of grey matter in VIIb Cerebellum (right)	Assessment Centre > Imaging > Brain MRI > T1 structural brain MRI > Regional grey matter volumes (FAST)
25909	36929	25909#Volume of grey matter in VIIIa Cerebellum (left)	Assessment Centre > Imaging > Brain MRI > T1 structural brain MRI > Regional grey matter volumes (FAST)
25910	36929	25910#Volume of grey matter in VIIIa Cerebellum (vermis)	Assessment Centre > Imaging > Brain MRI > T1 structural brain MRI > Regional grey matter volumes (FAST)
25911	36929	25911#Volume of grey matter in VIIIa Cerebellum (right)	Assessment Centre > Imaging > Brain MRI > T1 structural brain MRI > Regional grey matter volumes (FAST)
25912	36929	25912#Volume of grey matter in VIIIb Cerebellum (left)	Assessment Centre > Imaging > Brain MRI > T1 structural brain MRI > Regional grey matter volumes (FAST)
25913	36929	25913#Volume of grey matter in VIIIb Cerebellum (vermis)	Assessment Centre > Imaging > Brain MRI > T1 structural brain MRI > Regional grey matter volumes (FAST)
25914	36929	25914#Volume of grey matter in VIIIb Cerebellum (right)	Assessment Centre > Imaging > Brain MRI > T1 structural brain MRI > Regional grey matter volumes (FAST)
25915	36929	25915#Volume of grey matter in IX Cerebellum (left)	Assessment Centre > Imaging > Brain MRI > T1 structural brain MRI > Regional grey matter volumes (FAST)
25916	36929	25916#Volume of grey matter in IX Cerebellum (vermis)	Assessment Centre > Imaging > Brain MRI > T1 structural brain MRI > Regional grey matter volumes (FAST)
25917	36929	25917#Volume of grey matter in IX Cerebellum (right)	Assessment Centre > Imaging > Brain MRI > T1 structural brain MRI > Regional grey matter volumes (FAST)
25918	36929	25918#Volume of grey matter in X Cerebellum (left)	Assessment Centre > Imaging > Brain MRI > T1 structural brain MRI > Regional grey matter volumes (FAST)
25919	36929	25919#Volume of grey matter in X Cerebellum (vermis)	Assessment Centre > Imaging > Brain MRI > T1 structural brain MRI > Regional grey matter volumes (FAST)
25920	36929	25920#Volume of grey matter in X Cerebellum (right)	Assessment Centre > Imaging > Brain MRI > T1 structural brain MRI > Regional grey matter volumes (FAST)
25025	36920	25025#Volume of brain stem + 4th ventricle	Assessment Centre > Imaging > Brain MRI > T1 structural brain MRI
25011	36920	25011#Volume of thalamus (left)	Assessment Centre > Imaging > Brain MRI > T1 structural brain MRI > Subcortical volumes (FIRST)
25012	36920	25012#Volume of thalamus (right)	Assessment Centre > Imaging > Brain MRI > T1 structural brain MRI > Subcortical volumes (FIRST)
25013	36920	25013#Volume of caudate (left)	Assessment Centre > Imaging > Brain MRI > T1 structural brain MRI > Subcortical volumes (FIRST)
25014	36920	25014#Volume of caudate (right)	Assessment Centre > Imaging > Brain MRI > T1 structural brain MRI > Subcortical volumes (FIRST)
25015	36920	25015#Volume of putamen (left)	Assessment Centre > Imaging > Brain MRI > T1 structural brain MRI > Subcortical volumes (FIRST)
25016	36920	25016#Volume of putamen (right)	Assessment Centre > Imaging > Brain MRI > T1 structural brain MRI > Subcortical volumes (FIRST)
25017	36920	25017#Volume of pallidum (left)	Assessment Centre > Imaging > Brain MRI > T1 structural brain MRI > Subcortical volumes (FIRST)
25018	36920	25018#Volume of pallidum (right)	Assessment Centre > Imaging > Brain MRI > T1 structural brain MRI > Subcortical volumes (FIRST)
25019	36920	25019#Volume of hippocampus (left)	Assessment Centre > Imaging > Brain MRI > T1 structural brain MRI > Subcortical volumes (FIRST)
25020	36920	25020#Volume of hippocampus (right)	Assessment Centre > Imaging > Brain MRI > T1 structural brain MRI > Subcortical volumes (FIRST)
25021	36920	25021#Volume of amygdala (left)	Assessment Centre > Imaging > Brain MRI > T1 structural brain MRI > Subcortical volumes (FIRST)
25022	36920	25022#Volume of amygdala (right)	Assessment Centre > Imaging > Brain MRI > T1 structural brain MRI > Subcortical volumes (FIRST)
25023	36920	25023#Volume of accumbens (left)	Assessment Centre > Imaging > Brain MRI > T1 structural brain MRI > Subcortical volumes (FIRST)
25024	36920	25024#Volume of accumbens (right)	Assessment Centre > Imaging > Brain MRI > T1 structural brain MRI > Subcortical volumes (FIRST)
77	36884	77#Heel bone ultrasound T-score manual entry	Assessment Centre > Physical measures > Bone-densitometry of heel
12686	36749	12686#Stroke volume during PWA	Assessment Centre > Imaging > Heart MRI > Pulse wave analysis
12682	36745	12682#Cardiac output during PWA	Assessment Centre > Imaging > Heart MRI > Pulse wave analysis
12684	36713	12684#End systolic pressure index during PWA	Assessment Centre > Imaging > Heart MRI > Pulse wave analysis
25781	35736	25781#Total volume of white matter hyperintensities (from T1 and T2_FLAIR images)	Assessment Centre > Imaging > Brain MRI > T2-weighted brain MRI
30820	35570	30820#Rheumatoid factor	Biological samples > Blood assays > Blood biochemistry
20006	35544	20006#Interpolated Year when cancer first diagnosed	Assessment Centre > Verbal interview > Medical conditions
20007	35544	20007#Interpolated Age of participant when cancer first diagnosed	Assessment Centre > Verbal interview > Medical conditions
25741	35380	25741#Mean rfMRI head motion averaged across space and time points	Assessment Centre > Imaging > Brain MRI > Resting functional brain MRI
25743	35380	25743#Inverted temporal signal-to-noise ratio in pre-processed rfMRI	Assessment Centre > Imaging > Brain MRI > Resting functional brain MRI
25744	35379	25744#Inverted temporal signal-to-noise ratio in artefact-cleaned pre-processed rfMRI	Assessment Centre > Imaging > Brain MRI > Resting functional brain MRI
23295	35238	23295#Femur troch BMD (bone mineral density) (left)	Assessment Centre > Imaging > DXA assessment > Bone size, mineral and density by DXA
23297	35238	23297#Femur wards BMD (bone mineral density) (left)	Assessment Centre > Imaging > DXA assessment > Bone size, mineral and density by DXA
23299	35238	23299#Femur neck BMD (bone mineral density) (left)	Assessment Centre > Imaging > DXA assessment > Bone size, mineral and density by DXA
23300	35217	23300#Femur neck BMD (bone mineral density) T-score (left)	Assessment Centre > Imaging > DXA assessment > Bone size, mineral and density by DXA
23301	35213	23301#Femur wards BMD (bone mineral density) T-score (left)	Assessment Centre > Imaging > DXA assessment > Bone size, mineral and density by DXA
23298	35210	23298#Femur troch BMD (bone mineral density) T-score (left)	Assessment Centre > Imaging > DXA assessment > Bone size, mineral and density by DXA
23247	35205	23247#Android tissue fat percentage	Assessment Centre > Imaging > DXA assessment > Body composition by DXA
23248	35205	23248#Android total mass	Assessment Centre > Imaging > DXA assessment > Body composition by DXA
23259	35205	23259#Arms tissue fat percentage	Assessment Centre > Imaging > DXA assessment > Body composition by DXA
23260	35205	23260#Arms total mass	Assessment Centre > Imaging > DXA assessment > Body composition by DXA
23224	35205	23224#Arms BMC (bone mineral content)	Assessment Centre > Imaging > DXA assessment > Bone size, mineral and density by DXA
23225	35205	23225#Arms BMD (bone mineral density)	Assessment Centre > Imaging > DXA assessment > Bone size, mineral and density by DXA
23226	35205	23226#Head BMD (bone mineral density)	Assessment Centre > Imaging > DXA assessment > Bone size, mineral and density by DXA
23233	35205	23233#Ribs BMD (bone mineral density)	Assessment Centre > Imaging > DXA assessment > Bone size, mineral and density by DXA
23234	35205	23234#Spine BMD (bone mineral density)	Assessment Centre > Imaging > DXA assessment > Bone size, mineral and density by DXA
23304	35205	23304#Trunk bone area	Assessment Centre > Imaging > DXA assessment > Bone size, mineral and density by DXA
23305	35205	23305#Head bone area	Assessment Centre > Imaging > DXA assessment > Bone size, mineral and density by DXA
23307	35205	23307#Pelvis bone area	Assessment Centre > Imaging > DXA assessment > Bone size, mineral and density by DXA
23309	35205	23309#Ribs bone area	Assessment Centre > Imaging > DXA assessment > Bone size, mineral and density by DXA
23310	35205	23310#Ribs BMC (bone mineral content)	Assessment Centre > Imaging > DXA assessment > Bone size, mineral and density by DXA
23311	35205	23311#Spine bone area	Assessment Centre > Imaging > DXA assessment > Bone size, mineral and density by DXA
23312	35205	23312#Spine BMC (bone mineral content)	Assessment Centre > Imaging > DXA assessment > Bone size, mineral and density by DXA
23317	35205	23317#Arms combined bone area	Assessment Centre > Imaging > DXA assessment > Bone size, mineral and density by DXA
23318	35205	23318#Legs combined bone area	Assessment Centre > Imaging > DXA assessment > Bone size, mineral and density by DXA
23264	35204	23264#Gynoid tissue fat percentage	Assessment Centre > Imaging > DXA assessment > Body composition by DXA
23265	35204	23265#Gynoid total mass	Assessment Centre > Imaging > DXA assessment > Body composition by DXA
23276	35204	23276#Legs tissue fat percentage	Assessment Centre > Imaging > DXA assessment > Body composition by DXA
23277	35204	23277#Legs total mass	Assessment Centre > Imaging > DXA assessment > Body composition by DXA
23281	35204	23281#Total tissue fat percentage	Assessment Centre > Imaging > DXA assessment > Body composition by DXA
23283	35204	23283#Total mass	Assessment Centre > Imaging > DXA assessment > Body composition by DXA
23286	35204	23286#Trunk tissue fat percentage	Assessment Centre > Imaging > DXA assessment > Body composition by DXA
23287	35204	23287#Trunk total mass	Assessment Centre > Imaging > DXA assessment > Body composition by DXA
23230	35204	23230#Legs BMC (bone mineral content)	Assessment Centre > Imaging > DXA assessment > Bone size, mineral and density by DXA
23231	35204	23231#Legs BMD (bone mineral density)	Assessment Centre > Imaging > DXA assessment > Bone size, mineral and density by DXA
23232	35204	23232#Pelvis BMD (bone mineral density)	Assessment Centre > Imaging > DXA assessment > Bone size, mineral and density by DXA
23235	35204	23235#Total BMC (bone mineral content)	Assessment Centre > Imaging > DXA assessment > Bone size, mineral and density by DXA
23236	35204	23236#Total BMD (bone mineral density)	Assessment Centre > Imaging > DXA assessment > Bone size, mineral and density by DXA
23240	35204	23240#Trunk BMC (bone mineral content)	Assessment Centre > Imaging > DXA assessment > Bone size, mineral and density by DXA
23241	35204	23241#Trunk BMD (bone mineral density)	Assessment Centre > Imaging > DXA assessment > Bone size, mineral and density by DXA
23308	35204	23308#Pelvis BMC (bone mineral content)	Assessment Centre > Imaging > DXA assessment > Bone size, mineral and density by DXA
23325	35189	23325#Femur neck bone area (left)	Assessment Centre > Imaging > DXA assessment > Bone size, mineral and density by DXA
23327	35189	23327#Femur neck BMC (bone mineral content) (left)	Assessment Centre > Imaging > DXA assessment > Bone size, mineral and density by DXA
23337	35189	23337#Femur troch bone area (left)	Assessment Centre > Imaging > DXA assessment > Bone size, mineral and density by DXA
23339	35189	23339#Femur troch BMC (bone mineral content) (left)	Assessment Centre > Imaging > DXA assessment > Bone size, mineral and density by DXA
23341	35189	23341#Femur wards bone area (left)	Assessment Centre > Imaging > DXA assessment > Bone size, mineral and density by DXA
23343	35189	23343#Femur wards BMC (bone mineral content) (left)	Assessment Centre > Imaging > DXA assessment > Bone size, mineral and density by DXA
23239	35185	23239#Total BMD (bone mineral density) T-score	Assessment Centre > Imaging > DXA assessment > Bone size, mineral and density by DXA
23290	35185	23290#Femur shaft BMD (bone mineral density) (left)	Assessment Centre > Imaging > DXA assessment > Bone size, mineral and density by DXA
23291	35185	23291#Femur total BMD (bone mineral density) (left)	Assessment Centre > Imaging > DXA assessment > Bone size, mineral and density by DXA
23293	35164	23293#Femur total BMD (bone mineral density) T-score (left)	Assessment Centre > Imaging > DXA assessment > Bone size, mineral and density by DXA
12702	35143	12702#Cardiac index during PWA	Assessment Centre > Imaging > Heart MRI > Pulse wave analysis
23329	35136	23329#Femur shaft bone area (left)	Assessment Centre > Imaging > DXA assessment > Bone size, mineral and density by DXA
23331	35136	23331#Femur shaft BMC (bone mineral content) (left)	Assessment Centre > Imaging > DXA assessment > Bone size, mineral and density by DXA
23333	35136	23333#Femur total area (left)	Assessment Centre > Imaging > DXA assessment > Bone size, mineral and density by DXA
23335	35136	23335#Femur total BMC (bone mineral content) (left)	Assessment Centre > Imaging > DXA assessment > Bone size, mineral and density by DXA
25056	34972	25056#Mean FA in middle cerebellar peduncle on FA skeleton	Assessment Centre > Imaging > Brain MRI > Diffusion brain MRI > dMRI skeleton
25057	34972	25057#Mean FA in pontine crossing tract on FA skeleton	Assessment Centre > Imaging > Brain MRI > Diffusion brain MRI > dMRI skeleton
25058	34972	25058#Mean FA in genu of corpus callosum on FA skeleton	Assessment Centre > Imaging > Brain MRI > Diffusion brain MRI > dMRI skeleton
25059	34972	25059#Mean FA in body of corpus callosum on FA skeleton	Assessment Centre > Imaging > Brain MRI > Diffusion brain MRI > dMRI skeleton
25060	34972	25060#Mean FA in splenium of corpus callosum on FA skeleton	Assessment Centre > Imaging > Brain MRI > Diffusion brain MRI > dMRI skeleton
25061	34972	25061#Mean FA in fornix on FA skeleton	Assessment Centre > Imaging > Brain MRI > Diffusion brain MRI > dMRI skeleton
25062	34972	25062#Mean FA in corticospinal tract on FA skeleton (right)	Assessment Centre > Imaging > Brain MRI > Diffusion brain MRI > dMRI skeleton
25063	34972	25063#Mean FA in corticospinal tract on FA skeleton (left)	Assessment Centre > Imaging > Brain MRI > Diffusion brain MRI > dMRI skeleton
25064	34972	25064#Mean FA in medial lemniscus on FA skeleton (right)	Assessment Centre > Imaging > Brain MRI > Diffusion brain MRI > dMRI skeleton
25065	34972	25065#Mean FA in medial lemniscus on FA skeleton (left)	Assessment Centre > Imaging > Brain MRI > Diffusion brain MRI > dMRI skeleton
25066	34972	25066#Mean FA in inferior cerebellar peduncle on FA skeleton (right)	Assessment Centre > Imaging > Brain MRI > Diffusion brain MRI > dMRI skeleton
25067	34972	25067#Mean FA in inferior cerebellar peduncle on FA skeleton (left)	Assessment Centre > Imaging > Brain MRI > Diffusion brain MRI > dMRI skeleton
25068	34972	25068#Mean FA in superior cerebellar peduncle on FA skeleton (right)	Assessment Centre > Imaging > Brain MRI > Diffusion brain MRI > dMRI skeleton
25069	34972	25069#Mean FA in superior cerebellar peduncle on FA skeleton (left)	Assessment Centre > Imaging > Brain MRI > Diffusion brain MRI > dMRI skeleton
25070	34972	25070#Mean FA in cerebral peduncle on FA skeleton (right)	Assessment Centre > Imaging > Brain MRI > Diffusion brain MRI > dMRI skeleton
25071	34972	25071#Mean FA in cerebral peduncle on FA skeleton (left)	Assessment Centre > Imaging > Brain MRI > Diffusion brain MRI > dMRI skeleton
25072	34972	25072#Mean FA in anterior limb of internal capsule on FA skeleton (right)	Assessment Centre > Imaging > Brain MRI > Diffusion brain MRI > dMRI skeleton
25073	34972	25073#Mean FA in anterior limb of internal capsule on FA skeleton (left)	Assessment Centre > Imaging > Brain MRI > Diffusion brain MRI > dMRI skeleton
25074	34972	25074#Mean FA in posterior limb of internal capsule on FA skeleton (right)	Assessment Centre > Imaging > Brain MRI > Diffusion brain MRI > dMRI skeleton
25075	34972	25075#Mean FA in posterior limb of internal capsule on FA skeleton (left)	Assessment Centre > Imaging > Brain MRI > Diffusion brain MRI > dMRI skeleton
25076	34972	25076#Mean FA in retrolenticular part of internal capsule on FA skeleton (right)	Assessment Centre > Imaging > Brain MRI > Diffusion brain MRI > dMRI skeleton
25077	34972	25077#Mean FA in retrolenticular part of internal capsule on FA skeleton (left)	Assessment Centre > Imaging > Brain MRI > Diffusion brain MRI > dMRI skeleton
25078	34972	25078#Mean FA in anterior corona radiata on FA skeleton (right)	Assessment Centre > Imaging > Brain MRI > Diffusion brain MRI > dMRI skeleton
25079	34972	25079#Mean FA in anterior corona radiata on FA skeleton (left)	Assessment Centre > Imaging > Brain MRI > Diffusion brain MRI > dMRI skeleton
25080	34972	25080#Mean FA in superior corona radiata on FA skeleton (right)	Assessment Centre > Imaging > Brain MRI > Diffusion brain MRI > dMRI skeleton
25081	34972	25081#Mean FA in superior corona radiata on FA skeleton (left)	Assessment Centre > Imaging > Brain MRI > Diffusion brain MRI > dMRI skeleton
25082	34972	25082#Mean FA in posterior corona radiata on FA skeleton (right)	Assessment Centre > Imaging > Brain MRI > Diffusion brain MRI > dMRI skeleton
25083	34972	25083#Mean FA in posterior corona radiata on FA skeleton (left)	Assessment Centre > Imaging > Brain MRI > Diffusion brain MRI > dMRI skeleton
25084	34972	25084#Mean FA in posterior thalamic radiation on FA skeleton (right)	Assessment Centre > Imaging > Brain MRI > Diffusion brain MRI > dMRI skeleton
25085	34972	25085#Mean FA in posterior thalamic radiation on FA skeleton (left)	Assessment Centre > Imaging > Brain MRI > Diffusion brain MRI > dMRI skeleton
25086	34972	25086#Mean FA in sagittal stratum on FA skeleton (right)	Assessment Centre > Imaging > Brain MRI > Diffusion brain MRI > dMRI skeleton
25087	34972	25087#Mean FA in sagittal stratum on FA skeleton (left)	Assessment Centre > Imaging > Brain MRI > Diffusion brain MRI > dMRI skeleton
25088	34972	25088#Mean FA in external capsule on FA skeleton (right)	Assessment Centre > Imaging > Brain MRI > Diffusion brain MRI > dMRI skeleton
25089	34972	25089#Mean FA in external capsule on FA skeleton (left)	Assessment Centre > Imaging > Brain MRI > Diffusion brain MRI > dMRI skeleton
25090	34972	25090#Mean FA in cingulum cingulate gyrus on FA skeleton (right)	Assessment Centre > Imaging > Brain MRI > Diffusion brain MRI > dMRI skeleton
25091	34972	25091#Mean FA in cingulum cingulate gyrus on FA skeleton (left)	Assessment Centre > Imaging > Brain MRI > Diffusion brain MRI > dMRI skeleton
25092	34972	25092#Mean FA in cingulum hippocampus on FA skeleton (right)	Assessment Centre > Imaging > Brain MRI > Diffusion brain MRI > dMRI skeleton
25093	34972	25093#Mean FA in cingulum hippocampus on FA skeleton (left)	Assessment Centre > Imaging > Brain MRI > Diffusion brain MRI > dMRI skeleton
25094	34972	25094#Mean FA in fornix cres+stria terminalis on FA skeleton (right)	Assessment Centre > Imaging > Brain MRI > Diffusion brain MRI > dMRI skeleton
25095	34972	25095#Mean FA in fornix cres+stria terminalis on FA skeleton (left)	Assessment Centre > Imaging > Brain MRI > Diffusion brain MRI > dMRI skeleton
25096	34972	25096#Mean FA in superior longitudinal fasciculus on FA skeleton (right)	Assessment Centre > Imaging > Brain MRI > Diffusion brain MRI > dMRI skeleton
25097	34972	25097#Mean FA in superior longitudinal fasciculus on FA skeleton (left)	Assessment Centre > Imaging > Brain MRI > Diffusion brain MRI > dMRI skeleton
25098	34972	25098#Mean FA in superior fronto-occipital fasciculus on FA skeleton (right)	Assessment Centre > Imaging > Brain MRI > Diffusion brain MRI > dMRI skeleton
25099	34972	25099#Mean FA in superior fronto-occipital fasciculus on FA skeleton (left)	Assessment Centre > Imaging > Brain MRI > Diffusion brain MRI > dMRI skeleton
25100	34972	25100#Mean FA in uncinate fasciculus on FA skeleton (right)	Assessment Centre > Imaging > Brain MRI > Diffusion brain MRI > dMRI skeleton
25101	34972	25101#Mean FA in uncinate fasciculus on FA skeleton (left)	Assessment Centre > Imaging > Brain MRI > Diffusion brain MRI > dMRI skeleton
25102	34972	25102#Mean FA in tapetum on FA skeleton (right)	Assessment Centre > Imaging > Brain MRI > Diffusion brain MRI > dMRI skeleton
25103	34972	25103#Mean FA in tapetum on FA skeleton (left)	Assessment Centre > Imaging > Brain MRI > Diffusion brain MRI > dMRI skeleton
25104	34972	25104#Mean MD in middle cerebellar peduncle on FA skeleton	Assessment Centre > Imaging > Brain MRI > Diffusion brain MRI > dMRI skeleton
25105	34972	25105#Mean MD in pontine crossing tract on FA skeleton	Assessment Centre > Imaging > Brain MRI > Diffusion brain MRI > dMRI skeleton
25106	34972	25106#Mean MD in genu of corpus callosum on FA skeleton	Assessment Centre > Imaging > Brain MRI > Diffusion brain MRI > dMRI skeleton
25107	34972	25107#Mean MD in body of corpus callosum on FA skeleton	Assessment Centre > Imaging > Brain MRI > Diffusion brain MRI > dMRI skeleton
25108	34972	25108#Mean MD in splenium of corpus callosum on FA skeleton	Assessment Centre > Imaging > Brain MRI > Diffusion brain MRI > dMRI skeleton
25109	34972	25109#Mean MD in fornix on FA skeleton	Assessment Centre > Imaging > Brain MRI > Diffusion brain MRI > dMRI skeleton
25110	34972	25110#Mean MD in corticospinal tract on FA skeleton (right)	Assessment Centre > Imaging > Brain MRI > Diffusion brain MRI > dMRI skeleton
25111	34972	25111#Mean MD in corticospinal tract on FA skeleton (left)	Assessment Centre > Imaging > Brain MRI > Diffusion brain MRI > dMRI skeleton
25112	34972	25112#Mean MD in medial lemniscus on FA skeleton (right)	Assessment Centre > Imaging > Brain MRI > Diffusion brain MRI > dMRI skeleton
25113	34972	25113#Mean MD in medial lemniscus on FA skeleton (left)	Assessment Centre > Imaging > Brain MRI > Diffusion brain MRI > dMRI skeleton
25114	34972	25114#Mean MD in inferior cerebellar peduncle on FA skeleton (right)	Assessment Centre > Imaging > Brain MRI > Diffusion brain MRI > dMRI skeleton
25115	34972	25115#Mean MD in inferior cerebellar peduncle on FA skeleton (left)	Assessment Centre > Imaging > Brain MRI > Diffusion brain MRI > dMRI skeleton
25116	34972	25116#Mean MD in superior cerebellar peduncle on FA skeleton (right)	Assessment Centre > Imaging > Brain MRI > Diffusion brain MRI > dMRI skeleton
25117	34972	25117#Mean MD in superior cerebellar peduncle on FA skeleton (left)	Assessment Centre > Imaging > Brain MRI > Diffusion brain MRI > dMRI skeleton
25118	34972	25118#Mean MD in cerebral peduncle on FA skeleton (right)	Assessment Centre > Imaging > Brain MRI > Diffusion brain MRI > dMRI skeleton
25119	34972	25119#Mean MD in cerebral peduncle on FA skeleton (left)	Assessment Centre > Imaging > Brain MRI > Diffusion brain MRI > dMRI skeleton
25120	34972	25120#Mean MD in anterior limb of internal capsule on FA skeleton (right)	Assessment Centre > Imaging > Brain MRI > Diffusion brain MRI > dMRI skeleton
25121	34972	25121#Mean MD in anterior limb of internal capsule on FA skeleton (left)	Assessment Centre > Imaging > Brain MRI > Diffusion brain MRI > dMRI skeleton
25122	34972	25122#Mean MD in posterior limb of internal capsule on FA skeleton (right)	Assessment Centre > Imaging > Brain MRI > Diffusion brain MRI > dMRI skeleton
25123	34972	25123#Mean MD in posterior limb of internal capsule on FA skeleton (left)	Assessment Centre > Imaging > Brain MRI > Diffusion brain MRI > dMRI skeleton
25124	34972	25124#Mean MD in retrolenticular part of internal capsule on FA skeleton (right)	Assessment Centre > Imaging > Brain MRI > Diffusion brain MRI > dMRI skeleton
25125	34972	25125#Mean MD in retrolenticular part of internal capsule on FA skeleton (left)	Assessment Centre > Imaging > Brain MRI > Diffusion brain MRI > dMRI skeleton
25126	34972	25126#Mean MD in anterior corona radiata on FA skeleton (right)	Assessment Centre > Imaging > Brain MRI > Diffusion brain MRI > dMRI skeleton
25127	34972	25127#Mean MD in anterior corona radiata on FA skeleton (left)	Assessment Centre > Imaging > Brain MRI > Diffusion brain MRI > dMRI skeleton
25128	34972	25128#Mean MD in superior corona radiata on FA skeleton (right)	Assessment Centre > Imaging > Brain MRI > Diffusion brain MRI > dMRI skeleton
25129	34972	25129#Mean MD in superior corona radiata on FA skeleton (left)	Assessment Centre > Imaging > Brain MRI > Diffusion brain MRI > dMRI skeleton
25130	34972	25130#Mean MD in posterior corona radiata on FA skeleton (right)	Assessment Centre > Imaging > Brain MRI > Diffusion brain MRI > dMRI skeleton
25131	34972	25131#Mean MD in posterior corona radiata on FA skeleton (left)	Assessment Centre > Imaging > Brain MRI > Diffusion brain MRI > dMRI skeleton
25132	34972	25132#Mean MD in posterior thalamic radiation on FA skeleton (right)	Assessment Centre > Imaging > Brain MRI > Diffusion brain MRI > dMRI skeleton
25133	34972	25133#Mean MD in posterior thalamic radiation on FA skeleton (left)	Assessment Centre > Imaging > Brain MRI > Diffusion brain MRI > dMRI skeleton
25134	34972	25134#Mean MD in sagittal stratum on FA skeleton (right)	Assessment Centre > Imaging > Brain MRI > Diffusion brain MRI > dMRI skeleton
25135	34972	25135#Mean MD in sagittal stratum on FA skeleton (left)	Assessment Centre > Imaging > Brain MRI > Diffusion brain MRI > dMRI skeleton
25136	34972	25136#Mean MD in external capsule on FA skeleton (right)	Assessment Centre > Imaging > Brain MRI > Diffusion brain MRI > dMRI skeleton
25137	34972	25137#Mean MD in external capsule on FA skeleton (left)	Assessment Centre > Imaging > Brain MRI > Diffusion brain MRI > dMRI skeleton
25138	34972	25138#Mean MD in cingulum cingulate gyrus on FA skeleton (right)	Assessment Centre > Imaging > Brain MRI > Diffusion brain MRI > dMRI skeleton
25139	34972	25139#Mean MD in cingulum cingulate gyrus on FA skeleton (left)	Assessment Centre > Imaging > Brain MRI > Diffusion brain MRI > dMRI skeleton
25140	34972	25140#Mean MD in cingulum hippocampus on FA skeleton (right)	Assessment Centre > Imaging > Brain MRI > Diffusion brain MRI > dMRI skeleton
25141	34972	25141#Mean MD in cingulum hippocampus on FA skeleton (left)	Assessment Centre > Imaging > Brain MRI > Diffusion brain MRI > dMRI skeleton
25142	34972	25142#Mean MD in fornix cres+stria terminalis on FA skeleton (right)	Assessment Centre > Imaging > Brain MRI > Diffusion brain MRI > dMRI skeleton
25143	34972	25143#Mean MD in fornix cres+stria terminalis on FA skeleton (left)	Assessment Centre > Imaging > Brain MRI > Diffusion brain MRI > dMRI skeleton
25144	34972	25144#Mean MD in superior longitudinal fasciculus on FA skeleton (right)	Assessment Centre > Imaging > Brain MRI > Diffusion brain MRI > dMRI skeleton
25145	34972	25145#Mean MD in superior longitudinal fasciculus on FA skeleton (left)	Assessment Centre > Imaging > Brain MRI > Diffusion brain MRI > dMRI skeleton
25146	34972	25146#Mean MD in superior fronto-occipital fasciculus on FA skeleton (right)	Assessment Centre > Imaging > Brain MRI > Diffusion brain MRI > dMRI skeleton
25147	34972	25147#Mean MD in superior fronto-occipital fasciculus on FA skeleton (left)	Assessment Centre > Imaging > Brain MRI > Diffusion brain MRI > dMRI skeleton
25148	34972	25148#Mean MD in uncinate fasciculus on FA skeleton (right)	Assessment Centre > Imaging > Brain MRI > Diffusion brain MRI > dMRI skeleton
25149	34972	25149#Mean MD in uncinate fasciculus on FA skeleton (left)	Assessment Centre > Imaging > Brain MRI > Diffusion brain MRI > dMRI skeleton
25150	34972	25150#Mean MD in tapetum on FA skeleton (right)	Assessment Centre > Imaging > Brain MRI > Diffusion brain MRI > dMRI skeleton
25151	34972	25151#Mean MD in tapetum on FA skeleton (left)	Assessment Centre > Imaging > Brain MRI > Diffusion brain MRI > dMRI skeleton
25152	34972	25152#Mean MO in middle cerebellar peduncle on FA skeleton	Assessment Centre > Imaging > Brain MRI > Diffusion brain MRI > dMRI skeleton
25153	34972	25153#Mean MO in pontine crossing tract on FA skeleton	Assessment Centre > Imaging > Brain MRI > Diffusion brain MRI > dMRI skeleton
25154	34972	25154#Mean MO in genu of corpus callosum on FA skeleton	Assessment Centre > Imaging > Brain MRI > Diffusion brain MRI > dMRI skeleton
25155	34972	25155#Mean MO in body of corpus callosum on FA skeleton	Assessment Centre > Imaging > Brain MRI > Diffusion brain MRI > dMRI skeleton
25156	34972	25156#Mean MO in splenium of corpus callosum on FA skeleton	Assessment Centre > Imaging > Brain MRI > Diffusion brain MRI > dMRI skeleton
25157	34972	25157#Mean MO in fornix on FA skeleton	Assessment Centre > Imaging > Brain MRI > Diffusion brain MRI > dMRI skeleton
25158	34972	25158#Mean MO in corticospinal tract on FA skeleton (right)	Assessment Centre > Imaging > Brain MRI > Diffusion brain MRI > dMRI skeleton
25159	34972	25159#Mean MO in corticospinal tract on FA skeleton (left)	Assessment Centre > Imaging > Brain MRI > Diffusion brain MRI > dMRI skeleton
25160	34972	25160#Mean MO in medial lemniscus on FA skeleton (right)	Assessment Centre > Imaging > Brain MRI > Diffusion brain MRI > dMRI skeleton
25161	34972	25161#Mean MO in medial lemniscus on FA skeleton (left)	Assessment Centre > Imaging > Brain MRI > Diffusion brain MRI > dMRI skeleton
25162	34972	25162#Mean MO in inferior cerebellar peduncle on FA skeleton (right)	Assessment Centre > Imaging > Brain MRI > Diffusion brain MRI > dMRI skeleton
25163	34972	25163#Mean MO in inferior cerebellar peduncle on FA skeleton (left)	Assessment Centre > Imaging > Brain MRI > Diffusion brain MRI > dMRI skeleton
25164	34972	25164#Mean MO in superior cerebellar peduncle on FA skeleton (right)	Assessment Centre > Imaging > Brain MRI > Diffusion brain MRI > dMRI skeleton
25165	34972	25165#Mean MO in superior cerebellar peduncle on FA skeleton (left)	Assessment Centre > Imaging > Brain MRI > Diffusion brain MRI > dMRI skeleton
25166	34972	25166#Mean MO in cerebral peduncle on FA skeleton (right)	Assessment Centre > Imaging > Brain MRI > Diffusion brain MRI > dMRI skeleton
25167	34972	25167#Mean MO in cerebral peduncle on FA skeleton (left)	Assessment Centre > Imaging > Brain MRI > Diffusion brain MRI > dMRI skeleton
25168	34972	25168#Mean MO in anterior limb of internal capsule on FA skeleton (right)	Assessment Centre > Imaging > Brain MRI > Diffusion brain MRI > dMRI skeleton
25169	34972	25169#Mean MO in anterior limb of internal capsule on FA skeleton (left)	Assessment Centre > Imaging > Brain MRI > Diffusion brain MRI > dMRI skeleton
25170	34972	25170#Mean MO in posterior limb of internal capsule on FA skeleton (right)	Assessment Centre > Imaging > Brain MRI > Diffusion brain MRI > dMRI skeleton
25171	34972	25171#Mean MO in posterior limb of internal capsule on FA skeleton (left)	Assessment Centre > Imaging > Brain MRI > Diffusion brain MRI > dMRI skeleton
25172	34972	25172#Mean MO in retrolenticular part of internal capsule on FA skeleton (right)	Assessment Centre > Imaging > Brain MRI > Diffusion brain MRI > dMRI skeleton
25173	34972	25173#Mean MO in retrolenticular part of internal capsule on FA skeleton (left)	Assessment Centre > Imaging > Brain MRI > Diffusion brain MRI > dMRI skeleton
25174	34972	25174#Mean MO in anterior corona radiata on FA skeleton (right)	Assessment Centre > Imaging > Brain MRI > Diffusion brain MRI > dMRI skeleton
25175	34972	25175#Mean MO in anterior corona radiata on FA skeleton (left)	Assessment Centre > Imaging > Brain MRI > Diffusion brain MRI > dMRI skeleton
25176	34972	25176#Mean MO in superior corona radiata on FA skeleton (right)	Assessment Centre > Imaging > Brain MRI > Diffusion brain MRI > dMRI skeleton
25177	34972	25177#Mean MO in superior corona radiata on FA skeleton (left)	Assessment Centre > Imaging > Brain MRI > Diffusion brain MRI > dMRI skeleton
25178	34972	25178#Mean MO in posterior corona radiata on FA skeleton (right)	Assessment Centre > Imaging > Brain MRI > Diffusion brain MRI > dMRI skeleton
25179	34972	25179#Mean MO in posterior corona radiata on FA skeleton (left)	Assessment Centre > Imaging > Brain MRI > Diffusion brain MRI > dMRI skeleton
25180	34972	25180#Mean MO in posterior thalamic radiation on FA skeleton (right)	Assessment Centre > Imaging > Brain MRI > Diffusion brain MRI > dMRI skeleton
25181	34972	25181#Mean MO in posterior thalamic radiation on FA skeleton (left)	Assessment Centre > Imaging > Brain MRI > Diffusion brain MRI > dMRI skeleton
25182	34972	25182#Mean MO in sagittal stratum on FA skeleton (right)	Assessment Centre > Imaging > Brain MRI > Diffusion brain MRI > dMRI skeleton
25183	34972	25183#Mean MO in sagittal stratum on FA skeleton (left)	Assessment Centre > Imaging > Brain MRI > Diffusion brain MRI > dMRI skeleton
25184	34972	25184#Mean MO in external capsule on FA skeleton (right)	Assessment Centre > Imaging > Brain MRI > Diffusion brain MRI > dMRI skeleton
25185	34972	25185#Mean MO in external capsule on FA skeleton (left)	Assessment Centre > Imaging > Brain MRI > Diffusion brain MRI > dMRI skeleton
25186	34972	25186#Mean MO in cingulum cingulate gyrus on FA skeleton (right)	Assessment Centre > Imaging > Brain MRI > Diffusion brain MRI > dMRI skeleton
25187	34972	25187#Mean MO in cingulum cingulate gyrus on FA skeleton (left)	Assessment Centre > Imaging > Brain MRI > Diffusion brain MRI > dMRI skeleton
25188	34972	25188#Mean MO in cingulum hippocampus on FA skeleton (right)	Assessment Centre > Imaging > Brain MRI > Diffusion brain MRI > dMRI skeleton
25189	34972	25189#Mean MO in cingulum hippocampus on FA skeleton (left)	Assessment Centre > Imaging > Brain MRI > Diffusion brain MRI > dMRI skeleton
25190	34972	25190#Mean MO in fornix cres+stria terminalis on FA skeleton (right)	Assessment Centre > Imaging > Brain MRI > Diffusion brain MRI > dMRI skeleton
25191	34972	25191#Mean MO in fornix cres+stria terminalis on FA skeleton (left)	Assessment Centre > Imaging > Brain MRI > Diffusion brain MRI > dMRI skeleton
25192	34972	25192#Mean MO in superior longitudinal fasciculus on FA skeleton (right)	Assessment Centre > Imaging > Brain MRI > Diffusion brain MRI > dMRI skeleton
25193	34972	25193#Mean MO in superior longitudinal fasciculus on FA skeleton (left)	Assessment Centre > Imaging > Brain MRI > Diffusion brain MRI > dMRI skeleton
25194	34972	25194#Mean MO in superior fronto-occipital fasciculus on FA skeleton (right)	Assessment Centre > Imaging > Brain MRI > Diffusion brain MRI > dMRI skeleton
25195	34972	25195#Mean MO in superior fronto-occipital fasciculus on FA skeleton (left)	Assessment Centre > Imaging > Brain MRI > Diffusion brain MRI > dMRI skeleton
25196	34972	25196#Mean MO in uncinate fasciculus on FA skeleton (right)	Assessment Centre > Imaging > Brain MRI > Diffusion brain MRI > dMRI skeleton
25197	34972	25197#Mean MO in uncinate fasciculus on FA skeleton (left)	Assessment Centre > Imaging > Brain MRI > Diffusion brain MRI > dMRI skeleton
25198	34972	25198#Mean MO in tapetum on FA skeleton (right)	Assessment Centre > Imaging > Brain MRI > Diffusion brain MRI > dMRI skeleton
25199	34972	25199#Mean MO in tapetum on FA skeleton (left)	Assessment Centre > Imaging > Brain MRI > Diffusion brain MRI > dMRI skeleton
25200	34972	25200#Mean L1 in middle cerebellar peduncle on FA skeleton	Assessment Centre > Imaging > Brain MRI > Diffusion brain MRI > dMRI skeleton
25201	34972	25201#Mean L1 in pontine crossing tract on FA skeleton	Assessment Centre > Imaging > Brain MRI > Diffusion brain MRI > dMRI skeleton
25202	34972	25202#Mean L1 in genu of corpus callosum on FA skeleton	Assessment Centre > Imaging > Brain MRI > Diffusion brain MRI > dMRI skeleton
25203	34972	25203#Mean L1 in body of corpus callosum on FA skeleton	Assessment Centre > Imaging > Brain MRI > Diffusion brain MRI > dMRI skeleton
25204	34972	25204#Mean L1 in splenium of corpus callosum on FA skeleton	Assessment Centre > Imaging > Brain MRI > Diffusion brain MRI > dMRI skeleton
25205	34972	25205#Mean L1 in fornix on FA skeleton	Assessment Centre > Imaging > Brain MRI > Diffusion brain MRI > dMRI skeleton
25206	34972	25206#Mean L1 in corticospinal tract on FA skeleton (right)	Assessment Centre > Imaging > Brain MRI > Diffusion brain MRI > dMRI skeleton
25207	34972	25207#Mean L1 in corticospinal tract on FA skeleton (left)	Assessment Centre > Imaging > Brain MRI > Diffusion brain MRI > dMRI skeleton
25208	34972	25208#Mean L1 in medial lemniscus on FA skeleton (right)	Assessment Centre > Imaging > Brain MRI > Diffusion brain MRI > dMRI skeleton
25209	34972	25209#Mean L1 in medial lemniscus on FA skeleton (left)	Assessment Centre > Imaging > Brain MRI > Diffusion brain MRI > dMRI skeleton
25210	34972	25210#Mean L1 in inferior cerebellar peduncle on FA skeleton (right)	Assessment Centre > Imaging > Brain MRI > Diffusion brain MRI > dMRI skeleton
25211	34972	25211#Mean L1 in inferior cerebellar peduncle on FA skeleton (left)	Assessment Centre > Imaging > Brain MRI > Diffusion brain MRI > dMRI skeleton
25212	34972	25212#Mean L1 in superior cerebellar peduncle on FA skeleton (right)	Assessment Centre > Imaging > Brain MRI > Diffusion brain MRI > dMRI skeleton
25213	34972	25213#Mean L1 in superior cerebellar peduncle on FA skeleton (left)	Assessment Centre > Imaging > Brain MRI > Diffusion brain MRI > dMRI skeleton
25214	34972	25214#Mean L1 in cerebral peduncle on FA skeleton (right)	Assessment Centre > Imaging > Brain MRI > Diffusion brain MRI > dMRI skeleton
25215	34972	25215#Mean L1 in cerebral peduncle on FA skeleton (left)	Assessment Centre > Imaging > Brain MRI > Diffusion brain MRI > dMRI skeleton
25216	34972	25216#Mean L1 in anterior limb of internal capsule on FA skeleton (right)	Assessment Centre > Imaging > Brain MRI > Diffusion brain MRI > dMRI skeleton
25217	34972	25217#Mean L1 in anterior limb of internal capsule on FA skeleton (left)	Assessment Centre > Imaging > Brain MRI > Diffusion brain MRI > dMRI skeleton
25218	34972	25218#Mean L1 in posterior limb of internal capsule on FA skeleton (right)	Assessment Centre > Imaging > Brain MRI > Diffusion brain MRI > dMRI skeleton
25219	34972	25219#Mean L1 in posterior limb of internal capsule on FA skeleton (left)	Assessment Centre > Imaging > Brain MRI > Diffusion brain MRI > dMRI skeleton
25220	34972	25220#Mean L1 in retrolenticular part of internal capsule on FA skeleton (right)	Assessment Centre > Imaging > Brain MRI > Diffusion brain MRI > dMRI skeleton
25221	34972	25221#Mean L1 in retrolenticular part of internal capsule on FA skeleton (left)	Assessment Centre > Imaging > Brain MRI > Diffusion brain MRI > dMRI skeleton
25222	34972	25222#Mean L1 in anterior corona radiata on FA skeleton (right)	Assessment Centre > Imaging > Brain MRI > Diffusion brain MRI > dMRI skeleton
25223	34972	25223#Mean L1 in anterior corona radiata on FA skeleton (left)	Assessment Centre > Imaging > Brain MRI > Diffusion brain MRI > dMRI skeleton
25224	34972	25224#Mean L1 in superior corona radiata on FA skeleton (right)	Assessment Centre > Imaging > Brain MRI > Diffusion brain MRI > dMRI skeleton
25225	34972	25225#Mean L1 in superior corona radiata on FA skeleton (left)	Assessment Centre > Imaging > Brain MRI > Diffusion brain MRI > dMRI skeleton
25226	34972	25226#Mean L1 in posterior corona radiata on FA skeleton (right)	Assessment Centre > Imaging > Brain MRI > Diffusion brain MRI > dMRI skeleton
25227	34972	25227#Mean L1 in posterior corona radiata on FA skeleton (left)	Assessment Centre > Imaging > Brain MRI > Diffusion brain MRI > dMRI skeleton
25228	34972	25228#Mean L1 in posterior thalamic radiation on FA skeleton (right)	Assessment Centre > Imaging > Brain MRI > Diffusion brain MRI > dMRI skeleton
25229	34972	25229#Mean L1 in posterior thalamic radiation on FA skeleton (left)	Assessment Centre > Imaging > Brain MRI > Diffusion brain MRI > dMRI skeleton
25230	34972	25230#Mean L1 in sagittal stratum on FA skeleton (right)	Assessment Centre > Imaging > Brain MRI > Diffusion brain MRI > dMRI skeleton
25231	34972	25231#Mean L1 in sagittal stratum on FA skeleton (left)	Assessment Centre > Imaging > Brain MRI > Diffusion brain MRI > dMRI skeleton
25232	34972	25232#Mean L1 in external capsule on FA skeleton (right)	Assessment Centre > Imaging > Brain MRI > Diffusion brain MRI > dMRI skeleton
25233	34972	25233#Mean L1 in external capsule on FA skeleton (left)	Assessment Centre > Imaging > Brain MRI > Diffusion brain MRI > dMRI skeleton
25234	34972	25234#Mean L1 in cingulum cingulate gyrus on FA skeleton (right)	Assessment Centre > Imaging > Brain MRI > Diffusion brain MRI > dMRI skeleton
25235	34972	25235#Mean L1 in cingulum cingulate gyrus on FA skeleton (left)	Assessment Centre > Imaging > Brain MRI > Diffusion brain MRI > dMRI skeleton
25236	34972	25236#Mean L1 in cingulum hippocampus on FA skeleton (right)	Assessment Centre > Imaging > Brain MRI > Diffusion brain MRI > dMRI skeleton
25237	34972	25237#Mean L1 in cingulum hippocampus on FA skeleton (left)	Assessment Centre > Imaging > Brain MRI > Diffusion brain MRI > dMRI skeleton
25238	34972	25238#Mean L1 in fornix cres+stria terminalis on FA skeleton (right)	Assessment Centre > Imaging > Brain MRI > Diffusion brain MRI > dMRI skeleton
25239	34972	25239#Mean L1 in fornix cres+stria terminalis on FA skeleton (left)	Assessment Centre > Imaging > Brain MRI > Diffusion brain MRI > dMRI skeleton
25240	34972	25240#Mean L1 in superior longitudinal fasciculus on FA skeleton (right)	Assessment Centre > Imaging > Brain MRI > Diffusion brain MRI > dMRI skeleton
25241	34972	25241#Mean L1 in superior longitudinal fasciculus on FA skeleton (left)	Assessment Centre > Imaging > Brain MRI > Diffusion brain MRI > dMRI skeleton
25242	34972	25242#Mean L1 in superior fronto-occipital fasciculus on FA skeleton (right)	Assessment Centre > Imaging > Brain MRI > Diffusion brain MRI > dMRI skeleton
25243	34972	25243#Mean L1 in superior fronto-occipital fasciculus on FA skeleton (left)	Assessment Centre > Imaging > Brain MRI > Diffusion brain MRI > dMRI skeleton
25244	34972	25244#Mean L1 in uncinate fasciculus on FA skeleton (right)	Assessment Centre > Imaging > Brain MRI > Diffusion brain MRI > dMRI skeleton
25245	34972	25245#Mean L1 in uncinate fasciculus on FA skeleton (left)	Assessment Centre > Imaging > Brain MRI > Diffusion brain MRI > dMRI skeleton
25246	34972	25246#Mean L1 in tapetum on FA skeleton (right)	Assessment Centre > Imaging > Brain MRI > Diffusion brain MRI > dMRI skeleton
25247	34972	25247#Mean L1 in tapetum on FA skeleton (left)	Assessment Centre > Imaging > Brain MRI > Diffusion brain MRI > dMRI skeleton
25248	34972	25248#Mean L2 in middle cerebellar peduncle on FA skeleton	Assessment Centre > Imaging > Brain MRI > Diffusion brain MRI > dMRI skeleton
25249	34972	25249#Mean L2 in pontine crossing tract on FA skeleton	Assessment Centre > Imaging > Brain MRI > Diffusion brain MRI > dMRI skeleton
25250	34972	25250#Mean L2 in genu of corpus callosum on FA skeleton	Assessment Centre > Imaging > Brain MRI > Diffusion brain MRI > dMRI skeleton
25251	34972	25251#Mean L2 in body of corpus callosum on FA skeleton	Assessment Centre > Imaging > Brain MRI > Diffusion brain MRI > dMRI skeleton
25252	34972	25252#Mean L2 in splenium of corpus callosum on FA skeleton	Assessment Centre > Imaging > Brain MRI > Diffusion brain MRI > dMRI skeleton
25253	34972	25253#Mean L2 in fornix on FA skeleton	Assessment Centre > Imaging > Brain MRI > Diffusion brain MRI > dMRI skeleton
25254	34972	25254#Mean L2 in corticospinal tract on FA skeleton (right)	Assessment Centre > Imaging > Brain MRI > Diffusion brain MRI > dMRI skeleton
25255	34972	25255#Mean L2 in corticospinal tract on FA skeleton (left)	Assessment Centre > Imaging > Brain MRI > Diffusion brain MRI > dMRI skeleton
25256	34972	25256#Mean L2 in medial lemniscus on FA skeleton (right)	Assessment Centre > Imaging > Brain MRI > Diffusion brain MRI > dMRI skeleton
25257	34972	25257#Mean L2 in medial lemniscus on FA skeleton (left)	Assessment Centre > Imaging > Brain MRI > Diffusion brain MRI > dMRI skeleton
25258	34972	25258#Mean L2 in inferior cerebellar peduncle on FA skeleton (right)	Assessment Centre > Imaging > Brain MRI > Diffusion brain MRI > dMRI skeleton
25259	34972	25259#Mean L2 in inferior cerebellar peduncle on FA skeleton (left)	Assessment Centre > Imaging > Brain MRI > Diffusion brain MRI > dMRI skeleton
25260	34972	25260#Mean L2 in superior cerebellar peduncle on FA skeleton (right)	Assessment Centre > Imaging > Brain MRI > Diffusion brain MRI > dMRI skeleton
25261	34972	25261#Mean L2 in superior cerebellar peduncle on FA skeleton (left)	Assessment Centre > Imaging > Brain MRI > Diffusion brain MRI > dMRI skeleton
25262	34972	25262#Mean L2 in cerebral peduncle on FA skeleton (right)	Assessment Centre > Imaging > Brain MRI > Diffusion brain MRI > dMRI skeleton
25263	34972	25263#Mean L2 in cerebral peduncle on FA skeleton (left)	Assessment Centre > Imaging > Brain MRI > Diffusion brain MRI > dMRI skeleton
25264	34972	25264#Mean L2 in anterior limb of internal capsule on FA skeleton (right)	Assessment Centre > Imaging > Brain MRI > Diffusion brain MRI > dMRI skeleton
25265	34972	25265#Mean L2 in anterior limb of internal capsule on FA skeleton (left)	Assessment Centre > Imaging > Brain MRI > Diffusion brain MRI > dMRI skeleton
25266	34972	25266#Mean L2 in posterior limb of internal capsule on FA skeleton (right)	Assessment Centre > Imaging > Brain MRI > Diffusion brain MRI > dMRI skeleton
25267	34972	25267#Mean L2 in posterior limb of internal capsule on FA skeleton (left)	Assessment Centre > Imaging > Brain MRI > Diffusion brain MRI > dMRI skeleton
25268	34972	25268#Mean L2 in retrolenticular part of internal capsule on FA skeleton (right)	Assessment Centre > Imaging > Brain MRI > Diffusion brain MRI > dMRI skeleton
25269	34972	25269#Mean L2 in retrolenticular part of internal capsule on FA skeleton (left)	Assessment Centre > Imaging > Brain MRI > Diffusion brain MRI > dMRI skeleton
25270	34972	25270#Mean L2 in anterior corona radiata on FA skeleton (right)	Assessment Centre > Imaging > Brain MRI > Diffusion brain MRI > dMRI skeleton
25271	34972	25271#Mean L2 in anterior corona radiata on FA skeleton (left)	Assessment Centre > Imaging > Brain MRI > Diffusion brain MRI > dMRI skeleton
25272	34972	25272#Mean L2 in superior corona radiata on FA skeleton (right)	Assessment Centre > Imaging > Brain MRI > Diffusion brain MRI > dMRI skeleton
25273	34972	25273#Mean L2 in superior corona radiata on FA skeleton (left)	Assessment Centre > Imaging > Brain MRI > Diffusion brain MRI > dMRI skeleton
25274	34972	25274#Mean L2 in posterior corona radiata on FA skeleton (right)	Assessment Centre > Imaging > Brain MRI > Diffusion brain MRI > dMRI skeleton
25275	34972	25275#Mean L2 in posterior corona radiata on FA skeleton (left)	Assessment Centre > Imaging > Brain MRI > Diffusion brain MRI > dMRI skeleton
25276	34972	25276#Mean L2 in posterior thalamic radiation on FA skeleton (right)	Assessment Centre > Imaging > Brain MRI > Diffusion brain MRI > dMRI skeleton
25277	34972	25277#Mean L2 in posterior thalamic radiation on FA skeleton (left)	Assessment Centre > Imaging > Brain MRI > Diffusion brain MRI > dMRI skeleton
25278	34972	25278#Mean L2 in sagittal stratum on FA skeleton (right)	Assessment Centre > Imaging > Brain MRI > Diffusion brain MRI > dMRI skeleton
25279	34972	25279#Mean L2 in sagittal stratum on FA skeleton (left)	Assessment Centre > Imaging > Brain MRI > Diffusion brain MRI > dMRI skeleton
25280	34972	25280#Mean L2 in external capsule on FA skeleton (right)	Assessment Centre > Imaging > Brain MRI > Diffusion brain MRI > dMRI skeleton
25281	34972	25281#Mean L2 in external capsule on FA skeleton (left)	Assessment Centre > Imaging > Brain MRI > Diffusion brain MRI > dMRI skeleton
25282	34972	25282#Mean L2 in cingulum cingulate gyrus on FA skeleton (right)	Assessment Centre > Imaging > Brain MRI > Diffusion brain MRI > dMRI skeleton
25283	34972	25283#Mean L2 in cingulum cingulate gyrus on FA skeleton (left)	Assessment Centre > Imaging > Brain MRI > Diffusion brain MRI > dMRI skeleton
25284	34972	25284#Mean L2 in cingulum hippocampus on FA skeleton (right)	Assessment Centre > Imaging > Brain MRI > Diffusion brain MRI > dMRI skeleton
25285	34972	25285#Mean L2 in cingulum hippocampus on FA skeleton (left)	Assessment Centre > Imaging > Brain MRI > Diffusion brain MRI > dMRI skeleton
25286	34972	25286#Mean L2 in fornix cres+stria terminalis on FA skeleton (right)	Assessment Centre > Imaging > Brain MRI > Diffusion brain MRI > dMRI skeleton
25287	34972	25287#Mean L2 in fornix cres+stria terminalis on FA skeleton (left)	Assessment Centre > Imaging > Brain MRI > Diffusion brain MRI > dMRI skeleton
25288	34972	25288#Mean L2 in superior longitudinal fasciculus on FA skeleton (right)	Assessment Centre > Imaging > Brain MRI > Diffusion brain MRI > dMRI skeleton
25289	34972	25289#Mean L2 in superior longitudinal fasciculus on FA skeleton (left)	Assessment Centre > Imaging > Brain MRI > Diffusion brain MRI > dMRI skeleton
25290	34972	25290#Mean L2 in superior fronto-occipital fasciculus on FA skeleton (right)	Assessment Centre > Imaging > Brain MRI > Diffusion brain MRI > dMRI skeleton
25291	34972	25291#Mean L2 in superior fronto-occipital fasciculus on FA skeleton (left)	Assessment Centre > Imaging > Brain MRI > Diffusion brain MRI > dMRI skeleton
25292	34972	25292#Mean L2 in uncinate fasciculus on FA skeleton (right)	Assessment Centre > Imaging > Brain MRI > Diffusion brain MRI > dMRI skeleton
25293	34972	25293#Mean L2 in uncinate fasciculus on FA skeleton (left)	Assessment Centre > Imaging > Brain MRI > Diffusion brain MRI > dMRI skeleton
25294	34972	25294#Mean L2 in tapetum on FA skeleton (right)	Assessment Centre > Imaging > Brain MRI > Diffusion brain MRI > dMRI skeleton
25295	34972	25295#Mean L2 in tapetum on FA skeleton (left)	Assessment Centre > Imaging > Brain MRI > Diffusion brain MRI > dMRI skeleton
25296	34972	25296#Mean L3 in middle cerebellar peduncle on FA skeleton	Assessment Centre > Imaging > Brain MRI > Diffusion brain MRI > dMRI skeleton
25297	34972	25297#Mean L3 in pontine crossing tract on FA skeleton	Assessment Centre > Imaging > Brain MRI > Diffusion brain MRI > dMRI skeleton
25298	34972	25298#Mean L3 in genu of corpus callosum on FA skeleton	Assessment Centre > Imaging > Brain MRI > Diffusion brain MRI > dMRI skeleton
25299	34972	25299#Mean L3 in body of corpus callosum on FA skeleton	Assessment Centre > Imaging > Brain MRI > Diffusion brain MRI > dMRI skeleton
25300	34972	25300#Mean L3 in splenium of corpus callosum on FA skeleton	Assessment Centre > Imaging > Brain MRI > Diffusion brain MRI > dMRI skeleton
25301	34972	25301#Mean L3 in fornix on FA skeleton	Assessment Centre > Imaging > Brain MRI > Diffusion brain MRI > dMRI skeleton
25302	34972	25302#Mean L3 in corticospinal tract on FA skeleton (right)	Assessment Centre > Imaging > Brain MRI > Diffusion brain MRI > dMRI skeleton
25303	34972	25303#Mean L3 in corticospinal tract on FA skeleton (left)	Assessment Centre > Imaging > Brain MRI > Diffusion brain MRI > dMRI skeleton
25304	34972	25304#Mean L3 in medial lemniscus on FA skeleton (right)	Assessment Centre > Imaging > Brain MRI > Diffusion brain MRI > dMRI skeleton
25305	34972	25305#Mean L3 in medial lemniscus on FA skeleton (left)	Assessment Centre > Imaging > Brain MRI > Diffusion brain MRI > dMRI skeleton
25306	34972	25306#Mean L3 in inferior cerebellar peduncle on FA skeleton (right)	Assessment Centre > Imaging > Brain MRI > Diffusion brain MRI > dMRI skeleton
25307	34972	25307#Mean L3 in inferior cerebellar peduncle on FA skeleton (left)	Assessment Centre > Imaging > Brain MRI > Diffusion brain MRI > dMRI skeleton
25308	34972	25308#Mean L3 in superior cerebellar peduncle on FA skeleton (right)	Assessment Centre > Imaging > Brain MRI > Diffusion brain MRI > dMRI skeleton
25309	34972	25309#Mean L3 in superior cerebellar peduncle on FA skeleton (left)	Assessment Centre > Imaging > Brain MRI > Diffusion brain MRI > dMRI skeleton
25310	34972	25310#Mean L3 in cerebral peduncle on FA skeleton (right)	Assessment Centre > Imaging > Brain MRI > Diffusion brain MRI > dMRI skeleton
25311	34972	25311#Mean L3 in cerebral peduncle on FA skeleton (left)	Assessment Centre > Imaging > Brain MRI > Diffusion brain MRI > dMRI skeleton
25312	34972	25312#Mean L3 in anterior limb of internal capsule on FA skeleton (right)	Assessment Centre > Imaging > Brain MRI > Diffusion brain MRI > dMRI skeleton
25313	34972	25313#Mean L3 in anterior limb of internal capsule on FA skeleton (left)	Assessment Centre > Imaging > Brain MRI > Diffusion brain MRI > dMRI skeleton
25314	34972	25314#Mean L3 in posterior limb of internal capsule on FA skeleton (right)	Assessment Centre > Imaging > Brain MRI > Diffusion brain MRI > dMRI skeleton
25315	34972	25315#Mean L3 in posterior limb of internal capsule on FA skeleton (left)	Assessment Centre > Imaging > Brain MRI > Diffusion brain MRI > dMRI skeleton
25316	34972	25316#Mean L3 in retrolenticular part of internal capsule on FA skeleton (right)	Assessment Centre > Imaging > Brain MRI > Diffusion brain MRI > dMRI skeleton
25317	34972	25317#Mean L3 in retrolenticular part of internal capsule on FA skeleton (left)	Assessment Centre > Imaging > Brain MRI > Diffusion brain MRI > dMRI skeleton
25318	34972	25318#Mean L3 in anterior corona radiata on FA skeleton (right)	Assessment Centre > Imaging > Brain MRI > Diffusion brain MRI > dMRI skeleton
25319	34972	25319#Mean L3 in anterior corona radiata on FA skeleton (left)	Assessment Centre > Imaging > Brain MRI > Diffusion brain MRI > dMRI skeleton
25320	34972	25320#Mean L3 in superior corona radiata on FA skeleton (right)	Assessment Centre > Imaging > Brain MRI > Diffusion brain MRI > dMRI skeleton
25321	34972	25321#Mean L3 in superior corona radiata on FA skeleton (left)	Assessment Centre > Imaging > Brain MRI > Diffusion brain MRI > dMRI skeleton
25322	34972	25322#Mean L3 in posterior corona radiata on FA skeleton (right)	Assessment Centre > Imaging > Brain MRI > Diffusion brain MRI > dMRI skeleton
25323	34972	25323#Mean L3 in posterior corona radiata on FA skeleton (left)	Assessment Centre > Imaging > Brain MRI > Diffusion brain MRI > dMRI skeleton
25324	34972	25324#Mean L3 in posterior thalamic radiation on FA skeleton (right)	Assessment Centre > Imaging > Brain MRI > Diffusion brain MRI > dMRI skeleton
25325	34972	25325#Mean L3 in posterior thalamic radiation on FA skeleton (left)	Assessment Centre > Imaging > Brain MRI > Diffusion brain MRI > dMRI skeleton
25326	34972	25326#Mean L3 in sagittal stratum on FA skeleton (right)	Assessment Centre > Imaging > Brain MRI > Diffusion brain MRI > dMRI skeleton
25327	34972	25327#Mean L3 in sagittal stratum on FA skeleton (left)	Assessment Centre > Imaging > Brain MRI > Diffusion brain MRI > dMRI skeleton
25328	34972	25328#Mean L3 in external capsule on FA skeleton (right)	Assessment Centre > Imaging > Brain MRI > Diffusion brain MRI > dMRI skeleton
25329	34972	25329#Mean L3 in external capsule on FA skeleton (left)	Assessment Centre > Imaging > Brain MRI > Diffusion brain MRI > dMRI skeleton
25330	34972	25330#Mean L3 in cingulum cingulate gyrus on FA skeleton (right)	Assessment Centre > Imaging > Brain MRI > Diffusion brain MRI > dMRI skeleton
25331	34972	25331#Mean L3 in cingulum cingulate gyrus on FA skeleton (left)	Assessment Centre > Imaging > Brain MRI > Diffusion brain MRI > dMRI skeleton
25332	34972	25332#Mean L3 in cingulum hippocampus on FA skeleton (right)	Assessment Centre > Imaging > Brain MRI > Diffusion brain MRI > dMRI skeleton
25333	34972	25333#Mean L3 in cingulum hippocampus on FA skeleton (left)	Assessment Centre > Imaging > Brain MRI > Diffusion brain MRI > dMRI skeleton
25334	34972	25334#Mean L3 in fornix cres+stria terminalis on FA skeleton (right)	Assessment Centre > Imaging > Brain MRI > Diffusion brain MRI > dMRI skeleton
25335	34972	25335#Mean L3 in fornix cres+stria terminalis on FA skeleton (left)	Assessment Centre > Imaging > Brain MRI > Diffusion brain MRI > dMRI skeleton
25336	34972	25336#Mean L3 in superior longitudinal fasciculus on FA skeleton (right)	Assessment Centre > Imaging > Brain MRI > Diffusion brain MRI > dMRI skeleton
25337	34972	25337#Mean L3 in superior longitudinal fasciculus on FA skeleton (left)	Assessment Centre > Imaging > Brain MRI > Diffusion brain MRI > dMRI skeleton
25338	34972	25338#Mean L3 in superior fronto-occipital fasciculus on FA skeleton (right)	Assessment Centre > Imaging > Brain MRI > Diffusion brain MRI > dMRI skeleton
25339	34972	25339#Mean L3 in superior fronto-occipital fasciculus on FA skeleton (left)	Assessment Centre > Imaging > Brain MRI > Diffusion brain MRI > dMRI skeleton
25340	34972	25340#Mean L3 in uncinate fasciculus on FA skeleton (right)	Assessment Centre > Imaging > Brain MRI > Diffusion brain MRI > dMRI skeleton
25341	34972	25341#Mean L3 in uncinate fasciculus on FA skeleton (left)	Assessment Centre > Imaging > Brain MRI > Diffusion brain MRI > dMRI skeleton
25342	34972	25342#Mean L3 in tapetum on FA skeleton (right)	Assessment Centre > Imaging > Brain MRI > Diffusion brain MRI > dMRI skeleton
25343	34972	25343#Mean L3 in tapetum on FA skeleton (left)	Assessment Centre > Imaging > Brain MRI > Diffusion brain MRI > dMRI skeleton
25344	34970	25344#Mean ICVF in middle cerebellar peduncle on FA skeleton	Assessment Centre > Imaging > Brain MRI > Diffusion brain MRI > dMRI skeleton
25345	34970	25345#Mean ICVF in pontine crossing tract on FA skeleton	Assessment Centre > Imaging > Brain MRI > Diffusion brain MRI > dMRI skeleton
25346	34970	25346#Mean ICVF in genu of corpus callosum on FA skeleton	Assessment Centre > Imaging > Brain MRI > Diffusion brain MRI > dMRI skeleton
25347	34970	25347#Mean ICVF in body of corpus callosum on FA skeleton	Assessment Centre > Imaging > Brain MRI > Diffusion brain MRI > dMRI skeleton
25348	34970	25348#Mean ICVF in splenium of corpus callosum on FA skeleton	Assessment Centre > Imaging > Brain MRI > Diffusion brain MRI > dMRI skeleton
25349	34970	25349#Mean ICVF in fornix on FA skeleton	Assessment Centre > Imaging > Brain MRI > Diffusion brain MRI > dMRI skeleton
25350	34970	25350#Mean ICVF in corticospinal tract on FA skeleton (right)	Assessment Centre > Imaging > Brain MRI > Diffusion brain MRI > dMRI skeleton
25351	34970	25351#Mean ICVF in corticospinal tract on FA skeleton (left)	Assessment Centre > Imaging > Brain MRI > Diffusion brain MRI > dMRI skeleton
25352	34970	25352#Mean ICVF in medial lemniscus on FA skeleton (right)	Assessment Centre > Imaging > Brain MRI > Diffusion brain MRI > dMRI skeleton
25353	34970	25353#Mean ICVF in medial lemniscus on FA skeleton (left)	Assessment Centre > Imaging > Brain MRI > Diffusion brain MRI > dMRI skeleton
25354	34970	25354#Mean ICVF in inferior cerebellar peduncle on FA skeleton (right)	Assessment Centre > Imaging > Brain MRI > Diffusion brain MRI > dMRI skeleton
25355	34970	25355#Mean ICVF in inferior cerebellar peduncle on FA skeleton (left)	Assessment Centre > Imaging > Brain MRI > Diffusion brain MRI > dMRI skeleton
25356	34970	25356#Mean ICVF in superior cerebellar peduncle on FA skeleton (right)	Assessment Centre > Imaging > Brain MRI > Diffusion brain MRI > dMRI skeleton
25357	34970	25357#Mean ICVF in superior cerebellar peduncle on FA skeleton (left)	Assessment Centre > Imaging > Brain MRI > Diffusion brain MRI > dMRI skeleton
25358	34970	25358#Mean ICVF in cerebral peduncle on FA skeleton (right)	Assessment Centre > Imaging > Brain MRI > Diffusion brain MRI > dMRI skeleton
25359	34970	25359#Mean ICVF in cerebral peduncle on FA skeleton (left)	Assessment Centre > Imaging > Brain MRI > Diffusion brain MRI > dMRI skeleton
25360	34970	25360#Mean ICVF in anterior limb of internal capsule on FA skeleton (right)	Assessment Centre > Imaging > Brain MRI > Diffusion brain MRI > dMRI skeleton
25361	34970	25361#Mean ICVF in anterior limb of internal capsule on FA skeleton (left)	Assessment Centre > Imaging > Brain MRI > Diffusion brain MRI > dMRI skeleton
25362	34970	25362#Mean ICVF in posterior limb of internal capsule on FA skeleton (right)	Assessment Centre > Imaging > Brain MRI > Diffusion brain MRI > dMRI skeleton
25363	34970	25363#Mean ICVF in posterior limb of internal capsule on FA skeleton (left)	Assessment Centre > Imaging > Brain MRI > Diffusion brain MRI > dMRI skeleton
25364	34970	25364#Mean ICVF in retrolenticular part of internal capsule on FA skeleton (right)	Assessment Centre > Imaging > Brain MRI > Diffusion brain MRI > dMRI skeleton
25365	34970	25365#Mean ICVF in retrolenticular part of internal capsule on FA skeleton (left)	Assessment Centre > Imaging > Brain MRI > Diffusion brain MRI > dMRI skeleton
25366	34970	25366#Mean ICVF in anterior corona radiata on FA skeleton (right)	Assessment Centre > Imaging > Brain MRI > Diffusion brain MRI > dMRI skeleton
25367	34970	25367#Mean ICVF in anterior corona radiata on FA skeleton (left)	Assessment Centre > Imaging > Brain MRI > Diffusion brain MRI > dMRI skeleton
25368	34970	25368#Mean ICVF in superior corona radiata on FA skeleton (right)	Assessment Centre > Imaging > Brain MRI > Diffusion brain MRI > dMRI skeleton
25369	34970	25369#Mean ICVF in superior corona radiata on FA skeleton (left)	Assessment Centre > Imaging > Brain MRI > Diffusion brain MRI > dMRI skeleton
25370	34970	25370#Mean ICVF in posterior corona radiata on FA skeleton (right)	Assessment Centre > Imaging > Brain MRI > Diffusion brain MRI > dMRI skeleton
25371	34970	25371#Mean ICVF in posterior corona radiata on FA skeleton (left)	Assessment Centre > Imaging > Brain MRI > Diffusion brain MRI > dMRI skeleton
25372	34970	25372#Mean ICVF in posterior thalamic radiation on FA skeleton (right)	Assessment Centre > Imaging > Brain MRI > Diffusion brain MRI > dMRI skeleton
25373	34970	25373#Mean ICVF in posterior thalamic radiation on FA skeleton (left)	Assessment Centre > Imaging > Brain MRI > Diffusion brain MRI > dMRI skeleton
25374	34970	25374#Mean ICVF in sagittal stratum on FA skeleton (right)	Assessment Centre > Imaging > Brain MRI > Diffusion brain MRI > dMRI skeleton
25375	34970	25375#Mean ICVF in sagittal stratum on FA skeleton (left)	Assessment Centre > Imaging > Brain MRI > Diffusion brain MRI > dMRI skeleton
25376	34970	25376#Mean ICVF in external capsule on FA skeleton (right)	Assessment Centre > Imaging > Brain MRI > Diffusion brain MRI > dMRI skeleton
25377	34970	25377#Mean ICVF in external capsule on FA skeleton (left)	Assessment Centre > Imaging > Brain MRI > Diffusion brain MRI > dMRI skeleton
25378	34970	25378#Mean ICVF in cingulum cingulate gyrus on FA skeleton (right)	Assessment Centre > Imaging > Brain MRI > Diffusion brain MRI > dMRI skeleton
25379	34970	25379#Mean ICVF in cingulum cingulate gyrus on FA skeleton (left)	Assessment Centre > Imaging > Brain MRI > Diffusion brain MRI > dMRI skeleton
25380	34970	25380#Mean ICVF in cingulum hippocampus on FA skeleton (right)	Assessment Centre > Imaging > Brain MRI > Diffusion brain MRI > dMRI skeleton
25381	34970	25381#Mean ICVF in cingulum hippocampus on FA skeleton (left)	Assessment Centre > Imaging > Brain MRI > Diffusion brain MRI > dMRI skeleton
25382	34970	25382#Mean ICVF in fornix cres+stria terminalis on FA skeleton (right)	Assessment Centre > Imaging > Brain MRI > Diffusion brain MRI > dMRI skeleton
25383	34970	25383#Mean ICVF in fornix cres+stria terminalis on FA skeleton (left)	Assessment Centre > Imaging > Brain MRI > Diffusion brain MRI > dMRI skeleton
25384	34970	25384#Mean ICVF in superior longitudinal fasciculus on FA skeleton (right)	Assessment Centre > Imaging > Brain MRI > Diffusion brain MRI > dMRI skeleton
25385	34970	25385#Mean ICVF in superior longitudinal fasciculus on FA skeleton (left)	Assessment Centre > Imaging > Brain MRI > Diffusion brain MRI > dMRI skeleton
25386	34970	25386#Mean ICVF in superior fronto-occipital fasciculus on FA skeleton (right)	Assessment Centre > Imaging > Brain MRI > Diffusion brain MRI > dMRI skeleton
25387	34970	25387#Mean ICVF in superior fronto-occipital fasciculus on FA skeleton (left)	Assessment Centre > Imaging > Brain MRI > Diffusion brain MRI > dMRI skeleton
25388	34970	25388#Mean ICVF in uncinate fasciculus on FA skeleton (right)	Assessment Centre > Imaging > Brain MRI > Diffusion brain MRI > dMRI skeleton
25389	34970	25389#Mean ICVF in uncinate fasciculus on FA skeleton (left)	Assessment Centre > Imaging > Brain MRI > Diffusion brain MRI > dMRI skeleton
25390	34970	25390#Mean ICVF in tapetum on FA skeleton (right)	Assessment Centre > Imaging > Brain MRI > Diffusion brain MRI > dMRI skeleton
25391	34970	25391#Mean ICVF in tapetum on FA skeleton (left)	Assessment Centre > Imaging > Brain MRI > Diffusion brain MRI > dMRI skeleton
25392	34970	25392#Mean OD in middle cerebellar peduncle on FA skeleton	Assessment Centre > Imaging > Brain MRI > Diffusion brain MRI > dMRI skeleton
25393	34970	25393#Mean OD in pontine crossing tract on FA skeleton	Assessment Centre > Imaging > Brain MRI > Diffusion brain MRI > dMRI skeleton
25394	34970	25394#Mean OD in genu of corpus callosum on FA skeleton	Assessment Centre > Imaging > Brain MRI > Diffusion brain MRI > dMRI skeleton
25395	34970	25395#Mean OD in body of corpus callosum on FA skeleton	Assessment Centre > Imaging > Brain MRI > Diffusion brain MRI > dMRI skeleton
25396	34970	25396#Mean OD in splenium of corpus callosum on FA skeleton	Assessment Centre > Imaging > Brain MRI > Diffusion brain MRI > dMRI skeleton
25397	34970	25397#Mean OD in fornix on FA skeleton	Assessment Centre > Imaging > Brain MRI > Diffusion brain MRI > dMRI skeleton
25398	34970	25398#Mean OD in corticospinal tract on FA skeleton (right)	Assessment Centre > Imaging > Brain MRI > Diffusion brain MRI > dMRI skeleton
25399	34970	25399#Mean OD in corticospinal tract on FA skeleton (left)	Assessment Centre > Imaging > Brain MRI > Diffusion brain MRI > dMRI skeleton
25400	34970	25400#Mean OD in medial lemniscus on FA skeleton (right)	Assessment Centre > Imaging > Brain MRI > Diffusion brain MRI > dMRI skeleton
25401	34970	25401#Mean OD in medial lemniscus on FA skeleton (left)	Assessment Centre > Imaging > Brain MRI > Diffusion brain MRI > dMRI skeleton
25402	34970	25402#Mean OD in inferior cerebellar peduncle on FA skeleton (right)	Assessment Centre > Imaging > Brain MRI > Diffusion brain MRI > dMRI skeleton
25403	34970	25403#Mean OD in inferior cerebellar peduncle on FA skeleton (left)	Assessment Centre > Imaging > Brain MRI > Diffusion brain MRI > dMRI skeleton
25404	34970	25404#Mean OD in superior cerebellar peduncle on FA skeleton (right)	Assessment Centre > Imaging > Brain MRI > Diffusion brain MRI > dMRI skeleton
25405	34970	25405#Mean OD in superior cerebellar peduncle on FA skeleton (left)	Assessment Centre > Imaging > Brain MRI > Diffusion brain MRI > dMRI skeleton
25406	34970	25406#Mean OD in cerebral peduncle on FA skeleton (right)	Assessment Centre > Imaging > Brain MRI > Diffusion brain MRI > dMRI skeleton
25407	34970	25407#Mean OD in cerebral peduncle on FA skeleton (left)	Assessment Centre > Imaging > Brain MRI > Diffusion brain MRI > dMRI skeleton
25408	34970	25408#Mean OD in anterior limb of internal capsule on FA skeleton (right)	Assessment Centre > Imaging > Brain MRI > Diffusion brain MRI > dMRI skeleton
25409	34970	25409#Mean OD in anterior limb of internal capsule on FA skeleton (left)	Assessment Centre > Imaging > Brain MRI > Diffusion brain MRI > dMRI skeleton
25410	34970	25410#Mean OD in posterior limb of internal capsule on FA skeleton (right)	Assessment Centre > Imaging > Brain MRI > Diffusion brain MRI > dMRI skeleton
25411	34970	25411#Mean OD in posterior limb of internal capsule on FA skeleton (left)	Assessment Centre > Imaging > Brain MRI > Diffusion brain MRI > dMRI skeleton
25412	34970	25412#Mean OD in retrolenticular part of internal capsule on FA skeleton (right)	Assessment Centre > Imaging > Brain MRI > Diffusion brain MRI > dMRI skeleton
25413	34970	25413#Mean OD in retrolenticular part of internal capsule on FA skeleton (left)	Assessment Centre > Imaging > Brain MRI > Diffusion brain MRI > dMRI skeleton
25414	34970	25414#Mean OD in anterior corona radiata on FA skeleton (right)	Assessment Centre > Imaging > Brain MRI > Diffusion brain MRI > dMRI skeleton
25415	34970	25415#Mean OD in anterior corona radiata on FA skeleton (left)	Assessment Centre > Imaging > Brain MRI > Diffusion brain MRI > dMRI skeleton
25416	34970	25416#Mean OD in superior corona radiata on FA skeleton (right)	Assessment Centre > Imaging > Brain MRI > Diffusion brain MRI > dMRI skeleton
25417	34970	25417#Mean OD in superior corona radiata on FA skeleton (left)	Assessment Centre > Imaging > Brain MRI > Diffusion brain MRI > dMRI skeleton
25418	34970	25418#Mean OD in posterior corona radiata on FA skeleton (right)	Assessment Centre > Imaging > Brain MRI > Diffusion brain MRI > dMRI skeleton
25419	34970	25419#Mean OD in posterior corona radiata on FA skeleton (left)	Assessment Centre > Imaging > Brain MRI > Diffusion brain MRI > dMRI skeleton
25420	34970	25420#Mean OD in posterior thalamic radiation on FA skeleton (right)	Assessment Centre > Imaging > Brain MRI > Diffusion brain MRI > dMRI skeleton
25421	34970	25421#Mean OD in posterior thalamic radiation on FA skeleton (left)	Assessment Centre > Imaging > Brain MRI > Diffusion brain MRI > dMRI skeleton
25422	34970	25422#Mean OD in sagittal stratum on FA skeleton (right)	Assessment Centre > Imaging > Brain MRI > Diffusion brain MRI > dMRI skeleton
25423	34970	25423#Mean OD in sagittal stratum on FA skeleton (left)	Assessment Centre > Imaging > Brain MRI > Diffusion brain MRI > dMRI skeleton
25424	34970	25424#Mean OD in external capsule on FA skeleton (right)	Assessment Centre > Imaging > Brain MRI > Diffusion brain MRI > dMRI skeleton
25425	34970	25425#Mean OD in external capsule on FA skeleton (left)	Assessment Centre > Imaging > Brain MRI > Diffusion brain MRI > dMRI skeleton
25426	34970	25426#Mean OD in cingulum cingulate gyrus on FA skeleton (right)	Assessment Centre > Imaging > Brain MRI > Diffusion brain MRI > dMRI skeleton
25427	34970	25427#Mean OD in cingulum cingulate gyrus on FA skeleton (left)	Assessment Centre > Imaging > Brain MRI > Diffusion brain MRI > dMRI skeleton
25428	34970	25428#Mean OD in cingulum hippocampus on FA skeleton (right)	Assessment Centre > Imaging > Brain MRI > Diffusion brain MRI > dMRI skeleton
25429	34970	25429#Mean OD in cingulum hippocampus on FA skeleton (left)	Assessment Centre > Imaging > Brain MRI > Diffusion brain MRI > dMRI skeleton
25430	34970	25430#Mean OD in fornix cres+stria terminalis on FA skeleton (right)	Assessment Centre > Imaging > Brain MRI > Diffusion brain MRI > dMRI skeleton
25431	34970	25431#Mean OD in fornix cres+stria terminalis on FA skeleton (left)	Assessment Centre > Imaging > Brain MRI > Diffusion brain MRI > dMRI skeleton
25432	34970	25432#Mean OD in superior longitudinal fasciculus on FA skeleton (right)	Assessment Centre > Imaging > Brain MRI > Diffusion brain MRI > dMRI skeleton
25433	34970	25433#Mean OD in superior longitudinal fasciculus on FA skeleton (left)	Assessment Centre > Imaging > Brain MRI > Diffusion brain MRI > dMRI skeleton
25434	34970	25434#Mean OD in superior fronto-occipital fasciculus on FA skeleton (right)	Assessment Centre > Imaging > Brain MRI > Diffusion brain MRI > dMRI skeleton
25435	34970	25435#Mean OD in superior fronto-occipital fasciculus on FA skeleton (left)	Assessment Centre > Imaging > Brain MRI > Diffusion brain MRI > dMRI skeleton
25436	34970	25436#Mean OD in uncinate fasciculus on FA skeleton (right)	Assessment Centre > Imaging > Brain MRI > Diffusion brain MRI > dMRI skeleton
25437	34970	25437#Mean OD in uncinate fasciculus on FA skeleton (left)	Assessment Centre > Imaging > Brain MRI > Diffusion brain MRI > dMRI skeleton
25438	34970	25438#Mean OD in tapetum on FA skeleton (right)	Assessment Centre > Imaging > Brain MRI > Diffusion brain MRI > dMRI skeleton
25439	34970	25439#Mean OD in tapetum on FA skeleton (left)	Assessment Centre > Imaging > Brain MRI > Diffusion brain MRI > dMRI skeleton
25440	34970	25440#Mean ISOVF in middle cerebellar peduncle on FA skeleton	Assessment Centre > Imaging > Brain MRI > Diffusion brain MRI > dMRI skeleton
25441	34970	25441#Mean ISOVF in pontine crossing tract on FA skeleton	Assessment Centre > Imaging > Brain MRI > Diffusion brain MRI > dMRI skeleton
25442	34970	25442#Mean ISOVF in genu of corpus callosum on FA skeleton	Assessment Centre > Imaging > Brain MRI > Diffusion brain MRI > dMRI skeleton
25443	34970	25443#Mean ISOVF in body of corpus callosum on FA skeleton	Assessment Centre > Imaging > Brain MRI > Diffusion brain MRI > dMRI skeleton
25444	34970	25444#Mean ISOVF in splenium of corpus callosum on FA skeleton	Assessment Centre > Imaging > Brain MRI > Diffusion brain MRI > dMRI skeleton
25445	34970	25445#Mean ISOVF in fornix on FA skeleton	Assessment Centre > Imaging > Brain MRI > Diffusion brain MRI > dMRI skeleton
25446	34970	25446#Mean ISOVF in corticospinal tract on FA skeleton (right)	Assessment Centre > Imaging > Brain MRI > Diffusion brain MRI > dMRI skeleton
25447	34970	25447#Mean ISOVF in corticospinal tract on FA skeleton (left)	Assessment Centre > Imaging > Brain MRI > Diffusion brain MRI > dMRI skeleton
25448	34970	25448#Mean ISOVF in medial lemniscus on FA skeleton (right)	Assessment Centre > Imaging > Brain MRI > Diffusion brain MRI > dMRI skeleton
25449	34970	25449#Mean ISOVF in medial lemniscus on FA skeleton (left)	Assessment Centre > Imaging > Brain MRI > Diffusion brain MRI > dMRI skeleton
25450	34970	25450#Mean ISOVF in inferior cerebellar peduncle on FA skeleton (right)	Assessment Centre > Imaging > Brain MRI > Diffusion brain MRI > dMRI skeleton
25451	34970	25451#Mean ISOVF in inferior cerebellar peduncle on FA skeleton (left)	Assessment Centre > Imaging > Brain MRI > Diffusion brain MRI > dMRI skeleton
25452	34970	25452#Mean ISOVF in superior cerebellar peduncle on FA skeleton (right)	Assessment Centre > Imaging > Brain MRI > Diffusion brain MRI > dMRI skeleton
25453	34970	25453#Mean ISOVF in superior cerebellar peduncle on FA skeleton (left)	Assessment Centre > Imaging > Brain MRI > Diffusion brain MRI > dMRI skeleton
25454	34970	25454#Mean ISOVF in cerebral peduncle on FA skeleton (right)	Assessment Centre > Imaging > Brain MRI > Diffusion brain MRI > dMRI skeleton
25455	34970	25455#Mean ISOVF in cerebral peduncle on FA skeleton (left)	Assessment Centre > Imaging > Brain MRI > Diffusion brain MRI > dMRI skeleton
25456	34970	25456#Mean ISOVF in anterior limb of internal capsule on FA skeleton (right)	Assessment Centre > Imaging > Brain MRI > Diffusion brain MRI > dMRI skeleton
25457	34970	25457#Mean ISOVF in anterior limb of internal capsule on FA skeleton (left)	Assessment Centre > Imaging > Brain MRI > Diffusion brain MRI > dMRI skeleton
25458	34970	25458#Mean ISOVF in posterior limb of internal capsule on FA skeleton (right)	Assessment Centre > Imaging > Brain MRI > Diffusion brain MRI > dMRI skeleton
25459	34970	25459#Mean ISOVF in posterior limb of internal capsule on FA skeleton (left)	Assessment Centre > Imaging > Brain MRI > Diffusion brain MRI > dMRI skeleton
25460	34970	25460#Mean ISOVF in retrolenticular part of internal capsule on FA skeleton (right)	Assessment Centre > Imaging > Brain MRI > Diffusion brain MRI > dMRI skeleton
25461	34970	25461#Mean ISOVF in retrolenticular part of internal capsule on FA skeleton (left)	Assessment Centre > Imaging > Brain MRI > Diffusion brain MRI > dMRI skeleton
25462	34970	25462#Mean ISOVF in anterior corona radiata on FA skeleton (right)	Assessment Centre > Imaging > Brain MRI > Diffusion brain MRI > dMRI skeleton
25463	34970	25463#Mean ISOVF in anterior corona radiata on FA skeleton (left)	Assessment Centre > Imaging > Brain MRI > Diffusion brain MRI > dMRI skeleton
25464	34970	25464#Mean ISOVF in superior corona radiata on FA skeleton (right)	Assessment Centre > Imaging > Brain MRI > Diffusion brain MRI > dMRI skeleton
25465	34970	25465#Mean ISOVF in superior corona radiata on FA skeleton (left)	Assessment Centre > Imaging > Brain MRI > Diffusion brain MRI > dMRI skeleton
25466	34970	25466#Mean ISOVF in posterior corona radiata on FA skeleton (right)	Assessment Centre > Imaging > Brain MRI > Diffusion brain MRI > dMRI skeleton
25467	34970	25467#Mean ISOVF in posterior corona radiata on FA skeleton (left)	Assessment Centre > Imaging > Brain MRI > Diffusion brain MRI > dMRI skeleton
25468	34970	25468#Mean ISOVF in posterior thalamic radiation on FA skeleton (right)	Assessment Centre > Imaging > Brain MRI > Diffusion brain MRI > dMRI skeleton
25469	34970	25469#Mean ISOVF in posterior thalamic radiation on FA skeleton (left)	Assessment Centre > Imaging > Brain MRI > Diffusion brain MRI > dMRI skeleton
25470	34970	25470#Mean ISOVF in sagittal stratum on FA skeleton (right)	Assessment Centre > Imaging > Brain MRI > Diffusion brain MRI > dMRI skeleton
25471	34970	25471#Mean ISOVF in sagittal stratum on FA skeleton (left)	Assessment Centre > Imaging > Brain MRI > Diffusion brain MRI > dMRI skeleton
25472	34970	25472#Mean ISOVF in external capsule on FA skeleton (right)	Assessment Centre > Imaging > Brain MRI > Diffusion brain MRI > dMRI skeleton
25473	34970	25473#Mean ISOVF in external capsule on FA skeleton (left)	Assessment Centre > Imaging > Brain MRI > Diffusion brain MRI > dMRI skeleton
25474	34970	25474#Mean ISOVF in cingulum cingulate gyrus on FA skeleton (right)	Assessment Centre > Imaging > Brain MRI > Diffusion brain MRI > dMRI skeleton
25475	34970	25475#Mean ISOVF in cingulum cingulate gyrus on FA skeleton (left)	Assessment Centre > Imaging > Brain MRI > Diffusion brain MRI > dMRI skeleton
25476	34970	25476#Mean ISOVF in cingulum hippocampus on FA skeleton (right)	Assessment Centre > Imaging > Brain MRI > Diffusion brain MRI > dMRI skeleton
25477	34970	25477#Mean ISOVF in cingulum hippocampus on FA skeleton (left)	Assessment Centre > Imaging > Brain MRI > Diffusion brain MRI > dMRI skeleton
25478	34970	25478#Mean ISOVF in fornix cres+stria terminalis on FA skeleton (right)	Assessment Centre > Imaging > Brain MRI > Diffusion brain MRI > dMRI skeleton
25479	34970	25479#Mean ISOVF in fornix cres+stria terminalis on FA skeleton (left)	Assessment Centre > Imaging > Brain MRI > Diffusion brain MRI > dMRI skeleton
25480	34970	25480#Mean ISOVF in superior longitudinal fasciculus on FA skeleton (right)	Assessment Centre > Imaging > Brain MRI > Diffusion brain MRI > dMRI skeleton
25481	34970	25481#Mean ISOVF in superior longitudinal fasciculus on FA skeleton (left)	Assessment Centre > Imaging > Brain MRI > Diffusion brain MRI > dMRI skeleton
25482	34970	25482#Mean ISOVF in superior fronto-occipital fasciculus on FA skeleton (right)	Assessment Centre > Imaging > Brain MRI > Diffusion brain MRI > dMRI skeleton
25483	34970	25483#Mean ISOVF in superior fronto-occipital fasciculus on FA skeleton (left)	Assessment Centre > Imaging > Brain MRI > Diffusion brain MRI > dMRI skeleton
25484	34970	25484#Mean ISOVF in uncinate fasciculus on FA skeleton (right)	Assessment Centre > Imaging > Brain MRI > Diffusion brain MRI > dMRI skeleton
25485	34970	25485#Mean ISOVF in uncinate fasciculus on FA skeleton (left)	Assessment Centre > Imaging > Brain MRI > Diffusion brain MRI > dMRI skeleton
25486	34970	25486#Mean ISOVF in tapetum on FA skeleton (right)	Assessment Centre > Imaging > Brain MRI > Diffusion brain MRI > dMRI skeleton
25487	34970	25487#Mean ISOVF in tapetum on FA skeleton (left)	Assessment Centre > Imaging > Brain MRI > Diffusion brain MRI > dMRI skeleton
25488	34970	25488#Weighted-mean FA in tract acoustic radiation (left)	Assessment Centre > Imaging > Brain MRI > Diffusion brain MRI > dMRI weighted means
25489	34970	25489#Weighted-mean FA in tract acoustic radiation (right)	Assessment Centre > Imaging > Brain MRI > Diffusion brain MRI > dMRI weighted means
25490	34970	25490#Weighted-mean FA in tract anterior thalamic radiation (left)	Assessment Centre > Imaging > Brain MRI > Diffusion brain MRI > dMRI weighted means
25491	34970	25491#Weighted-mean FA in tract anterior thalamic radiation (right)	Assessment Centre > Imaging > Brain MRI > Diffusion brain MRI > dMRI weighted means
25492	34970	25492#Weighted-mean FA in tract cingulate gyrus part of cingulum (left)	Assessment Centre > Imaging > Brain MRI > Diffusion brain MRI > dMRI weighted means
25493	34970	25493#Weighted-mean FA in tract cingulate gyrus part of cingulum (right)	Assessment Centre > Imaging > Brain MRI > Diffusion brain MRI > dMRI weighted means
25494	34970	25494#Weighted-mean FA in tract parahippocampal part of cingulum (left)	Assessment Centre > Imaging > Brain MRI > Diffusion brain MRI > dMRI weighted means
25495	34970	25495#Weighted-mean FA in tract parahippocampal part of cingulum (right)	Assessment Centre > Imaging > Brain MRI > Diffusion brain MRI > dMRI weighted means
25496	34970	25496#Weighted-mean FA in tract corticospinal tract (left)	Assessment Centre > Imaging > Brain MRI > Diffusion brain MRI > dMRI weighted means
25497	34970	25497#Weighted-mean FA in tract corticospinal tract (right)	Assessment Centre > Imaging > Brain MRI > Diffusion brain MRI > dMRI weighted means
25498	34970	25498#Weighted-mean FA in tract forceps major	Assessment Centre > Imaging > Brain MRI > Diffusion brain MRI > dMRI weighted means
25499	34970	25499#Weighted-mean FA in tract forceps minor	Assessment Centre > Imaging > Brain MRI > Diffusion brain MRI > dMRI weighted means
25500	34970	25500#Weighted-mean FA in tract inferior fronto-occipital fasciculus (left)	Assessment Centre > Imaging > Brain MRI > Diffusion brain MRI > dMRI weighted means
25501	34970	25501#Weighted-mean FA in tract inferior fronto-occipital fasciculus (right)	Assessment Centre > Imaging > Brain MRI > Diffusion brain MRI > dMRI weighted means
25502	34970	25502#Weighted-mean FA in tract inferior longitudinal fasciculus (left)	Assessment Centre > Imaging > Brain MRI > Diffusion brain MRI > dMRI weighted means
25503	34970	25503#Weighted-mean FA in tract inferior longitudinal fasciculus (right)	Assessment Centre > Imaging > Brain MRI > Diffusion brain MRI > dMRI weighted means
25504	34970	25504#Weighted-mean FA in tract middle cerebellar peduncle	Assessment Centre > Imaging > Brain MRI > Diffusion brain MRI > dMRI weighted means
25505	34970	25505#Weighted-mean FA in tract medial lemniscus (left)	Assessment Centre > Imaging > Brain MRI > Diffusion brain MRI > dMRI weighted means
25506	34970	25506#Weighted-mean FA in tract medial lemniscus (right)	Assessment Centre > Imaging > Brain MRI > Diffusion brain MRI > dMRI weighted means
25507	34970	25507#Weighted-mean FA in tract posterior thalamic radiation (left)	Assessment Centre > Imaging > Brain MRI > Diffusion brain MRI > dMRI weighted means
25508	34970	25508#Weighted-mean FA in tract posterior thalamic radiation (right)	Assessment Centre > Imaging > Brain MRI > Diffusion brain MRI > dMRI weighted means
25509	34970	25509#Weighted-mean FA in tract superior longitudinal fasciculus (left)	Assessment Centre > Imaging > Brain MRI > Diffusion brain MRI > dMRI weighted means
25510	34970	25510#Weighted-mean FA in tract superior longitudinal fasciculus (right)	Assessment Centre > Imaging > Brain MRI > Diffusion brain MRI > dMRI weighted means
25511	34970	25511#Weighted-mean FA in tract superior thalamic radiation (left)	Assessment Centre > Imaging > Brain MRI > Diffusion brain MRI > dMRI weighted means
25512	34970	25512#Weighted-mean FA in tract superior thalamic radiation (right)	Assessment Centre > Imaging > Brain MRI > Diffusion brain MRI > dMRI weighted means
25513	34970	25513#Weighted-mean FA in tract uncinate fasciculus (left)	Assessment Centre > Imaging > Brain MRI > Diffusion brain MRI > dMRI weighted means
25514	34970	25514#Weighted-mean FA in tract uncinate fasciculus (right)	Assessment Centre > Imaging > Brain MRI > Diffusion brain MRI > dMRI weighted means
25515	34970	25515#Weighted-mean MD in tract acoustic radiation (left)	Assessment Centre > Imaging > Brain MRI > Diffusion brain MRI > dMRI weighted means
25516	34970	25516#Weighted-mean MD in tract acoustic radiation (right)	Assessment Centre > Imaging > Brain MRI > Diffusion brain MRI > dMRI weighted means
25517	34970	25517#Weighted-mean MD in tract anterior thalamic radiation (left)	Assessment Centre > Imaging > Brain MRI > Diffusion brain MRI > dMRI weighted means
25518	34970	25518#Weighted-mean MD in tract anterior thalamic radiation (right)	Assessment Centre > Imaging > Brain MRI > Diffusion brain MRI > dMRI weighted means
25519	34970	25519#Weighted-mean MD in tract cingulate gyrus part of cingulum (left)	Assessment Centre > Imaging > Brain MRI > Diffusion brain MRI > dMRI weighted means
25520	34970	25520#Weighted-mean MD in tract cingulate gyrus part of cingulum (right)	Assessment Centre > Imaging > Brain MRI > Diffusion brain MRI > dMRI weighted means
25521	34970	25521#Weighted-mean MD in tract parahippocampal part of cingulum (left)	Assessment Centre > Imaging > Brain MRI > Diffusion brain MRI > dMRI weighted means
25522	34970	25522#Weighted-mean MD in tract parahippocampal part of cingulum (right)	Assessment Centre > Imaging > Brain MRI > Diffusion brain MRI > dMRI weighted means
25523	34970	25523#Weighted-mean MD in tract corticospinal tract (left)	Assessment Centre > Imaging > Brain MRI > Diffusion brain MRI > dMRI weighted means
25524	34970	25524#Weighted-mean MD in tract corticospinal tract (right)	Assessment Centre > Imaging > Brain MRI > Diffusion brain MRI > dMRI weighted means
25525	34970	25525#Weighted-mean MD in tract forceps major	Assessment Centre > Imaging > Brain MRI > Diffusion brain MRI > dMRI weighted means
25526	34970	25526#Weighted-mean MD in tract forceps minor	Assessment Centre > Imaging > Brain MRI > Diffusion brain MRI > dMRI weighted means
25527	34970	25527#Weighted-mean MD in tract inferior fronto-occipital fasciculus (left)	Assessment Centre > Imaging > Brain MRI > Diffusion brain MRI > dMRI weighted means
25528	34970	25528#Weighted-mean MD in tract inferior fronto-occipital fasciculus (right)	Assessment Centre > Imaging > Brain MRI > Diffusion brain MRI > dMRI weighted means
25529	34970	25529#Weighted-mean MD in tract inferior longitudinal fasciculus (left)	Assessment Centre > Imaging > Brain MRI > Diffusion brain MRI > dMRI weighted means
25530	34970	25530#Weighted-mean MD in tract inferior longitudinal fasciculus (right)	Assessment Centre > Imaging > Brain MRI > Diffusion brain MRI > dMRI weighted means
25531	34970	25531#Weighted-mean MD in tract middle cerebellar peduncle	Assessment Centre > Imaging > Brain MRI > Diffusion brain MRI > dMRI weighted means
25532	34970	25532#Weighted-mean MD in tract medial lemniscus (left)	Assessment Centre > Imaging > Brain MRI > Diffusion brain MRI > dMRI weighted means
25533	34970	25533#Weighted-mean MD in tract medial lemniscus (right)	Assessment Centre > Imaging > Brain MRI > Diffusion brain MRI > dMRI weighted means
25534	34970	25534#Weighted-mean MD in tract posterior thalamic radiation (left)	Assessment Centre > Imaging > Brain MRI > Diffusion brain MRI > dMRI weighted means
25535	34970	25535#Weighted-mean MD in tract posterior thalamic radiation (right)	Assessment Centre > Imaging > Brain MRI > Diffusion brain MRI > dMRI weighted means
25536	34970	25536#Weighted-mean MD in tract superior longitudinal fasciculus (left)	Assessment Centre > Imaging > Brain MRI > Diffusion brain MRI > dMRI weighted means
25537	34970	25537#Weighted-mean MD in tract superior longitudinal fasciculus (right)	Assessment Centre > Imaging > Brain MRI > Diffusion brain MRI > dMRI weighted means
25538	34970	25538#Weighted-mean MD in tract superior thalamic radiation (left)	Assessment Centre > Imaging > Brain MRI > Diffusion brain MRI > dMRI weighted means
25539	34970	25539#Weighted-mean MD in tract superior thalamic radiation (right)	Assessment Centre > Imaging > Brain MRI > Diffusion brain MRI > dMRI weighted means
25540	34970	25540#Weighted-mean MD in tract uncinate fasciculus (left)	Assessment Centre > Imaging > Brain MRI > Diffusion brain MRI > dMRI weighted means
25541	34970	25541#Weighted-mean MD in tract uncinate fasciculus (right)	Assessment Centre > Imaging > Brain MRI > Diffusion brain MRI > dMRI weighted means
25542	34970	25542#Weighted-mean MO in tract acoustic radiation (left)	Assessment Centre > Imaging > Brain MRI > Diffusion brain MRI > dMRI weighted means
25543	34970	25543#Weighted-mean MO in tract acoustic radiation (right)	Assessment Centre > Imaging > Brain MRI > Diffusion brain MRI > dMRI weighted means
25544	34970	25544#Weighted-mean MO in tract anterior thalamic radiation (left)	Assessment Centre > Imaging > Brain MRI > Diffusion brain MRI > dMRI weighted means
25545	34970	25545#Weighted-mean MO in tract anterior thalamic radiation (right)	Assessment Centre > Imaging > Brain MRI > Diffusion brain MRI > dMRI weighted means
25546	34970	25546#Weighted-mean MO in tract cingulate gyrus part of cingulum (left)	Assessment Centre > Imaging > Brain MRI > Diffusion brain MRI > dMRI weighted means
25547	34970	25547#Weighted-mean MO in tract cingulate gyrus part of cingulum (right)	Assessment Centre > Imaging > Brain MRI > Diffusion brain MRI > dMRI weighted means
25548	34970	25548#Weighted-mean MO in tract parahippocampal part of cingulum (left)	Assessment Centre > Imaging > Brain MRI > Diffusion brain MRI > dMRI weighted means
25549	34970	25549#Weighted-mean MO in tract parahippocampal part of cingulum (right)	Assessment Centre > Imaging > Brain MRI > Diffusion brain MRI > dMRI weighted means
25550	34970	25550#Weighted-mean MO in tract corticospinal tract (left)	Assessment Centre > Imaging > Brain MRI > Diffusion brain MRI > dMRI weighted means
25551	34970	25551#Weighted-mean MO in tract corticospinal tract (right)	Assessment Centre > Imaging > Brain MRI > Diffusion brain MRI > dMRI weighted means
25552	34970	25552#Weighted-mean MO in tract forceps major	Assessment Centre > Imaging > Brain MRI > Diffusion brain MRI > dMRI weighted means
25553	34970	25553#Weighted-mean MO in tract forceps minor	Assessment Centre > Imaging > Brain MRI > Diffusion brain MRI > dMRI weighted means
25554	34970	25554#Weighted-mean MO in tract inferior fronto-occipital fasciculus (left)	Assessment Centre > Imaging > Brain MRI > Diffusion brain MRI > dMRI weighted means
25555	34970	25555#Weighted-mean MO in tract inferior fronto-occipital fasciculus (right)	Assessment Centre > Imaging > Brain MRI > Diffusion brain MRI > dMRI weighted means
25556	34970	25556#Weighted-mean MO in tract inferior longitudinal fasciculus (left)	Assessment Centre > Imaging > Brain MRI > Diffusion brain MRI > dMRI weighted means
25557	34970	25557#Weighted-mean MO in tract inferior longitudinal fasciculus (right)	Assessment Centre > Imaging > Brain MRI > Diffusion brain MRI > dMRI weighted means
25558	34970	25558#Weighted-mean MO in tract middle cerebellar peduncle	Assessment Centre > Imaging > Brain MRI > Diffusion brain MRI > dMRI weighted means
25559	34970	25559#Weighted-mean MO in tract medial lemniscus (left)	Assessment Centre > Imaging > Brain MRI > Diffusion brain MRI > dMRI weighted means
25560	34970	25560#Weighted-mean MO in tract medial lemniscus (right)	Assessment Centre > Imaging > Brain MRI > Diffusion brain MRI > dMRI weighted means
25561	34970	25561#Weighted-mean MO in tract posterior thalamic radiation (left)	Assessment Centre > Imaging > Brain MRI > Diffusion brain MRI > dMRI weighted means
25562	34970	25562#Weighted-mean MO in tract posterior thalamic radiation (right)	Assessment Centre > Imaging > Brain MRI > Diffusion brain MRI > dMRI weighted means
25563	34970	25563#Weighted-mean MO in tract superior longitudinal fasciculus (left)	Assessment Centre > Imaging > Brain MRI > Diffusion brain MRI > dMRI weighted means
25564	34970	25564#Weighted-mean MO in tract superior longitudinal fasciculus (right)	Assessment Centre > Imaging > Brain MRI > Diffusion brain MRI > dMRI weighted means
25565	34970	25565#Weighted-mean MO in tract superior thalamic radiation (left)	Assessment Centre > Imaging > Brain MRI > Diffusion brain MRI > dMRI weighted means
25566	34970	25566#Weighted-mean MO in tract superior thalamic radiation (right)	Assessment Centre > Imaging > Brain MRI > Diffusion brain MRI > dMRI weighted means
25567	34970	25567#Weighted-mean MO in tract uncinate fasciculus (left)	Assessment Centre > Imaging > Brain MRI > Diffusion brain MRI > dMRI weighted means
25568	34970	25568#Weighted-mean MO in tract uncinate fasciculus (right)	Assessment Centre > Imaging > Brain MRI > Diffusion brain MRI > dMRI weighted means
25569	34970	25569#Weighted-mean L1 in tract acoustic radiation (left)	Assessment Centre > Imaging > Brain MRI > Diffusion brain MRI > dMRI weighted means
25570	34970	25570#Weighted-mean L1 in tract acoustic radiation (right)	Assessment Centre > Imaging > Brain MRI > Diffusion brain MRI > dMRI weighted means
25571	34970	25571#Weighted-mean L1 in tract anterior thalamic radiation (left)	Assessment Centre > Imaging > Brain MRI > Diffusion brain MRI > dMRI weighted means
25572	34970	25572#Weighted-mean L1 in tract anterior thalamic radiation (right)	Assessment Centre > Imaging > Brain MRI > Diffusion brain MRI > dMRI weighted means
25573	34970	25573#Weighted-mean L1 in tract cingulate gyrus part of cingulum (left)	Assessment Centre > Imaging > Brain MRI > Diffusion brain MRI > dMRI weighted means
25574	34970	25574#Weighted-mean L1 in tract cingulate gyrus part of cingulum (right)	Assessment Centre > Imaging > Brain MRI > Diffusion brain MRI > dMRI weighted means
25575	34970	25575#Weighted-mean L1 in tract parahippocampal part of cingulum (left)	Assessment Centre > Imaging > Brain MRI > Diffusion brain MRI > dMRI weighted means
25576	34970	25576#Weighted-mean L1 in tract parahippocampal part of cingulum (right)	Assessment Centre > Imaging > Brain MRI > Diffusion brain MRI > dMRI weighted means
25577	34970	25577#Weighted-mean L1 in tract corticospinal tract (left)	Assessment Centre > Imaging > Brain MRI > Diffusion brain MRI > dMRI weighted means
25578	34970	25578#Weighted-mean L1 in tract corticospinal tract (right)	Assessment Centre > Imaging > Brain MRI > Diffusion brain MRI > dMRI weighted means
25579	34970	25579#Weighted-mean L1 in tract forceps major	Assessment Centre > Imaging > Brain MRI > Diffusion brain MRI > dMRI weighted means
25580	34970	25580#Weighted-mean L1 in tract forceps minor	Assessment Centre > Imaging > Brain MRI > Diffusion brain MRI > dMRI weighted means
25581	34970	25581#Weighted-mean L1 in tract inferior fronto-occipital fasciculus (left)	Assessment Centre > Imaging > Brain MRI > Diffusion brain MRI > dMRI weighted means
25582	34970	25582#Weighted-mean L1 in tract inferior fronto-occipital fasciculus (right)	Assessment Centre > Imaging > Brain MRI > Diffusion brain MRI > dMRI weighted means
25583	34970	25583#Weighted-mean L1 in tract inferior longitudinal fasciculus (left)	Assessment Centre > Imaging > Brain MRI > Diffusion brain MRI > dMRI weighted means
25584	34970	25584#Weighted-mean L1 in tract inferior longitudinal fasciculus (right)	Assessment Centre > Imaging > Brain MRI > Diffusion brain MRI > dMRI weighted means
25585	34970	25585#Weighted-mean L1 in tract middle cerebellar peduncle	Assessment Centre > Imaging > Brain MRI > Diffusion brain MRI > dMRI weighted means
25586	34970	25586#Weighted-mean L1 in tract medial lemniscus (left)	Assessment Centre > Imaging > Brain MRI > Diffusion brain MRI > dMRI weighted means
25587	34970	25587#Weighted-mean L1 in tract medial lemniscus (right)	Assessment Centre > Imaging > Brain MRI > Diffusion brain MRI > dMRI weighted means
25588	34970	25588#Weighted-mean L1 in tract posterior thalamic radiation (left)	Assessment Centre > Imaging > Brain MRI > Diffusion brain MRI > dMRI weighted means
25589	34970	25589#Weighted-mean L1 in tract posterior thalamic radiation (right)	Assessment Centre > Imaging > Brain MRI > Diffusion brain MRI > dMRI weighted means
25590	34970	25590#Weighted-mean L1 in tract superior longitudinal fasciculus (left)	Assessment Centre > Imaging > Brain MRI > Diffusion brain MRI > dMRI weighted means
25591	34970	25591#Weighted-mean L1 in tract superior longitudinal fasciculus (right)	Assessment Centre > Imaging > Brain MRI > Diffusion brain MRI > dMRI weighted means
25592	34970	25592#Weighted-mean L1 in tract superior thalamic radiation (left)	Assessment Centre > Imaging > Brain MRI > Diffusion brain MRI > dMRI weighted means
25593	34970	25593#Weighted-mean L1 in tract superior thalamic radiation (right)	Assessment Centre > Imaging > Brain MRI > Diffusion brain MRI > dMRI weighted means
25594	34970	25594#Weighted-mean L1 in tract uncinate fasciculus (left)	Assessment Centre > Imaging > Brain MRI > Diffusion brain MRI > dMRI weighted means
25595	34970	25595#Weighted-mean L1 in tract uncinate fasciculus (right)	Assessment Centre > Imaging > Brain MRI > Diffusion brain MRI > dMRI weighted means
25596	34970	25596#Weighted-mean L2 in tract acoustic radiation (left)	Assessment Centre > Imaging > Brain MRI > Diffusion brain MRI > dMRI weighted means
25597	34970	25597#Weighted-mean L2 in tract acoustic radiation (right)	Assessment Centre > Imaging > Brain MRI > Diffusion brain MRI > dMRI weighted means
25598	34970	25598#Weighted-mean L2 in tract anterior thalamic radiation (left)	Assessment Centre > Imaging > Brain MRI > Diffusion brain MRI > dMRI weighted means
25599	34970	25599#Weighted-mean L2 in tract anterior thalamic radiation (right)	Assessment Centre > Imaging > Brain MRI > Diffusion brain MRI > dMRI weighted means
25600	34970	25600#Weighted-mean L2 in tract cingulate gyrus part of cingulum (left)	Assessment Centre > Imaging > Brain MRI > Diffusion brain MRI > dMRI weighted means
25601	34970	25601#Weighted-mean L2 in tract cingulate gyrus part of cingulum (right)	Assessment Centre > Imaging > Brain MRI > Diffusion brain MRI > dMRI weighted means
25602	34970	25602#Weighted-mean L2 in tract parahippocampal part of cingulum (left)	Assessment Centre > Imaging > Brain MRI > Diffusion brain MRI > dMRI weighted means
25603	34970	25603#Weighted-mean L2 in tract parahippocampal part of cingulum (right)	Assessment Centre > Imaging > Brain MRI > Diffusion brain MRI > dMRI weighted means
25604	34970	25604#Weighted-mean L2 in tract corticospinal tract (left)	Assessment Centre > Imaging > Brain MRI > Diffusion brain MRI > dMRI weighted means
25605	34970	25605#Weighted-mean L2 in tract corticospinal tract (right)	Assessment Centre > Imaging > Brain MRI > Diffusion brain MRI > dMRI weighted means
25606	34970	25606#Weighted-mean L2 in tract forceps major	Assessment Centre > Imaging > Brain MRI > Diffusion brain MRI > dMRI weighted means
25607	34970	25607#Weighted-mean L2 in tract forceps minor	Assessment Centre > Imaging > Brain MRI > Diffusion brain MRI > dMRI weighted means
25608	34970	25608#Weighted-mean L2 in tract inferior fronto-occipital fasciculus (left)	Assessment Centre > Imaging > Brain MRI > Diffusion brain MRI > dMRI weighted means
25609	34970	25609#Weighted-mean L2 in tract inferior fronto-occipital fasciculus (right)	Assessment Centre > Imaging > Brain MRI > Diffusion brain MRI > dMRI weighted means
25610	34970	25610#Weighted-mean L2 in tract inferior longitudinal fasciculus (left)	Assessment Centre > Imaging > Brain MRI > Diffusion brain MRI > dMRI weighted means
25611	34970	25611#Weighted-mean L2 in tract inferior longitudinal fasciculus (right)	Assessment Centre > Imaging > Brain MRI > Diffusion brain MRI > dMRI weighted means
25612	34970	25612#Weighted-mean L2 in tract middle cerebellar peduncle	Assessment Centre > Imaging > Brain MRI > Diffusion brain MRI > dMRI weighted means
25613	34970	25613#Weighted-mean L2 in tract medial lemniscus (left)	Assessment Centre > Imaging > Brain MRI > Diffusion brain MRI > dMRI weighted means
25614	34970	25614#Weighted-mean L2 in tract medial lemniscus (right)	Assessment Centre > Imaging > Brain MRI > Diffusion brain MRI > dMRI weighted means
25615	34970	25615#Weighted-mean L2 in tract posterior thalamic radiation (left)	Assessment Centre > Imaging > Brain MRI > Diffusion brain MRI > dMRI weighted means
25616	34970	25616#Weighted-mean L2 in tract posterior thalamic radiation (right)	Assessment Centre > Imaging > Brain MRI > Diffusion brain MRI > dMRI weighted means
25617	34970	25617#Weighted-mean L2 in tract superior longitudinal fasciculus (left)	Assessment Centre > Imaging > Brain MRI > Diffusion brain MRI > dMRI weighted means
25618	34970	25618#Weighted-mean L2 in tract superior longitudinal fasciculus (right)	Assessment Centre > Imaging > Brain MRI > Diffusion brain MRI > dMRI weighted means
25619	34970	25619#Weighted-mean L2 in tract superior thalamic radiation (left)	Assessment Centre > Imaging > Brain MRI > Diffusion brain MRI > dMRI weighted means
25620	34970	25620#Weighted-mean L2 in tract superior thalamic radiation (right)	Assessment Centre > Imaging > Brain MRI > Diffusion brain MRI > dMRI weighted means
25621	34970	25621#Weighted-mean L2 in tract uncinate fasciculus (left)	Assessment Centre > Imaging > Brain MRI > Diffusion brain MRI > dMRI weighted means
25622	34970	25622#Weighted-mean L2 in tract uncinate fasciculus (right)	Assessment Centre > Imaging > Brain MRI > Diffusion brain MRI > dMRI weighted means
25623	34970	25623#Weighted-mean L3 in tract acoustic radiation (left)	Assessment Centre > Imaging > Brain MRI > Diffusion brain MRI > dMRI weighted means
25624	34970	25624#Weighted-mean L3 in tract acoustic radiation (right)	Assessment Centre > Imaging > Brain MRI > Diffusion brain MRI > dMRI weighted means
25625	34970	25625#Weighted-mean L3 in tract anterior thalamic radiation (left)	Assessment Centre > Imaging > Brain MRI > Diffusion brain MRI > dMRI weighted means
25626	34970	25626#Weighted-mean L3 in tract anterior thalamic radiation (right)	Assessment Centre > Imaging > Brain MRI > Diffusion brain MRI > dMRI weighted means
25627	34970	25627#Weighted-mean L3 in tract cingulate gyrus part of cingulum (left)	Assessment Centre > Imaging > Brain MRI > Diffusion brain MRI > dMRI weighted means
25628	34970	25628#Weighted-mean L3 in tract cingulate gyrus part of cingulum (right)	Assessment Centre > Imaging > Brain MRI > Diffusion brain MRI > dMRI weighted means
25629	34970	25629#Weighted-mean L3 in tract parahippocampal part of cingulum (left)	Assessment Centre > Imaging > Brain MRI > Diffusion brain MRI > dMRI weighted means
25630	34970	25630#Weighted-mean L3 in tract parahippocampal part of cingulum (right)	Assessment Centre > Imaging > Brain MRI > Diffusion brain MRI > dMRI weighted means
25631	34970	25631#Weighted-mean L3 in tract corticospinal tract (left)	Assessment Centre > Imaging > Brain MRI > Diffusion brain MRI > dMRI weighted means
25632	34970	25632#Weighted-mean L3 in tract corticospinal tract (right)	Assessment Centre > Imaging > Brain MRI > Diffusion brain MRI > dMRI weighted means
25633	34970	25633#Weighted-mean L3 in tract forceps major	Assessment Centre > Imaging > Brain MRI > Diffusion brain MRI > dMRI weighted means
25634	34970	25634#Weighted-mean L3 in tract forceps minor	Assessment Centre > Imaging > Brain MRI > Diffusion brain MRI > dMRI weighted means
25635	34970	25635#Weighted-mean L3 in tract inferior fronto-occipital fasciculus (left)	Assessment Centre > Imaging > Brain MRI > Diffusion brain MRI > dMRI weighted means
25636	34970	25636#Weighted-mean L3 in tract inferior fronto-occipital fasciculus (right)	Assessment Centre > Imaging > Brain MRI > Diffusion brain MRI > dMRI weighted means
25637	34970	25637#Weighted-mean L3 in tract inferior longitudinal fasciculus (left)	Assessment Centre > Imaging > Brain MRI > Diffusion brain MRI > dMRI weighted means
25638	34970	25638#Weighted-mean L3 in tract inferior longitudinal fasciculus (right)	Assessment Centre > Imaging > Brain MRI > Diffusion brain MRI > dMRI weighted means
25639	34970	25639#Weighted-mean L3 in tract middle cerebellar peduncle	Assessment Centre > Imaging > Brain MRI > Diffusion brain MRI > dMRI weighted means
25640	34970	25640#Weighted-mean L3 in tract medial lemniscus (left)	Assessment Centre > Imaging > Brain MRI > Diffusion brain MRI > dMRI weighted means
25641	34970	25641#Weighted-mean L3 in tract medial lemniscus (right)	Assessment Centre > Imaging > Brain MRI > Diffusion brain MRI > dMRI weighted means
25642	34970	25642#Weighted-mean L3 in tract posterior thalamic radiation (left)	Assessment Centre > Imaging > Brain MRI > Diffusion brain MRI > dMRI weighted means
25643	34970	25643#Weighted-mean L3 in tract posterior thalamic radiation (right)	Assessment Centre > Imaging > Brain MRI > Diffusion brain MRI > dMRI weighted means
25644	34970	25644#Weighted-mean L3 in tract superior longitudinal fasciculus (left)	Assessment Centre > Imaging > Brain MRI > Diffusion brain MRI > dMRI weighted means
25645	34970	25645#Weighted-mean L3 in tract superior longitudinal fasciculus (right)	Assessment Centre > Imaging > Brain MRI > Diffusion brain MRI > dMRI weighted means
25646	34970	25646#Weighted-mean L3 in tract superior thalamic radiation (left)	Assessment Centre > Imaging > Brain MRI > Diffusion brain MRI > dMRI weighted means
25647	34970	25647#Weighted-mean L3 in tract superior thalamic radiation (right)	Assessment Centre > Imaging > Brain MRI > Diffusion brain MRI > dMRI weighted means
25648	34970	25648#Weighted-mean L3 in tract uncinate fasciculus (left)	Assessment Centre > Imaging > Brain MRI > Diffusion brain MRI > dMRI weighted means
25649	34970	25649#Weighted-mean L3 in tract uncinate fasciculus (right)	Assessment Centre > Imaging > Brain MRI > Diffusion brain MRI > dMRI weighted means
25650	34969	25650#Weighted-mean ICVF in tract acoustic radiation (left)	Assessment Centre > Imaging > Brain MRI > Diffusion brain MRI > dMRI weighted means
25651	34969	25651#Weighted-mean ICVF in tract acoustic radiation (right)	Assessment Centre > Imaging > Brain MRI > Diffusion brain MRI > dMRI weighted means
25652	34969	25652#Weighted-mean ICVF in tract anterior thalamic radiation (left)	Assessment Centre > Imaging > Brain MRI > Diffusion brain MRI > dMRI weighted means
25653	34969	25653#Weighted-mean ICVF in tract anterior thalamic radiation (right)	Assessment Centre > Imaging > Brain MRI > Diffusion brain MRI > dMRI weighted means
25654	34969	25654#Weighted-mean ICVF in tract cingulate gyrus part of cingulum (left)	Assessment Centre > Imaging > Brain MRI > Diffusion brain MRI > dMRI weighted means
25655	34969	25655#Weighted-mean ICVF in tract cingulate gyrus part of cingulum (right)	Assessment Centre > Imaging > Brain MRI > Diffusion brain MRI > dMRI weighted means
25656	34969	25656#Weighted-mean ICVF in tract parahippocampal part of cingulum (left)	Assessment Centre > Imaging > Brain MRI > Diffusion brain MRI > dMRI weighted means
25657	34969	25657#Weighted-mean ICVF in tract parahippocampal part of cingulum (right)	Assessment Centre > Imaging > Brain MRI > Diffusion brain MRI > dMRI weighted means
25658	34969	25658#Weighted-mean ICVF in tract corticospinal tract (left)	Assessment Centre > Imaging > Brain MRI > Diffusion brain MRI > dMRI weighted means
25659	34969	25659#Weighted-mean ICVF in tract corticospinal tract (right)	Assessment Centre > Imaging > Brain MRI > Diffusion brain MRI > dMRI weighted means
25660	34969	25660#Weighted-mean ICVF in tract forceps major	Assessment Centre > Imaging > Brain MRI > Diffusion brain MRI > dMRI weighted means
25661	34969	25661#Weighted-mean ICVF in tract forceps minor	Assessment Centre > Imaging > Brain MRI > Diffusion brain MRI > dMRI weighted means
25662	34969	25662#Weighted-mean ICVF in tract inferior fronto-occipital fasciculus (left)	Assessment Centre > Imaging > Brain MRI > Diffusion brain MRI > dMRI weighted means
25663	34969	25663#Weighted-mean ICVF in tract inferior fronto-occipital fasciculus (right)	Assessment Centre > Imaging > Brain MRI > Diffusion brain MRI > dMRI weighted means
25664	34969	25664#Weighted-mean ICVF in tract inferior longitudinal fasciculus (left)	Assessment Centre > Imaging > Brain MRI > Diffusion brain MRI > dMRI weighted means
25665	34969	25665#Weighted-mean ICVF in tract inferior longitudinal fasciculus (right)	Assessment Centre > Imaging > Brain MRI > Diffusion brain MRI > dMRI weighted means
25666	34969	25666#Weighted-mean ICVF in tract middle cerebellar peduncle	Assessment Centre > Imaging > Brain MRI > Diffusion brain MRI > dMRI weighted means
25667	34969	25667#Weighted-mean ICVF in tract medial lemniscus (left)	Assessment Centre > Imaging > Brain MRI > Diffusion brain MRI > dMRI weighted means
25668	34969	25668#Weighted-mean ICVF in tract medial lemniscus (right)	Assessment Centre > Imaging > Brain MRI > Diffusion brain MRI > dMRI weighted means
25669	34969	25669#Weighted-mean ICVF in tract posterior thalamic radiation (left)	Assessment Centre > Imaging > Brain MRI > Diffusion brain MRI > dMRI weighted means
25670	34969	25670#Weighted-mean ICVF in tract posterior thalamic radiation (right)	Assessment Centre > Imaging > Brain MRI > Diffusion brain MRI > dMRI weighted means
25671	34969	25671#Weighted-mean ICVF in tract superior longitudinal fasciculus (left)	Assessment Centre > Imaging > Brain MRI > Diffusion brain MRI > dMRI weighted means
25672	34969	25672#Weighted-mean ICVF in tract superior longitudinal fasciculus (right)	Assessment Centre > Imaging > Brain MRI > Diffusion brain MRI > dMRI weighted means
25673	34969	25673#Weighted-mean ICVF in tract superior thalamic radiation (left)	Assessment Centre > Imaging > Brain MRI > Diffusion brain MRI > dMRI weighted means
25674	34969	25674#Weighted-mean ICVF in tract superior thalamic radiation (right)	Assessment Centre > Imaging > Brain MRI > Diffusion brain MRI > dMRI weighted means
25675	34969	25675#Weighted-mean ICVF in tract uncinate fasciculus (left)	Assessment Centre > Imaging > Brain MRI > Diffusion brain MRI > dMRI weighted means
25676	34969	25676#Weighted-mean ICVF in tract uncinate fasciculus (right)	Assessment Centre > Imaging > Brain MRI > Diffusion brain MRI > dMRI weighted means
25677	34969	25677#Weighted-mean OD in tract acoustic radiation (left)	Assessment Centre > Imaging > Brain MRI > Diffusion brain MRI > dMRI weighted means
25678	34969	25678#Weighted-mean OD in tract acoustic radiation (right)	Assessment Centre > Imaging > Brain MRI > Diffusion brain MRI > dMRI weighted means
25679	34969	25679#Weighted-mean OD in tract anterior thalamic radiation (left)	Assessment Centre > Imaging > Brain MRI > Diffusion brain MRI > dMRI weighted means
25680	34969	25680#Weighted-mean OD in tract anterior thalamic radiation (right)	Assessment Centre > Imaging > Brain MRI > Diffusion brain MRI > dMRI weighted means
25681	34969	25681#Weighted-mean OD in tract cingulate gyrus part of cingulum (left)	Assessment Centre > Imaging > Brain MRI > Diffusion brain MRI > dMRI weighted means
25682	34969	25682#Weighted-mean OD in tract cingulate gyrus part of cingulum (right)	Assessment Centre > Imaging > Brain MRI > Diffusion brain MRI > dMRI weighted means
25683	34969	25683#Weighted-mean OD in tract parahippocampal part of cingulum (left)	Assessment Centre > Imaging > Brain MRI > Diffusion brain MRI > dMRI weighted means
25684	34969	25684#Weighted-mean OD in tract parahippocampal part of cingulum (right)	Assessment Centre > Imaging > Brain MRI > Diffusion brain MRI > dMRI weighted means
25685	34969	25685#Weighted-mean OD in tract corticospinal tract (left)	Assessment Centre > Imaging > Brain MRI > Diffusion brain MRI > dMRI weighted means
25686	34969	25686#Weighted-mean OD in tract corticospinal tract (right)	Assessment Centre > Imaging > Brain MRI > Diffusion brain MRI > dMRI weighted means
25687	34969	25687#Weighted-mean OD in tract forceps major	Assessment Centre > Imaging > Brain MRI > Diffusion brain MRI > dMRI weighted means
25688	34969	25688#Weighted-mean OD in tract forceps minor	Assessment Centre > Imaging > Brain MRI > Diffusion brain MRI > dMRI weighted means
25689	34969	25689#Weighted-mean OD in tract inferior fronto-occipital fasciculus (left)	Assessment Centre > Imaging > Brain MRI > Diffusion brain MRI > dMRI weighted means
25690	34969	25690#Weighted-mean OD in tract inferior fronto-occipital fasciculus (right)	Assessment Centre > Imaging > Brain MRI > Diffusion brain MRI > dMRI weighted means
25691	34969	25691#Weighted-mean OD in tract inferior longitudinal fasciculus (left)	Assessment Centre > Imaging > Brain MRI > Diffusion brain MRI > dMRI weighted means
25692	34969	25692#Weighted-mean OD in tract inferior longitudinal fasciculus (right)	Assessment Centre > Imaging > Brain MRI > Diffusion brain MRI > dMRI weighted means
25693	34969	25693#Weighted-mean OD in tract middle cerebellar peduncle	Assessment Centre > Imaging > Brain MRI > Diffusion brain MRI > dMRI weighted means
25694	34969	25694#Weighted-mean OD in tract medial lemniscus (left)	Assessment Centre > Imaging > Brain MRI > Diffusion brain MRI > dMRI weighted means
25695	34969	25695#Weighted-mean OD in tract medial lemniscus (right)	Assessment Centre > Imaging > Brain MRI > Diffusion brain MRI > dMRI weighted means
25696	34969	25696#Weighted-mean OD in tract posterior thalamic radiation (left)	Assessment Centre > Imaging > Brain MRI > Diffusion brain MRI > dMRI weighted means
25697	34969	25697#Weighted-mean OD in tract posterior thalamic radiation (right)	Assessment Centre > Imaging > Brain MRI > Diffusion brain MRI > dMRI weighted means
25698	34969	25698#Weighted-mean OD in tract superior longitudinal fasciculus (left)	Assessment Centre > Imaging > Brain MRI > Diffusion brain MRI > dMRI weighted means
25699	34969	25699#Weighted-mean OD in tract superior longitudinal fasciculus (right)	Assessment Centre > Imaging > Brain MRI > Diffusion brain MRI > dMRI weighted means
25700	34969	25700#Weighted-mean OD in tract superior thalamic radiation (left)	Assessment Centre > Imaging > Brain MRI > Diffusion brain MRI > dMRI weighted means
25701	34969	25701#Weighted-mean OD in tract superior thalamic radiation (right)	Assessment Centre > Imaging > Brain MRI > Diffusion brain MRI > dMRI weighted means
25702	34969	25702#Weighted-mean OD in tract uncinate fasciculus (left)	Assessment Centre > Imaging > Brain MRI > Diffusion brain MRI > dMRI weighted means
25703	34969	25703#Weighted-mean OD in tract uncinate fasciculus (right)	Assessment Centre > Imaging > Brain MRI > Diffusion brain MRI > dMRI weighted means
25704	34969	25704#Weighted-mean ISOVF in tract acoustic radiation (left)	Assessment Centre > Imaging > Brain MRI > Diffusion brain MRI > dMRI weighted means
25705	34969	25705#Weighted-mean ISOVF in tract acoustic radiation (right)	Assessment Centre > Imaging > Brain MRI > Diffusion brain MRI > dMRI weighted means
25706	34969	25706#Weighted-mean ISOVF in tract anterior thalamic radiation (left)	Assessment Centre > Imaging > Brain MRI > Diffusion brain MRI > dMRI weighted means
25707	34969	25707#Weighted-mean ISOVF in tract anterior thalamic radiation (right)	Assessment Centre > Imaging > Brain MRI > Diffusion brain MRI > dMRI weighted means
25708	34969	25708#Weighted-mean ISOVF in tract cingulate gyrus part of cingulum (left)	Assessment Centre > Imaging > Brain MRI > Diffusion brain MRI > dMRI weighted means
25709	34969	25709#Weighted-mean ISOVF in tract cingulate gyrus part of cingulum (right)	Assessment Centre > Imaging > Brain MRI > Diffusion brain MRI > dMRI weighted means
25710	34969	25710#Weighted-mean ISOVF in tract parahippocampal part of cingulum (left)	Assessment Centre > Imaging > Brain MRI > Diffusion brain MRI > dMRI weighted means
25711	34969	25711#Weighted-mean ISOVF in tract parahippocampal part of cingulum (right)	Assessment Centre > Imaging > Brain MRI > Diffusion brain MRI > dMRI weighted means
25712	34969	25712#Weighted-mean ISOVF in tract corticospinal tract (left)	Assessment Centre > Imaging > Brain MRI > Diffusion brain MRI > dMRI weighted means
25713	34969	25713#Weighted-mean ISOVF in tract corticospinal tract (right)	Assessment Centre > Imaging > Brain MRI > Diffusion brain MRI > dMRI weighted means
25714	34969	25714#Weighted-mean ISOVF in tract forceps major	Assessment Centre > Imaging > Brain MRI > Diffusion brain MRI > dMRI weighted means
25715	34969	25715#Weighted-mean ISOVF in tract forceps minor	Assessment Centre > Imaging > Brain MRI > Diffusion brain MRI > dMRI weighted means
25716	34969	25716#Weighted-mean ISOVF in tract inferior fronto-occipital fasciculus (left)	Assessment Centre > Imaging > Brain MRI > Diffusion brain MRI > dMRI weighted means
25717	34969	25717#Weighted-mean ISOVF in tract inferior fronto-occipital fasciculus (right)	Assessment Centre > Imaging > Brain MRI > Diffusion brain MRI > dMRI weighted means
25718	34969	25718#Weighted-mean ISOVF in tract inferior longitudinal fasciculus (left)	Assessment Centre > Imaging > Brain MRI > Diffusion brain MRI > dMRI weighted means
25719	34969	25719#Weighted-mean ISOVF in tract inferior longitudinal fasciculus (right)	Assessment Centre > Imaging > Brain MRI > Diffusion brain MRI > dMRI weighted means
25720	34969	25720#Weighted-mean ISOVF in tract middle cerebellar peduncle	Assessment Centre > Imaging > Brain MRI > Diffusion brain MRI > dMRI weighted means
25721	34969	25721#Weighted-mean ISOVF in tract medial lemniscus (left)	Assessment Centre > Imaging > Brain MRI > Diffusion brain MRI > dMRI weighted means
25722	34969	25722#Weighted-mean ISOVF in tract medial lemniscus (right)	Assessment Centre > Imaging > Brain MRI > Diffusion brain MRI > dMRI weighted means
25723	34969	25723#Weighted-mean ISOVF in tract posterior thalamic radiation (left)	Assessment Centre > Imaging > Brain MRI > Diffusion brain MRI > dMRI weighted means
25724	34969	25724#Weighted-mean ISOVF in tract posterior thalamic radiation (right)	Assessment Centre > Imaging > Brain MRI > Diffusion brain MRI > dMRI weighted means
25725	34969	25725#Weighted-mean ISOVF in tract superior longitudinal fasciculus (left)	Assessment Centre > Imaging > Brain MRI > Diffusion brain MRI > dMRI weighted means
25726	34969	25726#Weighted-mean ISOVF in tract superior longitudinal fasciculus (right)	Assessment Centre > Imaging > Brain MRI > Diffusion brain MRI > dMRI weighted means
25727	34969	25727#Weighted-mean ISOVF in tract superior thalamic radiation (left)	Assessment Centre > Imaging > Brain MRI > Diffusion brain MRI > dMRI weighted means
25728	34969	25728#Weighted-mean ISOVF in tract superior thalamic radiation (right)	Assessment Centre > Imaging > Brain MRI > Diffusion brain MRI > dMRI weighted means
25729	34969	25729#Weighted-mean ISOVF in tract uncinate fasciculus (left)	Assessment Centre > Imaging > Brain MRI > Diffusion brain MRI > dMRI weighted means
25730	34969	25730#Weighted-mean ISOVF in tract uncinate fasciculus (right)	Assessment Centre > Imaging > Brain MRI > Diffusion brain MRI > dMRI weighted means
23306	34922	23306#Head BMC (bone mineral content)	Assessment Centre > Imaging > DXA assessment > Bone size, mineral and density by DXA
22420	34250	22420#LV ejection fraction	Assessment Centre > Imaging > Heart MRI > Left ventricular size and function
22421	34250	22421#LV end diastolic volume	Assessment Centre > Imaging > Heart MRI > Left ventricular size and function
22422	34250	22422#LV end systolic volume	Assessment Centre > Imaging > Heart MRI > Left ventricular size and function
22423	34250	22423#LV stroke volume	Assessment Centre > Imaging > Heart MRI > Left ventricular size and function
22424	34250	22424#Cardiac output	Assessment Centre > Imaging > Heart MRI > Left ventricular size and function
22426	34250	22426#Average heart rate	Assessment Centre > Imaging > Heart MRI > Left ventricular size and function
22425	34244	22425#Cardiac index	Assessment Centre > Imaging > Heart MRI > Left ventricular size and function
22427	34244	22427#Body surface area	Assessment Centre > Imaging > Heart MRI > Left ventricular size and function
23208	34022	23208#Femur neck BMD (bone mineral density) (right)	Assessment Centre > Imaging > DXA assessment > Bone size, mineral and density by DXA
23214	34022	23214#Femur troch BMD (bone mineral density) (right)	Assessment Centre > Imaging > DXA assessment > Bone size, mineral and density by DXA
23218	34022	23218#Femur wards BMD (bone mineral density) (right)	Assessment Centre > Imaging > DXA assessment > Bone size, mineral and density by DXA
23209	34003	23209#Femur neck BMD (bone mineral density) T-score (right)	Assessment Centre > Imaging > DXA assessment > Bone size, mineral and density by DXA
23215	33999	23215#Femur troch BMD (bone mineral density) T-score (right)	Assessment Centre > Imaging > DXA assessment > Bone size, mineral and density by DXA
23219	33999	23219#Femur wards BMD (bone mineral density) T-score (right)	Assessment Centre > Imaging > DXA assessment > Bone size, mineral and density by DXA
23326	33972	23326#Femur neck bone area (right)	Assessment Centre > Imaging > DXA assessment > Bone size, mineral and density by DXA
23328	33972	23328#Femur neck BMC (bone mineral content) (right)	Assessment Centre > Imaging > DXA assessment > Bone size, mineral and density by DXA
23338	33972	23338#Femur troch bone area (right)	Assessment Centre > Imaging > DXA assessment > Bone size, mineral and density by DXA
23340	33972	23340#Femur troch BMC (bone mineral content) (right)	Assessment Centre > Imaging > DXA assessment > Bone size, mineral and density by DXA
23342	33972	23342#Femur wards bone area (right)	Assessment Centre > Imaging > DXA assessment > Bone size, mineral and density by DXA
23344	33972	23344#Femur wards BMC (bone mineral content) (right)	Assessment Centre > Imaging > DXA assessment > Bone size, mineral and density by DXA
23210	33950	23210#Femur shaft BMD (bone mineral density) (right)	Assessment Centre > Imaging > DXA assessment > Bone size, mineral and density by DXA
23212	33950	23212#Femur total BMD (bone mineral density) (right)	Assessment Centre > Imaging > DXA assessment > Bone size, mineral and density by DXA
23213	33932	23213#Femur total BMD (bone mineral density) T-score (right)	Assessment Centre > Imaging > DXA assessment > Bone size, mineral and density by DXA
23330	33900	23330#Femur shaft bone area (right)	Assessment Centre > Imaging > DXA assessment > Bone size, mineral and density by DXA
23332	33900	23332#Femur shaft BMC (bone mineral content) (right)	Assessment Centre > Imaging > DXA assessment > Bone size, mineral and density by DXA
23334	33900	23334#Femur total area (right)	Assessment Centre > Imaging > DXA assessment > Bone size, mineral and density by DXA
23336	33900	23336#Femur total BMC (bone mineral content) (right)	Assessment Centre > Imaging > DXA assessment > Bone size, mineral and density by DXA
23200	33502	23200#L1-L4 area	Assessment Centre > Imaging > DXA assessment > Bone size, mineral and density by DXA
23201	33502	23201#L1-L4 average height	Assessment Centre > Imaging > DXA assessment > Bone size, mineral and density by DXA
23202	33502	23202#L1-L4 average width	Assessment Centre > Imaging > DXA assessment > Bone size, mineral and density by DXA
23203	33502	23203#L1-L4 BMC (bone mineral content)	Assessment Centre > Imaging > DXA assessment > Bone size, mineral and density by DXA
23204	33502	23204#L1-L4 BMD (bone mineral density)	Assessment Centre > Imaging > DXA assessment > Bone size, mineral and density by DXA
23205	33485	23205#L1-L4 BMD (bone mineral density) T-score	Assessment Centre > Imaging > DXA assessment > Bone size, mineral and density by DXA
25026	33482	25026#Median T2star in thalamus (left)	Assessment Centre > Imaging > Brain MRI > Susceptibility weighted brain MRI
25027	33482	25027#Median T2star in thalamus (right)	Assessment Centre > Imaging > Brain MRI > Susceptibility weighted brain MRI
25028	33482	25028#Median T2star in caudate (left)	Assessment Centre > Imaging > Brain MRI > Susceptibility weighted brain MRI
25029	33482	25029#Median T2star in caudate (right)	Assessment Centre > Imaging > Brain MRI > Susceptibility weighted brain MRI
25030	33482	25030#Median T2star in putamen (left)	Assessment Centre > Imaging > Brain MRI > Susceptibility weighted brain MRI
25031	33482	25031#Median T2star in putamen (right)	Assessment Centre > Imaging > Brain MRI > Susceptibility weighted brain MRI
25032	33482	25032#Median T2star in pallidum (left)	Assessment Centre > Imaging > Brain MRI > Susceptibility weighted brain MRI
25033	33482	25033#Median T2star in pallidum (right)	Assessment Centre > Imaging > Brain MRI > Susceptibility weighted brain MRI
25034	33482	25034#Median T2star in hippocampus (left)	Assessment Centre > Imaging > Brain MRI > Susceptibility weighted brain MRI
25035	33482	25035#Median T2star in hippocampus (right)	Assessment Centre > Imaging > Brain MRI > Susceptibility weighted brain MRI
25036	33482	25036#Median T2star in amygdala (left)	Assessment Centre > Imaging > Brain MRI > Susceptibility weighted brain MRI
25037	33482	25037#Median T2star in amygdala (right)	Assessment Centre > Imaging > Brain MRI > Susceptibility weighted brain MRI
25038	33482	25038#Median T2star in accumbens (left)	Assessment Centre > Imaging > Brain MRI > Susceptibility weighted brain MRI
25039	33482	25039#Median T2star in accumbens (right)	Assessment Centre > Imaging > Brain MRI > Susceptibility weighted brain MRI
40007	32108	40007#Age at death	Health-related outcomes > Death register
25740	30667	25740#Discrepancy between tfMRI brain image and T1 brain image	Assessment Centre > Imaging > Brain MRI > Task functional brain MRI
25742	30667	25742#Mean tfMRI head motion averaged across space and time points	Assessment Centre > Imaging > Brain MRI > Task functional brain MRI
25745	30667	25745#Inverted temporal signal-to-noise ratio in pre-processed tfMRI	Assessment Centre > Imaging > Brain MRI > Task functional brain MRI
25040	30660	25040#Median BOLD effect (in group-defined mask) for shapes activation	Assessment Centre > Imaging > Brain MRI > Task functional brain MRI
25042	30660	25042#Median z-statistic (in group-defined mask) for shapes activation	Assessment Centre > Imaging > Brain MRI > Task functional brain MRI
25044	30660	25044#Median BOLD effect (in group-defined mask) for faces activation	Assessment Centre > Imaging > Brain MRI > Task functional brain MRI
25046	30660	25046#Median z-statistic (in group-defined mask) for faces activation	Assessment Centre > Imaging > Brain MRI > Task functional brain MRI
25048	30660	25048#Median BOLD effect (in group-defined mask) for faces-shapes contrast	Assessment Centre > Imaging > Brain MRI > Task functional brain MRI
25050	30660	25050#Median z-statistic (in group-defined mask) for faces-shapes contrast	Assessment Centre > Imaging > Brain MRI > Task functional brain MRI
25052	30660	25052#Median BOLD effect (in group-defined amygdala activation mask) for faces-shapes contrast	Assessment Centre > Imaging > Brain MRI > Task functional brain MRI
25054	30660	25054#Median z-statistic (in group-defined amygdala activation mask) for faces-shapes contrast	Assessment Centre > Imaging > Brain MRI > Task functional brain MRI
25761	30660	25761#90th percentile of BOLD effect (in group-defined mask) for shapes activation	Assessment Centre > Imaging > Brain MRI > Task functional brain MRI
25762	30660	25762#90th percentile of z-statistic (in group-defined mask) for shapes activation	Assessment Centre > Imaging > Brain MRI > Task functional brain MRI
25763	30660	25763#90th percentile of BOLD effect (in group-defined mask) for faces activation	Assessment Centre > Imaging > Brain MRI > Task functional brain MRI
25764	30660	25764#90th percentile of z-statistic (in group-defined mask) for faces activation	Assessment Centre > Imaging > Brain MRI > Task functional brain MRI
25765	30660	25765#90th percentile of BOLD effect (in group-defined mask) for faces-shapes contrast	Assessment Centre > Imaging > Brain MRI > Task functional brain MRI
25766	30660	25766#90th percentile of z-statistic (in group-defined mask) for faces-shapes contrast	Assessment Centre > Imaging > Brain MRI > Task functional brain MRI
25767	30660	25767#90th percentile of BOLD effect (in group-defined amygdala activation mask) for faces-shapes contrast	Assessment Centre > Imaging > Brain MRI > Task functional brain MRI
25768	30660	25768#90th percentile of z-statistic (in group-defined amygdala activation mask) for faces-shapes contrast	Assessment Centre > Imaging > Brain MRI > Task functional brain MRI
22146	23927	22146#Age hayfever or allergic rhinitis diagnosed by doctor	Online follow-up > Work environment > Medical information
22407	21809	22407#Visceral adipose tissue volume (VAT)	Assessment Centre > Imaging > Abdominal MRI > Abdominal composition
22408	21800	22408#Abdominal subcutaneous adipose tissue volume (ASAT)	Assessment Centre > Imaging > Abdominal MRI > Abdominal composition
22410	21799	22410#Total trunk fat volume	Assessment Centre > Imaging > Abdominal MRI > Abdominal composition
22432	21799	22432#Total abdominal adipose tissue index	Assessment Centre > Imaging > Abdominal MRI > Abdominal composition
22331	21623	22331#QT interval	Assessment Centre > Physical measures > ECG at rest, 12-lead
22332	21623	22332#QTC interval	Assessment Centre > Physical measures > ECG at rest, 12-lead
22333	21623	22333#RR interval	Assessment Centre > Physical measures > ECG at rest, 12-lead
22334	21623	22334#PP interval	Assessment Centre > Physical measures > ECG at rest, 12-lead
22336	21623	22336#R axis	Assessment Centre > Physical measures > ECG at rest, 12-lead
22337	21623	22337#T axis	Assessment Centre > Physical measures > ECG at rest, 12-lead
22404	21552	22404#Posterior thigh fat-free muscle volume (right)	Assessment Centre > Imaging > Abdominal MRI > Abdominal composition
22403	21551	22403#Anterior thigh fat-free muscle volume (right)	Assessment Centre > Imaging > Abdominal MRI > Abdominal composition
23356	21484	23356#Posterior thigh muscle fat infiltration (MFI) (right)	Assessment Centre > Imaging > Abdominal MRI > Abdominal composition
24354	21483	24354#Anterior thigh muscle fat infiltration (MFI) (right)	Assessment Centre > Imaging > Abdominal MRI > Abdominal composition
22406	21390	22406#Posterior thigh fat-free muscle volume (left)	Assessment Centre > Imaging > Abdominal MRI > Abdominal composition
22405	21372	22405#Anterior thigh fat-free muscle volume (left)	Assessment Centre > Imaging > Abdominal MRI > Abdominal composition
23355	21327	23355#Posterior thigh muscle fat infiltration (MFI) (left)	Assessment Centre > Imaging > Abdominal MRI > Abdominal composition
24353	21308	24353#Anterior thigh muscle fat infiltration (MFI) (left)	Assessment Centre > Imaging > Abdominal MRI > Abdominal composition
22409	21260	22409#Total thigh fat-free muscle volume	Assessment Centre > Imaging > Abdominal MRI > Abdominal composition
22433	21259	22433#Weight-to-muscle ratio	Assessment Centre > Imaging > Abdominal MRI > Abdominal composition
22434	21228	22434#Abdominal fat ratio	Assessment Centre > Imaging > Abdominal MRI > Abdominal composition
22435	21203	22435#Muscle fat infiltration	Assessment Centre > Imaging > Abdominal MRI > Abdominal composition
22335	20579	22335#P axis	Assessment Centre > Physical measures > ECG at rest, 12-lead
22330	20543	22330#PQ interval	Assessment Centre > Physical measures > ECG at rest, 12-lead
2976	19054	2976#Age diabetes diagnosed	Assessment Centre > Touchscreen > Health and medical history > Medical conditions
24352	13982	24352#FR liver PDFF mean	Assessment Centre > Imaging > Abdominal MRI > Abdominal composition
22147	13370	22147#Age asthma diagnosed by doctor	Online follow-up > Work environment > Medical information
23251	13000	23251#Arm tissue fat percentage (left)	Assessment Centre > Imaging > DXA assessment > Body composition by DXA
23252	13000	23252#Arm total mass (left)	Assessment Centre > Imaging > DXA assessment > Body composition by DXA
23255	13000	23255#Arm tissue fat percentage (right)	Assessment Centre > Imaging > DXA assessment > Body composition by DXA
23256	13000	23256#Arm total mass (right)	Assessment Centre > Imaging > DXA assessment > Body composition by DXA
23220	13000	23220#Arm BMC (bone mineral content) (left)	Assessment Centre > Imaging > DXA assessment > Bone size, mineral and density by DXA
23221	13000	23221#Arm BMD (bone mineral density) (left)	Assessment Centre > Imaging > DXA assessment > Bone size, mineral and density by DXA
23222	13000	23222#Arm BMC (bone mineral content) (right)	Assessment Centre > Imaging > DXA assessment > Bone size, mineral and density by DXA
23223	13000	23223#Arm BMD (bone mineral density) (right)	Assessment Centre > Imaging > DXA assessment > Bone size, mineral and density by DXA
23313	13000	23313#Arm bone area (left)	Assessment Centre > Imaging > DXA assessment > Bone size, mineral and density by DXA
23314	13000	23314#Arm bone area (right)	Assessment Centre > Imaging > DXA assessment > Bone size, mineral and density by DXA
23315	13000	23315#Leg bone area (left)	Assessment Centre > Imaging > DXA assessment > Bone size, mineral and density by DXA
23316	13000	23316#Leg bone area (right)	Assessment Centre > Imaging > DXA assessment > Bone size, mineral and density by DXA
23268	12999	23268#Leg tissue fat percentage (left)	Assessment Centre > Imaging > DXA assessment > Body composition by DXA
23269	12999	23269#Leg total mass (left)	Assessment Centre > Imaging > DXA assessment > Body composition by DXA
23272	12999	23272#Leg tissue fat percentage (right)	Assessment Centre > Imaging > DXA assessment > Body composition by DXA
23273	12999	23273#Leg total mass (right)	Assessment Centre > Imaging > DXA assessment > Body composition by DXA
23227	12999	23227#Leg BMD (bone mineral density) (left)	Assessment Centre > Imaging > DXA assessment > Bone size, mineral and density by DXA
23228	12999	23228#Leg BMC (bone mineral content) (right)	Assessment Centre > Imaging > DXA assessment > Bone size, mineral and density by DXA
23229	12999	23229#Leg BMD (bone mineral density) (right)	Assessment Centre > Imaging > DXA assessment > Bone size, mineral and density by DXA
[truncated: 101 more rows]
