# Supplementary material for: Rare variant associations with plasma protein levels in the UK Biobank
Source: Nature. 2023 Oct 4;622(7982):339–47. doi: 10.1038/s41586-023-06547-x (PMC10567546; doi:10.1038/s41586-023-06547-x)
Supplement: Supplementary file 4 — Supplementary Datasets 1–20. [file 41586_2023_6547_MOESM4_ESM.zip › 2022-09-14560C-s4/2022-09-14560C-Supp table 15 - pQTL augmented binary.xlsx]

## Sheet: Sheet1
Phenotype	Chapter	Gene	CtrlNQ	CtrlQ	CaseNQ	CaseQ	pValue	oddsRatio	oddsLCI	oddsUCI	model
20002#1427#polycystic kidney	Chapter XIV Diseases of the genitourinary system	PKD1	409619	65	226	62	2.91e-162	1728.82	1192.27	2506.83	ptvp0001
union#Q612#Polycystic kidney autosomal dominant	Chapter XVII Congenital malformations deformations and chromosomal abnormalities	PKD1	403296	53	156	57	3.54e-159	2780.34	1853.3	4171.09	ptvp0001
132533#Source of report of Q61 cystic kidney disease	Chapter XVII Congenital malformations deformations and chromosomal abnormalities	PKD1	349396	42	809	70	5.91e-153	719.811	487.975	1061.79	ptvp0001
union#Q61#Cystic kidney disease	Chapter XVII Congenital malformations deformations and chromosomal abnormalities	PKD1	336642	44	810	70	5.81e-151	661.194	450.661	970.08	ptvp0001
union#Q613#Polycystic kidney unspecified	Chapter XVII Congenital malformations deformations and chromosomal abnormalities	PKD1	355027	45	296	58	1.92e-147	1545.91	1030.37	2319.41	ptvp0001
20002#1427#polycystic kidney	Chapter XIV Diseases of the genitourinary system	PKD1	366582	57	195	53	2.15e-139	1747.98	1172.31	2606.35	ptvp0001noppp
union#Q612#Polycystic kidney autosomal dominant	Chapter XVII Congenital malformations deformations and chromosomal abnormalities	PKD1	361100	46	138	49	2.9e-137	2787.32	1803.02	4308.96	ptvp0001noppp
union#Q613#Polycystic kidney unspecified	Chapter XVII Congenital malformations deformations and chromosomal abnormalities	PKD1	317812	40	262	52	1.06e-132	1576.93	1026.18	2423.28	ptvp0001noppp
132533#Source of report of Q61 cystic kidney disease	Chapter XVII Congenital malformations deformations and chromosomal abnormalities	PKD1	312673	41	708	60	6.51e-130	646.286	431.517	967.945	ptvp0001noppp
union#Q61#Cystic kidney disease	Chapter XVII Congenital malformations deformations and chromosomal abnormalities	PKD1	301470	41	709	60	6.25e-129	622.25	415.473	931.939	ptvp0001noppp
Union#Block Q60-Q64#Q60-Q64 Congenital malformations of the urinary system	Chapter XVII Congenital malformations deformations and chromosomal abnormalities	PKD1	352518	46	1321	66	1.63e-128	382.882	261.756	560.057	ptvp0001
20002#1427#polycystic kidney	Chapter XIV Diseases of the genitourinary system	PKD1	409289	395	226	62	7.15e-122	284.26	211.046	382.874	ptvolinkp0001
union#Q612#Polycystic kidney autosomal dominant	Chapter XVII Congenital malformations deformations and chromosomal abnormalities	PKD1	402974	375	156	57	2.94e-119	392.641	285.171	540.612	ptvolinkp0001
Union#Block Q60-Q64#Q60-Q64 Congenital malformations of the urinary system	Chapter XVII Congenital malformations deformations and chromosomal abnormalities	PKD1	315660	41	1156	58	1.75e-113	386.283	257.883	578.613	ptvp0001noppp
130815#Source of report of E78 disorders of lipoprotein metabolism and other lipidaemias	Chapter IV Endocrine nutritional and metabolic diseases	PCSK9	228243	10497	97257	2805	7.69e-112	0.6271	0.6011	0.6542	ptvolink2pcntvp0001
union#Q613#Polycystic kidney unspecified	Chapter XVII Congenital malformations deformations and chromosomal abnormalities	PKD1	354742	330	296	58	2.94e-107	210.637	155.82	284.74	ptvolinkp0001
132533#Source of report of Q61 cystic kidney disease	Chapter XVII Congenital malformations deformations and chromosomal abnormalities	PKD1	349113	325	809	70	1.9e-105	92.9463	71.1437	121.43	ptvolinkp0001
union#Q61#Cystic kidney disease	Chapter XVII Congenital malformations deformations and chromosomal abnormalities	PKD1	336371	315	810	70	3.82e-105	92.2829	70.5871	120.647	ptvolinkp0001
20002#1427#polycystic kidney	Chapter XIV Diseases of the genitourinary system	PKD1	366294	345	195	53	7.82e-105	288.57	209.242	397.974	ptvolinkp0001noppp
20002#1405#other renal|kidney problem	Chapter XIV Diseases of the genitourinary system	PKD1	275832	39	2214	63	2.48e-104	201.253	134.697	300.695	ptvp0001
union#Q612#Polycystic kidney autosomal dominant	Chapter XVII Congenital malformations deformations and chromosomal abnormalities	PKD1	360822	324	138	49	5.3e-103	395.426	280.423	557.592	ptvolinkp0001noppp
42027#Source of end stage renal disease report	Chapter XIV Diseases of the genitourinary system	PKD1	302003	48	1236	54	8e-100	274.881	185.589	407.135	ptvp0001
130815#Source of report of E78 disorders of lipoprotein metabolism and other lipidaemias	Chapter IV Endocrine nutritional and metabolic diseases	PCSK9	204694	9401	86450	2495	5.66e-99	0.6284	0.6008	0.6572	ptvolink2pcntvp0001noppp
union#Q613#Polycystic kidney unspecified	Chapter XVII Congenital malformations deformations and chromosomal abnormalities	PKD1	317567	285	262	52	2.44e-97	221.153	160.683	304.38	ptvolinkp0001noppp
42027#Source of end stage renal disease report	Chapter XIV Diseases of the genitourinary system	PKD1	270323	42	1013	50	3.42e-95	317.683	209.809	481.021	ptvp0001noppp
union#E78#Disorders of lipoprotein metabolism and other lipidaemias	Chapter IV Endocrine nutritional and metabolic diseases	PCSK9	179320	8064	97724	2811	3.66e-95	0.6396	0.6123	0.6682	ptvolink2pcntvp0001
union#Z940#Kidney transplant status	Chapter XXI Factors influencing health status and contact with health services	PKD1	116992	21	490	47	2.23e-94	534.366	317.039	900.668	ptvp0001
132533#Source of report of Q61 cystic kidney disease	Chapter XVII Congenital malformations deformations and chromosomal abnormalities	PKD1	312432	282	708	60	6.05e-91	93.8911	70.3784	125.259	ptvolinkp0001noppp
union#Q61#Cystic kidney disease	Chapter XVII Congenital malformations deformations and chromosomal abnormalities	PKD1	301239	272	709	60	8.22e-91	93.7232	70.1925	125.142	ptvolinkp0001noppp
union#Z940#Kidney transplant status	Chapter XXI Factors influencing health status and contact with health services	PKD1	105251	16	390	43	2.61e-90	725.287	405.066	1298.66	ptvp0001noppp
20002#1405#other renal|kidney problem	Chapter XIV Diseases of the genitourinary system	PKD1	247310	35	1919	54	8.35e-90	198.835	129.643	304.955	ptvp0001noppp
20002#1473#high cholesterol	Chapter XVIIIÂ Symptoms signs and abnormal clinical and laboratory findings not elsewhere classified	PCSK9	193260	8415	50273	1244	2.82e-85	0.5683	0.535	0.6036	ptvolink2pcntvp0001
Union#Block Q60-Q64#Q60-Q64 Congenital malformations of the urinary system	Chapter XVII Congenital malformations deformations and chromosomal abnormalities	PKD1	352230	334	1321	66	2.92e-84	52.6891	40.2422	68.9859	ptvolinkp0001
union#E78#Disorders of lipoprotein metabolism and other lipidaemias	Chapter IV Endocrine nutritional and metabolic diseases	PCSK9	161319	7237	86859	2501	8.5e-84	0.6418	0.6129	0.6722	ptvolink2pcntvp0001noppp
Union#Chapter XVII#Chapter XVII Congenital malformations| deformations and chromosomal abnormalities	Chapter XVII Congenital malformations deformations and chromosomal abnormalities	PKD1	403296	53	8757	69	2.22e-81	59.9573	41.8886	85.8198	ptvp0001
20002#1473#high cholesterol	Chapter XVIIIÂ Symptoms signs and abnormal clinical and laboratory findings not elsewhere classified	PCSK9	173560	7545	44713	1095	5.47e-78	0.5633	0.5283	0.6007	ptvolink2pcntvp0001noppp
Union#Block Q60-Q64#Q60-Q64 Congenital malformations of the urinary system	Chapter XVII Congenital malformations deformations and chromosomal abnormalities	PKD1	315414	287	1156	58	2.5e-75	55.1403	41.3413	73.5452	ptvolinkp0001noppp
union#Z94#Transplanted organ and tissue status	Chapter XXI Factors influencing health status and contact with health services	PKD1	120216	20	1691	49	1.63e-74	174.175	103.314	293.637	ptvp0001
41202#Q61#Cystic kidney disease	Chapter XVII Congenital malformations deformations and chromosomal abnormalities	PKD1	416089	95	90	28	5.41e-74	1362.63	852.163	2178.88	ptvp0001
41202#N18#Chronic kidney disease	Chapter XIV Diseases of the genitourinary system	PKD1	250011	53	1159	43	2.41e-73	175.012	116.567	262.761	ptvp0001
Union#Chapter XVII#Chapter XVII Congenital malformations| deformations and chromosomal abnormalities	Chapter XVII Congenital malformations deformations and chromosomal abnormalities	PKD1	361100	46	7739	61	9.1e-73	61.8749	42.1702	90.7871	ptvp0001noppp
union#Z94#Transplanted organ and tissue status	Chapter XXI Factors influencing health status and contact with health services	PKD1	108273	14	1455	45	7.21e-72	239.189	131.003	436.719	ptvp0001noppp
union#N28#Other disorders of kidney and ureter not elsewhere classified	Chapter XIV Diseases of the genitourinary system	PKD1	209142	32	8793	69	4.65e-71	51.2865	33.7065	78.0357	ptvp0001
union#Z940#Kidney transplant status	Chapter XXI Factors influencing health status and contact with health services	PKD1	116898	115	490	47	1.31e-70	97.5014	68.6577	138.463	ptvolinkp0001
41202#Q61#Cystic kidney disease	Chapter XVII Congenital malformations deformations and chromosomal abnormalities	PKD1	372450	80	80	26	8.78e-70	1513.08	923.468	2479.14	ptvp0001noppp
41202#N18#Chronic kidney disease	Chapter XIV Diseases of the genitourinary system	PKD1	224102	45	938	39	3.82e-69	207.059	134.214	319.442	ptvp0001noppp
union#Z940#Kidney transplant status	Chapter XXI Factors influencing health status and contact with health services	PKD1	105169	98	390	43	5.88e-68	118.322	81.5611	171.652	ptvolinkp0001noppp
41202#Block Q60-Q64#Q60-Q64 Congenital malformations of the urinary system	Chapter XVII Congenital malformations deformations and chromosomal abnormalities	PKD1	416089	95	164	28	1.81e-67	747.785	477.568	1170.9	ptvp0001
20002#1405#other renal|kidney problem	Chapter XIV Diseases of the genitourinary system	PKD1	275606	265	2213	64	1.96e-66	30.0775	22.8192	39.6444	ptvolinkp0001
42027#Source of end stage renal disease report	Chapter XIV Diseases of the genitourinary system	PKD1	301754	297	1236	54	1.44e-65	44.3886	33.0392	59.6369	ptvolinkp0001
42027#Source of end stage renal disease report	Chapter XIV Diseases of the genitourinary system	PKD1	270109	256	1013	50	4.92e-64	52.0786	38.225	70.9532	ptvolinkp0001noppp
41202#Block Q60-Q64#Q60-Q64 Congenital malformations of the urinary system	Chapter XVII Congenital malformations deformations and chromosomal abnormalities	PKD1	372450	80	146	26	9.77e-64	829.084	517.521	1328.22	ptvp0001noppp
union#N28#Other disorders of kidney and ureter not elsewhere classified	Chapter XIV Diseases of the genitourinary system	PKD1	188217	29	7677	60	3.48e-62	50.7248	32.5426	79.0658	ptvp0001noppp
union#I420#Dilated cardiomyopathy	Chapter IX Diseases of the circulatory system	TTN	102072	1162	1122	112	5.45e-61	8.7685	7.16	10.7383	ptvp0001
41202#Q612#Polycystic kidney autosomal dominant	Chapter XVII Congenital malformations deformations and chromosomal abnormalities	PKD1	416089	95	41	21	5.91e-60	2243.36	1277.46	3939.56	ptvp0001
41202#Q612#Polycystic kidney autosomal dominant	Chapter XVII Congenital malformations deformations and chromosomal abnormalities	PKD1	372450	80	35	20	2.46e-58	2660.36	1472.5	4806.45	ptvp0001noppp
20002#1405#other renal|kidney problem	Chapter XIV Diseases of the genitourinary system	PKD1	247111	234	1918	55	1.48e-57	30.2824	22.4984	40.7596	ptvolinkp0001noppp
41202#Q61#Cystic kidney disease	Chapter XVII Congenital malformations deformations and chromosomal abnormalities	PKD1	415755	429	90	28	5.54e-57	301.506	195.239	465.614	ptvolinkp0001
131339#Source of report of I42 cardiomyopathy	Chapter IX Diseases of the circulatory system	TTN	298962	3482	2783	162	9.5e-57	4.9979	4.2509	5.8762	ptvp0001
union#N180#N180 End-stage renal disease	Chapter XIV Diseases of the genitourinary system	PKD1	209142	32	333	26	1e-56	510.294	300.799	865.693	ptvp0001
union#Z992#Dependence on renal dialysis	Chapter XXI Factors influencing health status and contact with health services	PKD1	109963	15	788	31	2.23e-55	288.397	155.074	536.342	ptvp0001
union#I42#Cardiomyopathy	Chapter IX Diseases of the circulatory system	TTN	115489	1347	2786	162	4.44e-55	4.9855	4.2176	5.8932	ptvp0001
41202#Q61#Cystic kidney disease	Chapter XVII Congenital malformations deformations and chromosomal abnormalities	PKD1	372161	369	80	26	7.23e-54	327.784	208.152	516.173	ptvolinkp0001noppp
union#N185#Chronic kidney disease stage 5	Chapter XIV Diseases of the genitourinary system	PKD1	184508	30	1022	31	2.98e-53	186.554	112.505	309.341	ptvp0001
union#Z992#Dependence on renal dialysis	Chapter XXI Factors influencing health status and contact with health services	PKD1	99027	11	642	28	1.3e-52	392.63	194.633	792.049	ptvp0001noppp
41202#Block N17-N19#N17-N19 Renal failure	Chapter XIV Diseases of the genitourinary system	PKD1	255945	51	4380	44	1.17e-51	50.4145	33.646	75.54	ptvp0001
union#N180#N180 End-stage renal disease	Chapter XIV Diseases of the genitourinary system	PKD1	188217	29	257	23	1.2e-51	580.839	331.525	1017.64	ptvp0001noppp
union#Q446#Cystic disease of liver	Chapter XVII Congenital malformations deformations and chromosomal abnormalities	PKD1	333533	43	102	19	4.06e-51	1444.85	814.033	2564.52	ptvp0001
41202#Block Q60-Q64#Q60-Q64 Congenital malformations of the urinary system	Chapter XVII Congenital malformations deformations and chromosomal abnormalities	PKD1	415755	429	164	28	1.76e-50	165.46	109.609	249.771	ptvolinkp0001
union#E780#Pure hypercholesterolaemia	Chapter IV Endocrine nutritional and metabolic diseases	PCSK9	173957	7957	56368	1753	2.49e-50	0.6799	0.6451	0.7166	ptvolink2pcntvp0001
41202#N18#Chronic kidney disease	Chapter XIV Diseases of the genitourinary system	PKD1	249821	243	1159	43	6.65e-50	38.1424	27.439	53.0209	ptvolinkp0001
union#I780#Hereditary haemorrhagic telangiectasia	Chapter IX Diseases of the circulatory system	ENG	182586	5	121	17	7.95e-50	5130.52	1863.13	14128	ptvp0001
union#N185#Chronic kidney disease stage 5	Chapter XIV Diseases of the genitourinary system	PKD1	165953	27	820	28	1.27e-49	209.877	123.153	357.672	ptvp0001noppp
union#Z94#Transplanted organ and tissue status	Chapter XXI Factors influencing health status and contact with health services	PKD1	120116	120	1691	49	3.76e-49	29.0049	20.7331	40.5769	ptvolinkp0001
union#Q446#Cystic disease of liver	Chapter XVII Congenital malformations deformations and chromosomal abnormalities	PKD1	298609	36	94	18	4.85e-49	1588.35	870.967	2896.6	ptvp0001noppp
41202#N18#Chronic kidney disease	Chapter XIV Diseases of the genitourinary system	PKD1	223943	204	938	39	3.14e-48	45.6425	32.2122	64.6721	ptvolinkp0001noppp
41202#Block N17-N19#N17-N19 Renal failure	Chapter XIV Diseases of the genitourinary system	PKD1	229444	46	3697	40	3.32e-48	53.9671	35.2828	82.5461	ptvp0001noppp
union#E880#Disorders of plasma-protein metabolism not elsewhere classified	Chapter IV Endocrine nutritional and metabolic diseases	SERPINA1	196192	10758	692	166	6.23e-48	4.3747	3.689	5.188	ptvolink2pcntvp0001
41202#Block Q60-Q64#Q60-Q64 Congenital malformations of the urinary system	Chapter XVII Congenital malformations deformations and chromosomal abnormalities	PKD1	372161	369	146	26	7.66e-48	179.608	116.893	275.971	ptvolinkp0001noppp
22132#Doctor diagnosed alpha 1 antitrypsin deficiency	Chapter X Diseases of the respiratory system	SERPINA1	99549	5654	4	41	1.22e-47	180.47	64.6199	504.015	ptvolink2pcntvp0001
41202#N180#N180 End-stage renal disease	Chapter XIV Diseases of the genitourinary system	PKD1	264836	53	266	22	1.33e-47	413.278	247.818	689.211	ptvp0001
union#Z94#Transplanted organ and tissue status	Chapter XXI Factors influencing health status and contact with health services	PKD1	108185	102	1455	45	2.58e-47	32.8032	23.011	46.7624	ptvolinkp0001noppp
41202#Q612#Polycystic kidney autosomal dominant	Chapter XVII Congenital malformations deformations and chromosomal abnormalities	PKD1	415755	429	41	21	5.66e-47	496.382	290.887	847.047	ptvolinkp0001
union#Z49#Care involving dialysis	Chapter XXI Factors influencing health status and contact with health services	PKD1	113120	19	542	25	2.11e-46	274.616	150.34	501.623	ptvp0001
union#I420#Dilated cardiomyopathy	Chapter IX Diseases of the circulatory system	TTN	91916	1034	959	88	3.43e-46	8.1571	6.5021	10.2332	ptvp0001noppp
41202#Q612#Polycystic kidney autosomal dominant	Chapter XVII Congenital malformations deformations and chromosomal abnormalities	PKD1	372161	369	35	20	7.05e-46	576.324	329.596	1007.75	ptvolinkp0001noppp
union#E880#Disorders of plasma-protein metabolism not elsewhere classified	Chapter IV Endocrine nutritional and metabolic diseases	SERPINA1	176605	9582	608	151	8.25e-46	4.5774	3.8257	5.4768	ptvolink2pcntvp0001noppp
Union#Chapter XVII#Chapter XVII Congenital malformations| deformations and chromosomal abnormalities	Chapter XVII Congenital malformations deformations and chromosomal abnormalities	PKD1	402974	375	8748	78	1.83e-45	9.5815	7.5007	12.2395	ptvolinkp0001
union#Z49#Care involving dialysis	Chapter XXI Factors influencing health status and contact with health services	PKD1	101832	14	438	23	3.61e-45	381.953	195.254	747.17	ptvp0001noppp
union#N28#Other disorders of kidney and ureter not elsewhere classified	Chapter XIV Diseases of the genitourinary system	PKD1	208981	193	8782	80	4.03e-45	9.8638	7.5942	12.8119	ptvolinkp0001
41202#N180#N180 End-stage renal disease	Chapter XIV Diseases of the genitourinary system	PKD1	237441	46	207	20	6.58e-45	498.721	289.94	857.841	ptvp0001noppp
union#Q44#Congenital malformations of gallbladder bile ducts and liver	Chapter XVII Congenital malformations deformations and chromosomal abnormalities	PKD1	318459	42	234	19	1.79e-44	615.662	352.78	1074.44	ptvp0001
130831#Source of report of E88 other metabolic disorders	Chapter IV Endocrine nutritional and metabolic diseases	SERPINA1	345060	18907	1164	212	2.44e-44	3.324	2.8693	3.8507	ptvolink2pcntvp0001
union#E88#Other metabolic disorders	Chapter IV Endocrine nutritional and metabolic diseases	SERPINA1	191396	10566	1164	212	1.07e-43	3.2992	2.8463	3.8242	ptvolink2pcntvp0001
41202#N189#Chronic kidney disease unspecified	Chapter XIV Diseases of the genitourinary system	PKD1	229249	36	375	21	1.09e-43	356.61	206.233	616.635	ptvp0001noppp
41202#N189#Chronic kidney disease unspecified	Chapter XIV Diseases of the genitourinary system	PKD1	255599	44	464	22	1.37e-43	275.43	163.777	463.201	ptvp0001
132033#Source of report of N18 chronic renal failure	Chapter XIV Diseases of the genitourinary system	PKD1	364635	59	22729	62	2.63e-43	16.8585	11.8003	24.0847	ptvp0001
union#Q44#Congenital malformations of gallbladder bile ducts and liver	Chapter XVII Congenital malformations deformations and chromosomal abnormalities	PKD1	285267	35	205	18	3.65e-43	715.652	398.793	1284.27	ptvp0001noppp
130831#Source of report of E88 other metabolic disorders	Chapter IV Endocrine nutritional and metabolic diseases	SERPINA1	308843	16830	1030	194	8.11e-43	3.4564	2.9625	4.0325	ptvolink2pcntvp0001noppp
union#E780#Pure hypercholesterolaemia	Chapter IV Endocrine nutritional and metabolic diseases	PCSK9	156600	7136	49992	1565	1.04e-42	0.687	0.6498	0.7263	ptvolink2pcntvp0001noppp
union#E88#Other metabolic disorders	Chapter IV Endocrine nutritional and metabolic diseases	SERPINA1	172289	9442	1030	194	2.57e-42	3.4368	2.944	4.0122	ptvolink2pcntvp0001noppp
Union#Chapter XVII#Chapter XVII Congenital malformations| deformations and chromosomal abnormalities	Chapter XVII Congenital malformations deformations and chromosomal abnormalities	PKD1	360822	324	7730	70	2.9e-42	10.0848	7.7812	13.0703	ptvolinkp0001noppp
22132#Doctor diagnosed alpha 1 antitrypsin deficiency	Chapter X Diseases of the respiratory system	SERPINA1	89131	5030	4	36	1.32e-41	159.479	56.7418	448.233	ptvolink2pcntvp0001noppp
41202#I420#Dilated cardiomyopathy	Chapter IX Diseases of the circulatory system	TTN	194103	2200	472	62	1.32e-41	11.5894	8.8641	15.1525	ptvp0001
union#N28#Other disorders of kidney and ureter not elsewhere classified	Chapter XIV Diseases of the genitourinary system	PKD1	188077	169	7666	71	2.34e-41	10.3071	7.8045	13.6123	ptvolinkp0001noppp
union#N189#Chronic kidney disease unspecified	Chapter XIV Diseases of the genitourinary system	PKD1	203543	32	8512	44	3e-41	32.8797	20.842	51.8698	ptvp0001
131339#Source of report of I42 cardiomyopathy	Chapter IX Diseases of the circulatory system	TTN	267458	3118	2427	127	1.71e-40	4.4886	3.7422	5.3839	ptvp0001noppp
131291#Source of report of I12 hypertensive renal disease	Chapter IX Diseases of the circulatory system	PKD1	311123	67	1714	28	3.95e-40	75.8585	48.6796	118.212	ptvp0001
132513#Source of report of Q44 congenital malformations of gallbladder bile ducts and liver	Chapter XVII Congenital malformations deformations and chromosomal abnormalities	PKD1	330313	82	234	19	4.77e-40	327.077	195.383	547.537	ptvp0001
union#I42#Cardiomyopathy	Chapter IX Diseases of the circulatory system	TTN	103987	1198	2430	127	6.43e-40	4.5365	3.7617	5.4708	ptvp0001noppp
132033#Source of report of N18 chronic renal failure	Chapter XIV Diseases of the genitourinary system	PKD1	327027	51	19642	55	9.04e-40	17.9552	12.2631	26.2894	ptvp0001noppp
131291#Source of report of I12 hypertensive renal disease	Chapter IX Diseases of the circulatory system	PKD1	278617	58	1315	26	1.02e-39	94.9789	59.6148	151.321	ptvp0001noppp
union#N180#N180 End-stage renal disease	Chapter XIV Diseases of the genitourinary system	PKD1	208981	193	333	26	1.33e-39	84.5432	55.3638	129.101	ptvolinkp0001
union#N18#Chronic kidney disease	Chapter XIV Diseases of the genitourinary system	PKD1	181968	25	22815	62	2.06e-39	19.78	12.43	31.4761	ptvp0001
132513#Source of report of Q44 congenital malformations of gallbladder bile ducts and liver	Chapter XVII Congenital malformations deformations and chromosomal abnormalities	PKD1	295681	69	205	18	5.57e-39	376.264	220.032	643.427	ptvp0001noppp
union#I12#Hypertensive renal disease	Chapter IX Diseases of the circulatory system	PKD1	119708	21	1714	28	5.72e-39	93.1217	52.7782	164.304	ptvp0001
union#I12#Hypertensive renal disease	Chapter IX Diseases of the circulatory system	PKD1	107737	17	1315	26	5.81e-39	125.304	67.8291	231.479	ptvp0001noppp
41202#ChapterXVII#Chapter XVII Congenital malformations| deformations and chromosomal abnormalities	Chapter XVII Congenital malformations deformations and chromosomal abnormalities	PKD1	416089	95	3171	32	8.48e-39	44.1994	29.5647	66.0784	ptvp0001
union#I120#Hypertensive renal disease with renal failure	Chapter IX Diseases of the circulatory system	PKD1	107247	13	1160	24	2.03e-38	170.685	86.6937	336.049	ptvp0001noppp
41202#I42#Cardiomyopathy	Chapter IX Diseases of the circulatory system	TTN	226727	2544	967	78	2.76e-38	7.1888	5.689	9.0839	ptvp0001
union#I780#Hereditary haemorrhagic telangiectasia	Chapter IX Diseases of the circulatory system	ENG	164310	5	100	13	3.18e-38	4272.06	1495.12	12206.7	ptvp0001noppp
union#I120#Hypertensive renal disease with renal failure	Chapter IX Diseases of the circulatory system	PKD1	119263	18	1524	26	4.35e-38	113.037	61.8442	206.607	ptvp0001
41202#ChapterXVII#Chapter XVII Congenital malformations| deformations and chromosomal abnormalities	Chapter XVII Congenital malformations deformations and chromosomal abnormalities	PKD1	372450	80	2780	30	6.83e-38	50.2406	32.9686	76.5611	ptvp0001noppp
union#Z992#Dependence on renal dialysis	Chapter XXI Factors influencing health status and contact with health services	PKD1	109880	98	788	31	1.57e-37	44.1091	29.2754	66.4589	ptvolinkp0001
union#N189#Chronic kidney disease unspecified	Chapter XIV Diseases of the genitourinary system	PKD1	183160	29	7217	39	1.9e-37	34.1303	21.0946	55.2217	ptvp0001noppp
union#D58#Other hereditary haemolytic anaemias	Chapter III Diseases of the blood and blood-forming organs and certain disorders involving the immune mechanism	SLC4A1	360229	10	192	13	5.03e-37	2439.05	1056.68	5629.84	ptvp0001
union#D580#Hereditary spherocytosis	Chapter III Diseases of the blood and blood-forming organs and certain disorders involving the immune mechanism	SLC4A1	360229	10	53	11	7.87e-37	7476.45	3046.66	18347.1	ptvp0001
union#N180#N180 End-stage renal disease	Chapter XIV Diseases of the genitourinary system	PKD1	188077	169	257	23	9.11e-37	99.5964	63.349	156.584	ptvolinkp0001noppp
union#Q446#Cystic disease of liver	Chapter XVII Congenital malformations deformations and chromosomal abnormalities	PKD1	333283	293	102	19	1.01e-36	211.884	128.134	350.376	ptvolinkp0001
union#N18#Chronic kidney disease	Chapter XIV Diseases of the genitourinary system	PKD1	163721	22	19717	55	4.94e-36	20.7589	12.6584	34.0431	ptvp0001noppp
union#Z992#Dependence on renal dialysis	Chapter XXI Factors influencing health status and contact with health services	PKD1	98954	84	642	28	9.6e-36	51.378	33.2654	79.3525	ptvolinkp0001noppp
union#N185#Chronic kidney disease stage 5	Chapter XIV Diseases of the genitourinary system	PKD1	184364	174	1021	32	1.08e-35	33.2086	22.6651	48.6569	ptvolinkp0001
130637#Source of report of D58 other hereditary haemolytic anaemias	Chapter III Diseases of the blood and blood-forming organs and certain disorders involving the immune mechanism	SLC4A1	419163	19	192	13	2.13e-35	1493.73	727.422	3067.3	ptvp0001
union#Q446#Cystic disease of liver	Chapter XVII Congenital malformations deformations and chromosomal abnormalities	PKD1	298391	254	94	18	2.73e-35	224.956	133.866	378.027	ptvolinkp0001noppp
Union#Block Q38-Q45#Q38-Q45 Other congenital malformations of the digestive system	Chapter XVII Congenital malformations deformations and chromosomal abnormalities	PKD1	367470	50	1306	21	1.87e-34	118.176	70.7826	197.301	ptvp0001
union#N185#Chronic kidney disease stage 5	Chapter XIV Diseases of the genitourinary system	PKD1	165830	150	819	29	2.01e-34	39.1459	26.1492	58.6022	ptvolinkp0001noppp
20002#1427#polycystic kidney	Chapter XIV Diseases of the genitourinary system	PKD1	391091	18593	214	74	2.55e-34	7.2735	5.5818	9.478	ptvolink2pcntvp0001
union#D58#Other hereditary haemolytic anaemias	Chapter III Diseases of the blood and blood-forming organs and certain disorders involving the immune mechanism	SLC4A1	323199	10	164	12	2.96e-34	2364.87	1007.68	5549.98	ptvp0001noppp
union#Q612#Polycystic kidney autosomal dominant	Chapter XVII Congenital malformations deformations and chromosomal abnormalities	PKD1	385001	18348	149	64	3.16e-34	9.0129	6.7218	12.085	ptvolink2pcntvp0001
41202#N180#N180 End-stage renal disease	Chapter XIV Diseases of the genitourinary system	PKD1	264637	252	266	22	3.39e-34	86.8542	55.2691	136.49	ptvolinkp0001
41202#N185#Chronic kidney disease stage 5	Chapter XIV Diseases of the genitourinary system	PKD1	242632	48	609	19	1.09e-33	157.704	92.1627	269.855	ptvp0001
union#D580#Hereditary spherocytosis	Chapter III Diseases of the blood and blood-forming organs and certain disorders involving the immune mechanism	SLC4A1	323199	10	44	10	1.29e-33	7345.43	2912.67	18524.4	ptvp0001noppp
Union#Block Q38-Q45#Q38-Q45 Other congenital malformations of the digestive system	Chapter XVII Congenital malformations deformations and chromosomal abnormalities	PKD1	329009	44	1156	20	1.55e-33	129.368	76.016	220.166	ptvp0001noppp
union#Z99#Dependence on enabling machines and devices not elsewhere classified	Chapter XXI Factors influencing health status and contact with health services	PKD1	119502	17	4394	31	2.88e-33	49.5939	27.4284	89.6717	ptvp0001
130637#Source of report of D58 other hereditary haemolytic anaemias	Chapter III Diseases of the blood and blood-forming organs and certain disorders involving the immune mechanism	SLC4A1	375147	17	164	12	3.97e-33	1614.69	759.164	3434.35	ptvp0001noppp
41202#N180#N180 End-stage renal disease	Chapter XIV Diseases of the genitourinary system	PKD1	237272	215	207	20	6.64e-33	106.627	66.1085	171.98	ptvolinkp0001noppp
41202#Block I30-I52#I30-I52 Other forms of heart disease	Chapter IX Diseases of the circulatory system	TTN	220548	2484	26040	539	1.11e-32	1.8378	1.6729	2.019	ptvp0001
union#Y830#Surgical operation with transplant of whole organ	Chapter XX External causes of morbidity and mortality	PKD1	272013	66	366	17	4.27e-32	191.432	111.238	329.438	ptvp0001
union#Z99#Dependence on enabling machines and devices not elsewhere classified	Chapter XXI Factors influencing health status and contact with health services	PKD1	107570	13	3706	28	5.45e-32	62.5173	32.3568	120.791	ptvp0001noppp
41202#I780#Hereditary haemorrhagic telangiectasia	Chapter IX Diseases of the circulatory system	ENG	322304	12	60	10	7.66e-32	4476.44	1863.18	10755	ptvp0001
union#Z49#Care involving dialysis	Chapter XXI Factors influencing health status and contact with health services	PKD1	113029	110	542	25	1.08e-31	47.3956	30.4516	73.7676	ptvolinkp0001
union#Y830#Surgical operation with transplant of whole organ	Chapter XX External causes of morbidity and mortality	PKD1	243978	57	291	16	1.28e-31	235.344	133.584	414.62	ptvp0001noppp
union#Z49#Care involving dialysis	Chapter XXI Factors influencing health status and contact with health services	PKD1	101753	93	438	23	4.84e-31	57.4537	36.0532	91.5573	ptvolinkp0001noppp
union#D759#Disease of blood and blood-forming organs unspecified	Chapter III Diseases of the blood and blood-forming organs and certain disorders involving the immune mechanism	SLC4A1	360229	10	578	13	6.03e-31	810.204	353.838	1855.17	ptvp0001
131393#Source of report of I78 diseases of capillaries	Chapter IX Diseases of the circulatory system	ENG	371107	9	2613	17	7.11e-31	268.266	119.473	602.368	ptvp0001
20002#1451#hereditary|genetic haematological disorder	Chapter III Diseases of the blood and blood-forming organs and certain disorders involving the immune mechanism	SLC4A1	404378	19	424	13	7.7e-31	652.546	320.219	1329.77	ptvp0001
41202#Block N17-N19#N17-N19 Renal failure	Chapter XIV Diseases of the genitourinary system	PKD1	255748	248	4377	47	8.16e-31	11.0734	8.0955	15.1468	ptvolinkp0001
Union#Block E70-E90#E70-E90 Metabolic disorders	Chapter IV Endocrine nutritional and metabolic diseases	PCSK9	183979	8299	80991	2843	9.66e-31	0.7782	0.7451	0.8127	ptvolink2pcntvp0001
41202#Q613#Polycystic kidney unspecified	Chapter XVII Congenital malformations deformations and chromosomal abnormalities	PKD1	416089	95	34	11	1.72e-30	1417.02	697.372	2879.31	ptvp0001
union#Q44#Congenital malformations of gallbladder bile ducts and liver	Chapter XVII Congenital malformations deformations and chromosomal abnormalities	PKD1	318224	277	234	19	2.1e-30	93.2805	57.5954	151.076	ptvolinkp0001
41202#Block N17-N19#N17-N19 Renal failure	Chapter XIV Diseases of the genitourinary system	PKD1	229276	214	3694	43	3.01e-30	12.4714	8.9735	17.3328	ptvolinkp0001noppp
union#Z490#Preparatory care for dialysis	Chapter XXI Factors influencing health status and contact with health services	PKD1	109213	18	291	15	3.45e-30	312.752	156.116	626.547	ptvp0001
union#Q612#Polycystic kidney autosomal dominant	Chapter XVII Congenital malformations deformations and chromosomal abnormalities	PKD1	344714	16432	131	56	4.55e-30	8.9678	6.5556	12.2676	ptvolink2pcntvp0001noppp
20002#1427#polycystic kidney	Chapter XIV Diseases of the genitourinary system	PKD1	350001	16638	184	64	4.94e-30	7.317	5.5032	9.7284	ptvolink2pcntvp0001noppp
union#Q44#Congenital malformations of gallbladder bile ducts and liver	Chapter XVII Congenital malformations deformations and chromosomal abnormalities	PKD1	285067	235	205	18	7.47e-30	106.512	64.6983	175.349	ptvolinkp0001noppp
Union#Block N17-N19#N17-N19 Renal failure	Chapter XIV Diseases of the genitourinary system	PKD1	209142	32	30171	57	1.28e-29	12.3474	8.0071	19.0405	ptvp0001
41202#N189#Chronic kidney disease unspecified	Chapter XIV Diseases of the genitourinary system	PKD1	229075	210	375	21	1.3e-29	61.0867	38.5677	96.754	ptvolinkp0001noppp
131355#Source of report of I50 heart failure	Chapter IX Diseases of the circulatory system	TTN	277862	3196	14960	348	1.48e-29	2.0224	1.8084	2.2618	ptvp0001
union#I420#Dilated cardiomyopathy	Chapter IX Diseases of the circulatory system	TTN	99669	3565	1101	133	1.63e-29	3.3773	2.8125	4.0555	ptvolink2pcntvp0001
41202#I420#Dilated cardiomyopathy	Chapter IX Diseases of the circulatory system	TTN	174131	1956	400	46	3.02e-29	10.2378	7.521	13.9359	ptvp0001noppp
131351#Source of report of I48 atrial fibrillation and flutter	Chapter IX Diseases of the circulatory system	TTN	266843	2986	32157	612	3.54e-29	1.7008	1.5579	1.8567	ptvp0001
41202#N185#Chronic kidney disease stage 5	Chapter XIV Diseases of the genitourinary system	PKD1	217389	42	493	16	4.52e-29	167.982	93.812	300.791	ptvp0001noppp
41202#N189#Chronic kidney disease unspecified	Chapter XIV Diseases of the genitourinary system	PKD1	255397	246	464	22	5.12e-29	49.225	31.5267	76.8585	ptvolinkp0001
41202#I780#Hereditary haemorrhagic telangiectasia	Chapter IX Diseases of the circulatory system	ENG	289178	11	51	9	6.35e-29	4639.22	1843.79	11672.9	ptvp0001noppp
132513#Source of report of Q44 congenital malformations of gallbladder bile ducts and liver	Chapter XVII Congenital malformations deformations and chromosomal abnormalities	PKD1	330047	348	234	19	6.71e-29	77.0077	47.688	124.354	ptvolinkp0001
130815#Source of report of E78 disorders of lipoprotein metabolism and other lipidaemias	Chapter IV Endocrine nutritional and metabolic diseases	PCSK9	237969	771	99938	124	2.64e-28	0.383	0.3168	0.463	ptvolinkp0001
132513#Source of report of Q44 congenital malformations of gallbladder bile ducts and liver	Chapter XVII Congenital malformations deformations and chromosomal abnormalities	PKD1	295444	306	205	18	3.7e-28	84.7759	51.6924	139.033	ptvolinkp0001noppp
Union#Block N17-N19#N17-N19 Renal failure	Chapter XIV Diseases of the genitourinary system	PKD1	188217	29	26234	52	7.41e-28	12.8647	8.1666	20.2656	ptvp0001noppp
union#I78#Diseases of capillaries	Chapter IX Diseases of the circulatory system	ENG	182586	5	2613	17	9.07e-28	237.578	87.5847	644.445	ptvp0001
union#Z490#Preparatory care for dialysis	Chapter XXI Factors influencing health status and contact with health services	PKD1	98337	14	225	13	1.32e-27	405.835	188.628	873.161	ptvp0001noppp
131339#Source of report of I42 cardiomyopathy	Chapter IX Diseases of the circulatory system	TTN	292193	10251	2722	223	3.47e-27	2.3352	2.0343	2.6806	ptvolink2pcntvp0001
union#I50#Heart failure	Chapter IX Diseases of the circulatory system	TTN	112099	1295	14962	348	8.86e-27	2.0134	1.7865	2.2691	ptvp0001
41202#I42#Cardiomyopathy	Chapter IX Diseases of the circulatory system	TTN	203480	2273	838	59	1.11e-26	6.3028	4.8248	8.2334	ptvp0001noppp
131291#Source of report of I12 hypertensive renal disease	Chapter IX Diseases of the circulatory system	PKD1	278393	282	1313	28	1.25e-26	21.0524	14.2234	31.1602	ptvolinkp0001noppp
41202#Block I30-I52#I30-I52 Other forms of heart disease	Chapter IX Diseases of the circulatory system	TTN	198016	2223	22875	461	2.23e-26	1.7951	1.6223	1.9864	ptvp0001noppp
Union#Block E70-E90#E70-E90 Metabolic disorders	Chapter IV Endocrine nutritional and metabolic diseases	PCSK9	165453	7459	71734	2532	2.28e-26	0.7829	0.7478	0.8197	ptvolink2pcntvp0001noppp
union#E78#Disorders of lipoprotein metabolism and other lipidaemias	Chapter IV Endocrine nutritional and metabolic diseases	PCSK9	186784	600	100411	124	2.73e-26	0.3844	0.3168	0.4665	ptvolinkp0001
union#I42#Cardiomyopathy	Chapter IX Diseases of the circulatory system	TTN	112841	3995	2725	223	3.91e-26	2.3115	2.0093	2.6591	ptvolink2pcntvp0001
131351#Source of report of I48 atrial fibrillation and flutter	Chapter IX Diseases of the circulatory system	TTN	239000	2668	28326	539	4.22e-26	1.7046	1.5526	1.8714	ptvp0001noppp
Union#Block D55-D59#D55-D59 Haemolytic anaemias	Chapter III Diseases of the blood and blood-forming organs and certain disorders involving the immune mechanism	SLC4A1	360229	10	571	11	6.08e-26	693.961	293.567	1640.45	ptvp0001
20002#1451#hereditary|genetic haematological disorder	Chapter III Diseases of the blood and blood-forming organs and certain disorders involving the immune mechanism	SLC4A1	361934	18	377	11	6.26e-26	586.689	275.234	1250.59	ptvp0001noppp
union#D759#Disease of blood and blood-forming organs unspecified	Chapter III Diseases of the blood and blood-forming organs and certain disorders involving the immune mechanism	SLC4A1	323199	10	515	11	6.52e-26	690.328	291.906	1632.56	ptvp0001noppp
131291#Source of report of I12 hypertensive renal disease	Chapter IX Diseases of the circulatory system	PKD1	310866	324	1712	30	1.02e-25	16.813	11.5317	24.513	ptvolinkp0001
41202#I50#Heart failure	Chapter IX Diseases of the circulatory system	TTN	206720	2337	4044	135	1.42e-25	2.9529	2.4757	3.5221	ptvp0001
union#I120#Hypertensive renal disease with renal failure	Chapter IX Diseases of the circulatory system	PKD1	107159	101	1158	26	2.08e-25	23.8217	15.4204	36.8001	ptvolinkp0001noppp
union#I12#Hypertensive renal disease	Chapter IX Diseases of the circulatory system	PKD1	107639	115	1313	28	2.75e-25	19.9602	13.1593	30.276	ptvolinkp0001noppp
130815#Source of report of E78 disorders of lipoprotein metabolism and other lipidaemias	Chapter IV Endocrine nutritional and metabolic diseases	PCSK9	213415	680	88837	108	4.11e-25	0.3815	0.3114	0.4675	ptvolinkp0001noppp
41202#Q613#Polycystic kidney unspecified	Chapter XVII Congenital malformations deformations and chromosomal abnormalities	PKD1	372450	80	31	9	4.53e-25	1351.63	623.438	2930.38	ptvp0001noppp
41202#I120#Hypertensive renal disease with renal failure	Chapter IX Diseases of the circulatory system	PKD1	208698	41	223	12	7.88e-25	273.912	142.059	528.145	ptvp0001noppp
41202#ChapterXVII#Chapter XVII Congenital malformations| deformations and chromosomal abnormalities	Chapter XVII Congenital malformations deformations and chromosomal abnormalities	PKD1	372161	369	2776	34	9.39e-25	12.3528	8.6765	17.5867	ptvolinkp0001noppp
41202#ChapterXVII#Chapter XVII Congenital malformations| deformations and chromosomal abnormalities	Chapter XVII Congenital malformations deformations and chromosomal abnormalities	PKD1	415755	429	3167	36	1.52e-24	11.0163	7.8263	15.5065	ptvolinkp0001
union#I12#Hypertensive renal disease	Chapter IX Diseases of the circulatory system	PKD1	119599	130	1712	30	1.79e-24	16.1214	10.8081	24.0466	ptvolinkp0001
union#Q613#Polycystic kidney unspecified	Chapter XVII Congenital malformations deformations and chromosomal abnormalities	PKD1	338955	16117	285	69	1.9e-24	5.0917	3.9124	6.6264	ptvolink2pcntvp0001
union#I120#Hypertensive renal disease with renal failure	Chapter IX Diseases of the circulatory system	PKD1	119161	120	1522	28	2.42e-24	18.2682	12.0699	27.6497	ptvolinkp0001
union#I48#Atrial fibrillation and flutter	Chapter IX Diseases of the circulatory system	TTN	114474	1297	32159	612	3.62e-24	1.6796	1.5245	1.8506	ptvp0001
20002#1192#renal|kidney failure	Chapter XIV Diseases of the genitourinary system	PKD1	252713	41	686	14	5.18e-24	125.79	68.2582	231.815	ptvp0001
41202#I12#Hypertensive renal disease	Chapter IX Diseases of the circulatory system	PKD1	206822	42	256	12	5.61e-24	230.828	120.122	443.562	ptvp0001noppp
union#Z491#Extracorporeal dialysis	Chapter XXI Factors influencing health status and contact with health services	PKD1	117648	17	311	12	7.18e-24	267.028	126.473	563.788	ptvp0001
union#E78#Disorders of lipoprotein metabolism and other lipidaemias	Chapter IV Endocrine nutritional and metabolic diseases	PCSK9	168023	533	89252	108	1.15e-23	0.3815	0.3101	0.4692	ptvolinkp0001noppp
Union#Block N25-N29#N25-N29 Other disorders of kidney and ureter	Chapter XIV Diseases of the genitourinary system	PKD1	196540	32	6504	26	1.19e-23	24.5524	14.6249	41.2189	ptvp0001
41202#I420#Dilated cardiomyopathy	Chapter IX Diseases of the circulatory system	TTN	189677	6626	461	73	1.33e-23	4.533	3.537	5.8095	ptvolink2pcntvp0001
Union#Block D55-D59#D55-D59 Haemolytic anaemias	Chapter III Diseases of the blood and blood-forming organs and certain disorders involving the immune mechanism	SLC4A1	323199	10	495	10	1.42e-23	652.927	270.563	1575.66	ptvp0001noppp
41202#Q613#Polycystic kidney unspecified	Chapter XVII Congenital malformations deformations and chromosomal abnormalities	PKD1	415755	429	34	11	1.6e-23	313.541	157.827	622.885	ptvolinkp0001
union#I429#Cardiomyopathy unspecified	Chapter IX Diseases of the circulatory system	TTN	113656	1271	1074	62	1.73e-23	5.1622	3.9727	6.7078	ptvp0001
131393#Source of report of I78 diseases of capillaries	Chapter IX Diseases of the circulatory system	ENG	332136	8	2322	13	1.75e-23	232.438	96.2487	561.331	ptvp0001noppp
union#Z491#Extracorporeal dialysis	Chapter XXI Factors influencing health status and contact with health services	PKD1	105939	12	257	11	2.82e-23	377.863	165.219	864.186	ptvp0001noppp
union#N189#Chronic kidney disease unspecified	Chapter XIV Diseases of the genitourinary system	PKD1	203386	189	8504	52	3.29e-23	6.5802	4.8374	8.9509	ptvolinkp0001
131355#Source of report of I50 heart failure	Chapter IX Diseases of the circulatory system	TTN	248940	2871	12950	292	3.38e-23	1.9551	1.7311	2.2081	ptvp0001noppp
41202#I78#Diseases of capillaries	Chapter IX Diseases of the circulatory system	ENG	322304	12	480	10	3.77e-23	559.556	240.606	1301.31	ptvp0001
41202#I120#Hypertensive renal disease with renal failure	Chapter IX Diseases of the circulatory system	PKD1	232585	49	296	12	3.78e-23	192.431	101.315	365.491	ptvp0001
union#I420#Dilated cardiomyopathy	Chapter IX Diseases of the circulatory system	TTN	89748	3202	939	108	6.17e-23	3.2238	2.6335	3.9464	ptvolink2pcntvp0001noppp
20002#1192#renal|kidney failure	Chapter XIV Diseases of the genitourinary system	PKD1	226461	38	563	13	6.86e-23	137.608	72.911	259.714	ptvp0001noppp
union#T861#Kidney transplant failure and rejection	Chapter XIX Injury poisoning and certain other consequences of external causes	PKD1	187614	39	112	10	7.39e-23	429.519	209.275	881.55	ptvp0001noppp
union#D75#Other diseases of blood and blood-forming organs	Chapter III Diseases of the blood and blood-forming organs and certain disorders involving the immune mechanism	SLC4A1	326822	9	2449	13	1.03e-22	192.763	82.3204	451.377	ptvp0001
132533#Source of report of Q61 cystic kidney disease	Chapter XVII Congenital malformations deformations and chromosomal abnormalities	PKD1	333604	15834	766	113	1.06e-22	3.1081	2.5494	3.7892	ptvolink2pcntvp0001
union#Q61#Cystic kidney disease	Chapter XVII Congenital malformations deformations and chromosomal abnormalities	PKD1	321395	15291	767	113	1.39e-22	3.0966	2.54	3.7753	ptvolink2pcntvp0001
20002#1079#cardiomyopathy	Chapter IX Diseases of the circulatory system	TTN	165677	1953	386	39	1.68e-22	8.5711	6.1476	11.95	ptvp0001
union#Q613#Polycystic kidney unspecified	Chapter XVII Congenital malformations deformations and chromosomal abnormalities	PKD1	303426	14426	252	62	1.91e-22	5.1749	3.9175	6.8358	ptvolink2pcntvp0001noppp
Union#Block N25-N29#N25-N29 Other disorders of kidney and ureter	Chapter XIV Diseases of the genitourinary system	PKD1	176823	29	5679	24	2.31e-22	25.768	14.9936	44.2849	ptvp0001noppp
union#I509#Heart failure unspecified	Chapter IX Diseases of the circulatory system	TTN	114650	1292	5818	163	2.88e-22	2.4861	2.1079	2.9322	ptvp0001
union#I48#Atrial fibrillation and flutter	Chapter IX Diseases of the circulatory system	TTN	102998	1157	28328	539	3.34e-22	1.6938	1.528	1.8777	ptvp0001noppp
41202#I12#Hypertensive renal disease	Chapter IX Diseases of the circulatory system	PKD1	230538	52	335	12	3.35e-22	158.809	84.0086	300.212	ptvp0001
union#I50#Heart failure	Chapter IX Diseases of the circulatory system	TTN	100901	1144	12952	292	3.36e-22	1.9885	1.7464	2.2641	ptvp0001noppp
union#Y830#Surgical operation with transplant of whole organ	Chapter XX External causes of morbidity and mortality	PKD1	243786	249	291	16	3.49e-22	53.8315	32.055	90.4019	ptvolinkp0001noppp
union#Y830#Surgical operation with transplant of whole organ	Chapter XX External causes of morbidity and mortality	PKD1	271791	288	366	17	4.83e-22	43.8339	26.5913	72.2573	ptvolinkp0001
union#Q87#Other specified congenital malformation syndromes affecting multiple systems	Chapter XVII Congenital malformations deformations and chromosomal abnormalities	COL2A1	352946	7	264	8	7.14e-22	1527.9	550.102	4243.75	ptvp0001
41202#N185#Chronic kidney disease stage 5	Chapter XIV Diseases of the genitourinary system	PKD1	242442	238	609	19	7.36e-22	31.781	19.7843	51.052	ptvolinkp0001
union#N189#Chronic kidney disease unspecified	Chapter XIV Diseases of the genitourinary system	PKD1	183023	166	7210	46	8.39e-22	7.0343	5.0701	9.7593	ptvolinkp0001noppp
132033#Source of report of N18 chronic renal failure	Chapter XIV Diseases of the genitourinary system	PKD1	364347	347	22708	83	1.35e-21	3.8378	3.0193	4.8782	ptvolinkp0001
union#Q878#Other specified congenital malformation syndromes not elsewhere classified	Chapter XVII Congenital malformations deformations and chromosomal abnormalities	COL2A1	403341	8	34	6	1.93e-21	8897.23	2930.36	27014	ptvp0001
132585#Source of report of Q87 other specified congenital malformation syndromes affecting multiple systems	Chapter XVII Congenital malformations deformations and chromosomal abnormalities	COL2A1	367379	9	264	8	1.96e-21	1236.97	473.624	3230.59	ptvp0001
union#T861#Kidney transplant failure and rejection	Chapter XIX Injury poisoning and certain other consequences of external causes	PKD1	209184	46	152	10	2e-21	299.176	148.253	603.742	ptvp0001
union#N18#Chronic kidney disease	Chapter XIV Diseases of the genitourinary system	PKD1	181833	160	22794	83	2.12e-21	4.1382	3.1733	5.3965	ptvolinkp0001
130671#Source of report of D75 other diseases of blood and blood forming organs	Chapter III Diseases of the blood and blood-forming organs and certain disorders involving the immune mechanism	SLC4A1	372234	17	2449	13	4.45e-21	116.231	56.3932	239.561	ptvp0001
132033#Source of report of N18 chronic renal failure	Chapter XIV Diseases of the genitourinary system	PKD1	326780	298	19623	74	4.53e-21	4.1353	3.2046	5.3363	ptvolinkp0001noppp
union#I78#Diseases of capillaries	Chapter IX Diseases of the circulatory system	ENG	164310	5	2322	13	6.23e-21	183.982	65.5363	516.498	ptvp0001noppp
union#Z490#Preparatory care for dialysis	Chapter XXI Factors influencing health status and contact with health services	PKD1	109131	100	291	15	6.5e-21	56.2531	32.3011	97.9661	ptvolinkp0001
41202#I78#Diseases of capillaries	Chapter IX Diseases of the circulatory system	ENG	289178	11	431	9	6.57e-21	548.956	226.334	1331.45	ptvp0001noppp
41202#I48#Atrial fibrillation and flutter	Chapter IX Diseases of the circulatory system	TTN	213139	2409	13394	287	7.02e-21	1.8958	1.6753	2.1453	ptvp0001
union#T86#Failure and rejection of transplanted organs and tissues	Chapter XIX Injury poisoning and certain other consequences of external causes	PKD1	199230	40	474	12	7.09e-21	126.095	65.7365	241.874	ptvp0001noppp
41202#I42#Cardiomyopathy	Chapter IX Diseases of the circulatory system	TTN	221614	7657	944	101	1.13e-20	3.0966	2.519	3.8067	ptvolink2pcntvp0001
union#N18#Chronic kidney disease	Chapter XIV Diseases of the genitourinary system	PKD1	163602	141	19698	74	2.31e-20	4.3589	3.2887	5.7775	ptvolinkp0001noppp
20002#1473#high cholesterol	Chapter XVIIIÂ Symptoms signs and abnormal clinical and laboratory findings not elsewhere classified	PCSK9	201094	581	51473	44	3.54e-20	0.2959	0.2177	0.402	ptvolinkp0001
union#I780#Hereditary haemorrhagic telangiectasia	Chapter IX Diseases of the circulatory system	ACVRL1	164310	5	106	7	4.73e-20	2170.13	678.031	6945.81	ptvp0001noppp
union#Z492#Other dialysis	Chapter XXI Factors influencing health status and contact with health services	PKD1	106541	13	85	8	4.95e-20	771.338	311.709	1908.71	ptvp0001
union#E785#Hyperlipidaemia unspecified	Chapter IV Endocrine nutritional and metabolic diseases	PCSK9	166474	7607	9962	266	5e-20	0.5843	0.5162	0.6614	ptvolink2pcntvp0001
20002#1193#renal failure requiring dialysis	Chapter XIV Diseases of the genitourinary system	PKD1	274292	36	202	9	6.81e-20	339.47	161.422	713.904	ptvp0001
131339#Source of report of I42 cardiomyopathy	Chapter IX Diseases of the circulatory system	TTN	261405	9171	2372	182	8.48e-20	2.187	1.8783	2.5465	ptvolink2pcntvp0001noppp
union#T86#Failure and rejection of transplanted organs and tissues	Chapter XIX Injury poisoning and certain other consequences of external causes	PKD1	222095	47	567	12	8.52e-20	100.009	52.7727	189.526	ptvp0001
41202#I50#Heart failure	Chapter IX Diseases of the circulatory system	TTN	185405	2079	3382	108	8.6e-20	2.8478	2.34	3.4659	ptvp0001noppp
union#E10#Type 1 diabetes mellitus	Chapter IV Endocrine nutritional and metabolic diseases	CFB	177158	4842	3877	216	1.29e-19	2.0384	1.7722	2.3447	ptvolink2pcntvp0001
union#E109#Type 1 diabetes mellitus; Without complications	Chapter IV Endocrine nutritional and metabolic diseases	CFB	178349	4891	3429	198	1.48e-19	2.1056	1.8195	2.4367	ptvolink2pcntvp0001
union#I780#Hereditary haemorrhagic telangiectasia	Chapter IX Diseases of the circulatory system	ACVRL1	182585	6	131	7	2.05e-19	1626.08	539.211	4903.68	ptvp0001
41202#N185#Chronic kidney disease stage 5	Chapter XIV Diseases of the genitourinary system	PKD1	217232	199	493	16	2.27e-19	35.4278	21.1273	59.4077	ptvolinkp0001noppp
41202#Q613#Polycystic kidney unspecified	Chapter XVII Congenital malformations deformations and chromosomal abnormalities	PKD1	372161	369	31	9	2.75e-19	292.81	138.435	619.336	ptvolinkp0001noppp
union#Z45#Adjustment and management of implanted device	Chapter XXI Factors influencing health status and contact with health services	PKD1	134680	18	5058	20	2.76e-19	29.5857	15.6408	55.9635	ptvp0001
131351#Source of report of I48 atrial fibrillation and flutter	Chapter IX Diseases of the circulatory system	TTN	260857	8972	31357	1412	3.7e-19	1.3092	1.2363	1.3865	ptvolink2pcntvp0001
union#Z490#Preparatory care for dialysis	Chapter XXI Factors influencing health status and contact with health services	PKD1	98264	87	225	13	4.01e-19	65.2583	35.9111	118.589	ptvolinkp0001noppp
union#E03#Other hypothyroidism	Chapter IV Endocrine nutritional and metabolic diseases	MICA	159300	4212	31464	1137	4.06e-19	1.3667	1.2786	1.4608	ptvolink2pcntvp0001
130707#Source of report of E10 insulin dependent diabetes mellitus	Chapter IV Endocrine nutritional and metabolic diseases	CFB	316264	8795	3876	216	4.17e-19	2.0039	1.7445	2.302	ptvolink2pcntvp0001
Union#Block I30-I52#I30-I52 Other forms of heart disease	Chapter IX Diseases of the circulatory system	TTN	120640	1400	59346	1004	4.37e-19	1.4578	1.3435	1.5819	ptvp0001
union#N19#Unspecified kidney failure	Chapter XIV Diseases of the genitourinary system	PKD1	192846	31	3028	17	4.64e-19	34.9254	19.3096	63.1698	ptvp0001
union#I42#Cardiomyopathy	Chapter IX Diseases of the circulatory system	TTN	101596	3589	2375	182	4.97e-19	2.1693	1.8589	2.5314	ptvolink2pcntvp0001noppp
union#D75#Other diseases of blood and blood-forming organs	Chapter III Diseases of the blood and blood-forming organs and certain disorders involving the immune mechanism	SLC4A1	293196	9	2154	11	5.06e-19	166.365	68.8694	401.882	ptvp0001noppp
union#Q87#Other specified congenital malformation syndromes affecting multiple systems	Chapter XVII Congenital malformations deformations and chromosomal abnormalities	COL2A1	315953	7	238	7	5.25e-19	1327.53	462.078	3813.96	ptvp0001noppp
union#E03#Other hypothyroidism	Chapter IV Endocrine nutritional and metabolic diseases	CFB	159275	4237	31460	1141	7.01e-19	1.3634	1.2757	1.4571	ptvolink2pcntvp0001
Union#Block Q38-Q45#Q38-Q45 Other congenital malformations of the digestive system	Chapter XVII Congenital malformations deformations and chromosomal abnormalities	PKD1	328758	295	1156	20	7.02e-19	19.2809	12.2138	30.4371	ptvolinkp0001noppp
union#E109#Type 1 diabetes mellitus; Without complications	Chapter IV Endocrine nutritional and metabolic diseases	CFB	160408	4422	3009	179	8.36e-19	2.1579	1.8504	2.5165	ptvolink2pcntvp0001noppp
Union#Block Q38-Q45#Q38-Q45 Other congenital malformations of the digestive system	Chapter XVII Congenital malformations deformations and chromosomal abnormalities	PKD1	367177	343	1306	21	8.38e-19	17.213	11.0422	26.8324	ptvolinkp0001
union#I500#Congestive heart failure	Chapter IX Diseases of the circulatory system	TTN	112877	1293	6183	162	8.51e-19	2.2873	1.9387	2.6986	ptvp0001
130697#Source of report of E03 other hypothyroidism	Chapter IV Endocrine nutritional and metabolic diseases	MICA	241713	6473	31431	1135	9.94e-19	1.3484	1.2646	1.4378	ptvolink2pcntvp0001
132533#Source of report of Q61 cystic kidney disease	Chapter XVII Congenital malformations deformations and chromosomal abnormalities	PKD1	298545	14169	672	96	1e-18	3.01	2.4289	3.7302	ptvolink2pcntvp0001noppp
union#N19#Unspecified kidney failure	Chapter XIV Diseases of the genitourinary system	PKD1	173475	28	2538	16	1.04e-18	39.0578	21.1057	72.2793	ptvp0001noppp
union#Q61#Cystic kidney disease	Chapter XVII Congenital malformations deformations and chromosomal abnormalities	PKD1	287833	13678	673	96	1.19e-18	3.0017	2.4222	3.72	ptvolink2pcntvp0001noppp
132585#Source of report of Q87 other specified congenital malformation syndromes affecting multiple systems	Chapter XVII Congenital malformations deformations and chromosomal abnormalities	COL2A1	328765	9	238	7	1.32e-18	1074.4	396.876	2908.53	ptvp0001noppp
41202#I120#Hypertensive renal disease with renal failure	Chapter IX Diseases of the circulatory system	PKD1	208523	216	222	13	1.43e-18	56.5315	31.8108	100.463	ptvolinkp0001noppp
Union#Block Q20-Q28#Q20-Q28 Congenital malformations of the circulatory system	Chapter XVII Congenital malformations deformations and chromosomal abnormalities	ENG	346895	14	2124	11	1.8e-18	128.324	58.1893	282.991	ptvp0001
union#Q25#Congenital malformations of great arteries	Chapter XVII Congenital malformations deformations and chromosomal abnormalities	ENG	403335	14	223	7	2.06e-18	904.339	361.568	2261.89	ptvp0001
union#E10#Type 1 diabetes mellitus	Chapter IV Endocrine nutritional and metabolic diseases	CFB	159414	4385	3395	193	2.12e-18	2.0667	1.7822	2.3966	ptvolink2pcntvp0001noppp
union#Z45#Adjustment and management of implanted device	Chapter XXI Factors influencing health status and contact with health services	PKD1	121298	14	4437	18	2.19e-18	35.1487	17.4703	70.716	ptvp0001noppp
20002#1226#hypothyroidism|myxoedema	Chapter IV Endocrine nutritional and metabolic diseases	MICA	202634	5461	19692	760	2.41e-18	1.4321	1.3256	1.5471	ptvolink2pcntvp0001
130707#Source of report of E10 insulin dependent diabetes mellitus	Chapter IV Endocrine nutritional and metabolic diseases	CFB	283165	7839	3394	193	2.56e-18	2.0541	1.7737	2.3788	ptvolink2pcntvp0001noppp
41202#Q61#Cystic kidney disease	Chapter XVII Congenital malformations deformations and chromosomal abnormalities	PKD1	397256	18928	84	34	2.57e-18	8.495	5.702	12.6562	ptvolink2pcntvp0001
Union#Chapter IV#Chapter IV Endocrine| nutritional and metabolic diseases	Chapter IV Endocrine nutritional and metabolic diseases	PCSK9	207589	9408	125354	4860	2.82e-18	0.8555	0.8258	0.8862	ptvolink2pcntvp0001
union#Z492#Other dialysis	Chapter XXI Factors influencing health status and contact with health services	PKD1	95960	10	70	7	3.11e-18	959.6	355.169	2592.66	ptvp0001noppp
union#E785#Hyperlipidaemia unspecified	Chapter IV Endocrine nutritional and metabolic diseases	PCSK9	149771	6849	8859	236	3.5e-18	0.5825	0.5108	0.6644	ptvolink2pcntvp0001noppp
20002#1473#high cholesterol	Chapter XVIIIÂ Symptoms signs and abnormal clinical and laboratory findings not elsewhere classified	PCSK9	180592	513	45770	38	3.69e-18	0.2923	0.2102	0.4064	ptvolinkp0001noppp
41202#Block Q20-Q28#Q20-Q28 Congenital malformations of the circulatory system	Chapter XVII Congenital malformations deformations and chromosomal abnormalities	ENG	384562	16	887	9	3.76e-18	243.874	107.483	553.339	ptvp0001
union#I501#Left ventricular failure	Chapter IX Diseases of the circulatory system	TTN	106134	1165	7633	180	5.59e-18	2.1484	1.8331	2.5178	ptvp0001
20002#1193#renal failure requiring dialysis	Chapter XIV Diseases of the genitourinary system	PKD1	245530	34	164	8	5.65e-18	352.267	160.635	772.511	ptvp0001noppp
41202#I12#Hypertensive renal disease	Chapter IX Diseases of the circulatory system	PKD1	206652	212	255	13	7.11e-18	49.6943	28.0099	88.1663	ptvolinkp0001noppp
union#T82#Complications of cardiac and vascular prosthetic devices implants and grafts	Chapter XIX Injury poisoning and certain other consequences of external causes	PKD1	203612	46	4492	20	7.87e-18	19.7077	11.6489	33.3418	ptvp0001
130697#Source of report of E03 other hypothyroidism	Chapter IV Endocrine nutritional and metabolic diseases	CFB	241623	6563	31426	1140	9.25e-18	1.3355	1.2528	1.4238	ptvolink2pcntvp0001
130671#Source of report of D75 other diseases of blood and blood forming organs	Chapter III Diseases of the blood and blood-forming organs and certain disorders involving the immune mechanism	SLC4A1	333110	16	2154	11	9.41e-18	106.32	49.2841	229.362	ptvp0001noppp
20002#1226#hypothyroidism|myxoedema	Chapter IV Endocrine nutritional and metabolic diseases	MICA	181685	4853	17412	676	1.02e-17	1.4535	1.3391	1.5776	ptvolink2pcntvp0001noppp
union#Q27#Other congenital malformations of peripheral vascular system	Chapter XVII Congenital malformations deformations and chromosomal abnormalities	ENG	403335	14	284	7	1.09e-17	710.097	284.482	1772.48	ptvp0001
union#Q878#Other specified congenital malformation syndromes not elsewhere classified	Chapter XVII Congenital malformations deformations and chromosomal abnormalities	COL2A1	361138	8	32	5	1.1e-17	7053.48	2189.46	22723.1	ptvp0001noppp
132477#Source of report of Q25 congenital malformations of great arteries	Chapter XVII Congenital malformations deformations and chromosomal abnormalities	ENG	419137	20	223	7	1.2e-17	657.838	275.41	1571.3	ptvp0001
Union#Block I30-I52#I30-I52 Other forms of heart disease	Chapter IX Diseases of the circulatory system	TTN	108557	1243	52367	881	1.24e-17	1.4693	1.3469	1.6027	ptvp0001noppp
130697#Source of report of E03 other hypothyroidism	Chapter IV Endocrine nutritional and metabolic diseases	TG	247595	591	32394	172	1.55e-17	2.2244	1.8763	2.6372	ptvp0001
131351#Source of report of I48 atrial fibrillation and flutter	Chapter IX Diseases of the circulatory system	TTN	233618	8050	27615	1250	1.56e-17	1.3136	1.2361	1.3961	ptvolink2pcntvp0001noppp
union#I151#Hypertension secondary to other renal disorders	Chapter IX Diseases of the circulatory system	PKD1	104343	13	83	7	2.13e-17	676.924	263.44	1739.39	ptvp0001noppp
union#I509#Heart failure unspecified	Chapter IX Diseases of the circulatory system	TTN	103239	1154	5001	134	2.19e-17	2.3971	2	2.8731	ptvp0001noppp
union#D638#Anaemia in other chronic diseases classified elsewhere	Chapter III Diseases of the blood and blood-forming organs and certain disorders involving the immune mechanism	PKD1	315169	67	664	11	2.67e-17	77.928	41.0021	148.109	ptvp0001
union#T828#Other specified complications of cardiac and vascular prosthetic devices implants and grafts	Chapter XIX Injury poisoning and certain other consequences of external causes	PKD1	171827	34	1697	14	2.74e-17	41.6926	22.3334	77.8327	ptvp0001noppp
union#E07#Other disorders of thyroid	Chapter IV Endocrine nutritional and metabolic diseases	MICA	152253	4040	24218	892	3.17e-17	1.3881	1.2894	1.4943	ptvolink2pcntvp0001
union#Z99#Dependence on enabling machines and devices not elsewhere classified	Chapter XXI Factors influencing health status and contact with health services	PKD1	119403	116	4392	33	3.46e-17	7.7341	5.2476	11.3987	ptvolinkp0001
130815#Source of report of E78 disorders of lipoprotein metabolism and other lipidaemias	Chapter IV Endocrine nutritional and metabolic diseases	PCSK9	238344	396	100004	58	4.02e-17	0.3491	0.265	0.4599	ptvp0001
union#N17#Acute renal failure	Chapter XIV Diseases of the genitourinary system	PKD1	191284	31	18383	31	5.16e-17	10.4055	6.3234	17.1227	ptvp0001
132481#Source of report of Q27 other congenital malformations of peripheral vascular system	Chapter XVII Congenital malformations deformations and chromosomal abnormalities	ENG	419076	20	284	7	6.32e-17	516.467	216.684	1231	ptvp0001
union#Q273#Peripheral arteriovenous malformation	Chapter XVII Congenital malformations deformations and chromosomal abnormalities	ENG	403335	14	137	6	6.88e-17	1261.74	477.855	3331.51	ptvp0001
union#I429#Cardiomyopathy unspecified	Chapter IX Diseases of the circulatory system	TTN	102332	1131	937	48	6.99e-17	4.635	3.4477	6.2311	ptvp0001noppp
union#N179#Acute renal failure unspecified	Chapter XIV Diseases of the genitourinary system	PKD1	191092	29	18239	30	7.54e-17	10.8384	6.5042	18.0606	ptvp0001
41202#I420#Dilated cardiomyopathy	Chapter IX Diseases of the circulatory system	TTN	170147	5940	390	56	7.71e-17	4.113	3.1046	5.449	ptvolink2pcntvp0001noppp
41202#I120#Hypertensive renal disease with renal failure	Chapter IX Diseases of the circulatory system	PKD1	232383	251	295	13	7.83e-17	40.7992	23.0942	72.0776	ptvolinkp0001
41202#T82#Complications of cardiac and vascular prosthetic devices implants and grafts	Chapter XIX Injury poisoning and certain other consequences of external causes	PKD1	242344	63	2395	16	8.98e-17	25.6984	14.824	44.5498	ptvp0001
130815#Source of report of E78 disorders of lipoprotein metabolism and other lipidaemias	Chapter IV Endocrine nutritional and metabolic diseases	ANGPTL3	237703	1037	99813	249	9.62e-17	0.5718	0.4979	0.6568	ptvolinkp0001
union#T82#Complications of cardiac and vascular prosthetic devices implants and grafts	Chapter XIX Injury poisoning and certain other consequences of external causes	PKD1	182625	39	3926	18	9.66e-17	21.4693	12.2709	37.563	ptvp0001noppp
union#Z99#Dependence on enabling machines and devices not elsewhere classified	Chapter XXI Factors influencing health status and contact with health services	PKD1	107480	103	3704	30	1.02e-16	8.4516	5.6204	12.709	ptvolinkp0001noppp
union#E78#Disorders of lipoprotein metabolism and other lipidaemias	Chapter IV Endocrine nutritional and metabolic diseases	PCSK9	187070	314	100477	58	1.05e-16	0.3439	0.2599	0.4551	ptvp0001
union#N17#Acute renal failure	Chapter XIV Diseases of the genitourinary system	PKD1	172143	28	15990	29	1.25e-16	11.1502	6.632	18.7464	ptvp0001noppp
41202#T82#Complications of cardiac and vascular prosthetic devices implants and grafts	Chapter XIX Injury poisoning and certain other consequences of external causes	PKD1	217324	53	2083	15	1.34e-16	29.528	16.618	52.4672	ptvp0001noppp
union#E07#Other disorders of thyroid	Chapter IV Endocrine nutritional and metabolic diseases	CFB	152236	4057	24220	890	1.45e-16	1.3789	1.2808	1.4845	ptvolink2pcntvp0001
41202#I78#Diseases of capillaries	Chapter IX Diseases of the circulatory system	ACVRL1	289180	9	433	7	2.01e-16	519.441	192.581	1401.06	ptvp0001noppp
union#Z940#Kidney transplant status	Chapter XXI Factors influencing health status and contact with health services	PKD1	100479	4788	369	64	2.39e-16	3.6398	2.7869	4.7536	ptvolink2pcntvp0001noppp
union#D638#Anaemia in other chronic diseases classified elsewhere	Chapter III Diseases of the blood and blood-forming organs and certain disorders involving the immune mechanism	PKD1	282742	60	539	10	2.46e-16	87.428	44.5243	171.673	ptvp0001noppp
union#T828#Other specified complications of cardiac and vascular prosthetic devices implants and grafts	Chapter XIX Injury poisoning and certain other consequences of external causes	PKD1	191574	40	1947	14	2.55e-16	34.4381	18.7068	63.3982	ptvp0001
130697#Source of report of E03 other hypothyroidism	Chapter IV Endocrine nutritional and metabolic diseases	MICA	216760	5775	27840	996	3.06e-16	1.3428	1.254	1.4379	ptvolink2pcntvp0001noppp
Union#Chapter IV#Chapter IV Endocrine| nutritional and metabolic diseases	Chapter IV Endocrine nutritional and metabolic diseases	PCSK9	186725	8442	111339	4311	3.11e-16	0.8564	0.825	0.8891	ptvolink2pcntvp0001noppp
41202#I78#Diseases of capillaries	Chapter IX Diseases of the circulatory system	ACVRL1	322306	10	483	7	3.41e-16	467.11	177.071	1232.23	ptvp0001
41202#I12#Hypertensive renal disease	Chapter IX Diseases of the circulatory system	PKD1	230342	248	334	13	3.51e-16	36.1508	20.4871	63.7906	ptvolinkp0001
union#T861#Kidney transplant failure and rejection	Chapter XIX Injury poisoning and certain other consequences of external causes	PKD1	187447	206	112	10	4.05e-16	81.2444	41.9427	157.373	ptvolinkp0001noppp
Union#Block T80-T88#T80-T88 Complications of surgical and medical care| not elsewhere classified	Chapter XIX Injury poisoning and certain other consequences of external causes	PKD1	266536	58	36841	46	4.06e-16	5.7379	3.8961	8.4505	ptvp0001
41202#Q61#Cystic kidney disease	Chapter XVII Congenital malformations deformations and chromosomal abnormalities	PKD1	355581	16949	76	30	4.22e-16	8.2814	5.4255	12.6404	ptvolink2pcntvp0001noppp
131393#Source of report of I78 diseases of capillaries	Chapter IX Diseases of the circulatory system	ACVRL1	332137	7	2326	9	4.25e-16	183.591	68.3146	493.39	ptvp0001noppp
union#E03#Other hypothyroidism	Chapter IV Endocrine nutritional and metabolic diseases	MICA	143281	3793	27868	998	4.55e-16	1.3528	1.2602	1.4522	ptvolink2pcntvp0001noppp
41202#Z45#Adjustment and management of implanted device	Chapter XXI Factors influencing health status and contact with health services	PKD1	293138	70	4182	18	4.56e-16	18.0245	10.728	30.2837	ptvp0001
41202#I48#Atrial fibrillation and flutter	Chapter IX Diseases of the circulatory system	TTN	191278	2162	11787	242	5.29e-16	1.8164	1.5884	2.0772	ptvp0001noppp
union#I151#Hypertension secondary to other renal disorders	Chapter IX Diseases of the circulatory system	PKD1	115909	19	109	7	5.37e-16	391.774	161.413	950.892	ptvp0001
Union#Block T80-T88#T80-T88 Complications of surgical and medical care| not elsewhere classified	Chapter XIX Injury poisoning and certain other consequences of external causes	PKD1	239072	51	32652	43	5.52e-16	6.1733	4.1135	9.2645	ptvp0001noppp
union#E039#Hypothyroidism unspecified	Chapter IV Endocrine nutritional and metabolic diseases	MICA	161393	4289	23369	854	6.04e-16	1.3751	1.2761	1.4818	ptvolink2pcntvp0001
132035#Source of report of N19 unspecified renal failure	Chapter XIV Diseases of the genitourinary system	PKD1	280019	64	2533	15	6.37e-16	25.9098	14.7465	45.5238	ptvp0001noppp
union#N179#Acute renal failure unspecified	Chapter XIV Diseases of the genitourinary system	PKD1	171972	28	15867	28	6.41e-16	10.8383	6.4174	18.305	ptvp0001noppp
41202#I780#Hereditary haemorrhagic telangiectasia	Chapter IX Diseases of the circulatory system	ACVRL1	289180	9	55	5	6.47e-16	2921.01	948.566	8994.95	ptvp0001noppp
41202#Q25#Congenital malformations of great arteries	Chapter XVII Congenital malformations deformations and chromosomal abnormalities	ENG	416167	17	47	5	6.56e-16	2604.3	922.968	7348.44	ptvp0001
132035#Source of report of N19 unspecified renal failure	Chapter XIV Diseases of the genitourinary system	PKD1	312937	75	3022	16	6.76e-16	22.0913	12.8617	37.9441	ptvp0001
41202#Block Q60-Q64#Q60-Q64 Congenital malformations of the urinary system	Chapter XVII Congenital malformations deformations and chromosomal abnormalities	PKD1	397256	18928	152	40	7.19e-16	5.5231	3.8975	7.8267	ptvolink2pcntvp0001
20002#1079#cardiomyopathy	Chapter IX Diseases of the circulatory system	TTN	148638	1745	326	29	7.25e-16	7.5773	5.1677	11.1104	ptvp0001noppp
union#K768#Other specified diseases of liver	Chapter XI Diseases of the digestive system	PKD1	159457	26	2511	14	7.65e-16	34.1941	17.8343	65.5611	ptvp0001
130697#Source of report of E03 other hypothyroidism	Chapter IV Endocrine nutritional and metabolic diseases	TG	222012	523	28685	151	7.8e-16	2.2346	1.8637	2.6793	ptvp0001noppp
41202#Block N25-N29#N25-N29 Other disorders of kidney and ureter	Chapter XIV Diseases of the genitourinary system	PKD1	282154	54	1001	11	8.63e-16	57.4184	29.9352	110.133	ptvp0001
41202#Q612#Polycystic kidney autosomal dominant	Chapter XVII Congenital malformations deformations and chromosomal abnormalities	PKD1	355581	16949	33	22	9.09e-16	13.9863	8.153	23.9932	ptvolink2pcntvp0001noppp
131393#Source of report of I78 diseases of capillaries	Chapter IX Diseases of the circulatory system	ACVRL1	371108	8	2621	9	9.65e-16	159.289	61.409	413.18	ptvp0001
20002#1226#hypothyroidism|myxoedema	Chapter IV Endocrine nutritional and metabolic diseases	CFB	202607	5488	19708	744	1e-15	1.3937	1.2892	1.5067	ptvolink2pcntvp0001
union#E03#Other hypothyroidism	Chapter IV Endocrine nutritional and metabolic diseases	CFB	143258	3816	27866	1000	1.03e-15	1.3472	1.2551	1.4461	ptvolink2pcntvp0001noppp
Union#Block Q80-Q89#Q80-Q89 Other congenital malformations	Chapter XVII Congenital malformations deformations and chromosomal abnormalities	COL2A1	371027	6	930	7	1.07e-15	465.446	156.125	1387.61	ptvp0001
41202#I780#Hereditary haemorrhagic telangiectasia	Chapter IX Diseases of the circulatory system	ACVRL1	322306	10	65	5	1.25e-15	2479.28	824.682	7453.55	ptvp0001
union#Z491#Extracorporeal dialysis	Chapter XXI Factors influencing health status and contact with health services	PKD1	117556	109	311	12	1.29e-15	41.614	22.6918	76.3151	ptvolinkp0001
41202#Q612#Polycystic kidney autosomal dominant	Chapter XVII Congenital malformations deformations and chromosomal abnormalities	PKD1	397256	18928	39	23	1.44e-15	12.3774	7.3918	20.7257	ptvolink2pcntvp0001
union#E780#Pure hypercholesterolaemia	Chapter IV Endocrine nutritional and metabolic diseases	PCSK9	181304	610	58037	84	1.54e-15	0.4302	0.3424	0.5405	ptvolinkp0001
41202#D58#Other hereditary haemolytic anaemias	Chapter III Diseases of the blood and blood-forming organs and certain disorders involving the immune mechanism	SLC4A1	356777	21	40	5	1.66e-15	2123.67	763.203	5909.29	ptvp0001noppp
6150#4#High blood pressure	Chapter IX Diseases of the circulatory system	PKD1	255359	42	112904	81	1.8e-15	4.3619	3.0047	6.3323	ptvp0001
20002#1226#hypothyroidism|myxoedema	Chapter IV Endocrine nutritional and metabolic diseases	CFB	181652	4886	17424	664	1.84e-15	1.4168	1.3045	1.5387	ptvolink2pcntvp0001noppp
41202#D58#Other hereditary haemolytic anaemias	Chapter III Diseases of the blood and blood-forming organs and certain disorders involving the immune mechanism	SLC4A1	398333	23	43	5	2.01e-15	2013.82	731.806	5541.72	ptvp0001
41202#Block T80-T88#T80-T88 Complications of surgical and medical care| not elsewhere classified	Chapter XIX Injury poisoning and certain other consequences of external causes	PKD1	294543	66	20557	33	2.05e-15	7.1641	4.716	10.8829	ptvp0001noppp
132031#Source of report of N17 acute renal failure	Chapter XIV Diseases of the genitourinary system	PKD1	295059	65	18383	31	2.2e-15	7.6549	4.9892	11.7449	ptvp0001
132031#Source of report of N17 acute renal failure	Chapter XIV Diseases of the genitourinary system	PKD1	264389	57	15990	29	2.32e-15	8.4124	5.3782	13.1583	ptvp0001noppp
41202#T828#Other specified complications of cardiac and vascular prosthetic devices implants and grafts	Chapter XIX Injury poisoning and certain other consequences of external causes	PKD1	209781	50	878	11	2.45e-15	52.5647	27.2744	101.305	ptvp0001noppp
union#E039#Hypothyroidism unspecified	Chapter IV Endocrine nutritional and metabolic diseases	CFB	161356	4326	23368	855	2.56e-15	1.3647	1.2666	1.4705	ptvolink2pcntvp0001
union#Q27#Other congenital malformations of peripheral vascular system	Chapter XVII Congenital malformations deformations and chromosomal abnormalities	ENG	361133	13	241	6	2.58e-15	691.605	260.721	1834.59	ptvp0001noppp
union#H33#Retinal detachments and breaks	Chapter VIIÂ Diseases of the eye and adnexa	COL2A1	198313	1	5718	10	3.23e-15	346.822	44.3884	2709.84	ptvp0001noppp
41202#I42#Cardiomyopathy	Chapter IX Diseases of the circulatory system	TTN	198862	6891	816	81	3.25e-15	2.8646	2.277	3.6039	ptvolink2pcntvp0001noppp
union#H33#Retinal detachments and breaks	Chapter VIIÂ Diseases of the eye and adnexa	COL2A1	221016	1	6387	10	3.3e-15	346.04	44.2891	2703.69	ptvp0001
6150#4#High blood pressure	Chapter IX Diseases of the circulatory system	PKD1	228863	34	100581	72	3.46e-15	4.8185	3.2045	7.2455	ptvp0001noppp
union#E07#Other disorders of thyroid	Chapter IV Endocrine nutritional and metabolic diseases	MICA	137005	3626	21412	785	3.58e-15	1.3852	1.2807	1.4983	ptvolink2pcntvp0001noppp
union#E78#Disorders of lipoprotein metabolism and other lipidaemias	Chapter IV Endocrine nutritional and metabolic diseases	PCSK9	168271	285	89308	52	3.8e-15	0.3438	0.2558	0.462	ptvp0001noppp
130815#Source of report of E78 disorders of lipoprotein metabolism and other lipidaemias	Chapter IV Endocrine nutritional and metabolic diseases	ANGPTL3	213181	914	88729	216	3.82e-15	0.5678	0.4894	0.6587	ptvolinkp0001noppp
union#Z491#Extracorporeal dialysis	Chapter XXI Factors influencing health status and contact with health services	PKD1	105858	93	257	11	3.89e-15	48.7192	25.7713	92.1009	ptvolinkp0001noppp
130815#Source of report of E78 disorders of lipoprotein metabolism and other lipidaemias	Chapter IV Endocrine nutritional and metabolic diseases	PCSK9	213741	354	88893	52	3.94e-15	0.3532	0.264	0.4726	ptvp0001noppp
union#I48#Atrial fibrillation and flutter	Chapter IX Diseases of the circulatory system	TTN	111864	3907	31359	1412	3.97e-15	1.2892	1.2115	1.3718	ptvolink2pcntvp0001
41202#ChapterXVII#Chapter XVII Congenital malformations| deformations and chromosomal abnormalities	Chapter XVII Congenital malformations deformations and chromosomal abnormalities	ENG	416167	17	3193	10	4.99e-15	76.669	35.0792	167.567	ptvp0001
132481#Source of report of Q27 other congenital malformations of peripheral vascular system	Chapter XVII Congenital malformations deformations and chromosomal abnormalities	ENG	375077	16	241	6	5.65e-15	583.626	226.449	1504.18	ptvp0001noppp
union#E03#Other hypothyroidism	Chapter IV Endocrine nutritional and metabolic diseases	TG	163104	408	32429	172	5.79e-15	2.1203	1.7735	2.5349	ptvp0001
131675#Source of report of K80 cholelithiasis	Chapter XI Diseases of the digestive system	SERPINA1	286327	15495	26784	1781	6.59e-15	1.2287	1.1681	1.2925	ptvolink2pcntvp0001
41202#Block I20-I25#I20-I25 Ischaemic heart diseases	Chapter IX Diseases of the circulatory system	PCSK9	190983	8252	33062	1117	6.61e-15	0.7819	0.7338	0.8332	ptvolink2pcntvp0001
130697#Source of report of E03 other hypothyroidism	Chapter IV Endocrine nutritional and metabolic diseases	CFB	216656	5879	27837	999	7.2e-15	1.3225	1.2353	1.4159	ptvolink2pcntvp0001noppp
Union#Block N17-N19#N17-N19 Renal failure	Chapter XIV Diseases of the genitourinary system	PKD1	188077	169	26210	76	7.61e-15	3.227	2.4609	4.2315	ptvolinkp0001noppp
41202#Z45#Adjustment and management of implanted device	Chapter XXI Factors influencing health status and contact with health services	PKD1	262665	60	3661	16	8.34e-15	19.1325	11.0116	33.2425	ptvp0001noppp
41202#Block I10-I15#I10-I15 Hypertensive diseases	Chapter IX Diseases of the circulatory system	PKD1	289132	57	2195	13	8.34e-15	30.0421	16.4236	54.9529	ptvp0001noppp
union#I15#Secondary hypertension	Chapter IX Diseases of the circulatory system	PKD1	111718	16	184	7	9.04e-15	265.634	108.01	653.286	ptvp0001noppp
union#Z940#Kidney transplant status	Chapter XXI Factors influencing health status and contact with health services	PKD1	111655	5358	467	70	9.49e-15	3.1236	2.4261	4.0216	ptvolink2pcntvp0001
union#T861#Kidney transplant failure and rejection	Chapter XIX Injury poisoning and certain other consequences of external causes	PKD1	208993	237	152	10	9.59e-15	58.0149	30.213	111.4	ptvolinkp0001
41202#Block N25-N29#N25-N29 Other disorders of kidney and ureter	Chapter XIV Diseases of the genitourinary system	PKD1	252896	46	894	10	9.59e-15	61.496	30.9372	122.24	ptvp0001noppp
Union#Block N17-N19#N17-N19 Renal failure	Chapter XIV Diseases of the genitourinary system	PKD1	208981	193	30144	84	9.86e-15	3.0174	2.3347	3.8996	ptvolinkp0001
41202#Block T80-T88#T80-T88 Complications of surgical and medical care| not elsewhere classified	Chapter XIX Injury poisoning and certain other consequences of external causes	PKD1	328501	80	23230	35	9.98e-15	6.1868	4.1578	9.206	ptvp0001
20002#1473#high cholesterol	Chapter XVIIIÂ Symptoms signs and abnormal clinical and laboratory findings not elsewhere classified	PCSK9	201380	295	51502	15	1.04e-14	0.1988	0.1183	0.334	ptvp0001
131357#Source of report of I51 complications and ill defined descriptions of heart disease	Chapter IX Diseases of the circulatory system	TTN	299276	3495	18375	343	1.04e-14	1.5984	1.4292	1.7877	ptvp0001
union#E07#Other disorders of thyroid	Chapter IV Endocrine nutritional and metabolic diseases	CFB	136993	3638	21414	783	1.11e-14	1.3769	1.2729	1.4894	ptvolink2pcntvp0001noppp
41202#T86#Failure and rejection of transplanted organs and tissues	Chapter XIX Injury poisoning and certain other consequences of external causes	PKD1	245833	54	284	8	1.14e-14	128.238	60.4795	271.912	ptvp0001noppp
131397#Source of report of I80 phlebitis and thrombophlebitis	Chapter IX Diseases of the circulatory system	PROC	392787	377	16115	56	1.28e-14	3.6205	2.7332	4.7959	ptvolink2pcntvp0001
131397#Source of report of I80 phlebitis and thrombophlebitis	Chapter IX Diseases of the circulatory system	PROC	392787	377	16115	56	1.28e-14	3.6205	2.7332	4.7959	ptvolinkp0001
131397#Source of report of I80 phlebitis and thrombophlebitis	Chapter IX Diseases of the circulatory system	PROC	351589	332	14328	52	1.33e-14	3.8434	2.8679	5.1508	ptvolink2pcntvp0001noppp
131397#Source of report of I80 phlebitis and thrombophlebitis	Chapter IX Diseases of the circulatory system	PROC	351589	332	14328	52	1.33e-14	3.8434	2.8679	5.1508	ptvolinkp0001noppp
40006#C911#Chronic lymphocytic leukaemia of B-cell type	Chapter II Neoplasms	NOTCH1	210152	7	687	7	1.37e-14	305.898	107.009	874.446	ptvp0001noppp
20002#1224#thyroid problem (not cancer)	Chapter IV Endocrine nutritional and metabolic diseases	MICA	156424	4266	23661	871	1.43e-14	1.3498	1.2533	1.4537	ptvolink2pcntvp0001
Union#Block N25-N29#N25-N29 Other disorders of kidney and ureter	Chapter XIV Diseases of the genitourinary system	PKD1	176691	161	5671	32	1.57e-14	6.1927	4.2338	9.058	ptvolinkp0001noppp
40011#9823#Chronic lymphocytic leukemia|small lymphocytic lymphoma	Chapter II Neoplasms	NOTCH1	275929	11	689	7	1.92e-14	254.849	98.5023	659.357	ptvp0001noppp
41202#N281#Cyst of kidney	Chapter XIV Diseases of the genitourinary system	PKD1	283119	51	190	7	2.06e-14	204.524	91.6488	456.415	ptvp0001noppp
20002#1161#gall bladder disease	Chapter XI Diseases of the digestive system	SERPINA1	227004	12373	7024	550	2.08e-14	1.4366	1.3147	1.5698	ptvolink2pcntvp0001
41202#T828#Other specified complications of cardiac and vascular prosthetic devices implants and grafts	Chapter XIX Injury poisoning and certain other consequences of external causes	PKD1	234060	61	1000	11	2.1e-14	42.2075	22.1439	80.4499	ptvp0001
union#I501#Left ventricular failure	Chapter IX Diseases of the circulatory system	TTN	95586	1037	6554	149	2.15e-14	2.0955	1.7617	2.4926	ptvp0001noppp
union#I48#Atrial fibrillation and flutter	Chapter IX Diseases of the circulatory system	TTN	100649	3506	27617	1250	2.18e-14	1.2994	1.2165	1.3879	ptvolink2pcntvp0001noppp
union#I51#Complications and ill-defined descriptions of heart disease	Chapter IX Diseases of the circulatory system	TTN	121609	1394	18375	343	2.27e-14	1.6284	1.4455	1.8345	ptvp0001
131167#Source of report of H26 other cataract	Chapter VIIÂ Diseases of the eye and adnexa	CASP7	353247	2336	38522	395	2.35e-14	1.5506	1.393	1.7259	ptvolink2pcntvp0001
40006#C91#Lymphoid leukaemia	Chapter II Neoplasms	NOTCH1	210348	6	823	7	2.37e-14	298.185	99.9953	889.183	ptvp0001noppp
40006#C91#Lymphoid leukaemia	Chapter II Neoplasms	NOTCH1	234765	6	927	7	2.52e-14	295.461	99.1058	880.85	ptvp0001
40006#C911#Chronic lymphocytic leukaemia of B-cell type	Chapter II Neoplasms	NOTCH1	234561	8	768	7	2.57e-14	267.241	96.668	738.792	ptvp0001
20002#1136#liver|biliary|pancreas problem	Chapter XI Diseases of the digestive system	SERPINA1	217336	11773	11084	808	2.91e-14	1.3457	1.25	1.4488	ptvolink2pcntvp0001
40011#9823#Chronic lymphocytic leukemia|small lymphocytic lymphoma	Chapter II Neoplasms	NOTCH1	308240	12	770	7	3.04e-14	233.515	91.689	594.721	ptvp0001
Union#Block N25-N29#N25-N29 Other disorders of kidney and ureter	Chapter XIV Diseases of the genitourinary system	PKD1	196389	183	6496	34	3.09e-14	5.6169	3.892	8.1064	ptvolinkp0001
20002#1281#retinal detachment	Chapter VIIÂ Diseases of the eye and adnexa	COL2A1	276532	5	1273	7	3.37e-14	304.12	96.394	959.489	ptvp0001noppp
20002#1094#deep venous thrombosis (dvt)	Chapter IX Diseases of the circulatory system	PROC	266568	258	8382	39	3.37e-14	4.8073	3.4305	6.7368	ptvolink2pcntvp0001
20002#1094#deep venous thrombosis (dvt)	Chapter IX Diseases of the circulatory system	PROC	266568	258	8382	39	3.37e-14	4.8073	3.4305	6.7368	ptvolinkp0001
41202#I501#Left ventricular failure	Chapter IX Diseases of the circulatory system	TTN	207153	2323	1458	56	3.44e-14	3.4251	2.6146	4.4868	ptvp0001
union#I80#Phlebitis and thrombophlebitis	Chapter IX Diseases of the circulatory system	PROC	166272	155	16407	57	3.52e-14	3.7268	2.7497	5.051	ptvolink2pcntvp0001
union#I80#Phlebitis and thrombophlebitis	Chapter IX Diseases of the circulatory system	PROC	166272	155	16407	57	3.52e-14	3.7268	2.7497	5.051	ptvolinkp0001
41202#Block Z40-Z54#Z40-Z54 Persons encountering health services for specific procedures and health care	Chapter XXI Factors influencing health status and contact with health services	PKD1	270156	56	22660	32	3.53e-14	6.8127	4.4116	10.5206	ptvp0001noppp
41202#T861#Kidney transplant failure and rejection	Chapter XIX Injury poisoning and certain other consequences of external causes	PKD1	225877	51	68	6	3.59e-14	390.791	162.305	940.928	ptvp0001noppp
41202#Block I30-I52#I30-I52 Other forms of heart disease	Chapter IX Diseases of the circulatory system	TTN	215541	7491	25440	1139	3.6e-14	1.2882	1.2088	1.3729	ptvolink2pcntvp0001
20002#1473#high cholesterol	Chapter XVIIIÂ Symptoms signs and abnormal clinical and laboratory findings not elsewhere classified	ANGPTL3	180373	732	45724	84	3.64e-14	0.4527	0.3611	0.5675	ptvolinkp0001noppp
union#I82#Other venous embolism and thrombosis	Chapter IX Diseases of the circulatory system	PROC	157891	143	10305	43	3.7e-14	4.6073	3.2745	6.4825	ptvolink2pcntvp0001noppp
union#I82#Other venous embolism and thrombosis	Chapter IX Diseases of the circulatory system	PROC	157891	143	10305	43	3.7e-14	4.6073	3.2745	6.4825	ptvolinkp0001noppp
20002#1473#high cholesterol	Chapter XVIIIÂ Symptoms signs and abnormal clinical and laboratory findings not elsewhere classified	ANGPTL3	200849	826	51415	102	3.79e-14	0.4824	0.3926	0.5927	ptvolinkp0001
union#I78#Diseases of capillaries	Chapter IX Diseases of the circulatory system	ACVRL1	164310	5	2326	9	3.85e-14	127.153	42.5802	379.704	ptvp0001noppp
union#Q273#Peripheral arteriovenous malformation	Chapter XVII Congenital malformations deformations and chromosomal abnormalities	ENG	361133	13	120	5	3.9e-14	1157.48	406.331	3297.2	ptvp0001noppp
Union#Block E00-E07#E00-E07 Disorders of thyroid gland	Chapter IV Endocrine nutritional and metabolic diseases	MICA	162448	4329	27712	977	3.95e-14	1.323	1.2328	1.4197	ptvolink2pcntvp0001
union#E039#Hypothyroidism unspecified	Chapter IV Endocrine nutritional and metabolic diseases	MICA	145186	3852	20623	751	4.38e-14	1.3725	1.2676	1.4862	ptvolink2pcntvp0001noppp
union#K82#Other diseases of gallbladder	Chapter XI Diseases of the digestive system	SERPINA1	114511	6249	10025	748	4.67e-14	1.3673	1.264	1.479	ptvolink2pcntvp0001
20002#1224#thyroid problem (not cancer)	Chapter IV Endocrine nutritional and metabolic diseases	CFB	156398	4292	23661	871	5.11e-14	1.3414	1.2456	1.4446	ptvolink2pcntvp0001
Union#Block Y83-Y84#Y83-Y84 Surgical and other medical procedures as the cause of abnormal reaction of the patient| or of later complication| without mention of misadventure at the time of the procedure	Chapter XX External causes of morbidity and mortality	PKD1	273025	63	33547	41	5.23e-14	5.2965	3.5737	7.8499	ptvp0001
41202#N281#Cyst of kidney	Chapter XIV Diseases of the genitourinary system	PKD1	315827	59	213	7	5.4e-14	175.92	79.4455	389.549	ptvp0001
union#I80#Phlebitis and thrombophlebitis	Chapter IX Diseases of the circulatory system	PROC	149615	134	14587	52	5.42e-14	3.9802	2.8883	5.485	ptvolink2pcntvp0001noppp
union#I80#Phlebitis and thrombophlebitis	Chapter IX Diseases of the circulatory system	PROC	149615	134	14587	52	5.42e-14	3.9802	2.8883	5.485	ptvolinkp0001noppp
41202#T86#Failure and rejection of transplanted organs and tissues	Chapter XIX Injury poisoning and certain other consequences of external causes	PKD1	274091	64	330	8	5.44e-14	103.822	49.3923	218.234	ptvp0001
20002#1192#renal|kidney failure	Chapter XIV Diseases of the genitourinary system	PKD1	252499	255	686	14	5.85e-14	20.208	11.7384	34.7887	ptvolinkp0001
union#Z492#Other dialysis	Chapter XXI Factors influencing health status and contact with health services	PKD1	106458	96	85	8	5.91e-14	104.371	49.2045	221.387	ptvolinkp0001
union#E780#Pure hypercholesterolaemia	Chapter IV Endocrine nutritional and metabolic diseases	PCSK9	163194	542	51484	73	6.33e-14	0.4269	0.3343	0.5452	ptvolinkp0001noppp
Union#Chapter XVII#Chapter XVII Congenital malformations| deformations and chromosomal abnormalities	Chapter XVII Congenital malformations deformations and chromosomal abnormalities	ENG	403335	14	8814	12	6.74e-14	39.2235	18.1365	84.8279	ptvp0001
union#I15#Secondary hypertension	Chapter IX Diseases of the circulatory system	PKD1	124117	20	228	7	6.76e-14	190.53	79.7836	455.004	ptvp0001
20002#1094#deep venous thrombosis (dvt)	Chapter IX Diseases of the circulatory system	PROC	239181	227	7453	36	6.89e-14	5.0895	3.578	7.2394	ptvolink2pcntvp0001noppp
20002#1094#deep venous thrombosis (dvt)	Chapter IX Diseases of the circulatory system	PROC	239181	227	7453	36	6.89e-14	5.0895	3.578	7.2394	ptvolinkp0001noppp
union#Y83#Surgical operation and other surgical procedures as the cause of abnormal reaction of the patient or of later complication without mention of misadventure at the time of the procedure	Chapter XX External causes of morbidity and mortality	PKD1	279446	63	30229	38	6.9e-14	5.5759	3.7274	8.3413	ptvp0001
20002#1281#retinal detachment	Chapter VIIÂ Diseases of the eye and adnexa	COL2A1	308859	6	1418	7	7.11e-14	254.115	85.2934	757.087	ptvp0001
union#I802#Phlebitis and thrombophlebitis of other deep vessels of lower extremities	Chapter IX Diseases of the circulatory system	PROC	162375	159	11976	48	7.91e-14	4.0931	2.9623	5.6555	ptvolink2pcntvp0001
union#I802#Phlebitis and thrombophlebitis of other deep vessels of lower extremities	Chapter IX Diseases of the circulatory system	PROC	162375	159	11976	48	7.91e-14	4.0931	2.9623	5.6555	ptvolinkp0001
6152#5#Blood clot in the leg (DVT)	Chapter IX Diseases of the circulatory system	PROC	374660	371	8577	39	8e-14	4.5919	3.2992	6.3912	ptvolink2pcntvp0001
6152#5#Blood clot in the leg (DVT)	Chapter IX Diseases of the circulatory system	PROC	374660	371	8577	39	8e-14	4.5919	3.2992	6.3912	ptvolinkp0001
union#I82#Other venous embolism and thrombosis	Chapter IX Diseases of the circulatory system	PROC	175425	165	11638	46	8.44e-14	4.2023	3.0292	5.8297	ptvolink2pcntvp0001
union#I82#Other venous embolism and thrombosis	Chapter IX Diseases of the circulatory system	PROC	175425	165	11638	46	8.44e-14	4.2023	3.0292	5.8297	ptvolinkp0001
union#K839#Disease of biliary tract unspecified	Chapter XI Diseases of the digestive system	SERPINA1	126696	6855	11172	813	8.61e-14	1.345	1.2475	1.4501	ptvolink2pcntvp0001
20002#1192#renal|kidney failure	Chapter XIV Diseases of the genitourinary system	PKD1	226273	226	563	13	8.93e-14	23.1185	13.1382	40.6801	ptvolinkp0001noppp
41202#Block Q60-Q64#Q60-Q64 Congenital malformations of the urinary system	Chapter XVII Congenital malformations deformations and chromosomal abnormalities	PKD1	355581	16949	137	35	9.34e-14	5.3597	3.6965	7.7714	ptvolink2pcntvp0001noppp
union#H353#Degeneration of macula and posterior pole	Chapter VIIÂ Diseases of the eye and adnexa	CFI	229177	854	7517	77	9.48e-14	2.7489	2.1746	3.4748	ptvolink2pcntvp0001
union#I500#Congestive heart failure	Chapter IX Diseases of the circulatory system	TTN	101616	1149	5235	128	9.6e-14	2.1624	1.7977	2.6011	ptvp0001noppp
Union#Block I70-I79#I70-I79 Diseases of arteries| arterioles and capillaries	Chapter IX Diseases of the circulatory system	ENG	121194	3	15950	17	1.06e-13	43.0574	12.6167	146.943	ptvp0001
union#I78#Diseases of capillaries	Chapter IX Diseases of the circulatory system	ACVRL1	182585	6	2621	9	1.07e-13	104.493	37.166	293.787	ptvp0001
union#I489#Atrial fibrillation and atrial flutter unspecified	Chapter IX Diseases of the circulatory system	TTN	115227	1311	19381	353	1.08e-13	1.6008	1.4219	1.8023	ptvp0001
union#H26#Other cataract	Chapter VIIÂ Diseases of the eye and adnexa	CASP7	241981	1599	38550	395	1.08e-13	1.5506	1.3882	1.7321	ptvolink2pcntvp0001
union#E03#Other hypothyroidism	Chapter IV Endocrine nutritional and metabolic diseases	TG	146716	358	28715	151	1.15e-13	2.1551	1.7811	2.6076	ptvp0001noppp
union#D63#Anaemia in chronic diseases classified elsewhere	Chapter III Diseases of the blood and blood-forming organs and certain disorders involving the immune mechanism	PKD1	330408	70	1467	11	1.2e-13	35.3928	18.7041	66.9721	ptvp0001
132051#Source of report of N28 other disorders of kidney and ureter not elsewhere classified	Chapter XIV Diseases of the genitourinary system	PKD1	296226	74	7358	20	1.21e-13	10.8808	6.636	17.841	ptvp0001noppp
Union#Block E00-E07#E00-E07 Disorders of thyroid gland	Chapter IV Endocrine nutritional and metabolic diseases	CFB	162404	4373	27708	981	1.24e-13	1.3149	1.2255	1.4108	ptvolink2pcntvp0001
41202#Block I10-I15#I10-I15 Hypertensive diseases	Chapter IX Diseases of the circulatory system	PKD1	322246	70	2537	13	1.33e-13	23.5892	13.034	42.6919	ptvp0001
union#E78#Disorders of lipoprotein metabolism and other lipidaemias	Chapter IV Endocrine nutritional and metabolic diseases	ANGPTL3	186597	787	100283	252	1.35e-13	0.5958	0.5169	0.6868	ptvolinkp0001
131355#Source of report of I50 heart failure	Chapter IX Diseases of the circulatory system	TTN	271545	9513	14611	697	1.51e-13	1.3617	1.2586	1.4732	ptvolink2pcntvp0001
union#K869#Disease of pancreas unspecified	Chapter XI Diseases of the digestive system	SERPINA1	127659	6953	11424	831	1.57e-13	1.3356	1.2397	1.4388	ptvolink2pcntvp0001
6152#5#Blood clot in the leg (DVT)	Chapter IX Diseases of the circulatory system	PROC	335377	326	7633	36	1.59e-13	4.852	3.4364	6.8509	ptvolink2pcntvp0001noppp
6152#5#Blood clot in the leg (DVT)	Chapter IX Diseases of the circulatory system	PROC	335377	326	7633	36	1.59e-13	4.852	3.4364	6.8509	ptvolinkp0001noppp
41202#Block I20-I25#I20-I25 Ischaemic heart diseases	Chapter IX Diseases of the circulatory system	PCSK9	171228	7407	29249	988	1.73e-13	0.7809	0.7299	0.8354	ptvolink2pcntvp0001noppp
union#H35#Other retinal disorders	Chapter VIIÂ Diseases of the eye and adnexa	COL2A1	233078	1	13736	11	1.82e-13	186.652	24.0954	1445.88	ptvp0001noppp
union#E78#Disorders of lipoprotein metabolism and other lipidaemias	Chapter IV Endocrine nutritional and metabolic diseases	ANGPTL3	167846	710	89142	218	1.82e-13	0.5781	0.4966	0.673	ptvolinkp0001noppp
41202#Block Z40-Z54#Z40-Z54 Persons encountering health services for specific procedures and health care	Chapter XXI Factors influencing health status and contact with health services	PKD1	301523	69	25538	34	1.94e-13	5.8179	3.8576	8.7742	ptvp0001
union#H35#Other retinal disorders	Chapter VIIÂ Diseases of the eye and adnexa	COL2A1	259630	1	15413	11	1.96e-13	185.294	23.9202	1435.34	ptvp0001
131179#Source of report of H33 retinal detachments and breaks	Chapter VIIÂ Diseases of the eye and adnexa	COL2A1	300140	8	5715	10	2e-13	65.6474	25.8994	166.397	ptvp0001noppp
union#D680#Von Willebrand disease	Chapter III Diseases of the blood and blood-forming organs and certain disorders involving the immune mechanism	VWF	292647	2977	128	17	2.04e-13	13.0558	7.8616	21.6818	ptvolink2pcntvp0001
41202#I251#Atherosclerotic heart disease	Chapter IX Diseases of the circulatory system	PCSK9	176271	7567	20396	653	2.27e-13	0.7458	0.6876	0.8089	ptvolink2pcntvp0001
Union#Block Q80-Q89#Q80-Q89 Other congenital malformations	Chapter XVII Congenital malformations deformations and chromosomal abnormalities	COL2A1	332206	6	839	6	2.39e-13	395.955	127.443	1230.2	ptvp0001noppp
union#Z877#Personal history of congenital malformations deformations and chromosomal abnormalities	Chapter XXI Factors influencing health status and contact with health services	PKD1	139180	17	653	8	2.41e-13	100.301	43.1344	233.23	ptvp0001noppp
union#Y841#Kidney dialysis	Chapter XX External causes of morbidity and mortality	PKD1	225039	50	220	7	2.43e-13	143.207	64.2221	319.332	ptvp0001
union#I802#Phlebitis and thrombophlebitis of other deep vessels of lower extremities	Chapter IX Diseases of the circulatory system	PROC	146126	141	10684	44	2.47e-13	4.268	3.0408	5.9905	ptvolink2pcntvp0001noppp
union#I802#Phlebitis and thrombophlebitis of other deep vessels of lower extremities	Chapter IX Diseases of the circulatory system	PROC	146126	141	10684	44	2.47e-13	4.268	3.0408	5.9905	ptvolinkp0001noppp
union#E109#Type 1 diabetes mellitus; Without complications	Chapter IV Endocrine nutritional and metabolic diseases	MICA	178379	4861	3451	176	2.49e-13	1.8715	1.6042	2.1833	ptvolink2pcntvp0001
union#Z458#Adjustment and management of other implanted devices	Chapter XXI Factors influencing health status and contact with health services	PKD1	141873	18	1556	10	2.56e-13	50.6545	23.3449	109.911	ptvp0001
132051#Source of report of N28 other disorders of kidney and ureter not elsewhere classified	Chapter XIV Diseases of the genitourinary system	PKD1	330804	86	8434	21	2.61e-13	9.5776	5.9409	15.4405	ptvp0001
41202#T861#Kidney transplant failure and rejection	Chapter XIX Injury poisoning and certain other consequences of external causes	PKD1	252000	62	89	6	2.62e-13	274.012	115.562	649.721	ptvp0001
41202#N28#Other disorders of kidney and ureter not elsewhere classified	Chapter XIV Diseases of the genitourinary system	PKD1	252083	47	828	9	3e-13	58.2986	28.4792	119.341	ptvp0001noppp
union#E039#Hypothyroidism unspecified	Chapter IV Endocrine nutritional and metabolic diseases	CFB	145149	3889	20624	750	3.01e-13	1.3573	1.2535	1.4696	ptvolink2pcntvp0001noppp
20002#1068#venous thromboembolic disease	Chapter IX Diseases of the circulatory system	PROC	208287	190	10760	42	3.12e-13	4.279	3.0617	5.9804	ptvolink2pcntvp0001
20002#1068#venous thromboembolic disease	Chapter IX Diseases of the circulatory system	PROC	208287	190	10760	42	3.12e-13	4.279	3.0617	5.9804	ptvolinkp0001
20002#1068#venous thromboembolic disease	Chapter IX Diseases of the circulatory system	PROC	187099	167	9520	39	3.17e-13	4.5897	3.2369	6.5078	ptvolink2pcntvp0001noppp
20002#1068#venous thromboembolic disease	Chapter IX Diseases of the circulatory system	PROC	187099	167	9520	39	3.17e-13	4.5897	3.2369	6.5078	ptvolinkp0001noppp
Union#Block D60-D64#D60-D64 Aplastic and other anaemias	Chapter III Diseases of the blood and blood-forming organs and certain disorders involving the immune mechanism	PKD1	360160	79	24711	32	3.34e-13	5.9038	3.9145	8.9039	ptvp0001
131167#Source of report of H26 other cataract	Chapter VIIÂ Diseases of the eye and adnexa	CASP7	316329	2110	34237	355	3.56e-13	1.5545	1.3884	1.7404	ptvolink2pcntvp0001noppp
Union#Block Q60-Q64#Q60-Q64 Congenital malformations of the urinary system	Chapter XVII Congenital malformations deformations and chromosomal abnormalities	PKD1	336535	16029	1260	127	3.66e-13	2.1162	1.762	2.5416	ptvolink2pcntvp0001
union#D680#Von Willebrand disease	Chapter III Diseases of the blood and blood-forming organs and certain disorders involving the immune mechanism	VWF	262508	2674	112	16	3.84e-13	14.0244	8.2944	23.7127	ptvolink2pcntvp0001noppp
131295#Source of report of I15 secondary hypertension	Chapter IX Diseases of the circulatory system	PKD1	290137	85	184	7	3.98e-13	129.857	59.2807	284.456	ptvp0001noppp
41202#H269#Cataract unspecified	Chapter VIIÂ Diseases of the eye and adnexa	CASP7	326328	2156	24290	266	4e-13	1.6575	1.4583	1.8839	ptvolink2pcntvp0001
131179#Source of report of H33 retinal detachments and breaks	Chapter VIIÂ Diseases of the eye and adnexa	COL2A1	335386	9	6384	10	4.13e-13	58.3727	23.7112	143.703	ptvp0001
union#K76#Other diseases of liver	Chapter XI Diseases of the digestive system	PKD1	140553	20	12138	21	4.56e-13	12.1586	6.5888	22.4367	ptvp0001
20002#1224#thyroid problem (not cancer)	Chapter IV Endocrine nutritional and metabolic diseases	MICA	140413	3811	20926	767	4.6e-13	1.3504	1.248	1.4613	ptvolink2pcntvp0001noppp
union#K769#Liver disease unspecified	Chapter XI Diseases of the digestive system	SERPINA1	131071	7112	12415	886	5.37e-13	1.3152	1.2236	1.4137	ptvolink2pcntvp0001
Union#Block Y83-Y84#Y83-Y84 Surgical and other medical procedures as the cause of abnormal reaction of the patient| or of later complication| without mention of misadventure at the time of the procedure	Chapter XX External causes of morbidity and mortality	PKD1	244963	53	29803	36	5.4e-13	5.583	3.6555	8.5268	ptvp0001noppp
union#D63#Anaemia in chronic diseases classified elsewhere	Chapter III Diseases of the blood and blood-forming organs and certain disorders involving the immune mechanism	PKD1	296445	60	1246	10	5.43e-13	39.6529	20.2547	77.6289	ptvp0001noppp
union#Z921#Personal history of long-term (current) use of anticoagulants	Chapter XXI Factors influencing health status and contact with health services	TTN	113403	1285	28381	480	6.23e-13	1.4926	1.3429	1.6589	ptvp0001
41202#I500#Congestive heart failure	Chapter IX Diseases of the circulatory system	TTN	203797	2301	2351	72	6.24e-13	2.7124	2.1378	3.4416	ptvp0001
union#Z905#Acquired absence of kidney	Chapter XXI Factors influencing health status and contact with health services	PKD1	114912	11	2003	10	6.64e-13	52.1545	22.1245	122.945	ptvp0001noppp
union#H029#Disorder of eyelid unspecified	Chapter VIIÂ Diseases of the eye and adnexa	COL2A1	237534	1	15999	11	7.17e-13	163.315	21.0829	1265.09	ptvp0001noppp
union#H029#Disorder of eyelid unspecified	Chapter VIIÂ Diseases of the eye and adnexa	COL2A1	264613	1	17976	11	7.83e-13	161.924	20.9035	1254.3	ptvp0001
41202#N28#Other disorders of kidney and ureter not elsewhere classified	Chapter XIV Diseases of the genitourinary system	PKD1	281123	53	926	9	8.05e-13	51.5528	25.3565	104.813	ptvp0001
union#Z905#Acquired absence of kidney	Chapter XXI Factors influencing health status and contact with health services	PKD1	127636	17	2282	11	8.22e-13	36.1911	16.9328	77.3522	ptvp0001
union#E10#Type 1 diabetes mellitus	Chapter IV Endocrine nutritional and metabolic diseases	MICA	177205	4795	3903	190	8.26e-13	1.799	1.5509	2.0869	ptvolink2pcntvp0001
42019#Source of all cause dementia report	Chapter VI Diseases of the nervous system	GRN	360323	102	6589	19	8.33e-13	10.1865	6.2383	16.6335	ptvp0001
union#T86#Failure and rejection of transplanted organs and tissues	Chapter XIX Injury poisoning and certain other consequences of external causes	PKD1	199051	219	474	12	8.37e-13	23.0103	12.7802	41.4294	ptvolinkp0001noppp
41202#I501#Left ventricular failure	Chapter IX Diseases of the circulatory system	TTN	185936	2081	1174	47	8.51e-13	3.577	2.6639	4.8032	ptvp0001noppp
Union#Block D60-D64#D60-D64 Aplastic and other anaemias	Chapter III Diseases of the blood and blood-forming organs and certain disorders involving the immune mechanism	PKD1	323141	68	21672	29	8.98e-13	6.3589	4.1162	9.8234	ptvp0001noppp
union#I251#Atherosclerotic heart disease	Chapter IX Diseases of the circulatory system	PCSK9	96524	4150	29797	997	9.26e-13	0.7782	0.7254	0.8349	ptvolink2pcntvp0001
union#Y83#Surgical operation and other surgical procedures as the cause of abnormal reaction of the patient or of later complication without mention of misadventure at the time of the procedure	Chapter XX External causes of morbidity and mortality	PKD1	250706	56	26882	34	9.68e-13	5.6623	3.697	8.6724	ptvp0001noppp
union#I51#Complications and ill-defined descriptions of heart disease	Chapter IX Diseases of the circulatory system	TTN	109525	1238	16061	296	9.79e-13	1.6305	1.4347	1.8529	ptvp0001noppp
union#K80#Cholelithiasis	Chapter XI Diseases of the digestive system	SERPINA1	122473	6683	27025	1799	1.01e-12	1.2199	1.1561	1.2872	ptvolink2pcntvp0001
20002#1473#high cholesterol	Chapter XVIIIÂ Symptoms signs and abnormal clinical and laboratory findings not elsewhere classified	PCSK9	180843	262	45794	14	1.03e-12	0.211	0.1232	0.3613	ptvp0001noppp
union#Z492#Other dialysis	Chapter XXI Factors influencing health status and contact with health services	PKD1	95888	82	70	7	1.05e-12	116.937	52.1985	261.965	ptvolinkp0001noppp
union#I489#Atrial fibrillation and atrial flutter unspecified	Chapter IX Diseases of the circulatory system	TTN	103751	1165	17154	311	1.16e-12	1.6146	1.4232	1.8317	ptvp0001noppp
20002#1224#thyroid problem (not cancer)	Chapter IV Endocrine nutritional and metabolic diseases	CFB	140393	3831	20926	767	1.16e-12	1.3432	1.2413	1.4535	ptvolink2pcntvp0001noppp
union#Z458#Adjustment and management of other implanted devices	Chapter XXI Factors influencing health status and contact with health services	PKD1	127685	14	1365	9	1.22e-12	60.1342	25.984	139.168	ptvp0001noppp
131357#Source of report of I51 complications and ill defined descriptions of heart disease	Chapter IX Diseases of the circulatory system	TTN	268075	3116	16061	296	1.31e-12	1.5855	1.4059	1.7882	ptvp0001noppp
131307#Source of report of I25 chronic ischaemic heart disease	Chapter IX Diseases of the circulatory system	PCSK9	225737	9675	41802	1470	1.33e-12	0.8205	0.7759	0.8676	ptvolink2pcntvp0001
union#H26#Other cataract	Chapter VIIÂ Diseases of the eye and adnexa	CASP7	217244	1448	34261	355	1.41e-12	1.5546	1.3834	1.7469	ptvolink2pcntvp0001noppp
20002#1193#renal failure requiring dialysis	Chapter XIV Diseases of the genitourinary system	PKD1	274062	266	202	9	1.43e-12	45.9048	23.2918	90.4718	ptvolinkp0001
union#K768#Other specified diseases of liver	Chapter XI Diseases of the digestive system	PKD1	143459	22	2221	11	1.51e-12	32.296	15.6419	66.682	ptvp0001noppp
130647#Source of report of D63 anaemia in chronic DCE	Chapter III Diseases of the blood and blood-forming organs and certain disorders involving the immune mechanism	PKD1	377310	105	1467	11	1.66e-12	26.9446	14.4475	50.2516	ptvp0001
40011#9823#Chronic lymphocytic leukemia|small lymphocytic lymphoma	Chapter II Neoplasms	NOTCH1	275893	47	688	8	1.69e-12	68.2566	32.1343	144.984	ptvolinkp0001noppp
union#N184#Chronic kidney disease stage 4	Chapter XIV Diseases of the genitourinary system	PKD1	172699	29	1061	9	1.71e-12	50.5148	23.8543	106.972	ptvp0001noppp
union#Z46#Fitting and adjustment of other devices	Chapter XXI Factors influencing health status and contact with health services	PKD1	81206	10	7415	17	1.82e-12	18.6177	8.5219	40.6739	ptvp0001noppp
Union#Chapter III#Chapter III Diseases of the blood and blood-forming organs and certain disorders involving the immune mechanism	Chapter III Diseases of the blood and blood-forming organs and certain disorders involving the immune mechanism	PKD1	351330	76	47036	44	1.85e-12	4.3244	2.9828	6.2694	ptvp0001
union#I49#Other cardiac arrhythmias	Chapter IX Diseases of the circulatory system	TTN	127807	1440	14375	267	1.86e-12	1.6485	1.4451	1.8806	ptvp0001
41202#Block D55-D59#D55-D59 Haemolytic anaemias	Chapter III Diseases of the blood and blood-forming organs and certain disorders involving the immune mechanism	SLC4A1	356777	21	173	5	1.9e-12	491.023	183.066	1317.03	ptvp0001noppp
131295#Source of report of I15 secondary hypertension	Chapter IX Diseases of the circulatory system	PKD1	324122	97	228	7	1.91e-12	102.589	47.122	223.345	ptvp0001
Union#Block E00-E07#E00-E07 Disorders of thyroid gland	Chapter IV Endocrine nutritional and metabolic diseases	MICA	146068	3889	24479	860	1.94e-12	1.3195	1.2241	1.4224	ptvolink2pcntvp0001noppp
130707#Source of report of E10 insulin dependent diabetes mellitus	Chapter IV Endocrine nutritional and metabolic diseases	MICA	316345	8714	3902	190	2.06e-12	1.7677	1.5258	2.048	ptvolink2pcntvp0001
41202#Block H25-H28#H25-H28 Disorders of lens	Chapter VIIÂ Diseases of the eye and adnexa	CASP7	322992	2165	46306	454	2.06e-12	1.4627	1.3213	1.6192	ptvolink2pcntvp0001
40006#C911#Chronic lymphocytic leukaemia of B-cell type	Chapter II Neoplasms	NOTCH1	210123	36	686	8	2.11e-12	68.0671	31.5235	146.974	ptvolinkp0001noppp
Union#Block H25-H28#H25-H28 Disorders of lens	Chapter VIIÂ Diseases of the eye and adnexa	CASP7	239899	1582	48698	471	2.2e-12	1.4667	1.3227	1.6263	ptvolink2pcntvp0001
union#E211#Secondary hyperparathyroidism not elsewhere classified	Chapter IV Endocrine nutritional and metabolic diseases	PKD1	202482	40	157	6	2.25e-12	193.454	80.8669	462.791	ptvp0001
union#Z877#Personal history of congenital malformations deformations and chromosomal abnormalities	Chapter XXI Factors influencing health status and contact with health services	PKD1	154549	23	753	8	2.29e-12	71.3893	31.8318	160.105	ptvp0001
40001#ChapterV#Chapter V Mental and behavioural disorders	Chapter V Mental and behavioural disorders	GRN	333095	95	719	9	2.42e-12	43.8892	22.0692	87.283	ptvp0001
20002#1275#retinal problem	Chapter VIIÂ Diseases of the eye and adnexa	COL2A1	299440	6	2299	7	2.49e-12	151.956	51.028	452.508	ptvp0001noppp
union#H269#Cataract unspecified	Chapter VIIÂ Diseases of the eye and adnexa	CASP7	241927	1611	27604	294	2.6e-12	1.5994	1.4116	1.8123	ptvolink2pcntvp0001
Union#Block E00-E07#E00-E07 Disorders of thyroid gland	Chapter IV Endocrine nutritional and metabolic diseases	TG	166366	411	28544	145	2.69e-12	2.0563	1.7009	2.4859	ptvp0001
union#C911#Chronic lymphocytic leukaemia of B-cell type	Chapter II Neoplasms	NOTCH1	201593	9	1191	7	2.69e-12	131.649	48.9478	354.083	ptvp0001
union#I47#Paroxysmal tachycardia	Chapter IX Diseases of the circulatory system	TTN	136820	1555	6789	149	2.75e-12	1.9311	1.6294	2.2886	ptvp0001
union#C911#Chronic lymphocytic leukaemia of B-cell type	Chapter II Neoplasms	NOTCH1	180655	9	1080	7	2.93e-12	130.101	48.3641	349.978	ptvp0001noppp
40001#Block F00-F09#F00-F09 Organic| including symptomatic| mental disorders	Chapter V Mental and behavioural disorders	GRN	335070	104	678	9	2.94e-12	42.7676	21.555	84.8558	ptvp0001
union#I50#Heart failure	Chapter IX Diseases of the circulatory system	TTN	109534	3860	14613	697	3.03e-12	1.3535	1.2463	1.4699	ptvolink2pcntvp0001
40006#C911#Chronic lymphocytic leukaemia of B-cell type	Chapter II Neoplasms	NOTCH1	234531	38	767	8	3.12e-12	64.3741	29.934	138.439	ptvolinkp0001
union#Z46#Fitting and adjustment of other devices	Chapter XXI Factors influencing health status and contact with health services	PKD1	90104	13	8313	18	3.4e-12	15.0077	7.3509	30.6402	ptvp0001
41202#Block D55-D59#D55-D59 Haemolytic anaemias	Chapter III Diseases of the blood and blood-forming organs and certain disorders involving the immune mechanism	SLC4A1	398333	23	204	5	3.68e-12	424.481	159.819	1127.43	ptvp0001
41202#H26#Other cataract	Chapter VIIÂ Diseases of the eye and adnexa	CASP7	325806	2180	28810	303	3.69e-12	1.5718	1.393	1.7736	ptvolink2pcntvp0001
union#Z452#Adjustment and management of vascular access device	Chapter XXI Factors influencing health status and contact with health services	PKD1	154549	23	1848	10	3.94e-12	36.361	17.282	76.5032	ptvp0001
union#K82#Other diseases of gallbladder	Chapter XI Diseases of the digestive system	SERPINA1	102995	5582	8948	659	3.99e-12	1.3589	1.2499	1.4773	ptvolink2pcntvp0001noppp
40011#9823#Chronic lymphocytic leukemia|small lymphocytic lymphoma	Chapter II Neoplasms	NOTCH1	308199	53	769	8	4.04e-12	60.4949	28.6677	127.657	ptvolinkp0001
20001#1055#chronic lymphocytic	Chapter II Neoplasms	NOTCH1	257248	12	235	5	4.14e-12	456.113	159.435	1304.85	ptvp0001noppp
131675#Source of report of K80 cholelithiasis	Chapter XI Diseases of the digestive system	SERPINA1	256485	13832	23839	1563	4.14e-12	1.2158	1.1519	1.2832	ptvolink2pcntvp0001noppp
Union#Block Q60-Q64#Q60-Q64 Congenital malformations of the urinary system	Chapter XVII Congenital malformations deformations and chromosomal abnormalities	PKD1	301357	14344	1102	112	4.26e-12	2.1352	1.7568	2.5953	ptvolink2pcntvp0001noppp
41202#C911#Chronic lymphocytic leukaemia of B-cell type	Chapter II Neoplasms	NOTCH1	182631	11	491	6	4.68e-12	202.886	74.7366	550.769	ptvp0001noppp
40006#C91#Lymphoid leukaemia	Chapter II Neoplasms	NOTCH1	210321	33	822	8	4.69e-12	62.0279	28.564	134.696	ptvolinkp0001noppp
20002#1275#retinal problem	Chapter VIIÂ Diseases of the eye and adnexa	COL2A1	334530	7	2577	7	5.05e-12	129.814	45.5003	370.362	ptvp0001
41202#I25#Chronic ischaemic heart disease	Chapter IX Diseases of the circulatory system	PCSK9	178911	7636	21837	714	5.11e-12	0.7661	0.7086	0.8282	ptvolink2pcntvp0001
union#E039#Hypothyroidism unspecified	Chapter IV Endocrine nutritional and metabolic diseases	TG	165280	402	24098	125	5.31e-12	2.1327	1.744	2.6079	ptvp0001
union#Z921#Personal history of long-term (current) use of anticoagulants	Chapter XXI Factors influencing health status and contact with health services	TTN	102201	1146	24947	421	5.48e-12	1.505	1.3448	1.6843	ptvp0001noppp
20001#1055#chronic lymphocytic	Chapter II Neoplasms	NOTCH1	287405	13	263	5	5.73e-12	420.306	148.785	1187.33	ptvp0001
41202#C911#Chronic lymphocytic leukaemia of B-cell type	Chapter II Neoplasms	NOTCH1	203852	12	532	6	5.84e-12	191.59	71.6413	512.369	ptvp0001
40001#F03#Unspecified dementia	Chapter V Mental and behavioural disorders	GRN	348114	109	463	8	6.26e-12	55.1828	26.761	113.79	ptvp0001
20002#1136#liver|biliary|pancreas problem	Chapter XI Diseases of the digestive system	SERPINA1	194924	10483	9874	707	6.42e-12	1.3314	1.2305	1.4405	ptvolink2pcntvp0001noppp
130647#Source of report of D63 anaemia in chronic DCE	Chapter III Diseases of the blood and blood-forming organs and certain disorders involving the immune mechanism	PKD1	337699	91	1246	10	6.66e-12	29.7831	15.4654	57.3562	ptvp0001noppp
union#Y841#Kidney dialysis	Chapter XX External causes of morbidity and mortality	PKD1	201843	43	177	6	6.88e-12	159.119	66.8775	378.588	ptvp0001noppp
20002#1161#gall bladder disease	Chapter XI Diseases of the digestive system	SERPINA1	203292	10995	6248	478	7.21e-12	1.4145	1.2864	1.5555	ptvolink2pcntvp0001noppp
union#C91#Lymphoid leukaemia	Chapter II Neoplasms	NOTCH1	180223	9	1232	7	7.37e-12	113.777	42.3051	305.998	ptvp0001noppp
41202#Q273#Peripheral arteriovenous malformation	Chapter XVII Congenital malformations deformations and chromosomal abnormalities	ENG	416167	17	76	4	7.55e-12	1288.44	423.695	3918.11	ptvp0001
40006#C91#Lymphoid leukaemia	Chapter II Neoplasms	NOTCH1	234736	35	926	8	7.57e-12	57.9416	26.8064	125.24	ptvolinkp0001
Union#Block E00-E07#E00-E07 Disorders of thyroid gland	Chapter IV Endocrine nutritional and metabolic diseases	CFB	146031	3926	24478	861	7.72e-12	1.3083	1.2138	1.4102	ptvolink2pcntvp0001noppp
20002#1471#atrial fibrillation	Chapter IX Diseases of the circulatory system	TTN	173118	2008	3144	86	7.97e-12	2.3583	1.895	2.9348	ptvp0001
union#N184#Chronic kidney disease stage 4	Chapter XIV Diseases of the genitourinary system	PKD1	191949	31	1329	9	8.01e-12	41.9316	19.9244	88.2466	ptvp0001
131183#Source of report of H35 other retinal disorders	Chapter VIIÂ Diseases of the eye and adnexa	CFI	394902	1519	14031	113	8.13e-12	2.0937	1.7282	2.5366	ptvolink2pcntvp0001
union#E86#Volume depletion	Chapter IV Endocrine nutritional and metabolic diseases	PKD1	181623	33	7836	17	8.17e-12	11.9402	6.6481	21.4449	ptvp0001noppp
20001#1055#chronic lymphocytic	Chapter II Neoplasms	NOTCH1	257217	43	234	6	8.32e-12	153.379	64.6623	363.816	ptvolinkp0001noppp
union#T86#Failure and rejection of transplanted organs and tissues	Chapter XIX Injury poisoning and certain other consequences of external causes	PKD1	221890	252	567	12	8.73e-12	18.6353	10.3823	33.4486	ptvolinkp0001
20002#1065#hypertension	Chapter IX Diseases of the circulatory system	PKD1	176366	33	111816	80	9.32e-12	3.8237	2.5489	5.7362	ptvp0001
union#Z452#Adjustment and management of vascular access device	Chapter XXI Factors influencing health status and contact with health services	PKD1	139180	17	1629	9	9.97e-12	45.2324	20.1331	101.622	ptvp0001noppp
20002#1193#renal failure requiring dialysis	Chapter XIV Diseases of the genitourinary system	PKD1	245332	232	164	8	1.03e-11	51.5837	25.0772	106.108	ptvolinkp0001noppp
131307#Source of report of I25 chronic ischaemic heart disease	Chapter IX Diseases of the circulatory system	PCSK9	202222	8674	36927	1294	1.06e-11	0.817	0.7698	0.867	ptvolink2pcntvp0001noppp
131287#Source of report of I10 essential primary hypertension	Chapter IX Diseases of the circulatory system	PKD1	201747	29	161723	89	1.11e-11	3.8285	2.5177	5.8218	ptvp0001
union#R50#Fever of other and unknown origin	Chapter XVIIIÂ Symptoms signs and abnormal clinical and laboratory findings not elsewhere classified	PKD1	85822	12	7937	17	1.14e-11	15.3183	7.3133	32.0853	ptvp0001
Union#Block Z40-Z54#Z40-Z54 Persons encountering health services for specific procedures and health care	Chapter XXI Factors influencing health status and contact with health services	PKD1	131022	16	85594	58	1.21e-11	5.5489	3.1901	9.6518	ptvp0001noppp
union#C91#Lymphoid leukaemia	Chapter II Neoplasms	NOTCH1	201035	10	1369	7	1.21e-11	102.794	39.0703	270.449	ptvp0001
20001#1055#chronic lymphocytic	Chapter II Neoplasms	NOTCH1	287372	46	262	6	1.21e-11	143.066	60.5804	337.863	ptvolinkp0001
41202#C911#Chronic lymphocytic leukaemia of B-cell type	Chapter II Neoplasms	NOTCH1	182611	31	490	7	1.22e-11	84.1525	36.8795	192.021	ptvolinkp0001noppp
union#I49#Other cardiac arrhythmias	Chapter IX Diseases of the circulatory system	TTN	115014	1289	12684	237	1.22e-11	1.6672	1.4498	1.9172	ptvp0001noppp
20002#1162#cholelithiasis|gall stones	Chapter XI Diseases of the digestive system	SERPINA1	228455	12558	6453	496	1.29e-11	1.3983	1.274	1.5347	ptvolink2pcntvp0001
union#Z48#Other surgical follow-up care	Chapter XXI Factors influencing health status and contact with health services	PKD1	154549	23	2098	10	1.33e-11	32.0282	15.2252	67.3758	ptvp0001
41202#I251#Atherosclerotic heart disease	Chapter IX Diseases of the circulatory system	PCSK9	158062	6764	18113	582	1.39e-11	0.7509	0.6889	0.8183	ptvolink2pcntvp0001noppp
41202#C911#Chronic lymphocytic leukaemia of B-cell type	Chapter II Neoplasms	NOTCH1	203831	33	531	7	1.46e-11	81.4254	35.8609	184.884	ptvolinkp0001
union#E86#Volume depletion	Chapter IV Endocrine nutritional and metabolic diseases	PKD1	201832	39	9024	18	1.46e-11	10.3228	5.903	18.052	ptvp0001
union#E039#Hypothyroidism unspecified	Chapter IV Endocrine nutritional and metabolic diseases	TG	148682	356	21262	112	1.47e-11	2.2	1.7782	2.7218	ptvp0001noppp
Union#Block H25-H28#H25-H28 Disorders of lens	Chapter VIIÂ Diseases of the eye and adnexa	CASP7	215423	1433	43309	425	1.48e-11	1.4752	1.3232	1.6447	ptvolink2pcntvp0001noppp
union#Z466#Fitting and adjustment of urinary device	Chapter XXI Factors influencing health status and contact with health services	PKD1	78716	11	6823	16	1.51e-11	16.7809	7.7847	36.1733	ptvp0001noppp
union#I151#Hypertension secondary to other renal disorders	Chapter IX Diseases of the circulatory system	PKD1	104242	114	83	7	1.62e-11	77.1184	34.8956	170.43	ptvolinkp0001noppp
union#K839#Disease of biliary tract unspecified	Chapter XI Diseases of the digestive system	SERPINA1	114011	6127	9951	711	1.7e-11	1.3295	1.2269	1.4407	ptvolink2pcntvp0001noppp
Union#Block Q20-Q28#Q20-Q28 Congenital malformations of the circulatory system	Chapter XVII Congenital malformations deformations and chromosomal abnormalities	ENG	310627	13	1830	7	1.74e-11	91.3993	36.424	229.35	ptvp0001noppp
41202#Block H25-H28#H25-H28 Disorders of lens	Chapter VIIÂ Diseases of the eye and adnexa	CASP7	289268	1959	41206	409	1.78e-11	1.4656	1.3169	1.6313	ptvolink2pcntvp0001noppp
41202#C91#Lymphoid leukaemia	Chapter II Neoplasms	NOTCH1	208938	11	706	6	1.8e-11	161.425	59.535	437.694	ptvp0001
union#D68#Other coagulation defects	Chapter III Diseases of the blood and blood-forming organs and certain disorders involving the immune mechanism	SERPINC1	329898	3	2583	6	1.83e-11	255.438	63.8483	1021.93	ptvp0001
20002#1065#hypertension	Chapter IX Diseases of the circulatory system	PKD1	158408	27	99575	71	1.89e-11	4.1833	2.6855	6.5165	ptvp0001noppp
union#E875#Hyperkalaemia	Chapter IV Endocrine nutritional and metabolic diseases	PKD1	150392	25	2673	11	1.89e-11	24.7559	12.1688	50.3626	ptvp0001noppp
41202#Block I30-I52#I30-I52 Other forms of heart disease	Chapter IX Diseases of the circulatory system	TTN	193507	6732	22348	988	1.92e-11	1.2708	1.187	1.3605	ptvolink2pcntvp0001noppp
131349#Source of report of I47 paroxysmal tachycardia	Chapter IX Diseases of the circulatory system	TTN	350571	4158	6789	149	1.95e-11	1.8504	1.5687	2.1828	ptvp0001
41202#C91#Lymphoid leukaemia	Chapter II Neoplasms	NOTCH1	187138	11	641	6	1.96e-11	159.244	58.7141	431.899	ptvp0001noppp
Union#Chapter XVII#Chapter XVII Congenital malformations| deformations and chromosomal abnormalities	Chapter XVII Congenital malformations deformations and chromosomal abnormalities	COL2A1	403341	8	8817	9	1.96e-11	51.4641	19.8511	133.421	ptvp0001
union#Z466#Fitting and adjustment of urinary device	Chapter XXI Factors influencing health status and contact with health services	PKD1	87435	14	7650	17	2.21e-11	13.8786	6.8386	28.1657	ptvp0001
41202#Block I70-I79#I70-I79 Diseases of arteries| arterioles and capillaries	Chapter IX Diseases of the circulatory system	ENG	204163	9	5903	10	2.27e-11	38.4292	15.6096	94.6086	ptvp0001
Union#Block Z40-Z54#Z40-Z54 Persons encountering health services for specific procedures and health care	Chapter XXI Factors influencing health status and contact with health services	PKD1	145485	21	96555	65	2.33e-11	4.6638	2.8513	7.6283	ptvp0001
41202#H269#Cataract unspecified	Chapter VIIÂ Diseases of the eye and adnexa	CASP7	292280	1950	21593	236	2.37e-11	1.6382	1.4302	1.8764	ptvolink2pcntvp0001noppp
Union#Block E00-E07#E00-E07 Disorders of thyroid gland	Chapter IV Endocrine nutritional and metabolic diseases	TG	149591	366	25211	128	2.38e-11	2.0751	1.6961	2.5389	ptvp0001noppp
130633#Source of report of D56 thalassaemia	Chapter III Diseases of the blood and blood-forming organs and certain disorders involving the immune mechanism	CD36	417325	1848	201	13	2.38e-11	14.6056	8.3198	25.6405	ptvolink2pcntvp0001
Union#Block I20-I25#I20-I25 Ischaemic heart diseases	Chapter IX Diseases of the circulatory system	PCSK9	106999	4608	47976	1708	2.45e-11	0.8267	0.7812	0.8748	ptvolink2pcntvp0001
union#E109#Type 1 diabetes mellitus; Without complications	Chapter IV Endocrine nutritional and metabolic diseases	MICA	160436	4394	3035	153	2.5e-11	1.8407	1.5605	2.1712	ptvolink2pcntvp0001noppp
2227#Other eye problems	Chapter VIIÂ Diseases of the eye and adnexa	COL2A1	353783	3	60433	16	2.63e-11	31.2221	9.0971	107.157	ptvp0001
42019#Source of all cause dementia report	Chapter VI Diseases of the nervous system	GRN	322763	88	5506	16	2.63e-11	10.6582	6.2525	18.1684	ptvp0001noppp
union#I518#Other ill-defined heart diseases	Chapter IX Diseases of the circulatory system	TTN	106136	1203	5420	123	2.66e-11	2.0022	1.6598	2.4152	ptvp0001
131495#Source of report of J45 asthma	Chapter X Diseases of the respiratory system	TNFRSF8	292490	9572	52516	1424	2.68e-11	0.8286	0.7831	0.8767	ptvolink2pcntvp0001noppp
Union#Block K70-K77#K70-K77 Diseases of liver	Chapter XI Diseases of the digestive system	PKD1	136930	25	12694	21	2.71e-11	9.0611	5.071	16.1908	ptvp0001
union#I429#Cardiomyopathy unspecified	Chapter IX Diseases of the circulatory system	TTN	111080	3847	1051	85	2.73e-11	2.3352	1.8678	2.9196	ptvolink2pcntvp0001
union#D56#Thalassaemia	Chapter III Diseases of the blood and blood-forming organs and certain disorders involving the immune mechanism	CD36	358641	1598	202	13	2.74e-11	14.4436	8.2258	25.3613	ptvolink2pcntvp0001
130657#Source of report of D68 other coagulation defects	Chapter III Diseases of the blood and blood-forming organs and certain disorders involving the immune mechanism	SERPINC1	388523	6	2187	6	2.79e-11	177.651	57.2504	551.261	ptvp0001
Union#Chapter III#Chapter III Diseases of the blood and blood-forming organs and certain disorders involving the immune mechanism	Chapter III Diseases of the blood and blood-forming organs and certain disorders involving the immune mechanism	PKD1	315241	65	41473	38	2.95e-11	4.4437	2.9776	6.6318	ptvp0001noppp
union#R944#Abnormal results of kidney function studies	Chapter XVIIIÂ Symptoms signs and abnormal clinical and laboratory findings not elsewhere classified	PKD1	68807	9	292	6	2.96e-11	157.094	55.5596	444.179	ptvp0001noppp
union#Z48#Other surgical follow-up care	Chapter XXI Factors influencing health status and contact with health services	PKD1	139180	17	1851	9	3.02e-11	39.8074	17.7215	89.4184	ptvp0001noppp
130815#Source of report of E78 disorders of lipoprotein metabolism and other lipidaemias	Chapter IV Endocrine nutritional and metabolic diseases	LPL	230702	8038	96229	3833	3.18e-11	1.1432	1.0993	1.1889	ptvolink2pcntvp0001
union#K869#Disease of pancreas unspecified	Chapter XI Diseases of the digestive system	SERPINA1	114880	6221	10172	727	3.2e-11	1.3198	1.219	1.429	ptvolink2pcntvp0001noppp
union#I28#Other diseases of pulmonary vessels	Chapter IX Diseases of the circulatory system	ENG	144326	4	117	4	3.27e-11	1233.56	304.881	4990.99	ptvp0001
union#I47#Paroxysmal tachycardia	Chapter IX Diseases of the circulatory system	TTN	123156	1391	5944	131	3.42e-11	1.9513	1.6282	2.3385	ptvp0001noppp
union#R509#Fever unspecified	Chapter XVIIIÂ Symptoms signs and abnormal clinical and laboratory findings not elsewhere classified	PKD1	88083	13	7283	16	3.5e-11	14.8853	7.1573	30.9576	ptvp0001
union#I781#Naevus non-neoplastic	Chapter IX Diseases of the circulatory system	ENG	145192	5	958	6	3.64e-11	181.869	55.4093	596.945	ptvp0001
union#E21#Hyperparathyroidism and other disorders of parathyroid gland	Chapter IV Endocrine nutritional and metabolic diseases	PKD1	175659	28	2254	10	3.73e-11	27.8329	13.5038	57.3668	ptvp0001
42019#Source of all cause dementia report	Chapter VI Diseases of the nervous system	GRN	360259	166	6587	21	3.99e-11	6.9189	4.3914	10.9012	ptvolinkp0001
Union#Block I95-I99#I95-I99 Other and unspecified disorders of the circulatory system	Chapter IX Diseases of the circulatory system	PKD1	123022	17	13929	20	4.01e-11	10.3907	5.4417	19.8404	ptvp0001noppp
union#I20#Angina pectoris	Chapter IX Diseases of the circulatory system	PCSK9	109803	4754	29839	1030	4.08e-11	0.7973	0.7444	0.8539	ptvolink2pcntvp0001
41202#Q27#Other congenital malformations of peripheral vascular system	Chapter XVII Congenital malformations deformations and chromosomal abnormalities	ENG	416167	17	118	4	4.18e-11	829.845	275.113	2503.12	ptvp0001
union#H579#Disorder of eye and adnexa unspecified	Chapter VIIÂ Diseases of the eye and adnexa	COL2A1	256516	1	60547	16	4.37e-11	67.7863	8.9892	511.169	ptvp0001
20002#1242#eye|eyelid problem	Chapter VIIÂ Diseases of the eye and adnexa	COL2A1	258387	5	15115	11	4.97e-11	37.6084	13.0652	108.256	ptvp0001noppp
union#E78#Disorders of lipoprotein metabolism and other lipidaemias	Chapter IV Endocrine nutritional and metabolic diseases	LPL	181093	6291	96682	3853	5.59e-11	1.1472	1.1013	1.195	ptvolink2pcntvp0001
41202#ChapterIX#Chapter IX Diseases of the circulatory system	Chapter IX Diseases of the circulatory system	TTN	240929	2707	95727	1344	5.61e-11	1.2496	1.17	1.3346	ptvp0001
Union#Block I20-I25#I20-I25 Ischaemic heart diseases	Chapter IX Diseases of the circulatory system	PCSK9	96347	4158	42414	1501	5.8e-11	0.82	0.7722	0.8708	ptvolink2pcntvp0001noppp
union#I251#Atherosclerotic heart disease	Chapter IX Diseases of the circulatory system	PCSK9	86900	3739	26399	890	5.81e-11	0.7836	0.7274	0.8441	ptvolink2pcntvp0001noppp
union#H269#Cataract unspecified	Chapter VIIÂ Diseases of the eye and adnexa	CASP7	217099	1458	24529	262	5.88e-11	1.5905	1.3935	1.8152	ptvolink2pcntvp0001noppp
41202#ChapterI#Chapter I Certain infectious and parasitic diseases	Chapter I Certain infectious and parasitic diseases	PKD1	344107	81	20928	27	6.45e-11	5.4808	3.5448	8.4742	ptvp0001noppp
union#R944#Abnormal results of kidney function studies	Chapter XVIIIÂ Symptoms signs and abnormal clinical and laboratory findings not elsewhere classified	PKD1	76395	10	343	6	6.52e-11	133.636	48.3001	369.74	ptvp0001
union#I340#Mitral (valve) insufficiency	Chapter IX Diseases of the circulatory system	TTN	129206	1483	5157	118	6.75e-11	1.9935	1.6494	2.4096	ptvp0001
41202#I25#Chronic ischaemic heart disease	Chapter IX Diseases of the circulatory system	PCSK9	160465	6845	19360	632	6.84e-11	0.7653	0.7044	0.8314	ptvolink2pcntvp0001noppp
union#E21#Hyperparathyroidism and other disorders of parathyroid gland	Chapter IV Endocrine nutritional and metabolic diseases	PKD1	157962	21	1964	9	7.36e-11	34.4695	15.7671	75.356	ptvp0001noppp
41202#Z466#Fitting and adjustment of urinary device	Chapter XXI Factors influencing health status and contact with health services	PKD1	190887	41	6917	16	7.48e-11	10.7695	6.0404	19.2011	ptvp0001
union#K80#Cholelithiasis	Chapter XI Diseases of the digestive system	SERPINA1	110243	5966	24056	1579	7.65e-11	1.2129	1.1455	1.2843	ptvolink2pcntvp0001noppp
union#E211#Secondary hyperparathyroidism not elsewhere classified	Chapter IV Endocrine nutritional and metabolic diseases	PKD1	182154	33	125	5	8.4e-11	220.793	84.81	574.807	ptvp0001noppp
union#K769#Liver disease unspecified	Chapter XI Diseases of the digestive system	SERPINA1	117906	6343	11047	773	8.43e-11	1.3007	1.2041	1.4051	ptvolink2pcntvp0001noppp
union#H35#Other retinal disorders	Chapter VIIÂ Diseases of the eye and adnexa	CFI	258640	991	15307	117	9.09e-11	1.9949	1.6459	2.4179	ptvolink2pcntvp0001
131287#Source of report of I10 essential primary hypertension	Chapter IX Diseases of the circulatory system	PKD1	181148	26	143988	80	9.67e-11	3.871	2.4868	6.0257	ptvp0001noppp
union#I472#Ventricular tachycardia	Chapter IX Diseases of the circulatory system	TTN	96290	1066	1763	55	9.85e-11	2.818	2.1403	3.7102	ptvp0001
union#E10#Type 1 diabetes mellitus	Chapter IV Endocrine nutritional and metabolic diseases	MICA	159461	4338	3424	164	1.05e-10	1.7607	1.501	2.0652	ptvolink2pcntvp0001noppp
Union#Block D50-D53#D50-D53 Nutritional anaemias	Chapter III Diseases of the blood and blood-forming organs and certain disorders involving the immune mechanism	ENG	337404	9	19249	12	1.14e-10	23.3712	9.8464	55.4735	ptvp0001
union#I509#Heart failure unspecified	Chapter IX Diseases of the circulatory system	TTN	112027	3915	5680	301	1.15e-10	1.5164	1.3446	1.7101	ptvolink2pcntvp0001
131313#Source of report of I28 other diseases of pulmonary vessels	Chapter IX Diseases of the circulatory system	ENG	419243	23	117	4	1.15e-10	623.178	212.231	1829.85	ptvp0001
20002#1077#heart arrhythmia	Chapter IX Diseases of the circulatory system	TTN	194455	2347	6317	141	1.16e-10	1.8493	1.5574	2.1959	ptvp0001
20001#1048#leukaemia	Chapter II Neoplasms	NOTCH1	276655	12	501	5	1.21e-10	230.086	80.7604	655.512	ptvp0001noppp
20002#1079#cardiomyopathy	Chapter IX Diseases of the circulatory system	TTN	161926	5704	381	44	1.21e-10	3.2784	2.3969	4.4842	ptvolink2pcntvp0001
41202#ChapterI#Chapter I Certain infectious and parasitic diseases	Chapter I Certain infectious and parasitic diseases	PKD1	384236	96	23673	29	1.22e-10	4.9031	3.236	7.429	ptvp0001
41202#Z46#Fitting and adjustment of other devices	Chapter XXI Factors influencing health status and contact with health services	PKD1	175107	41	6578	16	1.24e-10	10.3883	5.8264	18.522	ptvp0001noppp
union#C911#Chronic lymphocytic leukaemia of B-cell type	Chapter II Neoplasms	NOTCH1	180631	33	1079	8	1.28e-10	40.5833	18.7021	88.0652	ptvolinkp0001noppp
union#J45#Asthma	Chapter X Diseases of the respiratory system	TNFRSF8	142492	4707	55573	1518	1.28e-10	0.8269	0.7798	0.8769	ptvolink2pcntvp0001noppp
131495#Source of report of J45 asthma	Chapter X Diseases of the respiratory system	TNFRSF8	326685	10703	58760	1623	1.29e-10	0.8431	0.7996	0.8889	ptvolink2pcntvp0001
41202#Z466#Fitting and adjustment of urinary device	Chapter XXI Factors influencing health status and contact with health services	PKD1	171005	36	6171	15	1.32e-10	11.5463	6.3185	21.0993	ptvp0001noppp
union#Z888#Personal history of allergy to other drugs medicaments and biological substances	Chapter XXI Factors influencing health status and contact with health services	PKD1	117955	14	13206	18	1.33e-10	11.4839	5.7103	23.0951	ptvp0001noppp
Union#Block I10-I15#I10-I15 Hypertensive diseases	Chapter IX Diseases of the circulatory system	PKD1	124414	16	111395	70	1.33e-10	4.8863	2.8384	8.4117	ptvp0001noppp
Union#Block A00-A09#A00-A09 Intestinal infectious diseases	Chapter I Certain infectious and parasitic diseases	PKD1	244534	54	18909	25	1.35e-10	5.9871	3.7257	9.6213	ptvp0001noppp
41202#C91#Lymphoid leukaemia	Chapter II Neoplasms	NOTCH1	187114	35	640	7	1.36e-10	58.4731	25.8768	132.13	ptvolinkp0001noppp
20002#1242#eye|eyelid problem	Chapter VIIÂ Diseases of the eye and adnexa	COL2A1	288281	6	16974	11	1.43e-10	31.1367	11.5136	84.2044	ptvp0001
2227#Other eye problems	Chapter VIIÂ Diseases of the eye and adnexa	COL2A1	316821	3	53894	15	1.44e-10	29.393	8.5089	101.535	ptvp0001noppp
41202#Block I70-I79#I70-I79 Diseases of arteries| arterioles and capillaries	Chapter IX Diseases of the circulatory system	ACVRL1	183111	4	5177	8	1.47e-10	70.7402	21.2944	234.999	ptvp0001noppp
union#I151#Hypertension secondary to other renal disorders	Chapter IX Diseases of the circulatory system	PKD1	115793	135	109	7	1.48e-10	55.0833	25.1838	120.481	ptvolinkp0001
Union#Block D65-D69#D65-D69 Coagulation defects| purpura and other haemorrhagic conditions	Chapter III Diseases of the blood and blood-forming organs and certain disorders involving the immune mechanism	SERPINC1	314064	4	5563	7	1.51e-10	98.7978	28.9131	337.598	ptvp0001
41202#ChapterXIV#Chapter XIV Diseases of the genitourinary system	Chapter XIV Diseases of the genitourinary system	PKD1	243200	48	103433	68	1.52e-10	3.331	2.3018	4.8203	ptvp0001
41202#Z46#Fitting and adjustment of other devices	Chapter XXI Factors influencing health status and contact with health services	PKD1	195486	49	7368	17	1.55e-10	9.2049	5.2991	15.9894	ptvp0001
40001#ChapterV#Chapter V Mental and behavioural disorders	Chapter V Mental and behavioural disorders	GRN	333034	156	719	9	1.57e-10	26.7225	13.5939	52.5306	ptvolinkp0001
41202#Z452#Adjustment and management of vascular access device	Chapter XXI Factors influencing health status and contact with health services	PKD1	344272	83	1367	9	1.58e-10	27.3085	13.6988	54.4394	ptvp0001
union#T828#Other specified complications of cardiac and vascular prosthetic devices implants and grafts	Chapter XIX Injury poisoning and certain other consequences of external causes	PKD1	171682	179	1695	16	1.58e-10	9.0536	5.4168	15.1322	ptvolinkp0001noppp
42001#Source of myocardial infarction report	Chapter IX Diseases of the circulatory system	PCSK9	229875	9712	22535	749	1.59e-10	0.7867	0.7294	0.8485	ptvolink2pcntvp0001
40001#Block F00-F09#F00-F09 Organic| including symptomatic| mental disorders	Chapter V Mental and behavioural disorders	GRN	335007	167	678	9	1.59e-10	26.6287	13.5592	52.2958	ptvolinkp0001
41202#H26#Other cataract	Chapter VIIÂ Diseases of the eye and adnexa	CASP7	291790	1976	25592	269	1.62e-10	1.5521	1.3656	1.7641	ptvolink2pcntvp0001noppp
union#N25#Disorders resulting from impaired renal tubular function	Chapter XIV Diseases of the genitourinary system	PKD1	188217	29	167	5	1.63e-10	194.319	74.3176	508.086	ptvp0001noppp
20001#1048#leukaemia	Chapter II Neoplasms	NOTCH1	309044	13	561	5	1.69e-10	211.877	75.2839	596.302	ptvp0001
union#I25#Chronic ischaemic heart disease	Chapter IX Diseases of the circulatory system	PCSK9	102260	4365	41802	1470	1.73e-10	0.8238	0.7757	0.8749	ptvolink2pcntvp0001
41202#C91#Lymphoid leukaemia	Chapter II Neoplasms	NOTCH1	208912	37	705	7	1.74e-10	56.0623	24.9091	126.178	ptvolinkp0001
union#C911#Chronic lymphocytic leukaemia of B-cell type	Chapter II Neoplasms	NOTCH1	201567	35	1190	8	1.75e-10	38.7164	17.9226	83.635	ptvolinkp0001
41202#Block I70-I79#I70-I79 Diseases of arteries| arterioles and capillaries	Chapter IX Diseases of the circulatory system	ACVRL1	204168	4	5905	8	1.75e-10	69.1509	20.8168	229.71	ptvp0001
41202#Z48#Other surgical follow-up care	Chapter XXI Factors influencing health status and contact with health services	PKD1	344272	83	1384	9	1.76e-10	26.973	13.5308	53.7694	ptvp0001
130707#Source of report of E10 insulin dependent diabetes mellitus	Chapter IV Endocrine nutritional and metabolic diseases	MICA	283234	7770	3423	164	1.79e-10	1.7465	1.4908	2.046	ptvolink2pcntvp0001noppp
union#C959#Leukaemia unspecified	Chapter II Neoplasms	NOTCH1	191193	7	567	5	1.81e-10	240.858	76.2176	761.144	ptvp0001noppp
40001#F03#Unspecified dementia	Chapter V Mental and behavioural disorders	GRN	348053	170	463	8	1.82e-10	35.3757	17.307	72.3086	ptvolinkp0001
Union#Block A00-A09#A00-A09 Intestinal infectious diseases	Chapter I Certain infectious and parasitic diseases	PKD1	271639	64	21373	27	1.89e-10	5.3618	3.4188	8.409	ptvp0001
union#Q25#Congenital malformations of great arteries	Chapter XVII Congenital malformations deformations and chromosomal abnormalities	ENG	361133	13	190	4	1.91e-10	584.831	188.984	1809.82	ptvp0001noppp
union#D638#Anaemia in other chronic diseases classified elsewhere	Chapter III Diseases of the blood and blood-forming organs and certain disorders involving the immune mechanism	PKD1	314922	314	664	11	1.93e-10	16.6149	9.0637	30.4573	ptvolinkp0001
Union#Chapter XIV#Chapter XIV Diseases of the genitourinary system	Chapter XIV Diseases of the genitourinary system	PKD1	151878	19	140751	76	1.95e-10	4.3162	2.6106	7.1361	ptvp0001
20002#1222#type 1 diabetes	Chapter IV Endocrine nutritional and metabolic diseases	CFB	317025	8720	317	34	1.98e-10	3.8994	2.7359	5.5576	ptvolink2pcntvp0001
union#H579#Disorder of eye and adnexa unspecified	Chapter VIIÂ Diseases of the eye and adnexa	COL2A1	230292	1	53999	15	1.99e-10	63.9712	8.4497	484.314	ptvp0001noppp
Union#Block I70-I79#I70-I79 Diseases of arteries| arterioles and capillaries	Chapter IX Diseases of the circulatory system	ENG	109034	3	13903	13	2e-10	33.9841	9.6829	119.274	ptvp0001noppp
union#E875#Hyperkalaemia	Chapter IV Endocrine nutritional and metabolic diseases	PKD1	167232	31	3126	11	2.05e-10	18.9828	9.533	37.8001	ptvp0001
union#J439#Emphysema unspecified	Chapter X Diseases of the respiratory system	SERPINA1	129115	7051	3737	306	2.1e-10	1.4994	1.3312	1.6889	ptvolink2pcntvp0001
131671#Source of report of K76 other diseases of liver	Chapter XI Diseases of the digestive system	PKD1	370986	99	12094	21	2.12e-10	6.5069	4.0618	10.4238	ptvp0001
union#K90#Intestinal malabsorption	Chapter XI Diseases of the digestive system	CFB	132057	3592	4424	199	2.17e-10	1.6537	1.4293	1.9134	ptvolink2pcntvp0001
41202#Q44#Congenital malformations of gallbladder bile ducts and liver	Chapter XVII Congenital malformations deformations and chromosomal abnormalities	PKD1	309346	66	36	4	2.18e-10	520.784	180.282	1504.4	ptvp0001
41202#Z458#Adjustment and management of other implanted devices	Chapter XXI Factors influencing health status and contact with health services	PKD1	313555	79	1355	9	2.19e-10	26.3627	13.2017	52.6442	ptvp0001
131349#Source of report of I47 paroxysmal tachycardia	Chapter IX Diseases of the circulatory system	TTN	313834	3704	5944	131	2.19e-10	1.8673	1.5658	2.227	ptvp0001noppp
42015#Source of asthma report	Chapter X Diseases of the respiratory system	TNFRSF8	291844	9567	51808	1419	2.3e-10	0.8355	0.7896	0.8841	ptvolink2pcntvp0001noppp
41202#T861#Kidney transplant failure and rejection	Chapter XIX Injury poisoning and certain other consequences of external causes	PKD1	225693	235	68	6	2.41e-10	84.7408	36.4204	197.17	ptvolinkp0001noppp
union#E103#Type 1 diabetes mellitus; With ophthalmic complications	Chapter IV Endocrine nutritional and metabolic diseases	CFB	180465	4911	693	53	2.42e-10	2.8104	2.1224	3.7214	ptvolink2pcntvp0001
41202#Block I10-I15#I10-I15 Hypertensive diseases	Chapter IX Diseases of the circulatory system	PKD1	288905	284	2191	17	2.71e-10	7.893	4.8297	12.8993	ptvolinkp0001noppp
42019#Source of all cause dementia report	Chapter VI Diseases of the nervous system	GRN	322710	141	5504	18	2.88e-10	7.4849	4.5795	12.2337	ptvolinkp0001noppp
union#D638#Anaemia in other chronic diseases classified elsewhere	Chapter III Diseases of the blood and blood-forming organs and certain disorders involving the immune mechanism	PKD1	282533	269	539	10	2.89e-10	19.4862	10.3073	36.8392	ptvolinkp0001noppp
130827#Source of report of E86 volume depletion	Chapter IV Endocrine nutritional and metabolic diseases	PKD1	318824	83	7836	17	2.92e-10	8.3335	4.9432	14.049	ptvp0001noppp
union#C91#Lymphoid leukaemia	Chapter II Neoplasms	NOTCH1	180200	32	1231	8	2.93e-10	36.5963	16.83	79.5773	ptvolinkp0001noppp
union#C959#Leukaemia unspecified	Chapter II Neoplasms	NOTCH1	213322	8	634	5	2.95e-10	210.294	68.6086	644.577	ptvp0001
20002#1068#venous thromboembolic disease	Chapter IX Diseases of the circulatory system	SERPINC1	208476	1	10794	8	2.98e-10	154.512	19.3229	1235.53	ptvp0001
132051#Source of report of N28 other disorders of kidney and ureter not elsewhere classified	Chapter XIV Diseases of the genitourinary system	PKD1	295998	302	7347	31	3.02e-10	4.1356	2.8555	5.9894	ptvolinkp0001noppp
131297#Source of report of I20 angina pectoris	Chapter IX Diseases of the circulatory system	PCSK9	257390	10922	29643	1025	3.02e-10	0.8149	0.7635	0.8697	ptvolink2pcntvp0001
union#N25#Disorders resulting from impaired renal tubular function	Chapter XIV Diseases of the genitourinary system	PKD1	209142	32	194	5	3.14e-10	168.446	64.9503	436.856	ptvp0001
union#R50#Fever of other and unknown origin	Chapter XVIIIÂ Symptoms signs and abnormal clinical and laboratory findings not elsewhere classified	PKD1	77153	9	7023	14	3.16e-10	17.089	7.394	39.4957	ptvp0001noppp
42027#Source of end stage renal disease report	Chapter XIV Diseases of the genitourinary system	PKD1	258133	12232	967	96	3.28e-10	2.095	1.6973	2.5859	ptvolink2pcntvp0001noppp
41202#ChapterIX#Chapter IX Diseases of the circulatory system	Chapter IX Diseases of the circulatory system	TTN	216138	2410	84962	1189	3.37e-10	1.2551	1.1703	1.346	ptvp0001noppp
union#K76#Other diseases of liver	Chapter XI Diseases of the digestive system	PKD1	126386	19	10798	17	3.44e-10	10.4725	5.4418	20.1538	ptvp0001noppp
union#J45#Asthma	Chapter X Diseases of the respiratory system	TNFRSF8	158186	5224	62172	1724	3.44e-10	0.8397	0.7946	0.8873	ptvolink2pcntvp0001
41202#Block I70-I79#I70-I79 Diseases of arteries| arterioles and capillaries	Chapter IX Diseases of the circulatory system	ENG	183106	9	5176	9	3.51e-10	35.376	14.0366	89.157	ptvp0001noppp
Union#Block I10-I15#I10-I15 Hypertensive diseases	Chapter IX Diseases of the circulatory system	PKD1	138171	22	125271	79	3.61e-10	3.9607	2.4691	6.3533	ptvp0001
41202#I28#Other diseases of pulmonary vessels	Chapter IX Diseases of the circulatory system	ENG	322304	12	28	3	3.66e-10	2877.71	770.058	10754.1	ptvp0001
41202#I802#Phlebitis and thrombophlebitis of other deep vessels of lower extremities	Chapter IX Diseases of the circulatory system	PROS1	215460	4199	2905	111	3.76e-10	1.9606	1.6181	2.3756	ptvolink2pcntvp0001noppp
Union#Block I95-I99#I95-I99 Other and unspecified disorders of the circulatory system	Chapter IX Diseases of the circulatory system	PKD1	136680	23	15876	21	4.26e-10	7.8606	4.3495	14.206	ptvp0001
131491#Source of report of J43 emphysema	Chapter X Diseases of the respiratory system	SERPINA1	308004	16846	4150	331	4.38e-10	1.4583	1.3024	1.6328	ptvolink2pcntvp0001
Union#Chapter XVII#Chapter XVII Congenital malformations| deformations and chromosomal abnormalities	Chapter XVII Congenital malformations deformations and chromosomal abnormalities	COL2A1	361138	8	7792	8	4.4e-10	46.3473	17.3902	123.522	ptvp0001noppp
Union#Chapter III#Chapter III Diseases of the blood and blood-forming organs and certain disorders involving the immune mechanism	Chapter III Diseases of the blood and blood-forming organs and certain disorders involving the immune mechanism	SLC4A1	351396	10	47063	17	4.4e-10	12.6931	5.8118	27.722	ptvp0001
union#I20#Angina pectoris	Chapter IX Diseases of the circulatory system	PCSK9	98924	4288	26351	910	4.45e-10	0.7967	0.7407	0.8569	ptvolink2pcntvp0001noppp
Union#Chapter I#Chapter I Certain infectious and parasitic diseases	Chapter I Certain infectious and parasitic diseases	PKD1	232857	54	51807	45	4.5e-10	3.7456	2.5215	5.5639	ptvp0001noppp
union#I209#Angina pectoris unspecified	Chapter IX Diseases of the circulatory system	PCSK9	109185	4663	26529	904	4.74e-10	0.7979	0.7421	0.8579	ptvolink2pcntvp0001
union#H26#Other cataract	Chapter VIIÂ Diseases of the eye and adnexa	COL2A1	218691	1	34604	12	4.81e-10	75.8378	9.8605	583.277	ptvp0001noppp
Union#Block E20-E35#E20-E35 Disorders of other endocrine glands	Chapter IV Endocrine nutritional and metabolic diseases	PKD1	216038	43	5200	13	4.97e-10	12.5603	6.7502	23.3714	ptvp0001
130827#Source of report of E86 volume depletion	Chapter IV Endocrine nutritional and metabolic diseases	PKD1	356041	96	9024	18	5e-10	7.3978	4.4697	12.2441	ptvp0001
132477#Source of report of Q25 congenital malformations of great arteries	Chapter XVII Congenital malformations deformations and chromosomal abnormalities	ENG	375128	18	190	4	5.02e-10	438.746	147.112	1308.51	ptvp0001noppp
20002#1077#heart arrhythmia	Chapter IX Diseases of the circulatory system	TTN	174491	2087	5559	125	5.04e-10	1.88	1.5665	2.2563	ptvp0001noppp
42015#Source of asthma report	Chapter X Diseases of the respiratory system	TNFRSF8	325984	10695	57955	1611	5.08e-10	0.8473	0.8034	0.8935	ptvolink2pcntvp0001
union#D04#Carcinoma in situ of skin	Chapter II Neoplasms	PKD1	231044	50	2345	10	5.11e-10	19.7052	9.9812	38.9028	ptvp0001noppp
union#I518#Other ill-defined heart diseases	Chapter IX Diseases of the circulatory system	TTN	95471	1064	4739	106	5.24e-10	2.007	1.6403	2.4557	ptvp0001noppp
union#C91#Lymphoid leukaemia	Chapter II Neoplasms	NOTCH1	201010	35	1368	8	5.25e-10	33.5856	15.5517	72.5318	ptvolinkp0001
union#H26#Other cataract	Chapter VIIÂ Diseases of the eye and adnexa	COL2A1	243579	1	38933	12	5.33e-10	75.0764	9.7615	577.418	ptvp0001
20001#1048#leukaemia	Chapter II Neoplasms	NOTCH1	276623	44	500	6	5.33e-10	75.4426	32.005	177.834	ptvolinkp0001noppp
union#E87#Other disorders of fluid electrolyte and acid-base balance	Chapter IV Endocrine nutritional and metabolic diseases	PKD1	206282	40	20434	24	5.67e-10	6.057	3.6508	10.0492	ptvp0001
union#D509#Iron deficiency anaemia unspecified	Chapter III Diseases of the blood and blood-forming organs and certain disorders involving the immune mechanism	ENG	332788	9	13580	10	5.74e-10	27.2286	11.0623	67.0199	ptvp0001
131689#Source of report of K90 intestinal malabsorption	Chapter XI Diseases of the digestive system	CFB	332697	9219	4419	199	6.27e-10	1.6252	1.4079	1.876	ptvolink2pcntvp0001
union#Z45#Adjustment and management of implanted device	Chapter XXI Factors influencing health status and contact with health services	PKD1	134576	122	5054	24	6.93e-10	5.2382	3.3784	8.1218	ptvolinkp0001
union#D681#Hereditary factor XI deficiency	Chapter III Diseases of the blood and blood-forming organs and certain disorders involving the immune mechanism	F11	322326	883	30	6	7.73e-10	73.007	30.3116	175.841	ptvolink2pcntvp0001noppp
union#Z139#Special screening examination unspecified	Chapter XXI Factors influencing health status and contact with health services	SPARC	143609	1960	5075	128	7.77e-10	1.848	1.542	2.2146	ptvolink2pcntvp0001
union#Z45#Adjustment and management of implanted device	Chapter XXI Factors influencing health status and contact with health services	PKD1	121207	105	4433	22	7.9e-10	5.7288	3.6145	9.0798	ptvolinkp0001noppp
Union#Chapter I#Chapter I Certain infectious and parasitic diseases	Chapter I Certain infectious and parasitic diseases	PKD1	258704	63	58665	49	8.1e-10	3.4299	2.361	4.9827	ptvp0001
40001#Block F00-F09#F00-F09 Organic| including symptomatic| mental disorders	Chapter V Mental and behavioural disorders	GRN	299929	89	557	7	8.14e-10	42.3517	19.5337	91.8245	ptvp0001noppp
Union#Chapter XIV#Chapter XIV Diseases of the genitourinary system	Chapter XIV Diseases of the genitourinary system	PKD1	136678	16	125209	67	8.2e-10	4.5711	2.6494	7.8867	ptvp0001noppp
40001#ChapterV#Chapter V Mental and behavioural disorders	Chapter V Mental and behavioural disorders	GRN	298103	83	594	7	8.32e-10	42.3253	19.4876	91.9266	ptvp0001noppp
union#N258#Other disorders resulting from impaired renal tubular function	Chapter XIV Diseases of the genitourinary system	PKD1	188217	29	69	4	8.43e-10	376.246	128.835	1098.78	ptvp0001noppp
20002#1094#deep venous thrombosis (dvt)	Chapter IX Diseases of the circulatory system	SERPINC1	266824	2	8414	7	8.54e-10	110.992	23.0533	534.377	ptvp0001
41202#Z452#Adjustment and management of vascular access device	Chapter XXI Factors influencing health status and contact with health services	PKD1	308464	69	1198	8	8.57e-10	29.853	14.3257	62.2101	ptvp0001noppp
union#I259#Chronic ischaemic heart disease unspecified	Chapter IX Diseases of the circulatory system	PCSK9	91767	4023	21177	726	8.62e-10	0.782	0.7216	0.8475	ptvolink2pcntvp0001noppp
union#I252#Old myocardial infarction	Chapter IX Diseases of the circulatory system	PCSK9	96502	4116	15307	489	8.66e-10	0.749	0.6809	0.8239	ptvolink2pcntvp0001
20001#1048#leukaemia	Chapter II Neoplasms	NOTCH1	309009	48	560	6	8.71e-10	68.9752	29.4003	161.821	ptvolinkp0001
union#I209#Angina pectoris unspecified	Chapter IX Diseases of the circulatory system	PCSK9	98291	4240	23417	798	8.73e-10	0.79	0.7315	0.8532	ptvolink2pcntvp0001noppp
union#Z888#Personal history of allergy to other drugs medicaments and biological substances	Chapter XXI Factors influencing health status and contact with health services	PKD1	130916	19	15036	19	8.92e-10	8.7068	4.6088	16.4486	ptvp0001
41202#Block Q20-Q28#Q20-Q28 Congenital malformations of the circulatory system	Chapter XVII Congenital malformations deformations and chromosomal abnormalities	ENG	344170	16	741	5	9.23e-10	145.146	53.0351	397.233	ptvp0001noppp
41202#Z48#Other surgical follow-up care	Chapter XXI Factors influencing health status and contact with health services	PKD1	308464	69	1217	8	9.67e-10	29.387	14.1025	61.2368	ptvp0001noppp
union#R040#Epistaxis	Chapter XVIIIÂ Symptoms signs and abnormal clinical and laboratory findings not elsewhere classified	ACVRL1	67626	0	3674	7	9.72e-10				ptvp0001noppp
41202#H26#Other cataract	Chapter VIIÂ Diseases of the eye and adnexa	COL2A1	293762	4	25850	11	9.74e-10	31.2513	9.9502	98.1527	ptvp0001noppp
Union#Block H25-H28#H25-H28 Disorders of lens	Chapter VIIÂ Diseases of the eye and adnexa	COL2A1	216855	1	43721	13	9.89e-10	64.4797	8.4345	492.928	ptvp0001noppp
union#I21#Acute myocardial infarction	Chapter IX Diseases of the circulatory system	LPL	85685	2953	16812	752	1.02e-09	1.2979	1.196	1.4085	ptvolink2pcntvp0001noppp
union#I25#Chronic ischaemic heart disease	Chapter IX Diseases of the circulatory system	PCSK9	92164	3931	36927	1294	1.05e-09	0.8216	0.7707	0.8758	ptvolink2pcntvp0001noppp
130685#Source of report of D84 other immunodeficiencies	Chapter III Diseases of the blood and blood-forming organs and certain disorders involving the immune mechanism	SERPING1	375195	3	139	3	1.06e-09	2699.24	540.113	13489.6	ptvp0001noppp
41202#Z458#Adjustment and management of other implanted devices	Chapter XXI Factors influencing health status and contact with health services	PKD1	280988	65	1187	8	1.06e-09	29.1349	13.9483	60.8565	ptvp0001noppp
Union#Block H25-H28#H25-H28 Disorders of lens	Chapter VIIÂ Diseases of the eye and adnexa	COL2A1	241480	1	49156	13	1.1e-09	63.8628	8.3539	488.211	ptvp0001
41202#N281#Cyst of kidney	Chapter XIV Diseases of the genitourinary system	PKD1	282909	261	190	7	1.1e-09	39.9347	18.6009	85.7368	ptvolinkp0001noppp
union#T82#Complications of cardiac and vascular prosthetic devices implants and grafts	Chapter XIX Injury poisoning and certain other consequences of external causes	PKD1	203438	220	4488	24	1.1e-09	4.945	3.2414	7.544	ptvolinkp0001
130685#Source of report of D84 other immunodeficiencies	Chapter III Diseases of the blood and blood-forming organs and certain disorders involving the immune mechanism	SERPING1	419222	3	159	3	1.13e-09	2636.62	528.152	13162.4	ptvp0001
union#I10#Essential (primary) hypertension	Chapter IX Diseases of the circulatory system	PKD1	126466	16	148225	81	1.14e-09	4.3193	2.5265	7.3844	ptvp0001noppp
union#D681#Hereditary factor XI deficiency	Chapter III Diseases of the blood and blood-forming organs and certain disorders involving the immune mechanism	F11	359246	993	32	6	1.15e-09	67.8335	28.3003	162.591	ptvolink2pcntvp0001
union#R040#Epistaxis	Chapter XVIIIÂ Symptoms signs and abnormal clinical and laboratory findings not elsewhere classified	ACVRL1	75113	0	4190	7	1.16e-09				ptvp0001
Union#Block F00-F09#F00-F09 Organic| including symptomatic| mental disorders	Chapter V Mental and behavioural disorders	GRN	213520	57	10313	19	1.23e-09	6.9013	4.1046	11.6035	ptvp0001
union#C959#Leukaemia unspecified	Chapter II Neoplasms	NOTCH1	191170	30	566	6	1.24e-09	67.5512	28.0075	162.927	ptvolinkp0001noppp
union#T82#Complications of cardiac and vascular prosthetic devices implants and grafts	Chapter XIX Injury poisoning and certain other consequences of external causes	PKD1	182474	190	3922	22	1.24e-09	5.3872	3.4608	8.386	ptvolinkp0001noppp
union#K900#Coeliac disease	Chapter XI Diseases of the digestive system	CFB	126294	3431	4579	201	1.25e-09	1.6158	1.3973	1.8684	ptvolink2pcntvp0001
union#D50#Iron deficiency anaemia	Chapter III Diseases of the blood and blood-forming organs and certain disorders involving the immune mechanism	ENG	302848	10	24469	13	1.27e-09	16.0898	7.0545	36.6976	ptvp0001
131299#Source of report of I21 acute myocardial infarction	Chapter IX Diseases of the circulatory system	PCSK9	227753	9642	19148	634	1.28e-09	0.7821	0.7207	0.8487	ptvolink2pcntvp0001
130633#Source of report of D56 thalassaemia	Chapter III Diseases of the blood and blood-forming organs and certain disorders involving the immune mechanism	CD36	417537	1636	203	11	1.33e-09	13.8296	7.5241	25.4193	ptvolinkp0001
131491#Source of report of J43 emphysema	Chapter X Diseases of the respiratory system	SERPINA1	275843	14993	3601	290	1.36e-09	1.4817	1.3131	1.6718	ptvolink2pcntvp0001noppp
130633#Source of report of D56 thalassaemia	Chapter III Diseases of the blood and blood-forming organs and certain disorders involving the immune mechanism	CD36	373507	1641	181	11	1.38e-09	13.8326	7.5116	25.4728	ptvolink2pcntvp0001noppp
union#D56#Thalassaemia	Chapter III Diseases of the blood and blood-forming organs and certain disorders involving the immune mechanism	CD36	358835	1404	204	11	1.39e-09	13.7813	7.496	25.3368	ptvolinkp0001
42001#Source of myocardial infarction report	Chapter IX Diseases of the circulatory system	PCSK9	205880	8697	19890	660	1.39e-09	0.7855	0.7248	0.8513	ptvolink2pcntvp0001noppp
union#R509#Fever unspecified	Chapter XVIIIÂ Symptoms signs and abnormal clinical and laboratory findings not elsewhere classified	PKD1	79240	10	6458	13	1.42e-09	15.9511	6.9916	36.3915	ptvp0001noppp
union#T810#Haemorrhage and haematoma complicating a procedure not elsewhere classified	Chapter XIX Injury poisoning and certain other consequences of external causes	PKD1	239775	51	7678	15	1.44e-09	9.185	5.1625	16.3416	ptvp0001noppp
union#E892#Postprocedural hypoparathyroidism	Chapter IV Endocrine nutritional and metabolic diseases	PKD1	162009	24	267	5	1.46e-09	126.412	47.8736	333.793	ptvp0001noppp
union#D56#Thalassaemia	Chapter III Diseases of the blood and blood-forming organs and certain disorders involving the immune mechanism	CD36	321793	1416	182	11	1.48e-09	13.7352	7.4571	25.2987	ptvolink2pcntvp0001noppp
41202#Q25#Congenital malformations of great arteries	Chapter XVII Congenital malformations deformations and chromosomal abnormalities	ENG	372514	16	41	3	1.49e-09	1703.57	478.145	6069.6	ptvp0001noppp
41202#I509#Heart failure unspecified	Chapter IX Diseases of the circulatory system	TTN	205828	2307	999	37	1.51e-09	3.3044	2.374	4.5995	ptvp0001
41202#T861#Kidney transplant failure and rejection	Chapter XIX Injury poisoning and certain other consequences of external causes	PKD1	251785	277	89	6	1.51e-09	61.279	26.5859	141.244	ptvolinkp0001
41202#E10#Type 1 diabetes mellitus	Chapter IV Endocrine nutritional and metabolic diseases	CFB	322497	8959	783	56	1.55e-09	2.5745	1.9615	3.379	ptvolink2pcntvp0001
union#T828#Other specified complications of cardiac and vascular prosthetic devices implants and grafts	Chapter XIX Injury poisoning and certain other consequences of external causes	PKD1	191408	206	1945	16	1.57e-09	7.6435	4.587	12.7367	ptvolinkp0001
41202#I48#Atrial fibrillation and flutter	Chapter IX Diseases of the circulatory system	TTN	208275	7273	13082	599	1.59e-09	1.3112	1.2042	1.4278	ptvolink2pcntvp0001
union#N258#Other disorders resulting from impaired renal tubular function	Chapter XIV Diseases of the genitourinary system	PKD1	209142	32	83	4	1.62e-09	314.973	108.962	910.481	ptvp0001
union#D84#Other immunodeficiencies	Chapter III Diseases of the blood and blood-forming organs and certain disorders involving the immune mechanism	SERPING1	323206	3	139	3	1.66e-09	2325.22	465.272	11620.4	ptvp0001noppp
41202#T86#Failure and rejection of transplanted organs and tissues	Chapter XIX Injury poisoning and certain other consequences of external causes	PKD1	245626	261	284	8	1.67e-09	26.5097	12.9935	54.0861	ptvolinkp0001noppp
union#J439#Emphysema unspecified	Chapter X Diseases of the respiratory system	SERPINA1	116333	6308	3247	266	1.68e-09	1.5108	1.3299	1.7163	ptvolink2pcntvp0001noppp
20002#1471#atrial fibrillation	Chapter IX Diseases of the circulatory system	TTN	155466	1806	2742	72	1.68e-09	2.2604	1.7807	2.8694	ptvp0001noppp
union#E103#Type 1 diabetes mellitus; With ophthalmic complications	Chapter IV Endocrine nutritional and metabolic diseases	CFB	162367	4438	605	47	1.72e-09	2.8422	2.1092	3.83	ptvolink2pcntvp0001noppp
41202#H269#Cataract unspecified	Chapter VIIÂ Diseases of the eye and adnexa	COL2A1	294228	2	21820	9	1.73e-09	60.6795	13.1096	280.864	ptvp0001noppp
20002#1162#cholelithiasis|gall stones	Chapter XI Diseases of the digestive system	SERPINA1	204736	11192	5727	431	1.76e-09	1.3767	1.246	1.5211	ptvolink2pcntvp0001noppp
20002#1405#other renal|kidney problem	Chapter XIV Diseases of the genitourinary system	PKD1	236179	11166	1823	150	1.77e-09	1.7404	1.4719	2.0579	ptvolink2pcntvp0001noppp
union#D84#Other immunodeficiencies	Chapter III Diseases of the blood and blood-forming organs and certain disorders involving the immune mechanism	SERPING1	360236	3	159	3	1.78e-09	2265.64	453.839	11310.4	ptvp0001
union#I15#Secondary hypertension	Chapter IX Diseases of the circulatory system	PKD1	111622	112	184	7	1.8e-09	37.9151	17.4295	82.478	ptvolinkp0001noppp
union#I472#Ventricular tachycardia	Chapter IX Diseases of the circulatory system	TTN	86656	942	1527	47	1.8e-09	2.8314	2.1033	3.8116	ptvp0001noppp
41202#R944#Abnormal results of kidney function studies	Chapter XVIIIÂ Symptoms signs and abnormal clinical and laboratory findings not elsewhere classified	PKD1	237944	52	61	4	1.84e-09	300.055	105.263	855.319	ptvp0001noppp
130657#Source of report of D68 other coagulation defects	Chapter III Diseases of the blood and blood-forming organs and certain disorders involving the immune mechanism	PROS1	388498	31	2186	7	1.88e-09	40.1305	17.6523	91.2325	ptvp0001
41202#Block A00-A09#A00-A09 Intestinal infectious diseases	Chapter I Certain infectious and parasitic diseases	PKD1	325727	77	9751	17	1.9e-09	7.375	4.36	12.4748	ptvp0001noppp
union#I95#Hypotension	Chapter IX Diseases of the circulatory system	PKD1	123817	17	14564	18	1.94e-09	9.0017	4.6382	17.4703	ptvp0001noppp
union#I21#Acute myocardial infarction	Chapter IX Diseases of the circulatory system	PCSK9	94482	4047	19281	641	1.94e-09	0.7761	0.7131	0.8448	ptvolink2pcntvp0001
union#I10#Essential (primary) hypertension	Chapter IX Diseases of the circulatory system	PKD1	140470	20	166403	90	1.96e-09	3.7987	2.3398	6.1671	ptvp0001
131295#Source of report of I15 secondary hypertension	Chapter IX Diseases of the circulatory system	PKD1	289921	301	184	7	1.96e-09	36.6432	17.0823	78.6034	ptvolinkp0001noppp
41202#G060#Intracranial abscess and granuloma	Chapter VI Diseases of the nervous system	ENG	236700	8	53	3	2.07e-09	1674.76	432.446	6485.97	ptvp0001
union#E780#Pure hypercholesterolaemia	Chapter IV Endocrine nutritional and metabolic diseases	LPL	175895	6019	55892	2229	2.07e-09	1.1654	1.1091	1.2246	ptvolink2pcntvp0001
6152#8#Asthma	Chapter X Diseases of the respiratory system	TNFRSF8	333908	10875	47032	1285	2.07e-09	0.8389	0.7911	0.8895	ptvolink2pcntvp0001
41202#I802#Phlebitis and thrombophlebitis of other deep vessels of lower extremities	Chapter IX Diseases of the circulatory system	PROS1	240243	4694	3294	119	2.07e-09	1.849	1.5365	2.2251	ptvolink2pcntvp0001
union#C959#Leukaemia unspecified	Chapter II Neoplasms	NOTCH1	213297	33	633	6	2.08e-09	61.2658	25.5812	146.729	ptvolinkp0001
union#H353#Degeneration of macula and posterior pole	Chapter VIIÂ Diseases of the eye and adnexa	CFI	205747	774	6722	62	2.1e-09	2.4518	1.8908	3.1793	ptvolink2pcntvp0001noppp
union#E875#Hyperkalaemia	Chapter IV Endocrine nutritional and metabolic diseases	PKD1	150281	136	2667	17	2.16e-09	7.0435	4.248	11.6787	ptvolinkp0001noppp
132045#Source of report of N25 disorders resulting from impaired renal tubular function	Chapter XIV Diseases of the genitourinary system	PKD1	375063	105	167	5	2.24e-09	106.947	43.053	265.664	ptvp0001noppp
union#E53#Deficiency of other B group vitamins	Chapter IV Endocrine nutritional and metabolic diseases	TCN1	237723	817	3613	39	2.3e-09	3.1408	2.274	4.338	ptvolink2pcntvp0001
union#E53#Deficiency of other B group vitamins	Chapter IV Endocrine nutritional and metabolic diseases	TCN1	237723	817	3613	39	2.3e-09	3.1408	2.274	4.338	ptvolinkp0001
6152#8#Asthma	Chapter X Diseases of the respiratory system	TNFRSF8	298867	9713	42101	1136	2.32e-09	0.8303	0.7801	0.8836	ptvolink2pcntvp0001noppp
union#I780#Hereditary haemorrhagic telangiectasia	Chapter IX Diseases of the circulatory system	ENG	176324	6267	116	22	2.39e-09	5.336	3.3804	8.4229	ptvolink2pcntvp0001
41202#I80#Phlebitis and thrombophlebitis	Chapter IX Diseases of the circulatory system	PROS1	219780	4271	3998	137	2.4e-09	1.7633	1.4833	2.0963	ptvolink2pcntvp0001noppp
41202#ChapterXIV#Chapter XIV Diseases of the genitourinary system	Chapter XIV Diseases of the genitourinary system	PKD1	217981	42	92111	59	2.43e-09	3.3244	2.2378	4.9385	ptvp0001noppp
130771#Source of report of E53 deficiency of other b group vitamins	Chapter IV Endocrine nutritional and metabolic diseases	TCN1	414295	1440	3613	39	2.57e-09	3.1056	2.2557	4.2757	ptvolink2pcntvp0001
130771#Source of report of E53 deficiency of other b group vitamins	Chapter IV Endocrine nutritional and metabolic diseases	TCN1	414295	1440	3613	39	2.57e-09	3.1056	2.2557	4.2757	ptvolinkp0001
40006#Block C43-C44#C43-C44 Melanoma and other malignant neoplasms of skin	Chapter II Neoplasms	PKD1	251640	53	30031	29	2.61e-09	4.5849	2.9151	7.2113	ptvp0001noppp
union#N281#Cyst of kidney	Chapter XIV Diseases of the genitourinary system	PKD1	189730	28	3824	10	2.61e-09	17.7199	8.6014	36.5049	ptvp0001
41202#Block H25-H28#H25-H28 Disorders of lens	Chapter VIIÂ Diseases of the eye and adnexa	COL2A1	291223	4	41602	13	2.65e-09	22.7507	7.4178	69.7778	ptvp0001noppp
Union#Block I30-I52#I30-I52 Other forms of heart disease	Chapter IX Diseases of the circulatory system	TTN	117879	4161	57957	2393	2.66e-09	1.1697	1.1113	1.2312	ptvolink2pcntvp0001
union#I21#Acute myocardial infarction	Chapter IX Diseases of the circulatory system	LPL	95254	3275	19087	835	2.7e-09	1.2724	1.1774	1.375	ptvolink2pcntvp0001
union#G06#Intracranial and intraspinal abscess and granuloma	Chapter VI Diseases of the nervous system	ENG	235561	10	303	4	2.79e-09	310.972	96.9979	996.964	ptvp0001
41202#Block A00-A09#A00-A09 Intestinal infectious diseases	Chapter I Certain infectious and parasitic diseases	PKD1	363704	90	10985	18	2.89e-09	6.6218	3.9906	10.9879	ptvp0001
union#I781#Naevus non-neoplastic	Chapter IX Diseases of the circulatory system	ENG	130675	5	855	5	2.9e-09	152.836	44.1649	528.902	ptvp0001noppp
130623#Source of report of D50 iron deficiency anaemia	Chapter III Diseases of the blood and blood-forming organs and certain disorders involving the immune mechanism	ENG	333506	13	24361	13	3.01e-09	13.6902	6.3458	29.5346	ptvp0001
41202#H26#Other cataract	Chapter VIIÂ Diseases of the eye and adnexa	COL2A1	327981	5	29102	11	3.13e-09	24.7941	8.614	71.3659	ptvp0001
40001#F03#Unspecified dementia	Chapter V Mental and behavioural disorders	GRN	311647	94	369	6	3.13e-09	53.9088	23.4693	123.828	ptvp0001noppp
41202#N281#Cyst of kidney	Chapter XIV Diseases of the genitourinary system	PKD1	315582	304	213	7	3.13e-09	34.1159	15.9351	73.0397	ptvolinkp0001
union#D04#Carcinoma in situ of skin	Chapter II Neoplasms	PKD1	257842	61	2651	10	3.18e-09	15.9446	8.1608	31.1526	ptvp0001
union#I252#Old myocardial infarction	Chapter IX Diseases of the circulatory system	PCSK9	86792	3735	13476	431	3.26e-09	0.7432	0.6716	0.8225	ptvolink2pcntvp0001noppp
131297#Source of report of I20 angina pectoris	Chapter IX Diseases of the circulatory system	PCSK9	230632	9779	26178	905	3.39e-09	0.8153	0.7608	0.8738	ptvolink2pcntvp0001noppp
Union#Block K80-K87#K80-K87 Disorders of gallbladder| biliary tract and pancreas	Chapter XI Diseases of the digestive system	SERPINA1	132923	7190	27491	1753	3.42e-09	1.1789	1.1171	1.244	ptvolink2pcntvp0001
union#K90#Intestinal malabsorption	Chapter XI Diseases of the digestive system	CFB	118765	3206	3956	176	3.44e-09	1.6481	1.4114	1.9244	ptvolink2pcntvp0001noppp
130815#Source of report of E78 disorders of lipoprotein metabolism and other lipidaemias	Chapter IV Endocrine nutritional and metabolic diseases	LPL	238484	256	99871	191	3.54e-09	1.7816	1.4769	2.1491	ptvolinkp0001
union#I219#Acute myocardial infarction unspecified	Chapter IX Diseases of the circulatory system	LPL	92084	3204	13154	603	3.71e-09	1.3175	1.2054	1.44	ptvolink2pcntvp0001
131183#Source of report of H35 other retinal disorders	Chapter VIIÂ Diseases of the eye and adnexa	CFI	353483	1371	12504	96	3.78e-09	1.9795	1.6082	2.4364	ptvolink2pcntvp0001noppp
41202#Block E70-E90#E70-E90 Metabolic disorders	Chapter IV Endocrine nutritional and metabolic diseases	PKD1	355628	97	5815	14	3.85e-09	8.8268	5.0371	15.4676	ptvp0001
41202#Block I10-I15#I10-I15 Hypertensive diseases	Chapter IX Diseases of the circulatory system	PKD1	321986	330	2533	17	3.94e-09	6.5484	4.0156	10.6787	ptvolinkp0001
union#R34#Anuria and oliguria	Chapter XVIIIÂ Symptoms signs and abnormal clinical and laboratory findings not elsewhere classified	EPPK1	70224	4657	231	45	4.02e-09	2.9375	2.1315	4.0484	ptvolink2pcntvp0001
41202#Block E70-E90#E70-E90 Metabolic disorders	Chapter IV Endocrine nutritional and metabolic diseases	PKD1	318437	83	5059	13	4.09e-09	9.8588	5.4908	17.7016	ptvp0001noppp
union#I219#Acute myocardial infarction unspecified	Chapter IX Diseases of the circulatory system	LPL	82865	2888	11534	538	4.12e-09	1.3384	1.2182	1.4704	ptvolink2pcntvp0001noppp
Union#Block K70-K77#K70-K77 Diseases of liver	Chapter XI Diseases of the digestive system	PKD1	123159	22	11267	17	4.2e-09	8.4466	4.4842	15.9106	ptvp0001noppp
20002#1111#asthma	Chapter X Diseases of the respiratory system	TNFRSF8	212537	6963	42353	1152	4.22e-09	0.8302	0.7794	0.8844	ptvolink2pcntvp0001noppp
41202#R944#Abnormal results of kidney function studies	Chapter XVIIIÂ Symptoms signs and abnormal clinical and laboratory findings not elsewhere classified	PKD1	264799	59	75	4	4.3e-09	239.366	84.803	675.639	ptvp0001
Union#Block H30-H36#H30-H36 Disorders of choroid and retina	Chapter VIIÂ Diseases of the eye and adnexa	CFI	250690	954	16299	116	4.32e-09	1.8702	1.5414	2.2692	ptvolink2pcntvp0001
union#I519#Heart disease unspecified	Chapter IX Diseases of the circulatory system	TTN	113314	1302	31092	492	4.38e-09	1.3772	1.2405	1.5288	ptvp0001
131323#Source of report of I34 nonrheumatic mitral valve disorders	Chapter IX Diseases of the circulatory system	TTN	349999	4167	6235	131	4.43e-09	1.7647	1.4804	2.1037	ptvp0001
132051#Source of report of N28 other disorders of kidney and ureter not elsewhere classified	Chapter XIV Diseases of the genitourinary system	PKD1	330538	352	8423	32	4.52e-09	3.5675	2.4826	5.1264	ptvolinkp0001
union#I34#Nonrheumatic mitral valve disorders	Chapter IX Diseases of the circulatory system	TTN	136355	1607	6236	131	4.62e-09	1.7825	1.489	2.1338	ptvp0001
130815#Source of report of E78 disorders of lipoprotein metabolism and other lipidaemias	Chapter IV Endocrine nutritional and metabolic diseases	LPL	206868	7227	85557	3388	4.63e-09	1.1335	1.0873	1.1816	ptvolink2pcntvp0001noppp
union#D730#Hyposplenism	Chapter III Diseases of the blood and blood-forming organs and certain disorders involving the immune mechanism	SLC4A1	280282	6	608	4	4.64e-09	307.327	86.508	1091.8	ptvp0001noppp
41202#K43#Ventral hernia	Chapter XI Diseases of the digestive system	PKD1	216838	43	4151	11	4.73e-09	13.3631	6.8863	25.9315	ptvp0001
union#E78#Disorders of lipoprotein metabolism and other lipidaemias	Chapter IV Endocrine nutritional and metabolic diseases	LPL	162886	5670	85953	3407	4.87e-09	1.1387	1.0905	1.1891	ptvolink2pcntvp0001noppp
union#D68#Other coagulation defects	Chapter III Diseases of the blood and blood-forming organs and certain disorders involving the immune mechanism	PROS1	329876	25	2582	7	4.89e-09	35.7728	15.4585	82.7821	ptvp0001
union#E780#Pure hypercholesterolaemia	Chapter IV Endocrine nutritional and metabolic diseases	ANGPTL3	181155	759	57974	147	5e-09	0.6052	0.5071	0.7223	ptvolinkp0001
union#D730#Hyposplenism	Chapter III Diseases of the blood and blood-forming organs and certain disorders involving the immune mechanism	SLC4A1	312519	6	693	4	5.05e-09	300.644	84.6527	1067.73	ptvp0001
union#I259#Chronic ischaemic heart disease unspecified	Chapter IX Diseases of the circulatory system	PCSK9	101971	4439	24063	841	5.06e-09	0.8029	0.7448	0.8654	ptvolink2pcntvp0001
union#G35#Multiple sclerosis	Chapter VI Diseases of the nervous system	MICA	193337	5294	2032	106	5.13e-09	1.9051	1.5642	2.3203	ptvolink2pcntvp0001
20002#1094#deep venous thrombosis (dvt)	Chapter IX Diseases of the circulatory system	SERPINC1	239407	1	7483	6	5.3e-09	191.961	23.1067	1594.73	ptvp0001noppp
41202#Z45#Adjustment and management of implanted device	Chapter XXI Factors influencing health status and contact with health services	PKD1	292891	317	4178	22	5.38e-09	4.8652	3.1547	7.5031	ptvolinkp0001
union#E892#Postprocedural hypoparathyroidism	Chapter IV Endocrine nutritional and metabolic diseases	PKD1	180174	31	307	5	5.39e-09	94.659	36.5647	245.054	ptvp0001
132045#Source of report of N25 disorders resulting from impaired renal tubular function	Chapter XIV Diseases of the genitourinary system	PKD1	419066	122	194	5	5.55e-09	88.5301	35.8024	218.912	ptvp0001
40006#C44#Other malignant neoplasms of skin	Chapter II Neoplasms	PKD1	246755	57	27078	28	5.64e-09	4.4764	2.8472	7.038	ptvp0001noppp
union#D043#Carcinoma in situ: Skin of other and unspecified parts of face	Chapter II Neoplasms	PKD1	231044	50	555	6	5.75e-09	49.9555	21.3324	116.984	ptvp0001noppp
union#I95#Hypotension	Chapter IX Diseases of the circulatory system	PKD1	137513	21	16620	19	5.77e-09	7.486	4.0238	13.9269	ptvp0001
union#E87#Other disorders of fluid electrolyte and acid-base balance	Chapter IV Endocrine nutritional and metabolic diseases	PKD1	185505	32	17857	20	5.82e-09	6.4927	3.7128	11.3541	ptvp0001noppp
131075#Source of report of G56 mononeuropathies of upper limb	Chapter VI Diseases of the nervous system	SERPINA1	307130	17159	20330	934	5.92e-09	0.8223	0.7687	0.8796	ptvolink2pcntvp0001
41202#T828#Other specified complications of cardiac and vascular prosthetic devices implants and grafts	Chapter XIX Injury poisoning and certain other consequences of external causes	PKD1	209611	220	878	11	6.01e-09	11.9368	6.4913	21.9508	ptvolinkp0001noppp
union#D63#Anaemia in chronic diseases classified elsewhere	Chapter III Diseases of the blood and blood-forming organs and certain disorders involving the immune mechanism	PKD1	296227	278	1244	12	6.05e-09	10.2788	5.7518	18.3686	ptvolinkp0001noppp
41202#Q273#Peripheral arteriovenous malformation	Chapter XVII Congenital malformations deformations and chromosomal abnormalities	ENG	372514	16	67	3	6.14e-09	1042.48	296.837	3661.17	ptvp0001noppp
Union#Chapter XVII#Chapter XVII Congenital malformations| deformations and chromosomal abnormalities	Chapter XVII Congenital malformations deformations and chromosomal abnormalities	ENG	361133	13	7792	8	6.33e-09	28.521	11.8179	68.8321	ptvp0001noppp
131043#Source of report of G35 multiple sclerosis	Chapter VI Diseases of the nervous system	MICA	303954	8411	2032	106	6.34e-09	1.8851	1.5489	2.2944	ptvolink2pcntvp0001
union#D63#Anaemia in chronic diseases classified elsewhere	Chapter III Diseases of the blood and blood-forming organs and certain disorders involving the immune mechanism	PKD1	330153	325	1465	13	6.47e-09	9.0144	5.1659	15.73	ptvolinkp0001
131355#Source of report of I50 heart failure	Chapter IX Diseases of the circulatory system	TTN	243259	8552	12663	579	6.66e-09	1.3006	1.1934	1.4175	ptvolink2pcntvp0001noppp
union#Y841#Kidney dialysis	Chapter XX External causes of morbidity and mortality	PKD1	224855	234	220	7	6.74e-09	30.5747	14.251	65.5962	ptvolinkp0001
41202#T86#Failure and rejection of transplanted organs and tissues	Chapter XIX Injury poisoning and certain other consequences of external causes	PKD1	273853	302	330	8	6.8e-09	21.983	10.8042	44.7282	ptvolinkp0001
41202#E10#Type 1 diabetes mellitus	Chapter IV Endocrine nutritional and metabolic diseases	CFB	288895	7996	685	50	6.85e-09	2.6372	1.9773	3.5174	ptvolink2pcntvp0001noppp
41202#Z45#Adjustment and management of implanted device	Chapter XXI Factors influencing health status and contact with health services	PKD1	262454	271	3657	20	6.85e-09	5.2965	3.3593	8.3509	ptvolinkp0001noppp
41202#R040#Epistaxis	Chapter XVIIIÂ Symptoms signs and abnormal clinical and laboratory findings not elsewhere classified	ACVRL1	183814	6	2633	6	6.87e-09	69.8116	22.5006	216.602	ptvp0001noppp
41202#H269#Cataract unspecified	Chapter VIIÂ Diseases of the eye and adnexa	COL2A1	328481	3	24547	9	6.9e-09	40.1452	10.8674	148.299	ptvp0001
131005#Source of report of G06 intracranial and intraspinal abscess and granuloma	Chapter VI Diseases of the nervous system	ENG	338762	20	303	4	6.9e-09	223.605	75.9786	658.071	ptvp0001
Union#Block F00-F09#F00-F09 Organic| including symptomatic| mental disorders	Chapter V Mental and behavioural disorders	GRN	191688	53	8791	17	7.01e-09	6.9941	4.0484	12.0829	ptvp0001noppp
union#I519#Heart disease unspecified	Chapter IX Diseases of the circulatory system	PCSK9	98754	4272	26854	943	7.01e-09	0.8118	0.7555	0.8722	ptvolink2pcntvp0001noppp
union#D759#Disease of blood and blood-forming organs unspecified	Chapter III Diseases of the blood and blood-forming organs and certain disorders involving the immune mechanism	ENG	360229	10	587	4	7.04e-09	245.471	76.7693	784.899	ptvp0001
union#N19#Unspecified kidney failure	Chapter XIV Diseases of the genitourinary system	PKD1	173345	158	2538	16	7.08e-09	6.9164	4.1297	11.5838	ptvolinkp0001noppp
union#H354#Peripheral retinal degeneration	Chapter VIIÂ Diseases of the eye and adnexa	COL2A1	237534	1	287	3	7.17e-09	2482.93	257.501	23941.5	ptvp0001noppp
union#Z90#Acquired absence of organs not elsewhere classified	Chapter XXI Factors influencing health status and contact with health services	PKD1	111768	14	31654	26	7.23e-09	6.5574	3.4238	12.5592	ptvp0001noppp
41202#I500#Congestive heart failure	Chapter IX Diseases of the circulatory system	TTN	182843	2043	1978	55	7.29e-09	2.4886	1.8969	3.2647	ptvp0001noppp
union#H354#Peripheral retinal degeneration	Chapter VIIÂ Diseases of the eye and adnexa	COL2A1	264613	1	322	3	7.31e-09	2465.34	255.759	23764.2	ptvp0001
Union#Block E70-E90#E70-E90 Metabolic disorders	Chapter IV Endocrine nutritional and metabolic diseases	PCSK9	191653	625	83666	168	7.32e-09	0.6157	0.5192	0.7302	ptvolinkp0001
union#Z88#Personal history of allergy to drugs medicaments and biological substances	Chapter XXI Factors influencing health status and contact with health services	PKD1	115415	14	45424	32	7.43e-09	5.8076	3.0988	10.8843	ptvp0001noppp
Union#Chapter XIX#Chapter XIX Injury| poisoning and certain other consequences of external causes	Chapter XIX Injury poisoning and certain other consequences of external causes	PKD1	268823	54	94599	58	7.47e-09	3.0522	2.1068	4.422	ptvp0001
131831#Source of report of L94 other localised connective tissue disorders	Chapter XII Diseases of the skin and subcutaneous tissue	COL2A1	309903	10	515	4	7.63e-09	240.701	75.2479	769.95	ptvp0001
131689#Source of report of K90 intestinal malabsorption	Chapter XI Diseases of the digestive system	CFB	297810	8218	3952	176	7.84e-09	1.6139	1.3855	1.8799	ptvolink2pcntvp0001noppp
41202#R040#Epistaxis	Chapter XVIIIÂ Symptoms signs and abnormal clinical and laboratory findings not elsewhere classified	ACVRL1	204561	6	2999	6	7.86e-09	68.2097	21.986	211.615	ptvp0001
6150#4#High blood pressure	Chapter IX Diseases of the circulatory system	DBH	249070	6331	110537	2448	8.18e-09	0.8713	0.8311	0.9134	ptvolink2pcntvp0001
131167#Source of report of H26 other cataract	Chapter VIIÂ Diseases of the eye and adnexa	COL2A1	318433	6	34580	12	8.23e-09	18.4172	6.9117	49.0748	ptvp0001noppp
130815#Source of report of E78 disorders of lipoprotein metabolism and other lipidaemias	Chapter IV Endocrine nutritional and metabolic diseases	ANGPTL4	225996	12744	95200	4862	8.36e-09	0.9057	0.8755	0.9369	ptvolink2pcntvp0001
130815#Source of report of E78 disorders of lipoprotein metabolism and other lipidaemias	Chapter IV Endocrine nutritional and metabolic diseases	ANGPTL3	238218	522	99935	127	8.73e-09	0.5799	0.4776	0.7042	ptvp0001
union#D649#Anaemia unspecified	Chapter III Diseases of the blood and blood-forming organs and certain disorders involving the immune mechanism	ENG	353991	10	23036	11	8.81e-09	16.9035	7.1781	39.8058	ptvp0001
union#I21#Acute myocardial infarction	Chapter IX Diseases of the circulatory system	PCSK9	84977	3661	16998	566	8.86e-09	0.7729	0.7063	0.8457	ptvolink2pcntvp0001noppp
union#T810#Haemorrhage and haematoma complicating a procedure not elsewhere classified	Chapter XIX Injury poisoning and certain other consequences of external causes	PKD1	267306	59	8659	15	8.97e-09	7.8484	4.4511	13.8388	ptvp0001
41202#Block H25-H28#H25-H28 Disorders of lens	Chapter VIIÂ Diseases of the eye and adnexa	COL2A1	325152	5	46747	13	9.03e-09	18.0845	6.4468	50.7301	ptvp0001
41202#Block N25-N29#N25-N29 Other disorders of kidney and ureter	Chapter XIV Diseases of the genitourinary system	PKD1	281936	272	1001	11	9.14e-09	11.3904	6.2139	20.8792	ptvolinkp0001
union#I82#Other venous embolism and thrombosis	Chapter IX Diseases of the circulatory system	SERPINC1	175588	2	11676	8	9.2e-09	60.1535	12.7722	283.306	ptvp0001
131825#Source of report of L91 hypertrophic disorders of skin	Chapter XII Diseases of the skin and subcutaneous tissue	KEL	389650	1138	4319	38	9.22e-09	3.0125	2.1775	4.1678	ptvolinkp0001
41202#ChapterIX#Chapter IX Diseases of the circulatory system	Chapter IX Diseases of the circulatory system	PKD1	218508	40	86098	53	9.53e-09	3.3627	2.2303	5.07	ptvp0001noppp
41202#Block I20-I25#I20-I25 Ischaemic heart diseases	Chapter IX Diseases of the circulatory system	LPL	192408	6827	32792	1387	9.55e-09	1.1921	1.1239	1.2644	ptvolink2pcntvp0001
40001#I420#Dilated cardiomyopathy	Chapter IX Diseases of the circulatory system	TTN	229822	2748	59	10	9.72e-09	14.175	7.2438	27.7382	ptvp0001
Union#Chapter III#Chapter III Diseases of the blood and blood-forming organs and certain disorders involving the immune mechanism	Chapter III Diseases of the blood and blood-forming organs and certain disorders involving the immune mechanism	SLC4A1	315296	10	41496	15	9.98e-09	11.3973	5.12	25.3711	ptvp0001noppp
40006#Block C43-C44#C43-C44 Melanoma and other malignant neoplasms of skin	Chapter II Neoplasms	PKD1	280947	65	33659	31	1.01e-08	3.9808	2.5948	6.1071	ptvp0001
Union#Block I30-I52#I30-I52 Other forms of heart disease	Chapter IX Diseases of the circulatory system	TTN	106068	3732	51136	2112	1.02e-08	1.1738	1.1117	1.2395	ptvolink2pcntvp0001noppp
Union#Block A30-A49#A30-A49 Other bacterial diseases	Chapter I Certain infectious and parasitic diseases	PKD1	198650	47	13024	19	1.02e-08	6.1659	3.6179	10.5085	ptvp0001noppp
union#I15#Secondary hypertension	Chapter IX Diseases of the circulatory system	PKD1	124006	131	228	7	1.03e-08	29.0626	13.438	62.8542	ptvolinkp0001
union#E78#Disorders of lipoprotein metabolism and other lipidaemias	Chapter IV Endocrine nutritional and metabolic diseases	ANGPTL4	177349	10035	95648	4887	1.04e-08	0.903	0.8719	0.9352	ptvolink2pcntvp0001
41202#R50#Fever of other and unknown origin	Chapter XVIIIÂ Symptoms signs and abnormal clinical and laboratory findings not elsewhere classified	PKD1	228182	47	2514	9	1.05e-08	17.3804	8.5089	35.5015	ptvp0001
union#H269#Cataract unspecified	Chapter VIIÂ Diseases of the eye and adnexa	COL2A1	218556	1	24782	9	1.07e-08	79.3723	10.0552	626.54	ptvp0001noppp
40006#Block C81-C96#C81-C96 Malignant neoplasms| stated or presumed to be primary| of lymphoid| haematopoietic and related tissue	Chapter II Neoplasms	NOTCH1	229111	8	4972	7	1.09e-08	40.3202	14.6153	111.234	ptvp0001noppp
union#E211#Secondary hyperparathyroidism not elsewhere classified	Chapter IV Endocrine nutritional and metabolic diseases	PKD1	202344	178	157	6	1.09e-08	43.4432	18.9727	99.4753	ptvolinkp0001
union#T81#Complications of procedures not elsewhere classified	Chapter XIX Injury poisoning and certain other consequences of external causes	PKD1	241712	50	18317	21	1.1e-08	5.5423	3.3285	9.2286	ptvp0001noppp
20002#1222#type 1 diabetes	Chapter IV Endocrine nutritional and metabolic diseases	CFB	284265	7797	285	29	1.11e-08	3.7098	2.5302	5.4394	ptvolink2pcntvp0001noppp
131295#Source of report of I15 secondary hypertension	Chapter IX Diseases of the circulatory system	PKD1	323865	354	228	7	1.15e-08	28.0882	13.1453	60.0174	ptvolinkp0001
union#K529#Noninfective gastroenteritis and colitis unspecified	Chapter XI Diseases of the digestive system	PKD1	133048	20	17473	19	1.15e-08	7.2338	3.8599	13.5565	ptvp0001noppp
40006#Block C81-C96#C81-C96 Malignant neoplasms| stated or presumed to be primary| of lymphoid| haematopoietic and related tissue	Chapter II Neoplasms	NOTCH1	255960	8	5606	7	1.15e-08	39.9509	14.4821	110.211	ptvp0001
union#H269#Cataract unspecified	Chapter VIIÂ Diseases of the eye and adnexa	COL2A1	243537	1	27889	9	1.16e-08	78.5913	9.9563	620.372	ptvp0001
union#Z944#Liver transplant status	Chapter XXI Factors influencing health status and contact with health services	PKD1	110652	15	144	4	1.17e-08	204.911	67.1937	624.889	ptvp0001
130829#Source of report of E87 other disorders of fluid electrolyte and acid base balance	Chapter IV Endocrine nutritional and metabolic diseases	PKD1	352682	90	20434	24	1.17e-08	4.6026	2.9333	7.2218	ptvp0001
130771#Source of report of E53 deficiency of other b group vitamins	Chapter IV Endocrine nutritional and metabolic diseases	TCN1	370827	1296	3182	35	1.17e-08	3.1473	2.2456	4.4109	ptvolink2pcntvp0001noppp
130771#Source of report of E53 deficiency of other b group vitamins	Chapter IV Endocrine nutritional and metabolic diseases	TCN1	370827	1296	3182	35	1.17e-08	3.1473	2.2456	4.4109	ptvolinkp0001noppp
41202#ChapterXVII#Chapter XVII Congenital malformations| deformations and chromosomal abnormalities	Chapter XVII Congenital malformations deformations and chromosomal abnormalities	ENG	372514	16	2804	6	1.18e-08	49.8191	19.4799	127.41	ptvp0001noppp
union#I219#Acute myocardial infarction unspecified	Chapter IX Diseases of the circulatory system	PCSK9	82230	3523	11703	369	1.18e-08	0.7359	0.66	0.8207	ptvolink2pcntvp0001noppp
Union#Block D60-D64#D60-D64 Aplastic and other anaemias	Chapter III Diseases of the blood and blood-forming organs and certain disorders involving the immune mechanism	PKD1	322901	308	21648	53	1.19e-08	2.5667	1.9171	3.4364	ptvolinkp0001noppp
41202#D04#Carcinoma in situ of skin	Chapter II Neoplasms	PKD1	230719	55	1006	7	1.19e-08	29.1891	13.2609	64.2493	ptvp0001noppp
union#E53#Deficiency of other B group vitamins	Chapter IV Endocrine nutritional and metabolic diseases	TCN1	213812	743	3182	35	1.21e-08	3.1653	2.2511	4.4507	ptvolink2pcntvp0001noppp
union#E53#Deficiency of other B group vitamins	Chapter IV Endocrine nutritional and metabolic diseases	TCN1	213812	743	3182	35	1.21e-08	3.1653	2.2511	4.4507	ptvolinkp0001noppp
union#G060#Intracranial abscess and granuloma	Chapter VI Diseases of the nervous system	ENG	188459	8	77	3	1.21e-08	917.82	238.985	3524.88	ptvp0001
20002#1405#other renal|kidney problem	Chapter XIV Diseases of the genitourinary system	PKD1	263420	12451	2113	164	1.23e-08	1.6421	1.3994	1.9268	ptvolink2pcntvp0001
41202#D680#Von Willebrand disease	Chapter III Diseases of the blood and blood-forming organs and certain disorders involving the immune mechanism	VWF	394297	4059	35	8	1.24e-08	22.2038	10.2939	47.8931	ptvolink2pcntvp0001
40011#5#(9590-9999) Hematologic (Leukemias Lymphomas and related disorders)	Chapter II Neoplasms	NOTCH1	295382	10	5580	7	1.25e-08	37.0551	14.0996	97.3845	ptvp0001noppp
131299#Source of report of I21 acute myocardial infarction	Chapter IX Diseases of the circulatory system	PCSK9	204056	8648	16889	560	1.26e-08	0.7824	0.7173	0.8534	ptvolink2pcntvp0001noppp
Union#Chapter IV#Chapter IV Endocrine| nutritional and metabolic diseases	Chapter IV Endocrine nutritional and metabolic diseases	PKD1	195135	32	115587	63	1.27e-08	3.3237	2.1717	5.0866	ptvp0001noppp
Union#Block C43-C44#C43-C44 Melanoma and other malignant neoplasms of skin	Chapter II Neoplasms	PKD1	217490	191	35416	72	1.28e-08	2.3149	1.7649	3.0364	ptvolinkp0001noppp
41202#N390#Urinary tract infection site not specified	Chapter XIV Diseases of the genitourinary system	PKD1	269146	48	10787	15	1.3e-08	7.7972	4.3652	13.9274	ptvp0001noppp
union#I898#Other specified noninfective disorders of lymphatic vessels and lymph nodes	Chapter IX Diseases of the circulatory system	PKD1	114583	13	175	4	1.34e-08	201.465	65.0512	623.939	ptvp0001noppp
42027#Source of end stage renal disease report	Chapter XIV Diseases of the genitourinary system	PKD1	288397	13654	1185	105	1.36e-08	1.8716	1.5318	2.2866	ptvolink2pcntvp0001
41202#I80#Phlebitis and thrombophlebitis	Chapter IX Diseases of the circulatory system	PROS1	245097	4750	4522	147	1.37e-08	1.6774	1.4197	1.9818	ptvolink2pcntvp0001
Union#Block C43-C44#C43-C44 Melanoma and other malignant neoplasms of skin	Chapter II Neoplasms	PKD1	217632	49	35456	32	1.43e-08	4.0085	2.5672	6.2592	ptvp0001noppp
20002#1111#asthma	Chapter X Diseases of the respiratory system	TNFRSF8	237030	7761	47305	1308	1.44e-08	0.8445	0.7958	0.8962	ptvolink2pcntvp0001
41202#I25#Chronic ischaemic heart disease	Chapter IX Diseases of the circulatory system	LPL	180221	6326	21617	934	1.46e-08	1.2309	1.1475	1.3203	ptvolink2pcntvp0001
union#N039#Chronic nephritic syndrome; Unspecified	Chapter XIV Diseases of the genitourinary system	PKD1	209142	32	893	6	1.48e-08	43.9128	18.3159	105.282	ptvp0001
Union#Block D60-D64#D60-D64 Aplastic and other anaemias	Chapter III Diseases of the blood and blood-forming organs and certain disorders involving the immune mechanism	ENG	360229	10	24732	11	1.49e-08	16.0218	6.8037	37.7292	ptvp0001
union#E87#Other disorders of fluid electrolyte and acid-base balance	Chapter IV Endocrine nutritional and metabolic diseases	PKD1	206129	193	20407	51	1.5e-08	2.6691	1.9598	3.6353	ptvolinkp0001
40001#Block F00-F09#F00-F09 Organic| including symptomatic| mental disorders	Chapter V Mental and behavioural disorders	GRN	299879	139	557	7	1.53e-08	27.1128	12.632	58.1937	ptvolinkp0001noppp
union#E780#Pure hypercholesterolaemia	Chapter IV Endocrine nutritional and metabolic diseases	ANGPTL4	172149	9765	55347	2774	1.56e-08	0.8836	0.8462	0.9226	ptvolink2pcntvp0001
41202#Block D60-D64#D60-D64 Aplastic and other anaemias	Chapter III Diseases of the blood and blood-forming organs and certain disorders involving the immune mechanism	PKD1	398253	103	9290	16	1.56e-08	6.6593	3.9311	11.2807	ptvp0001
Union#Block K50-K52#K50-K52 Noninfective enteritis and colitis	Chapter XI Diseases of the digestive system	PKD1	136732	21	23112	22	1.57e-08	6.1978	3.4078	11.2719	ptvp0001noppp
Union#Chapter XIX#Chapter XIX Injury| poisoning and certain other consequences of external causes	Chapter XIX Injury poisoning and certain other consequences of external causes	PKD1	241095	48	84008	53	1.59e-08	3.1689	2.1442	4.6832	ptvp0001noppp
union#E78#Disorders of lipoprotein metabolism and other lipidaemias	Chapter IV Endocrine nutritional and metabolic diseases	LPL	187183	201	100343	192	1.59e-08	1.7819	1.4619	2.1719	ptvolinkp0001
Union#Chapter VII#Chapter VII Diseases of the eye and adnexa	Chapter VIIÂ Diseases of the eye and adnexa	COL2A1	225094	1	68291	14	1.61e-08	46.1454	6.0677	350.938	ptvp0001noppp
41202#ChapterVII#Chapter VII Diseases of the eye and adnexa	Chapter VIIÂ Diseases of the eye and adnexa	COL2A1	297467	4	58414	14	1.63e-08	17.8234	5.8665	54.1502	ptvp0001noppp
union#K529#Noninfective gastroenteritis and colitis unspecified	Chapter XI Diseases of the digestive system	PKD1	147903	23	19733	20	1.65e-08	6.5176	3.5789	11.8691	ptvp0001
Union#Chapter IX#Chapter IX Diseases of the circulatory system	Chapter IX Diseases of the circulatory system	PKD1	128190	15	167891	80	1.66e-08	4.0722	2.3459	7.0689	ptvp0001noppp
union#N281#Cyst of kidney	Chapter XIV Diseases of the genitourinary system	PKD1	170719	26	3353	9	1.66e-08	17.6245	8.2524	37.6406	ptvp0001noppp
20002#1074#angina	Chapter IX Diseases of the circulatory system	PCSK9	165117	6953	13043	415	1.66e-08	0.7556	0.6833	0.8356	ptvolink2pcntvp0001
union#Z92#Personal history of medical treatment	Chapter XXI Factors influencing health status and contact with health services	PKD1	112761	15	61144	40	1.69e-08	4.9178	2.7166	8.9028	ptvp0001noppp
union#I80#Phlebitis and thrombophlebitis	Chapter IX Diseases of the circulatory system	PROS1	149527	222	14584	55	1.7e-08	2.5401	1.8899	3.4141	ptvolinkp0001noppp
union#D64#Other anaemias	Chapter III Diseases of the blood and blood-forming organs and certain disorders involving the immune mechanism	PKD1	325687	72	29014	27	1.72e-08	4.2094	2.7043	6.5522	ptvp0001
20002#1261#multiple sclerosis	Chapter VI Diseases of the nervous system	MICA	274909	7562	1443	81	1.73e-08	2.0407	1.6296	2.5555	ptvolink2pcntvp0001
41202#Block I20-I25#I20-I25 Ischaemic heart diseases	Chapter IX Diseases of the circulatory system	LPL	172515	6120	29002	1235	1.73e-08	1.2004	1.1278	1.2777	ptvolink2pcntvp0001noppp
131299#Source of report of I21 acute myocardial infarction	Chapter IX Diseases of the circulatory system	LPL	205387	7317	16702	747	1.73e-08	1.2554	1.1625	1.3558	ptvolink2pcntvp0001noppp
union#N19#Unspecified kidney failure	Chapter XIV Diseases of the genitourinary system	PKD1	192697	180	3028	17	1.73e-08	6.0103	3.6505	9.8955	ptvolinkp0001
Union#Chapter III#Chapter III Diseases of the blood and blood-forming organs and certain disorders involving the immune mechanism	Chapter III Diseases of the blood and blood-forming organs and certain disorders involving the immune mechanism	PKD1	315013	293	41429	82	1.73e-08	2.128	1.6655	2.719	ptvolinkp0001noppp
41202#N390#Urinary tract infection site not specified	Chapter XIV Diseases of the genitourinary system	PKD1	300264	56	12337	16	1.74e-08	6.9539	3.9884	12.1241	ptvp0001
41202#I25#Chronic ischaemic heart disease	Chapter IX Diseases of the circulatory system	SERPINA1	176775	9772	21564	987	1.75e-08	0.828	0.7744	0.8853	ptvolink2pcntvp0001
Union#Chapter VII#Chapter VII Diseases of the eye and adnexa	Chapter VIIÂ Diseases of the eye and adnexa	COL2A1	250766	1	76686	14	1.75e-08	45.7805	6.0198	348.162	ptvp0001
union#A09#Other gastroenteritis and colitis of infectious and unspecified origin	Chapter I Certain infectious and parasitic diseases	PKD1	269383	62	20622	23	1.76e-08	4.8459	3.0024	7.8215	ptvp0001
20002#1278#cataract	Chapter VIIÂ Diseases of the eye and adnexa	COL2A1	342237	7	5198	6	1.77e-08	56.4344	18.9592	167.984	ptvp0001noppp
union#Z139#Special screening examination unspecified	Chapter XXI Factors influencing health status and contact with health services	SPARC	129339	1778	4465	112	1.77e-08	1.8247	1.504	2.2137	ptvolink2pcntvp0001noppp
union#Z874#Personal history of diseases of the genitourinary system	Chapter XXI Factors influencing health status and contact with health services	PKD1	144873	23	14305	17	1.9e-08	7.4855	3.9982	14.0146	ptvp0001
union#E780#Pure hypercholesterolaemia	Chapter IV Endocrine nutritional and metabolic diseases	ANGPTL3	163052	684	51428	129	1.91e-08	0.5979	0.4953	0.7219	ptvolinkp0001noppp
union#Z877#Personal history of congenital malformations deformations and chromosomal abnormalities	Chapter XXI Factors influencing health status and contact with health services	PKD1	139072	125	652	9	1.92e-08	15.3576	7.7742	30.3386	ptvolinkp0001noppp
40001#ChapterV#Chapter V Mental and behavioural disorders	Chapter V Mental and behavioural disorders	GRN	298052	134	594	7	1.93e-08	26.2119	12.2075	56.2823	ptvolinkp0001noppp
union#H40#Glaucoma	Chapter VIIÂ Diseases of the eye and adnexa	COL2A1	226639	1	14264	7	1.94e-08	111.222	13.6827	904.087	ptvp0001noppp
130647#Source of report of D63 anaemia in chronic DCE	Chapter III Diseases of the blood and blood-forming organs and certain disorders involving the immune mechanism	PKD1	377005	410	1465	13	1.96e-08	8.1596	4.6864	14.2069	ptvolinkp0001
20002#1451#hereditary|genetic haematological disorder	Chapter III Diseases of the blood and blood-forming organs and certain disorders involving the immune mechanism	ENG	404375	22	433	4	1.97e-08	169.798	58.2695	494.796	ptvp0001
union#H40#Glaucoma	Chapter VIIÂ Diseases of the eye and adnexa	COL2A1	252505	1	15941	7	1.98e-08	110.88	13.6407	901.298	ptvp0001
union#I429#Cardiomyopathy unspecified	Chapter IX Diseases of the circulatory system	TTN	100021	3442	916	69	2.01e-08	2.1889	1.7098	2.8023	ptvolink2pcntvp0001noppp
union#D043#Carcinoma in situ: Skin of other and unspecified parts of face	Chapter II Neoplasms	PKD1	257842	61	636	6	2.01e-08	39.8766	17.1773	92.5721	ptvp0001
union#I50#Heart failure	Chapter IX Diseases of the circulatory system	TTN	98588	3457	12665	579	2.01e-08	1.3038	1.1916	1.4265	ptvolink2pcntvp0001noppp
union#E780#Pure hypercholesterolaemia	Chapter IV Endocrine nutritional and metabolic diseases	LPL	181732	182	58005	116	2.02e-08	1.9969	1.5818	2.521	ptvolinkp0001
Union#Block E15-E16#E15-E16 Other disorders of glucose regulation and pancreatic internal secretion	Chapter IV Endocrine nutritional and metabolic diseases	CFB	174682	4731	2496	120	2.03e-08	1.7751	1.4747	2.1368	ptvolink2pcntvp0001
union#G35#Multiple sclerosis	Chapter VI Diseases of the nervous system	CFB	193298	5333	2034	104	2.04e-08	1.8533	1.519	2.2611	ptvolink2pcntvp0001
union#C44#Other malignant neoplasms of skin	Chapter II Neoplasms	PKD1	210275	189	30273	65	2.04e-08	2.3888	1.8017	3.1673	ptvolinkp0001noppp
41202#Q27#Other congenital malformations of peripheral vascular system	Chapter XVII Congenital malformations deformations and chromosomal abnormalities	ENG	372514	16	101	3	2.04e-08	691.548	198.435	2410.05	ptvp0001noppp
130647#Source of report of D63 anaemia in chronic DCE	Chapter III Diseases of the blood and blood-forming organs and certain disorders involving the immune mechanism	PKD1	337434	356	1244	12	2.04e-08	9.1432	5.1298	16.2967	ptvolinkp0001noppp
union#H35#Other retinal disorders	Chapter VIIÂ Diseases of the eye and adnexa	CFI	232185	894	13647	100	2.09e-08	1.9031	1.5466	2.3417	ptvolink2pcntvp0001noppp
40011#5#(9590-9999) Hematologic (Leukemias Lymphomas and related disorders)	Chapter II Neoplasms	NOTCH1	330055	11	6273	7	2.09e-08	33.4824	12.9752	86.4008	ptvp0001
union#L91#Hypertrophic disorders of skin	Chapter XII Diseases of the skin and subcutaneous tissue	KEL	180314	529	4392	38	2.17e-08	2.9491	2.1191	4.1043	ptvolinkp0001
131167#Source of report of H26 other cataract	Chapter VIIÂ Diseases of the eye and adnexa	COL2A1	355576	7	38905	12	2.19e-08	15.6679	6.1681	39.7988	ptvp0001
Union#Block A30-A49#A30-A49 Other bacterial diseases	Chapter I Certain infectious and parasitic diseases	PKD1	220698	54	14900	20	2.21e-08	5.4859	3.2833	9.166	ptvp0001
union#E780#Pure hypercholesterolaemia	Chapter IV Endocrine nutritional and metabolic diseases	PCSK9	181604	310	58078	43	2.33e-08	0.4337	0.3152	0.5968	ptvp0001
Union#Block H30-H36#H30-H36 Disorders of choroid and retina	Chapter VIIÂ Diseases of the eye and adnexa	COL2A1	225884	1	14627	7	2.34e-08	108.101	13.2987	878.712	ptvp0001noppp
41202#Block N25-N29#N25-N29 Other disorders of kidney and ureter	Chapter XIV Diseases of the genitourinary system	PKD1	252710	232	894	10	2.34e-08	12.1842	6.4477	23.0245	ptvolinkp0001noppp
Union#Block G35-G37#G35-G37 Demyelinating diseases of the central nervous system	Chapter VI Diseases of the nervous system	CFB	197388	5521	1931	101	2.34e-08	1.87	1.5282	2.2882	ptvolink2pcntvp0001
41202#T82#Complications of cardiac and vascular prosthetic devices implants and grafts	Chapter XIX Injury poisoning and certain other consequences of external causes	PKD1	217145	232	2083	15	2.36e-08	6.7401	3.9913	11.3819	ptvolinkp0001noppp
131671#Source of report of K76 other diseases of liver	Chapter XI Diseases of the digestive system	PKD1	332081	86	10756	17	2.44e-08	6.103	3.6262	10.2715	ptvp0001noppp
Union#Block H30-H36#H30-H36 Disorders of choroid and retina	Chapter VIIÂ Diseases of the eye and adnexa	COL2A1	251643	1	16408	7	2.44e-08	107.356	13.2072	872.655	ptvp0001
41202#ChapterIII#Chapter III Diseases of the blood and blood-forming organs and certain disorders involving the immune mechanism	Chapter III Diseases of the blood and blood-forming organs and certain disorders involving the immune mechanism	PKD1	386393	101	21007	24	2.46e-08	4.3707	2.8	6.8226	ptvp0001
union#N179#Acute renal failure unspecified	Chapter XIV Diseases of the genitourinary system	PKD1	171844	156	15853	42	2.52e-08	2.9184	2.0749	4.1048	ptvolinkp0001noppp
130815#Source of report of E78 disorders of lipoprotein metabolism and other lipidaemias	Chapter IV Endocrine nutritional and metabolic diseases	ANGPTL3	236658	2082	99376	686	2.55e-08	0.7847	0.7196	0.8556	ptvolink2pcntvp0001
union#T81#Complications of procedures not elsewhere classified	Chapter XIX Injury poisoning and certain other consequences of external causes	PKD1	269390	58	20636	22	2.61e-08	4.9517	3.0306	8.0905	ptvp0001
Union#Block E70-E90#E70-E90 Metabolic disorders	Chapter IV Endocrine nutritional and metabolic diseases	PCSK9	172359	553	74122	144	2.61e-08	0.6055	0.504	0.7275	ptvolinkp0001noppp
union#E162#Hypoglycaemia unspecified	Chapter IV Endocrine nutritional and metabolic diseases	CFB	174048	4733	2373	115	2.9e-08	1.7821	1.4747	2.1536	ptvolink2pcntvp0001
40006#C44#Other malignant neoplasms of skin	Chapter II Neoplasms	PKD1	275492	67	30353	29	2.98e-08	3.9285	2.5407	6.0745	ptvp0001
union#R10#Abdominal and pelvic pain	Chapter XVIIIÂ Symptoms signs and abnormal clinical and laboratory findings not elsewhere classified	PKD1	120305	16	46830	32	3.01e-08	5.1379	2.8191	9.364	ptvp0001
union#C44#Other malignant neoplasms of skin	Chapter II Neoplasms	PKD1	210415	49	30309	29	3.01e-08	4.1087	2.5954	6.5044	ptvp0001noppp
union#I519#Heart disease unspecified	Chapter IX Diseases of the circulatory system	PCSK9	109877	4739	30493	1091	3.01e-08	0.8296	0.7758	0.8871	ptvolink2pcntvp0001
union#I219#Acute myocardial infarction unspecified	Chapter IX Diseases of the circulatory system	PCSK9	91386	3902	13326	431	3.04e-08	0.7575	0.6846	0.8381	ptvolink2pcntvp0001
union#Q446#Cystic disease of liver	Chapter XVII Congenital malformations deformations and chromosomal abnormalities	PKD1	318342	15234	99	22	3.11e-08	4.6437	2.9249	7.3727	ptvolink2pcntvp0001
union#N03#Chronic nephritic syndrome	Chapter XIV Diseases of the genitourinary system	PKD1	209142	32	1014	6	3.11e-08	38.6727	16.135	92.6914	ptvp0001
20002#1278#cataract	Chapter VIIÂ Diseases of the eye and adnexa	COL2A1	382416	8	5848	6	3.17e-08	49.0445	17.0115	141.396	ptvp0001
Union#Block G35-G37#G35-G37 Demyelinating diseases of the central nervous system	Chapter VI Diseases of the nervous system	MICA	197421	5488	1932	100	3.2e-08	1.862	1.5202	2.2806	ptvolink2pcntvp0001
130657#Source of report of D68 other coagulation defects	Chapter III Diseases of the blood and blood-forming organs and certain disorders involving the immune mechanism	PROS1	347835	29	1855	6	3.2e-08	38.7956	16.0879	93.5545	ptvp0001noppp
union#D685#Primary Thrombophilia	Chapter III Diseases of the blood and blood-forming organs and certain disorders involving the immune mechanism	SERPINC1	303578	3	355	3	3.23e-08	855.149	172.012	4251.35	ptvp0001
41202#D638#Anaemia in other chronic diseases classified elsewhere	Chapter III Diseases of the blood and blood-forming organs and certain disorders involving the immune mechanism	PKD1	340384	80	343	5	3.31e-08	62.0233	24.9734	154.04	ptvp0001
Union#Block Z80-Z99#Z80-Z99 Persons with potential health hazards related to family and personal history and certain conditions influencing health status	Chapter XXI Factors influencing health status and contact with health services	PKD1	135055	16	183550	83	3.32e-08	3.8169	2.235	6.5185	ptvp0001noppp
6150#4#High blood pressure	Chapter IX Diseases of the circulatory system	DBH	223229	5668	98479	2174	3.33e-08	0.8694	0.827	0.914	ptvolink2pcntvp0001noppp
union#K52#Other noninfective gastroenteritis and colitis	Chapter XI Diseases of the digestive system	PKD1	134456	21	21985	21	3.38e-08	6.1158	3.3396	11.2	ptvp0001noppp
union#Z858#Personal history of malignant neoplasms of other organs and systems	Chapter XXI Factors influencing health status and contact with health services	PKD1	120726	14	12189	14	3.45e-08	9.9045	4.7206	20.7809	ptvp0001noppp
130815#Source of report of E78 disorders of lipoprotein metabolism and other lipidaemias	Chapter IV Endocrine nutritional and metabolic diseases	LPL	213863	232	88775	170	3.49e-08	1.7652	1.4481	2.1518	ptvolinkp0001noppp
union#D649#Anaemia unspecified	Chapter III Diseases of the blood and blood-forming organs and certain disorders involving the immune mechanism	PKD1	353923	78	23024	23	3.57e-08	4.5327	2.8465	7.218	ptvp0001
union#H40#Glaucoma	Chapter VIIÂ Diseases of the eye and adnexa	ANGPTL7	247723	4783	15739	209	3.58e-08	0.6878	0.5982	0.7907	ptvolink2pcntvp0001
130815#Source of report of E78 disorders of lipoprotein metabolism and other lipidaemias	Chapter IV Endocrine nutritional and metabolic diseases	ANGPTL3	213635	460	88836	109	3.58e-08	0.5698	0.4624	0.7023	ptvp0001noppp
union#E875#Hyperkalaemia	Chapter IV Endocrine nutritional and metabolic diseases	PKD1	167104	159	3120	17	3.66e-08	5.7264	3.4684	9.4544	ptvolinkp0001
union#Q446#Cystic disease of liver	Chapter XVII Congenital malformations deformations and chromosomal abnormalities	PKD1	284986	13659	91	21	3.72e-08	4.8148	2.9949	7.7409	ptvolink2pcntvp0001noppp
union#R040#Epistaxis	Chapter XVIIIÂ Symptoms signs and abnormal clinical and laboratory findings not elsewhere classified	ENG	75111	2	4190	7	3.79e-08	62.7419	13.0296	302.123	ptvp0001
union#I80#Phlebitis and thrombophlebitis	Chapter IX Diseases of the circulatory system	PKD1	149731	18	14624	15	3.79e-08	8.5323	4.2992	16.9334	ptvp0001noppp
union#N17#Acute renal failure	Chapter XIV Diseases of the genitourinary system	PKD1	172010	161	15976	43	3.81e-08	2.8756	2.0532	4.0273	ptvolinkp0001noppp
41202#T82#Complications of cardiac and vascular prosthetic devices implants and grafts	Chapter XIX Injury poisoning and certain other consequences of external causes	PKD1	242137	270	2395	16	3.87e-08	5.9912	3.6124	9.9364	ptvolinkp0001
41202#Block G00-G09#G00-G09 Inflammatory diseases of the central nervous system	Chapter VI Diseases of the nervous system	ENG	340398	16	577	4	3.96e-08	147.486	49.1571	442.503	ptvp0001
Union#Block D60-D64#D60-D64 Aplastic and other anaemias	Chapter III Diseases of the blood and blood-forming organs and certain disorders involving the immune mechanism	PKD1	359879	360	24685	58	3.98e-08	2.3488	1.7794	3.1004	ptvolinkp0001
20002#1295#joint disorder	Chapter XIII Diseases of the musculoskeletal system and connective tissue	SNED1	232164	648	53144	230	4.01e-08	1.5506	1.3336	1.8028	ptvolink2pcntvp0001
41202#Block I20-I25#I20-I25 Ischaemic heart diseases	Chapter IX Diseases of the circulatory system	SERPINA1	188837	10398	32634	1545	4.05e-08	0.8598	0.814	0.9082	ptvolink2pcntvp0001
41202#I251#Atherosclerotic heart disease	Chapter IX Diseases of the circulatory system	SERPINA1	174204	9634	20128	921	4.17e-08	0.8274	0.7721	0.8866	ptvolink2pcntvp0001
130723#Source of report of E21 hyperparathyroidism and other disorders of parathyroid gland	Chapter IV Endocrine nutritional and metabolic diseases	PKD1	300403	87	2196	9	4.17e-08	14.1513	7.1151	28.1453	ptvp0001
40001#F03#Unspecified dementia	Chapter V Mental and behavioural disorders	GRN	311593	148	369	6	4.18e-08	34.2335	15.0386	77.9283	ptvolinkp0001noppp
union#I898#Other specified noninfective disorders of lymphatic vessels and lymph nodes	Chapter IX Diseases of the circulatory system	PKD1	127281	17	206	4	4.19e-08	145.381	48.5021	435.767	ptvp0001
union#N179#Acute renal failure unspecified	Chapter XIV Diseases of the genitourinary system	PKD1	190943	178	18223	46	4.23e-08	2.7078	1.9574	3.746	ptvolinkp0001
41202#N39#Other disorders of urinary system	Chapter XIV Diseases of the genitourinary system	PKD1	248089	45	18587	19	4.28e-08	5.6356	3.2958	9.6365	ptvp0001
union#Y841#Kidney dialysis	Chapter XX External causes of morbidity and mortality	PKD1	201686	200	177	6	4.31e-08	34.1841	14.9755	78.031	ptvolinkp0001noppp
union#Z951#Presence of aortocoronary bypass graft	Chapter XXI Factors influencing health status and contact with health services	PCSK9	80788	3375	6772	191	4.37e-08	0.6751	0.5823	0.7827	ptvolink2pcntvp0001
union#E104#Type 1 diabetes mellitus; With neurological complications	Chapter IV Endocrine nutritional and metabolic diseases	CFB	181393	4930	253	26	4.38e-08	3.7812	2.5228	5.6671	ptvolink2pcntvp0001
union#D75#Other diseases of blood and blood-forming organs	Chapter III Diseases of the blood and blood-forming organs and certain disorders involving the immune mechanism	ENG	326822	9	2457	5	4.4e-08	73.8982	24.7477	220.665	ptvp0001
union#D64#Other anaemias	Chapter III Diseases of the blood and blood-forming organs and certain disorders involving the immune mechanism	PKD1	292229	62	25480	24	4.47e-08	4.4396	2.771	7.1131	ptvp0001noppp
41202#Q44#Congenital malformations of gallbladder bile ducts and liver	Chapter XVII Congenital malformations deformations and chromosomal abnormalities	PKD1	277076	54	30	3	4.48e-08	513.104	152.023	1731.81	ptvp0001noppp
41202#T828#Other specified complications of cardiac and vascular prosthetic devices implants and grafts	Chapter XIX Injury poisoning and certain other consequences of external causes	PKD1	233856	265	1000	11	4.54e-08	9.7072	5.294	17.7994	ptvolinkp0001
union#K900#Coeliac disease	Chapter XI Diseases of the digestive system	CFB	113652	3077	4101	176	4.63e-08	1.5852	1.3575	1.851	ptvolink2pcntvp0001noppp
Union#Block K50-K52#K50-K52 Noninfective enteritis and colitis	Chapter XI Diseases of the digestive system	PKD1	151966	25	26062	23	4.63e-08	5.3645	3.0445	9.4522	ptvp0001
union#Z488#Other specified surgical follow-up care	Chapter XXI Factors influencing health status and contact with health services	PKD1	154549	23	1079	6	4.69e-08	37.3653	15.1842	91.9486	ptvp0001
131397#Source of report of I80 phlebitis and thrombophlebitis	Chapter IX Diseases of the circulatory system	PROC	351884	37	14367	13	4.73e-08	8.6055	4.5734	16.1925	ptvp0001noppp
union#D56#Thalassaemia	Chapter III Diseases of the blood and blood-forming organs and certain disorders involving the immune mechanism	CD36	359078	1161	206	9	4.88e-08	13.5124	6.9149	26.4047	ptvp0001
41202#D04#Carcinoma in situ of skin	Chapter II Neoplasms	PKD1	257551	67	1151	7	4.89e-08	23.3782	10.7092	51.0345	ptvp0001
41202#I50#Heart failure	Chapter IX Diseases of the circulatory system	TTN	202030	7027	3970	209	4.9e-08	1.5136	1.3144	1.743	ptvolink2pcntvp0001
130633#Source of report of D56 thalassaemia	Chapter III Diseases of the blood and blood-forming organs and certain disorders involving the immune mechanism	CD36	417814	1359	205	9	4.9e-08	13.4975	6.9092	26.3678	ptvp0001
union#E87#Other disorders of fluid electrolyte and acid-base balance	Chapter IV Endocrine nutritional and metabolic diseases	PKD1	185372	165	17833	44	5.03e-08	2.772	1.987	3.8669	ptvolinkp0001noppp
union#J459#Asthma unspecified	Chapter X Diseases of the respiratory system	TNFRSF8	137135	4535	33316	904	5.07e-08	0.8205	0.7632	0.8821	ptvolink2pcntvp0001noppp
union#Z922#Personal history of long-term (current) use of other medicaments	Chapter XXI Factors influencing health status and contact with health services	PKD1	107818	14	32195	25	5.1e-08	5.9802	3.1083	11.5056	ptvp0001noppp
union#I489#Atrial fibrillation and atrial flutter unspecified	Chapter IX Diseases of the circulatory system	TTN	112558	3980	18904	830	5.1e-08	1.2417	1.1504	1.3402	ptvolink2pcntvp0001
20002#1261#multiple sclerosis	Chapter VI Diseases of the nervous system	CFB	274842	7629	1444	80	5.11e-08	1.9959	1.5917	2.5027	ptvolink2pcntvp0001
6150#2#Angina	Chapter IX Diseases of the circulatory system	PCSK9	259440	10839	13099	419	5.13e-08	0.7656	0.6934	0.8454	ptvolink2pcntvp0001
42001#Source of myocardial infarction report	Chapter IX Diseases of the circulatory system	LPL	207240	7337	19694	856	5.37e-08	1.2277	1.1421	1.3197	ptvolink2pcntvp0001noppp
41202#I472#Ventricular tachycardia	Chapter IX Diseases of the circulatory system	TTN	176059	1973	767	29	5.37e-08	3.3739	2.3225	4.9013	ptvp0001
Union#Block C43-C44#C43-C44 Melanoma and other malignant neoplasms of skin	Chapter II Neoplasms	PKD1	242888	59	39738	34	5.51e-08	3.5223	2.3093	5.3724	ptvp0001
41202#ChapterVII#Chapter VII Diseases of the eye and adnexa	Chapter VIIÂ Diseases of the eye and adnexa	COL2A1	332146	5	65537	14	5.51e-08	14.1906	5.1111	39.3994	ptvp0001
Union#Block K80-K87#K80-K87 Disorders of gallbladder| biliary tract and pancreas	Chapter XI Diseases of the digestive system	SERPINA1	119599	6420	24439	1541	5.6e-08	1.1747	1.1093	1.2439	ptvolink2pcntvp0001noppp
union#N281#Cyst of kidney	Chapter XIV Diseases of the genitourinary system	PKD1	170589	156	3345	17	5.61e-08	5.5575	3.3648	9.179	ptvolinkp0001noppp
20002#1065#hypertension	Chapter IX Diseases of the circulatory system	HRC	153807	4628	96356	3290	5.66e-08	1.1347	1.0844	1.1875	ptvolink2pcntvp0001noppp
union#N17#Acute renal failure	Chapter XIV Diseases of the genitourinary system	PKD1	191132	183	18367	47	5.69e-08	2.6726	1.9391	3.6838	ptvolinkp0001
41202#G06#Intracranial and intraspinal abscess and granuloma	Chapter VI Diseases of the nervous system	ENG	268397	13	124	3	5.76e-08	499.498	140.599	1774.53	ptvp0001
131043#Source of report of G35 multiple sclerosis	Chapter VI Diseases of the nervous system	CFB	303819	8546	2034	104	5.81e-08	1.8178	1.4909	2.2162	ptvolink2pcntvp0001
union#A419#Sepsis unspecified	Chapter I Certain infectious and parasitic diseases	PKD1	200576	40	9184	14	5.91e-08	7.6439	4.1575	14.054	ptvp0001noppp
union#E78#Disorders of lipoprotein metabolism and other lipidaemias	Chapter IV Endocrine nutritional and metabolic diseases	LPL	168376	180	89189	171	5.95e-08	1.7935	1.4545	2.2114	ptvolinkp0001noppp
union#R945#Abnormal results of liver function studies	Chapter XVIIIÂ Symptoms signs and abnormal clinical and laboratory findings not elsewhere classified	SERPINA1	83269	4606	7321	528	5.99e-08	1.3038	1.1878	1.4312	ptvolink2pcntvp0001
Union#Chapter IX#Chapter IX Diseases of the circulatory system	Chapter IX Diseases of the circulatory system	PKD1	142402	20	188617	90	5.99e-08	3.3974	2.0927	5.5156	ptvp0001
131397#Source of report of I80 phlebitis and thrombophlebitis	Chapter IX Diseases of the circulatory system	PROS1	351378	543	14327	53	6.01e-08	2.3938	1.8046	3.1755	ptvolinkp0001noppp
131297#Source of report of I20 angina pectoris	Chapter IX Diseases of the circulatory system	SERPINA1	254081	14231	29261	1407	6.07e-08	0.8585	0.8117	0.908	ptvolink2pcntvp0001
union#I251#Atherosclerotic heart disease	Chapter IX Diseases of the circulatory system	LPL	97310	3364	29563	1231	6.3e-08	1.2045	1.1269	1.2874	ptvolink2pcntvp0001
Union#Chapter III#Chapter III Diseases of the blood and blood-forming organs and certain disorders involving the immune mechanism	Chapter III Diseases of the blood and blood-forming organs and certain disorders involving the immune mechanism	ENG	351396	10	47066	14	6.31e-08	10.4524	4.6425	23.5331	ptvp0001
41202#R50#Fever of other and unknown origin	Chapter XVIIIÂ Symptoms signs and abnormal clinical and laboratory findings not elsewhere classified	PKD1	205036	42	2221	8	6.34e-08	17.5842	8.2462	37.4963	ptvp0001noppp
union#I269#Pulmonary embolism without mention of acute cor pulmonale	Chapter IX Diseases of the circulatory system	PROS1	124004	5	6960	8	6.46e-08	28.5067	9.3232	87.1622	ptvp0001noppp
Union#Block E20-E35#E20-E35 Disorders of other endocrine glands	Chapter IV Endocrine nutritional and metabolic diseases	PKD1	194329	35	4586	10	6.53e-08	12.107	5.9917	24.4636	ptvp0001noppp
20002#1074#angina	Chapter IX Diseases of the circulatory system	PCSK9	148124	6248	11458	363	6.61e-08	0.7511	0.6745	0.8363	ptvolink2pcntvp0001noppp
Union#Block I20-I25#I20-I25 Ischaemic heart diseases	Chapter IX Diseases of the circulatory system	TTN	99407	1098	43285	630	6.64e-08	1.3177	1.194	1.4543	ptvp0001noppp
Union#Chapter III#Chapter III Diseases of the blood and blood-forming organs and certain disorders involving the immune mechanism	Chapter III Diseases of the blood and blood-forming organs and certain disorders involving the immune mechanism	PKD1	351061	345	46989	91	6.65e-08	1.9706	1.5639	2.4832	ptvolinkp0001
union#D68#Other coagulation defects	Chapter III Diseases of the blood and blood-forming organs and certain disorders involving the immune mechanism	PROS1	296033	23	2201	6	6.69e-08	35.0868	14.2727	86.2541	ptvp0001noppp
union#E103#Type 1 diabetes mellitus; With ophthalmic complications	Chapter IV Endocrine nutritional and metabolic diseases	MICA	180515	4861	699	47	6.87e-08	2.4969	1.8559	3.3595	ptvolink2pcntvp0001
union#I519#Heart disease unspecified	Chapter IX Diseases of the circulatory system	TTN	101872	1154	27372	425	6.89e-08	1.3707	1.2254	1.5331	ptvp0001noppp
union#I780#Hereditary haemorrhagic telangiectasia	Chapter IX Diseases of the circulatory system	ENG	158659	5656	95	18	6.9e-08	5.315	3.2091	8.8029	ptvolink2pcntvp0001noppp
union#Z92#Personal history of medical treatment	Chapter XXI Factors influencing health status and contact with health services	TTN	123912	1407	68102	972	6.92e-08	1.257	1.1577	1.3648	ptvp0001
Union#Block R10-R19#R10-R19 Symptoms and signs involving the digestive system and abdomen	Chapter XVIIIÂ Symptoms signs and abnormal clinical and laboratory findings not elsewhere classified	PKD1	111579	16	89646	53	6.93e-08	4.1229	2.357	7.2119	ptvp0001
41202#A09#Other gastroenteritis and colitis of infectious and unspecified origin	Chapter I Certain infectious and parasitic diseases	PKD1	353645	86	8224	14	6.98e-08	7.0003	3.9775	12.3201	ptvp0001
union#Z92#Personal history of medical treatment	Chapter XXI Factors influencing health status and contact with health services	TTN	111525	1251	60322	862	7e-08	1.2739	1.1674	1.3902	ptvp0001noppp
41202#I26#Pulmonary embolism	Chapter IX Diseases of the circulatory system	PROS1	230079	13	4622	7	7.15e-08	26.8041	10.6892	67.2139	ptvp0001noppp
130815#Source of report of E78 disorders of lipoprotein metabolism and other lipidaemias	Chapter IV Endocrine nutritional and metabolic diseases	ANGPTL4	202647	11448	84612	4333	7.15e-08	0.9065	0.8746	0.9396	ptvolink2pcntvp0001noppp
Union#Block E70-E90#E70-E90 Metabolic disorders	Chapter IV Endocrine nutritional and metabolic diseases	PKD1	172881	31	74220	46	7.21e-08	3.4564	2.1917	5.4508	ptvp0001noppp
union#A09#Other gastroenteritis and colitis of infectious and unspecified origin	Chapter I Certain infectious and parasitic diseases	PKD1	242475	52	18295	20	7.32e-08	5.0975	3.043	8.5394	ptvp0001noppp
41202#R04#Haemorrhage from respiratory passages	Chapter XVIIIÂ Symptoms signs and abnormal clinical and laboratory findings not elsewhere classified	ACVRL1	184723	5	4477	6	7.35e-08	49.5125	15.1049	162.298	ptvp0001noppp
41202#I21#Acute myocardial infarction	Chapter IX Diseases of the circulatory system	PCSK9	178425	7611	11898	385	7.41e-08	0.7586	0.6836	0.8418	ptvolink2pcntvp0001
41202#A09#Other gastroenteritis and colitis of infectious and unspecified origin	Chapter I Certain infectious and parasitic diseases	PKD1	316796	73	7316	13	7.44e-08	7.7113	4.2725	13.9178	ptvp0001noppp
union#H539#Visual disturbance unspecified	Chapter VIIÂ Diseases of the eye and adnexa	HSPG2	207739	238	613	9	7.63e-08	12.8151	6.5558	25.0507	ptvp0001noppp
Union#Block E70-E90#E70-E90 Metabolic disorders	Chapter IV Endocrine nutritional and metabolic diseases	LPL	185825	6453	80676	3158	7.64e-08	1.1272	1.0794	1.1772	ptvolink2pcntvp0001
6150#2#Angina	Chapter IX Diseases of the circulatory system	PCSK9	232284	9706	11510	363	7.65e-08	0.7548	0.6786	0.8395	ptvolink2pcntvp0001noppp
union#A41#Other sepsis	Chapter I Certain infectious and parasitic diseases	PKD1	198882	43	11557	16	7.81e-08	6.4033	3.6058	11.3712	ptvp0001noppp
union#I251#Atherosclerotic heart disease	Chapter IX Diseases of the circulatory system	LPL	87604	3035	26186	1103	7.88e-08	1.2158	1.1333	1.3043	ptvolink2pcntvp0001noppp
union#E780#Pure hypercholesterolaemia	Chapter IV Endocrine nutritional and metabolic diseases	LPL	163573	163	51454	103	7.91e-08	2.0088	1.5693	2.5714	ptvolinkp0001noppp
Union#Block C81-C96#C81-C96 Malignant neoplasms| stated or presumed to be primary| of lymphoid| haematopoietic and related tissue	Chapter II Neoplasms	NOTCH1	195538	7	6287	7	8.09e-08	31.102	10.9059	88.6979	ptvp0001noppp
union#N390#Urinary tract infection site not specified	Chapter XIV Diseases of the genitourinary system	PKD1	146532	22	22534	20	8.26e-08	5.9116	3.2258	10.8333	ptvp0001noppp
41202#R04#Haemorrhage from respiratory passages	Chapter XVIIIÂ Symptoms signs and abnormal clinical and laboratory findings not elsewhere classified	ACVRL1	205668	5	5090	6	8.29e-08	48.4875	14.7928	158.931	ptvp0001
40006#C44#Other malignant neoplasms of skin	Chapter II Neoplasms	PKD1	246576	236	27046	60	8.3e-08	2.3179	1.7454	3.0781	ptvolinkp0001noppp
union#D56#Thalassaemia	Chapter III Diseases of the blood and blood-forming organs and certain disorders involving the immune mechanism	CD36	321966	1243	184	9	8.52e-08	12.6696	6.4739	24.795	ptvolinkp0001noppp
130633#Source of report of D56 thalassaemia	Chapter III Diseases of the blood and blood-forming organs and certain disorders involving the immune mechanism	CD36	373696	1452	183	9	8.56e-08	12.6574	6.4692	24.7649	ptvolinkp0001noppp
131187#Source of report of H40 glaucoma	Chapter VIIÂ Diseases of the eye and adnexa	ANGPTL7	367791	7015	15716	209	8.58e-08	0.6972	0.6071	0.8008	ptvolink2pcntvp0001
Union#Block E70-E90#E70-E90 Metabolic disorders	Chapter IV Endocrine nutritional and metabolic diseases	PKD1	192241	37	83783	51	8.61e-08	3.1627	2.0711	4.8296	ptvp0001
union#Z877#Personal history of congenital malformations deformations and chromosomal abnormalities	Chapter XXI Factors influencing health status and contact with health services	PKD1	154427	145	752	9	8.73e-08	12.7462	6.4761	25.0867	ptvolinkp0001
20002#1068#venous thromboembolic disease	Chapter IX Diseases of the circulatory system	SERPINC1	187265	1	9553	6	8.79e-08	117.617	14.1581	977.082	ptvp0001noppp
41202#Q44#Congenital malformations of gallbladder bile ducts and liver	Chapter XVII Congenital malformations deformations and chromosomal abnormalities	PKD1	309105	307	36	4	8.89e-08	111.873	39.5794	316.214	ptvolinkp0001
Union#Block H40-H42#H40-H42 Glaucoma	Chapter VIIÂ Diseases of the eye and adnexa	EFNA4	256889	176	10967	27	9e-08	3.5934	2.3954	5.3906	ptvolinkp0001
41202#ChapterVII#Chapter VII Diseases of the eye and adnexa	Chapter VIIÂ Diseases of the eye and adnexa	CASP7	329937	2214	64986	565	9.17e-08	1.2956	1.1809	1.4216	ptvolink2pcntvp0001
union#D64#Other anaemias	Chapter III Diseases of the blood and blood-forming organs and certain disorders involving the immune mechanism	ENG	325750	9	29030	11	9.2e-08	13.7147	5.6827	33.0991	ptvp0001
41202#Block D60-D64#D60-D64 Aplastic and other anaemias	Chapter III Diseases of the blood and blood-forming organs and certain disorders involving the immune mechanism	PKD1	356708	90	8144	14	9.28e-08	6.8133	3.8781	11.9701	ptvp0001noppp
union#I82#Other venous embolism and thrombosis	Chapter IX Diseases of the circulatory system	PROC	158020	14	10337	11	9.33e-08	12.0111	5.4514	26.464	ptvp0001noppp
union#K52#Other noninfective gastroenteritis and colitis	Chapter XI Diseases of the digestive system	PKD1	149424	25	24842	22	9.47e-08	5.2932	2.9841	9.389	ptvp0001
union#Z951#Presence of aortocoronary bypass graft	Chapter XXI Factors influencing health status and contact with health services	PCSK9	72759	3020	5969	164	9.57e-08	0.6619	0.5644	0.7763	ptvolink2pcntvp0001noppp
132031#Source of report of N17 acute renal failure	Chapter XIV Diseases of the genitourinary system	PKD1	264179	267	15976	43	9.66e-08	2.6631	1.929	3.6765	ptvolinkp0001noppp
41202#I25#Chronic ischaemic heart disease	Chapter IX Diseases of the circulatory system	LPL	161619	5691	19162	830	9.74e-08	1.2301	1.142	1.325	ptvolink2pcntvp0001noppp
6150#1#Heart attack	Chapter IX Diseases of the circulatory system	LPL	221167	7863	9358	439	9.79e-08	1.3195	1.1959	1.4558	ptvolink2pcntvp0001
Union#Chapter IV#Chapter IV Endocrine| nutritional and metabolic diseases	Chapter IV Endocrine nutritional and metabolic diseases	PKD1	216956	41	130145	69	9.93e-08	2.8055	1.906	4.1294	ptvp0001
131397#Source of report of I80 phlebitis and thrombophlebitis	Chapter IX Diseases of the circulatory system	SERPINC1	393159	5	16164	7	9.97e-08	34.0524	10.8063	107.304	ptvp0001
20002#1079#cardiomyopathy	Chapter IX Diseases of the circulatory system	TTN	145248	5135	321	34	1.02e-07	2.996	2.1016	4.2711	ptvolink2pcntvp0001noppp
41202#I47#Paroxysmal tachycardia	Chapter IX Diseases of the circulatory system	TTN	259641	2929	3090	71	1.02e-07	2.0368	1.6053	2.5843	ptvp0001
41202#N18#Chronic kidney disease	Chapter XIV Diseases of the genitourinary system	PKD1	214110	10037	895	82	1.02e-07	1.9544	1.5575	2.4526	ptvolink2pcntvp0001noppp
union#N281#Cyst of kidney	Chapter XIV Diseases of the genitourinary system	PKD1	189579	179	3816	18	1.03e-07	4.9958	3.0737	8.1197	ptvolinkp0001
Union#Block I70-I79#I70-I79 Diseases of arteries| arterioles and capillaries	Chapter IX Diseases of the circulatory system	PKD1	109023	14	13901	15	1.03e-07	8.403	4.0553	17.4121	ptvp0001noppp
Union#Block Z80-Z99#Z80-Z99 Persons with potential health hazards related to family and personal history and certain conditions influencing health status	Chapter XXI Factors influencing health status and contact with health services	PKD1	149998	21	206023	93	1.04e-07	3.2243	2.008	5.1774	ptvp0001
6150#4#High blood pressure	Chapter IX Diseases of the circulatory system	HRC	222119	6778	97321	3332	1.04e-07	1.122	1.0757	1.1703	ptvolink2pcntvp0001noppp
6152#5#Blood clot in the leg (DVT)	Chapter IX Diseases of the circulatory system	SERPINC1	375025	6	8610	6	1.05e-07	43.5569	14.0449	135.081	ptvp0001
131299#Source of report of I21 acute myocardial infarction	Chapter IX Diseases of the circulatory system	LPL	229210	8185	18953	829	1.06e-07	1.2249	1.1387	1.3176	ptvolink2pcntvp0001
union#A41#Other sepsis	Chapter I Certain infectious and parasitic diseases	PKD1	221024	49	13234	17	1.06e-07	5.7943	3.3364	10.0629	ptvp0001
Union#Block F00-F09#F00-F09 Organic| including symptomatic| mental disorders	Chapter V Mental and behavioural disorders	GRN	213480	97	10311	21	1.08e-07	4.4823	2.7954	7.1872	ptvolinkp0001
41202#I509#Heart failure unspecified	Chapter IX Diseases of the circulatory system	TTN	184610	2049	850	30	1.09e-07	3.1799	2.2037	4.5885	ptvp0001noppp
union#D73#Diseases of spleen	Chapter III Diseases of the blood and blood-forming organs and certain disorders involving the immune mechanism	SLC4A1	277253	9	986	4	1.11e-07	124.973	38.4219	406.495	ptvp0001noppp
union#Z858#Personal history of malignant neoplasms of other organs and systems	Chapter XXI Factors influencing health status and contact with health services	PKD1	134081	19	13745	15	1.12e-07	7.7012	3.9125	15.1588	ptvp0001
20002#1473#high cholesterol	Chapter XVIIIÂ Symptoms signs and abnormal clinical and laboratory findings not elsewhere classified	ANGPTL3	180733	372	45765	43	1.13e-07	0.4565	0.3329	0.626	ptvp0001noppp
Union#Chapter IV#Chapter IV Endocrine| nutritional and metabolic diseases	Chapter IV Endocrine nutritional and metabolic diseases	LPL	209741	7256	125415	4799	1.13e-07	1.1061	1.0658	1.1479	ptvolink2pcntvp0001
union#Z874#Personal history of diseases of the genitourinary system	Chapter XXI Factors influencing health status and contact with health services	PKD1	130464	17	12680	14	1.13e-07	8.4733	4.1758	17.1934	ptvp0001noppp
union#E16#Other disorders of pancreatic internal secretion	Chapter IV Endocrine nutritional and metabolic diseases	CFB	184129	5011	3564	155	1.14e-07	1.5981	1.3574	1.8814	ptvolink2pcntvp0001
6152#5#Blood clot in the leg (DVT)	Chapter IX Diseases of the circulatory system	PROC	335664	39	7659	10	1.14e-07	11.2375	5.6077	22.519	ptvp0001noppp
41202#A099#Gastroenteritis and colitis of unspecified origin	Chapter I Certain infectious and parasitic diseases	PKD1	314514	68	6723	12	1.15e-07	8.2556	4.467	15.2575	ptvp0001noppp
41202#I780#Hereditary haemorrhagic telangiectasia	Chapter IX Diseases of the circulatory system	ENG	311108	11208	56	14	1.17e-07	6.9394	3.8623	12.4682	ptvolink2pcntvp0001
41202#I780#Hereditary haemorrhagic telangiectasia	Chapter IX Diseases of the circulatory system	ENG	279153	10036	47	13	1.19e-07	7.6936	4.1614	14.2237	ptvolink2pcntvp0001noppp
130649#Source of report of D64 other anaemias	Chapter III Diseases of the blood and blood-forming organs and certain disorders involving the immune mechanism	PKD1	372386	97	26389	26	1.2e-07	3.7824	2.4531	5.8322	ptvp0001
union#E211#Secondary hyperparathyroidism not elsewhere classified	Chapter IV Endocrine nutritional and metabolic diseases	PKD1	182034	153	125	5	1.2e-07	47.5906	19.1977	117.976	ptvolinkp0001noppp
union#A419#Sepsis unspecified	Chapter I Certain infectious and parasitic diseases	PKD1	222713	49	10485	15	1.22e-07	6.5024	3.6454	11.5984	ptvp0001
union#D73#Diseases of spleen	Chapter III Diseases of the blood and blood-forming organs and certain disorders involving the immune mechanism	SLC4A1	309078	9	1129	4	1.23e-07	121.672	37.4149	395.675	ptvp0001
130829#Source of report of E87 other disorders of fluid electrolyte and acid base balance	Chapter IV Endocrine nutritional and metabolic diseases	PKD1	352405	367	20407	51	1.24e-07	2.3998	1.7898	3.2175	ptvolinkp0001
Union#Block I70-I79#I70-I79 Diseases of arteries| arterioles and capillaries	Chapter IX Diseases of the circulatory system	PKD1	121178	19	15950	17	1.25e-07	6.7976	3.5326	13.0806	ptvp0001
132035#Source of report of N19 unspecified renal failure	Chapter XIV Diseases of the genitourinary system	PKD1	279801	282	2533	15	1.25e-07	5.8757	3.4903	9.8912	ptvolinkp0001noppp
41202#N28#Other disorders of kidney and ureter not elsewhere classified	Chapter XIV Diseases of the genitourinary system	PKD1	251903	227	828	9	1.25e-07	12.062	6.1744	23.5636	ptvolinkp0001noppp
42001#Source of myocardial infarction report	Chapter IX Diseases of the circulatory system	LPL	231393	8194	22329	955	1.26e-07	1.2078	1.1279	1.2933	ptvolink2pcntvp0001
union#R040#Epistaxis	Chapter XVIIIÂ Symptoms signs and abnormal clinical and laboratory findings not elsewhere classified	ENG	67625	1	3675	6	1.26e-07	110.408	13.2883	917.347	ptvp0001noppp
41202#A099#Gastroenteritis and colitis of unspecified origin	Chapter I Certain infectious and parasitic diseases	PKD1	351061	83	7550	13	1.27e-07	7.2828	4.057	13.0736	ptvp0001
union#F03#Unspecified dementia	Chapter V Mental and behavioural disorders	GRN	221865	58	3573	10	1.27e-07	10.706	5.4678	20.9625	ptvp0001
130657#Source of report of D68 other coagulation defects	Chapter III Diseases of the blood and blood-forming organs and certain disorders involving the immune mechanism	PROC	347511	353	1848	13	1.28e-07	6.9252	3.974	12.0683	ptvolink2pcntvp0001noppp
130657#Source of report of D68 other coagulation defects	Chapter III Diseases of the blood and blood-forming organs and certain disorders involving the immune mechanism	PROC	347511	353	1848	13	1.28e-07	6.9252	3.974	12.0683	ptvolinkp0001noppp
union#D638#Anaemia in other chronic diseases classified elsewhere	Chapter III Diseases of the blood and blood-forming organs and certain disorders involving the immune mechanism	UMOD	282137	665	538	11	1.28e-07	8.6746	4.7521	15.8347	ptvolink2pcntvp0001noppp
union#D638#Anaemia in other chronic diseases classified elsewhere	Chapter III Diseases of the blood and blood-forming organs and certain disorders involving the immune mechanism	UMOD	282137	665	538	11	1.28e-07	8.6746	4.7521	15.8347	ptvolinkp0001noppp
Union#Block F00-F09#F00-F09 Organic| including symptomatic| mental disorders	Chapter V Mental and behavioural disorders	GRN	191656	85	8789	19	1.31e-07	4.8744	2.9629	8.0191	ptvolinkp0001noppp
20002#1453#psoriasis	Chapter XII Diseases of the skin and subcutaneous tissue	CFB	323360	9138	4728	76	1.32e-07	0.5688	0.453	0.7142	ptvolink2pcntvp0001
union#R34#Anuria and oliguria	Chapter XVIIIÂ Symptoms signs and abnormal clinical and laboratory findings not elsewhere classified	EPPK1	63148	4200	210	39	1.33e-07	2.7923	1.9811	3.9355	ptvolink2pcntvp0001noppp
union#I80#Phlebitis and thrombophlebitis	Chapter IX Diseases of the circulatory system	PROC	149735	14	14626	13	1.33e-07	9.5063	4.4676	20.2281	ptvp0001noppp
union#E780#Pure hypercholesterolaemia	Chapter IV Endocrine nutritional and metabolic diseases	PCSK9	163453	283	51518	39	1.33e-07	0.4372	0.3128	0.6112	ptvp0001noppp
union#C449#Malignant neoplasm: Malignant neoplasm of skin unspecified	Chapter II Neoplasms	PKD1	217704	45	17663	19	1.37e-07	5.2041	3.0434	8.8987	ptvp0001noppp
41202#K43#Ventral hernia	Chapter XI Diseases of the digestive system	PKD1	194495	36	3709	9	1.37e-07	13.1097	6.3103	27.2355	ptvp0001noppp
41202#D680#Von Willebrand disease	Chapter III Diseases of the blood and blood-forming organs and certain disorders involving the immune mechanism	VWF	353143	3655	32	7	1.38e-07	21.1354	9.3229	47.9152	ptvolink2pcntvp0001noppp
union#R00#Abnormalities of heart beat	Chapter XVIIIÂ Symptoms signs and abnormal clinical and laboratory findings not elsewhere classified	PKD1	79944	6	15601	14	1.39e-07	11.9567	4.594	31.1192	ptvp0001noppp
130657#Source of report of D68 other coagulation defects	Chapter III Diseases of the blood and blood-forming organs and certain disorders involving the immune mechanism	PROC	388131	398	2179	14	1.39e-07	6.2656	3.671	10.6943	ptvolink2pcntvp0001
130657#Source of report of D68 other coagulation defects	Chapter III Diseases of the blood and blood-forming organs and certain disorders involving the immune mechanism	PROC	388131	398	2179	14	1.39e-07	6.2656	3.671	10.6943	ptvolinkp0001
union#Z87#Personal history of other diseases and conditions	Chapter XXI Factors influencing health status and contact with health services	PKD1	129186	15	46767	28	1.4e-07	5.1564	2.7538	9.6549	ptvp0001noppp
union#Z824#Family history of ischaemic heart disease and other diseases of the circulatory system	Chapter XXI Factors influencing health status and contact with health services	TTN	123859	1394	21027	331	1.41e-07	1.3987	1.2396	1.5781	ptvp0001
41202#N19#Unspecified kidney failure	Chapter XIV Diseases of the genitourinary system	PKD1	223349	43	210	4	1.41e-07	98.9364	35.1988	278.089	ptvp0001noppp
130723#Source of report of E21 hyperparathyroidism and other disorders of parathyroid gland	Chapter IV Endocrine nutritional and metabolic diseases	PKD1	269004	74	1914	8	1.41e-07	15.1941	7.316	31.5557	ptvp0001noppp
20002#1094#deep venous thrombosis (dvt)	Chapter IX Diseases of the circulatory system	PROC	239380	28	7479	10	1.42e-07	11.4311	5.5506	23.5412	ptvp0001noppp
union#I258#Other forms of chronic ischaemic heart disease	Chapter IX Diseases of the circulatory system	PCSK9	91542	3950	7688	235	1.44e-07	0.7084	0.6198	0.8097	ptvolink2pcntvp0001
union#N390#Urinary tract infection site not specified	Chapter XIV Diseases of the genitourinary system	PKD1	162821	25	25690	21	1.45e-07	5.3238	2.9799	9.5116	ptvp0001
union#I35#Nonrheumatic aortic valve disorders	Chapter IX Diseases of the circulatory system	PKD1	119525	17	7069	11	1.46e-07	10.9407	5.1227	23.3663	ptvp0001
130815#Source of report of E78 disorders of lipoprotein metabolism and other lipidaemias	Chapter IV Endocrine nutritional and metabolic diseases	ANGPTL3	212242	1853	88340	605	1.5e-07	0.7844	0.7154	0.8601	ptvolink2pcntvp0001noppp
41202#ChapterIX#Chapter IX Diseases of the circulatory system	Chapter IX Diseases of the circulatory system	PKD1	243585	51	97014	57	1.5e-07	2.8062	1.9232	4.0947	ptvp0001
union#E780#Pure hypercholesterolaemia	Chapter IV Endocrine nutritional and metabolic diseases	LPL	158323	5413	49601	1956	1.51e-07	1.1534	1.0942	1.2158	ptvolink2pcntvp0001noppp
40001#I42#Cardiomyopathy	Chapter IX Diseases of the circulatory system	TTN	236036	2789	131	12	1.52e-07	7.7525	4.2874	14.0179	ptvp0001
union#K768#Other specified diseases of liver	Chapter XI Diseases of the digestive system	PKD1	159321	162	2510	15	1.54e-07	5.8773	3.4578	9.9896	ptvolinkp0001
Union#Block C81-C96#C81-C96 Malignant neoplasms| stated or presumed to be primary| of lymphoid| haematopoietic and related tissue	Chapter II Neoplasms	NOTCH1	218168	8	7071	7	1.55e-07	26.9972	9.787	74.4706	ptvp0001
union#Z538#Procedure not carried out for other reasons	Chapter XXI Factors influencing health status and contact with health services	PKD1	126557	14	21174	17	1.59e-07	7.2578	3.5771	14.7257	ptvp0001noppp
40001#ChapterXVII#Chapter XVII Congenital malformations| deformations and chromosomal abnormalities	Chapter XVII Congenital malformations deformations and chromosomal abnormalities	PKD1	375128	104	33	3	1.6e-07	327.909	99.0162	1085.93	ptvp0001noppp
union#I471#Supraventricular tachycardia	Chapter IX Diseases of the circulatory system	TTN	134948	1533	3578	79	1.61e-07	1.9436	1.5465	2.4427	ptvp0001noppp
union#Z88#Personal history of allergy to drugs medicaments and biological substances	Chapter XXI Factors influencing health status and contact with health services	PKD1	128101	20	51091	34	1.63e-07	4.2624	2.4533	7.4058	ptvp0001
40011#8070#Squamous cell carcinoma	Chapter II Neoplasms	PKD1	368985	98	9436	15	1.63e-07	5.9853	3.4747	10.31	ptvp0001
union#R94#Abnormal results of function studies	Chapter XVIIIÂ Symptoms signs and abnormal clinical and laboratory findings not elsewhere classified	PKD1	78562	10	8383	12	1.66e-07	11.2459	4.8573	26.0372	ptvp0001noppp
union#I489#Atrial fibrillation and atrial flutter unspecified	Chapter IX Diseases of the circulatory system	TTN	101338	3578	16728	737	1.66e-07	1.2478	1.1508	1.353	ptvolink2pcntvp0001noppp
union#D649#Anaemia unspecified	Chapter III Diseases of the blood and blood-forming organs and certain disorders involving the immune mechanism	PKD1	317512	67	20212	20	1.66e-07	4.6893	2.8453	7.7284	ptvp0001noppp
union#I269#Pulmonary embolism without mention of acute cor pulmonale	Chapter IX Diseases of the circulatory system	PROS1	137793	6	7898	8	1.67e-07	23.2621	8.0693	67.0601	ptvp0001
41202#I26#Pulmonary embolism	Chapter IX Diseases of the circulatory system	PROS1	256486	15	5254	7	1.73e-07	22.7814	9.2847	55.8979	ptvp0001
41202#Block R80-R82#R80-R82 Abnormal findings on examination of urine| without diagnosis	Chapter XVIIIÂ Symptoms signs and abnormal clinical and laboratory findings not elsewhere classified	PKD1	161594	34	200	4	1.75e-07	95.0553	33.4207	270.357	ptvp0001noppp
41202#K746#Other and unspecified cirrhosis of liver	Chapter XI Diseases of the digestive system	SERPINA1	150204	8208	337	46	1.78e-07	2.4979	1.8341	3.4019	ptvolink2pcntvp0001
union#E78#Disorders of lipoprotein metabolism and other lipidaemias	Chapter IV Endocrine nutritional and metabolic diseases	ANGPTL3	168197	359	89250	110	1.78e-07	0.5774	0.4663	0.7151	ptvp0001noppp
union#Y838#Other surgical procedures	Chapter XX External causes of morbidity and mortality	PKD1	249719	52	7129	12	1.81e-07	8.0835	4.3132	15.1496	ptvp0001noppp
union#M43#Other deforming dorsopathies	Chapter XIII Diseases of the musculoskeletal system and connective tissue	GPR37	99696	594	4947	63	1.81e-07	2.1374	1.646	2.7756	ptvolink2pcntvp0001noppp
union#D685#Primary Thrombophilia	Chapter III Diseases of the blood and blood-forming organs and certain disorders involving the immune mechanism	PROC	303254	327	351	7	1.84e-07	18.4948	8.6842	39.3883	ptvolink2pcntvp0001
union#D685#Primary Thrombophilia	Chapter III Diseases of the blood and blood-forming organs and certain disorders involving the immune mechanism	PROC	303254	327	351	7	1.84e-07	18.4948	8.6842	39.3883	ptvolinkp0001
Union#Block Z00-Z13#Z00-Z13 Persons encountering health services for examination and investigation	Chapter XXI Factors influencing health status and contact with health services	PKD1	129662	14	73404	37	1.86e-07	4.6684	2.5237	8.6355	ptvp0001noppp
union#Z92#Personal history of medical treatment	Chapter XXI Factors influencing health status and contact with health services	PKD1	125299	20	69031	43	1.9e-07	3.9025	2.2957	6.6339	ptvp0001
union#Z90#Acquired absence of organs not elsewhere classified	Chapter XXI Factors influencing health status and contact with health services	PKD1	124175	20	35534	27	1.91e-07	4.7176	2.6457	8.4121	ptvp0001
union#E78#Disorders of lipoprotein metabolism and other lipidaemias	Chapter IV Endocrine nutritional and metabolic diseases	ANGPTL4	159533	9023	85002	4358	1.93e-07	0.9065	0.8735	0.9407	ptvolink2pcntvp0001noppp
union#E78#Disorders of lipoprotein metabolism and other lipidaemias	Chapter IV Endocrine nutritional and metabolic diseases	ANGPTL3	185754	1630	99842	693	1.94e-07	0.791	0.7235	0.8648	ptvolink2pcntvp0001
union#I10#Essential (primary) hypertension	Chapter IX Diseases of the circulatory system	HRC	122830	3652	143514	4792	1.97e-07	1.123	1.075	1.1732	ptvolink2pcntvp0001noppp
union#I80#Phlebitis and thrombophlebitis	Chapter IX Diseases of the circulatory system	PROS1	166177	250	16407	57	1.99e-07	2.3093	1.7312	3.0804	ptvolinkp0001
union#Q79#Congenital malformations of the musculoskeletal system not elsewhere classified	Chapter XVII Congenital malformations deformations and chromosomal abnormalities	COL5A1	297341	54	246	4	1.99e-07	89.5336	32.1786	249.118	ptvp0001noppp
union#G328#Other specified degenerative disorders of nervous system in diseases classified elsewhere	Chapter VI Diseases of the nervous system	CD200R1	182313	10159	30	13	2.03e-07	7.7766	4.0552	14.9131	ptvolink2pcntvp0001
41202#M7966#Pain in limb Lower leg	Chapter XIII Diseases of the musculoskeletal system and connective tissue	PROC	241029	238	3059	16	2.04e-07	5.297	3.1889	8.7987	ptvolink2pcntvp0001noppp
41202#M7966#Pain in limb Lower leg	Chapter XIII Diseases of the musculoskeletal system and connective tissue	PROC	241029	238	3059	16	2.04e-07	5.297	3.1889	8.7987	ptvolinkp0001noppp
130905#Source of report of F40 phobic anxiety disorders	Chapter V Mental and behavioural disorders	CEACAM6	270360	1483	3024	42	2.07e-07	2.532	1.8594	3.448	ptvolink2pcntvp0001noppp
union#R10#Abdominal and pelvic pain	Chapter XVIIIÂ Symptoms signs and abnormal clinical and laboratory findings not elsewhere classified	PKD1	108196	13	41668	27	2.08e-07	5.393	2.7825	10.4526	ptvp0001noppp
union#I509#Heart failure unspecified	Chapter IX Diseases of the circulatory system	TTN	100875	3518	4889	246	2.08e-07	1.4428	1.2639	1.6471	ptvolink2pcntvp0001noppp
union#K43#Ventral hernia	Chapter XI Diseases of the digestive system	PKD1	135718	24	6316	11	2.09e-07	9.8487	4.8222	20.1144	ptvp0001
40006#C91#Lymphoid leukaemia	Chapter II Neoplasms	USP28	234570	201	925	9	2.1e-07	11.3547	5.805	22.2102	ptvolinkp0001
132569#Source of report of Q79 congenital malformations of musculoskeletal system not elsewhere classified	Chapter XVII Congenital malformations deformations and chromosomal abnormalities	COL5A1	308275	57	246	4	2.12e-07	87.9404	31.6639	244.238	ptvp0001noppp
40006#Block C43-C44#C43-C44 Melanoma and other malignant neoplasms of skin	Chapter II Neoplasms	PKD1	251460	233	29998	62	2.12e-07	2.2306	1.6852	2.9523	ptvolinkp0001noppp
union#G32#Other degenerative disorders of nervous system in diseases classified elsewhere	Chapter VI Diseases of the nervous system	CD200R1	192668	10791	36	14	2.13e-07	6.9434	3.744	12.877	ptvolink2pcntvp0001
Union#Block B95-B98#B95-B98 Bacterial| viral and other infectious agents	Chapter I Certain infectious and parasitic diseases	PKD1	249295	59	24885	24	2.14e-07	4.0751	2.535	6.5509	ptvp0001
40011#8070#Squamous cell carcinoma	Chapter II Neoplasms	PKD1	330289	87	8367	14	2.17e-07	6.3523	3.611	11.1746	ptvp0001noppp
131397#Source of report of I80 phlebitis and thrombophlebitis	Chapter IX Diseases of the circulatory system	PROC	393121	43	16158	13	2.17e-07	7.3555	3.9546	13.681	ptvp0001
union#I471#Supraventricular tachycardia	Chapter IX Diseases of the circulatory system	TTN	149947	1721	4068	87	2.19e-07	1.8634	1.4989	2.3164	ptvp0001
union#N039#Chronic nephritic syndrome; Unspecified	Chapter XIV Diseases of the genitourinary system	PKD1	188217	29	728	5	2.2e-07	44.5758	17.2068	115.478	ptvp0001noppp
41202#I77#Other disorders of arteries and arterioles	Chapter IX Diseases of the circulatory system	BIRC2	206775	852	1384	22	2.21e-07	3.8578	2.5183	5.9099	ptvolink2pcntvp0001
41202#Block Q38-Q45#Q38-Q45 Other congenital malformations of the digestive system	Chapter XVII Congenital malformations deformations and chromosomal abnormalities	PKD1	336333	79	507	5	2.22e-07	41.986	16.9335	104.103	ptvp0001
41202#D84#Other immunodeficiencies	Chapter III Diseases of the blood and blood-forming organs and certain disorders involving the immune mechanism	SERPING1	398352	4	47	2	2.22e-07	4237.79	757.842	23697.3	ptvp0001
41202#G82#Paraplegia and tetraplegia	Chapter VI Diseases of the nervous system	ACADM	260408	4431	133	14	2.27e-07	6.1863	3.5638	10.7386	ptvolink2pcntvp0001noppp
130671#Source of report of D75 other diseases of blood and blood forming organs	Chapter III Diseases of the blood and blood-forming organs and certain disorders involving the immune mechanism	ENG	372235	16	2457	5	2.27e-07	47.3437	17.3302	129.337	ptvp0001
union#H353#Degeneration of macula and posterior pole	Chapter VIIÂ Diseases of the eye and adnexa	CFI	229637	394	7558	36	2.28e-07	2.7761	1.972	3.9083	ptvolinkp0001
union#E07#Other disorders of thyroid	Chapter IV Endocrine nutritional and metabolic diseases	TG	155886	407	24994	116	2.29e-07	1.7776	1.4456	2.1858	ptvp0001
41202#D84#Other immunodeficiencies	Chapter III Diseases of the blood and blood-forming organs and certain disorders involving the immune mechanism	SERPING1	356794	4	43	2	2.33e-07	4148.77	740.287	23250.8	ptvp0001noppp
union#R00#Abnormalities of heart beat	Chapter XVIIIÂ Symptoms signs and abnormal clinical and laboratory findings not elsewhere classified	PKD1	88938	8	17590	15	2.38e-07	9.4803	4.0188	22.364	ptvp0001
union#C44#Other malignant neoplasms of skin	Chapter II Neoplasms	PKD1	234774	59	33953	30	2.39e-07	3.5159	2.2652	5.4573	ptvp0001
6150#1#Heart attack	Chapter IX Diseases of the circulatory system	LPL	197952	7057	8224	390	2.4e-07	1.3302	1.1984	1.4765	ptvolink2pcntvp0001noppp
union#J459#Asthma unspecified	Chapter X Diseases of the respiratory system	TNFRSF8	152359	5028	37314	1032	2.41e-07	0.8381	0.783	0.897	ptvolink2pcntvp0001
41202#I48#Atrial fibrillation and flutter	Chapter IX Diseases of the circulatory system	TTN	186893	6547	11512	517	2.43e-07	1.282	1.1699	1.4048	ptvolink2pcntvp0001noppp
20002#1295#joint disorder	Chapter XIII Diseases of the musculoskeletal system and connective tissue	SNED1	208437	595	47276	208	2.43e-07	1.5413	1.3158	1.8054	ptvolink2pcntvp0001noppp
union#N801#Endometriosis of ovary	Chapter XIV Diseases of the genitourinary system	PLG	85173	6058	1094	35	2.43e-07	0.4498	0.3209	0.6304	ptvolink2pcntvp0001
union#R04#Haemorrhage from respiratory passages	Chapter XVIIIÂ Symptoms signs and abnormal clinical and laboratory findings not elsewhere classified	ACVRL1	67628	1	6328	7	2.5e-07	74.8097	9.2024	608.158	ptvp0001noppp
41202#I269#Pulmonary embolism without mention of acute cor pulmonale	Chapter IX Diseases of the circulatory system	PROS1	229993	17	4514	7	2.56e-07	20.9798	8.6959	50.616	ptvp0001noppp
130719#Source of report of E16 other disorders of pancreatic internal secretion	Chapter IV Endocrine nutritional and metabolic diseases	CFB	329321	9108	3564	155	2.57e-07	1.5725	1.3371	1.8493	ptvolink2pcntvp0001
20002#1066#heart|cardiac problem	Chapter IX Diseases of the circulatory system	TTN	141628	1681	29867	468	2.58e-07	1.3202	1.1907	1.4637	ptvp0001
130657#Source of report of D68 other coagulation defects	Chapter III Diseases of the blood and blood-forming organs and certain disorders involving the immune mechanism	PROC	347821	43	1855	6	2.59e-07	26.1634	11.1226	61.5439	ptvp0001noppp
union#D56#Thalassaemia	Chapter III Diseases of the blood and blood-forming organs and certain disorders involving the immune mechanism	CD36	322183	1026	185	8	2.6e-07	13.5792	6.6732	27.632	ptvp0001noppp
130829#Source of report of E87 other disorders of fluid electrolyte and acid base balance	Chapter IV Endocrine nutritional and metabolic diseases	PKD1	315971	79	17857	20	2.61e-07	4.4796	2.742	7.3184	ptvp0001noppp
union#H539#Visual disturbance unspecified	Chapter VIIÂ Diseases of the eye and adnexa	HSPG2	231431	272	698	9	2.69e-07	10.9708	5.624	21.401	ptvp0001
union#Z922#Personal history of long-term (current) use of other medicaments	Chapter XXI Factors influencing health status and contact with health services	PKD1	119734	19	36302	27	2.72e-07	4.687	2.6059	8.4303	ptvp0001
130633#Source of report of D56 thalassaemia	Chapter III Diseases of the blood and blood-forming organs and certain disorders involving the immune mechanism	CD36	373943	1205	184	8	2.72e-07	13.4924	6.6327	27.4469	ptvp0001noppp
union#I500#Congestive heart failure	Chapter IX Diseases of the circulatory system	TTN	110260	3910	6047	298	2.75e-07	1.3897	1.2318	1.5678	ptvolink2pcntvp0001
131397#Source of report of I80 phlebitis and thrombophlebitis	Chapter IX Diseases of the circulatory system	SERPINC1	351918	3	14374	6	2.77e-07	48.9659	12.2447	195.812	ptvp0001noppp
40002#ChapterXX#Chapter XX External causes of morbidity and mortality	Chapter XX External causes of morbidity and mortality	PKD1	262364	75	1368	7	2.78e-07	17.9001	8.2348	38.9094	ptvp0001noppp
union#M10#Gout	Chapter XIII Diseases of the musculoskeletal system and connective tissue	SNED1	72948	195	14799	81	2.9e-07	2.0475	1.5792	2.6547	ptvolink2pcntvp0001noppp
union#R04#Haemorrhage from respiratory passages	Chapter XVIIIÂ Symptoms signs and abnormal clinical and laboratory findings not elsewhere classified	ACVRL1	75262	1	7221	7	2.92e-07	72.9586	8.9748	593.098	ptvp0001
union#M10#Gout	Chapter XIII Diseases of the musculoskeletal system and connective tissue	SNED1	80917	218	16754	89	2.93e-07	1.9718	1.5401	2.5245	ptvolink2pcntvp0001
union#D681#Hereditary factor XI deficiency	Chapter III Diseases of the blood and blood-forming organs and certain disorders involving the immune mechanism	F11	322723	486	32	4	2.96e-07	83.0049	29.2433	235.603	ptvp0001noppp
union#H40#Glaucoma	Chapter VIIÂ Diseases of the eye and adnexa	ANGPTL7	222357	4283	14083	188	2.99e-07	0.6931	0.5983	0.8028	ptvolink2pcntvp0001noppp
20002#1261#multiple sclerosis	Chapter VI Diseases of the nervous system	MICA	246385	6730	1160	65	2.99e-07	2.0514	1.5961	2.6367	ptvolink2pcntvp0001noppp
Union#Chapter XXI#Chapter XXI Factors influencing health status and contact with health services	Chapter XXI Factors influencing health status and contact with health services	PKD1	139180	17	223993	92	3.02e-07	3.3626	2.0042	5.6418	ptvp0001noppp
union#G56#Mononeuropathies of upper limb	Chapter VI Diseases of the nervous system	SERPINA1	206917	11324	20333	934	3.05e-07	0.8393	0.784	0.8986	ptvolink2pcntvp0001
union#E28#Ovarian dysfunction	Chapter IV Endocrine nutritional and metabolic diseases	PKD1	118606	17	4718	9	3.05e-07	13.3089	5.9295	29.8723	ptvp0001noppp
union#E78#Disorders of lipoprotein metabolism and other lipidaemias	Chapter IV Endocrine nutritional and metabolic diseases	ANGPTL3	167087	1469	88749	611	3.09e-07	0.7831	0.7123	0.8609	ptvolink2pcntvp0001noppp
132569#Source of report of Q79 congenital malformations of musculoskeletal system not elsewhere classified	Chapter XVII Congenital malformations deformations and chromosomal abnormalities	COL5A1	344360	63	275	4	3.09e-07	79.5059	28.7405	219.94	ptvp0001
41202#I802#Phlebitis and thrombophlebitis of other deep vessels of lower extremities	Chapter IX Diseases of the circulatory system	PROC	244683	254	3396	17	3.1e-07	4.8223	2.9478	7.8887	ptvolink2pcntvp0001
41202#I802#Phlebitis and thrombophlebitis of other deep vessels of lower extremities	Chapter IX Diseases of the circulatory system	PROC	244683	254	3396	17	3.1e-07	4.8223	2.9478	7.8887	ptvolinkp0001
union#Q79#Congenital malformations of the musculoskeletal system not elsewhere classified	Chapter XVII Congenital malformations deformations and chromosomal abnormalities	COL5A1	331978	61	275	4	3.16e-07	79.1602	28.5874	219.199	ptvp0001
Union#Block I80-I89#I80-I89 Diseases of veins| lymphatic vessels and lymph nodes| not elsewhere classified	Chapter IX Diseases of the circulatory system	PKD1	143254	17	44732	26	3.17e-07	4.8979	2.6575	9.0272	ptvp0001noppp
union#E780#Pure hypercholesterolaemia	Chapter IV Endocrine nutritional and metabolic diseases	ANGPTL4	154934	8802	49080	2477	3.18e-07	0.8884	0.8487	0.9299	ptvolink2pcntvp0001noppp
130649#Source of report of D64 other anaemias	Chapter III Diseases of the blood and blood-forming organs and certain disorders involving the immune mechanism	PKD1	333680	84	23146	23	3.21e-07	3.9473	2.4883	6.2619	ptvp0001noppp
union#I959#Hypotension unspecified	Chapter IX Diseases of the circulatory system	PKD1	126197	15	8934	11	3.22e-07	10.3587	4.7564	22.5596	ptvp0001noppp
Union#Block G00-G09#G00-G09 Inflammatory diseases of the central nervous system	Chapter VI Diseases of the nervous system	ENG	277067	11	1099	4	3.24e-07	91.6757	29.1464	288.352	ptvp0001
130649#Source of report of D64 other anaemias	Chapter III Diseases of the blood and blood-forming organs and certain disorders involving the immune mechanism	ENG	372468	15	26404	11	3.25e-07	10.3448	4.7509	22.5248	ptvp0001
union#A04#Other bacterial intestinal infections	Chapter I Certain infectious and parasitic diseases	PKD1	262037	60	6961	12	3.3e-07	7.5287	4.049	13.999	ptvp0001
41202#Block R80-R82#R80-R82 Abnormal findings on examination of urine| without diagnosis	Chapter XVIIIÂ Symptoms signs and abnormal clinical and laboratory findings not elsewhere classified	PKD1	179885	38	236	4	3.3e-07	80.2342	28.4111	226.584	ptvp0001
41202#Block M15-M19#M15-M19 Arthrosis	Chapter XIII Diseases of the musculoskeletal system and connective tissue	ACAN	275001	27	46797	22	3.37e-07	4.7882	2.7268	8.408	ptvp0001
union#I80#Phlebitis and thrombophlebitis	Chapter IX Diseases of the circulatory system	PROS1	149742	7	14629	10	3.37e-07	14.6228	5.5652	38.422	ptvp0001noppp
132031#Source of report of N17 acute renal failure	Chapter XIV Diseases of the genitourinary system	PKD1	294815	309	18367	47	3.41e-07	2.4415	1.7957	3.3196	ptvolinkp0001
132035#Source of report of N19 unspecified renal failure	Chapter XIV Diseases of the genitourinary system	PKD1	312684	328	3022	16	3.45e-07	5.0473	3.0519	8.3473	ptvolinkp0001
20002#1224#thyroid problem (not cancer)	Chapter IV Endocrine nutritional and metabolic diseases	TG	160271	419	24419	113	3.46e-07	1.7701	1.4374	2.1798	ptvp0001
union#Z488#Other specified surgical follow-up care	Chapter XXI Factors influencing health status and contact with health services	PKD1	139180	17	950	5	3.48e-07	43.0898	15.8648	117.035	ptvp0001noppp
Union#Block N10-N16#N10-N16 Renal tubulo-interstitial diseases	Chapter XIV Diseases of the genitourinary system	PKD1	193821	30	7887	11	3.49e-07	9.0107	4.514	17.9869	ptvp0001
Union#Block H40-H42#H40-H42 Glaucoma	Chapter VIIÂ Diseases of the eye and adnexa	EFNA4	230564	166	9830	25	3.51e-07	3.5324	2.3187	5.3814	ptvolinkp0001noppp
130843#Source of report of F03 unspecified dementia	Chapter V Mental and behavioural disorders	GRN	361970	110	3573	10	3.52e-07	9.2097	4.8165	17.61	ptvp0001
union#Z95#Presence of cardiac and vascular implants and grafts	Chapter XXI Factors influencing health status and contact with health services	PCSK9	92539	3859	22813	779	3.59e-07	0.8189	0.7572	0.8856	ptvolink2pcntvp0001
41202#N19#Unspecified kidney failure	Chapter XIV Diseases of the genitourinary system	PKD1	249131	50	259	4	3.66e-07	76.9517	27.5904	214.624	ptvp0001
union#D681#Hereditary factor XI deficiency	Chapter III Diseases of the blood and blood-forming organs and certain disorders involving the immune mechanism	F11	359698	541	34	4	3.67e-07	78.2207	27.6621	221.186	ptvp0001
Union#Block R10-R19#R10-R19 Symptoms and signs involving the digestive system and abdomen	Chapter XVIIIÂ Symptoms signs and abnormal clinical and laboratory findings not elsewhere classified	PKD1	100336	13	79676	45	3.74e-07	4.3591	2.3515	8.0808	ptvp0001noppp
6152#5#Blood clot in the leg (DVT)	Chapter IX Diseases of the circulatory system	PROC	374986	45	8606	10	3.77e-07	9.6828	4.8783	19.2191	ptvp0001
40001#ChapterXVII#Chapter XVII Congenital malformations| deformations and chromosomal abnormalities	Chapter XVII Congenital malformations deformations and chromosomal abnormalities	PKD1	419144	121	43	3	3.8e-07	241.674	73.972	789.576	ptvp0001
union#M16#Coxarthrosis [arthrosis of hip]	Chapter XIII Diseases of the musculoskeletal system and connective tissue	TNN	115409	5410	22026	1221	3.82e-07	1.1826	1.1095	1.2604	ptvolink2pcntvp0001
130905#Source of report of F40 phobic anxiety disorders	Chapter V Mental and behavioural disorders	CEACAM6	301973	1665	3420	45	3.84e-07	2.3864	1.7714	3.2149	ptvolink2pcntvp0001
41202#K746#Other and unspecified cirrhosis of liver	Chapter XI Diseases of the digestive system	SERPINA1	134799	7329	294	41	3.84e-07	2.5649	1.8484	3.5592	ptvolink2pcntvp0001noppp
41202#C44#Other malignant neoplasms of skin	Chapter II Neoplasms	PKD1	225748	44	18199	18	3.85e-07	5.0745	2.9319	8.7831	ptvp0001noppp
131433#Source of report of J04 acute laryngitis and tracheitis	Chapter X Diseases of the respiratory system	PLG	280368	19623	3627	343	3.94e-07	1.3512	1.2084	1.5108	ptvolink2pcntvp0001
41202#Block I26-I28#I26-I28 Pulmonary heart disease and diseases of pulmonary circulation	Chapter IX Diseases of the circulatory system	PROS1	231089	17	4845	7	3.94e-07	19.6397	8.1407	47.3812	ptvp0001noppp
41202#I269#Pulmonary embolism without mention of acute cor pulmonale	Chapter IX Diseases of the circulatory system	PROS1	256372	18	5133	7	3.97e-07	19.4234	8.1091	46.524	ptvp0001
union#I959#Hypotension unspecified	Chapter IX Diseases of the circulatory system	PKD1	140236	19	10214	12	4e-07	8.6714	4.2082	17.8684	ptvp0001
41202#A08#Viral and other specified intestinal infections	Chapter I Certain infectious and parasitic diseases	PKD1	331226	78	1084	6	4.01e-07	23.5045	10.2234	54.0389	ptvp0001noppp
union#N183#Chronic kidney disease stage 3	Chapter XIV Diseases of the genitourinary system	PKD1	178493	26	10083	12	4.01e-07	8.1703	4.1214	16.197	ptvp0001
41202#N421#Congestion and haemorrhage of prostate	Chapter XIV Diseases of the genitourinary system	TP53I3	157115	163	130	5	4.04e-07	37.0729	14.9774	91.7652	ptvp0001
130829#Source of report of E87 other disorders of fluid electrolyte and acid base balance	Chapter IV Endocrine nutritional and metabolic diseases	PKD1	315735	315	17833	44	4.07e-07	2.4731	1.8034	3.3915	ptvolinkp0001noppp
131417#Source of report of I95 hypotension	Chapter IX Diseases of the circulatory system	PKD1	306866	80	14564	18	4.09e-07	4.7408	2.8423	7.9073	ptvp0001noppp
union#A38#Scarlet fever	Chapter I Certain infectious and parasitic diseases	PNLIP	249397	188	1141	9	4.13e-07	10.4638	5.3474	20.4756	ptvolink2pcntvp0001noppp
union#A38#Scarlet fever	Chapter I Certain infectious and parasitic diseases	PNLIP	249397	188	1141	9	4.13e-07	10.4638	5.3474	20.4756	ptvolinkp0001noppp
union#E78#Disorders of lipoprotein metabolism and other lipidaemias	Chapter IV Endocrine nutritional and metabolic diseases	ANGPTL3	186988	396	100406	129	4.16e-07	0.6067	0.4973	0.7401	ptvp0001
41202#N39#Other disorders of urinary system	Chapter XIV Diseases of the genitourinary system	PKD1	222437	38	16406	16	4.16e-07	5.7087	3.1825	10.2403	ptvp0001noppp
union#H540#Blindness binocular	Chapter VIIÂ Diseases of the eye and adnexa	RP2	214817	4	491	3	4.17e-07	328.132	73.246	1469.98	ptvp0001noppp
union#Z53#Persons encountering health services for specific procedures not carried out	Chapter XXI Factors influencing health status and contact with health services	PKD1	128340	17	36004	24	4.18e-07	5.0324	2.7033	9.3683	ptvp0001noppp
union#N03#Chronic nephritic syndrome	Chapter XIV Diseases of the genitourinary system	PKD1	188217	29	833	5	4.23e-07	38.957	15.0432	100.886	ptvp0001noppp
Union#Chapter IV#Chapter IV Endocrine| nutritional and metabolic diseases	Chapter IV Endocrine nutritional and metabolic diseases	PKD1	195002	165	115479	171	4.23e-07	1.75	1.4129	2.1677	ptvolinkp0001noppp
131397#Source of report of I80 phlebitis and thrombophlebitis	Chapter IX Diseases of the circulatory system	SERPINC1	390294	2870	15993	178	4.25e-07	1.5136	1.2998	1.7624	ptvolink2pcntvp0001
20002#1094#deep venous thrombosis (dvt)	Chapter IX Diseases of the circulatory system	PROC	266794	32	8411	10	4.28e-07	9.9124	4.8714	20.17	ptvp0001
union#Z827#Family history of congenital malformations deformations and chromosomal abnormalities	Chapter XXI Factors influencing health status and contact with health services	PKD1	94479	12	91	3	4.29e-07	259.558	72.0394	935.185	ptvp0001noppp
union#I340#Mitral (valve) insufficiency	Chapter IX Diseases of the circulatory system	TTN	116221	1328	4444	92	4.3e-07	1.8118	1.4636	2.2428	ptvp0001noppp
40002#ChapterXIV#Chapter XIV Diseases of the genitourinary system	Chapter XIV Diseases of the genitourinary system	PKD1	263169	66	1658	7	4.34e-07	16.8347	7.7125	36.7464	ptvp0001noppp
union#M169#Coxarthrosis unspecified	Chapter XIII Diseases of the musculoskeletal system and connective tissue	TNN	114722	5446	16175	927	4.35e-07	1.2073	1.1239	1.2968	ptvolink2pcntvp0001
union#H540#Blindness binocular	Chapter VIIÂ Diseases of the eye and adnexa	RP2	239298	4	556	3	4.38e-07	322.794	72.0765	1445.63	ptvp0001
131743#Source of report of L40 psoriasis	Chapter XII Diseases of the skin and subcutaneous tissue	CFB	359468	10082	12822	265	4.39e-07	0.7369	0.6515	0.8335	ptvolink2pcntvp0001
union#I82#Other venous embolism and thrombosis	Chapter IX Diseases of the circulatory system	PROC	175573	17	11673	11	4.4e-07	9.7324	4.5576	20.7826	ptvp0001
union#D638#Anaemia in other chronic diseases classified elsewhere	Chapter III Diseases of the blood and blood-forming organs and certain disorders involving the immune mechanism	UMOD	282577	225	542	7	4.44e-07	16.2201	7.6087	34.5774	ptvp0001noppp
union#I802#Phlebitis and thrombophlebitis of other deep vessels of lower extremities	Chapter IX Diseases of the circulatory system	PKD1	146252	15	10717	11	4.44e-07	10.0076	4.5954	21.7939	ptvp0001noppp
40002#Y830#Surgical operation with transplant of whole organ	Chapter XX External causes of morbidity and mortality	PKD1	253722	66	50	3	4.46e-07	230.656	70.1857	758.023	ptvp0001noppp
union#E28#Ovarian dysfunction	Chapter IV Endocrine nutritional and metabolic diseases	PKD1	131861	24	5346	10	4.5e-07	10.2772	4.9121	21.5022	ptvp0001
6150#4#High blood pressure	Chapter IX Diseases of the circulatory system	HRC	247839	7562	109287	3698	4.54e-07	1.109	1.0655	1.1542	ptvolink2pcntvp0001
131463#Source of report of J22 unspecified acute lower respiratory infection	Chapter X Diseases of the respiratory system	COMMD1	315604	11764	46023	1949	4.57e-07	1.1361	1.0819	1.1931	ptvolink2pcntvp0001noppp
union#F40#Phobic anxiety disorders	Chapter V Mental and behavioural disorders	CEACAM6	148811	842	3024	42	4.58e-07	2.4547	1.7968	3.3533	ptvolink2pcntvp0001noppp
Union#Block N30-N39#N30-N39 Other diseases of urinary system	Chapter XIV Diseases of the genitourinary system	PKD1	169805	27	45715	29	4.6e-07	3.9896	2.3618	6.7393	ptvp0001
41202#N28#Other disorders of kidney and ureter not elsewhere classified	Chapter XIV Diseases of the genitourinary system	PKD1	280910	266	926	9	4.6e-07	10.264	5.2658	20.0066	ptvolinkp0001
union#G560#Carpal tunnel syndrome	Chapter VI Diseases of the nervous system	SERPINA1	200306	11097	21287	997	4.62e-07	0.8454	0.7912	0.9034	ptvolink2pcntvp0001
20002#1075#heart attack|myocardial infarction	Chapter IX Diseases of the circulatory system	LPL	140738	4968	9301	429	4.67e-07	1.3066	1.1813	1.4453	ptvolink2pcntvp0001
131911#Source of report of M43 other deforming dorsopathies	Chapter XIII Diseases of the musculoskeletal system and connective tissue	GPR37	308199	1914	4947	63	4.68e-07	2.0506	1.593	2.6397	ptvolink2pcntvp0001noppp
union#I80#Phlebitis and thrombophlebitis	Chapter IX Diseases of the circulatory system	SERPINC1	148679	1070	14476	163	4.68e-07	1.5646	1.3257	1.8465	ptvolink2pcntvp0001noppp
41202#I25#Chronic ischaemic heart disease	Chapter IX Diseases of the circulatory system	ANGPTL4	176696	9851	21535	1016	4.75e-07	0.8462	0.7921	0.9041	ptvolink2pcntvp0001
union#I26#Pulmonary embolism	Chapter IX Diseases of the circulatory system	PROS1	145343	215	10366	40	4.78e-07	2.6086	1.8603	3.6579	ptvolinkp0001
41202#ChapterVII#Chapter VII Diseases of the eye and adnexa	Chapter VIIÂ Diseases of the eye and adnexa	CASP7	295468	2003	57920	508	4.79e-07	1.2938	1.1733	1.4267	ptvolink2pcntvp0001noppp
union#I80#Phlebitis and thrombophlebitis	Chapter IX Diseases of the circulatory system	SERPINC1	165233	1194	16284	180	4.79e-07	1.5297	1.3067	1.7907	ptvolink2pcntvp0001
Union#Block E70-E90#E70-E90 Metabolic disorders	Chapter IV Endocrine nutritional and metabolic diseases	LPL	192079	199	83683	151	4.81e-07	1.7417	1.4094	2.1523	ptvolinkp0001
union#I501#Left ventricular failure	Chapter IX Diseases of the circulatory system	TTN	103704	3595	7464	349	4.81e-07	1.3488	1.2054	1.5092	ptvolink2pcntvp0001
131183#Source of report of H35 other retinal disorders	Chapter VIIÂ Diseases of the eye and adnexa	COL2A1	354845	9	12593	7	4.84e-07	21.9162	8.1606	58.8583	ptvp0001noppp
union#G06#Intracranial and intraspinal abscess and granuloma	Chapter VI Diseases of the nervous system	ENG	211972	9	275	3	4.85e-07	256.936	69.1873	954.163	ptvp0001noppp
union#Z950#Presence of electronic cardiac devices	Chapter XXI Factors influencing health status and contact with health services	TTN	101154	1156	5734	112	4.91e-07	1.7092	1.4053	2.0788	ptvp0001
union#A415#Sepsis due to other Gram-negative organisms	Chapter I Certain infectious and parasitic diseases	PKD1	192174	43	1845	7	4.98e-07	16.9562	7.6177	37.7424	ptvp0001noppp
41202#ChapterIII#Chapter III Diseases of the blood and blood-forming organs and certain disorders involving the immune mechanism	Chapter III Diseases of the blood and blood-forming organs and certain disorders involving the immune mechanism	ENG	386477	17	21021	10	5e-07	10.8149	4.9515	23.6215	ptvp0001
union#D68#Other coagulation defects	Chapter III Diseases of the blood and blood-forming organs and certain disorders involving the immune mechanism	PROC	296022	34	2201	6	5.05e-07	23.7343	9.9543	56.5902	ptvp0001noppp
41202#ChapterIII#Chapter III Diseases of the blood and blood-forming organs and certain disorders involving the immune mechanism	Chapter III Diseases of the blood and blood-forming organs and certain disorders involving the immune mechanism	PKD1	346107	88	18522	20	5.05e-07	4.2469	2.6128	6.9028	ptvp0001noppp
union#Z87#Personal history of other diseases and conditions	Chapter XXI Factors influencing health status and contact with health services	PKD1	143467	20	52707	31	5.05e-07	4.2191	2.4046	7.4027	ptvp0001
union#Z538#Procedure not carried out for other reasons	Chapter XXI Factors influencing health status and contact with health services	PKD1	140531	18	23794	18	5.07e-07	5.9062	3.0726	11.3529	ptvp0001
union#Z458#Adjustment and management of other implanted devices	Chapter XXI Factors influencing health status and contact with health services	PKD1	141761	130	1555	11	5.11e-07	7.7139	4.1601	14.3036	ptvolinkp0001
20002#1076#heart failure|pulmonary odema	Chapter IX Diseases of the circulatory system	TTN	162362	1913	209	14	5.14e-07	5.6853	3.3033	9.7849	ptvp0001noppp
union#E103#Type 1 diabetes mellitus; With ophthalmic complications	Chapter IV Endocrine nutritional and metabolic diseases	MICA	162418	4387	611	41	5.16e-07	2.4843	1.8083	3.4131	ptvolink2pcntvp0001noppp
union#Z824#Family history of ischaemic heart disease and other diseases of the circulatory system	Chapter XXI Factors influencing health status and contact with health services	TTN	111537	1247	18655	293	5.28e-07	1.4048	1.2358	1.597	ptvp0001noppp
union#I258#Other forms of chronic ischaemic heart disease	Chapter IX Diseases of the circulatory system	PCSK9	82373	3575	6681	204	5.3e-07	0.7036	0.6096	0.8119	ptvolink2pcntvp0001noppp
20002#1473#high cholesterol	Chapter XVIIIÂ Symptoms signs and abnormal clinical and laboratory findings not elsewhere classified	ANGPTL3	199931	1744	51184	333	5.32e-07	0.7458	0.6631	0.8389	ptvolink2pcntvp0001
union#Z94#Transplanted organ and tissue status	Chapter XXI Factors influencing health status and contact with health services	PKD1	103386	4901	1388	112	5.33e-07	1.7022	1.4011	2.068	ptvolink2pcntvp0001noppp
Union#Block M05-M14#M05-M14 Inflammatory polyarthropathies	Chapter XIII Diseases of the musculoskeletal system and connective tissue	SNED1	132559	360	39705	174	5.35e-07	1.6137	1.3461	1.9344	ptvolink2pcntvp0001
union#Z82#Family history of certain disabilities and chronic diseases leading to disablement	Chapter XXI Factors influencing health status and contact with health services	TTN	126257	1437	22555	350	5.38e-07	1.3634	1.212	1.5337	ptvp0001
41202#R944#Abnormal results of kidney function studies	Chapter XVIIIÂ Symptoms signs and abnormal clinical and laboratory findings not elsewhere classified	PKD1	237770	226	61	4	5.49e-07	68.9888	24.8771	191.319	ptvolinkp0001noppp
41202#R94#Abnormal results of function studies	Chapter XVIIIÂ Symptoms signs and abnormal clinical and laboratory findings not elsewhere classified	PKD1	237944	52	1213	6	5.59e-07	22.634	9.7037	52.7944	ptvp0001noppp
20002#1075#heart attack|myocardial infarction	Chapter IX Diseases of the circulatory system	LPL	126340	4472	8160	383	5.68e-07	1.326	1.1918	1.4754	ptvolink2pcntvp0001noppp
Union#Block B95-B98#B95-B98 Bacterial| viral and other infectious agents	Chapter I Certain infectious and parasitic diseases	PKD1	224377	50	21914	21	5.74e-07	4.3004	2.5827	7.1604	ptvp0001noppp
union#M7966#Pain in limb Lower leg	Chapter XIII Diseases of the musculoskeletal system and connective tissue	PROC	111714	111	4424	19	5.76e-07	4.3224	2.6545	7.0382	ptvolink2pcntvp0001noppp
union#M7966#Pain in limb Lower leg	Chapter XIII Diseases of the musculoskeletal system and connective tissue	PROC	111714	111	4424	19	5.76e-07	4.3224	2.6545	7.0382	ptvolinkp0001noppp
41202#Z488#Other specified surgical follow-up care	Chapter XXI Factors influencing health status and contact with health services	PKD1	344272	83	602	5	5.76e-07	34.4506	13.9216	85.2524	ptvp0001
union#I26#Pulmonary embolism	Chapter IX Diseases of the circulatory system	PROS1	130822	193	9142	37	5.77e-07	2.7434	1.9286	3.9024	ptvolinkp0001noppp
union#N64#Other disorders of breast	Chapter XIV Diseases of the genitourinary system	CTSS	84110	2	12966	9	5.78e-07	29.1913	6.3064	135.123	ptvp0001noppp
union#E162#Hypoglycaemia unspecified	Chapter IV Endocrine nutritional and metabolic diseases	CFB	156545	4261	2070	99	5.81e-07	1.7571	1.4329	2.1546	ptvolink2pcntvp0001noppp
union#N289#Disorder of kidney and ureter unspecified	Chapter XIV Diseases of the genitourinary system	PKD1	188217	29	895	5	5.99e-07	36.2583	14.0034	93.8819	ptvp0001noppp
union#N801#Endometriosis of ovary	Chapter XIV Diseases of the genitourinary system	PLG	76747	5455	986	31	6e-07	0.4423	0.309	0.6331	ptvolink2pcntvp0001noppp
20002#1226#hypothyroidism|myxoedema	Chapter IV Endocrine nutritional and metabolic diseases	TG	207559	536	20357	95	6e-07	1.8071	1.4522	2.2488	ptvp0001
41202#Block K80-K87#K80-K87 Disorders of gallbladder| biliary tract and pancreas	Chapter XI Diseases of the digestive system	SERPINA1	192337	10508	22523	1426	6.04e-07	1.1589	1.0947	1.2269	ptvolink2pcntvp0001
20002#1471#atrial fibrillation	Chapter IX Diseases of the circulatory system	TTN	169154	5972	3064	166	6.07e-07	1.5346	1.3099	1.7978	ptvolink2pcntvp0001
union#C91#Lymphoid leukaemia	Chapter II Neoplasms	USP28	200873	172	1366	10	6.07e-07	8.5495	4.5091	16.2106	ptvolinkp0001
6152#9#Hayfever allergic rhinitis or eczema	Chapter X Diseases of the respiratory system	TNFRSF8	281322	9199	93621	2744	6.12e-07	0.8963	0.8584	0.936	ptvolink2pcntvp0001
union#R50#Fever of other and unknown origin	Chapter XVIIIÂ Symptoms signs and abnormal clinical and laboratory findings not elsewhere classified	PKD1	85754	80	7928	26	6.13e-07	3.5154	2.2571	5.4751	ptvolinkp0001
41202#ChapterIII#Chapter III Diseases of the blood and blood-forming organs and certain disorders involving the immune mechanism	Chapter III Diseases of the blood and blood-forming organs and certain disorders involving the immune mechanism	ENG	346182	13	18533	9	6.14e-07	12.9318	5.527	30.257	ptvp0001noppp
union#N183#Chronic kidney disease stage 3	Chapter XIV Diseases of the genitourinary system	PKD1	160554	23	8677	11	6.15e-07	8.8495	4.3125	18.1595	ptvp0001noppp
20002#1065#hypertension	Chapter IX Diseases of the circulatory system	HRC	171211	5188	108236	3660	6.15e-07	1.1159	1.069	1.165	ptvolink2pcntvp0001
20002#1066#heart|cardiac problem	Chapter IX Diseases of the circulatory system	PCSK9	123618	5163	25804	900	6.15e-07	0.8351	0.777	0.8975	ptvolink2pcntvp0001noppp
20002#1068#venous thromboembolic disease	Chapter IX Diseases of the circulatory system	PROC	187247	19	9549	10	6.2e-07	10.3206	4.7977	22.2013	ptvp0001noppp
union#R104#Other and unspecified abdominal pain	Chapter XVIIIÂ Symptoms signs and abnormal clinical and laboratory findings not elsewhere classified	ADAMTSL5	118701	141	25438	66	6.2e-07	2.1842	1.6301	2.9268	ptvp0001
41202#N18#Chronic kidney disease	Chapter XIV Diseases of the genitourinary system	PKD1	238841	11223	1109	93	6.26e-07	1.7846	1.4431	2.207	ptvolink2pcntvp0001
union#R945#Abnormal results of liver function studies	Chapter XVIIIÂ Symptoms signs and abnormal clinical and laboratory findings not elsewhere classified	SERPINA1	75006	4116	6447	459	6.31e-07	1.2974	1.1742	1.4335	ptvolink2pcntvp0001noppp
6152#5#Blood clot in the leg (DVT)	Chapter IX Diseases of the circulatory system	SERPINC1	335699	4	7664	5	6.49e-07	54.7526	14.6996	203.94	ptvp0001noppp
union#N64#Other disorders of breast	Chapter XIV Diseases of the genitourinary system	CTSS	93361	2	14616	9	6.49e-07	28.7442	6.2098	133.052	ptvp0001
union#I89#Other noninfective disorders of lymphatic vessels and lymph nodes	Chapter IX Diseases of the circulatory system	PKD1	145542	16	2193	6	6.56e-07	24.8875	9.7293	63.6622	ptvp0001noppp
union#N25#Disorders resulting from impaired renal tubular function	Chapter XIV Diseases of the genitourinary system	PKD1	188077	169	167	5	6.62e-07	33.3198	13.5162	82.139	ptvolinkp0001noppp
union#K90#Intestinal malabsorption	Chapter XI Diseases of the digestive system	F9	121444	527	4089	43	6.65e-07	2.4234	1.7731	3.312	ptvolink2pcntvp0001noppp
41202#I47#Paroxysmal tachycardia	Chapter IX Diseases of the circulatory system	TTN	232923	2610	2714	62	6.68e-07	2.0387	1.5803	2.63	ptvp0001noppp
Union#Chapter IV#Chapter IV Endocrine| nutritional and metabolic diseases	Chapter IV Endocrine nutritional and metabolic diseases	PKD1	216804	193	130021	193	6.68e-07	1.6675	1.3657	2.0359	ptvolinkp0001
union#Y832#Surgical operation with anastomosis bypass or graft	Chapter XX External causes of morbidity and mortality	PKD1	180252	34	3248	8	6.71e-07	13.058	6.0402	28.2295	ptvp0001noppp
132561#Source of report of Q75 other congenital malformations of skull and face bones	Chapter XVII Congenital malformations deformations and chromosomal abnormalities	TCOF1	419161	190	33	3	6.78e-07	200.555	60.9857	659.54	ptvp0001
131397#Source of report of I80 phlebitis and thrombophlebitis	Chapter IX Diseases of the circulatory system	SERPINC1	349352	2569	14219	161	6.78e-07	1.5398	1.312	1.8071	ptvolink2pcntvp0001noppp
union#Q75#Other congenital malformations of skull and face bones	Chapter XVII Congenital malformations deformations and chromosomal abnormalities	TCOF1	403166	183	33	3	6.81e-07	200.281	60.8825	658.851	ptvp0001
Union#Block I20-I25#I20-I25 Ischaemic heart diseases	Chapter IX Diseases of the circulatory system	TTN	110360	1247	48981	703	6.86e-07	1.2702	1.1573	1.3941	ptvp0001
Union#Block M05-M14#M05-M14 Inflammatory polyarthropathies	Chapter XIII Diseases of the musculoskeletal system and connective tissue	COMMD1	128263	4656	38268	1611	6.88e-07	1.1597	1.0946	1.2287	ptvolink2pcntvp0001
union#B370#Candidal stomatitis	Chapter I Certain infectious and parasitic diseases	UPB1	276457	782	2704	25	6.93e-07	3.2685	2.1909	4.8762	ptvolink2pcntvp0001
union#B370#Candidal stomatitis	Chapter I Certain infectious and parasitic diseases	UPB1	276457	782	2704	25	6.93e-07	3.2685	2.1909	4.8762	ptvolinkp0001
union#I80#Phlebitis and thrombophlebitis	Chapter IX Diseases of the circulatory system	PROC	166410	17	16451	13	6.94e-07	7.7354	3.7565	15.9287	ptvp0001
union#K802#Calculus of gallbladder without cholecystitis	Chapter XI Diseases of the digestive system	SERPINA1	126110	6830	12730	835	6.99e-07	1.2111	1.1246	1.3043	ptvolink2pcntvp0001
union#E07#Other disorders of thyroid	Chapter IV Endocrine nutritional and metabolic diseases	TG	140276	355	22096	101	7.08e-07	1.8062	1.4473	2.254	ptvp0001noppp
130657#Source of report of D68 other coagulation defects	Chapter III Diseases of the blood and blood-forming organs and certain disorders involving the immune mechanism	PROC	388480	49	2187	6	7.12e-07	21.7508	9.3079	50.8273	ptvp0001
union#N258#Other disorders resulting from impaired renal tubular function	Chapter XIV Diseases of the genitourinary system	PKD1	188077	169	69	4	7.12e-07	64.5149	23.2817	178.774	ptvolinkp0001noppp
union#R94#Abnormal results of function studies	Chapter XVIIIÂ Symptoms signs and abnormal clinical and laboratory findings not elsewhere classified	PKD1	87428	12	9552	12	7.25e-07	9.1528	4.1108	20.3791	ptvp0001
40001#I710#Dissection of aorta [any part]	Chapter IX Diseases of the circulatory system	FRZB	297085	3075	114	10	7.29e-07	8.4748	4.4358	16.1916	ptvolink2pcntvp0001noppp
131005#Source of report of G06 intracranial and intraspinal abscess and granuloma	Chapter VI Diseases of the nervous system	ENG	303166	16	275	3	7.29e-07	206.704	59.889	713.43	ptvp0001noppp
union#H401#Primary open-angle glaucoma	Chapter VIIÂ Diseases of the eye and adnexa	EFNA4	216776	153	2569	12	7.35e-07	6.6182	3.6728	11.9255	ptvolinkp0001noppp
20002#1473#high cholesterol	Chapter XVIIIÂ Symptoms signs and abnormal clinical and laboratory findings not elsewhere classified	ANGPTL3	201258	417	51462	55	7.5e-07	0.5158	0.3893	0.6834	ptvp0001
union#I80#Phlebitis and thrombophlebitis	Chapter IX Diseases of the circulatory system	PROS1	166419	8	16454	10	7.72e-07	12.6427	4.989	32.0383	ptvp0001
union#D563#Thalassaemia trait	Chapter III Diseases of the blood and blood-forming organs and certain disorders involving the immune mechanism	CD36	358835	1404	73	6	7.74e-07	21.0066	9.1229	48.3703	ptvolinkp0001
132005#Source of report of N03 chronic nephritic syndrome	Chapter XIV Diseases of the genitourinary system	PKD1	344167	98	1014	6	7.77e-07	20.7805	9.0922	47.4946	ptvp0001
41202#D680#Von Willebrand disease	Chapter III Diseases of the blood and blood-forming organs and certain disorders involving the immune mechanism	VWF	356167	631	35	4	7.78e-07	64.5084	22.8595	182.04	ptvp0001noppp
20002#1265#migraine	Chapter VI Diseases of the nervous system	SERPINA1	220406	12023	10404	696	7.87e-07	1.2264	1.1333	1.327	ptvolink2pcntvp0001noppp
union#Z905#Acquired absence of kidney	Chapter XXI Factors influencing health status and contact with health services	PKD1	114820	103	2001	12	7.91e-07	6.6852	3.6708	12.175	ptvolinkp0001noppp
41202#D043#Carcinoma in situ: Skin of other and unspecified parts of face	Chapter II Neoplasms	PKD1	266027	61	278	4	7.91e-07	62.7496	22.6626	173.745	ptvp0001noppp
41202#C443#Malignant neoplasm: Skin of other and unspecified parts of face	Chapter II Neoplasms	SPINK5	231831	430	9629	43	7.94e-07	2.4076	1.7586	3.2963	ptvp0001noppp
131187#Source of report of H40 glaucoma	Chapter VIIÂ Diseases of the eye and adnexa	ANGPTL7	329228	6257	14064	188	7.95e-07	0.7034	0.6078	0.814	ptvolink2pcntvp0001noppp
41202#I21#Acute myocardial infarction	Chapter IX Diseases of the circulatory system	PCSK9	159939	6810	10547	343	7.98e-07	0.7638	0.6841	0.8528	ptvolink2pcntvp0001noppp
Union#Chapter VII#Chapter VII Diseases of the eye and adnexa	Chapter VIIÂ Diseases of the eye and adnexa	PKD1	225046	49	68262	43	7.98e-07	2.8931	1.9207	4.3579	ptvp0001noppp
union#G35#Multiple sclerosis	Chapter VI Diseases of the nervous system	MICA	174004	4742	1634	82	8.02e-07	1.8414	1.4724	2.303	ptvolink2pcntvp0001noppp
40006#C91#Lymphoid leukaemia	Chapter II Neoplasms	USP28	210179	175	822	8	8.03e-07	11.6888	5.7356	23.8208	ptvolinkp0001noppp
41202#C44#Other malignant neoplasms of skin	Chapter II Neoplasms	PKD1	252105	52	20438	19	8.05e-07	4.5071	2.6645	7.6237	ptvp0001
130657#Source of report of D68 other coagulation defects	Chapter III Diseases of the blood and blood-forming organs and certain disorders involving the immune mechanism	VWF	344289	3575	1817	44	8.07e-07	2.3321	1.7262	3.1507	ptvolink2pcntvp0001noppp
41202#D638#Anaemia in other chronic diseases classified elsewhere	Chapter III Diseases of the blood and blood-forming organs and certain disorders involving the immune mechanism	PKD1	304798	71	277	4	8.13e-07	61.9918	22.4863	170.903	ptvp0001noppp
union#R944#Abnormal results of kidney function studies	Chapter XVIIIÂ Symptoms signs and abnormal clinical and laboratory findings not elsewhere classified	PKD1	68749	67	292	6	8.16e-07	21.0843	9.0742	48.9907	ptvolinkp0001noppp
131183#Source of report of H35 other retinal disorders	Chapter VIIÂ Diseases of the eye and adnexa	COL2A1	396411	10	14137	7	8.24e-07	19.6285	7.4703	51.5744	ptvp0001
union#E51#Thiamine deficiency	Chapter IV Endocrine nutritional and metabolic diseases	CD200R1	129380	7291	41	14	8.28e-07	6.0593	3.3017	11.1202	ptvolink2pcntvp0001
union#I635#Cerebral infarction due to unspecified occlusion or stenosis of cerebral arteries	Chapter IX Diseases of the circulatory system	TIE1	122895	51	1573	8	8.29e-07	12.2553	5.8064	25.8667	ptvp0001
41202#Block M80-M85#M80-M85 Disorders of bone density and structure	Chapter XIII Diseases of the musculoskeletal system and connective tissue	DUT	188211	1740	4525	78	8.31e-07	1.8645	1.4833	2.3438	ptvolink2pcntvp0001noppp
20002#1265#migraine	Chapter VI Diseases of the nervous system	SERPINA1	246071	13470	11562	768	8.34e-07	1.2134	1.1257	1.308	ptvolink2pcntvp0001
union#A08#Viral and other specified intestinal infections	Chapter I Certain infectious and parasitic diseases	PKD1	249530	55	4042	9	8.37e-07	10.102	4.9892	20.454	ptvp0001noppp
131397#Source of report of I80 phlebitis and thrombophlebitis	Chapter IX Diseases of the circulatory system	PROS1	392541	623	16116	55	8.48e-07	2.1503	1.6314	2.8342	ptvolinkp0001
41202#I251#Atherosclerotic heart disease	Chapter IX Diseases of the circulatory system	ANGPTL4	174154	9684	20105	944	8.48e-07	0.8444	0.7886	0.9042	ptvolink2pcntvp0001
20002#1065#hypertension	Chapter IX Diseases of the circulatory system	DBH	172064	4335	109464	2432	8.49e-07	0.8818	0.8386	0.9273	ptvolink2pcntvp0001
union#Z905#Acquired absence of kidney	Chapter XXI Factors influencing health status and contact with health services	PKD1	127532	121	2280	13	8.51e-07	6.0096	3.3865	10.6644	ptvolinkp0001
41202#Block M80-M85#M80-M85 Disorders of bone density and structure	Chapter XIII Diseases of the musculoskeletal system and connective tissue	DUT	209780	1941	5137	86	8.53e-07	1.8094	1.4553	2.2495	ptvolink2pcntvp0001
131631#Source of report of K52 other non infective gastro enteritis and colitis	Chapter XI Diseases of the digestive system	PKD1	319634	77	21825	21	8.55e-07	3.9942	2.4648	6.4724	ptvp0001noppp
union#I82#Other venous embolism and thrombosis	Chapter IX Diseases of the circulatory system	PKD1	158015	19	10337	11	8.58e-07	8.85	4.2104	18.6019	ptvp0001noppp
41202#I251#Atherosclerotic heart disease	Chapter IX Diseases of the circulatory system	LPL	177602	6236	20194	855	8.67e-07	1.2058	1.121	1.2971	ptvolink2pcntvp0001
41202#K439#Other and unspecified ventral hernia without obstruction or gangrene	Chapter XI Diseases of the digestive system	PKD1	215121	43	3252	8	8.79e-07	12.307	5.7817	26.197	ptvp0001
131075#Source of report of G56 mononeuropathies of upper limb	Chapter VI Diseases of the nervous system	SERPINA1	275046	15279	18048	842	8.8e-07	0.8398	0.7823	0.9016	ptvolink2pcntvp0001noppp
union#I10#Essential (primary) hypertension	Chapter IX Diseases of the circulatory system	HRC	136412	4078	161149	5344	8.85e-07	1.1093	1.0643	1.1562	ptvolink2pcntvp0001
41202#Block I26-I28#I26-I28 Pulmonary heart disease and diseases of pulmonary circulation	Chapter IX Diseases of the circulatory system	PROS1	257633	19	5574	7	8.86e-07	17.0286	7.1556	40.5241	ptvp0001
union#Z458#Adjustment and management of other implanted devices	Chapter XXI Factors influencing health status and contact with health services	PKD1	127586	113	1364	10	9.16e-07	8.2777	4.3263	15.838	ptvolinkp0001noppp
40002#ChapterXX#Chapter XX External causes of morbidity and mortality	Chapter XX External causes of morbidity and mortality	PKD1	293087	86	1609	7	9.23e-07	14.8265	6.8517	32.0836	ptvp0001
union#I80#Phlebitis and thrombophlebitis	Chapter IX Diseases of the circulatory system	PKD1	166402	25	16449	15	9.23e-07	6.0697	3.1995	11.515	ptvp0001
131309#Source of report of I26 pulmonary embolism	Chapter IX Diseases of the circulatory system	PROS1	330218	521	9051	37	9.26e-07	2.591	1.8551	3.6189	ptvolinkp0001noppp
131043#Source of report of G35 multiple sclerosis	Chapter VI Diseases of the nervous system	MICA	272180	7476	1634	82	9.3e-07	1.827	1.4618	2.2835	ptvolink2pcntvp0001noppp
20002#1261#multiple sclerosis	Chapter VI Diseases of the nervous system	CFB	246300	6815	1161	64	9.36e-07	1.9923	1.5472	2.5653	ptvolink2pcntvp0001noppp
130667#Source of report of D73 diseases of spleen	Chapter III Diseases of the blood and blood-forming organs and certain disorders involving the immune mechanism	SLC4A1	316214	20	986	4	9.53e-07	64.1408	21.8833	187.999	ptvp0001noppp
union#R50#Fever of other and unknown origin	Chapter XVIIIÂ Symptoms signs and abnormal clinical and laboratory findings not elsewhere classified	PKD1	77095	67	7014	23	9.62e-07	3.7732	2.3482	6.0632	ptvolinkp0001noppp
41202#ChapterXIX#Chapter XIX Injury| poisoning and certain other consequences of external causes	Chapter XIX Injury poisoning and certain other consequences of external causes	PKD1	294320	67	68404	43	9.62e-07	2.7614	1.8826	4.0504	ptvp0001noppp
union#H353#Degeneration of macula and posterior pole	Chapter VIIÂ Diseases of the eye and adnexa	CFI	206170	351	6752	32	9.69e-07	2.7838	1.9369	4.001	ptvolinkp0001noppp
union#J22#Unspecified acute lower respiratory infection	Chapter X Diseases of the respiratory system	COMMD1	150773	5564	49969	2098	9.84e-07	1.1377	1.0809	1.1975	ptvolink2pcntvp0001noppp
Union#Block I20-I25#I20-I25 Ischaemic heart diseases	Chapter IX Diseases of the circulatory system	LPL	107831	3776	47759	1925	9.89e-07	1.151	1.0884	1.2173	ptvolink2pcntvp0001
Union#Block Y40-Y59#Y40-Y59 Drugs| medicaments and biological substances causing adverse effects in therapeutic use	Chapter XX External causes of morbidity and mortality	PKD1	284455	62	12898	15	9.94e-07	5.3357	3.0349	9.3808	ptvp0001noppp
Union#Chapter IV#Chapter IV Endocrine| nutritional and metabolic diseases	Chapter IV Endocrine nutritional and metabolic diseases	LPL	216772	225	129998	216	9.94e-07	1.6008	1.328	1.9296	ptvolinkp0001
Union#Block M15-M19#M15-M19 Arthrosis	Chapter XIII Diseases of the musculoskeletal system and connective tissue	TNN	117917	5561	74580	3907	9.96e-07	1.1108	1.0652	1.1584	ptvolink2pcntvp0001
41202#T824#Mechanical complication of vascular dialysis catheter	Chapter XIX Injury poisoning and certain other consequences of external causes	PKD1	234760	56	72	3	1e-06	174.673	53.4443	570.885	ptvp0001
union#E780#Pure hypercholesterolaemia	Chapter IV Endocrine nutritional and metabolic diseases	EVI5	163538	198	51444	113	1.01e-06	1.8143	1.4396	2.2864	ptvolink2pcntvp0001noppp
Union#Block D50-D53#D50-D53 Nutritional anaemias	Chapter III Diseases of the blood and blood-forming organs and certain disorders involving the immune mechanism	ENG	302784	9	17017	8	1.01e-06	15.816	6.1013	40.9986	ptvp0001noppp
union#Z827#Family history of congenital malformations deformations and chromosomal abnormalities	Chapter XXI Factors influencing health status and contact with health services	PKD1	104890	16	105	3	1.01e-06	187.304	53.7761	652.383	ptvp0001
union#Y838#Other surgical procedures	Chapter XX External causes of morbidity and mortality	PKD1	278333	62	8013	12	1.01e-06	6.7229	3.6219	12.4792	ptvp0001
41202#Block E15-E16#E15-E16 Other disorders of glucose regulation and pancreatic internal secretion	Chapter IV Endocrine nutritional and metabolic diseases	CFB	298745	8318	860	52	1.03e-06	2.1716	1.6401	2.8755	ptvolink2pcntvp0001
union#N39#Other disorders of urinary system	Chapter XIV Diseases of the genitourinary system	PKD1	133073	17	47395	27	1.03e-06	4.4594	2.4304	8.182	ptvp0001
41202#Block C81-C96#C81-C96 Malignant neoplasms| stated or presumed to be primary| of lymphoid| haematopoietic and related tissue	Chapter II Neoplasms	NOTCH1	215191	11	4767	6	1.05e-06	24.6228	9.1022	66.608	ptvp0001noppp
41202#D63#Anaemia in chronic diseases classified elsewhere	Chapter III Diseases of the blood and blood-forming organs and certain disorders involving the immune mechanism	PKD1	398253	103	639	5	1.05e-06	30.2546	12.2894	74.482	ptvp0001
union#R11#Nausea and vomiting	Chapter XVIIIÂ Symptoms signs and abnormal clinical and laboratory findings not elsewhere classified	PKD1	120305	16	21306	17	1.06e-06	5.9994	3.0308	11.876	ptvp0001
41202#I251#Atherosclerotic heart disease	Chapter IX Diseases of the circulatory system	LPL	159233	5593	17929	766	1.08e-06	1.2164	1.1261	1.3138	ptvolink2pcntvp0001noppp
union#D509#Iron deficiency anaemia unspecified	Chapter III Diseases of the blood and blood-forming organs and certain disorders involving the immune mechanism	ENG	298615	9	11995	7	1.08e-06	19.3627	7.2098	52.0012	ptvp0001noppp
Union#Block I26-I28#I26-I28 Pulmonary heart disease and diseases of pulmonary circulation	Chapter IX Diseases of the circulatory system	PROS1	123216	194	8512	36	1.08e-06	2.6862	1.8809	3.8362	ptvolinkp0001noppp
union#Z944#Liver transplant status	Chapter XXI Factors influencing health status and contact with health services	PKD1	99625	13	123	3	1.09e-06	186.914	52.607	664.108	ptvp0001noppp
41202#ChapterIV#Chapter IV Endocrine| nutritional and metabolic diseases	Chapter IV Endocrine nutritional and metabolic diseases	PKD1	355218	94	12519	16	1.09e-06	4.8297	2.8417	8.2083	ptvp0001noppp
union#N184#Chronic kidney disease stage 4	Chapter XIV Diseases of the genitourinary system	PKD1	172571	157	1061	9	1.1e-06	9.3239	4.7497	18.3033	ptvolinkp0001noppp
union#E101#Type 1 diabetes mellitus; With ketoacidosis	Chapter IV Endocrine nutritional and metabolic diseases	CFB	178572	4833	325	27	1.11e-06	3.0696	2.0708	4.55	ptvolink2pcntvp0001noppp
Union#Block N00-N08#N00-N08 Glomerular diseases	Chapter XIV Diseases of the genitourinary system	PKD1	209142	32	2972	7	1.11e-06	15.3936	6.7891	34.9035	ptvp0001
131689#Source of report of K90 intestinal malabsorption	Chapter XI Diseases of the digestive system	F9	304653	1375	4085	43	1.11e-06	2.3323	1.719	3.1643	ptvolink2pcntvp0001noppp
41202#G82#Paraplegia and tetraplegia	Chapter VI Diseases of the nervous system	ACADM	290373	4926	154	14	1.11e-06	5.3588	3.0984	9.2682	ptvolink2pcntvp0001
Union#Block M05-M14#M05-M14 Inflammatory polyarthropathies	Chapter XIII Diseases of the musculoskeletal system and connective tissue	COMMD1	115666	4176	33881	1427	1.12e-06	1.1666	1.0972	1.2403	ptvolink2pcntvp0001noppp
41202#I802#Phlebitis and thrombophlebitis of other deep vessels of lower extremities	Chapter IX Diseases of the circulatory system	PROC	219437	222	3001	15	1.12e-06	4.9406	2.9252	8.3446	ptvolink2pcntvp0001noppp
41202#I802#Phlebitis and thrombophlebitis of other deep vessels of lower extremities	Chapter IX Diseases of the circulatory system	PROC	219437	222	3001	15	1.12e-06	4.9406	2.9252	8.3446	ptvolinkp0001noppp
20002#1224#thyroid problem (not cancer)	Chapter IV Endocrine nutritional and metabolic diseases	TG	143860	364	21595	98	1.13e-06	1.7935	1.4343	2.2428	ptvp0001noppp
union#R94#Abnormal results of function studies	Chapter XVIIIÂ Symptoms signs and abnormal clinical and laboratory findings not elsewhere classified	SERPINA1	82923	4517	8955	609	1.14e-06	1.2485	1.144	1.3625	ptvolink2pcntvp0001
40006#C91#Lymphoid leukaemia	Chapter II Neoplasms	USP28	210228	126	823	7	1.14e-06	14.1912	6.609	30.4718	ptvp0001noppp
131831#Source of report of L94 other localised connective tissue disorders	Chapter XII Diseases of the skin and subcutaneous tissue	COL2A1	277402	10	441	3	1.15e-06	188.709	51.759	688.016	ptvp0001noppp
union#N289#Disorder of kidney and ureter unspecified	Chapter XIV Diseases of the genitourinary system	PKD1	209142	32	1041	5	1.15e-06	31.3914	12.2073	80.7237	ptvp0001
41202#D680#Von Willebrand disease	Chapter III Diseases of the blood and blood-forming organs and certain disorders involving the immune mechanism	VWF	397652	704	39	4	1.16e-06	57.933	20.6477	162.547	ptvp0001
41202#J44#Other chronic obstructive pulmonary disease	Chapter X Diseases of the respiratory system	MFAP5	279892	74	3575	9	1.16e-06	9.5219	4.7631	19.0355	ptvp0001noppp
41202#B081#Molluscum contagiosum	Chapter I Certain infectious and parasitic diseases	PLA2G15	353244	1141	51	5	1.17e-06	30.3521	12.0918	76.1881	ptvolinkp0001noppp
union#D638#Anaemia in other chronic diseases classified elsewhere	Chapter III Diseases of the blood and blood-forming organs and certain disorders involving the immune mechanism	UMOD	314479	757	664	11	1.17e-06	6.8821	3.7766	12.5411	ptvolink2pcntvp0001
union#D638#Anaemia in other chronic diseases classified elsewhere	Chapter III Diseases of the blood and blood-forming organs and certain disorders involving the immune mechanism	UMOD	314479	757	664	11	1.17e-06	6.8821	3.7766	12.5411	ptvolinkp0001
40002#Y830#Surgical operation with transplant of whole organ	Chapter XX External causes of morbidity and mortality	PKD1	283569	76	68	3	1.17e-06	164.611	50.6846	534.612	ptvp0001
41202#G406#Grand mal seizures unspecified (with or without petit mal)	Chapter VI Diseases of the nervous system	DTYMK	280808	158	127	4	1.18e-06	55.9769	20.4397	153.3	ptvp0001noppp
Union#Block E15-E16#E15-E16 Other disorders of glucose regulation and pancreatic internal secretion	Chapter IV Endocrine nutritional and metabolic diseases	CFB	157050	4300	2178	102	1.18e-06	1.7105	1.3992	2.091	ptvolink2pcntvp0001noppp
41202#Block N10-N16#N10-N16 Renal tubulo-interstitial diseases	Chapter XIV Diseases of the genitourinary system	PKD1	315827	59	5013	9	1.2e-06	9.6104	4.7631	19.3908	ptvp0001
20002#1473#high cholesterol	Chapter XVIIIÂ Symptoms signs and abnormal clinical and laboratory findings not elsewhere classified	ANGPTL3	179542	1563	45515	293	1.2e-06	0.7395	0.6524	0.8381	ptvolink2pcntvp0001noppp
41202#A08#Viral and other specified intestinal infections	Chapter I Certain infectious and parasitic diseases	PKD1	369772	92	1251	6	1.2e-06	19.277	8.425	44.1073	ptvp0001
131307#Source of report of I25 chronic ischaemic heart disease	Chapter IX Diseases of the circulatory system	LPL	227348	8064	41585	1687	1.21e-06	1.1437	1.0841	1.2066	ptvolink2pcntvp0001
41202#M0697#Rheumatoid arthritis unspecified Ankle and foot	Chapter XIII Diseases of the musculoskeletal system and connective tissue	EGFLAM	193906	1035	135	8	1.22e-06	11.1022	5.4267	22.7133	ptvolink2pcntvp0001noppp
Union#Block N30-N39#N30-N39 Other diseases of urinary system	Chapter XIV Diseases of the genitourinary system	PKD1	152866	24	40442	26	1.23e-06	4.0949	2.3509	7.1325	ptvp0001noppp
union#F40#Phobic anxiety disorders	Chapter V Mental and behavioural disorders	CEACAM6	165765	948	3420	45	1.24e-06	2.3008	1.7028	3.1086	ptvolink2pcntvp0001
union#I25#Chronic ischaemic heart disease	Chapter IX Diseases of the circulatory system	LPL	103017	3608	41585	1687	1.24e-06	1.1583	1.092	1.2286	ptvolink2pcntvp0001
union#A047#Enterocolitis due to Clostridium difficile	Chapter I Certain infectious and parasitic diseases	PKD1	256422	62	1278	6	1.27e-06	19.4171	8.3843	44.9677	ptvp0001
41202#Block M15-M19#M15-M19 Arthrosis	Chapter XIII Diseases of the musculoskeletal system and connective tissue	ACAN	246586	25	41677	20	1.27e-06	4.7333	2.6288	8.5225	ptvp0001noppp
union#H40#Glaucoma	Chapter VIIÂ Diseases of the eye and adnexa	LTBP2	252353	153	15919	29	1.27e-06	3.0047	2.0196	4.4703	ptvp0001
41202#R94#Abnormal results of function studies	Chapter XVIIIÂ Symptoms signs and abnormal clinical and laboratory findings not elsewhere classified	PKD1	264799	59	1385	6	1.28e-06	19.4431	8.381	45.1062	ptvp0001
40002#I517#Cardiomegaly	Chapter IX Diseases of the circulatory system	GALNT5	229867	333	220	6	1.28e-06	18.8261	8.3074	42.6634	ptvp0001
Union#Block H30-H36#H30-H36 Disorders of choroid and retina	Chapter VIIÂ Diseases of the eye and adnexa	CFI	225024	861	14537	97	1.28e-06	1.7439	1.4128	2.1527	ptvolink2pcntvp0001noppp
union#G632#Diabetic polyneuropathy	Chapter VI Diseases of the nervous system	WWP2	174829	62	873	6	1.29e-06	19.3802	8.3614	44.9198	ptvolink2pcntvp0001noppp
union#G632#Diabetic polyneuropathy	Chapter VI Diseases of the nervous system	WWP2	174829	62	873	6	1.29e-06	19.3802	8.3614	44.9198	ptvolinkp0001noppp
41202#Block H30-H36#H30-H36 Disorders of choroid and retina	Chapter VIIÂ Diseases of the eye and adnexa	COL2A1	284759	4	7516	5	1.3e-06	47.3588	12.7145	176.401	ptvp0001noppp
union#E213#Hyperparathyroidism unspecified	Chapter IV Endocrine nutritional and metabolic diseases	PKD1	179185	34	866	5	1.31e-06	30.4281	11.8724	77.9851	ptvp0001
Union#Block I26-I28#I26-I28 Pulmonary heart disease and diseases of pulmonary circulation	Chapter IX Diseases of the circulatory system	PROS1	123403	7	8540	8	1.32e-06	16.5143	5.987	45.5522	ptvp0001noppp
union#R79#Other abnormal findings of blood chemistry	Chapter XVIIIÂ Symptoms signs and abnormal clinical and laboratory findings not elsewhere classified	PKD1	62271	7	13797	14	1.34e-06	9.0267	3.6426	22.3692	ptvp0001
union#K90#Intestinal malabsorption	Chapter XI Diseases of the digestive system	MICA	132072	3577	4444	179	1.34e-06	1.4872	1.2761	1.7332	ptvolink2pcntvp0001
union#F03#Unspecified dementia	Chapter V Mental and behavioural disorders	GRN	221826	97	3572	11	1.35e-06	7.0424	3.7716	13.1497	ptvolinkp0001
41202#K351#K351 Acute appendicitis with peritoneal abscess	Chapter XI Diseases of the digestive system	HSDL2	211865	1673	162	10	1.35e-06	7.8171	4.12	14.8319	ptvolink2pcntvp0001noppp
union#I82#Other venous embolism and thrombosis	Chapter IX Diseases of the circulatory system	SERPINC1	158032	2	10342	6	1.35e-06	45.8418	9.2511	227.16	ptvp0001noppp
union#I802#Phlebitis and thrombophlebitis of other deep vessels of lower extremities	Chapter IX Diseases of the circulatory system	SERPINC1	145237	1030	10605	123	1.36e-06	1.6354	1.3551	1.9737	ptvolink2pcntvp0001noppp
20002#1453#psoriasis	Chapter XII Diseases of the skin and subcutaneous tissue	CFB	289517	8149	4228	69	1.36e-06	0.5798	0.4566	0.7363	ptvolink2pcntvp0001noppp
Union#Block C43-C44#C43-C44 Melanoma and other malignant neoplasms of skin	Chapter II Neoplasms	PKD1	242716	231	39697	75	1.36e-06	1.9851	1.5296	2.5764	ptvolinkp0001
union#A415#Sepsis due to other Gram-negative organisms	Chapter I Certain infectious and parasitic diseases	PKD1	213532	49	2123	7	1.38e-06	14.3686	6.5009	31.7585	ptvp0001
union#E538#Deficiency of other specified B group vitamins	Chapter IV Endocrine nutritional and metabolic diseases	TCN1	226934	782	2622	27	1.38e-06	2.9883	2.0322	4.3942	ptvolink2pcntvp0001
union#E538#Deficiency of other specified B group vitamins	Chapter IV Endocrine nutritional and metabolic diseases	TCN1	226934	782	2622	27	1.38e-06	2.9883	2.0322	4.3942	ptvolinkp0001
20002#1066#heart|cardiac problem	Chapter IX Diseases of the circulatory system	PCSK9	137559	5750	29295	1040	1.38e-06	0.8493	0.7941	0.9084	ptvolink2pcntvp0001
union#N180#N180 End-stage renal disease	Chapter XIV Diseases of the genitourinary system	PKD1	199758	9416	321	38	1.38e-06	2.5114	1.7931	3.5174	ptvolink2pcntvp0001
41202#R944#Abnormal results of kidney function studies	Chapter XVIIIÂ Symptoms signs and abnormal clinical and laboratory findings not elsewhere classified	PKD1	264597	261	75	4	1.39e-06	54.0684	19.6319	148.91	ptvolinkp0001
union#C44#Other malignant neoplasms of skin	Chapter II Neoplasms	PKD1	234608	225	33916	67	1.4e-06	2.0598	1.5677	2.7065	ptvolinkp0001
union#A099#Gastroenteritis and colitis of unspecified origin	Chapter I Certain infectious and parasitic diseases	PKD1	240191	55	14121	16	1.4e-06	4.9482	2.835	8.6366	ptvp0001noppp
40011#8140#Adenocarcinoma NOS	Chapter II Neoplasms	ASRGL1	226539	680	22473	30	1.4e-06	0.4447	0.3084	0.6412	ptvolinkp0001
41202#M7966#Pain in limb Lower leg	Chapter XIII Diseases of the musculoskeletal system and connective tissue	PROC	268798	276	3435	16	1.4e-06	4.5364	2.7374	7.5177	ptvolink2pcntvp0001
41202#M7966#Pain in limb Lower leg	Chapter XIII Diseases of the musculoskeletal system and connective tissue	PROC	268798	276	3435	16	1.4e-06	4.5364	2.7374	7.5177	ptvolinkp0001
union#G459#Transient cerebral ischaemic attack unspecified	Chapter VI Diseases of the nervous system	OSMR	234842	1451	3503	48	1.41e-06	2.2177	1.6603	2.9623	ptvolink2pcntvp0001
union#E877#Fluid overload	Chapter IV Endocrine nutritional and metabolic diseases	PKD1	182354	35	2480	7	1.41e-06	14.706	6.5258	33.1399	ptvp0001
41202#I25#Chronic ischaemic heart disease	Chapter IX Diseases of the circulatory system	SERPINA1	158601	8709	19108	884	1.42e-06	0.8425	0.7849	0.9043	ptvolink2pcntvp0001noppp
union#D681#Hereditary factor XI deficiency	Chapter III Diseases of the blood and blood-forming organs and certain disorders involving the immune mechanism	F11	322485	724	32	4	1.42e-06	55.6777	19.6402	157.84	ptvolinkp0001noppp
132045#Source of report of N25 disorders resulting from impaired renal tubular function	Chapter XIV Diseases of the genitourinary system	PKD1	374770	398	167	5	1.42e-06	28.1926	11.52	68.9953	ptvolinkp0001noppp
union#H401#Primary open-angle glaucoma	Chapter VIIÂ Diseases of the eye and adnexa	EFNA4	241417	164	2856	12	1.43e-06	6.1851	3.4378	11.1277	ptvolinkp0001
union#I26#Pulmonary embolism	Chapter IX Diseases of the circulatory system	PROS1	131008	7	9171	8	1.43e-06	16.3257	5.9188	45.0314	ptvp0001noppp
40002#ChapterXVII#Chapter XVII Congenital malformations| deformations and chromosomal abnormalities	Chapter XVII Congenital malformations deformations and chromosomal abnormalities	PKD1	375128	104	71	3	1.44e-06	152.409	47.2482	491.623	ptvp0001noppp
union#E21#Hyperparathyroidism and other disorders of parathyroid gland	Chapter IV Endocrine nutritional and metabolic diseases	PKD1	175536	151	2252	12	1.45e-06	6.1944	3.4361	11.1671	ptvolinkp0001
131417#Source of report of I95 hypotension	Chapter IX Diseases of the circulatory system	PKD1	342736	96	16620	19	1.46e-06	4.0814	2.4944	6.6781	ptvp0001
union#I80#Phlebitis and thrombophlebitis	Chapter IX Diseases of the circulatory system	SERPINC1	166425	2	16457	7	1.46e-06	35.3945	7.352	170.398	ptvp0001
union#D685#Primary Thrombophilia	Chapter III Diseases of the blood and blood-forming organs and certain disorders involving the immune mechanism	PROC	272098	291	306	6	1.46e-06	18.3342	8.1064	41.4662	ptvolink2pcntvp0001noppp
union#D685#Primary Thrombophilia	Chapter III Diseases of the blood and blood-forming organs and certain disorders involving the immune mechanism	PROC	272098	291	306	6	1.46e-06	18.3342	8.1064	41.4662	ptvolinkp0001noppp
20002#1075#heart attack|myocardial infarction	Chapter IX Diseases of the circulatory system	PCSK9	125545	5267	8286	257	1.48e-06	0.7393	0.651	0.8396	ptvolink2pcntvp0001noppp
41202#C443#Malignant neoplasm: Skin of other and unspecified parts of face	Chapter II Neoplasms	SPINK5	231807	454	9628	44	1.49e-06	2.3334	1.7112	3.1818	ptvolinkp0001noppp
Union#Block G30-G32#G30-G32 Other degenerative diseases of the nervous system	Chapter VI Diseases of the nervous system	GRN	224537	54	3975	9	1.49e-06	9.4145	4.6454	19.0799	ptvp0001noppp
union#N39#Other disorders of urinary system	Chapter XIV Diseases of the genitourinary system	PKD1	119830	14	41875	24	1.49e-06	4.9056	2.5374	9.4841	ptvp0001noppp
union#M217#Unequal limb length (acquired)	Chapter XIII Diseases of the musculoskeletal system and connective tissue	LIFR	109602	117	165	5	1.5e-06	28.3869	11.4493	70.3817	ptvolinkp0001noppp
41202#I80#Phlebitis and thrombophlebitis	Chapter IX Diseases of the circulatory system	PROC	249585	262	4650	19	1.52e-06	3.8924	2.4411	6.2065	ptvolink2pcntvp0001
41202#I80#Phlebitis and thrombophlebitis	Chapter IX Diseases of the circulatory system	PROC	249585	262	4650	19	1.52e-06	3.8924	2.4411	6.2065	ptvolinkp0001
Union#Block E70-E90#E70-E90 Metabolic disorders	Chapter IV Endocrine nutritional and metabolic diseases	ANGPTL4	182019	10259	79730	4104	1.52e-06	0.9133	0.88	0.9478	ptvolink2pcntvp0001
union#N25#Disorders resulting from impaired renal tubular function	Chapter XIV Diseases of the genitourinary system	PKD1	208981	193	194	5	1.53e-06	27.9073	11.3586	68.5663	ptvolinkp0001
union#M2175#Unequal limb length (acquired) Pelvic region and thigh	Chapter XIII Diseases of the musculoskeletal system and connective tissue	LIFR	125814	137	69	4	1.54e-06	53.2377	19.1621	147.91	ptvolinkp0001noppp
Union#Block M15-M19#M15-M19 Arthrosis	Chapter XIII Diseases of the musculoskeletal system and connective tissue	TNN	106383	5014	66390	3489	1.55e-06	1.115	1.0667	1.1655	ptvolink2pcntvp0001noppp
union#E538#Deficiency of other specified B group vitamins	Chapter IV Endocrine nutritional and metabolic diseases	TCN1	204066	709	2302	25	1.55e-06	3.1258	2.0933	4.6676	ptvolink2pcntvp0001noppp
union#E538#Deficiency of other specified B group vitamins	Chapter IV Endocrine nutritional and metabolic diseases	TCN1	204066	709	2302	25	1.55e-06	3.1258	2.0933	4.6676	ptvolinkp0001noppp
41202#N180#N180 End-stage renal disease	Chapter XIV Diseases of the genitourinary system	PKD1	226829	10658	199	28	1.56e-06	2.9945	2.0152	4.4498	ptvolink2pcntvp0001noppp
union#E755#Other lipid storage disorders	Chapter IV Endocrine nutritional and metabolic diseases	PLPBP	213959	596	26	4	1.57e-06	55.2295	19.216	158.737	ptvolink2pcntvp0001noppp
union#E755#Other lipid storage disorders	Chapter IV Endocrine nutritional and metabolic diseases	PLPBP	213959	596	26	4	1.57e-06	55.2295	19.216	158.737	ptvolinkp0001noppp
union#E877#Fluid overload	Chapter IV Endocrine nutritional and metabolic diseases	PKD1	182218	171	2474	13	1.58e-06	5.5994	3.1815	9.8546	ptvolinkp0001
41202#K529#Noninfective gastroenteritis and colitis unspecified	Chapter XI Diseases of the digestive system	PKD1	192777	36	11138	13	1.58e-06	6.2501	3.3138	11.7882	ptvp0001noppp
union#E104#Type 1 diabetes mellitus; With neurological complications	Chapter IV Endocrine nutritional and metabolic diseases	CFB	163151	4447	213	21	1.58e-06	3.6171	2.308	5.6687	ptvolink2pcntvp0001noppp
41202#Block C81-C96#C81-C96 Malignant neoplasms| stated or presumed to be primary| of lymphoid| haematopoietic and related tissue	Chapter II Neoplasms	NOTCH1	240233	12	5350	6	1.59e-06	22.4517	8.4232	59.8439	ptvp0001
union#D68#Other coagulation defects	Chapter III Diseases of the blood and blood-forming organs and certain disorders involving the immune mechanism	PROC	329861	40	2583	6	1.59e-06	19.1557	8.1144	45.2207	ptvp0001
union#N180#N180 End-stage renal disease	Chapter XIV Diseases of the genitourinary system	PKD1	179800	8446	248	32	1.59e-06	2.7469	1.8996	3.972	ptvolink2pcntvp0001noppp
union#N258#Other disorders resulting from impaired renal tubular function	Chapter XIV Diseases of the genitourinary system	PKD1	208981	193	83	4	1.6e-06	52.1833	18.9451	143.736	ptvolinkp0001
union#A38#Scarlet fever	Chapter I Certain infectious and parasitic diseases	PNLIP	277024	215	1314	9	1.6e-06	8.8252	4.5202	17.2305	ptvolink2pcntvp0001
union#A38#Scarlet fever	Chapter I Certain infectious and parasitic diseases	PNLIP	277024	215	1314	9	1.6e-06	8.8252	4.5202	17.2305	ptvolinkp0001
20002#1065#hypertension	Chapter IX Diseases of the circulatory system	DBH	154539	3896	97487	2159	1.62e-06	0.8785	0.833	0.9265	ptvolink2pcntvp0001noppp
union#D563#Thalassaemia trait	Chapter III Diseases of the blood and blood-forming organs and certain disorders involving the immune mechanism	CD36	358641	1598	73	6	1.62e-06	18.4464	8.0126	42.4667	ptvolink2pcntvp0001
41202#Block E10-E14#E10-E14 Diabetes mellitus	Chapter IV Endocrine nutritional and metabolic diseases	CFB	251105	7008	2132	101	1.63e-06	1.6974	1.3884	2.0753	ptvolink2pcntvp0001noppp
41202#I77#Other disorders of arteries and arterioles	Chapter IX Diseases of the circulatory system	BIRC2	185500	765	1207	19	1.65e-06	3.8171	2.4128	6.0387	ptvolink2pcntvp0001noppp
20002#1078#heart valve problem|heart murmur	Chapter IX Diseases of the circulatory system	MSRA	246438	511	2866	21	1.66e-06	3.5337	2.2805	5.4756	ptvolink2pcntvp0001noppp
20002#1078#heart valve problem|heart murmur	Chapter IX Diseases of the circulatory system	MSRA	246438	511	2866	21	1.66e-06	3.5337	2.2805	5.4756	ptvolinkp0001noppp
41202#E16#Other disorders of pancreatic internal secretion	Chapter IV Endocrine nutritional and metabolic diseases	CFB	299215	8283	859	51	1.67e-06	2.1447	1.6156	2.8472	ptvolink2pcntvp0001
Union#Block F30-F39#F30-F39 Mood [affective] disorders	Chapter V Mental and behavioural disorders	VMO1	195516	212	25983	60	1.68e-06	2.1297	1.5985	2.8373	ptvolink2pcntvp0001
Union#Block A00-A09#A00-A09 Intestinal infectious diseases	Chapter I Certain infectious and parasitic diseases	VGF	243564	1024	18895	39	1.7e-06	0.4909	0.3565	0.6762	ptvolink2pcntvp0001noppp
union#D479#Neoplasm of uncertain or unknown behaviour of lymphoid haematopoietic and related tissue unspecified	Chapter II Neoplasms	PKD1	231044	50	95	3	1.7e-06	145.923	44.7361	475.977	ptvp0001noppp
union#I48#Atrial fibrillation and flutter	Chapter IX Diseases of the circulatory system	PMVK	114124	1647	32183	588	1.71e-06	1.266	1.1513	1.3921	ptvolink2pcntvp0001
union#E16#Other disorders of pancreatic internal secretion	Chapter IV Endocrine nutritional and metabolic diseases	CFB	165535	4522	3116	134	1.72e-06	1.5742	1.3209	1.8761	ptvolink2pcntvp0001noppp
130667#Source of report of D73 diseases of spleen	Chapter III Diseases of the blood and blood-forming organs and certain disorders involving the immune mechanism	SLC4A1	353213	23	1129	4	1.72e-06	54.4095	18.7863	157.582	ptvp0001
union#R79#Other abnormal findings of blood chemistry	Chapter XVIIIÂ Symptoms signs and abnormal clinical and laboratory findings not elsewhere classified	PKD1	56017	6	12172	13	1.72e-06	9.9713	3.7892	26.2393	ptvp0001noppp
union#Z48#Other surgical follow-up care	Chapter XXI Factors influencing health status and contact with health services	PKD1	154427	145	2096	12	1.73e-06	6.0974	3.3789	11.0032	ptvolinkp0001
20002#1075#heart attack|myocardial infarction	Chapter IX Diseases of the circulatory system	PCSK9	139845	5861	9431	299	1.74e-06	0.7565	0.6722	0.8513	ptvolink2pcntvp0001
union#C91#Lymphoid leukaemia	Chapter II Neoplasms	USP28	180122	110	1231	8	1.74e-06	10.6416	5.1803	21.8604	ptvp0001noppp
union#K90#Intestinal malabsorption	Chapter XI Diseases of the digestive system	F9	135064	585	4578	45	1.75e-06	2.2694	1.6735	3.0777	ptvolink2pcntvp0001
41202#D043#Carcinoma in situ: Skin of other and unspecified parts of face	Chapter II Neoplasms	PKD1	297004	73	320	4	1.76e-06	50.8568	18.4778	139.974	ptvp0001
union#D68#Other coagulation defects	Chapter III Diseases of the blood and blood-forming organs and certain disorders involving the immune mechanism	PROC	295735	321	2194	13	1.76e-06	5.4589	3.1304	9.5195	ptvolink2pcntvp0001noppp
union#D68#Other coagulation defects	Chapter III Diseases of the blood and blood-forming organs and certain disorders involving the immune mechanism	PROC	295735	321	2194	13	1.76e-06	5.4589	3.1304	9.5195	ptvolinkp0001noppp
41202#R509#Fever unspecified	Chapter XVIIIÂ Symptoms signs and abnormal clinical and laboratory findings not elsewhere classified	PKD1	236562	56	2157	7	1.77e-06	13.709	6.2411	30.1125	ptvp0001
20002#1077#heart arrhythmia	Chapter IX Diseases of the circulatory system	TTN	190051	6751	6162	296	1.77e-06	1.3523	1.2004	1.5234	ptvolink2pcntvp0001
union#I802#Phlebitis and thrombophlebitis of other deep vessels of lower extremities	Chapter IX Diseases of the circulatory system	PROC	146253	14	10718	10	1.77e-06	9.7468	4.3284	21.9484	ptvp0001noppp
41202#G060#Intracranial abscess and granuloma	Chapter VI Diseases of the nervous system	ENG	212190	6	52	2	1.78e-06	1360.19	268.305	6895.59	ptvp0001noppp
union#C449#Malignant neoplasm: Malignant neoplasm of skin unspecified	Chapter II Neoplasms	PKD1	242985	55	19856	19	1.78e-06	4.2275	2.5089	7.1233	ptvp0001
Union#Block E70-E90#E70-E90 Metabolic disorders	Chapter IV Endocrine nutritional and metabolic diseases	PCSK9	191959	319	83756	78	1.79e-06	0.5604	0.4374	0.7179	ptvp0001
union#J04#Acute laryngitis and tracheitis	Chapter X Diseases of the respiratory system	PLG	116840	8318	3627	343	1.8e-06	1.3284	1.1865	1.4872	ptvolink2pcntvp0001
Union#Block Y40-Y59#Y40-Y59 Drugs| medicaments and biological substances causing adverse effects in therapeutic use	Chapter XX External causes of morbidity and mortality	PKD1	317041	73	14712	16	1.8e-06	4.7232	2.7489	8.1156	ptvp0001
union#N183#Chronic kidney disease stage 3	Chapter XIV Diseases of the genitourinary system	PKD1	160434	143	8663	25	1.8e-06	3.2377	2.1158	4.9545	ptvolinkp0001noppp
Union#Block E70-E90#E70-E90 Metabolic disorders	Chapter IV Endocrine nutritional and metabolic diseases	ANGPTL3	191463	815	83580	254	1.8e-06	0.7139	0.62	0.8221	ptvolinkp0001
20002#1277#glaucoma	Chapter VIIÂ Diseases of the eye and adnexa	LTBP2	338641	216	4322	14	1.81e-06	5.0784	2.9554	8.7266	ptvp0001
Union#Block G35-G37#G35-G37 Demyelinating diseases of the central nervous system	Chapter VI Diseases of the nervous system	CFB	177645	4952	1554	79	1.81e-06	1.8237	1.4522	2.2903	ptvolink2pcntvp0001noppp
41202#I771#Stricture of artery	Chapter IX Diseases of the circulatory system	BIRC2	191603	809	861	16	1.82e-06	4.4012	2.6712	7.2515	ptvolink2pcntvp0001
union#D681#Hereditary factor XI deficiency	Chapter III Diseases of the blood and blood-forming organs and certain disorders involving the immune mechanism	F11	359426	813	34	4	1.82e-06	52.0116	18.4145	146.906	ptvolinkp0001
union#K439#Other and unspecified ventral hernia without obstruction or gangrene	Chapter XI Diseases of the digestive system	PKD1	139332	23	4059	8	1.83e-06	11.9397	5.3375	26.7084	ptvp0001
union#I802#Phlebitis and thrombophlebitis of other deep vessels of lower extremities	Chapter IX Diseases of the circulatory system	SERPINC1	161379	1155	11889	135	1.86e-06	1.5865	1.3262	1.898	ptvolink2pcntvp0001
union#E104#Type 1 diabetes mellitus; With neurological complications	Chapter IV Endocrine nutritional and metabolic diseases	MICA	181433	4890	256	23	1.86e-06	3.3335	2.1737	5.1121	ptvolink2pcntvp0001
41202#Block A30-A49#A30-A49 Other bacterial diseases	Chapter I Certain infectious and parasitic diseases	PKD1	323304	77	8091	12	1.87e-06	6.2273	3.388	11.446	ptvp0001
41202#B081#Molluscum contagiosum	Chapter I Certain infectious and parasitic diseases	PLA2G15	394398	1287	56	5	1.88e-06	27.3614	10.9426	68.4156	ptvolinkp0001
131309#Source of report of I26 pulmonary embolism	Chapter IX Diseases of the circulatory system	PROS1	368935	599	10265	40	1.88e-06	2.4001	1.7416	3.3075	ptvolinkp0001
40002#ChapterXVII#Chapter XVII Congenital malformations| deformations and chromosomal abnormalities	Chapter XVII Congenital malformations deformations and chromosomal abnormalities	PKD1	419144	121	75	3	1.89e-06	138.56	43.1037	445.412	ptvp0001
union#R104#Other and unspecified abdominal pain	Chapter XVIIIÂ Symptoms signs and abnormal clinical and laboratory findings not elsewhere classified	PKD1	118827	15	25486	18	1.89e-06	5.5949	2.8193	11.103	ptvp0001
41202#N906#Hypertrophy of vulva	Chapter XIV Diseases of the genitourinary system	CST5	158238	370	79	5	1.9e-06	27.0677	10.8999	67.2175	ptvolink2pcntvp0001
41202#T820#Mechanical complication of heart valve prosthesis	Chapter XIX Injury poisoning and certain other consequences of external causes	TTN	244996	8645	111	17	1.9e-06	4.3403	2.6039	7.2346	ptvolink2pcntvp0001
41202#G406#Grand mal seizures unspecified (with or without petit mal)	Chapter VI Diseases of the nervous system	DTYMK	313116	174	146	4	1.91e-06	49.3018	18.0577	134.606	ptvp0001
union#D638#Anaemia in other chronic diseases classified elsewhere	Chapter III Diseases of the blood and blood-forming organs and certain disorders involving the immune mechanism	UMOD	314981	255	668	7	1.91e-06	12.9439	6.0854	27.5324	ptvp0001
41202#Block M15-M19#M15-M19 Arthrosis	Chapter XIII Diseases of the musculoskeletal system and connective tissue	SERPINA1	233747	12864	39752	1945	1.91e-06	0.8891	0.8467	0.9336	ptvolink2pcntvp0001noppp
20002#1473#high cholesterol	Chapter XVIIIÂ Symptoms signs and abnormal clinical and laboratory findings not elsewhere classified	ANGPTL4	190985	10690	49053	2464	1.93e-06	0.8974	0.858	0.9386	ptvolink2pcntvp0001
20002#1066#heart|cardiac problem	Chapter IX Diseases of the circulatory system	TTN	127275	1506	26295	409	1.93e-06	1.3145	1.1775	1.4675	ptvp0001noppp
41202#Block E10-E14#E10-E14 Diabetes mellitus	Chapter IV Endocrine nutritional and metabolic diseases	CFB	280393	7848	2463	113	1.94e-06	1.6392	1.3557	1.9819	ptvolink2pcntvp0001
41202#B08#Other viral infections characterized by skin and mucous membrane lesions not elsewhere classified	Chapter I Certain infectious and parasitic diseases	PLA2G15	353244	1141	57	5	1.95e-06	27.1572	10.8658	67.8746	ptvolinkp0001noppp
41202#E162#Hypoglycaemia unspecified	Chapter IV Endocrine nutritional and metabolic diseases	CFB	295110	8227	788	48	1.95e-06	2.185	1.6314	2.9266	ptvolink2pcntvp0001
union#G35#Multiple sclerosis	Chapter VI Diseases of the nervous system	CFB	173960	4786	1635	81	1.99e-06	1.8007	1.438	2.255	ptvolink2pcntvp0001noppp
20002#1465#osteoarthritis	Chapter XIII Diseases of the musculoskeletal system and connective tissue	SNED1	265181	769	34693	156	2e-06	1.5506	1.305	1.8425	ptvolink2pcntvp0001
40002#ChapterXIV#Chapter XIV Diseases of the genitourinary system	Chapter XIV Diseases of the genitourinary system	PKD1	294091	78	1998	7	2.01e-06	13.2096	6.0882	28.6609	ptvp0001
union#E51#Thiamine deficiency	Chapter IV Endocrine nutritional and metabolic diseases	CD200R1	116358	6568	38	13	2.03e-06	6.0607	3.2271	11.3825	ptvolink2pcntvp0001noppp
41202#H33#Retinal detachments and breaks	Chapter VIIÂ Diseases of the eye and adnexa	COL2A1	252408	3	4016	4	2.03e-06	83.8008	18.7491	374.556	ptvp0001noppp
union#E755#Other lipid storage disorders	Chapter IV Endocrine nutritional and metabolic diseases	PLPBP	237878	662	28	4	2.03e-06	51.3332	17.9556	146.757	ptvolink2pcntvp0001
union#E755#Other lipid storage disorders	Chapter IV Endocrine nutritional and metabolic diseases	PLPBP	237878	662	28	4	2.03e-06	51.3332	17.9556	146.757	ptvolinkp0001
Union#Block A00-A09#A00-A09 Intestinal infectious diseases	Chapter I Certain infectious and parasitic diseases	VGF	270577	1126	21354	46	2.04e-06	0.5176	0.3853	0.6954	ptvolink2pcntvp0001
Union#Block I26-I28#I26-I28 Pulmonary heart disease and diseases of pulmonary circulation	Chapter IX Diseases of the circulatory system	PROS1	137113	7	10097	8	2.04e-06	15.5195	5.6266	42.8068	ptvp0001
union#D68#Other coagulation defects	Chapter III Diseases of the blood and blood-forming organs and certain disorders involving the immune mechanism	PROC	329541	360	2575	14	2.04e-06	4.9769	2.9139	8.5006	ptvolink2pcntvp0001
union#D68#Other coagulation defects	Chapter III Diseases of the blood and blood-forming organs and certain disorders involving the immune mechanism	PROC	329541	360	2575	14	2.04e-06	4.9769	2.9139	8.5006	ptvolinkp0001
40006#C442#Malignant neoplasm: Skin of ear and external auricular canal	Chapter II Neoplasms	PKD1	149015	36	748	5	2.04e-06	27.6692	10.828	70.7041	ptvp0001noppp
union#G114#Hereditary spastic paraplegia	Chapter VI Diseases of the nervous system	CFD	199001	108	40	3	2.05e-06	138.195	42.1116	453.507	ptvp0001
Union#Chapter XXI#Chapter XXI Factors influencing health status and contact with health services	Chapter XXI Factors influencing health status and contact with health services	PKD1	154549	23	251300	103	2.06e-06	2.7541	1.7525	4.3283	ptvp0001
union#R11#Nausea and vomiting	Chapter XVIIIÂ Symptoms signs and abnormal clinical and laboratory findings not elsewhere classified	PKD1	108196	13	18898	15	2.07e-06	6.6061	3.1428	13.8857	ptvp0001noppp
Union#Block G30-G32#G30-G32 Other degenerative diseases of the nervous system	Chapter VI Diseases of the nervous system	GRN	249530	67	4819	10	2.07e-06	7.7284	3.9743	15.0288	ptvp0001
union#C91#Lymphoid leukaemia	Chapter II Neoplasms	USP28	180079	153	1230	9	2.08e-06	8.6121	4.3866	16.9078	ptvolinkp0001noppp
union#M93#Other osteochondropathies	Chapter XIII Diseases of the musculoskeletal system and connective tissue	ACAN	111558	12	660	4	2.09e-06	56.3424	18.1244	175.149	ptvp0001noppp
41202#B259#Cytomegaloviral disease unspecified	Chapter I Certain infectious and parasitic diseases	TNFSF8	354203	182	43	3	2.09e-06	135.779	41.747	441.613	ptvolink2pcntvp0001noppp
union#F009#Dementia in Alzheimer disease unspecified	Chapter V Mental and behavioural disorders	GRN	215461	55	1313	6	2.09e-06	17.9016	7.6942	41.6507	ptvp0001noppp
41202#K57#Diverticular disease of intestine	Chapter XI Diseases of the digestive system	PKD1	200666	9512	23192	1274	2.1e-06	1.1589	1.0913	1.2306	ptvolink2pcntvp0001noppp
union#L40#Psoriasis	Chapter XII Diseases of the skin and subcutaneous tissue	CFB	179641	4947	12878	265	2.15e-06	0.7472	0.6595	0.8466	ptvolink2pcntvp0001
131187#Source of report of H40 glaucoma	Chapter VIIÂ Diseases of the eye and adnexa	LTBP2	374567	239	15896	29	2.16e-06	2.8592	1.9441	4.205	ptvp0001
union#N309#Cystitis unspecified	Chapter XIV Diseases of the genitourinary system	KLRB1	153906	1903	2143	55	2.17e-06	2.0757	1.5822	2.723	ptvolink2pcntvp0001
41202#ChapterIV#Chapter IV Endocrine| nutritional and metabolic diseases	Chapter IV Endocrine nutritional and metabolic diseases	PKD1	396674	110	14268	17	2.17e-06	4.2966	2.5774	7.1627	ptvp0001
40011#8140#Adenocarcinoma NOS	Chapter II Neoplasms	ASRGL1	202742	615	20094	26	2.18e-06	0.4266	0.288	0.6317	ptvolinkp0001noppp
41202#M2322#Derangement of meniscus due to old tear or injury Posterior cruciate ligament or Posterior horn of medial meniscus	Chapter XIII Diseases of the musculoskeletal system and connective tissue	SFTPD	227534	69	3363	9	2.2e-06	8.825	4.4022	17.691	ptvolink2pcntvp0001
41202#M2322#Derangement of meniscus due to old tear or injury Posterior cruciate ligament or Posterior horn of medial meniscus	Chapter XIII Diseases of the musculoskeletal system and connective tissue	SFTPD	227534	69	3363	9	2.2e-06	8.825	4.4022	17.691	ptvolinkp0001
union#I269#Pulmonary embolism without mention of acute cor pulmonale	Chapter IX Diseases of the circulatory system	PROS1	123820	189	6938	30	2.2e-06	2.8328	1.9257	4.1671	ptvolinkp0001noppp
union#T146#Injury of muscles and tendons of unspecified body region	Chapter XIX Injury poisoning and certain other consequences of external causes	CES3	212625	687	3043	28	2.25e-06	2.8478	1.9484	4.1625	ptvolinkp0001
41202#I21#Acute myocardial infarction	Chapter IX Diseases of the circulatory system	LPL	161110	5639	10426	464	2.25e-06	1.2715	1.1543	1.4006	ptvolink2pcntvp0001noppp
131465#Source of report of J30 vasomotor and allergic rhinitis	Chapter X Diseases of the respiratory system	IL1RL1	369074	8724	40472	1117	2.26e-06	1.1676	1.0962	1.2437	ptvolink2pcntvp0001
131689#Source of report of K90 intestinal malabsorption	Chapter XI Diseases of the digestive system	MICA	332768	9148	4439	179	2.26e-06	1.4668	1.2614	1.7057	ptvolink2pcntvp0001
41202#C443#Malignant neoplasm: Skin of other and unspecified parts of face	Chapter II Neoplasms	SPINK5	258745	491	10776	46	2.26e-06	2.2495	1.6618	3.0452	ptvp0001
union#L209#Atopic dermatitis unspecified	Chapter XII Diseases of the skin and subcutaneous tissue	TNFRSF8	172142	5640	93673	2746	2.27e-06	0.8947	0.8543	0.9371	ptvolink2pcntvp0001
union#I517#Cardiomegaly	Chapter IX Diseases of the circulatory system	TTN	103226	1132	6996	124	2.28e-06	1.6163	1.3406	1.9486	ptvp0001noppp
union#I252#Old myocardial infarction	Chapter IX Diseases of the circulatory system	LPL	87541	2986	13337	570	2.3e-06	1.253	1.1435	1.3729	ptvolink2pcntvp0001noppp
132043#Source of report of N23 unspecified renal colic	Chapter XIV Diseases of the genitourinary system	SLITRK2	257177	3	4227	4	2.31e-06	81.122	18.15	362.577	ptvp0001noppp
41202#Block A30-A49#A30-A49 Other bacterial diseases	Chapter I Certain infectious and parasitic diseases	PKD1	289509	66	7097	11	2.31e-06	6.7989	3.5895	12.8778	ptvp0001noppp
union#I26#Pulmonary embolism	Chapter IX Diseases of the circulatory system	PROC	130897	118	9153	26	2.31e-06	3.1511	2.0597	4.8206	ptvolink2pcntvp0001noppp
union#I26#Pulmonary embolism	Chapter IX Diseases of the circulatory system	PROC	130897	118	9153	26	2.31e-06	3.1511	2.0597	4.8206	ptvolinkp0001noppp
union#I25#Chronic ischaemic heart disease	Chapter IX Diseases of the circulatory system	TTN	95027	1068	37675	546	2.32e-06	1.2895	1.1623	1.4305	ptvp0001noppp
41202#ChapterXIV#Chapter XIV Diseases of the genitourinary system	Chapter XIV Diseases of the genitourinary system	NPTXR	216139	1884	91526	644	2.32e-06	0.8072	0.7379	0.8831	ptvolink2pcntvp0001noppp
40001#I710#Dissection of aorta [any part]	Chapter IX Diseases of the circulatory system	FRZB	331684	3430	131	10	2.33e-06	7.3817	3.8772	14.0541	ptvolink2pcntvp0001
union#F313#Bipolar affective disorder current episode mild or moderate depression	Chapter V Mental and behavioural disorders	CLEC10A	236238	3809	103	11	2.33e-06	6.6236	3.5541	12.3441	ptvolink2pcntvp0001
132043#Source of report of N23 unspecified renal colic	Chapter XIV Diseases of the genitourinary system	SLITRK2	287433	3	4744	4	2.34e-06	80.785	18.0752	361.059	ptvp0001
union#M217#Unequal limb length (acquired)	Chapter XIII Diseases of the musculoskeletal system and connective tissue	LIFR	121519	132	179	5	2.36e-06	25.715	10.4034	63.562	ptvolinkp0001
union#Z430#Attention to tracheostomy	Chapter XXI Factors influencing health status and contact with health services	PON3	85835	121	59	4	2.37e-06	48.0936	17.1998	134.478	ptvolinkp0001noppp
union#K900#Coeliac disease	Chapter XI Diseases of the digestive system	MICA	126317	3408	4598	182	2.38e-06	1.4671	1.2602	1.7079	ptvolink2pcntvp0001
union#M2175#Unequal limb length (acquired) Pelvic region and thigh	Chapter XIII Diseases of the musculoskeletal system and connective tissue	LIFR	139505	153	77	4	2.39e-06	47.3661	17.1217	131.035	ptvolinkp0001
union#M79#Other soft tissue disorders not elsewhere classified	Chapter XIII Diseases of the musculoskeletal system and connective tissue	COMMD1	105962	3852	63314	2602	2.4e-06	1.1305	1.0746	1.1893	ptvolink2pcntvp0001noppp
union#C911#Chronic lymphocytic leukaemia of B-cell type	Chapter II Neoplasms	USP28	201421	181	1189	9	2.4e-06	8.4234	4.3026	16.491	ptvolinkp0001
union#E66#Obesity	Chapter IV Endocrine nutritional and metabolic diseases	ESYT2	198468	4520	35319	662	2.41e-06	0.823	0.7579	0.8936	ptvolink2pcntvp0001noppp
41202#E880#Disorders of plasma-protein metabolism not elsewhere classified	Chapter IV Endocrine nutritional and metabolic diseases	SERPINA1	383958	21144	21	10	2.41e-06	8.6472	4.0717	18.3646	ptvolink2pcntvp0001
131351#Source of report of I48 atrial fibrillation and flutter	Chapter IX Diseases of the circulatory system	PMVK	265912	3917	32181	588	2.43e-06	1.2404	1.1365	1.3538	ptvolink2pcntvp0001
20002#1473#high cholesterol	Chapter XVIIIÂ Symptoms signs and abnormal clinical and laboratory findings not elsewhere classified	ANGPTL4	171496	9609	43626	2182	2.44e-06	0.8927	0.8511	0.9362	ptvolink2pcntvp0001noppp
Union#Block K00-K14#K00-K14 Diseases of oral cavity| salivary glands and jaws	Chapter XI Diseases of the digestive system	FETUB	158901	582	22564	41	2.44e-06	0.4961	0.3613	0.6812	ptvolinkp0001
40011#8090#Basal cell carcinoma NOS	Chapter II Neoplasms	PKD1	306994	74	23328	21	2.44e-06	3.7346	2.2998	6.0643	ptvp0001noppp
41202#I489#Atrial fibrillation and atrial flutter unspecified	Chapter IX Diseases of the circulatory system	TTN	227172	2551	3952	80	2.44e-06	1.8027	1.4398	2.257	ptvp0001
Union#W28#W28 Contact with powered lawn mower	Chapter XX External causes of morbidity and mortality	SUOX	176674	4263	150	16	2.45e-06	4.4206	2.6377	7.4087	ptvolink2pcntvp0001
41202#I48#Atrial fibrillation and flutter	Chapter IX Diseases of the circulatory system	PMVK	212413	3135	13410	271	2.47e-06	1.3693	1.208	1.5521	ptvolink2pcntvp0001
union#Q33#Congenital malformations of lung	Chapter XVII Congenital malformations deformations and chromosomal abnormalities	ENG	361133	13	54	2	2.48e-06	1028.87	226.735	4668.77	ptvp0001noppp
131433#Source of report of J04 acute laryngitis and tracheitis	Chapter X Diseases of the respiratory system	IST1	299711	280	3954	16	2.48e-06	4.3314	2.6146	7.1755	ptvp0001
union#M791#Myalgia	Chapter XIII Diseases of the musculoskeletal system and connective tissue	SORBS1	125225	59	1144	7	2.48e-06	12.9871	5.9196	28.4924	ptvp0001
union#J304#Allergic rhinitis unspecified	Chapter X Diseases of the respiratory system	TNFRSF8	154691	5115	98559	2918	2.48e-06	0.8954	0.855	0.9377	ptvolink2pcntvp0001
Union#Chapter IV#Chapter IV Endocrine| nutritional and metabolic diseases	Chapter IV Endocrine nutritional and metabolic diseases	PCSK9	216298	699	129909	305	2.49e-06	0.7265	0.635	0.8312	ptvolinkp0001
union#T824#Mechanical complication of vascular dialysis catheter	Chapter XIX Injury poisoning and certain other consequences of external causes	PKD1	194706	44	103	3	2.49e-06	128.887	39.3913	421.717	ptvp0001
6150#1#Heart attack	Chapter IX Diseases of the circulatory system	PCSK9	196784	8225	8353	261	2.5e-06	0.7476	0.6596	0.8472	ptvolink2pcntvp0001noppp
Union#Block N17-N19#N17-N19 Renal failure	Chapter XIV Diseases of the genitourinary system	WWP2	188175	71	26256	30	2.5e-06	3.0283	1.9758	4.6413	ptvolink2pcntvp0001noppp
Union#Block N17-N19#N17-N19 Renal failure	Chapter XIV Diseases of the genitourinary system	WWP2	188175	71	26256	30	2.5e-06	3.0283	1.9758	4.6413	ptvolinkp0001noppp
130719#Source of report of E16 other disorders of pancreatic internal secretion	Chapter IV Endocrine nutritional and metabolic diseases	CFB	294718	8111	3116	134	2.52e-06	1.5626	1.3126	1.8601	ptvolink2pcntvp0001noppp
131101#Source of report of G80 infantile cerebral palsy	Chapter VI Diseases of the nervous system	COL4A1	287576	29	229	3	2.52e-06	129.909	39.295	429.48	ptvp0001noppp
41202#Block H30-H36#H30-H36 Disorders of choroid and retina	Chapter VIIÂ Diseases of the eye and adnexa	COL2A1	317879	5	8381	5	2.53e-06	37.9285	10.9781	131.041	ptvp0001
41202#I269#Pulmonary embolism without mention of acute cor pulmonale	Chapter IX Diseases of the circulatory system	STAB2	255445	945	5097	43	2.54e-06	2.2804	1.6778	3.0995	ptvolinkp0001
Union#Block I26-I28#I26-I28 Pulmonary heart disease and diseases of pulmonary circulation	Chapter IX Diseases of the circulatory system	PKD1	137101	19	10094	11	2.54e-06	7.8635	3.7411	16.5285	ptvp0001
131309#Source of report of I26 pulmonary embolism	Chapter IX Diseases of the circulatory system	PROS1	330713	26	9080	8	2.54e-06	11.2068	5.0724	24.76	ptvp0001noppp
Union#Block Z00-Z13#Z00-Z13 Persons encountering health services for examination and investigation	Chapter XXI Factors influencing health status and contact with health services	PKD1	143972	20	82523	40	2.55e-06	3.4893	2.0398	5.9687	ptvp0001
union#R944#Abnormal results of kidney function studies	Chapter XVIIIÂ Symptoms signs and abnormal clinical and laboratory findings not elsewhere classified	PKD1	76327	78	343	6	2.55e-06	17.1175	7.4111	39.5364	ptvolinkp0001
Union#Block E70-E90#E70-E90 Metabolic disorders	Chapter IV Endocrine nutritional and metabolic diseases	ANGPTL3	172186	726	74047	219	2.59e-06	0.7015	0.6029	0.8161	ptvolinkp0001noppp
131287#Source of report of I10 essential primary hypertension	Chapter IX Diseases of the circulatory system	HRC	175826	5348	139401	4667	2.6e-06	1.1007	1.0576	1.1455	ptvolink2pcntvp0001noppp
41202#I340#Mitral (valve) insufficiency	Chapter IX Diseases of the circulatory system	TTN	219376	2469	934	29	2.61e-06	2.7588	1.9024	4.0008	ptvp0001
union#K257#Gastric ulcer; Chronic without haemorrhage or perforation	Chapter XI Diseases of the digestive system	NFASC	139757	465	419	10	2.62e-06	7.1731	3.8061	13.5187	ptvolink2pcntvp0001
union#K519#Ulcerative colitis unspecified	Chapter XI Diseases of the digestive system	DKK1	134671	961	3851	6	2.62e-06	0.2183	0.0978	0.4875	ptvolink2pcntvp0001
Union#Block I26-I28#I26-I28 Pulmonary heart disease and diseases of pulmonary circulation	Chapter IX Diseases of the circulatory system	PROS1	136904	216	10066	39	2.63e-06	2.4557	1.7451	3.4556	ptvolinkp0001
union#M796#Pain in limb	Chapter XIII Diseases of the musculoskeletal system and connective tissue	PROC	110203	113	9598	29	2.64e-06	2.9467	1.9584	4.4336	ptvolink2pcntvp0001noppp
union#M796#Pain in limb	Chapter XIII Diseases of the musculoskeletal system and connective tissue	PROC	110203	113	9598	29	2.64e-06	2.9467	1.9584	4.4336	ptvolinkp0001noppp
41202#F313#Bipolar affective disorder current episode mild or moderate depression	Chapter V Mental and behavioural disorders	CLEC10A	405172	6435	85	10	2.65e-06	7.4075	3.845	14.2707	ptvolink2pcntvp0001
union#I802#Phlebitis and thrombophlebitis of other deep vessels of lower extremities	Chapter IX Diseases of the circulatory system	SERPINC1	162532	2	12018	6	2.65e-06	40.5721	8.1878	201.044	ptvp0001
union#I350#Aortic (valve) stenosis	Chapter IX Diseases of the circulatory system	PLG	107928	7745	4357	229	2.66e-06	0.7324	0.64	0.8382	ptvolink2pcntvp0001
40002#Block N17-N19#N17-N19 Renal failure	Chapter XIV Diseases of the genitourinary system	PKD1	258040	71	1288	6	2.67e-06	16.9303	7.345	39.0246	ptvp0001noppp
union#Q33#Congenital malformations of lung	Chapter XVII Congenital malformations deformations and chromosomal abnormalities	ENG	403335	14	59	2	2.7e-06	976.598	217.161	4391.88	ptvp0001
union#R104#Other and unspecified abdominal pain	Chapter XVIIIÂ Symptoms signs and abnormal clinical and laboratory findings not elsewhere classified	PKD1	106883	12	22636	16	2.7e-06	6.2958	2.978	13.3098	ptvp0001noppp
131307#Source of report of I25 chronic ischaemic heart disease	Chapter IX Diseases of the circulatory system	LPL	203677	7219	36727	1494	2.71e-06	1.1477	1.0843	1.2148	ptvolink2pcntvp0001noppp
Union#W28#W28 Contact with powered lawn mower	Chapter XX External causes of morbidity and mortality	SUOX	158487	3828	133	15	2.71e-06	4.6694	2.7353	7.9712	ptvolink2pcntvp0001noppp
20002#1068#venous thromboembolic disease	Chapter IX Diseases of the circulatory system	PROC	208454	23	10792	10	2.72e-06	8.3981	3.9962	17.6489	ptvp0001
41202#I251#Atherosclerotic heart disease	Chapter IX Diseases of the circulatory system	ANGPTL4	156106	8720	17854	841	2.73e-06	0.8433	0.7843	0.9066	ptvolink2pcntvp0001noppp
union#Z94#Transplanted organ and tissue status	Chapter XXI Factors influencing health status and contact with health services	PKD1	114740	5496	1616	124	2.73e-06	1.6019	1.3319	1.9268	ptvolink2pcntvp0001
41202#K439#Other and unspecified ventral hernia without obstruction or gangrene	Chapter XI Diseases of the digestive system	PKD1	193026	35	2910	7	2.75e-06	13.2664	5.8879	29.8916	ptvp0001noppp
union#G32#Other degenerative disorders of nervous system in diseases classified elsewhere	Chapter VI Diseases of the nervous system	CD200R1	173290	9708	33	12	2.77e-06	6.491	3.3514	12.5717	ptvolink2pcntvp0001noppp
union#I25#Chronic ischaemic heart disease	Chapter IX Diseases of the circulatory system	LPL	92846	3249	36727	1494	2.77e-06	1.1625	1.0921	1.2374	ptvolink2pcntvp0001noppp
131989#Source of report of M93 other osteochondropathies	Chapter XIII Diseases of the musculoskeletal system and connective tissue	ACAN	312746	41	660	4	2.78e-06	46.23	16.5122	129.432	ptvp0001noppp
41202#J18#Pneumonia organism unspecified	Chapter X Diseases of the respiratory system	ENG	308287	14	14337	8	2.78e-06	12.2874	5.1538	29.2948	ptvp0001
41202#H188#Other specified disorders of cornea	Chapter VIIÂ Diseases of the eye and adnexa	LMNB2	316837	75	104	3	2.79e-06	121.86	37.8246	392.601	ptvolink2pcntvp0001noppp
41202#H188#Other specified disorders of cornea	Chapter VIIÂ Diseases of the eye and adnexa	LMNB2	316837	75	104	3	2.79e-06	121.86	37.8246	392.601	ptvolinkp0001noppp
40002#Block R10-R19#R10-R19 Symptoms and signs involving the digestive system and abdomen	Chapter XVIIIÂ Symptoms signs and abnormal clinical and laboratory findings not elsewhere classified	MVK	280313	1747	90	7	2.8e-06	12.4797	5.7753	26.9673	ptvolink2pcntvp0001
union#E780#Pure hypercholesterolaemia	Chapter IV Endocrine nutritional and metabolic diseases	EVI5	181692	222	57999	122	2.8e-06	1.7216	1.3801	2.1475	ptvolink2pcntvp0001
union#A099#Gastroenteritis and colitis of unspecified origin	Chapter I Certain infectious and parasitic diseases	PKD1	266815	65	15945	17	2.8e-06	4.3764	2.5653	7.4663	ptvp0001
union#K43#Ventral hernia	Chapter XI Diseases of the digestive system	PKD1	122003	20	5620	9	2.81e-06	9.7689	4.4461	21.464	ptvp0001noppp
40006#C44#Other malignant neoplasms of skin	Chapter II Neoplasms	PKD1	275281	278	30320	62	2.82e-06	2.0249	1.5372	2.6672	ptvolinkp0001
131307#Source of report of I25 chronic ischaemic heart disease	Chapter IX Diseases of the circulatory system	TTN	208493	2403	37675	546	2.84e-06	1.2574	1.1451	1.3807	ptvp0001noppp
union#Z933#Colostomy status	Chapter XXI Factors influencing health status and contact with health services	CELSR2	122832	6330	1826	145	2.84e-06	1.5409	1.2987	1.8282	ptvolink2pcntvp0001
union#M93#Other osteochondropathies	Chapter XIII Diseases of the musculoskeletal system and connective tissue	ACAN	123708	13	741	4	2.85e-06	51.3684	16.7103	157.909	ptvp0001
union#K633#Ulcer of intestine	Chapter XI Diseases of the digestive system	MXRA8	130077	38	1182	6	2.85e-06	17.376	7.3314	41.1827	ptvp0001noppp
41202#I501#Left ventricular failure	Chapter IX Diseases of the circulatory system	TTN	202441	7035	1427	87	2.86e-06	1.7544	1.4111	2.1812	ptvolink2pcntvp0001
union#K589#Irritable bowel syndrome without diarrhoea	Chapter XI Diseases of the digestive system	HNMT	106479	126	10151	33	2.88e-06	2.7473	1.8716	4.0326	ptvolink2pcntvp0001noppp
41202#M0697#Rheumatoid arthritis unspecified Ankle and foot	Chapter XIII Diseases of the musculoskeletal system and connective tissue	EGFLAM	216116	1150	153	8	2.89e-06	9.8262	4.8155	20.0507	ptvolink2pcntvp0001
41202#I251#Atherosclerotic heart disease	Chapter IX Diseases of the circulatory system	SERPINA1	156260	8566	17870	825	2.9e-06	0.8422	0.7828	0.906	ptvolink2pcntvp0001noppp
union#R10#Abdominal and pelvic pain	Chapter XVIIIÂ Symptoms signs and abnormal clinical and laboratory findings not elsewhere classified	ADAMTSL5	120092	229	46714	148	2.93e-06	1.6615	1.3508	2.0436	ptvolinkp0001
union#I74#Arterial embolism and thrombosis	Chapter IX Diseases of the circulatory system	SMOC2	96107	204	1544	15	2.94e-06	4.5769	2.7027	7.7506	ptvolinkp0001noppp
41202#K573#Diverticular disease of large intestine without perforation or abscess	Chapter XI Diseases of the digestive system	PKD1	199801	9453	20730	1143	2.96e-06	1.1654	1.0942	1.2412	ptvolink2pcntvp0001noppp
union#E512#Wernicke encephalopathy	Chapter IV Endocrine nutritional and metabolic diseases	CD200R1	130046	7335	33	12	2.96e-06	6.4471	3.3284	12.488	ptvolink2pcntvp0001
union#M8199#Osteoporosis unspecified Site unspecified	Chapter XIII Diseases of the musculoskeletal system and connective tissue	ANGPTL7	83356	1654	5037	55	2.96e-06	0.5503	0.42	0.721	ptvolink2pcntvp0001
41202#B259#Cytomegaloviral disease unspecified	Chapter I Certain infectious and parasitic diseases	TNFSF8	395483	202	49	3	2.97e-06	119.868	37.0594	387.708	ptvolink2pcntvp0001
union#I82#Other venous embolism and thrombosis	Chapter IX Diseases of the circulatory system	PROS1	158025	9	10340	8	2.98e-06	13.5848	5.2402	35.2176	ptvp0001noppp
Union#Block T29-T32#T29-T32 Burns and corrosions of multiple and unspecified body regions	Chapter XIX Injury poisoning and certain other consequences of external causes	GSTA3	202337	4970	852	3	2.98e-06	0.1434	0.0461	0.4455	ptvolink2pcntvp0001
union#D50#Iron deficiency anaemia	Chapter III Diseases of the blood and blood-forming organs and certain disorders involving the immune mechanism	ENG	271796	10	21634	9	3.01e-06	11.307	4.594	27.8293	ptvp0001noppp
union#F03#Unspecified dementia	Chapter V Mental and behavioural disorders	GRN	199262	53	2945	8	3.03e-06	10.213	4.8518	21.4984	ptvp0001noppp
union#E101#Type 1 diabetes mellitus; With ketoacidosis	Chapter IV Endocrine nutritional and metabolic diseases	CFB	198544	5352	367	28	3.03e-06	2.8303	1.9254	4.1604	ptvolink2pcntvp0001
union#Z96#Presence of other functional implants	Chapter XXI Factors influencing health status and contact with health services	PKD1	139180	17	39092	22	3.03e-06	4.6075	2.4465	8.6772	ptvp0001noppp
union#Y832#Surgical operation with anastomosis bypass or graft	Chapter XX External causes of morbidity and mortality	PKD1	200798	42	3680	8	3.04e-06	10.3933	4.8762	22.1524	ptvp0001
41202#Block G00-G09#G00-G09 Inflammatory diseases of the central nervous system	Chapter VI Diseases of the nervous system	ENG	305177	14	505	3	3.05e-06	129.495	37.1002	451.992	ptvp0001noppp
20002#1078#heart valve problem|heart murmur	Chapter IX Diseases of the circulatory system	MSRA	274618	561	3286	22	3.06e-06	3.2773	2.1375	5.0249	ptvolink2pcntvp0001
20002#1078#heart valve problem|heart murmur	Chapter IX Diseases of the circulatory system	MSRA	274618	561	3286	22	3.06e-06	3.2773	2.1375	5.0249	ptvolinkp0001
131743#Source of report of L40 psoriasis	Chapter XII Diseases of the skin and subcutaneous tissue	CFB	321808	9005	11386	236	3.08e-06	0.7407	0.65	0.8441	ptvolink2pcntvp0001noppp
union#D479#Neoplasm of uncertain or unknown behaviour of lymphoid haematopoietic and related tissue unspecified	Chapter II Neoplasms	PKD1	257842	61	107	3	3.08e-06	118.512	36.6173	383.562	ptvp0001
union#M544#Lumbago with sciatica	Chapter XIII Diseases of the musculoskeletal system and connective tissue	TNFRSF6B	105121	23	865	5	3.09e-06	26.4189	10.0205	69.6531	ptvp0001noppp
Union#Block E70-E90#E70-E90 Metabolic disorders	Chapter IV Endocrine nutritional and metabolic diseases	LPL	172733	179	74133	133	3.1e-06	1.7313	1.3831	2.1671	ptvolinkp0001noppp
union#I26#Pulmonary embolism	Chapter IX Diseases of the circulatory system	PROS1	145550	8	10398	8	3.1e-06	13.9979	5.2525	37.3043	ptvp0001
union#Z452#Adjustment and management of vascular access device	Chapter XXI Factors influencing health status and contact with health services	PKD1	154427	145	1847	11	3.12e-06	6.3428	3.4303	11.7283	ptvolinkp0001
41202#K768#Other specified diseases of liver	Chapter XI Diseases of the digestive system	OLFM4	169760	69	223	4	3.13e-06	44.1308	15.9687	121.959	ptvp0001noppp
41202#B50#Plasmodium falciparum malaria	Chapter I Certain infectious and parasitic diseases	SSC5D	362311	33374	31	15	3.15e-06	5.2529	2.8355	9.7314	ptvolink2pcntvp0001
41202#I120#Hypertensive renal disease with renal failure	Chapter IX Diseases of the circulatory system	PKD1	199359	9380	207	28	3.16e-06	2.8749	1.9364	4.2683	ptvolink2pcntvp0001noppp
131879#Source of report of M20 acquired deformities of fingers and toes	Chapter XIII Diseases of the musculoskeletal system and connective tissue	ASGR2	232841	217	16510	38	3.16e-06	2.4697	1.749	3.4872	ptvolink2pcntvp0001noppp
41202#K351#K351 Acute appendicitis with peritoneal abscess	Chapter XI Diseases of the digestive system	HSDL2	236115	1866	179	10	3.16e-06	7.069	3.733	13.3863	ptvolink2pcntvp0001
41202#I80#Phlebitis and thrombophlebitis	Chapter IX Diseases of the circulatory system	PROC	223823	228	4118	17	3.18e-06	4.0526	2.4735	6.6399	ptvolink2pcntvp0001noppp
41202#I80#Phlebitis and thrombophlebitis	Chapter IX Diseases of the circulatory system	PROC	223823	228	4118	17	3.18e-06	4.0526	2.4735	6.6399	ptvolinkp0001noppp
41202#Block N30-N39#N30-N39 Other diseases of urinary system	Chapter XIV Diseases of the genitourinary system	ACY3	258324	1666	25813	107	3.19e-06	0.6427	0.5284	0.7818	ptvolink2pcntvp0001noppp
40006#C91#Lymphoid leukaemia	Chapter II Neoplasms	USP28	234624	147	927	7	3.21e-06	12.0524	5.631	25.7967	ptvp0001
41202#E162#Hypoglycaemia unspecified	Chapter IV Endocrine nutritional and metabolic diseases	CFB	264356	7364	685	43	3.22e-06	2.2535	1.6545	3.0694	ptvolink2pcntvp0001noppp
41202#B08#Other viral infections characterized by skin and mucous membrane lesions not elsewhere classified	Chapter I Certain infectious and parasitic diseases	PLA2G15	394398	1287	63	5	3.23e-06	24.3212	9.7674	60.561	ptvolinkp0001
131297#Source of report of I20 angina pectoris	Chapter IX Diseases of the circulatory system	ANGPTL4	254090	14222	29232	1436	3.24e-06	0.8777	0.8302	0.9278	ptvolink2pcntvp0001
union#F313#Bipolar affective disorder current episode mild or moderate depression	Chapter V Mental and behavioural disorders	CLEC10A	212104	3412	86	10	3.27e-06	7.2284	3.752	13.9258	ptvolink2pcntvp0001noppp
131101#Source of report of G80 infantile cerebral palsy	Chapter VI Diseases of the nervous system	COL4A1	321448	32	255	3	3.27e-06	118.179	35.9593	388.394	ptvp0001
union#R104#Other and unspecified abdominal pain	Chapter XVIIIÂ Symptoms signs and abnormal clinical and laboratory findings not elsewhere classified	ADAMTSL5	106770	125	22594	58	3.28e-06	2.1927	1.6054	2.9947	ptvp0001noppp
Union#Block D80-D89#D80-D89 Certain disorders involving the immune mechanism	Chapter III Diseases of the blood and blood-forming organs and certain disorders involving the immune mechanism	SERPING1	301016	3	1662	3	3.28e-06	181.117	36.5281	898.028	ptvp0001noppp
120003#Ever had carpal tunnel syndrome	Chapter VI Diseases of the nervous system	SERPINA1	98581	5700	11908	560	3.3e-06	0.8133	0.7442	0.8889	ptvolink2pcntvp0001
union#N811#Cystocele	Chapter XIV Diseases of the genitourinary system	PKD1	91219	12	6427	9	3.3e-06	10.6448	4.4836	25.2726	ptvp0001
20002#1077#heart arrhythmia	Chapter IX Diseases of the circulatory system	TTN	170522	6056	5421	263	3.33e-06	1.3661	1.2039	1.5501	ptvolink2pcntvp0001noppp
41202#N501#Vascular disorders of male genital organs	Chapter XIV Diseases of the genitourinary system	PLG	157253	25	550	4	3.33e-06	45.7463	15.868	131.883	ptvp0001
union#D563#Thalassaemia trait	Chapter III Diseases of the blood and blood-forming organs and certain disorders involving the immune mechanism	CD36	322183	1026	65	5	3.33e-06	24.1553	9.7067	60.111	ptvp0001noppp
41202#K900#Coeliac disease	Chapter XI Diseases of the digestive system	CFB	201665	5531	1167	62	3.35e-06	1.9371	1.4983	2.5043	ptvolink2pcntvp0001
union#M47#Spondylosis	Chapter XIII Diseases of the musculoskeletal system and connective tissue	TNN	115144	5419	28140	1523	3.36e-06	1.15	1.0849	1.2191	ptvolink2pcntvp0001
union#D68#Other coagulation defects	Chapter III Diseases of the blood and blood-forming organs and certain disorders involving the immune mechanism	VWF	293077	2979	2160	47	3.36e-06	2.1407	1.5998	2.8644	ptvolink2pcntvp0001noppp
41202#ChapterXXI#Chapter XXI Factors influencing health status and contact with health services	Chapter XXI Factors influencing health status and contact with health services	PKD1	286717	67	66766	41	3.37e-06	2.6279	1.7815	3.8764	ptvp0001noppp
41202#G440#Cluster headache syndrome	Chapter VI Diseases of the nervous system	CD99L2	344036	319	101	4	3.37e-06	42.7122	15.631	116.713	ptvolink2pcntvp0001noppp
41202#G440#Cluster headache syndrome	Chapter VI Diseases of the nervous system	CD99L2	344036	319	101	4	3.37e-06	42.7122	15.631	116.713	ptvolinkp0001noppp
union#I36#Nonrheumatic tricuspid valve disorders	Chapter IX Diseases of the circulatory system	SEMA4C	121011	27	395	4	3.37e-06	45.3862	15.8075	130.312	ptvolinkp0001noppp
union#Z53#Persons encountering health services for specific procedures not carried out	Chapter XXI Factors influencing health status and contact with health services	PKD1	142549	22	40533	25	3.37e-06	3.9964	2.2532	7.0885	ptvp0001
41202#T821#Mechanical complication of cardiac electronic device	Chapter XIX Injury poisoning and certain other consequences of external causes	DNPH1	199348	143	294	5	3.37e-06	23.7082	9.6483	58.2567	ptvolink2pcntvp0001noppp
41202#T821#Mechanical complication of cardiac electronic device	Chapter XIX Injury poisoning and certain other consequences of external causes	DNPH1	199348	143	294	5	3.37e-06	23.7082	9.6483	58.2567	ptvolinkp0001noppp
union#E78#Disorders of lipoprotein metabolism and other lipidaemias	Chapter IV Endocrine nutritional and metabolic diseases	TNXB	187382	2	100519	16	3.37e-06	14.9132	3.4288	64.8621	ptvp0001
42021#Source of alzheimers disease report	Chapter VI Diseases of the nervous system	TREM2	348217	7597	2159	83	3.37e-06	1.7621	1.4135	2.1966	ptvolink2pcntvp0001noppp
131043#Source of report of G35 multiple sclerosis	Chapter VI Diseases of the nervous system	CFB	272059	7597	1635	81	3.39e-06	1.7741	1.4177	2.2202	ptvolink2pcntvp0001noppp
132045#Source of report of N25 disorders resulting from impaired renal tubular function	Chapter XIV Diseases of the genitourinary system	PKD1	418728	460	194	5	3.4e-06	23.4608	9.6106	57.2707	ptvolinkp0001
union#Z139#Special screening examination unspecified	Chapter XXI Factors influencing health status and contact with health services	SMOC2	145259	310	5173	30	3.4e-06	2.7174	1.8662	3.957	ptvolinkp0001
union#I361#Nonrheumatic tricuspid (valve) insufficiency	Chapter IX Diseases of the circulatory system	SEMA4C	120564	29	370	4	3.43e-06	44.9446	15.722	128.484	ptvolinkp0001noppp
Union#Block I20-I25#I20-I25 Ischaemic heart diseases	Chapter IX Diseases of the circulatory system	LPL	97096	3409	42208	1707	3.43e-06	1.1519	1.0857	1.2222	ptvolink2pcntvp0001noppp
union#H04#Disorders of lacrimal system	Chapter VIIÂ Diseases of the eye and adnexa	STC1	182138	221	11341	35	3.44e-06	2.5435	1.7797	3.635	ptvolink2pcntvp0001noppp
union#H04#Disorders of lacrimal system	Chapter VIIÂ Diseases of the eye and adnexa	STC1	182138	221	11341	35	3.44e-06	2.5435	1.7797	3.635	ptvolinkp0001noppp
130843#Source of report of F03 unspecified dementia	Chapter V Mental and behavioural disorders	GRN	361901	179	3572	11	3.45e-06	6.2261	3.3838	11.4558	ptvolinkp0001
union#N183#Chronic kidney disease stage 3	Chapter XIV Diseases of the genitourinary system	PKD1	178357	162	10068	27	3.49e-06	2.9525	1.9635	4.4397	ptvolinkp0001
41202#Q825#Congenital non-neoplastic naevus	Chapter XVII Congenital malformations deformations and chromosomal abnormalities	MRI1	288580	556	48	4	3.5e-06	43.2524	15.5436	120.356	ptvp0001noppp
union#R10#Abdominal and pelvic pain	Chapter XVIIIÂ Symptoms signs and abnormal clinical and laboratory findings not elsewhere classified	ADAMTSL5	108004	205	41561	134	3.5e-06	1.6987	1.3659	2.1125	ptvolinkp0001noppp
Union#Block N17-N19#N17-N19 Renal failure	Chapter XIV Diseases of the genitourinary system	OSCAR	204422	4752	29666	562	3.5e-06	0.8149	0.7461	0.8902	ptvolink2pcntvp0001
union#Z856#Personal history of leukaemia	Chapter XXI Factors influencing health status and contact with health services	NOTCH1	107977	3	609	3	3.52e-06	177.302	35.7139	880.218	ptvp0001noppp
41202#Block J09-J18#J09-J18 Influenza and pneumonia	Chapter X Diseases of the respiratory system	ENG	311088	13	15857	8	3.53e-06	12.0728	5.0032	29.1322	ptvp0001
union#M2322#Derangement of meniscus due to old tear or injury Posterior cruciate ligament or Posterior horn of medial meniscus	Chapter XIII Diseases of the musculoskeletal system and connective tissue	SFTPD	111777	31	3644	9	3.54e-06	8.9054	4.2367	18.7189	ptvolink2pcntvp0001
union#M2322#Derangement of meniscus due to old tear or injury Posterior cruciate ligament or Posterior horn of medial meniscus	Chapter XIII Diseases of the musculoskeletal system and connective tissue	SFTPD	111777	31	3644	9	3.54e-06	8.9054	4.2367	18.7189	ptvolinkp0001
union#Z82#Family history of certain disabilities and chronic diseases leading to disablement	Chapter XXI Factors influencing health status and contact with health services	PKD1	114995	16	20304	16	3.54e-06	5.6637	2.8319	11.3271	ptvp0001noppp
Union#Block I30-I52#I30-I52 Other forms of heart disease	Chapter IX Diseases of the circulatory system	PKD1	109785	15	53218	30	3.54e-06	4.1259	2.2197	7.6689	ptvp0001noppp
union#M109#Gout unspecified	Chapter XIII Diseases of the musculoskeletal system and connective tissue	SNED1	86594	229	16279	81	3.54e-06	1.8815	1.4596	2.4254	ptvolink2pcntvp0001
41202#A49#Bacterial infection of unspecified site	Chapter I Certain infectious and parasitic diseases	PKD1	262764	60	410	4	3.56e-06	42.7259	15.4566	118.104	ptvp0001noppp
union#J20#Acute bronchitis	Chapter X Diseases of the respiratory system	NAAA	138269	5091	3924	206	3.56e-06	1.4258	1.236	1.6448	ptvolink2pcntvp0001noppp
Union#Block I70-I79#I70-I79 Diseases of arteries| arterioles and capillaries	Chapter IX Diseases of the circulatory system	ACVRL1	109032	5	13907	9	3.56e-06	14.1121	4.7287	42.1154	ptvp0001noppp
40002#Y83#Y83 Surgical operation and other surgical procedures as the cause of abnormal reaction of the patient| or of later complication| without mention of misadventure at the time of the procedure	Chapter XX External causes of morbidity and mortality	PKD1	269135	72	789	5	3.6e-06	23.6881	9.5431	58.7991	ptvp0001noppp
union#Z856#Personal history of leukaemia	Chapter XXI Factors influencing health status and contact with health services	NOTCH1	107965	15	608	4	3.62e-06	47.3531	15.6708	143.088	ptvolinkp0001noppp
union#B081#Molluscum contagiosum	Chapter I Certain infectious and parasitic diseases	PLA2G15	248791	794	66	5	3.63e-06	23.7378	9.5378	59.0786	ptvolinkp0001noppp
union#A08#Viral and other specified intestinal infections	Chapter I Certain infectious and parasitic diseases	PKD1	277174	65	4618	9	3.63e-06	8.3105	4.1364	16.6969	ptvp0001
Union#Block D80-D89#D80-D89 Certain disorders involving the immune mechanism	Chapter III Diseases of the blood and blood-forming organs and certain disorders involving the immune mechanism	SERPING1	335611	3	1918	3	3.63e-06	174.98	35.2938	867.515	ptvp0001
41202#M204#Other hammer toe(s) (acquired)	Chapter XIII Diseases of the musculoskeletal system and connective tissue	HAGH	175768	2753	1182	42	3.66e-06	2.2686	1.6638	3.0933	ptvolink2pcntvp0001noppp
131187#Source of report of H40 glaucoma	Chapter VIIÂ Diseases of the eye and adnexa	EFNA4	374546	260	15895	30	3.66e-06	2.7189	1.8626	3.9689	ptvolinkp0001
41202#Z452#Adjustment and management of vascular access device	Chapter XXI Factors influencing health status and contact with health services	PKD1	343988	367	1366	10	3.68e-06	6.8616	3.6528	12.8891	ptvolinkp0001
20002#1222#type 1 diabetes	Chapter IV Endocrine nutritional and metabolic diseases	MICA	317095	8650	325	26	3.68e-06	2.9327	1.9658	4.3752	ptvolink2pcntvp0001
union#Z856#Personal history of leukaemia	Chapter XXI Factors influencing health status and contact with health services	NOTCH1	119838	3	687	3	3.69e-06	174.437	35.1446	865.798	ptvp0001
union#G328#Other specified degenerative disorders of nervous system in diseases classified elsewhere	Chapter VI Diseases of the nervous system	CD200R1	164069	9126	28	11	3.69e-06	7.0629	3.5151	14.1912	ptvolink2pcntvp0001noppp
20002#1066#heart|cardiac problem	Chapter IX Diseases of the circulatory system	LPL	138470	4839	29146	1189	3.69e-06	1.1674	1.0942	1.2454	ptvolink2pcntvp0001
41202#I269#Pulmonary embolism without mention of acute cor pulmonale	Chapter IX Diseases of the circulatory system	STAB2	229157	853	4482	39	3.69e-06	2.3376	1.6936	3.2266	ptvolinkp0001noppp
union#C91#Lymphoid leukaemia	Chapter II Neoplasms	USP28	200922	123	1368	8	3.7e-06	9.5527	4.6632	19.5689	ptvp0001
41202#C185#Malignant neoplasm: Splenic flexure	Chapter II Neoplasms	CSPG4	234422	2776	214	13	3.72e-06	5.1299	2.927	8.9909	ptvolink2pcntvp0001
union#R04#Haemorrhage from respiratory passages	Chapter XVIIIÂ Symptoms signs and abnormal clinical and laboratory findings not elsewhere classified	ENG	75260	3	7221	7	3.74e-06	24.3189	6.2872	94.0661	ptvp0001
union#I350#Aortic (valve) stenosis	Chapter IX Diseases of the circulatory system	PKD1	115655	18	4578	8	3.75e-06	11.2281	4.8796	25.8364	ptvp0001
Union#Chapter VII#Chapter VII Diseases of the eye and adnexa	Chapter VIIÂ Diseases of the eye and adnexa	PKD1	250709	58	76654	46	3.76e-06	2.594	1.7614	3.82	ptvp0001
41202#G56#Mononeuropathies of upper limb	Chapter VI Diseases of the nervous system	SERPINA1	300815	16742	12992	596	3.77e-06	0.8243	0.7582	0.8961	ptvolink2pcntvp0001
union#I259#Chronic ischaemic heart disease unspecified	Chapter IX Diseases of the circulatory system	PKD1	95777	13	21886	17	3.77e-06	5.7227	2.7792	11.7838	ptvp0001noppp
131667#Source of report of K74 fibrosis and cirrhosis of liver	Chapter XI Diseases of the digestive system	KEL	297463	846	2038	20	3.77e-06	3.4506	2.21	5.3875	ptvolinkp0001noppp
Union#Block N17-N19#N17-N19 Renal failure	Chapter XIV Diseases of the genitourinary system	WWP2	188221	25	26269	17	3.78e-06	4.8723	2.6308	9.0237	ptvp0001noppp
union#Y57#Other and unspecified drugs and medicaments	Chapter XX External causes of morbidity and mortality	NAGA	279911	4606	722	31	3.78e-06	2.6093	1.8192	3.7425	ptvolink2pcntvp0001noppp
union#Q78#Other osteochondrodysplasias	Chapter XVII Congenital malformations deformations and chromosomal abnormalities	APOD	323217	3466	166	11	3.78e-06	6.1795	3.3538	11.3859	ptvolink2pcntvp0001
union#M544#Lumbago with sciatica	Chapter XIII Diseases of the musculoskeletal system and connective tissue	TNFRSF6B	116534	24	963	5	3.78e-06	25.2107	9.599	66.2134	ptvp0001
union#E58#Dietary calcium deficiency	Chapter IV Endocrine nutritional and metabolic diseases	CPXM1	165726	126	35	3	3.8e-06	112.739	34.2298	371.314	ptvp0001noppp
41202#Block C43-C44#C43-C44 Melanoma and other malignant neoplasms of skin	Chapter II Neoplasms	PKD1	230881	53	20626	19	3.82e-06	4.0128	2.3755	6.7787	ptvp0001noppp
union#I802#Phlebitis and thrombophlebitis of other deep vessels of lower extremities	Chapter IX Diseases of the circulatory system	PKD1	162514	20	12013	11	3.82e-06	7.4405	3.5643	15.5322	ptvp0001
41202#G560#Carpal tunnel syndrome	Chapter VI Diseases of the nervous system	SERPINA1	289437	16093	11811	536	3.83e-06	0.8162	0.7474	0.8913	ptvolink2pcntvp0001
131689#Source of report of K90 intestinal malabsorption	Chapter XI Diseases of the digestive system	F9	340391	1525	4573	45	3.84e-06	2.1964	1.6306	2.9586	ptvolink2pcntvp0001
41202#Block I26-I28#I26-I28 Pulmonary heart disease and diseases of pulmonary circulation	Chapter IX Diseases of the circulatory system	STAB2	256702	950	5536	45	3.91e-06	2.1965	1.6268	2.9655	ptvolinkp0001
130623#Source of report of D50 iron deficiency anaemia	Chapter III Diseases of the blood and blood-forming organs and certain disorders involving the immune mechanism	ENG	298731	12	21539	9	3.93e-06	10.402	4.3824	24.6897	ptvp0001noppp
union#G80#Cerebral palsy	Chapter VI Diseases of the nervous system	COL4A1	200586	23	230	3	3.93e-06	113.754	33.9186	381.5	ptvp0001noppp
union#D680#Von Willebrand disease	Chapter III Diseases of the blood and blood-forming organs and certain disorders involving the immune mechanism	VWF	264713	469	123	5	3.94e-06	22.9439	9.3399	56.3626	ptvp0001noppp
union#G80#Cerebral palsy	Chapter VI Diseases of the nervous system	COL4A1	222921	23	256	3	3.94e-06	113.581	33.8907	380.652	ptvp0001
union#E669#Obesity unspecified	Chapter IV Endocrine nutritional and metabolic diseases	COMMD1	214890	7907	26527	1136	3.94e-06	1.1638	1.0923	1.2401	ptvolink2pcntvp0001
41202#I472#Ventricular tachycardia	Chapter IX Diseases of the circulatory system	TTN	158005	1760	660	23	3.95e-06	3.1285	2.0589	4.7539	ptvp0001noppp
union#K351#K351 Acute appendicitis with peritoneal abscess	Chapter XI Diseases of the digestive system	HSDL2	142365	1116	185	10	3.95e-06	6.8955	3.6394	13.0649	ptvolink2pcntvp0001noppp
union#I258#Other forms of chronic ischaemic heart disease	Chapter IX Diseases of the circulatory system	LPL	92312	3180	7579	344	3.96e-06	1.3176	1.176	1.4762	ptvolink2pcntvp0001
union#H40#Glaucoma	Chapter VIIÂ Diseases of the eye and adnexa	LTBP2	226512	128	14246	25	3.98e-06	3.1055	2.0223	4.7687	ptvp0001noppp
union#E780#Pure hypercholesterolaemia	Chapter IV Endocrine nutritional and metabolic diseases	ANGPTL3	181518	396	58049	72	3.98e-06	0.5685	0.4422	0.731	ptvp0001
131989#Source of report of M93 other osteochondropathies	Chapter XIII Diseases of the musculoskeletal system and connective tissue	ACAN	349581	45	741	4	3.98e-06	41.935	15.0437	116.896	ptvp0001
131187#Source of report of H40 glaucoma	Chapter VIIÂ Diseases of the eye and adnexa	COL2A1	335474	11	14245	7	3.98e-06	14.9866	5.8087	38.6656	ptvp0001noppp
41202#S4270#Multiple fractures of clavicle scapula and humerus closed	Chapter XIX Injury poisoning and certain other consequences of external causes	LTBP3	207009	221	25	3	4e-06	112.403	33.6923	374.996	ptvolink2pcntvp0001noppp
41202#S4270#Multiple fractures of clavicle scapula and humerus closed	Chapter XIX Injury poisoning and certain other consequences of external causes	LTBP3	207009	221	25	3	4e-06	112.403	33.6923	374.996	ptvolinkp0001noppp
41202#H33#Retinal detachments and breaks	Chapter VIIÂ Diseases of the eye and adnexa	COL2A1	281689	4	4479	4	4e-06	62.891	15.7236	251.551	ptvp0001
Union#Block E65-E68#E65-E68 Obesity and other hyperalimentation	Chapter IV Endocrine nutritional and metabolic diseases	COMMD1	218520	8064	28240	1208	4.01e-06	1.1592	1.0898	1.233	ptvolink2pcntvp0001
41202#R44#Other symptoms and signs involving general sensations and perceptions	Chapter XVIIIÂ Symptoms signs and abnormal clinical and laboratory findings not elsewhere classified	PGLYRP2	199110	1361	124	8	4.02e-06	9.4385	4.6082	19.3318	ptvolink2pcntvp0001noppp
132567#Source of report of Q78 other osteochondrodysplasias	Chapter XVII Congenital malformations deformations and chromosomal abnormalities	APOD	335341	3624	166	11	4.06e-06	6.1317	3.328	11.2975	ptvolink2pcntvp0001
20002#1226#hypothyroidism|myxoedema	Chapter IV Endocrine nutritional and metabolic diseases	TG	186067	471	18006	82	4.06e-06	1.7991	1.4222	2.2757	ptvp0001noppp
40001#I420#Dilated cardiomyopathy	Chapter IX Diseases of the circulatory system	TTN	224540	8030	57	12	4.07e-06	5.8869	3.1576	10.9752	ptvolink2pcntvp0001
40001#D47#Other neoplasms of uncertain or unknown behaviour of lymphoid haematopoietic and related tissue	Chapter II Neoplasms	NFE2	186529	12	38	2	4.07e-06	818.11	177.083	3779.59	ptvp0001noppp
41202#Z48#Other surgical follow-up care	Chapter XXI Factors influencing health status and contact with health services	PKD1	343988	367	1383	10	4.09e-06	6.7773	3.608	12.7303	ptvolinkp0001
union#I252#Old myocardial infarction	Chapter IX Diseases of the circulatory system	LPL	97295	3323	15159	637	4.1e-06	1.2304	1.1284	1.3415	ptvolink2pcntvp0001
union#K746#Other and unspecified cirrhosis of liver	Chapter XI Diseases of the digestive system	SERPINA1	99427	5394	1444	124	4.11e-06	1.5829	1.3149	1.9054	ptvolink2pcntvp0001
41202#Block G35-G37#G35-G37 Demyelinating diseases of the central nervous system	Chapter VI Diseases of the nervous system	MICA	294429	8133	1012	56	4.11e-06	2.0033	1.5293	2.6241	ptvolink2pcntvp0001
union#I259#Chronic ischaemic heart disease unspecified	Chapter IX Diseases of the circulatory system	TTN	94738	1052	21579	324	4.12e-06	1.3521	1.1928	1.5328	ptvp0001noppp
131287#Source of report of I10 essential primary hypertension	Chapter IX Diseases of the circulatory system	HRC	195818	5958	156604	5208	4.15e-06	1.093	1.0525	1.1351	ptvolink2pcntvp0001
41202#Q613#Polycystic kidney unspecified	Chapter XVII Congenital malformations deformations and chromosomal abnormalities	PKD1	397256	18928	34	11	4.15e-06	6.7902	3.4399	13.4033	ptvolink2pcntvp0001
131873#Source of report of M17 gonarthrosis arthrosis of knee	Chapter XIII Diseases of the musculoskeletal system and connective tissue	SERPINA1	313430	17332	32329	1582	4.16e-06	0.8849	0.8395	0.9328	ptvolink2pcntvp0001noppp
union#M109#Gout unspecified	Chapter XIII Diseases of the musculoskeletal system and connective tissue	SNED1	78043	204	14404	73	4.17e-06	1.9388	1.4832	2.5345	ptvolink2pcntvp0001noppp
Union#M339#M33.9 Dermatopolymyositis| unspecified	Chapter XIII Diseases of the musculoskeletal system and connective tissue	SLURP1	125825	126	27	3	4.17e-06	110.957	33.2348	370.437	ptvolink2pcntvp0001noppp
Union#M339#M33.9 Dermatopolymyositis| unspecified	Chapter XIII Diseases of the musculoskeletal system and connective tissue	SLURP1	125825	126	27	3	4.17e-06	110.957	33.2348	370.437	ptvolinkp0001noppp
Union#Block L80-L99#L80-L99 Other disorders of the skin and subcutaneous tissue	Chapter XII Diseases of the skin and subcutaneous tissue	KAZALD1	196724	249	28876	11	4.19e-06	0.301	0.1645	0.5506	ptvolinkp0001
union#D649#Anaemia unspecified	Chapter III Diseases of the blood and blood-forming organs and certain disorders involving the immune mechanism	ENG	317569	10	20224	8	4.2e-06	12.5621	4.9573	31.8329	ptvp0001noppp
union#I35#Nonrheumatic aortic valve disorders	Chapter IX Diseases of the circulatory system	PKD1	107635	16	6261	9	4.2e-06	9.6701	4.2716	21.8917	ptvp0001noppp
40006#Block C43-C44#C43-C44 Melanoma and other malignant neoplasms of skin	Chapter II Neoplasms	PKD1	280736	276	33625	65	4.2e-06	1.9663	1.5003	2.5769	ptvolinkp0001
131631#Source of report of K52 other non infective gastro enteritis and colitis	Chapter XI Diseases of the digestive system	PKD1	356845	93	24658	22	4.22e-06	3.4234	2.1507	5.4494	ptvp0001
Union#Chapter XX#Chapter XX External causes of morbidity and mortality	Chapter XX External causes of morbidity and mortality	PKD1	260165	55	89427	48	4.22e-06	2.539	1.7238	3.7396	ptvp0001noppp
41202#J439#Emphysema unspecified	Chapter X Diseases of the respiratory system	SERPINA1	256179	14014	289	38	4.23e-06	2.4036	1.7132	3.3724	ptvolink2pcntvp0001
union#I89#Other noninfective disorders of lymphatic vessels and lymph nodes	Chapter IX Diseases of the circulatory system	PKD1	161665	23	2481	6	4.23e-06	16.9986	6.9155	41.7834	ptvp0001
union#A04#Other bacterial intestinal infections	Chapter I Certain infectious and parasitic diseases	PKD1	235915	53	6157	10	4.25e-06	7.2295	3.6765	14.2165	ptvp0001noppp
union#D685#Primary Thrombophilia	Chapter III Diseases of the blood and blood-forming organs and certain disorders involving the immune mechanism	PROS1	272365	24	309	3	4.25e-06	110.18	33.0061	367.8	ptvp0001noppp
union#N280#Ischaemia and infarction of kidney	Chapter XIV Diseases of the genitourinary system	PKD1	166879	26	175	3	4.26e-06	110.03	32.9993	366.875	ptvp0001noppp
union#I258#Other forms of chronic ischaemic heart disease	Chapter IX Diseases of the circulatory system	LPL	83087	2861	6581	304	4.26e-06	1.3415	1.1888	1.5139	ptvolink2pcntvp0001noppp
union#I49#Other cardiac arrhythmias	Chapter IX Diseases of the circulatory system	TTN	112375	3928	12381	540	4.27e-06	1.2478	1.1383	1.3678	ptvolink2pcntvp0001noppp
union#M8696#Osteomyelitis unspecified Lower leg	Chapter XIII Diseases of the musculoskeletal system and connective tissue	NBN	79342	137	56	4	4.27e-06	41.367	14.7957	115.657	ptvp0001noppp
40006#C449#Malignant neoplasm: Malignant neoplasm of skin unspecified	Chapter II Neoplasms	PKD1	246071	58	13435	15	4.28e-06	4.7368	2.6841	8.3593	ptvp0001noppp
union#I26#Pulmonary embolism	Chapter IX Diseases of the circulatory system	PKD1	130998	17	9169	10	4.31e-06	8.4041	3.8471	18.3591	ptvp0001noppp
131137#Source of report of H04 disorders of lachrymal system	Chapter VIIÂ Diseases of the eye and adnexa	STC1	282709	353	11333	35	4.31e-06	2.4734	1.7467	3.5023	ptvolink2pcntvp0001noppp
131137#Source of report of H04 disorders of lachrymal system	Chapter VIIÂ Diseases of the eye and adnexa	STC1	282709	353	11333	35	4.31e-06	2.4734	1.7467	3.5023	ptvolinkp0001noppp
41202#N47#Redundant prepuce phimosis and paraphimosis	Chapter XIV Diseases of the genitourinary system	CTSD	156096	1182	2472	42	4.34e-06	2.2438	1.6452	3.0602	ptvolink2pcntvp0001
union#Q79#Congenital malformations of the musculoskeletal system not elsewhere classified	Chapter XVII Congenital malformations deformations and chromosomal abnormalities	COL5A1	297274	121	246	4	4.35e-06	39.9481	14.6392	109.013	ptvolinkp0001noppp
41202#H188#Other specified disorders of cornea	Chapter VIIÂ Diseases of the eye and adnexa	LMNB2	353752	84	121	3	4.35e-06	104.413	32.5577	334.856	ptvolink2pcntvp0001
41202#H188#Other specified disorders of cornea	Chapter VIIÂ Diseases of the eye and adnexa	LMNB2	353752	84	121	3	4.35e-06	104.413	32.5577	334.856	ptvolinkp0001
40006#C442#Malignant neoplasm: Skin of ear and external auricular canal	Chapter II Neoplasms	PKD1	166416	41	867	5	4.36e-06	23.4079	9.2279	59.3776	ptvp0001
131871#Source of report of M16 coxarthrosis arthrosis of hip	Chapter XIII Diseases of the musculoskeletal system and connective tissue	TNN	342836	16480	22026	1221	4.38e-06	1.1532	1.0864	1.2242	ptvolink2pcntvp0001
union#Z82#Family history of certain disabilities and chronic diseases leading to disablement	Chapter XXI Factors influencing health status and contact with health services	TTN	113723	1288	20013	307	4.39e-06	1.3544	1.1948	1.5354	ptvp0001noppp
union#Z86#Personal history of certain other diseases	Chapter XXI Factors influencing health status and contact with health services	PKD1	119828	15	88707	41	4.4e-06	3.6923	2.0436	6.6708	ptvp0001noppp
Union#Block K90-K93#K90-K93 Other diseases of the digestive system	Chapter XI Diseases of the digestive system	CASP7	140355	1043	23665	114	4.4e-06	0.6482	0.534	0.7869	ptvolink2pcntvp0001
132569#Source of report of Q79 congenital malformations of musculoskeletal system not elsewhere classified	Chapter XVII Congenital malformations deformations and chromosomal abnormalities	COL5A1	308206	126	246	4	4.41e-06	39.7736	14.5844	108.468	ptvolinkp0001noppp
union#J20#Acute bronchitis	Chapter X Diseases of the respiratory system	NAAA	153588	5665	4453	229	4.42e-06	1.3942	1.2177	1.5965	ptvolink2pcntvp0001
41202#C443#Malignant neoplasm: Skin of other and unspecified parts of face	Chapter II Neoplasms	SPINK5	258716	520	10775	47	4.42e-06	2.1702	1.6091	2.927	ptvolinkp0001
41202#Block I26-I28#I26-I28 Pulmonary heart disease and diseases of pulmonary circulation	Chapter IX Diseases of the circulatory system	STAB2	230250	856	4811	41	4.45e-06	2.2923	1.6735	3.1399	ptvolinkp0001noppp
40006#Block C81-C96#C81-C96 Malignant neoplasms| stated or presumed to be primary| of lymphoid| haematopoietic and related tissue	Chapter II Neoplasms	NOTCH1	229082	37	4971	8	4.45e-06	9.964	4.6378	21.407	ptvolinkp0001noppp
20002#1453#psoriasis	Chapter XII Diseases of the skin and subcutaneous tissue	MICA	323480	9018	4723	81	4.47e-06	0.6152	0.4934	0.767	ptvolink2pcntvp0001
131549#Source of report of J98 other respiratory disorders	Chapter X Diseases of the respiratory system	CDH6	333544	126	16122	21	4.48e-06	3.4481	2.1719	5.4744	ptvolink2pcntvp0001noppp
union#M512#Other specified intervertebral disc displacement	Chapter XIII Diseases of the musculoskeletal system and connective tissue	ENDOU	126573	2617	4316	48	4.48e-06	0.5379	0.4037	0.7168	ptvolink2pcntvp0001
union#E75#Disorders of sphingolipid metabolism and other lipid storage disorders	Chapter IV Endocrine nutritional and metabolic diseases	GLA	214009	546	87	5	4.48e-06	22.5263	9.1103	55.6991	ptvolinkp0001noppp
union#I517#Cardiomegaly	Chapter IX Diseases of the circulatory system	TTN	114668	1281	8053	139	4.48e-06	1.5451	1.2951	1.8433	ptvp0001
40011#8097#Basal cell carcinoma nodular	Chapter II Neoplasms	SPARC	347102	4794	617	25	4.53e-06	2.9337	1.9648	4.3804	ptvolink2pcntvp0001
union#S8280#Fractures of other parts of lower leg closed	Chapter XIX Injury poisoning and certain other consequences of external causes	PLXNB2	194195	1917	2511	5	4.54e-06	0.2017	0.0838	0.4856	ptvolink2pcntvp0001noppp
41202#K57#Diverticular disease of intestine	Chapter XI Diseases of the digestive system	PKD1	223614	10612	26063	1416	4.55e-06	1.1448	1.0815	1.2119	ptvolink2pcntvp0001
41202#Block Q38-Q45#Q38-Q45 Other congenital malformations of the digestive system	Chapter XVII Congenital malformations deformations and chromosomal abnormalities	PKD1	300960	67	450	4	4.55e-06	39.9284	14.4983	109.963	ptvp0001noppp
40001#D47#Other neoplasms of uncertain or unknown behaviour of lymphoid haematopoietic and related tissue	Chapter II Neoplasms	NFE2	208341	13	42	2	4.57e-06	763.154	167.054	3486.32	ptvp0001
union#M479#Spondylosis unspecified	Chapter XIII Diseases of the musculoskeletal system and connective tissue	CACYBP	115650	486	7021	59	4.57e-06	1.9997	1.5246	2.6229	ptvolink2pcntvp0001
union#H539#Visual disturbance unspecified	Chapter VIIÂ Diseases of the eye and adnexa	HSPG2	207581	396	613	9	4.57e-06	7.6962	3.9561	14.9719	ptvolinkp0001noppp
41202#I514#Myocarditis unspecified	Chapter IX Diseases of the circulatory system	CD80	322304	12	71	2	4.59e-06	756.582	166.312	3441.81	ptvp0001
union#L40#Psoriasis	Chapter XII Diseases of the skin and subcutaneous tissue	GPD1	165817	336	11617	50	4.6e-06	2.1241	1.5772	2.8606	ptvolinkp0001noppp
union#Z340#Supervision of normal first pregnancy	Chapter XXI Factors influencing health status and contact with health services	SIGLEC7	74962	266	172	7	4.61e-06	11.4691	5.3356	24.6535	ptvolink2pcntvp0001noppp
[truncated: 4,898 more rows]
