# Supplementary material for: Rare variant associations with plasma protein levels in the UK Biobank
Source: Nature. 2023 Oct 4;622(7982):339–47. doi: 10.1038/s41586-023-06547-x (PMC10567546; doi:10.1038/s41586-023-06547-x)
Supplement: Supplementary file 4 — Supplementary Datasets 1–20. [file 41586_2023_6547_MOESM4_ESM.zip › 2022-09-14560C-s4/2022-09-14560C-Supp table 16 - pQTL augmented quant.xlsx]

## Sheet: Sheet1
Phenotype	Chapter	Gene	nSamples	nCases	nControls	p	beta	lower	upper	standard error	Median cases	Median controls	Model
30640#Apolipoprotein B	Chapter XVIIIÂ Symptoms signs and abnormal clinical and laboratory findings not elsewhere classified	PCSK9	398311	15964	382347	0	-0.398688	-0.414426	-0.382949	0.00803006	-0.367727	0.0264339	ptvolink2pcntvp0001
30640#Apolipoprotein B	Chapter XVIIIÂ Symptoms signs and abnormal clinical and laboratory findings not elsewhere classified	PCSK9	356435	14277	342158	0	-0.400053	-0.416661	-0.383446	0.00847338	-0.363432	0.029585	ptvolink2pcntvp0001noppp
30690#Cholesterol	Chapter XVIIIÂ Symptoms signs and abnormal clinical and laboratory findings not elsewhere classified	PCSK9	400277	16073	384204	0	-0.359775	-0.375208	-0.344342	0.00787418	-0.330813	0.0327787	ptvolink2pcntvp0001
30690#Cholesterol	Chapter XVIIIÂ Symptoms signs and abnormal clinical and laboratory findings not elsewhere classified	PCSK9	358171	14365	343806	0	-0.359453	-0.375741	-0.343165	0.00831025	-0.328604	0.0362457	ptvolink2pcntvp0001noppp
30720#Cystatin C	Chapter XVIIIÂ Symptoms signs and abnormal clinical and laboratory findings not elsewhere classified	CST3	400234	434	399800	0	-2.00015	-2.08456	-1.91574	0.0430663	-2.20016	0.0136102	ptvolink2pcntvp0001
30720#Cystatin C	Chapter XVIIIÂ Symptoms signs and abnormal clinical and laboratory findings not elsewhere classified	CST3	358133	394	357739	0	-1.97218	-2.06034	-1.88403	0.0449784	-2.17593	0.00980035	ptvolink2pcntvp0001noppp
30720#Cystatin C	Chapter XVIIIÂ Symptoms signs and abnormal clinical and laboratory findings not elsewhere classified	CST3	400234	189	400045	0	-3.37248	-3.50027	-3.24469	0.0651985	-3.37944	0.0130949	ptvp0001
30720#Cystatin C	Chapter XVIIIÂ Symptoms signs and abnormal clinical and laboratory findings not elsewhere classified	CST3	358133	169	357964	0	-3.36197	-3.49645	-3.2275	0.0686093	-3.37623	0.00924771	ptvp0001noppp
30730#Gamma glutamyltransferase	Chapter XVIIIÂ Symptoms signs and abnormal clinical and laboratory findings not elsewhere classified	GGT1	400066	14052	386014	0	-0.35808	-0.373686	-0.342475	0.00796218	-0.337035	0.00748914	ptvolink2pcntvp0001
30730#Gamma glutamyltransferase	Chapter XVIIIÂ Symptoms signs and abnormal clinical and laboratory findings not elsewhere classified	GGT1	357983	12544	345439	0	-0.359322	-0.375832	-0.342813	0.00842344	-0.336209	0.00711789	ptvolink2pcntvp0001noppp
30780#LDL direct	Chapter XVIIIÂ Symptoms signs and abnormal clinical and laboratory findings not elsewhere classified	PCSK9	399509	16044	383465	0	-0.40347	-0.419119	-0.387821	0.00798441	-0.365319	0.03116	ptvolink2pcntvp0001
30780#LDL direct	Chapter XVIIIÂ Symptoms signs and abnormal clinical and laboratory findings not elsewhere classified	PCSK9	357499	14338	343161	0	-0.403666	-0.420185	-0.387147	0.00842826	-0.360523	0.0347833	ptvolink2pcntvp0001noppp
30790#Lipoprotein A	Chapter XVIIIÂ Symptoms signs and abnormal clinical and laboratory findings not elsewhere classified	LPA	318837	22827	296010	0	-0.428319	-0.441755	-0.414883	0.00685539	-0.492279	0.00401794	ptvolink2pcntvp0001
30790#Lipoprotein A	Chapter XVIIIÂ Symptoms signs and abnormal clinical and laboratory findings not elsewhere classified	LPA	285353	20430	264923	0	-0.426761	-0.440969	-0.412554	0.00724878	-0.487508	0.00332715	ptvolink2pcntvp0001noppp
30830#SHBG	Chapter XVIIIÂ Symptoms signs and abnormal clinical and laboratory findings not elsewhere classified	SHBG	362988	5740	357248	0	-1.32818	-1.35138	-1.30499	0.0118337	-1.32829	0.0286515	ptvolink2pcntvp0001
30830#SHBG	Chapter XVIIIÂ Symptoms signs and abnormal clinical and laboratory findings not elsewhere classified	SHBG	324778	5167	319611	0	-1.32527	-1.34971	-1.30082	0.012473	-1.32847	0.0266608	ptvolink2pcntvp0001noppp
30830#SHBG	Chapter XVIIIÂ Symptoms signs and abnormal clinical and laboratory findings not elsewhere classified	SHBG	362988	699	362289	0	-1.35733	-1.42432	-1.29034	0.0341795	-1.40561	0.0140947	ptvp0001
30830#SHBG	Chapter XVIIIÂ Symptoms signs and abnormal clinical and laboratory findings not elsewhere classified	SHBG	324778	632	324146	0	-1.36191	-1.43236	-1.29146	0.0359447	-1.40715	0.0121664	ptvp0001noppp
30600#Albumin	Chapter XVIIIÂ Symptoms signs and abnormal clinical and laboratory findings not elsewhere classified	SERPINA1	366538	19055	347483	4.86889e-237	0.239156	0.224908	0.253403	0.00726915	0.238894	-0.00482967	ptvolink2pcntvp0001
30790#Lipoprotein A	Chapter XVIIIÂ Symptoms signs and abnormal clinical and laboratory findings not elsewhere classified	PLG	318837	20198	298639	3.40441e-213	-0.227315	-0.241601	-0.213029	0.00728889	-0.267938	-0.0103287	ptvolink2pcntvp0001
30600#Albumin	Chapter XVIIIÂ Symptoms signs and abnormal clinical and laboratory findings not elsewhere classified	SERPINA1	327950	16951	310999	4.56954e-210	0.238228	0.223143	0.253312	0.00769628	0.24016	-0.00182752	ptvolink2pcntvp0001noppp
30780#LDL direct	Chapter XVIIIÂ Symptoms signs and abnormal clinical and laboratory findings not elsewhere classified	PCSK9	399509	1101	398408	2.38558e-204	-0.914485	-0.973211	-0.855758	0.0299628	-0.892963	0.0166949	ptvolinkp0001
30790#Lipoprotein A	Chapter XVIIIÂ Symptoms signs and abnormal clinical and laboratory findings not elsewhere classified	PLG	285353	18081	267272	3.97806e-196	-0.230396	-0.245499	-0.215294	0.0077056	-0.272763	-0.0104188	ptvolink2pcntvp0001noppp
30850#Testosterone	Chapter XVIIIÂ Symptoms signs and abnormal clinical and laboratory findings not elsewhere classified	SHBG	362587	5571	357016	1.35048e-192	-0.240726	-0.256654	-0.224798	0.00812677	0.0124737	0.00865569	ptvolink2pcntvp0001
30640#Apolipoprotein B	Chapter XVIIIÂ Symptoms signs and abnormal clinical and laboratory findings not elsewhere classified	PCSK9	398311	1084	397227	2.67762e-191	-0.894222	-0.953597	-0.834848	0.0302935	-0.883501	0.0126992	ptvolinkp0001
30850#Testosterone	Chapter XVIIIÂ Symptoms signs and abnormal clinical and laboratory findings not elsewhere classified	SHBG	324574	5020	319554	1.01492e-177	-0.243396	-0.260168	-0.226623	0.00855762	0.011427	0.00793044	ptvolink2pcntvp0001noppp
30780#LDL direct	Chapter XVIIIÂ Symptoms signs and abnormal clinical and laboratory findings not elsewhere classified	PCSK9	357499	968	356531	6.0621e-176	-0.902347	-0.964849	-0.839844	0.0318895	-0.887876	0.0204478	ptvolinkp0001noppp
30870#Triglycerides	Chapter XVIIIÂ Symptoms signs and abnormal clinical and laboratory findings not elsewhere classified	ANGPTL4	399959	20777	379182	4.90618e-174	-0.193213	-0.206672	-0.179755	0.00686652	-0.160633	0.0201985	ptvolink2pcntvp0001
23479#Albumin	Chapter XVIIIÂ Symptoms signs and abnormal clinical and laboratory findings not elsewhere classified	SERPINA1	101122	5330	95792	2.10341e-165	0.38035	0.353202	0.407497	0.0138507	0.403702	-0.00362178	ptvolink2pcntvp0001
30640#Apolipoprotein B	Chapter XVIIIÂ Symptoms signs and abnormal clinical and laboratory findings not elsewhere classified	PCSK9	356435	953	355482	1.78037e-164	-0.881713	-0.944908	-0.818518	0.0322428	-0.869922	0.0156643	ptvolinkp0001noppp
30690#Cholesterol	Chapter XVIIIÂ Symptoms signs and abnormal clinical and laboratory findings not elsewhere classified	PCSK9	400277	1104	399173	1.86415e-159	-0.794792	-0.852663	-0.736922	0.0295261	-0.81459	0.01983	ptvolinkp0001
30760#HDL cholesterol	Chapter XVIIIÂ Symptoms signs and abnormal clinical and laboratory findings not elsewhere classified	LPL	366365	12753	353612	3.99363e-157	-0.217341	-0.233284	-0.201398	0.00813427	-0.182093	0.0180924	ptvolink2pcntvp0001
30870#Triglycerides	Chapter XVIIIÂ Symptoms signs and abnormal clinical and laboratory findings not elsewhere classified	ANGPTL4	357885	18618	339267	1.72331e-151	-0.190355	-0.204579	-0.176131	0.0072574	-0.156967	0.0199928	ptvolink2pcntvp0001noppp
30760#HDL cholesterol	Chapter XVIIIÂ Symptoms signs and abnormal clinical and laboratory findings not elsewhere classified	LPL	327802	11392	316410	7.75734e-146	-0.221111	-0.237955	-0.204268	0.00859388	-0.185023	0.0194923	ptvolink2pcntvp0001noppp
23479#Albumin	Chapter XVIIIÂ Symptoms signs and abnormal clinical and laboratory findings not elsewhere classified	SERPINA1	89943	4699	85244	8.67377e-146	0.379181	0.350329	0.408032	0.0147203	0.404901	0.00285706	ptvolink2pcntvp0001noppp
23523#Concentration of IDL Particles	Chapter XVIIIÂ Symptoms signs and abnormal clinical and laboratory findings not elsewhere classified	PCSK9	101137	4102	97035	5.07851e-141	-0.397413	-0.428174	-0.366652	0.0156945	-0.380993	0.0313754	ptvolink2pcntvp0001
30760#HDL cholesterol	Chapter XVIIIÂ Symptoms signs and abnormal clinical and laboratory findings not elsewhere classified	ANGPTL4	366365	19045	347320	2.52088e-140	0.169468	0.156303	0.182633	0.00671711	0.15847	0.0026653	ptvolink2pcntvp0001
23506#Cholesteryl Esters in Medium VLDL	Chapter XVIIIÂ Symptoms signs and abnormal clinical and laboratory findings not elsewhere classified	PCSK9	101137	4102	97035	7.94504e-140	-0.396778	-0.427623	-0.365933	0.0157374	-0.372647	0.0270408	ptvolink2pcntvp0001
30830#SHBG	Chapter XVIIIÂ Symptoms signs and abnormal clinical and laboratory findings not elsewhere classified	SERPINA1	362988	18869	344119	4.35703e-139	0.169755	0.156508	0.183002	0.0067588	0.202233	0.00154247	ptvolink2pcntvp0001
30650#Aspartate aminotransferase	Chapter XVIIIÂ Symptoms signs and abnormal clinical and laboratory findings not elsewhere classified	GOT1	398805	97	398708	1.51768e-137	-2.42297	-2.61313	-2.23281	0.097022	-2.68513	0.00115762	ptvp0001
30690#Cholesterol	Chapter XVIIIÂ Symptoms signs and abnormal clinical and laboratory findings not elsewhere classified	PCSK9	358171	971	357200	2.54281e-136	-0.780982	-0.842551	-0.719412	0.0314134	-0.799296	0.0233571	ptvolinkp0001noppp
23525#Phospholipids in IDL	Chapter XVIIIÂ Symptoms signs and abnormal clinical and laboratory findings not elsewhere classified	PCSK9	101137	4102	97035	3.86595e-135	-0.380124	-0.410192	-0.350056	0.0153408	-0.360381	0.0308654	ptvolink2pcntvp0001
23530#Concentration of Large LDL Particles	Chapter XVIIIÂ Symptoms signs and abnormal clinical and laboratory findings not elsewhere classified	PCSK9	101137	4102	97035	1.55477e-131	-0.386781	-0.417799	-0.355762	0.0158258	-0.357391	0.0250861	ptvolink2pcntvp0001
23528#Free Cholesterol in IDL	Chapter XVIIIÂ Symptoms signs and abnormal clinical and laboratory findings not elsewhere classified	PCSK9	101137	4102	97035	1.68264e-131	-0.376224	-0.4064	-0.346049	0.0153959	-0.351748	0.0299305	ptvolink2pcntvp0001
23546#Phospholipids in Small LDL	Chapter XVIIIÂ Symptoms signs and abnormal clinical and laboratory findings not elsewhere classified	PCSK9	101137	4102	97035	1.72078e-131	-0.387451	-0.418529	-0.356374	0.0158559	-0.351951	0.0277844	ptvolink2pcntvp0001
30100#Mean platelet (thrombocyte) volume	Chapter XVIIIÂ Symptoms signs and abnormal clinical and laboratory findings not elsewhere classified	IQGAP2	407305	1192	406113	6.19052e-129	0.697713	0.641126	0.7543	0.0288712	0.701188	-0.00963185	ptvp0001
23524#Total Lipids in IDL	Chapter XVIIIÂ Symptoms signs and abnormal clinical and laboratory findings not elsewhere classified	PCSK9	101137	4102	97035	2.70312e-128	-0.370779	-0.400894	-0.340664	0.015365	-0.354563	0.0308867	ptvolink2pcntvp0001
23505#Cholesterol in Medium VLDL	Chapter XVIIIÂ Symptoms signs and abnormal clinical and laboratory findings not elsewhere classified	PCSK9	101137	4102	97035	5.76909e-127	-0.379757	-0.410766	-0.348749	0.0158207	-0.359259	0.0296755	ptvolink2pcntvp0001
30830#SHBG	Chapter XVIIIÂ Symptoms signs and abnormal clinical and laboratory findings not elsewhere classified	SERPINA1	324778	16786	307992	1.59604e-126	0.171507	0.157464	0.18555	0.0071647	0.206321	-0.000656434	ptvolink2pcntvp0001noppp
23520#Cholesteryl Esters in Very Small VLDL	Chapter XVIIIÂ Symptoms signs and abnormal clinical and laboratory findings not elsewhere classified	PCSK9	101137	4102	97035	2.0825e-126	-0.366923	-0.396951	-0.336895	0.0153204	-0.341474	0.033543	ptvolink2pcntvp0001
23549#Free Cholesterol in Small LDL	Chapter XVIIIÂ Symptoms signs and abnormal clinical and laboratory findings not elsewhere classified	PCSK9	101137	4102	97035	2.40934e-126	-0.380029	-0.411137	-0.348921	0.0158716	-0.365394	0.0224092	ptvolink2pcntvp0001
23535#Free Cholesterol in Large LDL	Chapter XVIIIÂ Symptoms signs and abnormal clinical and laboratory findings not elsewhere classified	PCSK9	101137	4102	97035	2.83775e-126	-0.373943	-0.404562	-0.343325	0.0156219	-0.356508	0.0259572	ptvolink2pcntvp0001
23526#Cholesterol in IDL	Chapter XVIIIÂ Symptoms signs and abnormal clinical and laboratory findings not elsewhere classified	PCSK9	101137	4102	97035	6.5592e-126	-0.367173	-0.397282	-0.337064	0.0153617	-0.35281	0.0299517	ptvolink2pcntvp0001
23421#Free Cholesterol in LDL	Chapter XVIIIÂ Symptoms signs and abnormal clinical and laboratory findings not elsewhere classified	PCSK9	101137	4102	97035	3.87075e-125	-0.37484	-0.405674	-0.344006	0.0157316	-0.353929	0.0247462	ptvolink2pcntvp0001
30760#HDL cholesterol	Chapter XVIIIÂ Symptoms signs and abnormal clinical and laboratory findings not elsewhere classified	ANGPTL4	327802	17092	310710	5.03723e-125	0.168484	0.154605	0.182363	0.00708122	0.162798	0.0038609	ptvolink2pcntvp0001noppp
23439#Apolipoprotein B	Chapter XVIIIÂ Symptoms signs and abnormal clinical and laboratory findings not elsewhere classified	PCSK9	101137	4102	97035	6.62027e-125	-0.377134	-0.408186	-0.346082	0.0158429	-0.348429	0.029123	ptvolink2pcntvp0001
23404#Clinical LDL Cholesterol	Chapter XVIIIÂ Symptoms signs and abnormal clinical and laboratory findings not elsewhere classified	PCSK9	101137	4102	97035	1.01511e-124	-0.375574	-0.406521	-0.344627	0.0157893	-0.346263	0.0284856	ptvolink2pcntvp0001
30780#LDL direct	Chapter XVIIIÂ Symptoms signs and abnormal clinical and laboratory findings not elsewhere classified	PCSK9	399509	569	398940	1.57467e-124	-0.989402	-1.07108	-0.907728	0.0416709	-0.980952	0.0155607	ptvp0001
30610#Alkaline phosphatase	Chapter XVIIIÂ Symptoms signs and abnormal clinical and laboratory findings not elsewhere classified	ASGR1	400286	439	399847	2.03687e-124	1.10739	1.01593	1.19884	0.0466614	1.13299	-0.00461003	ptvolink2pcntvp0001
30610#Alkaline phosphatase	Chapter XVIIIÂ Symptoms signs and abnormal clinical and laboratory findings not elsewhere classified	ASGR1	400286	439	399847	2.03687e-124	1.10739	1.01593	1.19884	0.0466614	1.13299	-0.00461003	ptvolinkp0001
23519#Cholesterol in Very Small VLDL	Chapter XVIIIÂ Symptoms signs and abnormal clinical and laboratory findings not elsewhere classified	PCSK9	101137	4102	97035	1.63617e-123	-0.364317	-0.394485	-0.334148	0.0153922	-0.345113	0.0340105	ptvolink2pcntvp0001
23429#Concentration of LDL Particles	Chapter XVIIIÂ Symptoms signs and abnormal clinical and laboratory findings not elsewhere classified	PCSK9	101137	4102	97035	6.61832e-123	-0.374384	-0.405464	-0.343304	0.0158573	-0.348575	0.0275507	ptvolink2pcntvp0001
23527#Cholesteryl Esters in IDL	Chapter XVIIIÂ Symptoms signs and abnormal clinical and laboratory findings not elsewhere classified	PCSK9	101137	4102	97035	4.58274e-122	-0.361278	-0.391375	-0.331181	0.0153558	-0.344921	0.0303555	ptvolink2pcntvp0001
23506#Cholesteryl Esters in Medium VLDL	Chapter XVIIIÂ Symptoms signs and abnormal clinical and laboratory findings not elsewhere classified	PCSK9	89956	3617	86339	7.52246e-122	-0.392527	-0.425252	-0.359803	0.0166962	-0.367109	0.0318217	ptvolink2pcntvp0001noppp
23594#Phospholipids to Total Lipids in Medium VLDL percentage	Chapter XVIIIÂ Symptoms signs and abnormal clinical and laboratory findings not elsewhere classified	PCSK9	101137	4102	97035	2.2071e-121	-0.358747	-0.388719	-0.328775	0.0152918	-0.364078	0.0152928	ptvolink2pcntvp0001
30650#Aspartate aminotransferase	Chapter XVIIIÂ Symptoms signs and abnormal clinical and laboratory findings not elsewhere classified	GOT1	356843	83	356760	7.95389e-121	-2.45214	-2.65768	-2.2466	0.104871	-2.73394	-3.75156e-05	ptvp0001noppp
30870#Triglycerides	Chapter XVIIIÂ Symptoms signs and abnormal clinical and laboratory findings not elsewhere classified	ANGPTL3	399959	1541	398418	1.64394e-120	-0.574521	-0.622745	-0.526297	0.0246043	-0.573919	0.01284	ptvolinkp0001
23523#Concentration of IDL Particles	Chapter XVIIIÂ Symptoms signs and abnormal clinical and laboratory findings not elsewhere classified	PCSK9	89956	3617	86339	1.40276e-119	-0.387582	-0.420205	-0.354958	0.0166447	-0.369609	0.0345418	ptvolink2pcntvp0001noppp
30100#Mean platelet (thrombocyte) volume	Chapter XVIIIÂ Symptoms signs and abnormal clinical and laboratory findings not elsewhere classified	IQGAP2	364449	1060	363389	2.19898e-119	0.711646	0.651628	0.771663	0.0306217	0.716635	-0.00967904	ptvp0001noppp
23532#Phospholipids in Large LDL	Chapter XVIIIÂ Symptoms signs and abnormal clinical and laboratory findings not elsewhere classified	PCSK9	101137	4102	97035	7.63395e-119	-0.365743	-0.396631	-0.334856	0.0157589	-0.341238	0.0286981	ptvolink2pcntvp0001
23413#Phospholipids in LDL	Chapter XVIIIÂ Symptoms signs and abnormal clinical and laboratory findings not elsewhere classified	PCSK9	101137	4102	97035	3.89987e-118	-0.366467	-0.397509	-0.335424	0.0158383	-0.334301	0.0283369	ptvolink2pcntvp0001
30640#Apolipoprotein B	Chapter XVIIIÂ Symptoms signs and abnormal clinical and laboratory findings not elsewhere classified	PCSK9	398311	557	397754	9.04997e-118	-0.975098	-1.05791	-0.892288	0.0422509	-0.943093	0.0116447	ptvp0001
23401#Total Cholesterol Minus HDL-C	Chapter XVIIIÂ Symptoms signs and abnormal clinical and laboratory findings not elsewhere classified	PCSK9	101137	4102	97035	6.25931e-117	-0.36321	-0.394138	-0.332282	0.0157799	-0.347402	0.0306955	ptvolink2pcntvp0001
23402#Remnant Cholesterol (Non-HDL Non-LDL -Cholesterol)	Chapter XVIIIÂ Symptoms signs and abnormal clinical and laboratory findings not elsewhere classified	PCSK9	101137	4102	97035	3.22558e-115	-0.359818	-0.390689	-0.328947	0.0157505	-0.349726	0.0328842	ptvolink2pcntvp0001
23525#Phospholipids in IDL	Chapter XVIIIÂ Symptoms signs and abnormal clinical and laboratory findings not elsewhere classified	PCSK9	89956	3617	86339	4.11615e-115	-0.371556	-0.403443	-0.339668	0.0162693	-0.351929	0.0343505	ptvolink2pcntvp0001noppp
23531#Total Lipids in Large LDL	Chapter XVIIIÂ Symptoms signs and abnormal clinical and laboratory findings not elsewhere classified	PCSK9	101137	4102	97035	8.26871e-115	-0.358654	-0.389481	-0.327827	0.015728	-0.332853	0.0282731	ptvolink2pcntvp0001
23533#Cholesterol in Large LDL	Chapter XVIIIÂ Symptoms signs and abnormal clinical and laboratory findings not elsewhere classified	PCSK9	101137	4102	97035	1.07906e-114	-0.358082	-0.388875	-0.327289	0.015711	-0.324916	0.0268496	ptvolink2pcntvp0001
23528#Free Cholesterol in IDL	Chapter XVIIIÂ Symptoms signs and abnormal clinical and laboratory findings not elsewhere classified	PCSK9	89956	3617	86339	3.21836e-113	-0.369663	-0.401658	-0.337668	0.016324	-0.344865	0.0347543	ptvolink2pcntvp0001noppp
23542#Free Cholesterol in Medium LDL	Chapter XVIIIÂ Symptoms signs and abnormal clinical and laboratory findings not elsewhere classified	PCSK9	101137	4102	97035	3.3867e-113	-0.359141	-0.390234	-0.328049	0.0158635	-0.339123	0.0243	ptvolink2pcntvp0001
23546#Phospholipids in Small LDL	Chapter XVIIIÂ Symptoms signs and abnormal clinical and laboratory findings not elsewhere classified	PCSK9	89956	3617	86339	5.82032e-113	-0.380558	-0.413534	-0.347582	0.0168246	-0.345586	0.0311204	ptvolink2pcntvp0001noppp
30650#Aspartate aminotransferase	Chapter XVIIIÂ Symptoms signs and abnormal clinical and laboratory findings not elsewhere classified	GOT1	398805	962	397843	1.87805e-112	-0.695343	-0.7558	-0.634885	0.0308461	-0.673088	0.00201244	ptvolink2pcntvp0001
23545#Total Lipids in Small LDL	Chapter XVIIIÂ Symptoms signs and abnormal clinical and laboratory findings not elsewhere classified	PCSK9	101137	4102	97035	3.04078e-112	-0.357725	-0.388828	-0.326621	0.0158692	-0.330003	0.0294843	ptvolink2pcntvp0001
23530#Concentration of Large LDL Particles	Chapter XVIIIÂ Symptoms signs and abnormal clinical and laboratory findings not elsewhere classified	PCSK9	89956	3617	86339	3.49599e-112	-0.378461	-0.411371	-0.34555	0.0167911	-0.346601	0.0274445	ptvolink2pcntvp0001noppp
23600#Cholesterol to Total Lipids in Small VLDL percentage	Chapter XVIIIÂ Symptoms signs and abnormal clinical and laboratory findings not elsewhere classified	PCSK9	101137	4102	97035	3.54998e-112	-0.349717	-0.380133	-0.3193	0.0155187	-0.335851	0.00994011	ptvolink2pcntvp0001
30780#LDL direct	Chapter XVIIIÂ Symptoms signs and abnormal clinical and laboratory findings not elsewhere classified	PCSK9	357499	506	356993	7.03592e-112	-0.991505	-1.07793	-0.905075	0.0440972	-0.981212	0.019319	ptvp0001noppp
23405#LDL Cholesterol	Chapter XVIIIÂ Symptoms signs and abnormal clinical and laboratory findings not elsewhere classified	PCSK9	101137	4102	97035	5.26907e-111	-0.354339	-0.385322	-0.323355	0.0158082	-0.329577	0.0278907	ptvolink2pcntvp0001
30870#Triglycerides	Chapter XVIIIÂ Symptoms signs and abnormal clinical and laboratory findings not elsewhere classified	LPL	399959	13951	386008	7.69448e-111	0.185912	0.169629	0.202196	0.00830815	0.185312	0.00426386	ptvolink2pcntvp0001
30610#Alkaline phosphatase	Chapter XVIIIÂ Symptoms signs and abnormal clinical and laboratory findings not elsewhere classified	ASGR1	358189	381	357808	1.26664e-110	1.11815	1.02012	1.21618	0.0500163	1.14448	-0.00592338	ptvolink2pcntvp0001noppp
30610#Alkaline phosphatase	Chapter XVIIIÂ Symptoms signs and abnormal clinical and laboratory findings not elsewhere classified	ASGR1	358189	381	357808	1.26664e-110	1.11815	1.02012	1.21618	0.0500163	1.14448	-0.00592338	ptvolinkp0001noppp
23425#Total Lipids in LDL	Chapter XVIIIÂ Symptoms signs and abnormal clinical and laboratory findings not elsewhere classified	PCSK9	101137	4102	97035	1.31562e-110	-0.353955	-0.384962	-0.322948	0.01582	-0.328266	0.0283794	ptvolink2pcntvp0001
23547#Cholesterol in Small LDL	Chapter XVIIIÂ Symptoms signs and abnormal clinical and laboratory findings not elsewhere classified	PCSK9	101137	4102	97035	2.03617e-110	-0.355072	-0.386205	-0.32394	0.0158839	-0.328165	0.0281669	ptvolink2pcntvp0001
23549#Free Cholesterol in Small LDL	Chapter XVIIIÂ Symptoms signs and abnormal clinical and laboratory findings not elsewhere classified	PCSK9	89956	3617	86339	2.59608e-110	-0.376416	-0.409431	-0.343401	0.0168443	-0.357764	0.0283581	ptvolink2pcntvp0001noppp
23603#Triglycerides to Total Lipids in Small VLDL percentage	Chapter XVIIIÂ Symptoms signs and abnormal clinical and laboratory findings not elsewhere classified	PCSK9	101137	4102	97035	2.27375e-109	0.343327	0.313077	0.373576	0.0154334	0.324558	-0.00881438	ptvolink2pcntvp0001
23441#Apolipoprotein B to Apolipoprotein A1 ratio	Chapter XVIIIÂ Symptoms signs and abnormal clinical and laboratory findings not elsewhere classified	PCSK9	101137	4102	97035	2.3446e-109	-0.347926	-0.378583	-0.31727	0.0156411	-0.320028	0.0180543	ptvolink2pcntvp0001
23505#Cholesterol in Medium VLDL	Chapter XVIIIÂ Symptoms signs and abnormal clinical and laboratory findings not elsewhere classified	PCSK9	89956	3617	86339	2.39354e-109	-0.373412	-0.40631	-0.340514	0.016785	-0.351432	0.0325654	ptvolink2pcntvp0001noppp
30650#Aspartate aminotransferase	Chapter XVIIIÂ Symptoms signs and abnormal clinical and laboratory findings not elsewhere classified	GOT1	356843	857	355986	9.58079e-109	-0.724112	-0.788153	-0.660071	0.0326744	-0.697826	0.000948608	ptvolink2pcntvp0001noppp
23524#Total Lipids in IDL	Chapter XVIIIÂ Symptoms signs and abnormal clinical and laboratory findings not elsewhere classified	PCSK9	89956	3617	86339	1.11619e-108	-0.361312	-0.393244	-0.329379	0.016292	-0.340675	0.0350518	ptvolink2pcntvp0001noppp
23534#Cholesteryl Esters in Large LDL	Chapter XVIIIÂ Symptoms signs and abnormal clinical and laboratory findings not elsewhere classified	PCSK9	101137	4102	97035	2.36149e-108	-0.348536	-0.379391	-0.317681	0.0157424	-0.315962	0.0276357	ptvolink2pcntvp0001
23535#Free Cholesterol in Large LDL	Chapter XVIIIÂ Symptoms signs and abnormal clinical and laboratory findings not elsewhere classified	PCSK9	89956	3617	86339	3.85639e-108	-0.366504	-0.398978	-0.334031	0.0165681	-0.339123	0.0301642	ptvolink2pcntvp0001noppp
23520#Cholesteryl Esters in Very Small VLDL	Chapter XVIIIÂ Symptoms signs and abnormal clinical and laboratory findings not elsewhere classified	PCSK9	89956	3617	86339	5.78044e-108	-0.359235	-0.391091	-0.327379	0.016253	-0.331304	0.0359232	ptvolink2pcntvp0001noppp
23544#Concentration of Small LDL Particles	Chapter XVIIIÂ Symptoms signs and abnormal clinical and laboratory findings not elsewhere classified	PCSK9	101137	4102	97035	1.53545e-107	-0.349905	-0.381	-0.31881	0.0158651	-0.33693	0.0290593	ptvolink2pcntvp0001
23421#Free Cholesterol in LDL	Chapter XVIIIÂ Symptoms signs and abnormal clinical and laboratory findings not elsewhere classified	PCSK9	89956	3617	86339	1.72482e-107	-0.367964	-0.400668	-0.335261	0.0166854	-0.341216	0.030228	ptvolink2pcntvp0001noppp
23521#Free Cholesterol in Very Small VLDL	Chapter XVIIIÂ Symptoms signs and abnormal clinical and laboratory findings not elsewhere classified	PCSK9	101137	4102	97035	3.50417e-107	-0.342214	-0.372678	-0.31175	0.0155428	-0.319447	0.0329267	ptvolink2pcntvp0001
23404#Clinical LDL Cholesterol	Chapter XVIIIÂ Symptoms signs and abnormal clinical and laboratory findings not elsewhere classified	PCSK9	89956	3617	86339	4.7384e-107	-0.368484	-0.401302	-0.335666	0.0167439	-0.330497	0.0333092	ptvolink2pcntvp0001noppp
23526#Cholesterol in IDL	Chapter XVIIIÂ Symptoms signs and abnormal clinical and laboratory findings not elsewhere classified	PCSK9	89956	3617	86339	4.8087e-107	-0.358393	-0.390313	-0.326473	0.0162859	-0.329981	0.0354769	ptvolink2pcntvp0001noppp
30640#Apolipoprotein B	Chapter XVIIIÂ Symptoms signs and abnormal clinical and laboratory findings not elsewhere classified	PCSK9	356435	495	355940	1.67046e-106	-0.980732	-1.06839	-0.89307	0.0447261	-0.943093	0.0147117	ptvp0001noppp
23439#Apolipoprotein B	Chapter XVIIIÂ Symptoms signs and abnormal clinical and laboratory findings not elsewhere classified	PCSK9	89956	3617	86339	2.678e-106	-0.368587	-0.401532	-0.335641	0.016809	-0.337324	0.0312904	ptvolink2pcntvp0001noppp
23519#Cholesterol in Very Small VLDL	Chapter XVIIIÂ Symptoms signs and abnormal clinical and laboratory findings not elsewhere classified	PCSK9	89956	3617	86339	2.3806e-105	-0.356561	-0.388578	-0.324544	0.0163353	-0.331843	0.0371984	ptvolink2pcntvp0001noppp
23429#Concentration of LDL Particles	Chapter XVIIIÂ Symptoms signs and abnormal clinical and laboratory findings not elsewhere classified	PCSK9	89956	3617	86339	4.08988e-105	-0.366817	-0.399793	-0.333842	0.0168243	-0.338178	0.0297605	ptvolink2pcntvp0001noppp
23601#Cholesteryl Esters to Total Lipids in Small VLDL percentage	Chapter XVIIIÂ Symptoms signs and abnormal clinical and laboratory findings not elsewhere classified	PCSK9	101137	4102	97035	6.30807e-105	-0.342589	-0.373419	-0.311759	0.0157297	-0.33007	0.0089843	ptvolink2pcntvp0001
23514#Free Cholesterol in Small VLDL	Chapter XVIIIÂ Symptoms signs and abnormal clinical and laboratory findings not elsewhere classified	PCSK9	101137	4102	97035	2.64906e-104	-0.344415	-0.375504	-0.313326	0.0158618	-0.338628	0.0286556	ptvolink2pcntvp0001
23594#Phospholipids to Total Lipids in Medium VLDL percentage	Chapter XVIIIÂ Symptoms signs and abnormal clinical and laboratory findings not elsewhere classified	PCSK9	89956	3617	86339	1.05918e-103	-0.351868	-0.383719	-0.320017	0.0162506	-0.354121	0.0184367	ptvolink2pcntvp0001noppp
23419#Total Free Cholesterol	Chapter XVIIIÂ Symptoms signs and abnormal clinical and laboratory findings not elsewhere classified	PCSK9	101137	4102	97035	1.50896e-103	-0.335615	-0.366022	-0.305208	0.015514	-0.316755	0.0327779	ptvolink2pcntvp0001
23527#Cholesteryl Esters in IDL	Chapter XVIIIÂ Symptoms signs and abnormal clinical and laboratory findings not elsewhere classified	PCSK9	89956	3617	86339	2.83494e-103	-0.351767	-0.383676	-0.319857	0.0162803	-0.328411	0.0364333	ptvolink2pcntvp0001noppp
23417#Cholesteryl Esters in LDL	Chapter XVIIIÂ Symptoms signs and abnormal clinical and laboratory findings not elsewhere classified	PCSK9	101137	4102	97035	5.88732e-103	-0.341442	-0.372468	-0.310417	0.0158296	-0.311912	0.0286768	ptvolink2pcntvp0001
23597#Free Cholesterol to Total Lipids in Medium VLDL percentage	Chapter XVIIIÂ Symptoms signs and abnormal clinical and laboratory findings not elsewhere classified	PCSK9	101137	4102	97035	1.02431e-102	-0.327541	-0.35734	-0.297743	0.0152033	-0.331832	0.011958	ptvolink2pcntvp0001
30870#Triglycerides	Chapter XVIIIÂ Symptoms signs and abnormal clinical and laboratory findings not elsewhere classified	LPL	357885	12466	345419	1.00534e-101	0.188338	0.171104	0.205571	0.00879255	0.192516	0.00437339	ptvolink2pcntvp0001noppp
30870#Triglycerides	Chapter XVIIIÂ Symptoms signs and abnormal clinical and laboratory findings not elsewhere classified	ANGPTL3	357885	1364	356521	1.14646e-101	-0.560274	-0.611555	-0.508994	0.0261639	-0.569568	0.0129976	ptvolinkp0001noppp
23532#Phospholipids in Large LDL	Chapter XVIIIÂ Symptoms signs and abnormal clinical and laboratory findings not elsewhere classified	PCSK9	89956	3617	86339	1.50076e-101	-0.357978	-0.390731	-0.325225	0.0167109	-0.32933	0.0339042	ptvolink2pcntvp0001noppp
30630#Apolipoprotein A	Chapter XVIIIÂ Symptoms signs and abnormal clinical and laboratory findings not elsewhere classified	LPL	364312	12719	351593	4.30598e-101	-0.176141	-0.19231	-0.159973	0.00824937	-0.160924	0.0199343	ptvolink2pcntvp0001
30730#Gamma glutamyltransferase	Chapter XVIIIÂ Symptoms signs and abnormal clinical and laboratory findings not elsewhere classified	GGT1	400066	184	399882	5.17085e-101	-1.46194	-1.59619	-1.32768	0.0684976	-1.66771	-0.00311956	ptvolinkp0001
23413#Phospholipids in LDL	Chapter XVIIIÂ Symptoms signs and abnormal clinical and laboratory findings not elsewhere classified	PCSK9	89956	3617	86339	9.95427e-101	-0.358345	-0.391268	-0.325422	0.0167976	-0.321962	0.0329267	ptvolink2pcntvp0001noppp
23516#Concentration of Very Small VLDL Particles	Chapter XVIIIÂ Symptoms signs and abnormal clinical and laboratory findings not elsewhere classified	PCSK9	101137	4102	97035	7.15259e-100	-0.33152	-0.362116	-0.300924	0.0156103	-0.31257	0.0315667	ptvolink2pcntvp0001
30730#Gamma glutamyltransferase	Chapter XVIIIÂ Symptoms signs and abnormal clinical and laboratory findings not elsewhere classified	GGT1	357983	170	357813	2.46813e-99	-1.50739	-1.647	-1.36778	0.0712312	-1.77347	-0.00349081	ptvolinkp0001noppp
23401#Total Cholesterol Minus HDL-C	Chapter XVIIIÂ Symptoms signs and abnormal clinical and laboratory findings not elsewhere classified	PCSK9	89956	3617	86339	2.58118e-99	-0.354471	-0.387274	-0.321668	0.0167365	-0.332898	0.033968	ptvolink2pcntvp0001noppp
23539#Phospholipids in Medium LDL	Chapter XVIIIÂ Symptoms signs and abnormal clinical and laboratory findings not elsewhere classified	PCSK9	101137	4102	97035	1.39525e-98	-0.335276	-0.366425	-0.304127	0.0158924	-0.310742	0.0254048	ptvolink2pcntvp0001
23600#Cholesterol to Total Lipids in Small VLDL percentage	Chapter XVIIIÂ Symptoms signs and abnormal clinical and laboratory findings not elsewhere classified	PCSK9	89956	3617	86339	6.51974e-98	-0.347196	-0.379561	-0.314831	0.0165126	-0.335548	0.0158239	ptvolink2pcntvp0001noppp
23533#Cholesterol in Large LDL	Chapter XVIIIÂ Symptoms signs and abnormal clinical and laboratory findings not elsewhere classified	PCSK9	89956	3617	86339	1.30023e-97	-0.349812	-0.382472	-0.317153	0.0166632	-0.315013	0.0311204	ptvolink2pcntvp0001noppp
23531#Total Lipids in Large LDL	Chapter XVIIIÂ Symptoms signs and abnormal clinical and laboratory findings not elsewhere classified	PCSK9	89956	3617	86339	1.75129e-97	-0.349966	-0.382662	-0.317269	0.0166818	-0.324558	0.0316092	ptvolink2pcntvp0001noppp
23542#Free Cholesterol in Medium LDL	Chapter XVIIIÂ Symptoms signs and abnormal clinical and laboratory findings not elsewhere classified	PCSK9	89956	3617	86339	2.22488e-97	-0.352847	-0.385831	-0.319864	0.0168283	-0.325319	0.0293143	ptvolink2pcntvp0001noppp
23402#Remnant Cholesterol (Non-HDL Non-LDL -Cholesterol)	Chapter XVIIIÂ Symptoms signs and abnormal clinical and laboratory findings not elsewhere classified	PCSK9	89956	3617	86339	2.41678e-97	-0.350323	-0.383077	-0.31757	0.0167111	-0.337144	0.0364545	ptvolink2pcntvp0001noppp
23400#Total Cholesterol	Chapter XVIIIÂ Symptoms signs and abnormal clinical and laboratory findings not elsewhere classified	PCSK9	101137	4102	97035	1.87158e-96	-0.3211	-0.351266	-0.290933	0.0153911	-0.311634	0.0308867	ptvolink2pcntvp0001
23548#Cholesteryl Esters in Small LDL	Chapter XVIIIÂ Symptoms signs and abnormal clinical and laboratory findings not elsewhere classified	PCSK9	101137	4102	97035	2.89628e-96	-0.330831	-0.361943	-0.299719	0.0158736	-0.312693	0.0283156	ptvolink2pcntvp0001
23507#Free Cholesterol in Medium VLDL	Chapter XVIIIÂ Symptoms signs and abnormal clinical and laboratory findings not elsewhere classified	PCSK9	101137	4102	97035	6.87403e-96	-0.329724	-0.360794	-0.298654	0.0158521	-0.316799	0.0305467	ptvolink2pcntvp0001
23545#Total Lipids in Small LDL	Chapter XVIIIÂ Symptoms signs and abnormal clinical and laboratory findings not elsewhere classified	PCSK9	89956	3617	86339	8.26049e-96	-0.35011	-0.38311	-0.317109	0.0168371	-0.320732	0.0327567	ptvolink2pcntvp0001noppp
23603#Triglycerides to Total Lipids in Small VLDL percentage	Chapter XVIIIÂ Symptoms signs and abnormal clinical and laboratory findings not elsewhere classified	PCSK9	89956	3617	86339	2.42986e-95	0.340617	0.308431	0.372804	0.0164217	0.323663	-0.0149742	ptvolink2pcntvp0001noppp
23405#LDL Cholesterol	Chapter XVIIIÂ Symptoms signs and abnormal clinical and laboratory findings not elsewhere classified	PCSK9	89956	3617	86339	9.12402e-95	-0.346707	-0.379571	-0.313844	0.0167671	-0.316978	0.0321192	ptvolink2pcntvp0001noppp
23547#Cholesterol in Small LDL	Chapter XVIIIÂ Symptoms signs and abnormal clinical and laboratory findings not elsewhere classified	PCSK9	89956	3617	86339	1.24569e-94	-0.348184	-0.381211	-0.315156	0.0168508	-0.321224	0.0313542	ptvolink2pcntvp0001noppp
30090#Platelet crit	Chapter XVIIIÂ Symptoms signs and abnormal clinical and laboratory findings not elsewhere classified	TNFRSF13B	407306	10350	396956	2.08189e-94	-0.194556	-0.21305	-0.176062	0.00943589	-0.191747	0.00530086	ptvolink2pcntvp0001
30690#Cholesterol	Chapter XVIIIÂ Symptoms signs and abnormal clinical and laboratory findings not elsewhere classified	PCSK9	400277	571	399706	3.06377e-94	-0.845511	-0.925955	-0.765066	0.0410439	-0.843632	0.0188501	ptvp0001
23425#Total Lipids in LDL	Chapter XVIIIÂ Symptoms signs and abnormal clinical and laboratory findings not elsewhere classified	PCSK9	89956	3617	86339	4.43076e-94	-0.345703	-0.378593	-0.312813	0.0167808	-0.316933	0.0322679	ptvolink2pcntvp0001noppp
23441#Apolipoprotein B to Apolipoprotein A1 ratio	Chapter XVIIIÂ Symptoms signs and abnormal clinical and laboratory findings not elsewhere classified	PCSK9	89956	3617	86339	5.02443e-94	-0.34219	-0.374756	-0.309625	0.0166152	-0.315906	0.020391	ptvolink2pcntvp0001noppp
30860#Total protein	Chapter XVIIIÂ Symptoms signs and abnormal clinical and laboratory findings not elsewhere classified	TNFRSF13B	366124	9308	356816	1.2309e-93	-0.212303	-0.232569	-0.192038	0.0103396	-0.255489	-0.0266698	ptvolink2pcntvp0001
23416#Cholesteryl Esters in VLDL	Chapter XVIIIÂ Symptoms signs and abnormal clinical and laboratory findings not elsewhere classified	PCSK9	101137	4102	97035	8.77395e-93	-0.324419	-0.355508	-0.29333	0.0158619	-0.313228	0.0303767	ptvolink2pcntvp0001
30650#Aspartate aminotransferase	Chapter XVIIIÂ Symptoms signs and abnormal clinical and laboratory findings not elsewhere classified	GOT1	398805	296	398509	9.69624e-93	-1.13538	-1.24429	-1.02646	0.0555686	-1.17575	0.00131572	ptvolinkp0001
23540#Cholesterol in Medium LDL	Chapter XVIIIÂ Symptoms signs and abnormal clinical and laboratory findings not elsewhere classified	PCSK9	101137	4102	97035	1.15317e-92	-0.324794	-0.355939	-0.293648	0.0158907	-0.295354	0.029123	ptvolink2pcntvp0001
30630#Apolipoprotein A	Chapter XVIIIÂ Symptoms signs and abnormal clinical and laboratory findings not elsewhere classified	LPL	325970	11365	314605	1.19407e-92	-0.178023	-0.195107	-0.160938	0.00871677	-0.161423	0.0215357	ptvolink2pcntvp0001noppp
23537#Concentration of Medium LDL Particles	Chapter XVIIIÂ Symptoms signs and abnormal clinical and laboratory findings not elsewhere classified	PCSK9	101137	4102	97035	1.78714e-92	-0.324337	-0.355471	-0.293202	0.015885	-0.300616	0.0297817	ptvolink2pcntvp0001
23415#Total Esterified Cholesterol	Chapter XVIIIÂ Symptoms signs and abnormal clinical and laboratory findings not elsewhere classified	PCSK9	101137	4102	97035	2.66306e-92	-0.312981	-0.343055	-0.282908	0.0153436	-0.303194	0.0285494	ptvolink2pcntvp0001
23602#Free Cholesterol to Total Lipids in Small VLDL percentage	Chapter XVIIIÂ Symptoms signs and abnormal clinical and laboratory findings not elsewhere classified	PCSK9	101137	4102	97035	2.85998e-92	-0.310714	-0.340575	-0.280854	0.015235	-0.298761	0.00879314	ptvolink2pcntvp0001
23601#Cholesteryl Esters to Total Lipids in Small VLDL percentage	Chapter XVIIIÂ Symptoms signs and abnormal clinical and laboratory findings not elsewhere classified	PCSK9	89956	3617	86339	3.49562e-92	-0.341205	-0.374007	-0.308402	0.016736	-0.330474	0.0135723	ptvolink2pcntvp0001noppp
23598#Triglycerides to Total Lipids in Medium VLDL percentage	Chapter XVIIIÂ Symptoms signs and abnormal clinical and laboratory findings not elsewhere classified	PCSK9	101137	4102	97035	4.11853e-92	0.307621	0.278032	0.33721	0.0150966	0.316163	-0.00641428	ptvolink2pcntvp0001
23534#Cholesteryl Esters in Large LDL	Chapter XVIIIÂ Symptoms signs and abnormal clinical and laboratory findings not elsewhere classified	PCSK9	89956	3617	86339	5.57434e-92	-0.340048	-0.372777	-0.30732	0.0166981	-0.306855	0.0316517	ptvolink2pcntvp0001noppp
23599#Phospholipids to Total Lipids in Small VLDL percentage	Chapter XVIIIÂ Symptoms signs and abnormal clinical and laboratory findings not elsewhere classified	PCSK9	101137	4102	97035	7.91439e-92	-0.310495	-0.340407	-0.280582	0.0152617	-0.295187	0.00796478	ptvolink2pcntvp0001
23538#Total Lipids in Medium LDL	Chapter XVIIIÂ Symptoms signs and abnormal clinical and laboratory findings not elsewhere classified	PCSK9	101137	4102	97035	8.47287e-92	-0.323134	-0.354269	-0.291998	0.0158856	-0.29855	0.0290806	ptvolink2pcntvp0001
23521#Free Cholesterol in Very Small VLDL	Chapter XVIIIÂ Symptoms signs and abnormal clinical and laboratory findings not elsewhere classified	PCSK9	89956	3617	86339	3.10707e-91	-0.334891	-0.367257	-0.302524	0.0165135	-0.314946	0.0348181	ptvolink2pcntvp0001noppp
23544#Concentration of Small LDL Particles	Chapter XVIIIÂ Symptoms signs and abnormal clinical and laboratory findings not elsewhere classified	PCSK9	89956	3617	86339	6.58808e-91	-0.340895	-0.373902	-0.307888	0.0168405	-0.326641	0.0315029	ptvolink2pcntvp0001noppp
23512#Cholesterol in Small VLDL	Chapter XVIIIÂ Symptoms signs and abnormal clinical and laboratory findings not elsewhere classified	PCSK9	101137	4102	97035	8.90751e-91	-0.320727	-0.351809	-0.289646	0.0158579	-0.312169	0.0278482	ptvolink2pcntvp0001
50#Standing height	Chapter XXI Factors influencing health status and contact with health services	SERPINA1	418439	21830	396609	2.83357e-90	0.0981833	0.0886342	0.107732	0.00487205	0.0875227	0.0242126	ptvolink2pcntvp0001
23517#Total Lipids in Very Small VLDL	Chapter XVIIIÂ Symptoms signs and abnormal clinical and laboratory findings not elsewhere classified	PCSK9	101137	4102	97035	5.09033e-89	-0.311333	-0.341808	-0.280859	0.0155482	-0.292792	0.0312054	ptvolink2pcntvp0001
23597#Free Cholesterol to Total Lipids in Medium VLDL percentage	Chapter XVIIIÂ Symptoms signs and abnormal clinical and laboratory findings not elsewhere classified	PCSK9	89956	3617	86339	8.32864e-89	-0.323156	-0.354822	-0.291489	0.0161565	-0.332583	0.0159088	ptvolink2pcntvp0001noppp
23514#Free Cholesterol in Small VLDL	Chapter XVIIIÂ Symptoms signs and abnormal clinical and laboratory findings not elsewhere classified	PCSK9	89956	3617	86339	9.29397e-89	-0.336749	-0.369757	-0.303742	0.0168407	-0.329779	0.0308654	ptvolink2pcntvp0001noppp
23419#Total Free Cholesterol	Chapter XVIIIÂ Symptoms signs and abnormal clinical and laboratory findings not elsewhere classified	PCSK9	89956	3617	86339	2.7311e-88	-0.328134	-0.360385	-0.295884	0.0164544	-0.305831	0.0372197	ptvolink2pcntvp0001noppp
23417#Cholesteryl Esters in LDL	Chapter XVIIIÂ Symptoms signs and abnormal clinical and laboratory findings not elsewhere classified	PCSK9	89956	3617	86339	1.12599e-87	-0.333672	-0.366584	-0.300759	0.0167921	-0.300827	0.0324592	ptvolink2pcntvp0001noppp
30650#Aspartate aminotransferase	Chapter XVIIIÂ Symptoms signs and abnormal clinical and laboratory findings not elsewhere classified	GOT1	356843	264	356579	3.63694e-85	-1.15082	-1.26613	-1.03552	0.0588304	-1.17575	0.000136664	ptvolinkp0001noppp
30860#Total protein	Chapter XVIIIÂ Symptoms signs and abnormal clinical and laboratory findings not elsewhere classified	TNFRSF13B	327568	8327	319241	4.1168e-85	-0.213582	-0.234988	-0.192176	0.0109216	-0.257992	-0.0252541	ptvolink2pcntvp0001noppp
30690#Cholesterol	Chapter XVIIIÂ Symptoms signs and abnormal clinical and laboratory findings not elsewhere classified	PCSK9	358171	508	357663	1.25717e-84	-0.846552	-0.931648	-0.761457	0.0434168	-0.844951	0.0223932	ptvp0001noppp
23518#Phospholipids in Very Small VLDL	Chapter XVIIIÂ Symptoms signs and abnormal clinical and laboratory findings not elsewhere classified	PCSK9	101137	4102	97035	2.64206e-84	-0.303668	-0.334232	-0.273104	0.0155941	-0.297828	0.0294418	ptvolink2pcntvp0001
23516#Concentration of Very Small VLDL Particles	Chapter XVIIIÂ Symptoms signs and abnormal clinical and laboratory findings not elsewhere classified	PCSK9	89956	3617	86339	3.38488e-84	-0.322865	-0.355379	-0.290351	0.0165888	-0.306654	0.0331817	ptvolink2pcntvp0001noppp
30030#Haematocrit percentage	Chapter XVIIIÂ Symptoms signs and abnormal clinical and laboratory findings not elsewhere classified	EPO	407313	4290	403023	1.81561e-83	-0.24074	-0.265111	-0.216368	0.0124346	-0.223735	0.0159554	ptvolink2pcntvp0001
23539#Phospholipids in Medium LDL	Chapter XVIIIÂ Symptoms signs and abnormal clinical and laboratory findings not elsewhere classified	PCSK9	89956	3617	86339	1.90797e-83	-0.326711	-0.359763	-0.293658	0.0168637	-0.308079	0.0290806	ptvolink2pcntvp0001noppp
30090#Platelet crit	Chapter XVIIIÂ Symptoms signs and abnormal clinical and laboratory findings not elsewhere classified	TNFRSF13B	364450	9262	355188	7.30015e-83	-0.1922	-0.21173	-0.17267	0.00996419	-0.187052	0.0051488	ptvolink2pcntvp0001noppp
23607#Free Cholesterol to Total Lipids in Very Small VLDL percentage	Chapter XVIIIÂ Symptoms signs and abnormal clinical and laboratory findings not elsewhere classified	PCSK9	101137	4102	97035	1.03779e-82	-0.305431	-0.336475	-0.274387	0.0158388	-0.271398	0.0146131	ptvolink2pcntvp0001
23400#Total Cholesterol	Chapter XVIIIÂ Symptoms signs and abnormal clinical and laboratory findings not elsewhere classified	PCSK9	89956	3617	86339	4.70333e-82	-0.313501	-0.345493	-0.28151	0.016322	-0.292592	0.0357319	ptvolink2pcntvp0001noppp
23548#Cholesteryl Esters in Small LDL	Chapter XVIIIÂ Symptoms signs and abnormal clinical and laboratory findings not elsewhere classified	PCSK9	89956	3617	86339	8.84055e-82	-0.322974	-0.355988	-0.28996	0.0168441	-0.300471	0.0314392	ptvolink2pcntvp0001noppp
23595#Cholesterol to Total Lipids in Medium VLDL percentage	Chapter XVIIIÂ Symptoms signs and abnormal clinical and laboratory findings not elsewhere classified	PCSK9	101137	4102	97035	1.32904e-81	-0.288413	-0.31793	-0.258895	0.0150601	-0.287531	0.00426909	ptvolink2pcntvp0001
23541#Cholesteryl Esters in Medium LDL	Chapter XVIIIÂ Symptoms signs and abnormal clinical and laboratory findings not elsewhere classified	PCSK9	101137	4102	97035	2.00585e-81	-0.303768	-0.334892	-0.272644	0.0158797	-0.284035	0.0293568	ptvolink2pcntvp0001
23507#Free Cholesterol in Medium VLDL	Chapter XVIIIÂ Symptoms signs and abnormal clinical and laboratory findings not elsewhere classified	PCSK9	89956	3617	86339	2.13431e-81	-0.321971	-0.354962	-0.28898	0.0168322	-0.304629	0.0325867	ptvolink2pcntvp0001noppp
23513#Cholesteryl Esters in Small VLDL	Chapter XVIIIÂ Symptoms signs and abnormal clinical and laboratory findings not elsewhere classified	PCSK9	101137	4102	97035	3.23059e-81	-0.302669	-0.333721	-0.271617	0.0158429	-0.29885	0.027147	ptvolink2pcntvp0001
30190#Monocyte percentage	Chapter XVIIIÂ Symptoms signs and abnormal clinical and laboratory findings not elsewhere classified	MPO	406582	28521	378061	6.88743e-81	-0.112547	-0.124126	-0.100969	0.00590744	-0.106193	0.0241573	ptvolink2pcntvp0001
30760#HDL cholesterol	Chapter XVIIIÂ Symptoms signs and abnormal clinical and laboratory findings not elsewhere classified	LPL	366365	476	365889	1.10374e-80	-0.787957	-0.869122	-0.706792	0.0414114	-0.830857	0.0119533	ptvolinkp0001
23638#Triglycerides to Total Lipids in Large HDL percentage	Chapter XVIIIÂ Symptoms signs and abnormal clinical and laboratory findings not elsewhere classified	ANGPTL4	101137	5322	95815	1.25874e-80	-0.253491	-0.279595	-0.227387	0.0133185	-0.233255	0.0221118	ptvolink2pcntvp0001
30130#Monocyte count	Chapter XVIIIÂ Symptoms signs and abnormal clinical and laboratory findings not elsewhere classified	TNFRSF13B	406576	10338	396238	1.97749e-80	-0.182297	-0.201106	-0.163488	0.00959637	-0.162593	0.0232407	ptvolink2pcntvp0001
23602#Free Cholesterol to Total Lipids in Small VLDL percentage	Chapter XVIIIÂ Symptoms signs and abnormal clinical and laboratory findings not elsewhere classified	PCSK9	89956	3617	86339	3.78041e-80	-0.307522	-0.339284	-0.275761	0.0162049	-0.292548	0.0159726	ptvolink2pcntvp0001noppp
23608#Triglycerides to Total Lipids in Very Small VLDL percentage	Chapter XVIIIÂ Symptoms signs and abnormal clinical and laboratory findings not elsewhere classified	PCSK9	101137	4102	97035	4.08284e-80	0.287999	0.258245	0.317754	0.015181	0.269745	-0.0105561	ptvolink2pcntvp0001
23537#Concentration of Medium LDL Particles	Chapter XVIIIÂ Symptoms signs and abnormal clinical and laboratory findings not elsewhere classified	PCSK9	89956	3617	86339	5.83135e-80	-0.31953	-0.352572	-0.286489	0.0168579	-0.297162	0.0342018	ptvolink2pcntvp0001noppp
23599#Phospholipids to Total Lipids in Small VLDL percentage	Chapter XVIIIÂ Symptoms signs and abnormal clinical and laboratory findings not elsewhere classified	PCSK9	89956	3617	86339	8.135e-80	-0.30742	-0.339239	-0.275602	0.0162341	-0.289734	0.0152928	ptvolink2pcntvp0001noppp
23648#Triglycerides to Total Lipids in Small HDL percentage	Chapter XVIIIÂ Symptoms signs and abnormal clinical and laboratory findings not elsewhere classified	ANGPTL4	101137	5322	95815	1.27915e-79	-0.253885	-0.280199	-0.227571	0.0134255	-0.234597	0.0239813	ptvolink2pcntvp0001
23598#Triglycerides to Total Lipids in Medium VLDL percentage	Chapter XVIIIÂ Symptoms signs and abnormal clinical and laboratory findings not elsewhere classified	PCSK9	89956	3617	86339	1.31484e-79	0.303488	0.272034	0.334942	0.016048	0.315705	-0.0111933	ptvolink2pcntvp0001noppp
23540#Cholesterol in Medium LDL	Chapter XVIIIÂ Symptoms signs and abnormal clinical and laboratory findings not elsewhere classified	PCSK9	89956	3617	86339	1.62128e-79	-0.318659	-0.351704	-0.285613	0.0168601	-0.290753	0.0332667	ptvolink2pcntvp0001noppp
30610#Alkaline phosphatase	Chapter XVIIIÂ Symptoms signs and abnormal clinical and laboratory findings not elsewhere classified	ALDH5A1	400286	17284	383002	1.8273e-79	-0.143487	-0.158383	-0.128591	0.00760023	-0.145936	0.00294166	ptvolink2pcntvp0001
50#Standing height	Chapter XXI Factors influencing health status and contact with health services	ACAN	418439	55	418384	8.30385e-79	-1.77667	-1.96191	-1.59144	0.0945092	-1.89976	0.0277716	ptvp0001
23504#Phospholipids in Medium VLDL	Chapter XVIIIÂ Symptoms signs and abnormal clinical and laboratory findings not elsewhere classified	PCSK9	101137	4102	97035	9.05559e-79	-0.297899	-0.328945	-0.266853	0.01584	-0.280322	0.029378	ptvolink2pcntvp0001
23415#Total Esterified Cholesterol	Chapter XVIIIÂ Symptoms signs and abnormal clinical and laboratory findings not elsewhere classified	PCSK9	89956	3617	86339	2.05035e-78	-0.305345	-0.337238	-0.273453	0.0162718	-0.288162	0.0329904	ptvolink2pcntvp0001noppp
23416#Cholesteryl Esters in VLDL	Chapter XVIIIÂ Symptoms signs and abnormal clinical and laboratory findings not elsewhere classified	PCSK9	89956	3617	86339	2.08266e-78	-0.316156	-0.349179	-0.283133	0.0168486	-0.310664	0.0322892	ptvolink2pcntvp0001noppp
23643#Triglycerides to Total Lipids in Medium HDL percentage	Chapter XVIIIÂ Symptoms signs and abnormal clinical and laboratory findings not elsewhere classified	ANGPTL4	101137	5322	95815	2.40319e-78	-0.253779	-0.2803	-0.227257	0.0135314	-0.234368	0.0247674	ptvolink2pcntvp0001
30760#HDL cholesterol	Chapter XVIIIÂ Symptoms signs and abnormal clinical and laboratory findings not elsewhere classified	LPL	327802	425	327377	3.35845e-78	-0.819485	-0.905259	-0.733712	0.0437626	-0.886048	0.0133415	ptvolinkp0001noppp
23538#Total Lipids in Medium LDL	Chapter XVIIIÂ Symptoms signs and abnormal clinical and laboratory findings not elsewhere classified	PCSK9	89956	3617	86339	3.35925e-78	-0.31588	-0.34892	-0.282841	0.0168569	-0.295498	0.0322679	ptvolink2pcntvp0001noppp
30020#Haemoglobin concentration	Chapter XVIIIÂ Symptoms signs and abnormal clinical and laboratory findings not elsewhere classified	EPO	407313	4290	403023	6.04655e-78	-0.22575	-0.24942	-0.202081	0.0120765	-0.201344	0.0224528	ptvolink2pcntvp0001
23647#Free Cholesterol to Total Lipids in Small HDL percentage	Chapter XVIIIÂ Symptoms signs and abnormal clinical and laboratory findings not elsewhere classified	PCSK9	101137	4102	97035	1.30562e-77	-0.283333	-0.313086	-0.253579	0.0151805	-0.291895	0.0158663	ptvolink2pcntvp0001
30630#Apolipoprotein A	Chapter XVIIIÂ Symptoms signs and abnormal clinical and laboratory findings not elsewhere classified	ANGPTL3	364312	1415	362897	1.40223e-77	-0.454062	-0.501783	-0.40634	0.024348	-0.419041	0.0154532	ptvolinkp0001
23512#Cholesterol in Small VLDL	Chapter XVIIIÂ Symptoms signs and abnormal clinical and laboratory findings not elsewhere classified	PCSK9	89956	3617	86339	4.83733e-77	-0.313286	-0.346306	-0.280266	0.016847	-0.302961	0.0283794	ptvolink2pcntvp0001noppp
50#Standing height	Chapter XXI Factors influencing health status and contact with health services	SERPINA1	374511	19438	355073	5.55918e-77	0.0958353	0.085723	0.105948	0.00515941	0.0861612	0.0254064	ptvolink2pcntvp0001noppp
23607#Free Cholesterol to Total Lipids in Very Small VLDL percentage	Chapter XVIIIÂ Symptoms signs and abnormal clinical and laboratory findings not elsewhere classified	PCSK9	89956	3617	86339	6.46766e-76	-0.310972	-0.343997	-0.277948	0.0168495	-0.272103	0.0191589	ptvolink2pcntvp0001noppp
30870#Triglycerides	Chapter XVIIIÂ Symptoms signs and abnormal clinical and laboratory findings not elsewhere classified	ANGPTL3	399959	785	399174	1.34603e-75	-0.633952	-0.701471	-0.566433	0.0344491	-0.597713	0.0119155	ptvp0001
23511#Phospholipids in Small VLDL	Chapter XVIIIÂ Symptoms signs and abnormal clinical and laboratory findings not elsewhere classified	PCSK9	101137	4102	97035	1.7118e-75	-0.291301	-0.322328	-0.260273	0.0158306	-0.273106	0.0278057	ptvolink2pcntvp0001
30630#Apolipoprotein A	Chapter XVIIIÂ Symptoms signs and abnormal clinical and laboratory findings not elsewhere classified	APOA1	364312	731	363581	5.49905e-75	-0.620239	-0.686572	-0.553906	0.0338439	-0.596685	0.015031	ptvolink2pcntvp0001
30630#Apolipoprotein A	Chapter XVIIIÂ Symptoms signs and abnormal clinical and laboratory findings not elsewhere classified	APOA1	364312	731	363581	5.49905e-75	-0.620239	-0.686572	-0.553906	0.0338439	-0.596685	0.015031	ptvolinkp0001
23517#Total Lipids in Very Small VLDL	Chapter XVIIIÂ Symptoms signs and abnormal clinical and laboratory findings not elsewhere classified	PCSK9	89956	3617	86339	7.69306e-75	-0.302815	-0.33521	-0.27042	0.0165282	-0.285816	0.0325442	ptvolink2pcntvp0001noppp
30030#Haematocrit percentage	Chapter XVIIIÂ Symptoms signs and abnormal clinical and laboratory findings not elsewhere classified	EPO	364457	3848	360609	6.21512e-74	-0.238358	-0.264035	-0.212681	0.0131009	-0.222633	0.0180267	ptvolink2pcntvp0001noppp
23403#VLDL Cholesterol	Chapter XVIIIÂ Symptoms signs and abnormal clinical and laboratory findings not elsewhere classified	PCSK9	101137	4102	97035	8.49847e-74	-0.288064	-0.319107	-0.25702	0.0158385	-0.274528	0.0291443	ptvolink2pcntvp0001
30190#Monocyte percentage	Chapter XVIIIÂ Symptoms signs and abnormal clinical and laboratory findings not elsewhere classified	MPO	363789	25466	338323	6.50524e-73	-0.112849	-0.125093	-0.100605	0.00624695	-0.109075	0.023511	ptvolink2pcntvp0001noppp
23438#Sphingomyelins	Chapter XVIIIÂ Symptoms signs and abnormal clinical and laboratory findings not elsewhere classified	PCSK9	101066	4101	96965	1.22477e-72	-0.268379	-0.297537	-0.239221	0.0148767	-0.257394	0.0279313	ptvolink2pcntvp0001
23596#Cholesteryl Esters to Total Lipids in Medium VLDL percentage	Chapter XVIIIÂ Symptoms signs and abnormal clinical and laboratory findings not elsewhere classified	PCSK9	101137	4102	97035	1.38962e-72	-0.270736	-0.300162	-0.24131	0.0150132	-0.2674	0.00229383	ptvolink2pcntvp0001
30690#Cholesterol	Chapter XVIIIÂ Symptoms signs and abnormal clinical and laboratory findings not elsewhere classified	ANGPTL3	400277	1540	398737	3.56023e-72	-0.449716	-0.498765	-0.400666	0.0250256	-0.415968	0.019627	ptvolinkp0001
30130#Monocyte count	Chapter XVIIIÂ Symptoms signs and abnormal clinical and laboratory findings not elsewhere classified	TNFRSF13B	363784	9252	354532	7.48079e-72	-0.18163	-0.201485	-0.161774	0.0101303	-0.166627	0.0212073	ptvolink2pcntvp0001noppp
23588#Triglycerides to Total Lipids in Very Large VLDL percentage	Chapter XVIIIÂ Symptoms signs and abnormal clinical and laboratory findings not elsewhere classified	PCSK9	100324	4054	96270	8.64883e-72	0.277163	0.246868	0.307458	0.0154567	0.303753	0.00281678	ptvolink2pcntvp0001
23502#Concentration of Medium VLDL Particles	Chapter XVIIIÂ Symptoms signs and abnormal clinical and laboratory findings not elsewhere classified	PCSK9	101137	4102	97035	1.46189e-71	-0.283293	-0.314308	-0.252277	0.0158244	-0.264771	0.029123	ptvolink2pcntvp0001
23518#Phospholipids in Very Small VLDL	Chapter XVIIIÂ Symptoms signs and abnormal clinical and laboratory findings not elsewhere classified	PCSK9	89956	3617	86339	4.53291e-71	-0.295838	-0.328339	-0.263337	0.0165822	-0.296718	0.0295268	ptvolink2pcntvp0001noppp
23595#Cholesterol to Total Lipids in Medium VLDL percentage	Chapter XVIIIÂ Symptoms signs and abnormal clinical and laboratory findings not elsewhere classified	PCSK9	89956	3617	86339	5.77058e-71	-0.285428	-0.316809	-0.254047	0.0160109	-0.287741	0.00966398	ptvolink2pcntvp0001noppp
23608#Triglycerides to Total Lipids in Very Small VLDL percentage	Chapter XVIIIÂ Symptoms signs and abnormal clinical and laboratory findings not elsewhere classified	PCSK9	89956	3617	86339	7.75568e-71	0.287573	0.255927	0.31922	0.0161463	0.270913	-0.0174595	ptvolink2pcntvp0001noppp
23638#Triglycerides to Total Lipids in Large HDL percentage	Chapter XVIIIÂ Symptoms signs and abnormal clinical and laboratory findings not elsewhere classified	ANGPTL4	89956	4744	85212	1.12182e-70	-0.25095	-0.278599	-0.223302	0.0141065	-0.233691	0.0174701	ptvolink2pcntvp0001noppp
23435#Triglycerides to Phosphoglycerides ratio	Chapter XVIIIÂ Symptoms signs and abnormal clinical and laboratory findings not elsewhere classified	ANGPTL4	101066	5320	95746	1.6376e-70	-0.233402	-0.25915	-0.207653	0.013137	-0.209916	0.0238598	ptvolink2pcntvp0001
30610#Alkaline phosphatase	Chapter XVIIIÂ Symptoms signs and abnormal clinical and laboratory findings not elsewhere classified	ALDH5A1	358189	15447	342742	4.76483e-70	-0.142069	-0.157803	-0.126334	0.00802798	-0.147706	0.00162031	ptvolink2pcntvp0001noppp
50#Standing height	Chapter XXI Factors influencing health status and contact with health services	ACAN	374511	51	374460	5.4629e-70	-1.73504	-1.92728	-1.54279	0.0980867	-1.71124	0.0288126	ptvp0001noppp
23541#Cholesteryl Esters in Medium LDL	Chapter XVIIIÂ Symptoms signs and abnormal clinical and laboratory findings not elsewhere classified	PCSK9	89956	3617	86339	8.98714e-70	-0.297835	-0.330867	-0.264803	0.0168531	-0.279759	0.0335855	ptvolink2pcntvp0001noppp
30020#Haemoglobin concentration	Chapter XVIIIÂ Symptoms signs and abnormal clinical and laboratory findings not elsewhere classified	EPO	364457	3848	360609	2.6466e-69	-0.223923	-0.24886	-0.198986	0.0127231	-0.198397	0.0244247	ptvolink2pcntvp0001noppp
30630#Apolipoprotein A	Chapter XVIIIÂ Symptoms signs and abnormal clinical and laboratory findings not elsewhere classified	ANGPTL3	325970	1249	324721	2.82304e-69	-0.455495	-0.50623	-0.40476	0.0258856	-0.420116	0.0169019	ptvolinkp0001noppp
23590#Cholesterol to Total Lipids in Large VLDL percentage	Chapter XVIIIÂ Symptoms signs and abnormal clinical and laboratory findings not elsewhere classified	PCSK9	101127	4101	97026	4.77022e-69	-0.273261	-0.303734	-0.242788	0.0155474	-0.296208	2.12415e-05	ptvolink2pcntvp0001
30720#Cystatin C	Chapter XVIIIÂ Symptoms signs and abnormal clinical and laboratory findings not elsewhere classified	PKD1	400234	127	400107	6.35924e-69	1.39985	1.24351	1.55618	0.0797652	1.50073	0.0122512	ptvp0001
23513#Cholesteryl Esters in Small VLDL	Chapter XVIIIÂ Symptoms signs and abnormal clinical and laboratory findings not elsewhere classified	PCSK9	89956	3617	86339	6.46878e-69	-0.295669	-0.32867	-0.262668	0.0168374	-0.294544	0.0276357	ptvolink2pcntvp0001noppp
23648#Triglycerides to Total Lipids in Small HDL percentage	Chapter XVIIIÂ Symptoms signs and abnormal clinical and laboratory findings not elsewhere classified	ANGPTL4	89956	4744	85212	7.05433e-69	-0.249616	-0.277484	-0.221747	0.0142188	-0.239458	0.0194776	ptvolink2pcntvp0001noppp
30630#Apolipoprotein A	Chapter XVIIIÂ Symptoms signs and abnormal clinical and laboratory findings not elsewhere classified	APOA1	325970	649	325321	8.19175e-69	-0.62914	-0.699458	-0.558822	0.0358771	-0.595557	0.0164386	ptvolinkp0001noppp
30630#Apolipoprotein A	Chapter XVIIIÂ Symptoms signs and abnormal clinical and laboratory findings not elsewhere classified	APOA1	325970	649	325321	8.19175e-69	-0.62914	-0.699458	-0.558822	0.0358771	-0.595557	0.0164386	ptvolink2pcntvp0001noppp
23643#Triglycerides to Total Lipids in Medium HDL percentage	Chapter XVIIIÂ Symptoms signs and abnormal clinical and laboratory findings not elsewhere classified	ANGPTL4	89956	4744	85212	1.5867e-68	-0.250982	-0.279077	-0.222887	0.0143343	-0.237786	0.0210177	ptvolink2pcntvp0001noppp
23605#Cholesterol to Total Lipids in Very Small VLDL percentage	Chapter XVIIIÂ Symptoms signs and abnormal clinical and laboratory findings not elsewhere classified	PCSK9	101137	4102	97035	1.65644e-68	-0.26518	-0.294871	-0.235488	0.0151488	-0.246195	0.0120854	ptvolink2pcntvp0001
30730#Gamma glutamyltransferase	Chapter XVIIIÂ Symptoms signs and abnormal clinical and laboratory findings not elsewhere classified	GGT1	357983	97	357886	3.40291e-68	-1.6461	-1.83095	-1.46126	0.0943089	-1.86863	-0.00366976	ptvp0001noppp
30860#Total protein	Chapter XVIIIÂ Symptoms signs and abnormal clinical and laboratory findings not elsewhere classified	SERPINA1	366124	19036	347088	1.23325e-67	0.127434	0.113063	0.141804	0.00733196	0.085669	-0.0387272	ptvolink2pcntvp0001
23591#Cholesteryl Esters to Total Lipids in Large VLDL percentage	Chapter XVIIIÂ Symptoms signs and abnormal clinical and laboratory findings not elsewhere classified	PCSK9	101127	4101	97026	1.935e-67	-0.265043	-0.29496	-0.235126	0.0152639	-0.287032	0.000403589	ptvolink2pcntvp0001
30730#Gamma glutamyltransferase	Chapter XVIIIÂ Symptoms signs and abnormal clinical and laboratory findings not elsewhere classified	GGT1	400066	102	399964	2.92589e-67	-1.59456	-1.77489	-1.41422	0.0920081	-1.83164	-0.00326913	ptvp0001
23640#Cholesterol to Total Lipids in Medium HDL percentage	Chapter XVIIIÂ Symptoms signs and abnormal clinical and laboratory findings not elsewhere classified	ANGPTL4	101137	5322	95815	3.35287e-67	0.233371	0.206981	0.259762	0.0134645	0.207825	-0.0210284	ptvolink2pcntvp0001
23504#Phospholipids in Medium VLDL	Chapter XVIIIÂ Symptoms signs and abnormal clinical and laboratory findings not elsewhere classified	PCSK9	89956	3617	86339	3.3924e-66	-0.289432	-0.322413	-0.25645	0.0168275	-0.275874	0.0304405	ptvolink2pcntvp0001noppp
23647#Free Cholesterol to Total Lipids in Small HDL percentage	Chapter XVIIIÂ Symptoms signs and abnormal clinical and laboratory findings not elsewhere classified	PCSK9	89956	3617	86339	1.5206e-65	-0.275915	-0.307517	-0.244313	0.0161235	-0.286258	0.0148255	ptvolink2pcntvp0001noppp
30700#Creatinine	Chapter XVIIIÂ Symptoms signs and abnormal clinical and laboratory findings not elsewhere classified	PKD1	400078	126	399952	2.20625e-64	1.2043	1.06501	1.3436	0.0710712	1.05539	0.00528548	ptvp0001
23596#Cholesteryl Esters to Total Lipids in Medium VLDL percentage	Chapter XVIIIÂ Symptoms signs and abnormal clinical and laboratory findings not elsewhere classified	PCSK9	89956	3617	86339	1.28651e-63	-0.269048	-0.300341	-0.237755	0.015966	-0.266575	0.00711519	ptvolink2pcntvp0001noppp
30720#Cystatin C	Chapter XVIIIÂ Symptoms signs and abnormal clinical and laboratory findings not elsewhere classified	PKD1	358133	110	358023	1.73805e-63	1.43479	1.26763	1.60195	0.0852852	1.51677	0.00839607	ptvp0001noppp
23511#Phospholipids in Small VLDL	Chapter XVIIIÂ Symptoms signs and abnormal clinical and laboratory findings not elsewhere classified	PCSK9	89956	3617	86339	1.89932e-63	-0.283087	-0.316058	-0.250116	0.0168222	-0.265607	0.029633	ptvolink2pcntvp0001noppp
30700#Creatinine	Chapter XVIIIÂ Symptoms signs and abnormal clinical and laboratory findings not elsewhere classified	PKD1	357992	109	357883	2.23748e-63	1.27496	1.12629	1.42363	0.0758522	1.07902	0.00269214	ptvp0001noppp
30690#Cholesterol	Chapter XVIIIÂ Symptoms signs and abnormal clinical and laboratory findings not elsewhere classified	ANGPTL3	358171	1363	356808	2.57235e-63	-0.445895	-0.497915	-0.393875	0.0265411	-0.41142	0.0232557	ptvolinkp0001noppp
23622#Free Cholesterol to Total Lipids in Medium LDL percentage	Chapter XVIIIÂ Symptoms signs and abnormal clinical and laboratory findings not elsewhere classified	ANGPTL4	101137	5322	95815	4.95999e-63	0.226367	0.199909	0.252824	0.0134987	0.193133	-0.0265946	ptvolink2pcntvp0001
23633#Triglycerides to Total Lipids in Very Large HDL percentage	Chapter XVIIIÂ Symptoms signs and abnormal clinical and laboratory findings not elsewhere classified	ANGPTL4	101112	5320	95792	2.01312e-62	-0.221843	-0.247902	-0.195785	0.0132953	-0.20348	0.0210969	ptvolink2pcntvp0001
23637#Free Cholesterol to Total Lipids in Large HDL percentage	Chapter XVIIIÂ Symptoms signs and abnormal clinical and laboratory findings not elsewhere classified	PCSK9	101137	4102	97035	2.14983e-62	-0.248477	-0.277671	-0.219283	0.014895	-0.224403	0.0157389	ptvolink2pcntvp0001
23588#Triglycerides to Total Lipids in Very Large VLDL percentage	Chapter XVIIIÂ Symptoms signs and abnormal clinical and laboratory findings not elsewhere classified	PCSK9	89246	3579	85667	4.07703e-62	0.273869	0.24162	0.306117	0.0164534	0.303697	-0.000192783	ptvolink2pcntvp0001noppp
23403#VLDL Cholesterol	Chapter XVIIIÂ Symptoms signs and abnormal clinical and laboratory findings not elsewhere classified	PCSK9	89956	3617	86339	6.84038e-62	-0.279655	-0.312647	-0.246664	0.0168326	-0.267895	0.0305892	ptvolink2pcntvp0001noppp
23515#Triglycerides in Small VLDL	Chapter XVIIIÂ Symptoms signs and abnormal clinical and laboratory findings not elsewhere classified	ANGPTL4	101137	5322	95815	1.27782e-61	-0.226054	-0.252785	-0.199323	0.0136384	-0.203703	0.0294843	ptvolink2pcntvp0001
23584#Phospholipids to Total Lipids in Very Large VLDL percentage	Chapter XVIIIÂ Symptoms signs and abnormal clinical and laboratory findings not elsewhere classified	PCSK9	100324	4054	96270	1.91868e-61	-0.262508	-0.293595	-0.23142	0.0158611	-0.28203	0.0150912	ptvolink2pcntvp0001
30870#Triglycerides	Chapter XVIIIÂ Symptoms signs and abnormal clinical and laboratory findings not elsewhere classified	ANGPTL3	357885	694	357191	2.91511e-61	-0.605434	-0.677276	-0.533591	0.0366551	-0.585667	0.0121052	ptvp0001noppp
23606#Cholesteryl Esters to Total Lipids in Very Small VLDL percentage	Chapter XVIIIÂ Symptoms signs and abnormal clinical and laboratory findings not elsewhere classified	PCSK9	101137	4102	97035	4.574e-61	-0.248489	-0.27801	-0.218967	0.0150619	-0.226309	0.0107048	ptvolink2pcntvp0001
23641#Cholesteryl Esters to Total Lipids in Medium HDL percentage	Chapter XVIIIÂ Symptoms signs and abnormal clinical and laboratory findings not elsewhere classified	ANGPTL4	101137	5322	95815	4.84379e-61	0.225022	0.198283	0.251761	0.0136424	0.196661	-0.0240026	ptvolink2pcntvp0001
23438#Sphingomyelins	Chapter XVIIIÂ Symptoms signs and abnormal clinical and laboratory findings not elsewhere classified	PCSK9	89894	3616	86278	5.0295e-61	-0.260565	-0.29153	-0.229601	0.0157981	-0.250568	0.0333005	ptvolink2pcntvp0001noppp
30860#Total protein	Chapter XVIIIÂ Symptoms signs and abnormal clinical and laboratory findings not elsewhere classified	SERPINA1	327568	16932	310636	9.74782e-61	0.127704	0.112484	0.142925	0.00776588	0.0869606	-0.0373402	ptvolink2pcntvp0001noppp
30870#Triglycerides	Chapter XVIIIÂ Symptoms signs and abnormal clinical and laboratory findings not elsewhere classified	ANGPTL3	399959	3293	396666	9.91049e-61	-0.277457	-0.31053	-0.244384	0.0168742	-0.272245	0.0130858	ptvolink2pcntvp0001
23435#Triglycerides to Phosphoglycerides ratio	Chapter XVIIIÂ Symptoms signs and abnormal clinical and laboratory findings not elsewhere classified	ANGPTL4	89894	4742	85152	2.41135e-60	-0.228224	-0.255503	-0.200946	0.0139176	-0.202404	0.0198844	ptvolink2pcntvp0001noppp
30680#Calcium	Chapter XVIIIÂ Symptoms signs and abnormal clinical and laboratory findings not elsewhere classified	SERPINA1	366398	19048	347350	2.46587e-60	0.121066	0.106586	0.135545	0.00738765	0.127729	-0.00293025	ptvolink2pcntvp0001
23502#Concentration of Medium VLDL Particles	Chapter XVIIIÂ Symptoms signs and abnormal clinical and laboratory findings not elsewhere classified	PCSK9	89956	3617	86339	4.10221e-60	-0.275154	-0.308107	-0.242201	0.0168128	-0.262176	0.0308867	ptvolink2pcntvp0001noppp
23605#Cholesterol to Total Lipids in Very Small VLDL percentage	Chapter XVIIIÂ Symptoms signs and abnormal clinical and laboratory findings not elsewhere classified	PCSK9	89956	3617	86339	4.38907e-60	-0.263485	-0.295048	-0.231922	0.0161038	-0.236912	0.0187978	ptvolink2pcntvp0001noppp
23640#Cholesterol to Total Lipids in Medium HDL percentage	Chapter XVIIIÂ Symptoms signs and abnormal clinical and laboratory findings not elsewhere classified	ANGPTL4	89956	4744	85212	7.83087e-60	0.232785	0.204839	0.260731	0.0142583	0.212809	-0.015792	ptvolink2pcntvp0001noppp
23480#Glycoprotein Acetyls	Chapter XVIIIÂ Symptoms signs and abnormal clinical and laboratory findings not elsewhere classified	SERPINA1	101137	5330	95807	1.06948e-59	-0.226369	-0.253579	-0.199159	0.0138827	-0.210105	0.014783	ptvolink2pcntvp0001
23590#Cholesterol to Total Lipids in Large VLDL percentage	Chapter XVIIIÂ Symptoms signs and abnormal clinical and laboratory findings not elsewhere classified	PCSK9	89946	3616	86330	1.24206e-59	-0.269503	-0.301913	-0.237092	0.0165359	-0.291052	0.00125325	ptvolink2pcntvp0001noppp
30200#Neutrophill percentage	Chapter XVIIIÂ Symptoms signs and abnormal clinical and laboratory findings not elsewhere classified	MPO	406582	28521	378061	2.40577e-59	0.0983907	0.086522	0.110259	0.00605552	0.12622	0.0170172	ptvolink2pcntvp0001
30140#Neutrophill count	Chapter XVIIIÂ Symptoms signs and abnormal clinical and laboratory findings not elsewhere classified	MPO	406576	28520	378056	3.56243e-59	0.0982355	0.086368	0.110103	0.00605495	0.115187	0.00938698	ptvolink2pcntvp0001
23634#Phospholipids to Total Lipids in Large HDL percentage	Chapter XVIIIÂ Symptoms signs and abnormal clinical and laboratory findings not elsewhere classified	PCSK9	101137	4102	97035	4.09072e-59	0.250627	0.220348	0.280906	0.0154485	0.234226	-0.00832586	ptvolink2pcntvp0001
23593#Triglycerides to Total Lipids in Large VLDL percentage	Chapter XVIIIÂ Symptoms signs and abnormal clinical and laboratory findings not elsewhere classified	PCSK9	101127	4101	97026	1.12255e-58	0.25521	0.224259	0.286162	0.0157916	0.286523	-0.00742398	ptvolink2pcntvp0001
23591#Cholesteryl Esters to Total Lipids in Large VLDL percentage	Chapter XVIIIÂ Symptoms signs and abnormal clinical and laboratory findings not elsewhere classified	PCSK9	89946	3616	86330	1.71489e-58	-0.261977	-0.293798	-0.230156	0.0162353	-0.284145	0.00293134	ptvolink2pcntvp0001noppp
23617#Free Cholesterol to Total Lipids in Large LDL percentage	Chapter XVIIIÂ Symptoms signs and abnormal clinical and laboratory findings not elsewhere classified	ANGPTL4	101137	5322	95815	8.65624e-58	0.216033	0.189626	0.24244	0.0134731	0.204235	-0.0163761	ptvolink2pcntvp0001
30010#Red blood cell (erythrocyte) count	Chapter XVIIIÂ Symptoms signs and abnormal clinical and laboratory findings not elsewhere classified	EPO	407313	4290	403023	1.96608e-57	-0.207549	-0.233012	-0.182086	0.0129916	-0.205758	-0.00561537	ptvolink2pcntvp0001
30630#Apolipoprotein A	Chapter XVIIIÂ Symptoms signs and abnormal clinical and laboratory findings not elsewhere classified	ANGPTL4	364312	18926	345386	2.01998e-57	0.109026	0.095649	0.122403	0.0068251	0.112316	0.00843014	ptvolink2pcntvp0001
23423#Total Lipids in Lipoprotein Particles	Chapter XVIIIÂ Symptoms signs and abnormal clinical and laboratory findings not elsewhere classified	PCSK9	101137	4102	97035	2.33183e-57	-0.249148	-0.279721	-0.218576	0.0155985	-0.232436	0.0311629	ptvolink2pcntvp0001
30870#Triglycerides	Chapter XVIIIÂ Symptoms signs and abnormal clinical and laboratory findings not elsewhere classified	LPL	399959	515	399444	3.81498e-56	0.671401	0.58806	0.754742	0.0425217	0.740729	0.00982089	ptvolinkp0001
23428#Concentration of VLDL Particles	Chapter XVIIIÂ Symptoms signs and abnormal clinical and laboratory findings not elsewhere classified	PCSK9	101137	4102	97035	5.53449e-56	-0.248734	-0.279641	-0.217826	0.0157692	-0.228979	0.0275295	ptvolink2pcntvp0001
23587#Free Cholesterol to Total Lipids in Very Large VLDL percentage	Chapter XVIIIÂ Symptoms signs and abnormal clinical and laboratory findings not elsewhere classified	PCSK9	100324	4054	96270	6.94865e-56	-0.24329	-0.273549	-0.213032	0.0154381	-0.271581	0.00125309	ptvolink2pcntvp0001
23480#Glycoprotein Acetyls	Chapter XVIIIÂ Symptoms signs and abnormal clinical and laboratory findings not elsewhere classified	SERPINA1	89956	4699	85257	1.97447e-55	-0.23193	-0.260896	-0.202965	0.0147784	-0.220081	0.00900554	ptvolink2pcntvp0001noppp
30140#Neutrophill count	Chapter XVIIIÂ Symptoms signs and abnormal clinical and laboratory findings not elsewhere classified	MPO	363784	25465	338319	3.71293e-55	0.100123	0.0875806	0.112666	0.00639947	0.112466	0.00750377	ptvolink2pcntvp0001noppp
30690#Cholesterol	Chapter XVIIIÂ Symptoms signs and abnormal clinical and laboratory findings not elsewhere classified	ANGPTL3	400277	785	399492	7.15192e-55	-0.546467	-0.61511	-0.477825	0.0350221	-0.521483	0.0189836	ptvp0001
30680#Calcium	Chapter XVIIIÂ Symptoms signs and abnormal clinical and laboratory findings not elsewhere classified	SERPINA1	327817	16944	310873	8.86252e-55	0.122039	0.106697	0.137382	0.00782788	0.131328	-0.0013762	ptvolink2pcntvp0001noppp
23578#Triglycerides in Small HDL	Chapter XVIIIÂ Symptoms signs and abnormal clinical and laboratory findings not elsewhere classified	ANGPTL4	101137	5322	95815	1.38055e-54	-0.212589	-0.239352	-0.185825	0.0136551	-0.17873	0.026977	ptvolink2pcntvp0001
30610#Alkaline phosphatase	Chapter XVIIIÂ Symptoms signs and abnormal clinical and laboratory findings not elsewhere classified	ASGR1	400286	200	400086	1.92383e-54	1.07442	0.938915	1.20993	0.0691384	1.1047	-0.00405212	ptvp0001
23641#Cholesteryl Esters to Total Lipids in Medium HDL percentage	Chapter XVIIIÂ Symptoms signs and abnormal clinical and laboratory findings not elsewhere classified	ANGPTL4	89956	4744	85212	2.43105e-54	0.224565	0.19623	0.252901	0.0144571	0.200495	-0.0200618	ptvolink2pcntvp0001noppp
23637#Free Cholesterol to Total Lipids in Large HDL percentage	Chapter XVIIIÂ Symptoms signs and abnormal clinical and laboratory findings not elsewhere classified	PCSK9	89956	3617	86339	2.6589e-54	-0.245696	-0.276709	-0.214682	0.0158233	-0.214297	0.0177144	ptvolink2pcntvp0001noppp
23634#Phospholipids to Total Lipids in Large HDL percentage	Chapter XVIIIÂ Symptoms signs and abnormal clinical and laboratory findings not elsewhere classified	PCSK9	89956	3617	86339	3.04527e-54	0.254603	0.222447	0.286759	0.0164061	0.235318	-0.0110658	ptvolink2pcntvp0001noppp
30050#Mean corpuscular haemoglobin	Chapter XVIIIÂ Symptoms signs and abnormal clinical and laboratory findings not elsewhere classified	TFRC	407310	70	407240	3.54135e-54	-1.7883	-2.01442	-1.56219	0.115367	-1.9284	0.0382447	ptvp0001
23571#Triglycerides in Medium HDL	Chapter XVIIIÂ Symptoms signs and abnormal clinical and laboratory findings not elsewhere classified	ANGPTL3	101137	360	100777	7.20292e-54	-0.800894	-0.902415	-0.699372	0.051797	-0.75464	0.0220693	ptvolinkp0001
23585#Cholesterol to Total Lipids in Very Large VLDL percentage	Chapter XVIIIÂ Symptoms signs and abnormal clinical and laboratory findings not elsewhere classified	PCSK9	100324	4054	96270	1.28563e-53	-0.236171	-0.266181	-0.206161	0.0153111	-0.254639	-0.00695095	ptvolink2pcntvp0001
23530#Concentration of Large LDL Particles	Chapter XVIIIÂ Symptoms signs and abnormal clinical and laboratory findings not elsewhere classified	PCSK9	101137	265	100872	1.33295e-53	-0.943495	-1.0634	-0.823589	0.0611771	-0.977452	0.0108216	ptvolinkp0001
23599#Phospholipids to Total Lipids in Small VLDL percentage	Chapter XVIIIÂ Symptoms signs and abnormal clinical and laboratory findings not elsewhere classified	ANGPTL4	101137	5322	95815	1.36378e-53	0.208112	0.181661	0.234563	0.0134955	0.198014	-0.0163974	ptvolink2pcntvp0001
23584#Phospholipids to Total Lipids in Very Large VLDL percentage	Chapter XVIIIÂ Symptoms signs and abnormal clinical and laboratory findings not elsewhere classified	PCSK9	89246	3579	85667	1.55802e-53	-0.260414	-0.293528	-0.227299	0.0168952	-0.283948	0.0149305	ptvolink2pcntvp0001noppp
23622#Free Cholesterol to Total Lipids in Medium LDL percentage	Chapter XVIIIÂ Symptoms signs and abnormal clinical and laboratory findings not elsewhere classified	ANGPTL4	89956	4744	85212	1.58327e-53	0.220284	0.19227	0.248297	0.0142927	0.192851	-0.0215382	ptvolink2pcntvp0001noppp
30630#Apolipoprotein A	Chapter XVIIIÂ Symptoms signs and abnormal clinical and laboratory findings not elsewhere classified	LPL	364312	475	363837	1.64491e-53	-0.646519	-0.728791	-0.564248	0.0419758	-0.661068	0.0146321	ptvolinkp0001
30630#Apolipoprotein A	Chapter XVIIIÂ Symptoms signs and abnormal clinical and laboratory findings not elsewhere classified	ANGPTL3	364312	721	363591	1.87306e-53	-0.52465	-0.591449	-0.45785	0.0340819	-0.45983	0.0148491	ptvp0001
23602#Free Cholesterol to Total Lipids in Small VLDL percentage	Chapter XVIIIÂ Symptoms signs and abnormal clinical and laboratory findings not elsewhere classified	ANGPTL4	101137	5322	95815	2.21695e-53	0.207328	0.180922	0.233733	0.0134721	0.190482	-0.014167	ptvolink2pcntvp0001
23505#Cholesterol in Medium VLDL	Chapter XVIIIÂ Symptoms signs and abnormal clinical and laboratory findings not elsewhere classified	PCSK9	101137	265	100872	3.0812e-53	-0.939783	-1.05964	-0.819926	0.0611518	-0.94469	0.0146237	ptvolinkp0001
23606#Cholesteryl Esters to Total Lipids in Very Small VLDL percentage	Chapter XVIIIÂ Symptoms signs and abnormal clinical and laboratory findings not elsewhere classified	PCSK9	89956	3617	86339	3.40148e-53	-0.245939	-0.277316	-0.214562	0.0160088	-0.217623	0.0173958	ptvolink2pcntvp0001noppp
23633#Triglycerides to Total Lipids in Very Large HDL percentage	Chapter XVIIIÂ Symptoms signs and abnormal clinical and laboratory findings not elsewhere classified	ANGPTL4	89937	4742	85195	3.71638e-53	-0.216325	-0.243934	-0.188715	0.0140864	-0.203143	0.0169004	ptvolink2pcntvp0001noppp
20153#Forced expiratory volume in 1-second (FEV1) predicted	Chapter X Diseases of the respiratory system	ACAN	244964	32	244932	5.227e-53	-1.15078	-1.29792	-1.00363	0.0750748	-1.21783	0.00914881	ptvp0001
23439#Apolipoprotein B	Chapter XVIIIÂ Symptoms signs and abnormal clinical and laboratory findings not elsewhere classified	PCSK9	101137	265	100872	5.9955e-53	-0.93841	-1.05843	-0.81839	0.061235	-0.942336	0.0155052	ptvolinkp0001
30870#Triglycerides	Chapter XVIIIÂ Symptoms signs and abnormal clinical and laboratory findings not elsewhere classified	ANGPTL3	357885	2934	354951	8.17415e-53	-0.273599	-0.308652	-0.238546	0.0178844	-0.264064	0.0132327	ptvolink2pcntvp0001noppp
23606#Cholesteryl Esters to Total Lipids in Very Small VLDL percentage	Chapter XVIIIÂ Symptoms signs and abnormal clinical and laboratory findings not elsewhere classified	ANGPTL4	101137	5322	95815	9.29894e-53	0.203588	0.177501	0.229675	0.0133098	0.177176	-0.0100038	ptvolink2pcntvp0001
30630#Apolipoprotein A	Chapter XVIIIÂ Symptoms signs and abnormal clinical and laboratory findings not elsewhere classified	LPL	325970	425	325545	1.16355e-52	-0.677078	-0.763954	-0.590203	0.0443248	-0.6926	0.0161101	ptvolinkp0001noppp
23429#Concentration of LDL Particles	Chapter XVIIIÂ Symptoms signs and abnormal clinical and laboratory findings not elsewhere classified	PCSK9	101137	265	100872	1.76298e-52	-0.934912	-1.05504	-0.814788	0.0612883	-0.946516	0.0142414	ptvolinkp0001
30010#Red blood cell (erythrocyte) count	Chapter XVIIIÂ Symptoms signs and abnormal clinical and laboratory findings not elsewhere classified	EPO	364457	3848	360609	1.89699e-52	-0.208616	-0.23544	-0.181792	0.0136859	-0.206467	-0.00374881	ptvolink2pcntvp0001noppp
30200#Neutrophill percentage	Chapter XVIIIÂ Symptoms signs and abnormal clinical and laboratory findings not elsewhere classified	MPO	363789	25466	338323	2.20853e-52	0.0974367	0.0849001	0.109973	0.00639632	0.122586	0.0147004	ptvolink2pcntvp0001noppp
30870#Triglycerides	Chapter XVIIIÂ Symptoms signs and abnormal clinical and laboratory findings not elsewhere classified	LPL	357885	461	357424	4.26024e-52	0.682989	0.594864	0.771113	0.0449623	0.745842	0.0100346	ptvolinkp0001noppp
30630#Apolipoprotein A	Chapter XVIIIÂ Symptoms signs and abnormal clinical and laboratory findings not elsewhere classified	ANGPTL4	325970	16991	308979	5.6175e-52	0.109177	0.0950733	0.12328	0.00719578	0.113295	0.00994028	ptvolink2pcntvp0001noppp
23506#Cholesteryl Esters in Medium VLDL	Chapter XVIIIÂ Symptoms signs and abnormal clinical and laboratory findings not elsewhere classified	PCSK9	101137	265	100872	7.04127e-52	-0.922686	-1.04195	-0.803422	0.0608493	-0.940649	0.0113738	ptvolinkp0001
23515#Triglycerides in Small VLDL	Chapter XVIIIÂ Symptoms signs and abnormal clinical and laboratory findings not elsewhere classified	ANGPTL4	89956	4744	85212	1.05584e-51	-0.218918	-0.247263	-0.190573	0.0144616	-0.196564	0.0243319	ptvolink2pcntvp0001noppp
23613#Triglycerides to Total Lipids in IDL percentage	Chapter XVIIIÂ Symptoms signs and abnormal clinical and laboratory findings not elsewhere classified	PCSK9	101137	4102	97035	2.36687e-51	0.232088	0.20193	0.262247	0.015387	0.212135	-0.00652048	ptvolink2pcntvp0001
23446#Polyunsaturated Fatty Acids	Chapter XVIIIÂ Symptoms signs and abnormal clinical and laboratory findings not elsewhere classified	ANGPTL3	101066	360	100706	4.70782e-51	-0.76921	-0.869466	-0.668954	0.0511514	-0.784077	0.00817224	ptvolinkp0001
23418#Cholesteryl Esters in HDL	Chapter XVIIIÂ Symptoms signs and abnormal clinical and laboratory findings not elsewhere classified	ANGPTL4	101137	5322	95815	1.05624e-50	0.190835	0.165873	0.215797	0.0127358	0.17914	-0.00159294	ptvolink2pcntvp0001
23519#Cholesterol in Very Small VLDL	Chapter XVIIIÂ Symptoms signs and abnormal clinical and laboratory findings not elsewhere classified	PCSK9	101137	265	100872	1.87903e-50	-0.889189	-1.0058	-0.772581	0.0594943	-0.923661	0.0208265	ptvolinkp0001
23593#Triglycerides to Total Lipids in Large VLDL percentage	Chapter XVIIIÂ Symptoms signs and abnormal clinical and laboratory findings not elsewhere classified	PCSK9	89946	3616	86330	1.91924e-50	0.251206	0.218262	0.28415	0.0168083	0.29021	-0.00724343	ptvolink2pcntvp0001noppp
23523#Concentration of IDL Particles	Chapter XVIIIÂ Symptoms signs and abnormal clinical and laboratory findings not elsewhere classified	PCSK9	101137	265	100872	2.1074e-50	-0.906553	-1.0255	-0.787607	0.0606872	-0.940384	0.0165992	ptvolinkp0001
30610#Alkaline phosphatase	Chapter XVIIIÂ Symptoms signs and abnormal clinical and laboratory findings not elsewhere classified	ASGR1	358189	176	358013	2.16768e-50	1.09883	0.954579	1.24307	0.0735971	1.11367	-0.00542687	ptvp0001noppp
23627#Free Cholesterol to Total Lipids in Small LDL percentage	Chapter XVIIIÂ Symptoms signs and abnormal clinical and laboratory findings not elsewhere classified	ANGPTL4	101137	5322	95815	2.95256e-50	0.203205	0.176503	0.229907	0.0136237	0.182572	-0.0269558	ptvolink2pcntvp0001
30670#Urea	Chapter XVIIIÂ Symptoms signs and abnormal clinical and laboratory findings not elsewhere classified	PKD1	400002	127	399875	3.49788e-50	1.25245	1.08768	1.41722	0.0840676	1.38496	0.0232367	ptvp0001
23503#Total Lipids in Medium VLDL	Chapter XVIIIÂ Symptoms signs and abnormal clinical and laboratory findings not elsewhere classified	PCSK9	101137	4102	97035	3.54369e-50	-0.234992	-0.265897	-0.204088	0.0157677	-0.206881	0.027232	ptvolink2pcntvp0001
23546#Phospholipids in Small LDL	Chapter XVIIIÂ Symptoms signs and abnormal clinical and laboratory findings not elsewhere classified	PCSK9	101137	265	100872	4.10271e-50	-0.912951	-1.0331	-0.792807	0.0612984	-0.907832	0.0135616	ptvolinkp0001
23623#Triglycerides to Total Lipids in Medium LDL percentage	Chapter XVIIIÂ Symptoms signs and abnormal clinical and laboratory findings not elsewhere classified	PCSK9	101137	4102	97035	5.19569e-50	0.232391	0.201776	0.263006	0.0156201	0.208346	-0.00569213	ptvolink2pcntvp0001
23605#Cholesterol to Total Lipids in Very Small VLDL percentage	Chapter XVIIIÂ Symptoms signs and abnormal clinical and laboratory findings not elsewhere classified	ANGPTL4	101137	5322	95815	5.28239e-50	0.199192	0.172949	0.225436	0.0133896	0.175569	-0.0090905	ptvolink2pcntvp0001
23628#Triglycerides to Total Lipids in Small LDL percentage	Chapter XVIIIÂ Symptoms signs and abnormal clinical and laboratory findings not elsewhere classified	ANGPTL4	101137	5322	95815	5.9631e-50	-0.202896	-0.229642	-0.17615	0.0136461	-0.164784	0.0221755	ptvolink2pcntvp0001
23644#Phospholipids to Total Lipids in Small HDL percentage	Chapter XVIIIÂ Symptoms signs and abnormal clinical and laboratory findings not elsewhere classified	PCSK9	101137	4102	97035	6.14326e-50	0.227703	0.197683	0.257723	0.0153165	0.251902	0.00307969	ptvolink2pcntvp0001
23610#Cholesterol to Total Lipids in IDL percentage	Chapter XVIIIÂ Symptoms signs and abnormal clinical and laboratory findings not elsewhere classified	ANGPTL4	101137	5322	95815	9.51259e-50	0.203663	0.176759	0.230567	0.0137266	0.190136	-0.0104074	ptvolink2pcntvp0001
23586#Cholesteryl Esters to Total Lipids in Very Large VLDL percentage	Chapter XVIIIÂ Symptoms signs and abnormal clinical and laboratory findings not elsewhere classified	PCSK9	100324	4054	96270	9.83314e-50	-0.227195	-0.257212	-0.197178	0.0153149	-0.249598	-0.00780779	ptvolink2pcntvp0001
23497#Phospholipids in Large VLDL	Chapter XVIIIÂ Symptoms signs and abnormal clinical and laboratory findings not elsewhere classified	ANGPTL4	101137	5322	95815	1.15516e-49	-0.201559	-0.228209	-0.17491	0.0135968	-0.172766	0.0284006	ptvolink2pcntvp0001
23520#Cholesteryl Esters in Very Small VLDL	Chapter XVIIIÂ Symptoms signs and abnormal clinical and laboratory findings not elsewhere classified	PCSK9	101137	265	100872	1.45972e-49	-0.876974	-0.993048	-0.7609	0.0592218	-0.929337	0.0202317	ptvolinkp0001
23488#Concentration of Very Large VLDL Particles	Chapter XVIIIÂ Symptoms signs and abnormal clinical and laboratory findings not elsewhere classified	ANGPTL4	101137	5322	95815	1.69953e-49	-0.200393	-0.226935	-0.173851	0.0135418	-0.172367	0.0279332	ptvolink2pcntvp0001
23544#Concentration of Small LDL Particles	Chapter XVIIIÂ Symptoms signs and abnormal clinical and laboratory findings not elsewhere classified	PCSK9	101137	265	100872	1.70084e-49	-0.907137	-1.02729	-0.786987	0.0613014	-0.925647	0.0175763	ptvolinkp0001
23410#Triglycerides in HDL	Chapter XVIIIÂ Symptoms signs and abnormal clinical and laboratory findings not elsewhere classified	ANGPTL3	101137	360	100777	1.79e-49	-0.764261	-0.86551	-0.663011	0.0516583	-0.764338	0.0216444	ptvolinkp0001
23408#Triglycerides in VLDL	Chapter XVIIIÂ Symptoms signs and abnormal clinical and laboratory findings not elsewhere classified	ANGPTL4	101137	5322	95815	2.24024e-49	-0.200356	-0.226927	-0.173786	0.0135565	-0.173563	0.0295693	ptvolink2pcntvp0001
23431#Average Diameter for VLDL Particles	Chapter XVIIIÂ Symptoms signs and abnormal clinical and laboratory findings not elsewhere classified	ANGPTL4	101137	5322	95815	2.48293e-49	-0.194717	-0.220552	-0.168882	0.0131811	-0.174717	0.0239176	ptvolink2pcntvp0001
23407#Total Triglycerides	Chapter XVIIIÂ Symptoms signs and abnormal clinical and laboratory findings not elsewhere classified	ANGPTL4	101137	5322	95815	3.61899e-49	-0.200758	-0.22744	-0.174076	0.0136135	-0.174113	0.0299092	ptvolink2pcntvp0001
30090#Platelet crit	Chapter XVIIIÂ Symptoms signs and abnormal clinical and laboratory findings not elsewhere classified	SH2B3	407306	977	406329	3.87219e-49	0.447447	0.387936	0.506959	0.0303633	0.505747	-0.000867743	ptvolink2pcntvp0001
23617#Free Cholesterol to Total Lipids in Large LDL percentage	Chapter XVIIIÂ Symptoms signs and abnormal clinical and laboratory findings not elsewhere classified	ANGPTL4	89956	4744	85212	7.84265e-49	0.209392	0.181465	0.237319	0.0142486	0.202337	-0.00986577	ptvolink2pcntvp0001noppp
23402#Remnant Cholesterol (Non-HDL Non-LDL -Cholesterol)	Chapter XVIIIÂ Symptoms signs and abnormal clinical and laboratory findings not elsewhere classified	PCSK9	101137	265	100872	1.05696e-48	-0.893231	-1.01254	-0.773926	0.0608704	-0.936558	0.0199237	ptvolinkp0001
23514#Free Cholesterol in Small VLDL	Chapter XVIIIÂ Symptoms signs and abnormal clinical and laboratory findings not elsewhere classified	PCSK9	101137	265	100872	1.21816e-48	-0.898725	-1.01884	-0.778607	0.0612851	-0.902936	0.0162168	ptvolinkp0001
23420#Free Cholesterol in VLDL	Chapter XVIIIÂ Symptoms signs and abnormal clinical and laboratory findings not elsewhere classified	PCSK9	101137	4102	97035	1.27332e-48	-0.230965	-0.261841	-0.20009	0.015753	-0.201069	0.0280607	ptvolink2pcntvp0001
30080#Platelet count	Chapter XVIIIÂ Symptoms signs and abnormal clinical and laboratory findings not elsewhere classified	TNFRSF13B	407310	10352	396958	1.38032e-48	-0.140477	-0.159271	-0.121684	0.00958871	-0.142189	0.00747151	ptvolink2pcntvp0001
23495#Concentration of Large VLDL Particles	Chapter XVIIIÂ Symptoms signs and abnormal clinical and laboratory findings not elsewhere classified	ANGPTL4	101137	5322	95815	1.48326e-48	-0.199151	-0.225793	-0.172509	0.0135928	-0.168208	0.0283156	ptvolink2pcntvp0001
23441#Apolipoprotein B to Apolipoprotein A1 ratio	Chapter XVIIIÂ Symptoms signs and abnormal clinical and laboratory findings not elsewhere classified	PCSK9	101137	265	100872	1.61346e-48	-0.885172	-1.00363	-0.766711	0.0604398	-0.923953	0.00583019	ptvolinkp0001
23483#Phospholipids in Chylomicrons and Extremely Large VLDL	Chapter XVIIIÂ Symptoms signs and abnormal clinical and laboratory findings not elsewhere classified	ANGPTL4	101137	5322	95815	2.13108e-48	-0.198007	-0.224541	-0.171474	0.0135375	-0.164536	0.0256598	ptvolink2pcntvp0001
23587#Free Cholesterol to Total Lipids in Very Large VLDL percentage	Chapter XVIIIÂ Symptoms signs and abnormal clinical and laboratory findings not elsewhere classified	PCSK9	89246	3579	85667	3.57074e-48	-0.239991	-0.272225	-0.207756	0.0164463	-0.267061	0.00280607	ptvolink2pcntvp0001noppp
20015#Sitting height	Chapter XXI Factors influencing health status and contact with health services	ACAN	418382	55	418327	4.53292e-48	-1.47094	-1.66882	-1.27305	0.100962	-1.50644	0.040728	ptvp0001
23486#Free Cholesterol in Chylomicrons and Extremely Large VLDL	Chapter XVIIIÂ Symptoms signs and abnormal clinical and laboratory findings not elsewhere classified	ANGPTL4	101137	5322	95815	4.94203e-48	-0.197737	-0.224339	-0.171136	0.0135724	-0.157446	0.0259147	ptvolink2pcntvp0001
23521#Free Cholesterol in Very Small VLDL	Chapter XVIIIÂ Symptoms signs and abnormal clinical and laboratory findings not elsewhere classified	PCSK9	101137	265	100872	6.14727e-48	-0.87409	-0.991802	-0.756377	0.0600578	-0.867178	0.020869	ptvolinkp0001
23484#Cholesterol in Chylomicrons and Extremely Large VLDL	Chapter XVIIIÂ Symptoms signs and abnormal clinical and laboratory findings not elsewhere classified	ANGPTL4	101137	5322	95815	8.82219e-48	-0.197372	-0.223997	-0.170747	0.0135843	-0.172205	0.0241088	ptvolink2pcntvp0001
23445#Omega-6 Fatty Acids	Chapter XVIIIÂ Symptoms signs and abnormal clinical and laboratory findings not elsewhere classified	ANGPTL3	101066	360	100706	8.91983e-48	-0.746033	-0.846677	-0.645389	0.0513492	-0.758979	0.00770464	ptvolinkp0001
23406#HDL Cholesterol	Chapter XVIIIÂ Symptoms signs and abnormal clinical and laboratory findings not elsewhere classified	ANGPTL4	101137	5322	95815	1.08884e-47	0.183917	0.159082	0.208752	0.0126709	0.174178	-0.000106196	ptvolink2pcntvp0001
23525#Phospholipids in IDL	Chapter XVIIIÂ Symptoms signs and abnormal clinical and laboratory findings not elsewhere classified	PCSK9	101137	265	100872	1.32246e-47	-0.860163	-0.976421	-0.743906	0.0593153	-0.920217	0.0161744	ptvolinkp0001
23423#Total Lipids in Lipoprotein Particles	Chapter XVIIIÂ Symptoms signs and abnormal clinical and laboratory findings not elsewhere classified	PCSK9	89956	3617	86339	1.57369e-47	-0.240007	-0.272471	-0.207544	0.0165631	-0.219255	0.0358594	ptvolink2pcntvp0001noppp
23608#Triglycerides to Total Lipids in Very Small VLDL percentage	Chapter XVIIIÂ Symptoms signs and abnormal clinical and laboratory findings not elsewhere classified	ANGPTL4	101137	5322	95815	1.70042e-47	-0.194413	-0.220721	-0.168106	0.0134224	-0.174081	0.0114057	ptvolink2pcntvp0001
23489#Total Lipids in Very Large VLDL	Chapter XVIIIÂ Symptoms signs and abnormal clinical and laboratory findings not elsewhere classified	ANGPTL4	101137	5322	95815	2.08621e-47	-0.196166	-0.222737	-0.169595	0.0135566	-0.168714	0.0283794	ptvolink2pcntvp0001
23490#Phospholipids in Very Large VLDL	Chapter XVIIIÂ Symptoms signs and abnormal clinical and laboratory findings not elsewhere classified	ANGPTL4	101137	5322	95815	2.7981e-47	-0.196384	-0.223022	-0.169747	0.0135907	-0.168983	0.0278482	ptvolink2pcntvp0001
23635#Cholesterol to Total Lipids in Large HDL percentage	Chapter XVIIIÂ Symptoms signs and abnormal clinical and laboratory findings not elsewhere classified	ANGPTL4	101137	5322	95815	3.36402e-47	0.192662	0.166506	0.218818	0.0133448	0.163696	-0.0159301	ptvolink2pcntvp0001
23571#Triglycerides in Medium HDL	Chapter XVIIIÂ Symptoms signs and abnormal clinical and laboratory findings not elsewhere classified	ANGPTL3	89956	315	89641	3.6279e-47	-0.799965	-0.908601	-0.69133	0.0554265	-0.750023	0.0194988	ptvolinkp0001noppp
30050#Mean corpuscular haemoglobin	Chapter XVIIIÂ Symptoms signs and abnormal clinical and laboratory findings not elsewhere classified	TFRC	364455	61	364394	4.00332e-47	-1.77973	-2.02163	-1.53782	0.123423	-1.93175	0.0375574	ptvp0001noppp
23596#Cholesteryl Esters to Total Lipids in Medium VLDL percentage	Chapter XVIIIÂ Symptoms signs and abnormal clinical and laboratory findings not elsewhere classified	ANGPTL4	101137	5322	95815	4.40307e-47	0.191362	0.165349	0.217374	0.0132719	0.173315	-0.0183092	ptvolink2pcntvp0001
23545#Total Lipids in Small LDL	Chapter XVIIIÂ Symptoms signs and abnormal clinical and laboratory findings not elsewhere classified	PCSK9	101137	265	100872	6.58495e-47	-0.882545	-1.00275	-0.762344	0.0613273	-0.890933	0.016323	ptvolinkp0001
23494#Triglycerides in Very Large VLDL	Chapter XVIIIÂ Symptoms signs and abnormal clinical and laboratory findings not elsewhere classified	ANGPTL4	101137	5322	95815	7.33176e-47	-0.193962	-0.220393	-0.167531	0.0134852	-0.16852	0.0286768	ptvolink2pcntvp0001
30630#Apolipoprotein A	Chapter XVIIIÂ Symptoms signs and abnormal clinical and laboratory findings not elsewhere classified	ANGPTL3	325970	635	325335	8.98859e-47	-0.52106	-0.592159	-0.449962	0.0362753	-0.4511	0.0162626	ptvp0001noppp
23507#Free Cholesterol in Medium VLDL	Chapter XVIIIÂ Symptoms signs and abnormal clinical and laboratory findings not elsewhere classified	PCSK9	101137	265	100872	1.21941e-46	-0.878652	-0.998679	-0.758625	0.0612388	-0.905814	0.0184048	ptvolinkp0001
23416#Cholesteryl Esters in VLDL	Chapter XVIIIÂ Symptoms signs and abnormal clinical and laboratory findings not elsewhere classified	PCSK9	101137	265	100872	1.26716e-46	-0.878973	-0.999067	-0.75888	0.0612726	-0.930417	0.0187447	ptvolinkp0001
23613#Triglycerides to Total Lipids in IDL percentage	Chapter XVIIIÂ Symptoms signs and abnormal clinical and laboratory findings not elsewhere classified	ANGPTL4	101137	5322	95815	1.30439e-46	-0.195009	-0.221657	-0.168362	0.0135959	-0.177597	0.0127439	ptvolink2pcntvp0001
30240#Reticulocyte percentage	Chapter XVIIIÂ Symptoms signs and abnormal clinical and laboratory findings not elsewhere classified	PKLR	400592	6269	394323	1.78122e-46	0.181817	0.156925	0.206709	0.0127001	0.183026	-0.00642712	ptvolink2pcntvp0001
23500#Free Cholesterol in Large VLDL	Chapter XVIIIÂ Symptoms signs and abnormal clinical and laboratory findings not elsewhere classified	ANGPTL4	101137	5322	95815	2.03074e-46	-0.194849	-0.221533	-0.168166	0.013614	-0.166097	0.0275507	ptvolink2pcntvp0001
23562#Cholesteryl Esters in Large HDL	Chapter XVIIIÂ Symptoms signs and abnormal clinical and laboratory findings not elsewhere classified	ANGPTL4	101137	5322	95815	2.50702e-46	0.180226	0.15552	0.204932	0.0126052	0.160189	-0.00352571	ptvolink2pcntvp0001
23428#Concentration of VLDL Particles	Chapter XVIIIÂ Symptoms signs and abnormal clinical and laboratory findings not elsewhere classified	PCSK9	89956	3617	86339	2.57229e-46	-0.239768	-0.272638	-0.206898	0.0167706	-0.222563	0.0273807	ptvolink2pcntvp0001noppp
23496#Total Lipids in Large VLDL	Chapter XVIIIÂ Symptoms signs and abnormal clinical and laboratory findings not elsewhere classified	ANGPTL4	101137	5322	95815	2.68944e-46	-0.194401	-0.221059	-0.167743	0.0136013	-0.16558	0.0288893	ptvolink2pcntvp0001
23493#Free Cholesterol in Very Large VLDL	Chapter XVIIIÂ Symptoms signs and abnormal clinical and laboratory findings not elsewhere classified	ANGPTL4	101137	5322	95815	2.71215e-46	-0.194843	-0.221563	-0.168123	0.0136328	-0.168035	0.0275932	ptvolink2pcntvp0001
23578#Triglycerides in Small HDL	Chapter XVIIIÂ Symptoms signs and abnormal clinical and laboratory findings not elsewhere classified	ANGPTL4	89956	4744	85212	2.86265e-46	-0.206785	-0.235149	-0.178422	0.0144712	-0.181514	0.0233971	ptvolink2pcntvp0001noppp
30080#Platelet count	Chapter XVIIIÂ Symptoms signs and abnormal clinical and laboratory findings not elsewhere classified	SH2B3	407310	977	406333	2.99747e-46	0.440542	0.380076	0.501008	0.0308505	0.491647	0.00281818	ptvolink2pcntvp0001
30220#Basophill percentage	Chapter XVIIIÂ Symptoms signs and abnormal clinical and laboratory findings not elsewhere classified	MPO	406582	28521	378061	3.18584e-46	0.0875144	0.0754991	0.0995296	0.00613033	0.0751039	-0.00894824	ptvolink2pcntvp0001
23485#Cholesteryl Esters in Chylomicrons and Extremely Large VLDL	Chapter XVIIIÂ Symptoms signs and abnormal clinical and laboratory findings not elsewhere classified	ANGPTL4	101137	5322	95815	3.34011e-46	-0.194298	-0.220971	-0.167626	0.0136085	-0.177241	0.0233015	ptvolink2pcntvp0001
30620#Alanine aminotransferase	Chapter XVIIIÂ Symptoms signs and abnormal clinical and laboratory findings not elsewhere classified	SERPINA1	400127	20843	379284	3.40462e-46	0.0951852	0.0821125	0.108258	0.00666982	0.0961102	0.000365861	ptvolink2pcntvp0001
23599#Phospholipids to Total Lipids in Small VLDL percentage	Chapter XVIIIÂ Symptoms signs and abnormal clinical and laboratory findings not elsewhere classified	ANGPTL4	89956	4744	85212	3.94095e-46	0.203747	0.175757	0.231738	0.0142809	0.20095	-0.0085064	ptvolink2pcntvp0001noppp
23401#Total Cholesterol Minus HDL-C	Chapter XVIIIÂ Symptoms signs and abnormal clinical and laboratory findings not elsewhere classified	PCSK9	101137	265	100872	4.34678e-46	-0.869674	-0.989213	-0.750135	0.0609897	-0.878462	0.0174914	ptvolinkp0001
23602#Free Cholesterol to Total Lipids in Small VLDL percentage	Chapter XVIIIÂ Symptoms signs and abnormal clinical and laboratory findings not elsewhere classified	ANGPTL4	89956	4744	85212	4.92439e-46	0.203161	0.17522	0.231101	0.0142554	0.192159	-0.00640366	ptvolink2pcntvp0001noppp
23585#Cholesterol to Total Lipids in Very Large VLDL percentage	Chapter XVIIIÂ Symptoms signs and abnormal clinical and laboratory findings not elsewhere classified	PCSK9	89246	3579	85667	5.04626e-46	-0.232206	-0.264145	-0.200268	0.0162953	-0.254717	-0.00259186	ptvolink2pcntvp0001noppp
23442#Total Fatty Acids	Chapter XVIIIÂ Symptoms signs and abnormal clinical and laboratory findings not elsewhere classified	ANGPTL3	101066	360	100706	6.13154e-46	-0.739095	-0.840857	-0.637332	0.0519199	-0.653057	0.0209473	ptvolinkp0001
23516#Concentration of Very Small VLDL Particles	Chapter XVIIIÂ Symptoms signs and abnormal clinical and laboratory findings not elsewhere classified	PCSK9	101137	265	100872	6.23127e-46	-0.858477	-0.976687	-0.740268	0.0603112	-0.868602	0.0194882	ptvolinkp0001
23522#Triglycerides in Very Small VLDL	Chapter XVIIIÂ Symptoms signs and abnormal clinical and laboratory findings not elsewhere classified	ANGPTL4	101137	5322	95815	6.43869e-46	-0.195753	-0.222711	-0.168794	0.0137545	-0.16502	0.0258297	ptvolink2pcntvp0001
23418#Cholesteryl Esters in HDL	Chapter XVIIIÂ Symptoms signs and abnormal clinical and laboratory findings not elsewhere classified	ANGPTL4	89956	4744	85212	8.85119e-46	0.191185	0.164815	0.217554	0.0134538	0.189974	0.00105134	ptvolink2pcntvp0001noppp
23606#Cholesteryl Esters to Total Lipids in Very Small VLDL percentage	Chapter XVIIIÂ Symptoms signs and abnormal clinical and laboratory findings not elsewhere classified	ANGPTL4	89956	4744	85212	8.87675e-46	0.199985	0.172401	0.227569	0.0140733	0.188601	-0.00230445	ptvolink2pcntvp0001noppp
50#Standing height	Chapter XXI Factors influencing health status and contact with health services	ACAN	418439	107	418332	9.91069e-46	-0.96215	-1.09499	-0.829313	0.0677751	-0.818379	0.0278017	ptvolinkp0001
23564#Triglycerides in Large HDL	Chapter XVIIIÂ Symptoms signs and abnormal clinical and laboratory findings not elsewhere classified	ANGPTL3	101137	360	100777	1.91144e-45	-0.709776	-0.808053	-0.611499	0.0501417	-0.63107	0.0215595	ptvolinkp0001
30690#Cholesterol	Chapter XVIIIÂ Symptoms signs and abnormal clinical and laboratory findings not elsewhere classified	ANGPTL3	358171	694	357477	1.94018e-45	-0.525852	-0.598694	-0.453011	0.0371645	-0.496674	0.0224893	ptvp0001noppp
23481#Concentration of Chylomicrons and Extremely Large VLDL Particles	Chapter XVIIIÂ Symptoms signs and abnormal clinical and laboratory findings not elsewhere classified	ANGPTL4	101137	5322	95815	2.45417e-45	-0.191539	-0.218093	-0.164985	0.013548	-0.165817	0.0262547	ptvolink2pcntvp0001
23636#Cholesteryl Esters to Total Lipids in Large HDL percentage	Chapter XVIIIÂ Symptoms signs and abnormal clinical and laboratory findings not elsewhere classified	ANGPTL4	101137	5322	95815	2.58915e-45	0.190524	0.164104	0.216944	0.0134798	0.1653	-0.017417	ptvolink2pcntvp0001
30040#Mean corpuscular volume	Chapter XVIIIÂ Symptoms signs and abnormal clinical and laboratory findings not elsewhere classified	TFRC	407311	70	407241	2.8969e-45	-1.63812	-1.86549	-1.41075	0.116007	-1.91996	0.0346848	ptvp0001
23613#Triglycerides to Total Lipids in IDL percentage	Chapter XVIIIÂ Symptoms signs and abnormal clinical and laboratory findings not elsewhere classified	PCSK9	89956	3617	86339	5.44096e-45	0.230347	0.198287	0.262406	0.0163571	0.20776	-0.0139971	ptvolink2pcntvp0001noppp
30670#Urea	Chapter XVIIIÂ Symptoms signs and abnormal clinical and laboratory findings not elsewhere classified	PKD1	357927	110	357817	6.47396e-45	1.26576	1.08936	1.44215	0.089998	1.14873	0.0205114	ptvp0001noppp
23547#Cholesterol in Small LDL	Chapter XVIIIÂ Symptoms signs and abnormal clinical and laboratory findings not elsewhere classified	PCSK9	101137	265	100872	6.49924e-45	-0.863613	-0.983926	-0.743301	0.0613844	-0.865045	0.0151335	ptvolinkp0001
23512#Cholesterol in Small VLDL	Chapter XVIIIÂ Symptoms signs and abnormal clinical and laboratory findings not elsewhere classified	PCSK9	101137	265	100872	6.60934e-45	-0.861741	-0.981803	-0.741679	0.0612565	-0.866559	0.0168753	ptvolinkp0001
23561#Cholesterol in Large HDL	Chapter XVIIIÂ Symptoms signs and abnormal clinical and laboratory findings not elsewhere classified	ANGPTL4	101137	5322	95815	6.70918e-45	0.176783	0.152151	0.201415	0.0125675	0.156511	-0.00271862	ptvolink2pcntvp0001
23623#Triglycerides to Total Lipids in Medium LDL percentage	Chapter XVIIIÂ Symptoms signs and abnormal clinical and laboratory findings not elsewhere classified	PCSK9	89956	3617	86339	7.50657e-45	0.233506	0.200954	0.266058	0.0166083	0.198437	-0.0148043	ptvolink2pcntvp0001noppp
23644#Phospholipids to Total Lipids in Small HDL percentage	Chapter XVIIIÂ Symptoms signs and abnormal clinical and laboratory findings not elsewhere classified	PCSK9	89956	3617	86339	1.147e-44	0.228484	0.196563	0.260404	0.016286	0.246556	0.0010832	ptvolink2pcntvp0001noppp
30850#Testosterone	Chapter XVIIIÂ Symptoms signs and abnormal clinical and laboratory findings not elsewhere classified	SHBG	362587	681	361906	1.30501e-44	-0.323849	-0.36914	-0.278558	0.0231081	0.00325764	0.00889744	ptvp0001
23454#Monounsaturated Fatty Acids to Total Fatty Acids percentage	Chapter XVIIIÂ Symptoms signs and abnormal clinical and laboratory findings not elsewhere classified	ANGPTL4	101066	5320	95746	1.3736e-44	-0.190224	-0.216825	-0.163623	0.0135721	-0.152889	0.0321203	ptvolink2pcntvp0001
23449#Linoleic Acid	Chapter XVIIIÂ Symptoms signs and abnormal clinical and laboratory findings not elsewhere classified	ANGPTL3	101066	360	100706	1.4388e-44	-0.723305	-0.824476	-0.622133	0.0516185	-0.770098	0.00705637	ptvolinkp0001
23446#Polyunsaturated Fatty Acids	Chapter XVIIIÂ Symptoms signs and abnormal clinical and laboratory findings not elsewhere classified	ANGPTL3	89894	315	89579	1.71198e-44	-0.763464	-0.870341	-0.656587	0.0545292	-0.79933	0.0129865	ptvolinkp0001noppp
23626#Cholesteryl Esters to Total Lipids in Small LDL percentage	Chapter XVIIIÂ Symptoms signs and abnormal clinical and laboratory findings not elsewhere classified	ANGPTL3	101137	360	100777	2.93749e-44	-0.733191	-0.83612	-0.630263	0.0525147	-0.738555	0.0158451	ptvolinkp0001
23618#Triglycerides to Total Lipids in Large LDL percentage	Chapter XVIIIÂ Symptoms signs and abnormal clinical and laboratory findings not elsewhere classified	PCSK9	101137	4102	97035	6.33479e-44	0.21587	0.185446	0.246294	0.0155228	0.191813	-0.00571337	ptvolink2pcntvp0001
23508#Triglycerides in Medium VLDL	Chapter XVIIIÂ Symptoms signs and abnormal clinical and laboratory findings not elsewhere classified	ANGPTL4	101137	5322	95815	6.39093e-44	-0.190004	-0.216784	-0.163224	0.0136634	-0.161803	0.0283581	ptvolink2pcntvp0001
23610#Cholesterol to Total Lipids in IDL percentage	Chapter XVIIIÂ Symptoms signs and abnormal clinical and laboratory findings not elsewhere classified	ANGPTL4	89956	4744	85212	7.70835e-44	0.201713	0.173256	0.230169	0.0145186	0.19217	-0.00128497	ptvolink2pcntvp0001noppp
30710#C-reactive protein	Chapter XVIIIÂ Symptoms signs and abnormal clinical and laboratory findings not elsewhere classified	SERPINA1	399418	20814	378604	7.85446e-44	-0.0976767	-0.111463	-0.0838901	0.00703404	-0.0864437	0.00308191	ptvolink2pcntvp0001
20015#Sitting height	Chapter XXI Factors influencing health status and contact with health services	ACAN	374467	51	374416	1.09346e-43	-1.45346	-1.65896	-1.24796	0.104847	-1.45029	0.0424549	ptvp0001noppp
23528#Free Cholesterol in IDL	Chapter XVIIIÂ Symptoms signs and abnormal clinical and laboratory findings not elsewhere classified	PCSK9	101137	265	100872	1.38005e-43	-0.824517	-0.941193	-0.707842	0.0595287	-0.903543	0.0156221	ptvolinkp0001
23413#Phospholipids in LDL	Chapter XVIIIÂ Symptoms signs and abnormal clinical and laboratory findings not elsewhere classified	PCSK9	101137	265	100872	1.52897e-43	-0.847502	-0.967494	-0.72751	0.0612208	-0.881998	0.0151547	ptvolinkp0001
23524#Total Lipids in IDL	Chapter XVIIIÂ Symptoms signs and abnormal clinical and laboratory findings not elsewhere classified	PCSK9	101137	265	100872	1.54795e-43	-0.822312	-0.938745	-0.705879	0.059405	-0.895141	0.0170878	ptvolinkp0001
23404#Clinical LDL Cholesterol	Chapter XVIIIÂ Symptoms signs and abnormal clinical and laboratory findings not elsewhere classified	PCSK9	101137	265	100872	1.54959e-43	-0.84495	-0.964589	-0.725311	0.0610407	-0.861746	0.0141776	ptvolinkp0001
23437#Phosphatidylcholines	Chapter XVIIIÂ Symptoms signs and abnormal clinical and laboratory findings not elsewhere classified	ANGPTL3	101066	360	100706	1.91208e-43	-0.680642	-0.777122	-0.584163	0.0492246	-0.644695	0.0222228	ptvolinkp0001
30760#HDL cholesterol	Chapter XVIIIÂ Symptoms signs and abnormal clinical and laboratory findings not elsewhere classified	APOA1	366365	732	365633	2.34526e-43	-0.461365	-0.526854	-0.395876	0.0334134	-0.440807	0.0119591	ptvolink2pcntvp0001
30760#HDL cholesterol	Chapter XVIIIÂ Symptoms signs and abnormal clinical and laboratory findings not elsewhere classified	APOA1	366365	732	365633	2.34526e-43	-0.461365	-0.526854	-0.395876	0.0334134	-0.440807	0.0119591	ptvolinkp0001
23605#Cholesterol to Total Lipids in Very Small VLDL percentage	Chapter XVIIIÂ Symptoms signs and abnormal clinical and laboratory findings not elsewhere classified	ANGPTL4	89956	4744	85212	2.38368e-43	0.195583	0.167829	0.223337	0.0141602	0.177877	-0.00192215	ptvolink2pcntvp0001noppp
23410#Triglycerides in HDL	Chapter XVIIIÂ Symptoms signs and abnormal clinical and laboratory findings not elsewhere classified	ANGPTL3	89956	315	89641	2.4652e-43	-0.763506	-0.871869	-0.655143	0.0552875	-0.752164	0.0185854	ptvolinkp0001noppp
23537#Concentration of Medium LDL Particles	Chapter XVIIIÂ Symptoms signs and abnormal clinical and laboratory findings not elsewhere classified	PCSK9	101137	265	100872	2.47227e-43	-0.847384	-0.967661	-0.727108	0.0613659	-0.851386	0.0191908	ptvolinkp0001
23627#Free Cholesterol to Total Lipids in Small LDL percentage	Chapter XVIIIÂ Symptoms signs and abnormal clinical and laboratory findings not elsewhere classified	ANGPTL4	89956	4744	85212	2.86225e-43	0.199105	0.170824	0.227385	0.014429	0.185986	-0.0209965	ptvolink2pcntvp0001noppp
23648#Triglycerides to Total Lipids in Small HDL percentage	Chapter XVIIIÂ Symptoms signs and abnormal clinical and laboratory findings not elsewhere classified	LPL	101137	3551	97586	3.03617e-43	0.224832	0.192885	0.256778	0.0162994	0.234248	0.00332394	ptvolink2pcntvp0001
30180#Lymphocyte percentage	Chapter XVIIIÂ Symptoms signs and abnormal clinical and laboratory findings not elsewhere classified	MPO	406582	28521	378061	3.12293e-43	-0.0825708	-0.0943091	-0.0708324	0.00598905	-0.113834	-0.0221554	ptvolink2pcntvp0001
23556#Free Cholesterol in Very Large HDL	Chapter XVIIIÂ Symptoms signs and abnormal clinical and laboratory findings not elsewhere classified	PCSK9	101137	4102	97035	3.4914e-43	-0.205874	-0.235148	-0.1766	0.014936	-0.212341	0.0112783	ptvolink2pcntvp0001
30080#Platelet count	Chapter XVIIIÂ Symptoms signs and abnormal clinical and laboratory findings not elsewhere classified	TNFRSF13B	364454	9264	355190	3.77198e-43	-0.139532	-0.159387	-0.119677	0.0101305	-0.140997	0.00717264	ptvolink2pcntvp0001noppp
30240#Reticulocyte percentage	Chapter XVIIIÂ Symptoms signs and abnormal clinical and laboratory findings not elsewhere classified	SLC4A1	400592	30	400562	4.21486e-43	2.50744	2.15042	2.86447	0.182157	2.86564	-0.00355904	ptvp0001
23501#Triglycerides in Large VLDL	Chapter XVIIIÂ Symptoms signs and abnormal clinical and laboratory findings not elsewhere classified	ANGPTL4	101137	5322	95815	4.26635e-43	-0.186453	-0.212994	-0.159912	0.0135412	-0.167712	0.0281244	ptvolink2pcntvp0001
23406#HDL Cholesterol	Chapter XVIIIÂ Symptoms signs and abnormal clinical and laboratory findings not elsewhere classified	ANGPTL4	89956	4744	85212	4.39231e-43	0.184282	0.158048	0.210516	0.0133848	0.183771	0.002708	ptvolink2pcntvp0001noppp
20153#Forced expiratory volume in 1-second (FEV1) predicted	Chapter X Diseases of the respiratory system	SERPINA1	244964	12747	232217	4.50335e-43	0.0531682	0.0455958	0.0607407	0.00386353	0.01115	0.00892544	ptvolink2pcntvp0001
23410#Triglycerides in HDL	Chapter XVIIIÂ Symptoms signs and abnormal clinical and laboratory findings not elsewhere classified	ANGPTL4	101137	5322	95815	5.23776e-43	-0.189549	-0.21656	-0.162539	0.013781	-0.170589	0.0285494	ptvolink2pcntvp0001
23648#Triglycerides to Total Lipids in Small HDL percentage	Chapter XVIIIÂ Symptoms signs and abnormal clinical and laboratory findings not elsewhere classified	LPL	89956	3170	86786	5.95814e-43	0.237077	0.203273	0.270881	0.0172471	0.239818	-0.001731	ptvolink2pcntvp0001noppp
23594#Phospholipids to Total Lipids in Medium VLDL percentage	Chapter XVIIIÂ Symptoms signs and abnormal clinical and laboratory findings not elsewhere classified	PCSK9	101137	265	100872	6.33797e-43	-0.812258	-0.92812	-0.696396	0.0591137	-0.831684	0.00224074	ptvolinkp0001
23628#Triglycerides to Total Lipids in Small LDL percentage	Chapter XVIIIÂ Symptoms signs and abnormal clinical and laboratory findings not elsewhere classified	ANGPTL4	89956	4744	85212	6.36561e-43	-0.198656	-0.226992	-0.17032	0.0144571	-0.167518	0.0154096	ptvolink2pcntvp0001noppp
30190#Monocyte percentage	Chapter XVIIIÂ Symptoms signs and abnormal clinical and laboratory findings not elsewhere classified	TNFRSF13B	406582	10338	396244	8.05884e-43	-0.131508	-0.150297	-0.112719	0.00958627	-0.115407	0.0188008	ptvolink2pcntvp0001
50#Standing height	Chapter XXI Factors influencing health status and contact with health services	ACAN	374511	97	374414	8.96085e-43	-0.975377	-1.11481	-0.835946	0.0711393	-0.818379	0.0288352	ptvolinkp0001noppp
23628#Triglycerides to Total Lipids in Small LDL percentage	Chapter XVIIIÂ Symptoms signs and abnormal clinical and laboratory findings not elsewhere classified	PCSK9	101137	4102	97035	1.04852e-42	0.211699	0.181421	0.241977	0.0154479	0.204105	0.00282482	ptvolink2pcntvp0001
23548#Cholesteryl Esters in Small LDL	Chapter XVIIIÂ Symptoms signs and abnormal clinical and laboratory findings not elsewhere classified	PCSK9	101137	265	100872	1.15465e-42	-0.84001	-0.960212	-0.719809	0.0613279	-0.854686	0.0163549	ptvolinkp0001
23530#Concentration of Large LDL Particles	Chapter XVIIIÂ Symptoms signs and abnormal clinical and laboratory findings not elsewhere classified	PCSK9	89956	222	89734	1.15811e-42	-0.912257	-1.04279	-0.781722	0.0665997	-0.932815	0.0132005	ptvolinkp0001noppp
23586#Cholesteryl Esters to Total Lipids in Very Large VLDL percentage	Chapter XVIIIÂ Symptoms signs and abnormal clinical and laboratory findings not elsewhere classified	PCSK9	89246	3579	85667	1.19212e-42	-0.223178	-0.255117	-0.191238	0.0162956	-0.253986	-0.00421982	ptvolink2pcntvp0001noppp
23615#Cholesterol to Total Lipids in Large LDL percentage	Chapter XVIIIÂ Symptoms signs and abnormal clinical and laboratory findings not elsewhere classified	PCSK9	101137	4102	97035	1.46333e-42	-0.211774	-0.242116	-0.181432	0.0154808	-0.171171	0.00928166	ptvolink2pcntvp0001
23434#Phosphoglycerides	Chapter XVIIIÂ Symptoms signs and abnormal clinical and laboratory findings not elsewhere classified	ANGPTL3	101066	360	100706	1.69906e-42	-0.678898	-0.776246	-0.581551	0.0496674	-0.641938	0.0214788	ptvolinkp0001
23505#Cholesterol in Medium VLDL	Chapter XVIIIÂ Symptoms signs and abnormal clinical and laboratory findings not elsewhere classified	PCSK9	89956	222	89734	2.15347e-42	-0.908856	-1.03933	-0.778377	0.0665712	-0.897412	0.0177038	ptvolinkp0001noppp
23439#Apolipoprotein B	Chapter XVIIIÂ Symptoms signs and abnormal clinical and laboratory findings not elsewhere classified	PCSK9	89956	222	89734	3.15736e-42	-0.908227	-1.03888	-0.777571	0.0666617	-0.916929	0.0179481	ptvolinkp0001noppp
23445#Omega-6 Fatty Acids	Chapter XVIIIÂ Symptoms signs and abnormal clinical and laboratory findings not elsewhere classified	ANGPTL3	89894	315	89579	3.21397e-42	-0.745884	-0.853196	-0.638572	0.0547513	-0.770809	0.0122851	ptvolinkp0001noppp
23498#Cholesterol in Large VLDL	Chapter XVIIIÂ Symptoms signs and abnormal clinical and laboratory findings not elsewhere classified	ANGPTL4	101137	5322	95815	3.37326e-42	-0.187249	-0.214197	-0.1603	0.0137493	-0.169048	0.027402	ptvolink2pcntvp0001
30220#Basophill percentage	Chapter XVIIIÂ Symptoms signs and abnormal clinical and laboratory findings not elsewhere classified	MPO	363789	25466	338323	4.03298e-42	0.0882015	0.0754914	0.100912	0.00648482	0.0745798	-0.00881166	ptvolink2pcntvp0001noppp
23517#Total Lipids in Very Small VLDL	Chapter XVIIIÂ Symptoms signs and abnormal clinical and laboratory findings not elsewhere classified	PCSK9	101137	265	100872	4.05936e-42	-0.817153	-0.934873	-0.699433	0.0600616	-0.794148	0.0204017	ptvolinkp0001
23497#Phospholipids in Large VLDL	Chapter XVIIIÂ Symptoms signs and abnormal clinical and laboratory findings not elsewhere classified	ANGPTL4	89956	4744	85212	5.17537e-42	-0.195717	-0.223948	-0.167487	0.0144035	-0.162749	0.0263078	ptvolink2pcntvp0001noppp
23595#Cholesterol to Total Lipids in Medium VLDL percentage	Chapter XVIIIÂ Symptoms signs and abnormal clinical and laboratory findings not elsewhere classified	ANGPTL4	101137	5322	95815	5.18072e-42	0.180951	0.154848	0.207053	0.0133176	0.164267	-0.0172896	ptvolink2pcntvp0001
23488#Concentration of Very Large VLDL Particles	Chapter XVIIIÂ Symptoms signs and abnormal clinical and laboratory findings not elsewhere classified	ANGPTL4	89956	4744	85212	5.99613e-42	-0.194816	-0.222939	-0.166693	0.0143485	-0.162706	0.025511	ptvolink2pcntvp0001noppp
23532#Phospholipids in Large LDL	Chapter XVIIIÂ Symptoms signs and abnormal clinical and laboratory findings not elsewhere classified	PCSK9	101137	265	100872	6.49474e-42	-0.826696	-0.946093	-0.707299	0.0609173	-0.810559	0.0145387	ptvolinkp0001
23483#Phospholipids in Chylomicrons and Extremely Large VLDL	Chapter XVIIIÂ Symptoms signs and abnormal clinical and laboratory findings not elsewhere classified	ANGPTL4	89956	4744	85212	7.94178e-42	-0.19435	-0.222448	-0.166251	0.014336	-0.161211	0.021995	ptvolink2pcntvp0001noppp
23635#Cholesterol to Total Lipids in Large HDL percentage	Chapter XVIIIÂ Symptoms signs and abnormal clinical and laboratory findings not elsewhere classified	ANGPTL4	89956	4744	85212	9.56561e-42	0.191203	0.163532	0.218875	0.0141181	0.170977	-0.0115013	ptvolink2pcntvp0001noppp
23506#Cholesteryl Esters in Medium VLDL	Chapter XVIIIÂ Symptoms signs and abnormal clinical and laboratory findings not elsewhere classified	PCSK9	89956	222	89734	1.07691e-41	-0.896534	-1.02637	-0.766702	0.0662413	-0.897936	0.0160894	ptvolinkp0001noppp
23429#Concentration of LDL Particles	Chapter XVIIIÂ Symptoms signs and abnormal clinical and laboratory findings not elsewhere classified	PCSK9	89956	222	89734	1.12818e-41	-0.902801	-1.03357	-0.772028	0.0667212	-0.887073	0.0163124	ptvolinkp0001noppp
20153#Forced expiratory volume in 1-second (FEV1) predicted	Chapter X Diseases of the respiratory system	ACAN	219402	29	219373	1.27725e-41	-1.06452	-1.21887	-0.910175	0.0787501	-0.946382	0.00903484	ptvp0001noppp
23425#Total Lipids in LDL	Chapter XVIIIÂ Symptoms signs and abnormal clinical and laboratory findings not elsewhere classified	PCSK9	101137	265	100872	1.29463e-41	-0.826648	-0.946487	-0.70681	0.0611424	-0.806171	0.0155371	ptvolinkp0001
23503#Total Lipids in Medium VLDL	Chapter XVIIIÂ Symptoms signs and abnormal clinical and laboratory findings not elsewhere classified	PCSK9	89956	3617	86339	1.42688e-41	-0.226514	-0.259368	-0.193661	0.0167619	-0.200343	0.027232	ptvolink2pcntvp0001noppp
23550#Triglycerides in Small LDL	Chapter XVIIIÂ Symptoms signs and abnormal clinical and laboratory findings not elsewhere classified	ANGPTL4	101137	5322	95815	1.55721e-41	-0.184827	-0.211648	-0.158006	0.0136844	-0.154523	0.0265309	ptvolink2pcntvp0001
23408#Triglycerides in VLDL	Chapter XVIIIÂ Symptoms signs and abnormal clinical and laboratory findings not elsewhere classified	ANGPTL4	89956	4744	85212	1.65296e-41	-0.194007	-0.222168	-0.165846	0.014368	-0.161254	0.0267964	ptvolink2pcntvp0001noppp
23611#Cholesteryl Esters to Total Lipids in IDL percentage	Chapter XVIIIÂ Symptoms signs and abnormal clinical and laboratory findings not elsewhere classified	ANGPTL4	101137	5322	95815	1.67613e-41	0.18507	0.158203	0.211937	0.0137079	0.170653	-0.00879314	ptvolink2pcntvp0001
23407#Total Triglycerides	Chapter XVIIIÂ Symptoms signs and abnormal clinical and laboratory findings not elsewhere classified	ANGPTL4	89956	4744	85212	1.88492e-41	-0.194751	-0.22304	-0.166462	0.0144334	-0.167325	0.0273914	ptvolink2pcntvp0001noppp
23513#Cholesteryl Esters in Small VLDL	Chapter XVIIIÂ Symptoms signs and abnormal clinical and laboratory findings not elsewhere classified	PCSK9	101137	265	100872	1.93563e-41	-0.825478	-0.94541	-0.705546	0.0611902	-0.842054	0.0163443	ptvolinkp0001
23504#Phospholipids in Medium VLDL	Chapter XVIIIÂ Symptoms signs and abnormal clinical and laboratory findings not elsewhere classified	PCSK9	101137	265	100872	2.01492e-41	-0.825098	-0.945001	-0.705195	0.0611754	-0.857382	0.0188509	ptvolinkp0001
23562#Cholesteryl Esters in Large HDL	Chapter XVIIIÂ Symptoms signs and abnormal clinical and laboratory findings not elsewhere classified	ANGPTL4	89956	4744	85212	2.47606e-41	0.179429	0.153326	0.205531	0.0133177	0.17033	-0.000838948	ptvolink2pcntvp0001noppp
23441#Apolipoprotein B to Apolipoprotein A1 ratio	Chapter XVIIIÂ Symptoms signs and abnormal clinical and laboratory findings not elsewhere classified	PCSK9	89956	222	89734	2.71199e-41	-0.887073	-1.01619	-0.75796	0.0658741	-0.942504	0.00901616	ptvolinkp0001noppp
23549#Free Cholesterol in Small LDL	Chapter XVIIIÂ Symptoms signs and abnormal clinical and laboratory findings not elsewhere classified	PCSK9	101137	265	100872	4.93325e-41	-0.82358	-0.943854	-0.703306	0.0613646	-0.829465	0.0080816	ptvolinkp0001
23491#Cholesterol in Very Large VLDL	Chapter XVIIIÂ Symptoms signs and abnormal clinical and laboratory findings not elsewhere classified	ANGPTL4	101137	5322	95815	5.46841e-41	-0.184293	-0.211222	-0.157364	0.0137394	-0.172755	0.0262334	ptvolink2pcntvp0001
23486#Free Cholesterol in Chylomicrons and Extremely Large VLDL	Chapter XVIIIÂ Symptoms signs and abnormal clinical and laboratory findings not elsewhere classified	ANGPTL4	89956	4744	85212	5.61865e-41	-0.192951	-0.221148	-0.164755	0.0143863	-0.152921	0.0229935	ptvolink2pcntvp0001noppp
23613#Triglycerides to Total Lipids in IDL percentage	Chapter XVIIIÂ Symptoms signs and abnormal clinical and laboratory findings not elsewhere classified	ANGPTL4	89956	4744	85212	5.64781e-41	-0.192838	-0.221019	-0.164657	0.0143782	-0.186548	0.00503371	ptvolink2pcntvp0001noppp
23642#Free Cholesterol to Total Lipids in Medium HDL percentage	Chapter XVIIIÂ Symptoms signs and abnormal clinical and laboratory findings not elsewhere classified	ANGPTL4	101137	5322	95815	5.7172e-41	0.168905	0.144219	0.193592	0.0125953	0.169608	-0.000382305	ptvolink2pcntvp0001
23546#Phospholipids in Small LDL	Chapter XVIIIÂ Symptoms signs and abnormal clinical and laboratory findings not elsewhere classified	PCSK9	89956	222	89734	5.80561e-41	-0.894926	-1.02573	-0.764122	0.066737	-0.884823	0.0170453	ptvolinkp0001noppp
23519#Cholesterol in Very Small VLDL	Chapter XVIIIÂ Symptoms signs and abnormal clinical and laboratory findings not elsewhere classified	PCSK9	89956	222	89734	6.38548e-41	-0.86827	-0.995245	-0.741295	0.0647834	-0.919156	0.0240557	ptvolinkp0001noppp
23639#Phospholipids to Total Lipids in Medium HDL percentage	Chapter XVIIIÂ Symptoms signs and abnormal clinical and laboratory findings not elsewhere classified	ANGPTL4	101137	5322	95815	7.055e-41	-0.179999	-0.206338	-0.153661	0.0134383	-0.155243	0.0146131	ptvolink2pcntvp0001
23495#Concentration of Large VLDL Particles	Chapter XVIIIÂ Symptoms signs and abnormal clinical and laboratory findings not elsewhere classified	ANGPTL4	89956	4744	85212	7.62043e-41	-0.192783	-0.221004	-0.164563	0.0143981	-0.158328	0.0261378	ptvolink2pcntvp0001noppp
23636#Cholesteryl Esters to Total Lipids in Large HDL percentage	Chapter XVIIIÂ Symptoms signs and abnormal clinical and laboratory findings not elsewhere classified	ANGPTL4	89956	4744	85212	8.00473e-41	0.19102	0.16305	0.21899	0.0142703	0.173833	-0.0136678	ptvolink2pcntvp0001noppp
23523#Concentration of IDL Particles	Chapter XVIIIÂ Symptoms signs and abnormal clinical and laboratory findings not elsewhere classified	PCSK9	89956	222	89734	8.32806e-41	-0.883735	-1.01316	-0.754308	0.0660346	-0.897825	0.0197644	ptvolinkp0001noppp
23484#Cholesterol in Chylomicrons and Extremely Large VLDL	Chapter XVIIIÂ Symptoms signs and abnormal clinical and laboratory findings not elsewhere classified	ANGPTL4	89956	4744	85212	8.54349e-41	-0.192619	-0.220833	-0.164405	0.014395	-0.164622	0.0211664	ptvolink2pcntvp0001noppp
23403#VLDL Cholesterol	Chapter XVIIIÂ Symptoms signs and abnormal clinical and laboratory findings not elsewhere classified	PCSK9	101137	265	100872	9.22748e-41	-0.818038	-0.937919	-0.698158	0.0611639	-0.846392	0.0193182	ptvolinkp0001
30120#Lymphocyte count	Chapter XVIIIÂ Symptoms signs and abnormal clinical and laboratory findings not elsewhere classified	TNFRSF13B	406576	10338	396238	9.34853e-41	-0.131711	-0.15102	-0.112402	0.0098519	-0.149675	-0.0148031	ptvolink2pcntvp0001
23431#Average Diameter for VLDL Particles	Chapter XVIIIÂ Symptoms signs and abnormal clinical and laboratory findings not elsewhere classified	ANGPTL4	89956	4744	85212	1.08504e-40	-0.186438	-0.213784	-0.159093	0.0139516	-0.167206	0.0225898	ptvolink2pcntvp0001noppp
23405#LDL Cholesterol	Chapter XVIIIÂ Symptoms signs and abnormal clinical and laboratory findings not elsewhere classified	PCSK9	101137	265	100872	1.0974e-40	-0.816376	-0.936129	-0.696624	0.0610986	-0.875124	0.0152291	ptvolinkp0001
23531#Total Lipids in Large LDL	Chapter XVIIIÂ Symptoms signs and abnormal clinical and laboratory findings not elsewhere classified	PCSK9	101137	265	100872	1.49489e-40	-0.810906	-0.930061	-0.69175	0.0607942	-0.776599	0.0148892	ptvolinkp0001
23482#Total Lipids in Chylomicrons and Extremely Large VLDL	Chapter XVIIIÂ Symptoms signs and abnormal clinical and laboratory findings not elsewhere classified	ANGPTL4	101137	5322	95815	1.61572e-40	-0.180875	-0.207464	-0.154285	0.0135662	-0.158436	0.0265521	ptvolink2pcntvp0001
23608#Triglycerides to Total Lipids in Very Small VLDL percentage	Chapter XVIIIÂ Symptoms signs and abnormal clinical and laboratory findings not elsewhere classified	ANGPTL4	89956	4744	85212	1.83554e-40	-0.189233	-0.21707	-0.161396	0.0142025	-0.170039	0.00364253	ptvolink2pcntvp0001noppp
50#Standing height	Chapter XXI Factors influencing health status and contact with health services	ACAN	418439	13743	404696	1.86906e-40	-0.0809749	-0.0928922	-0.0690575	0.00608038	-0.0267057	0.0294372	ptvolink2pcntvp0001
30850#Testosterone	Chapter XVIIIÂ Symptoms signs and abnormal clinical and laboratory findings not elsewhere classified	SHBG	324574	618	323956	1.94143e-40	-0.32285	-0.370374	-0.275326	0.0242471	0.000742918	0.00821936	ptvp0001noppp
30710#C-reactive protein	Chapter XVIIIÂ Symptoms signs and abnormal clinical and laboratory findings not elsewhere classified	SERPINA1	357434	18526	338908	2.09085e-40	-0.0991049	-0.113699	-0.0845104	0.00744631	-0.0926431	0.0017416	ptvolink2pcntvp0001noppp
23518#Phospholipids in Very Small VLDL	Chapter XVIIIÂ Symptoms signs and abnormal clinical and laboratory findings not elsewhere classified	PCSK9	101137	265	100872	2.13011e-40	-0.801849	-0.919909	-0.68379	0.0602348	-0.801682	0.0189359	ptvolinkp0001
30620#Alanine aminotransferase	Chapter XVIIIÂ Symptoms signs and abnormal clinical and laboratory findings not elsewhere classified	SERPINA1	358035	18550	339485	2.18647e-40	0.0939967	0.0801509	0.107843	0.00706428	0.0967621	0.00270791	ptvolink2pcntvp0001noppp
30760#HDL cholesterol	Chapter XVIIIÂ Symptoms signs and abnormal clinical and laboratory findings not elsewhere classified	APOA1	327802	650	327152	2.34881e-40	-0.470955	-0.540354	-0.401556	0.0354083	-0.466678	0.0132598	ptvolink2pcntvp0001noppp
30760#HDL cholesterol	Chapter XVIIIÂ Symptoms signs and abnormal clinical and laboratory findings not elsewhere classified	APOA1	327802	650	327152	2.34881e-40	-0.470955	-0.540354	-0.401556	0.0354083	-0.466678	0.0132598	ptvolinkp0001noppp
23617#Free Cholesterol to Total Lipids in Large LDL percentage	Chapter XVIIIÂ Symptoms signs and abnormal clinical and laboratory findings not elsewhere classified	PCSK9	101137	4102	97035	2.58458e-40	-0.202864	-0.232764	-0.172963	0.0152557	-0.1973	0.00484255	ptvolink2pcntvp0001
23435#Triglycerides to Phosphoglycerides ratio	Chapter XVIIIÂ Symptoms signs and abnormal clinical and laboratory findings not elsewhere classified	LPL	101066	3547	97519	3.05384e-40	0.211932	0.180665	0.243199	0.0159526	0.222611	0.00488843	ptvolink2pcntvp0001
23526#Cholesterol in IDL	Chapter XVIIIÂ Symptoms signs and abnormal clinical and laboratory findings not elsewhere classified	PCSK9	101137	265	100872	3.08831e-40	-0.788997	-0.905407	-0.672587	0.0593934	-0.866899	0.0160894	ptvolinkp0001
23420#Free Cholesterol in VLDL	Chapter XVIIIÂ Symptoms signs and abnormal clinical and laboratory findings not elsewhere classified	PCSK9	89956	3617	86339	3.25189e-40	-0.222499	-0.255335	-0.189663	0.0167531	-0.19887	0.0283369	ptvolink2pcntvp0001noppp
23490#Phospholipids in Very Large VLDL	Chapter XVIIIÂ Symptoms signs and abnormal clinical and laboratory findings not elsewhere classified	ANGPTL4	89956	4744	85212	3.30205e-40	-0.191146	-0.219357	-0.162935	0.0143936	-0.15949	0.0252455	ptvolink2pcntvp0001noppp
20015#Sitting height	Chapter XXI Factors influencing health status and contact with health services	SERPINA1	418382	21831	396551	3.47717e-40	0.0690775	0.0588756	0.0792795	0.00520517	0.0893023	0.0379521	ptvolink2pcntvp0001
23446#Polyunsaturated Fatty Acids	Chapter XVIIIÂ Symptoms signs and abnormal clinical and laboratory findings not elsewhere classified	PCSK9	101066	4101	96965	4.06544e-40	-0.204905	-0.235184	-0.174625	0.0154486	-0.199899	0.013943	ptvolink2pcntvp0001
23489#Total Lipids in Very Large VLDL	Chapter XVIIIÂ Symptoms signs and abnormal clinical and laboratory findings not elsewhere classified	ANGPTL4	89956	4744	85212	4.10889e-40	-0.190503	-0.218654	-0.162352	0.0143629	-0.15835	0.0262653	ptvolink2pcntvp0001noppp
23561#Cholesterol in Large HDL	Chapter XVIIIÂ Symptoms signs and abnormal clinical and laboratory findings not elsewhere classified	ANGPTL4	89956	4744	85212	4.61498e-40	0.175989	0.149966	0.202013	0.0132774	0.166259	0.000371686	ptvolink2pcntvp0001noppp
23417#Cholesteryl Esters in LDL	Chapter XVIIIÂ Symptoms signs and abnormal clinical and laboratory findings not elsewhere classified	PCSK9	101137	265	100872	5.05345e-40	-0.810347	-0.930241	-0.690453	0.0611709	-0.833937	0.0164293	ptvolinkp0001
23449#Linoleic Acid	Chapter XVIIIÂ Symptoms signs and abnormal clinical and laboratory findings not elsewhere classified	ANGPTL3	89894	315	89579	5.3122e-40	-0.728835	-0.836694	-0.620976	0.0550304	-0.766782	0.0104146	ptvolinkp0001noppp
23442#Total Fatty Acids	Chapter XVIIIÂ Symptoms signs and abnormal clinical and laboratory findings not elsewhere classified	ANGPTL3	89894	315	89579	6.06549e-40	-0.73406	-0.842774	-0.625345	0.0554666	-0.64105	0.0230413	ptvolinkp0001noppp
23511#Phospholipids in Small VLDL	Chapter XVIIIÂ Symptoms signs and abnormal clinical and laboratory findings not elsewhere classified	PCSK9	101137	265	100872	6.42002e-40	-0.808797	-0.928624	-0.688969	0.061137	-0.823607	0.0178312	ptvolinkp0001
23522#Triglycerides in Very Small VLDL	Chapter XVIIIÂ Symptoms signs and abnormal clinical and laboratory findings not elsewhere classified	ANGPTL4	89956	4744	85212	6.56202e-40	-0.192869	-0.221446	-0.164292	0.01458	-0.174394	0.0227385	ptvolink2pcntvp0001noppp
23520#Cholesteryl Esters in Very Small VLDL	Chapter XVIIIÂ Symptoms signs and abnormal clinical and laboratory findings not elsewhere classified	PCSK9	89956	222	89734	6.90115e-40	-0.852494	-0.978841	-0.726147	0.0644631	-0.927574	0.0228447	ptvolinkp0001noppp
23569#Cholesteryl Esters in Medium HDL	Chapter XVIIIÂ Symptoms signs and abnormal clinical and laboratory findings not elsewhere classified	ANGPTL4	101137	5322	95815	9.3778e-40	0.171982	0.146447	0.197517	0.0130282	0.17005	-0.000233631	ptvolink2pcntvp0001
23419#Total Free Cholesterol	Chapter XVIIIÂ Symptoms signs and abnormal clinical and laboratory findings not elsewhere classified	PCSK9	101137	265	100872	1.04673e-39	-0.790918	-0.908424	-0.673411	0.0599525	-0.841207	0.020168	ptvolinkp0001
23521#Free Cholesterol in Very Small VLDL	Chapter XVIIIÂ Symptoms signs and abnormal clinical and laboratory findings not elsewhere classified	PCSK9	89956	222	89734	1.2996e-39	-0.862668	-0.990986	-0.734349	0.0654689	-0.852156	0.0229191	ptvolinkp0001noppp
23564#Triglycerides in Large HDL	Chapter XVIIIÂ Symptoms signs and abnormal clinical and laboratory findings not elsewhere classified	ANGPTL3	89956	315	89641	1.40741e-39	-0.706507	-0.811646	-0.601369	0.0536422	-0.609603	0.0184579	ptvolinkp0001noppp
23509#Concentration of Small VLDL Particles	Chapter XVIIIÂ Symptoms signs and abnormal clinical and laboratory findings not elsewhere classified	ANGPTL4	101137	5322	95815	1.42167e-39	-0.18238	-0.209524	-0.155236	0.0138489	-0.167648	0.0269983	ptvolink2pcntvp0001
30290#High light scatter reticulocyte percentage	Chapter XVIIIÂ Symptoms signs and abnormal clinical and laboratory findings not elsewhere classified	PKLR	400593	6269	394324	1.44838e-39	0.166999	0.142134	0.191864	0.0126864	0.15552	-0.0115631	ptvolink2pcntvp0001
23435#Triglycerides to Phosphoglycerides ratio	Chapter XVIIIÂ Symptoms signs and abnormal clinical and laboratory findings not elsewhere classified	LPL	89894	3166	86728	1.58906e-39	0.222252	0.189154	0.255349	0.0168864	0.229032	0.00130712	ptvolink2pcntvp0001noppp
23493#Free Cholesterol in Very Large VLDL	Chapter XVIIIÂ Symptoms signs and abnormal clinical and laboratory findings not elsewhere classified	ANGPTL4	89956	4744	85212	1.63718e-39	-0.190029	-0.218333	-0.161726	0.0144407	-0.158317	0.0249693	ptvolink2pcntvp0001noppp
23447#Monounsaturated Fatty Acids	Chapter XVIIIÂ Symptoms signs and abnormal clinical and laboratory findings not elsewhere classified	ANGPTL3	101066	360	100706	1.69396e-39	-0.683857	-0.785738	-0.581976	0.0519806	-0.653394	0.0246571	ptvolinkp0001
23544#Concentration of Small LDL Particles	Chapter XVIIIÂ Symptoms signs and abnormal clinical and laboratory findings not elsewhere classified	PCSK9	89956	222	89734	1.84572e-39	-0.877971	-1.00883	-0.747112	0.0667648	-0.873879	0.0197431	ptvolinkp0001noppp
23421#Free Cholesterol in LDL	Chapter XVIIIÂ Symptoms signs and abnormal clinical and laboratory findings not elsewhere classified	PCSK9	101137	265	100872	1.95653e-39	-0.799533	-0.918746	-0.680319	0.0608237	-0.804996	0.0104605	ptvolinkp0001
23494#Triglycerides in Very Large VLDL	Chapter XVIIIÂ Symptoms signs and abnormal clinical and laboratory findings not elsewhere classified	ANGPTL4	89956	4744	85212	1.9572e-39	-0.187857	-0.215866	-0.159849	0.0142903	-0.160651	0.0263078	ptvolink2pcntvp0001noppp
23533#Cholesterol in Large LDL	Chapter XVIIIÂ Symptoms signs and abnormal clinical and laboratory findings not elsewhere classified	PCSK9	101137	265	100872	2.03431e-39	-0.79812	-0.917149	-0.67909	0.0607298	-0.78947	0.0134767	ptvolinkp0001
23596#Cholesteryl Esters to Total Lipids in Medium VLDL percentage	Chapter XVIIIÂ Symptoms signs and abnormal clinical and laboratory findings not elsewhere classified	ANGPTL4	89956	4744	85212	2.07897e-39	0.184525	0.157003	0.212047	0.0140417	0.172431	-0.0125633	ptvolink2pcntvp0001noppp
23485#Cholesteryl Esters in Chylomicrons and Extremely Large VLDL	Chapter XVIIIÂ Symptoms signs and abnormal clinical and laboratory findings not elsewhere classified	ANGPTL4	89956	4744	85212	2.14043e-39	-0.189441	-0.2177	-0.161181	0.0144182	-0.173121	0.0205929	ptvolink2pcntvp0001noppp
30750#Glycated haemoglobin (HbA1c)	Chapter XVIIIÂ Symptoms signs and abnormal clinical and laboratory findings not elsewhere classified	AMPD3	400339	11088	389251	2.44901e-39	0.11912	0.10133	0.136909	0.00907657	0.111832	-0.0280357	ptvolink2pcntvp0001
23500#Free Cholesterol in Large VLDL	Chapter XVIIIÂ Symptoms signs and abnormal clinical and laboratory findings not elsewhere classified	ANGPTL4	89956	4744	85212	2.70278e-39	-0.189196	-0.217458	-0.160935	0.0144191	-0.154028	0.0256279	ptvolink2pcntvp0001noppp
23481#Concentration of Chylomicrons and Extremely Large VLDL Particles	Chapter XVIIIÂ Symptoms signs and abnormal clinical and laboratory findings not elsewhere classified	ANGPTL4	89956	4744	85212	3.22879e-39	-0.188166	-0.216302	-0.16003	0.0143553	-0.159016	0.0231847	ptvolink2pcntvp0001noppp
23424#Total Lipids in VLDL	Chapter XVIIIÂ Symptoms signs and abnormal clinical and laboratory findings not elsewhere classified	ANGPTL4	101137	5322	95815	3.37819e-39	-0.180506	-0.207505	-0.153507	0.0137752	-0.157791	0.0275507	ptvolink2pcntvp0001
23502#Concentration of Medium VLDL Particles	Chapter XVIIIÂ Symptoms signs and abnormal clinical and laboratory findings not elsewhere classified	PCSK9	101137	265	100872	3.5376e-39	-0.800531	-0.920303	-0.680759	0.0611086	-0.788571	0.0190421	ptvolinkp0001
23624#Phospholipids to Total Lipids in Small LDL percentage	Chapter XVIIIÂ Symptoms signs and abnormal clinical and laboratory findings not elsewhere classified	ANGPTL3	101137	360	100777	3.92557e-39	0.687306	0.584412	0.790201	0.0524973	0.69625	-0.0119792	ptvolinkp0001
23618#Triglycerides to Total Lipids in Large LDL percentage	Chapter XVIIIÂ Symptoms signs and abnormal clinical and laboratory findings not elsewhere classified	PCSK9	89956	3617	86339	4.1637e-39	0.215957	0.183617	0.248296	0.0164998	0.180187	-0.0137634	ptvolink2pcntvp0001noppp
23437#Phosphatidylcholines	Chapter XVIIIÂ Symptoms signs and abnormal clinical and laboratory findings not elsewhere classified	ANGPTL3	89894	315	89579	5.3136e-39	-0.686261	-0.789174	-0.583348	0.0525071	-0.648664	0.0256563	ptvolinkp0001noppp
23514#Free Cholesterol in Small VLDL	Chapter XVIIIÂ Symptoms signs and abnormal clinical and laboratory findings not elsewhere classified	PCSK9	89956	222	89734	5.37679e-39	-0.872523	-1.00338	-0.741668	0.066763	-0.872325	0.0182349	ptvolinkp0001noppp
30090#Platelet crit	Chapter XVIIIÂ Symptoms signs and abnormal clinical and laboratory findings not elsewhere classified	SH2B3	364450	873	363577	5.61171e-39	0.419098	0.356207	0.481989	0.0320877	0.486971	-0.000841527	ptvolink2pcntvp0001noppp
30040#Mean corpuscular volume	Chapter XVIIIÂ Symptoms signs and abnormal clinical and laboratory findings not elsewhere classified	TFRC	364455	61	364394	5.65917e-39	-1.62192	-1.86532	-1.37852	0.124186	-1.96875	0.0344147	ptvp0001noppp
23534#Cholesteryl Esters in Large LDL	Chapter XVIIIÂ Symptoms signs and abnormal clinical and laboratory findings not elsewhere classified	PCSK9	101137	265	100872	5.81707e-39	-0.794746	-0.913997	-0.675495	0.0608429	-0.788861	0.0146131	ptvolinkp0001
30120#Lymphocyte count	Chapter XVIIIÂ Symptoms signs and abnormal clinical and laboratory findings not elsewhere classified	TNFRSF13B	363784	9252	354532	5.91482e-39	-0.135785	-0.156168	-0.115403	0.0103994	-0.151263	-0.0138653	ptvolink2pcntvp0001noppp
23499#Cholesteryl Esters in Large VLDL	Chapter XVIIIÂ Symptoms signs and abnormal clinical and laboratory findings not elsewhere classified	PCSK9	101137	4102	97035	6.63177e-39	-0.204952	-0.235729	-0.174176	0.0157024	-0.178255	0.0263396	ptvolink2pcntvp0001
23496#Total Lipids in Large VLDL	Chapter XVIIIÂ Symptoms signs and abnormal clinical and laboratory findings not elsewhere classified	ANGPTL4	89956	4744	85212	7.04081e-39	-0.187975	-0.21621	-0.159739	0.014406	-0.155952	0.0273276	ptvolink2pcntvp0001noppp
30610#Alkaline phosphatase	Chapter XVIIIÂ Symptoms signs and abnormal clinical and laboratory findings not elsewhere classified	ECE1	400286	5246	395040	8.27261e-39	-0.177053	-0.203682	-0.150423	0.0135868	-0.209622	-0.00109978	ptvolink2pcntvp0001
30240#Reticulocyte percentage	Chapter XVIIIÂ Symptoms signs and abnormal clinical and laboratory findings not elsewhere classified	SLC4A1	358445	27	358418	8.91537e-39	2.49884	2.12285	2.87484	0.191839	2.86662	-0.0036711	ptvp0001noppp
23539#Phospholipids in Medium LDL	Chapter XVIIIÂ Symptoms signs and abnormal clinical and laboratory findings not elsewhere classified	PCSK9	101137	265	100872	8.96083e-39	-0.80012	-0.920482	-0.679759	0.0614094	-0.815317	0.013636	ptvolinkp0001
23445#Omega-6 Fatty Acids	Chapter XVIIIÂ Symptoms signs and abnormal clinical and laboratory findings not elsewhere classified	PCSK9	101066	4101	96965	9.80083e-39	-0.201948	-0.232343	-0.171553	0.0155077	-0.198707	0.0140493	ptvolink2pcntvp0001
23540#Cholesterol in Medium LDL	Chapter XVIIIÂ Symptoms signs and abnormal clinical and laboratory findings not elsewhere classified	PCSK9	101137	265	100872	1.13216e-38	-0.798828	-0.91916	-0.678495	0.0613944	-0.825397	0.0173427	ptvolinkp0001
30250#Reticulocyte count	Chapter XVIIIÂ Symptoms signs and abnormal clinical and laboratory findings not elsewhere classified	SLC4A1	400592	30	400562	1.24611e-38	2.33849	1.98592	2.69106	0.179884	2.83523	-0.00616832	ptvp0001
30080#Platelet count	Chapter XVIIIÂ Symptoms signs and abnormal clinical and laboratory findings not elsewhere classified	SH2B3	364454	873	363581	1.32405e-38	0.423893	0.359962	0.487824	0.0326185	0.468425	0.00265564	ptvolink2pcntvp0001noppp
23538#Total Lipids in Medium LDL	Chapter XVIIIÂ Symptoms signs and abnormal clinical and laboratory findings not elsewhere classified	PCSK9	101137	265	100872	1.45081e-38	-0.797394	-0.917686	-0.677102	0.0613738	-0.830154	0.0170559	ptvolinkp0001
23535#Free Cholesterol in Large LDL	Chapter XVIIIÂ Symptoms signs and abnormal clinical and laboratory findings not elsewhere classified	PCSK9	101137	265	100872	1.50784e-38	-0.784596	-0.902984	-0.666208	0.0604025	-0.793217	0.0121597	ptvolinkp0001
23563#Free Cholesterol in Large HDL	Chapter XVIIIÂ Symptoms signs and abnormal clinical and laboratory findings not elsewhere classified	ANGPTL4	101137	5322	95815	1.54367e-38	0.162127	0.137661	0.186594	0.0124832	0.150998	-4.24784e-05	ptvolink2pcntvp0001
23628#Triglycerides to Total Lipids in Small LDL percentage	Chapter XVIIIÂ Symptoms signs and abnormal clinical and laboratory findings not elsewhere classified	PCSK9	89956	3617	86339	1.66498e-38	0.213566	0.181324	0.245809	0.0164503	0.204072	-0.00407794	ptvolink2pcntvp0001noppp
23527#Cholesteryl Esters in IDL	Chapter XVIIIÂ Symptoms signs and abnormal clinical and laboratory findings not elsewhere classified	PCSK9	101137	265	100872	1.83016e-38	-0.770272	-0.886632	-0.653912	0.0593678	-0.853616	0.0162168	ptvolinkp0001
30190#Monocyte percentage	Chapter XVIIIÂ Symptoms signs and abnormal clinical and laboratory findings not elsewhere classified	TNFRSF13B	363789	9252	354537	1.90029e-38	-0.131316	-0.151164	-0.111469	0.0101263	-0.115962	0.0180784	ptvolink2pcntvp0001noppp
23559#Total Lipids in Large HDL	Chapter XVIIIÂ Symptoms signs and abnormal clinical and laboratory findings not elsewhere classified	ANGPTL4	101137	5322	95815	2.03831e-38	0.161941	0.137462	0.18642	0.0124894	0.143441	-4.24784e-05	ptvolink2pcntvp0001
23610#Cholesterol to Total Lipids in IDL percentage	Chapter XVIIIÂ Symptoms signs and abnormal clinical and laboratory findings not elsewhere classified	PCSK9	101137	4102	97035	2.09741e-38	-0.201469	-0.231929	-0.17101	0.0155405	-0.193306	0.0081347	ptvolink2pcntvp0001
23402#Remnant Cholesterol (Non-HDL Non-LDL -Cholesterol)	Chapter XVIIIÂ Symptoms signs and abnormal clinical and laboratory findings not elsewhere classified	PCSK9	89956	222	89734	2.3568e-38	-0.858513	-0.98839	-0.728635	0.0662645	-0.905816	0.0237901	ptvolinkp0001noppp
30650#Aspartate aminotransferase	Chapter XVIIIÂ Symptoms signs and abnormal clinical and laboratory findings not elsewhere classified	SERPINA1	398805	20784	378021	2.41932e-38	0.0881964	0.074847	0.101546	0.00681099	0.0829132	-0.00382392	ptvolink2pcntvp0001
23454#Monounsaturated Fatty Acids to Total Fatty Acids percentage	Chapter XVIIIÂ Symptoms signs and abnormal clinical and laboratory findings not elsewhere classified	ANGPTL4	89894	4742	85152	3.12479e-38	-0.18593	-0.214105	-0.157755	0.0143751	-0.153233	0.0269958	ptvolink2pcntvp0001noppp
23589#Phospholipids to Total Lipids in Large VLDL percentage	Chapter XVIIIÂ Symptoms signs and abnormal clinical and laboratory findings not elsewhere classified	ANGPTL4	101127	5320	95807	3.49798e-38	-0.176683	-0.203477	-0.14989	0.0136701	-0.196553	0.0144554	ptvolink2pcntvp0001
23510#Total Lipids in Small VLDL	Chapter XVIIIÂ Symptoms signs and abnormal clinical and laboratory findings not elsewhere classified	PCSK9	101137	4102	97035	4.19018e-38	-0.202896	-0.233697	-0.172094	0.0157151	-0.177262	0.0250649	ptvolink2pcntvp0001
23439#Apolipoprotein B	Chapter XVIIIÂ Symptoms signs and abnormal clinical and laboratory findings not elsewhere classified	PCSK9	101137	142	100995	4.21823e-38	-1.0797	-1.24362	-0.915789	0.083631	-1.16599	0.0144432	ptvp0001
23568#Cholesterol in Medium HDL	Chapter XVIIIÂ Symptoms signs and abnormal clinical and laboratory findings not elsewhere classified	ANGPTL4	101137	5322	95815	5.92289e-38	0.167216	0.141778	0.192654	0.0129784	0.168219	0.00110444	ptvolink2pcntvp0001
23542#Free Cholesterol in Medium LDL	Chapter XVIIIÂ Symptoms signs and abnormal clinical and laboratory findings not elsewhere classified	PCSK9	101137	265	100872	6.35505e-38	-0.789708	-0.909893	-0.669524	0.061319	-0.8067	0.0106729	ptvolinkp0001
30240#Reticulocyte percentage	Chapter XVIIIÂ Symptoms signs and abnormal clinical and laboratory findings not elsewhere classified	PKLR	358445	5600	352845	6.41705e-38	0.172842	0.146528	0.199156	0.0134255	0.171657	-0.00641111	ptvolink2pcntvp0001noppp
30180#Lymphocyte percentage	Chapter XVIIIÂ Symptoms signs and abnormal clinical and laboratory findings not elsewhere classified	MPO	363789	25466	338323	6.62692e-38	-0.0813979	-0.0937924	-0.0690034	0.00632382	-0.110282	-0.0198542	ptvolink2pcntvp0001noppp
23556#Free Cholesterol in Very Large HDL	Chapter XVIIIÂ Symptoms signs and abnormal clinical and laboratory findings not elsewhere classified	PCSK9	89956	3617	86339	7.84123e-38	-0.204155	-0.235263	-0.173047	0.0158714	-0.208889	0.012404	ptvolink2pcntvp0001noppp
23516#Concentration of Very Small VLDL Particles	Chapter XVIIIÂ Symptoms signs and abnormal clinical and laboratory findings not elsewhere classified	PCSK9	89956	222	89734	8.29653e-38	-0.845571	-0.974457	-0.716685	0.0657585	-0.867209	0.0216338	ptvolinkp0001noppp
23458#Polyunsaturated Fatty Acids to Monounsaturated Fatty Acids ratio	Chapter XVIIIÂ Symptoms signs and abnormal clinical and laboratory findings not elsewhere classified	ANGPTL4	101066	5320	95746	8.53223e-38	0.174188	0.147631	0.200744	0.0135492	0.124529	-0.0376603	ptvolink2pcntvp0001
23626#Cholesteryl Esters to Total Lipids in Small LDL percentage	Chapter XVIIIÂ Symptoms signs and abnormal clinical and laboratory findings not elsewhere classified	ANGPTL3	89956	315	89641	1.03298e-37	-0.719195	-0.828963	-0.609427	0.0560045	-0.717469	0.016716	ptvolinkp0001noppp
23603#Triglycerides to Total Lipids in Small VLDL percentage	Chapter XVIIIÂ Symptoms signs and abnormal clinical and laboratory findings not elsewhere classified	ANGPTL4	101137	5322	95815	1.07757e-37	-0.175334	-0.202103	-0.148565	0.0136576	-0.162394	0.0148892	ptvolink2pcntvp0001
23523#Concentration of IDL Particles	Chapter XVIIIÂ Symptoms signs and abnormal clinical and laboratory findings not elsewhere classified	PCSK9	101137	142	100995	1.25356e-37	-1.06301	-1.22545	-0.90057	0.082879	-1.08729	0.015569	ptvp0001
23571#Triglycerides in Medium HDL	Chapter XVIIIÂ Symptoms signs and abnormal clinical and laboratory findings not elsewhere classified	ANGPTL4	101137	5322	95815	1.43168e-37	-0.177127	-0.204216	-0.150038	0.013821	-0.150837	0.0286131	ptvolink2pcntvp0001
23411#Total Phospholipids in Lipoprotein Particles	Chapter XVIIIÂ Symptoms signs and abnormal clinical and laboratory findings not elsewhere classified	PCSK9	101137	4102	97035	1.59475e-37	-0.193525	-0.223141	-0.163908	0.0151104	-0.171623	0.030058	ptvolink2pcntvp0001
23545#Total Lipids in Small LDL	Chapter XVIIIÂ Symptoms signs and abnormal clinical and laboratory findings not elsewhere classified	PCSK9	89956	222	89734	1.63344e-37	-0.854978	-0.985833	-0.724123	0.0667631	-0.861413	0.0199131	ptvolinkp0001noppp
23434#Phosphoglycerides	Chapter XVIIIÂ Symptoms signs and abnormal clinical and laboratory findings not elsewhere classified	ANGPTL3	89894	315	89579	1.85447e-37	-0.678215	-0.782096	-0.574334	0.0530009	-0.645991	0.0256989	ptvolinkp0001noppp
23525#Phospholipids in IDL	Chapter XVIIIÂ Symptoms signs and abnormal clinical and laboratory findings not elsewhere classified	PCSK9	89956	222	89734	2.11379e-37	-0.825263	-0.951768	-0.698758	0.0645438	-0.903454	0.0198812	ptvolinkp0001noppp
23639#Phospholipids to Total Lipids in Medium HDL percentage	Chapter XVIIIÂ Symptoms signs and abnormal clinical and laboratory findings not elsewhere classified	ANGPTL4	89956	4744	85212	2.11641e-37	-0.181877	-0.209757	-0.153996	0.0142247	-0.159619	0.0113845	ptvolink2pcntvp0001noppp
23530#Concentration of Large LDL Particles	Chapter XVIIIÂ Symptoms signs and abnormal clinical and laboratory findings not elsewhere classified	PCSK9	101137	142	100995	2.14295e-37	-1.06819	-1.23196	-0.904427	0.0835545	-1.12229	0.00985514	ptvp0001
20153#Forced expiratory volume in 1-second (FEV1) predicted	Chapter X Diseases of the respiratory system	SERPINA1	219402	11361	208041	2.4492e-37	0.0521811	0.044173	0.0601893	0.00408585	0.0116971	0.00880691	ptvolink2pcntvp0001noppp
23416#Cholesteryl Esters in VLDL	Chapter XVIIIÂ Symptoms signs and abnormal clinical and laboratory findings not elsewhere classified	PCSK9	89956	222	89734	2.54813e-37	-0.852875	-0.983762	-0.721988	0.0667794	-0.866808	0.0210177	ptvolinkp0001noppp
23592#Free Cholesterol to Total Lipids in Large VLDL percentage	Chapter XVIIIÂ Symptoms signs and abnormal clinical and laboratory findings not elsewhere classified	PCSK9	101127	4101	97026	2.75225e-37	-0.20078	-0.231609	-0.169951	0.0157291	-0.237649	2.12415e-05	ptvolink2pcntvp0001
23574#Phospholipids in Small HDL	Chapter XVIIIÂ Symptoms signs and abnormal clinical and laboratory findings not elsewhere classified	APOA1	101137	209	100928	2.90001e-37	-0.870836	-1.00459	-0.73708	0.0682431	-1.0022	0.0211877	ptvolinkp0001
23574#Phospholipids in Small HDL	Chapter XVIIIÂ Symptoms signs and abnormal clinical and laboratory findings not elsewhere classified	APOA1	101137	209	100928	2.90001e-37	-0.870836	-1.00459	-0.73708	0.0682431	-1.0022	0.0211877	ptvolink2pcntvp0001
23429#Concentration of LDL Particles	Chapter XVIIIÂ Symptoms signs and abnormal clinical and laboratory findings not elsewhere classified	PCSK9	101137	142	100995	3.78921e-37	-1.06639	-1.23045	-0.902332	0.0837048	-1.16402	0.0132536	ptvp0001
23541#Cholesteryl Esters in Medium LDL	Chapter XVIIIÂ Symptoms signs and abnormal clinical and laboratory findings not elsewhere classified	PCSK9	101137	265	100872	3.7974e-37	-0.781438	-0.901661	-0.661215	0.0613386	-0.799195	0.0188721	ptvolinkp0001
23507#Free Cholesterol in Medium VLDL	Chapter XVIIIÂ Symptoms signs and abnormal clinical and laboratory findings not elsewhere classified	PCSK9	89956	222	89734	5.10781e-37	-0.848492	-0.979262	-0.717721	0.06672	-0.862101	0.0207203	ptvolinkp0001noppp
23598#Triglycerides to Total Lipids in Medium VLDL percentage	Chapter XVIIIÂ Symptoms signs and abnormal clinical and laboratory findings not elsewhere classified	ANGPTL4	101137	5322	95815	5.74792e-37	-0.169701	-0.195876	-0.143526	0.0133546	-0.155823	0.0151441	ptvolink2pcntvp0001
23505#Cholesterol in Medium VLDL	Chapter XVIIIÂ Symptoms signs and abnormal clinical and laboratory findings not elsewhere classified	PCSK9	101137	142	100995	5.76371e-37	-1.0613	-1.225	-0.897599	0.08352	-1.06792	0.0136147	ptvp0001
23560#Phospholipids in Large HDL	Chapter XVIIIÂ Symptoms signs and abnormal clinical and laboratory findings not elsewhere classified	ANGPTL4	101137	5322	95815	6.46218e-37	0.158683	0.13419	0.183176	0.0124966	0.143183	8.49568e-05	ptvolink2pcntvp0001
23642#Free Cholesterol to Total Lipids in Medium HDL percentage	Chapter XVIIIÂ Symptoms signs and abnormal clinical and laboratory findings not elsewhere classified	ANGPTL4	89956	4744	85212	6.54403e-37	0.168994	0.142909	0.19508	0.013309	0.181741	0.00255933	ptvolink2pcntvp0001noppp
23615#Cholesterol to Total Lipids in Large LDL percentage	Chapter XVIIIÂ Symptoms signs and abnormal clinical and laboratory findings not elsewhere classified	PCSK9	89956	3617	86339	6.71666e-37	-0.208748	-0.240975	-0.176521	0.0164424	-0.169985	0.0149529	ptvolink2pcntvp0001noppp
23519#Cholesterol in Very Small VLDL	Chapter XVIIIÂ Symptoms signs and abnormal clinical and laboratory findings not elsewhere classified	PCSK9	101137	142	100995	7.44439e-37	-1.03084	-1.19009	-0.871588	0.0812514	-1.0609	0.0199024	ptvp0001
30610#Alkaline phosphatase	Chapter XVIIIÂ Symptoms signs and abnormal clinical and laboratory findings not elsewhere classified	SERPINA1	400286	20846	379440	8.07612e-37	0.0881633	0.0745324	0.101794	0.00695467	0.0766353	-0.00782669	ptvolink2pcntvp0001
23643#Triglycerides to Total Lipids in Medium HDL percentage	Chapter XVIIIÂ Symptoms signs and abnormal clinical and laboratory findings not elsewhere classified	LPL	101137	3551	97586	1.11809e-36	0.207922	0.175719	0.240124	0.0164299	0.227835	0.00508681	ptvolink2pcntvp0001
23410#Triglycerides in HDL	Chapter XVIIIÂ Symptoms signs and abnormal clinical and laboratory findings not elsewhere classified	ANGPTL4	89956	4744	85212	1.1369e-36	-0.184936	-0.21358	-0.156292	0.0146144	-0.174059	0.0251605	ptvolink2pcntvp0001noppp
23645#Cholesterol to Total Lipids in Small HDL percentage	Chapter XVIIIÂ Symptoms signs and abnormal clinical and laboratory findings not elsewhere classified	ANGPTL4	101137	5322	95815	1.19744e-36	0.175152	0.148013	0.20229	0.0138463	0.137178	-0.0241301	ptvolink2pcntvp0001
23544#Concentration of Small LDL Particles	Chapter XVIIIÂ Symptoms signs and abnormal clinical and laboratory findings not elsewhere classified	PCSK9	101137	142	100995	1.39494e-36	-1.058	-1.22209	-0.893914	0.083718	-1.07496	0.016716	ptvp0001
23558#Concentration of Large HDL Particles	Chapter XVIIIÂ Symptoms signs and abnormal clinical and laboratory findings not elsewhere classified	ANGPTL4	101137	5322	95815	1.4119e-36	0.157776	0.133304	0.182247	0.0124855	0.147262	0.000934525	ptvolink2pcntvp0001
23569#Cholesteryl Esters in Medium HDL	Chapter XVIIIÂ Symptoms signs and abnormal clinical and laboratory findings not elsewhere classified	ANGPTL4	89956	4744	85212	1.57294e-36	0.173937	0.146942	0.200932	0.013773	0.183264	0.00351509	ptvolink2pcntvp0001noppp
23643#Triglycerides to Total Lipids in Medium HDL percentage	Chapter XVIIIÂ Symptoms signs and abnormal clinical and laboratory findings not elsewhere classified	LPL	89956	3170	86786	1.63623e-36	0.219561	0.185477	0.253645	0.01739	0.231029	0.000753991	ptvolink2pcntvp0001noppp
23492#Cholesteryl Esters in Very Large VLDL	Chapter XVIIIÂ Symptoms signs and abnormal clinical and laboratory findings not elsewhere classified	PCSK9	101137	4102	97035	1.64941e-36	-0.197729	-0.228428	-0.167031	0.0156624	-0.166517	0.024215	ptvolink2pcntvp0001
23499#Cholesteryl Esters in Large VLDL	Chapter XVIIIÂ Symptoms signs and abnormal clinical and laboratory findings not elsewhere classified	ANGPTL4	101137	5322	95815	1.95075e-36	-0.174967	-0.20216	-0.147774	0.0138739	-0.153856	0.0272533	ptvolink2pcntvp0001
23436#Total Cholines	Chapter XVIIIÂ Symptoms signs and abnormal clinical and laboratory findings not elsewhere classified	ANGPTL3	101066	360	100706	2.04891e-36	-0.623151	-0.720028	-0.526273	0.0494275	-0.574037	0.0202033	ptvolinkp0001
23508#Triglycerides in Medium VLDL	Chapter XVIIIÂ Symptoms signs and abnormal clinical and laboratory findings not elsewhere classified	ANGPTL4	89956	4744	85212	2.0798e-36	-0.182418	-0.210779	-0.154057	0.0144698	-0.151933	0.0268708	ptvolink2pcntvp0001noppp
23402#Remnant Cholesterol (Non-HDL Non-LDL -Cholesterol)	Chapter XVIIIÂ Symptoms signs and abnormal clinical and laboratory findings not elsewhere classified	PCSK9	101137	142	100995	2.37368e-36	-1.04706	-1.20999	-0.884132	0.0831283	-1.08887	0.0190315	ptvp0001
23611#Cholesteryl Esters to Total Lipids in IDL percentage	Chapter XVIIIÂ Symptoms signs and abnormal clinical and laboratory findings not elsewhere classified	ANGPTL4	89956	4744	85212	2.44843e-36	0.182551	0.154141	0.210961	0.0144952	0.179636	-0.00124249	ptvolink2pcntvp0001noppp
23512#Cholesterol in Small VLDL	Chapter XVIIIÂ Symptoms signs and abnormal clinical and laboratory findings not elsewhere classified	PCSK9	89956	222	89734	2.57846e-36	-0.840652	-0.971525	-0.709779	0.0667724	-0.853863	0.0173427	ptvolinkp0001noppp
30750#Glycated haemoglobin (HbA1c)	Chapter XVIIIÂ Symptoms signs and abnormal clinical and laboratory findings not elsewhere classified	AMPD3	358256	9929	348327	3.27291e-36	0.120425	0.101643	0.139207	0.00958284	0.111093	-0.0317402	ptvolink2pcntvp0001noppp
23515#Triglycerides in Small VLDL	Chapter XVIIIÂ Symptoms signs and abnormal clinical and laboratory findings not elsewhere classified	LPL	101137	3551	97586	3.35224e-36	0.208054	0.175609	0.240499	0.0165537	0.235296	0.0096215	ptvolink2pcntvp0001
23520#Cholesteryl Esters in Very Small VLDL	Chapter XVIIIÂ Symptoms signs and abnormal clinical and laboratory findings not elsewhere classified	PCSK9	101137	142	100995	4.19251e-36	-1.01509	-1.17361	-0.856566	0.080879	-1.10168	0.0192439	ptvp0001
23574#Phospholipids in Small HDL	Chapter XVIIIÂ Symptoms signs and abnormal clinical and laboratory findings not elsewhere classified	ANGPTL3	101137	360	100777	4.46449e-36	-0.652851	-0.754844	-0.550858	0.0520378	-0.643084	0.0216657	ptvolinkp0001
30780#LDL direct	Chapter XVIIIÂ Symptoms signs and abnormal clinical and laboratory findings not elsewhere classified	ANGPTL3	399509	1533	397976	4.75695e-36	-0.318826	-0.36867	-0.268983	0.0254308	-0.297046	0.0155821	ptvolinkp0001
23401#Total Cholesterol Minus HDL-C	Chapter XVIIIÂ Symptoms signs and abnormal clinical and laboratory findings not elsewhere classified	PCSK9	89956	222	89734	7.09652e-36	-0.830291	-0.960381	-0.700201	0.0663728	-0.833342	0.0210815	ptvolinkp0001noppp
50#Standing height	Chapter XXI Factors influencing health status and contact with health services	ACAN	374511	12282	362229	7.74932e-36	-0.0803372	-0.0929355	-0.0677388	0.00642783	-0.0249951	0.0304882	ptvolink2pcntvp0001noppp
23501#Triglycerides in Large VLDL	Chapter XVIIIÂ Symptoms signs and abnormal clinical and laboratory findings not elsewhere classified	ANGPTL4	89956	4744	85212	8.36693e-36	-0.179232	-0.207343	-0.15112	0.0143427	-0.159307	0.0265946	ptvolink2pcntvp0001noppp
23498#Cholesterol in Large VLDL	Chapter XVIIIÂ Symptoms signs and abnormal clinical and laboratory findings not elsewhere classified	ANGPTL4	89956	4744	85212	8.42718e-36	-0.181901	-0.210433	-0.15337	0.014557	-0.159984	0.0256704	ptvolink2pcntvp0001noppp
23515#Triglycerides in Small VLDL	Chapter XVIIIÂ Symptoms signs and abnormal clinical and laboratory findings not elsewhere classified	LPL	89956	3170	86786	1.23553e-35	0.218607	0.184234	0.25298	0.0175373	0.252593	0.00464078	ptvolink2pcntvp0001noppp
23510#Total Lipids in Small VLDL	Chapter XVIIIÂ Symptoms signs and abnormal clinical and laboratory findings not elsewhere classified	ANGPTL4	101137	5322	95815	1.31325e-35	-0.173006	-0.200221	-0.145792	0.0138851	-0.157307	0.0261484	ptvolink2pcntvp0001
23547#Cholesterol in Small LDL	Chapter XVIIIÂ Symptoms signs and abnormal clinical and laboratory findings not elsewhere classified	PCSK9	89956	222	89734	1.46187e-35	-0.832018	-0.962982	-0.701053	0.0668188	-0.859624	0.0188934	ptvolinkp0001noppp
23506#Cholesteryl Esters in Medium VLDL	Chapter XVIIIÂ Symptoms signs and abnormal clinical and laboratory findings not elsewhere classified	PCSK9	101137	142	100995	1.49899e-35	-1.03462	-1.19751	-0.871732	0.0831071	-1.05866	0.0103224	ptvp0001
23601#Cholesteryl Esters to Total Lipids in Small VLDL percentage	Chapter XVIIIÂ Symptoms signs and abnormal clinical and laboratory findings not elsewhere classified	PCSK9	101137	265	100872	1.68e-35	-0.756285	-0.875441	-0.63713	0.060794	-0.689343	-0.00385492	ptvolinkp0001
23509#Concentration of Small VLDL Particles	Chapter XVIIIÂ Symptoms signs and abnormal clinical and laboratory findings not elsewhere classified	PCSK9	101137	4102	97035	1.69373e-35	-0.195007	-0.225733	-0.164281	0.0156765	-0.161275	0.0247249	ptvolink2pcntvp0001
23617#Free Cholesterol to Total Lipids in Large LDL percentage	Chapter XVIIIÂ Symptoms signs and abnormal clinical and laboratory findings not elsewhere classified	PCSK9	89956	3617	86339	1.88924e-35	-0.201597	-0.233382	-0.169812	0.0162168	-0.198588	0.0108747	ptvolink2pcntvp0001noppp
23521#Free Cholesterol in Very Small VLDL	Chapter XVIIIÂ Symptoms signs and abnormal clinical and laboratory findings not elsewhere classified	PCSK9	101137	142	100995	2.64052e-35	-1.01736	-1.17811	-0.856602	0.0820192	-0.981467	0.0199874	ptvp0001
23412#Phospholipids in VLDL	Chapter XVIIIÂ Symptoms signs and abnormal clinical and laboratory findings not elsewhere classified	PCSK9	101137	4102	97035	2.92419e-35	-0.194576	-0.225342	-0.16381	0.015697	-0.164472	0.025851	ptvolink2pcntvp0001
23621#Cholesteryl Esters to Total Lipids in Medium LDL percentage	Chapter XVIIIÂ Symptoms signs and abnormal clinical and laboratory findings not elsewhere classified	ANGPTL3	101137	360	100777	3.03823e-35	-0.646968	-0.749291	-0.544645	0.0522058	-0.68347	0.0259147	ptvolinkp0001
23546#Phospholipids in Small LDL	Chapter XVIIIÂ Symptoms signs and abnormal clinical and laboratory findings not elsewhere classified	PCSK9	101137	142	100995	3.58659e-35	-1.03637	-1.20046	-0.872283	0.0837178	-1.04072	0.0125952	ptvp0001
23550#Triglycerides in Small LDL	Chapter XVIIIÂ Symptoms signs and abnormal clinical and laboratory findings not elsewhere classified	ANGPTL4	89956	4744	85212	4.71677e-35	-0.179266	-0.207698	-0.150834	0.0145062	-0.152545	0.0227385	ptvolink2pcntvp0001noppp
23595#Cholesterol to Total Lipids in Medium VLDL percentage	Chapter XVIIIÂ Symptoms signs and abnormal clinical and laboratory findings not elsewhere classified	ANGPTL4	89956	4744	85212	4.71787e-35	0.174065	0.146458	0.201672	0.0140854	0.162986	-0.0118624	ptvolink2pcntvp0001noppp
30610#Alkaline phosphatase	Chapter XVIIIÂ Symptoms signs and abnormal clinical and laboratory findings not elsewhere classified	ECE1	358189	4697	353492	5.34088e-35	-0.176995	-0.205099	-0.148892	0.0143387	-0.211499	-0.00247718	ptvolink2pcntvp0001noppp
23600#Cholesterol to Total Lipids in Small VLDL percentage	Chapter XVIIIÂ Symptoms signs and abnormal clinical and laboratory findings not elsewhere classified	PCSK9	101137	265	100872	5.40467e-35	-0.740641	-0.858219	-0.623064	0.0599889	-0.683134	-0.00316464	ptvolinkp0001
30250#Reticulocyte count	Chapter XVIIIÂ Symptoms signs and abnormal clinical and laboratory findings not elsewhere classified	PKLR	400592	6269	394323	5.75314e-35	0.154743	0.13016	0.179325	0.0125422	0.148711	-0.00852952	ptvolink2pcntvp0001
23482#Total Lipids in Chylomicrons and Extremely Large VLDL	Chapter XVIIIÂ Symptoms signs and abnormal clinical and laboratory findings not elsewhere classified	ANGPTL4	89956	4744	85212	6.39832e-35	-0.177319	-0.205498	-0.14914	0.0143773	-0.15721	0.0233015	ptvolink2pcntvp0001noppp
23568#Cholesterol in Medium HDL	Chapter XVIIIÂ Symptoms signs and abnormal clinical and laboratory findings not elsewhere classified	ANGPTL4	89956	4744	85212	6.60056e-35	0.16918	0.142288	0.196071	0.0137201	0.175644	0.00506557	ptvolink2pcntvp0001noppp
23516#Concentration of Very Small VLDL Particles	Chapter XVIIIÂ Symptoms signs and abnormal clinical and laboratory findings not elsewhere classified	PCSK9	101137	142	100995	7.23879e-35	-1.01493	-1.17636	-0.8535	0.0823622	-0.944894	0.0185854	ptvp0001
23491#Cholesterol in Very Large VLDL	Chapter XVIIIÂ Symptoms signs and abnormal clinical and laboratory findings not elsewhere classified	ANGPTL4	89956	4744	85212	7.96896e-35	-0.17915	-0.207661	-0.150639	0.0145466	-0.161996	0.0246293	ptvolink2pcntvp0001noppp
30250#Reticulocyte count	Chapter XVIIIÂ Symptoms signs and abnormal clinical and laboratory findings not elsewhere classified	SLC4A1	358445	27	358418	8.14231e-35	2.33208	1.96077	2.70339	0.189447	2.84459	-0.00605093	ptvp0001noppp
23645#Cholesterol to Total Lipids in Small HDL percentage	Chapter XVIIIÂ Symptoms signs and abnormal clinical and laboratory findings not elsewhere classified	ANGPTL3	101137	360	100777	8.82123e-35	0.638884	0.537134	0.740633	0.0519132	0.648132	-0.0172258	ptvolinkp0001
23441#Apolipoprotein B to Apolipoprotein A1 ratio	Chapter XVIIIÂ Symptoms signs and abnormal clinical and laboratory findings not elsewhere classified	PCSK9	101137	142	100995	9.22863e-35	-1.01553	-1.17732	-0.853752	0.0825429	-1.09771	0.00488503	ptvp0001
23447#Monounsaturated Fatty Acids	Chapter XVIIIÂ Symptoms signs and abnormal clinical and laboratory findings not elsewhere classified	ANGPTL3	89894	315	89579	1.08577e-34	-0.683346	-0.79232	-0.574372	0.0555993	-0.654999	0.0222547	ptvolinkp0001noppp
23411#Total Phospholipids in Lipoprotein Particles	Chapter XVIIIÂ Symptoms signs and abnormal clinical and laboratory findings not elsewhere classified	ANGPTL3	101137	360	100777	1.18692e-34	-0.614798	-0.712903	-0.516693	0.0500538	-0.564871	0.02447	ptvolinkp0001
23517#Total Lipids in Very Small VLDL	Chapter XVIIIÂ Symptoms signs and abnormal clinical and laboratory findings not elsewhere classified	PCSK9	89956	222	89734	1.2669e-34	-0.80431	-0.932705	-0.675915	0.065508	-0.794104	0.0215276	ptvolinkp0001noppp
23573#Total Lipids in Small HDL	Chapter XVIIIÂ Symptoms signs and abnormal clinical and laboratory findings not elsewhere classified	APOA1	101137	209	100928	1.27067e-34	-0.8425	-0.977	-0.708	0.068623	-0.973385	0.0191908	ptvolink2pcntvp0001
23573#Total Lipids in Small HDL	Chapter XVIIIÂ Symptoms signs and abnormal clinical and laboratory findings not elsewhere classified	APOA1	101137	209	100928	1.27067e-34	-0.8425	-0.977	-0.708	0.068623	-0.973385	0.0191908	ptvolinkp0001
23446#Polyunsaturated Fatty Acids	Chapter XVIIIÂ Symptoms signs and abnormal clinical and laboratory findings not elsewhere classified	ANGPTL3	101066	188	100878	1.29999e-34	-0.868463	-1.00713	-0.729797	0.0707484	-0.872123	0.00717327	ptvp0001
30000#White blood cell (leukocyte) count	Chapter XVIIIÂ Symptoms signs and abnormal clinical and laboratory findings not elsewhere classified	MPO	407308	28569	378739	1.38207e-34	0.0745286	0.0626207	0.0864364	0.00607555	0.0779894	0.00203172	ptvolink2pcntvp0001
23559#Total Lipids in Large HDL	Chapter XVIIIÂ Symptoms signs and abnormal clinical and laboratory findings not elsewhere classified	ANGPTL4	89956	4744	85212	1.43259e-34	0.161948	0.136075	0.187822	0.0132008	0.152255	0.00164604	ptvolink2pcntvp0001noppp
23514#Free Cholesterol in Small VLDL	Chapter XVIIIÂ Symptoms signs and abnormal clinical and laboratory findings not elsewhere classified	PCSK9	101137	142	100995	1.45461e-34	-1.02666	-1.19071	-0.862615	0.083698	-1.05353	0.0154627	ptvp0001
23407#Total Triglycerides	Chapter XVIIIÂ Symptoms signs and abnormal clinical and laboratory findings not elsewhere classified	ANGPTL3	101137	360	100777	1.81398e-34	-0.62534	-0.725407	-0.525273	0.0510551	-0.553782	0.0211983	ptvolinkp0001
23416#Cholesteryl Esters in VLDL	Chapter XVIIIÂ Symptoms signs and abnormal clinical and laboratory findings not elsewhere classified	PCSK9	101137	142	100995	1.87349e-34	-1.02469	-1.1887	-0.860682	0.0836773	-1.04515	0.0179906	ptvp0001
23492#Cholesteryl Esters in Very Large VLDL	Chapter XVIIIÂ Symptoms signs and abnormal clinical and laboratory findings not elsewhere classified	ANGPTL4	101137	5322	95815	2.11985e-34	-0.169323	-0.196446	-0.1422	0.0138384	-0.16077	0.0253198	ptvolink2pcntvp0001
23449#Linoleic Acid	Chapter XVIIIÂ Symptoms signs and abnormal clinical and laboratory findings not elsewhere classified	PCSK9	101066	4101	96965	2.21058e-34	-0.190694	-0.221249	-0.160139	0.0155894	-0.196951	0.012689	ptvolink2pcntvp0001
23563#Free Cholesterol in Large HDL	Chapter XVIIIÂ Symptoms signs and abnormal clinical and laboratory findings not elsewhere classified	ANGPTL4	89956	4744	85212	2.35707e-34	0.16129	0.135437	0.187144	0.0131907	0.158296	0.00163542	ptvolink2pcntvp0001noppp
30610#Alkaline phosphatase	Chapter XVIIIÂ Symptoms signs and abnormal clinical and laboratory findings not elsewhere classified	SERPINA1	358189	18554	339635	2.40686e-34	0.0899572	0.0755314	0.104383	0.00736022	0.0769218	-0.00913206	ptvolink2pcntvp0001noppp
23525#Phospholipids in IDL	Chapter XVIIIÂ Symptoms signs and abnormal clinical and laboratory findings not elsewhere classified	PCSK9	101137	142	100995	2.49766e-34	-0.990086	-1.14886	-0.831315	0.0810063	-0.987052	0.0154203	ptvp0001
23621#Cholesteryl Esters to Total Lipids in Medium LDL percentage	Chapter XVIIIÂ Symptoms signs and abnormal clinical and laboratory findings not elsewhere classified	ANGPTL4	101137	5322	95815	2.97304e-34	-0.170002	-0.197295	-0.142708	0.0139253	-0.147347	0.0324167	ptvolink2pcntvp0001
23537#Concentration of Medium LDL Particles	Chapter XVIIIÂ Symptoms signs and abnormal clinical and laboratory findings not elsewhere classified	PCSK9	89956	222	89734	3.36359e-34	-0.815166	-0.946141	-0.684191	0.0668243	-0.782688	0.0233759	ptvolinkp0001noppp
30790#Lipoprotein A	Chapter XVIIIÂ Symptoms signs and abnormal clinical and laboratory findings not elsewhere classified	IGF2R	318837	2163	316674	3.43928e-34	-0.264069	-0.306517	-0.221622	0.0216571	-0.337311	-0.0267404	ptvolink2pcntvp0001
23610#Cholesterol to Total Lipids in IDL percentage	Chapter XVIIIÂ Symptoms signs and abnormal clinical and laboratory findings not elsewhere classified	LPL	89956	3170	86786	3.52906e-34	-0.214669	-0.249172	-0.180167	0.0176035	-0.200333	0.0166629	ptvolink2pcntvp0001noppp
23439#Apolipoprotein B	Chapter XVIIIÂ Symptoms signs and abnormal clinical and laboratory findings not elsewhere classified	PCSK9	89956	122	89834	3.98135e-34	-1.09533	-1.27152	-0.919144	0.0898928	-1.1801	0.0170453	ptvp0001noppp
23448#Saturated Fatty Acids	Chapter XVIIIÂ Symptoms signs and abnormal clinical and laboratory findings not elsewhere classified	ANGPTL3	101066	360	100706	4.08134e-34	-0.631037	-0.732563	-0.52951	0.0517995	-0.546434	0.0278144	ptvolinkp0001
23545#Total Lipids in Small LDL	Chapter XVIIIÂ Symptoms signs and abnormal clinical and laboratory findings not elsewhere classified	PCSK9	101137	142	100995	4.41506e-34	-1.01977	-1.18393	-0.855614	0.0837533	-1.08391	0.0152503	ptvp0001
30760#HDL cholesterol	Chapter XVIIIÂ Symptoms signs and abnormal clinical and laboratory findings not elsewhere classified	LCAT	366365	219	366146	4.42426e-34	-0.743109	-0.862762	-0.623456	0.0610484	-0.693503	0.0113555	ptvolinkp0001
23518#Phospholipids in Very Small VLDL	Chapter XVIIIÂ Symptoms signs and abnormal clinical and laboratory findings not elsewhere classified	PCSK9	89956	222	89734	5.07308e-34	-0.799449	-0.928254	-0.670645	0.0657168	-0.802004	0.019297	ptvolinkp0001noppp
23413#Phospholipids in LDL	Chapter XVIIIÂ Symptoms signs and abnormal clinical and laboratory findings not elsewhere classified	PCSK9	89956	222	89734	5.22488e-34	-0.810286	-0.940862	-0.67971	0.0666208	-0.780734	0.0199343	ptvolinkp0001noppp
23638#Triglycerides to Total Lipids in Large HDL percentage	Chapter XVIIIÂ Symptoms signs and abnormal clinical and laboratory findings not elsewhere classified	LPL	89956	3170	86786	5.53543e-34	0.20809	0.174544	0.241636	0.0171156	0.22753	-0.00134869	ptvolink2pcntvp0001noppp
23422#Free Cholesterol in HDL	Chapter XVIIIÂ Symptoms signs and abnormal clinical and laboratory findings not elsewhere classified	ANGPTL4	101137	5322	95815	5.83243e-34	0.152429	0.127846	0.177012	0.0125424	0.157672	0.00450272	ptvolink2pcntvp0001
23528#Free Cholesterol in IDL	Chapter XVIIIÂ Symptoms signs and abnormal clinical and laboratory findings not elsewhere classified	PCSK9	89956	222	89734	6.53466e-34	-0.786508	-0.913444	-0.659573	0.0647633	-0.886913	0.0202742	ptvolinkp0001noppp
23404#Clinical LDL Cholesterol	Chapter XVIIIÂ Symptoms signs and abnormal clinical and laboratory findings not elsewhere classified	PCSK9	89956	222	89734	6.6928e-34	-0.806484	-0.936665	-0.676304	0.0664189	-0.773387	0.0190633	ptvolinkp0001noppp
23445#Omega-6 Fatty Acids	Chapter XVIIIÂ Symptoms signs and abnormal clinical and laboratory findings not elsewhere classified	ANGPTL3	101066	188	100878	6.7484e-34	-0.862239	-1.00143	-0.723045	0.0710178	-0.900308	0.00670567	ptvp0001
23594#Phospholipids to Total Lipids in Medium VLDL percentage	Chapter XVIIIÂ Symptoms signs and abnormal clinical and laboratory findings not elsewhere classified	PCSK9	89956	222	89734	7.0734e-34	-0.782365	-0.9087	-0.656031	0.0644566	-0.806367	0.00568151	ptvolinkp0001noppp
23638#Triglycerides to Total Lipids in Large HDL percentage	Chapter XVIIIÂ Symptoms signs and abnormal clinical and laboratory findings not elsewhere classified	LPL	101137	3551	97586	7.85847e-34	0.196161	0.164461	0.22786	0.0161733	0.224893	0.00309031	ptvolink2pcntvp0001
23401#Total Cholesterol Minus HDL-C	Chapter XVIIIÂ Symptoms signs and abnormal clinical and laboratory findings not elsewhere classified	PCSK9	101137	142	100995	8.03861e-34	-1.01006	-1.17331	-0.846807	0.0832912	-1.09268	0.0165886	ptvp0001
23513#Cholesteryl Esters in Small VLDL	Chapter XVIIIÂ Symptoms signs and abnormal clinical and laboratory findings not elsewhere classified	PCSK9	89956	222	89734	8.49425e-34	-0.808893	-0.939673	-0.678113	0.0667247	-0.840905	0.0170665	ptvolinkp0001noppp
23524#Total Lipids in IDL	Chapter XVIIIÂ Symptoms signs and abnormal clinical and laboratory findings not elsewhere classified	PCSK9	89956	222	89734	8.64787e-34	-0.783393	-0.910065	-0.65672	0.064629	-0.870576	0.0218356	ptvolinkp0001noppp
51#Seated height	Chapter XXI Factors influencing health status and contact with health services	SERPINA1	418382	21831	396551	9.04268e-34	0.0651993	0.0546503	0.0757483	0.00538223	0.0895255	0.0362786	ptvolink2pcntvp0001
23589#Phospholipids to Total Lipids in Large VLDL percentage	Chapter XVIIIÂ Symptoms signs and abnormal clinical and laboratory findings not elsewhere classified	ANGPTL4	89946	4742	85204	9.47532e-34	-0.175294	-0.203656	-0.146932	0.0144705	-0.193208	0.0110671	ptvolink2pcntvp0001noppp
23515#Triglycerides in Small VLDL	Chapter XVIIIÂ Symptoms signs and abnormal clinical and laboratory findings not elsewhere classified	ANGPTL3	101137	360	100777	1.08848e-33	-0.619179	-0.719459	-0.518899	0.0511636	-0.652067	0.0192864	ptvolinkp0001
20015#Sitting height	Chapter XXI Factors influencing health status and contact with health services	SERPINA1	374467	19438	355029	1.32578e-33	0.0666423	0.0558319	0.0774528	0.00551561	0.0851816	0.0399645	ptvolink2pcntvp0001noppp
30000#White blood cell (leukocyte) count	Chapter XVIIIÂ Symptoms signs and abnormal clinical and laboratory findings not elsewhere classified	MPO	364453	25511	338942	1.38583e-33	0.0775918	0.0650015	0.0901822	0.00642376	0.0759175	0.000697337	ptvolink2pcntvp0001noppp
23548#Cholesteryl Esters in Small LDL	Chapter XVIIIÂ Symptoms signs and abnormal clinical and laboratory findings not elsewhere classified	PCSK9	89956	222	89734	1.41599e-33	-0.806681	-0.937557	-0.675805	0.0667736	-0.844085	0.0193182	ptvolinkp0001noppp
23617#Free Cholesterol to Total Lipids in Large LDL percentage	Chapter XVIIIÂ Symptoms signs and abnormal clinical and laboratory findings not elsewhere classified	LPL	89956	3170	86786	1.55897e-33	-0.208603	-0.242469	-0.174737	0.0172786	-0.202879	0.00878252	ptvolink2pcntvp0001noppp
23400#Total Cholesterol	Chapter XVIIIÂ Symptoms signs and abnormal clinical and laboratory findings not elsewhere classified	PCSK9	101137	265	100872	1.57379e-33	-0.717977	-0.83455	-0.601403	0.0594766	-0.77956	0.0181711	ptvolinkp0001
23523#Concentration of IDL Particles	Chapter XVIIIÂ Symptoms signs and abnormal clinical and laboratory findings not elsewhere classified	PCSK9	89956	122	89834	1.57604e-33	-1.07496	-1.24948	-0.900428	0.0890453	-1.0662	0.0187765	ptvp0001noppp
23603#Triglycerides to Total Lipids in Small VLDL percentage	Chapter XVIIIÂ Symptoms signs and abnormal clinical and laboratory findings not elsewhere classified	PCSK9	101137	265	100872	1.70217e-33	0.719773	0.602845	0.8367	0.0596573	0.687916	0.00354695	ptvolinkp0001
30770#IGF-1	Chapter XVIIIÂ Symptoms signs and abnormal clinical and laboratory findings not elsewhere classified	IGFBP3	398120	10437	387683	1.79985e-33	0.114785	0.0961258	0.133443	0.00951995	0.124183	-0.00459774	ptvolink2pcntvp0001
23509#Concentration of Small VLDL Particles	Chapter XVIIIÂ Symptoms signs and abnormal clinical and laboratory findings not elsewhere classified	ANGPTL4	89956	4744	85212	1.83284e-33	-0.176766	-0.205495	-0.148037	0.0146577	-0.157597	0.0246718	ptvolink2pcntvp0001noppp
23428#Concentration of VLDL Particles	Chapter XVIIIÂ Symptoms signs and abnormal clinical and laboratory findings not elsewhere classified	PCSK9	101137	265	100872	1.89912e-33	-0.733995	-0.853323	-0.614668	0.0608817	-0.7251	0.0192014	ptvolinkp0001
23507#Free Cholesterol in Medium VLDL	Chapter XVIIIÂ Symptoms signs and abnormal clinical and laboratory findings not elsewhere classified	PCSK9	101137	142	100995	2.02214e-33	-1.00786	-1.17178	-0.843936	0.0836331	-1.0428	0.017587	ptvp0001
23617#Free Cholesterol to Total Lipids in Large LDL percentage	Chapter XVIIIÂ Symptoms signs and abnormal clinical and laboratory findings not elsewhere classified	LPL	101137	3551	97586	2.20124e-33	-0.19695	-0.229002	-0.164899	0.0163527	-0.201817	0.00226198	ptvolink2pcntvp0001
23530#Concentration of Large LDL Particles	Chapter XVIIIÂ Symptoms signs and abnormal clinical and laboratory findings not elsewhere classified	PCSK9	89956	122	89834	2.48151e-33	-1.08085	-1.25688	-0.904817	0.0898121	-1.20606	0.012404	ptvp0001noppp
23624#Phospholipids to Total Lipids in Small LDL percentage	Chapter XVIIIÂ Symptoms signs and abnormal clinical and laboratory findings not elsewhere classified	ANGPTL3	89956	315	89641	2.58631e-33	0.673859	0.56408	0.783637	0.0560096	0.670848	-0.0118942	ptvolinkp0001noppp
23412#Phospholipids in VLDL	Chapter XVIIIÂ Symptoms signs and abnormal clinical and laboratory findings not elsewhere classified	ANGPTL4	101137	5322	95815	2.82929e-33	-0.166749	-0.193932	-0.139566	0.013869	-0.15189	0.0273382	ptvolink2pcntvp0001
23486#Free Cholesterol in Chylomicrons and Extremely Large VLDL	Chapter XVIIIÂ Symptoms signs and abnormal clinical and laboratory findings not elsewhere classified	ANGPTL3	101137	360	100777	2.83066e-33	-0.611988	-0.711753	-0.512223	0.0509009	-0.610333	0.0176082	ptvolinkp0001
23560#Phospholipids in Large HDL	Chapter XVIIIÂ Symptoms signs and abnormal clinical and laboratory findings not elsewhere classified	ANGPTL4	89956	4744	85212	2.85888e-33	0.158878	0.132978	0.184779	0.0132147	0.152169	0.0015186	ptvolink2pcntvp0001noppp
23574#Phospholipids in Small HDL	Chapter XVIIIÂ Symptoms signs and abnormal clinical and laboratory findings not elsewhere classified	APOA1	89956	187	89769	2.98073e-33	-0.865915	-1.00712	-0.724711	0.0720432	-0.991556	0.0237476	ptvolink2pcntvp0001noppp
23574#Phospholipids in Small HDL	Chapter XVIIIÂ Symptoms signs and abnormal clinical and laboratory findings not elsewhere classified	APOA1	89956	187	89769	2.98073e-33	-0.865915	-1.00712	-0.724711	0.0720432	-0.991556	0.0237476	ptvolinkp0001noppp
23441#Apolipoprotein B to Apolipoprotein A1 ratio	Chapter XVIIIÂ Symptoms signs and abnormal clinical and laboratory findings not elsewhere classified	PCSK9	89956	122	89834	3.04912e-33	-1.06752	-1.24163	-0.893415	0.0888306	-1.15258	0.00833648	ptvp0001noppp
23487#Triglycerides in Chylomicrons and Extremely Large VLDL	Chapter XVIIIÂ Symptoms signs and abnormal clinical and laboratory findings not elsewhere classified	ANGPTL4	101137	5322	95815	3.24822e-33	-0.16321	-0.189842	-0.136579	0.0135876	-0.147648	0.0275932	ptvolink2pcntvp0001
23424#Total Lipids in VLDL	Chapter XVIIIÂ Symptoms signs and abnormal clinical and laboratory findings not elsewhere classified	ANGPTL4	89956	4744	85212	3.50319e-33	-0.175134	-0.203725	-0.146543	0.0145872	-0.146821	0.0261378	ptvolink2pcntvp0001noppp
23519#Cholesterol in Very Small VLDL	Chapter XVIIIÂ Symptoms signs and abnormal clinical and laboratory findings not elsewhere classified	PCSK9	89956	122	89834	3.75876e-33	-1.04833	-1.21955	-0.877102	0.0873592	-1.12734	0.0233546	ptvp0001noppp
23418#Cholesteryl Esters in HDL	Chapter XVIIIÂ Symptoms signs and abnormal clinical and laboratory findings not elsewhere classified	LPL	101137	3551	97586	4.77698e-33	-0.185152	-0.215444	-0.15486	0.0154554	-0.155716	0.0136254	ptvolink2pcntvp0001
23597#Free Cholesterol to Total Lipids in Medium VLDL percentage	Chapter XVIIIÂ Symptoms signs and abnormal clinical and laboratory findings not elsewhere classified	PCSK9	101137	265	100872	4.90105e-33	-0.7038	-0.818968	-0.588632	0.0587596	-0.714532	3.18588e-05	ptvolinkp0001
23521#Free Cholesterol in Very Small VLDL	Chapter XVIIIÂ Symptoms signs and abnormal clinical and laboratory findings not elsewhere classified	PCSK9	89956	122	89834	5.02333e-33	-1.05726	-1.23029	-0.884232	0.0882809	-1.07905	0.0220799	ptvp0001noppp
23429#Concentration of LDL Particles	Chapter XVIIIÂ Symptoms signs and abnormal clinical and laboratory findings not elsewhere classified	PCSK9	89956	122	89834	5.21253e-33	-1.07727	-1.25361	-0.900917	0.0899743	-1.16402	0.0153034	ptvp0001noppp
23555#Cholesteryl Esters in Very Large HDL	Chapter XVIIIÂ Symptoms signs and abnormal clinical and laboratory findings not elsewhere classified	ANGPTL4	101137	5322	95815	5.61573e-33	0.15277	0.127747	0.177792	0.0127666	0.141724	-0.0039505	ptvolink2pcntvp0001
23558#Concentration of Large HDL Particles	Chapter XVIIIÂ Symptoms signs and abnormal clinical and laboratory findings not elsewhere classified	ANGPTL4	89956	4744	85212	5.78009e-33	0.157815	0.131962	0.183668	0.0131903	0.157113	0.00263366	ptvolink2pcntvp0001noppp
23606#Cholesteryl Esters to Total Lipids in Very Small VLDL percentage	Chapter XVIIIÂ Symptoms signs and abnormal clinical and laboratory findings not elsewhere classified	LPL	89956	3170	86786	5.84224e-33	-0.204158	-0.237605	-0.170711	0.017065	-0.194399	0.0147405	ptvolink2pcntvp0001noppp
23611#Cholesteryl Esters to Total Lipids in IDL percentage	Chapter XVIIIÂ Symptoms signs and abnormal clinical and laboratory findings not elsewhere classified	LPL	89956	3170	86786	7.00513e-33	-0.209962	-0.244404	-0.17552	0.0175723	-0.192548	0.0163018	ptvolink2pcntvp0001noppp
23504#Phospholipids in Medium VLDL	Chapter XVIIIÂ Symptoms signs and abnormal clinical and laboratory findings not elsewhere classified	PCSK9	89956	222	89734	7.74729e-33	-0.796192	-0.926889	-0.665495	0.0666824	-0.824908	0.020083	ptvolinkp0001noppp
23418#Cholesteryl Esters in HDL	Chapter XVIIIÂ Symptoms signs and abnormal clinical and laboratory findings not elsewhere classified	LPL	89956	3170	86786	8.52503e-33	-0.194658	-0.226633	-0.162683	0.0163139	-0.16698	0.0172365	ptvolink2pcntvp0001noppp
23516#Concentration of Very Small VLDL Particles	Chapter XVIIIÂ Symptoms signs and abnormal clinical and laboratory findings not elsewhere classified	PCSK9	89956	122	89834	8.74379e-33	-1.05781	-1.2316	-0.884019	0.0886679	-1.05392	0.0207203	ptvp0001noppp
23645#Cholesterol to Total Lipids in Small HDL percentage	Chapter XVIIIÂ Symptoms signs and abnormal clinical and laboratory findings not elsewhere classified	ANGPTL4	89956	4744	85212	8.99038e-33	0.174932	0.146187	0.203678	0.0146661	0.142979	-0.018426	ptvolink2pcntvp0001noppp
30650#Aspartate aminotransferase	Chapter XVIIIÂ Symptoms signs and abnormal clinical and laboratory findings not elsewhere classified	SERPINA1	356843	18497	338346	9.05461e-33	0.0860606	0.0719141	0.100207	0.00721772	0.0799261	-0.00483417	ptvolink2pcntvp0001noppp
23505#Cholesterol in Medium VLDL	Chapter XVIIIÂ Symptoms signs and abnormal clinical and laboratory findings not elsewhere classified	PCSK9	89956	122	89834	9.73347e-33	-1.0702	-1.24616	-0.894246	0.0897743	-1.09146	0.0168966	ptvp0001noppp
23547#Cholesterol in Small LDL	Chapter XVIIIÂ Symptoms signs and abnormal clinical and laboratory findings not elsewhere classified	PCSK9	101137	142	100995	1.10128e-32	-0.998433	-1.16274	-0.834127	0.08383	-1.08523	0.0142732	ptvp0001
23549#Free Cholesterol in Small LDL	Chapter XVIIIÂ Symptoms signs and abnormal clinical and laboratory findings not elsewhere classified	PCSK9	89956	222	89734	1.19773e-32	-0.795462	-0.926438	-0.664487	0.0668247	-0.799771	0.0135616	ptvolinkp0001noppp
23403#VLDL Cholesterol	Chapter XVIIIÂ Symptoms signs and abnormal clinical and laboratory findings not elsewhere classified	PCSK9	89956	222	89734	1.27631e-32	-0.793575	-0.924299	-0.662852	0.0666959	-0.83894	0.0211664	ptvolinkp0001noppp
23408#Triglycerides in VLDL	Chapter XVIIIÂ Symptoms signs and abnormal clinical and laboratory findings not elsewhere classified	ANGPTL3	101137	360	100777	1.2917e-32	-0.60488	-0.704532	-0.505227	0.0508435	-0.536202	0.020476	ptvolinkp0001
23458#Polyunsaturated Fatty Acids to Monounsaturated Fatty Acids ratio	Chapter XVIIIÂ Symptoms signs and abnormal clinical and laboratory findings not elsewhere classified	ANGPTL4	89894	4742	85152	1.35425e-32	0.17081	0.142661	0.198958	0.0143617	0.130497	-0.0319395	ptvolink2pcntvp0001noppp
23508#Triglycerides in Medium VLDL	Chapter XVIIIÂ Symptoms signs and abnormal clinical and laboratory findings not elsewhere classified	ANGPTL3	101137	360	100777	1.42432e-32	-0.609157	-0.709584	-0.508731	0.0512383	-0.580548	0.0205822	ptvolinkp0001
23512#Cholesterol in Small VLDL	Chapter XVIIIÂ Symptoms signs and abnormal clinical and laboratory findings not elsewhere classified	PCSK9	101137	142	100995	1.55345e-32	-0.993951	-1.15791	-0.829987	0.0836557	-1.04468	0.0159726	ptvp0001
51#Seated height	Chapter XXI Factors influencing health status and contact with health services	ACAN	418382	55	418327	1.57962e-32	-1.23997	-1.44459	-1.03534	0.104402	-0.98227	0.0393122	ptvp0001
23610#Cholesterol to Total Lipids in IDL percentage	Chapter XVIIIÂ Symptoms signs and abnormal clinical and laboratory findings not elsewhere classified	LPL	101137	3551	97586	1.68881e-32	-0.197801	-0.23045	-0.165152	0.0166577	-0.193349	0.00762494	ptvolink2pcntvp0001
23610#Cholesterol to Total Lipids in IDL percentage	Chapter XVIIIÂ Symptoms signs and abnormal clinical and laboratory findings not elsewhere classified	PCSK9	89956	3617	86339	1.72161e-32	-0.196186	-0.228571	-0.163801	0.0165232	-0.183987	0.0165673	ptvolink2pcntvp0001noppp
23544#Concentration of Small LDL Particles	Chapter XVIIIÂ Symptoms signs and abnormal clinical and laboratory findings not elsewhere classified	PCSK9	89956	122	89834	1.81181e-32	-1.06857	-1.24502	-0.892109	0.0900293	-1.07088	0.0190208	ptvp0001noppp
23499#Cholesteryl Esters in Large VLDL	Chapter XVIIIÂ Symptoms signs and abnormal clinical and laboratory findings not elsewhere classified	PCSK9	89956	3617	86339	2.04032e-32	-0.198106	-0.230847	-0.165364	0.0167049	-0.171365	0.0250649	ptvolink2pcntvp0001noppp
23449#Linoleic Acid	Chapter XVIIIÂ Symptoms signs and abnormal clinical and laboratory findings not elsewhere classified	ANGPTL3	101066	188	100878	2.10511e-32	-0.846368	-0.986287	-0.70645	0.0713874	-0.901387	0.00615306	ptvp0001
23446#Polyunsaturated Fatty Acids	Chapter XVIIIÂ Symptoms signs and abnormal clinical and laboratory findings not elsewhere classified	PCSK9	89894	3616	86278	2.1924e-32	-0.194439	-0.226591	-0.162287	0.0164041	-0.192803	0.0180775	ptvolink2pcntvp0001noppp
23532#Phospholipids in Large LDL	Chapter XVIIIÂ Symptoms signs and abnormal clinical and laboratory findings not elsewhere classified	PCSK9	89956	222	89734	2.27015e-32	-0.78544	-0.91535	-0.65553	0.0662809	-0.745445	0.0192333	ptvolinkp0001noppp
23646#Cholesteryl Esters to Total Lipids in Small HDL percentage	Chapter XVIIIÂ Symptoms signs and abnormal clinical and laboratory findings not elsewhere classified	ANGPTL3	101137	360	100777	2.69135e-32	0.610094	0.50906	0.711129	0.0515484	0.577698	-0.0190527	ptvolinkp0001
23425#Total Lipids in LDL	Chapter XVIIIÂ Symptoms signs and abnormal clinical and laboratory findings not elsewhere classified	PCSK9	89956	222	89734	2.96767e-32	-0.787082	-0.917511	-0.656653	0.0665458	-0.770226	0.0195307	ptvolinkp0001noppp
23402#Remnant Cholesterol (Non-HDL Non-LDL -Cholesterol)	Chapter XVIIIÂ Symptoms signs and abnormal clinical and laboratory findings not elsewhere classified	PCSK9	89956	122	89834	3.09157e-32	-1.05653	-1.23166	-0.881396	0.0893528	-1.07279	0.0231315	ptvp0001noppp
23436#Total Cholines	Chapter XVIIIÂ Symptoms signs and abnormal clinical and laboratory findings not elsewhere classified	ANGPTL3	89894	315	89579	3.18328e-32	-0.623222	-0.72655	-0.519895	0.0527182	-0.578235	0.0241681	ptvolinkp0001noppp
23574#Phospholipids in Small HDL	Chapter XVIIIÂ Symptoms signs and abnormal clinical and laboratory findings not elsewhere classified	ANGPTL3	89956	315	89641	3.21464e-32	-0.656652	-0.76553	-0.547775	0.0555499	-0.650662	0.0241726	ptvolinkp0001noppp
30290#High light scatter reticulocyte percentage	Chapter XVIIIÂ Symptoms signs and abnormal clinical and laboratory findings not elsewhere classified	SLC4A1	400593	30	400563	3.9838e-32	2.14706	1.79041	2.5037	0.181965	2.63055	-0.00910846	ptvp0001
23571#Triglycerides in Medium HDL	Chapter XVIIIÂ Symptoms signs and abnormal clinical and laboratory findings not elsewhere classified	ANGPTL4	89956	4744	85212	4.16717e-32	-0.172907	-0.201629	-0.144185	0.0146543	-0.149624	0.0259678	ptvolink2pcntvp0001noppp
23524#Total Lipids in IDL	Chapter XVIIIÂ Symptoms signs and abnormal clinical and laboratory findings not elsewhere classified	PCSK9	101137	142	100995	4.18237e-32	-0.957139	-1.11614	-0.798135	0.0811254	-0.96881	0.0163549	ptvp0001
23517#Total Lipids in Very Small VLDL	Chapter XVIIIÂ Symptoms signs and abnormal clinical and laboratory findings not elsewhere classified	PCSK9	101137	142	100995	5.30171e-32	-0.966049	-1.12681	-0.805292	0.0820197	-0.914717	0.019605	ptvp0001
23497#Phospholipids in Large VLDL	Chapter XVIIIÂ Symptoms signs and abnormal clinical and laboratory findings not elsewhere classified	LPL	101137	3551	97586	5.60343e-32	0.194268	0.161928	0.226609	0.0165003	0.233113	0.0102481	ptvolink2pcntvp0001
23621#Cholesteryl Esters to Total Lipids in Medium LDL percentage	Chapter XVIIIÂ Symptoms signs and abnormal clinical and laboratory findings not elsewhere classified	ANGPTL3	89956	315	89641	5.67742e-32	-0.656463	-0.765753	-0.547174	0.0557601	-0.684664	0.0245762	ptvolinkp0001noppp
23603#Triglycerides to Total Lipids in Small VLDL percentage	Chapter XVIIIÂ Symptoms signs and abnormal clinical and laboratory findings not elsewhere classified	ANGPTL4	89956	4744	85212	6.34732e-32	-0.170065	-0.198401	-0.14173	0.0144569	-0.164837	0.00844268	ptvolink2pcntvp0001noppp
23520#Cholesteryl Esters in Very Small VLDL	Chapter XVIIIÂ Symptoms signs and abnormal clinical and laboratory findings not elsewhere classified	PCSK9	89956	122	89834	6.40528e-32	-1.02251	-1.19289	-0.852135	0.0869277	-1.10796	0.0221118	ptvp0001noppp
23511#Phospholipids in Small VLDL	Chapter XVIIIÂ Symptoms signs and abnormal clinical and laboratory findings not elsewhere classified	PCSK9	89956	222	89734	6.96725e-32	-0.783618	-0.914269	-0.652968	0.0666587	-0.817996	0.0191589	ptvolinkp0001noppp
23484#Cholesterol in Chylomicrons and Extremely Large VLDL	Chapter XVIIIÂ Symptoms signs and abnormal clinical and laboratory findings not elsewhere classified	ANGPTL3	101137	360	100777	7.04078e-32	-0.598847	-0.698702	-0.498991	0.050947	-0.6161	0.0160575	ptvolinkp0001
23548#Cholesteryl Esters in Small LDL	Chapter XVIIIÂ Symptoms signs and abnormal clinical and laboratory findings not elsewhere classified	PCSK9	101137	142	100995	9.12302e-32	-0.98259	-1.14674	-0.81844	0.0837504	-1.04382	0.0154203	ptvp0001
30290#High light scatter reticulocyte percentage	Chapter XVIIIÂ Symptoms signs and abnormal clinical and laboratory findings not elsewhere classified	PKLR	358446	5600	352846	9.50466e-32	0.157264	0.130978	0.18355	0.0134115	0.141673	-0.0117098	ptvolink2pcntvp0001noppp
23416#Cholesteryl Esters in VLDL	Chapter XVIIIÂ Symptoms signs and abnormal clinical and laboratory findings not elsewhere classified	PCSK9	89956	122	89834	9.5263e-32	-1.05616	-1.23265	-0.879675	0.0900458	-1.04515	0.0202317	ptvp0001noppp
23606#Cholesteryl Esters to Total Lipids in Very Small VLDL percentage	Chapter XVIIIÂ Symptoms signs and abnormal clinical and laboratory findings not elsewhere classified	LPL	101137	3551	97586	1.00982e-31	-0.189376	-0.221037	-0.157716	0.0161532	-0.186883	0.00705147	ptvolink2pcntvp0001
23413#Phospholipids in LDL	Chapter XVIIIÂ Symptoms signs and abnormal clinical and laboratory findings not elsewhere classified	PCSK9	101137	142	100995	1.0348e-31	-0.980001	-1.14387	-0.816135	0.0836059	-1.0352	0.0141245	ptvp0001
23420#Free Cholesterol in VLDL	Chapter XVIIIÂ Symptoms signs and abnormal clinical and laboratory findings not elsewhere classified	PCSK9	101137	265	100872	1.08938e-31	-0.712547	-0.831737	-0.593357	0.0608115	-0.687217	0.0204123	ptvolinkp0001
23514#Free Cholesterol in Small VLDL	Chapter XVIIIÂ Symptoms signs and abnormal clinical and laboratory findings not elsewhere classified	PCSK9	89956	122	89834	1.16309e-31	-1.05443	-1.23088	-0.877974	0.0900277	-1.07488	0.0174489	ptvp0001noppp
30300#High light scatter reticulocyte count	Chapter XVIIIÂ Symptoms signs and abnormal clinical and laboratory findings not elsewhere classified	PKLR	400592	6269	394323	1.18075e-31	0.147364	0.122694	0.172034	0.0125872	0.132043	-0.0139992	ptvolink2pcntvp0001
23611#Cholesteryl Esters to Total Lipids in IDL percentage	Chapter XVIIIÂ Symptoms signs and abnormal clinical and laboratory findings not elsewhere classified	LPL	101137	3551	97586	1.32985e-31	-0.194603	-0.227202	-0.162004	0.0166322	-0.185435	0.00865508	ptvolink2pcntvp0001
23625#Cholesterol to Total Lipids in Small LDL percentage	Chapter XVIIIÂ Symptoms signs and abnormal clinical and laboratory findings not elsewhere classified	PCSK9	101137	4102	97035	1.39684e-31	-0.185731	-0.216854	-0.154607	0.0158796	-0.203411	0.00872942	ptvolink2pcntvp0001
23423#Total Lipids in Lipoprotein Particles	Chapter XVIIIÂ Symptoms signs and abnormal clinical and laboratory findings not elsewhere classified	ANGPTL3	101137	360	100777	1.51004e-31	-0.604321	-0.705647	-0.502995	0.0516974	-0.567026	0.023174	ptvolinkp0001
23640#Cholesterol to Total Lipids in Medium HDL percentage	Chapter XVIIIÂ Symptoms signs and abnormal clinical and laboratory findings not elsewhere classified	LPL	89956	3170	86786	1.55006e-31	-0.202154	-0.236054	-0.168254	0.0172961	-0.204007	0.00238941	ptvolink2pcntvp0001noppp
23424#Total Lipids in VLDL	Chapter XVIIIÂ Symptoms signs and abnormal clinical and laboratory findings not elsewhere classified	ANGPTL3	101137	360	100777	1.55023e-31	-0.603691	-0.704931	-0.502451	0.0516534	-0.503982	0.0202848	ptvolinkp0001
23646#Cholesteryl Esters to Total Lipids in Small HDL percentage	Chapter XVIIIÂ Symptoms signs and abnormal clinical and laboratory findings not elsewhere classified	ANGPTL4	101137	5322	95815	1.66199e-31	0.160618	0.133668	0.187568	0.0137499	0.135098	-0.0252986	ptvolink2pcntvp0001
23592#Free Cholesterol to Total Lipids in Large VLDL percentage	Chapter XVIIIÂ Symptoms signs and abnormal clinical and laboratory findings not elsewhere classified	PCSK9	89946	3616	86330	2.07235e-31	-0.195196	-0.227999	-0.162394	0.0167362	-0.228634	-0.000934628	ptvolink2pcntvp0001noppp
23405#LDL Cholesterol	Chapter XVIIIÂ Symptoms signs and abnormal clinical and laboratory findings not elsewhere classified	PCSK9	89956	222	89734	2.17706e-31	-0.775249	-0.905577	-0.644921	0.0664941	-0.771915	0.0194669	ptvolinkp0001noppp
23640#Cholesterol to Total Lipids in Medium HDL percentage	Chapter XVIIIÂ Symptoms signs and abnormal clinical and laboratory findings not elsewhere classified	LPL	101137	3551	97586	2.23674e-31	-0.190537	-0.222575	-0.158498	0.0163465	-0.206198	-0.00234693	ptvolink2pcntvp0001
23509#Concentration of Small VLDL Particles	Chapter XVIIIÂ Symptoms signs and abnormal clinical and laboratory findings not elsewhere classified	LPL	101137	3551	97586	2.74632e-31	0.19556	0.162627	0.228493	0.0168027	0.209692	0.00997197	ptvolink2pcntvp0001
23645#Cholesterol to Total Lipids in Small HDL percentage	Chapter XVIIIÂ Symptoms signs and abnormal clinical and laboratory findings not elsewhere classified	ANGPTL3	89956	315	89641	2.87865e-31	0.645683	0.536914	0.754452	0.0554946	0.661171	-0.0112995	ptvolinkp0001noppp
23510#Total Lipids in Small VLDL	Chapter XVIIIÂ Symptoms signs and abnormal clinical and laboratory findings not elsewhere classified	PCSK9	89956	3617	86339	2.93772e-31	-0.194491	-0.227259	-0.161723	0.0167184	-0.17186	0.023514	ptvolink2pcntvp0001noppp
23404#Clinical LDL Cholesterol	Chapter XVIIIÂ Symptoms signs and abnormal clinical and laboratory findings not elsewhere classified	PCSK9	101137	142	100995	3.035e-31	-0.969491	-1.13288	-0.806105	0.0833608	-0.991454	0.0131899	ptvp0001
23537#Concentration of Medium LDL Particles	Chapter XVIIIÂ Symptoms signs and abnormal clinical and laboratory findings not elsewhere classified	PCSK9	101137	142	100995	3.31592e-31	-0.974017	-1.13827	-0.809762	0.0838045	-1.00261	0.0183729	ptvp0001
23546#Phospholipids in Small LDL	Chapter XVIIIÂ Symptoms signs and abnormal clinical and laboratory findings not elsewhere classified	PCSK9	89956	122	89834	3.53301e-31	-1.04556	-1.22195	-0.869163	0.0899982	-1.04072	0.0159832	ptvp0001noppp
23573#Total Lipids in Small HDL	Chapter XVIIIÂ Symptoms signs and abnormal clinical and laboratory findings not elsewhere classified	APOA1	89956	187	89769	3.77108e-31	-0.84111	-0.983082	-0.699139	0.0724348	-0.924833	0.0228979	ptvolink2pcntvp0001noppp
23573#Total Lipids in Small HDL	Chapter XVIIIÂ Symptoms signs and abnormal clinical and laboratory findings not elsewhere classified	APOA1	89956	187	89769	3.77108e-31	-0.84111	-0.983082	-0.699139	0.0724348	-0.924833	0.0228979	ptvolinkp0001noppp
30790#Lipoprotein A	Chapter XVIIIÂ Symptoms signs and abnormal clinical and laboratory findings not elsewhere classified	IGF2R	285353	1932	283421	3.91743e-31	-0.266018	-0.310943	-0.221093	0.0229213	-0.347123	-0.0268773	ptvolink2pcntvp0001noppp
23569#Cholesteryl Esters in Medium HDL	Chapter XVIIIÂ Symptoms signs and abnormal clinical and laboratory findings not elsewhere classified	LPL	101137	3551	97586	4.01933e-31	-0.183458	-0.21444	-0.152476	0.0158071	-0.168671	0.0159407	ptvolink2pcntvp0001
30760#HDL cholesterol	Chapter XVIIIÂ Symptoms signs and abnormal clinical and laboratory findings not elsewhere classified	LCAT	327802	188	327614	4.11139e-31	-0.763334	-0.892293	-0.634374	0.0657967	-0.776235	0.0126561	ptvolinkp0001noppp
23531#Total Lipids in Large LDL	Chapter XVIIIÂ Symptoms signs and abnormal clinical and laboratory findings not elsewhere classified	PCSK9	89956	222	89734	4.25172e-31	-0.767577	-0.897251	-0.637902	0.0661608	-0.735949	0.0188828	ptvolinkp0001noppp
23500#Free Cholesterol in Large VLDL	Chapter XVIIIÂ Symptoms signs and abnormal clinical and laboratory findings not elsewhere classified	LPL	101137	3551	97586	4.53652e-31	0.191564	0.159184	0.223943	0.0165203	0.230495	0.0103968	ptvolink2pcntvp0001
30760#HDL cholesterol	Chapter XVIIIÂ Symptoms signs and abnormal clinical and laboratory findings not elsewhere classified	LCAT	366365	373	365992	4.82289e-31	-0.54217	-0.633874	-0.450465	0.0467888	-0.492744	0.0114721	ptvolink2pcntvp0001
23445#Omega-6 Fatty Acids	Chapter XVIIIÂ Symptoms signs and abnormal clinical and laboratory findings not elsewhere classified	PCSK9	89894	3616	86278	5.3038e-31	-0.190773	-0.223055	-0.158491	0.0164705	-0.190097	0.0182263	ptvolink2pcntvp0001noppp
23407#Total Triglycerides	Chapter XVIIIÂ Symptoms signs and abnormal clinical and laboratory findings not elsewhere classified	ANGPTL3	89956	315	89641	5.30756e-31	-0.63272	-0.739787	-0.525653	0.0546265	-0.564559	0.0192014	ptvolinkp0001noppp
23499#Cholesteryl Esters in Large VLDL	Chapter XVIIIÂ Symptoms signs and abnormal clinical and laboratory findings not elsewhere classified	ANGPTL4	89956	4744	85212	5.35635e-31	-0.170057	-0.198836	-0.141278	0.014683	-0.147219	0.0259891	ptvolink2pcntvp0001noppp
30780#LDL direct	Chapter XVIIIÂ Symptoms signs and abnormal clinical and laboratory findings not elsewhere classified	ANGPTL3	357499	1356	356143	5.48641e-31	-0.312375	-0.365262	-0.259489	0.0269834	-0.288537	0.0193618	ptvolinkp0001noppp
23526#Cholesterol in IDL	Chapter XVIIIÂ Symptoms signs and abnormal clinical and laboratory findings not elsewhere classified	PCSK9	89956	222	89734	5.69531e-31	-0.747928	-0.874556	-0.621299	0.0646068	-0.836541	0.0215913	ptvolinkp0001noppp
23506#Cholesteryl Esters in Medium VLDL	Chapter XVIIIÂ Symptoms signs and abnormal clinical and laboratory findings not elsewhere classified	PCSK9	89956	122	89834	6.65708e-31	-1.03296	-1.20805	-0.857874	0.089332	-1.05866	0.0151123	ptvp0001noppp
23417#Cholesteryl Esters in LDL	Chapter XVIIIÂ Symptoms signs and abnormal clinical and laboratory findings not elsewhere classified	PCSK9	89956	222	89734	6.66725e-31	-0.769894	-0.900395	-0.639394	0.0665822	-0.776733	0.0203167	ptvolinkp0001noppp
23503#Total Lipids in Medium VLDL	Chapter XVIIIÂ Symptoms signs and abnormal clinical and laboratory findings not elsewhere classified	PCSK9	101137	265	100872	6.75446e-31	-0.703765	-0.823073	-0.584458	0.0608716	-0.779099	0.0194882	ptvolinkp0001
23406#HDL Cholesterol	Chapter XVIIIÂ Symptoms signs and abnormal clinical and laboratory findings not elsewhere classified	LPL	101137	3551	97586	6.86559e-31	-0.177753	-0.20789	-0.147615	0.0153764	-0.153373	0.0144113	ptvolink2pcntvp0001
23502#Concentration of Medium VLDL Particles	Chapter XVIIIÂ Symptoms signs and abnormal clinical and laboratory findings not elsewhere classified	PCSK9	89956	222	89734	7.07605e-31	-0.769959	-0.900528	-0.63939	0.0666172	-0.7775	0.0203486	ptvolinkp0001noppp
23622#Free Cholesterol to Total Lipids in Medium LDL percentage	Chapter XVIIIÂ Symptoms signs and abnormal clinical and laboratory findings not elsewhere classified	LPL	101137	3551	97586	7.41473e-31	-0.189322	-0.22144	-0.157205	0.0163866	-0.184873	-0.00950468	ptvolink2pcntvp0001
23415#Total Esterified Cholesterol	Chapter XVIIIÂ Symptoms signs and abnormal clinical and laboratory findings not elsewhere classified	PCSK9	101137	265	100872	7.7915e-31	-0.684761	-0.80097	-0.568551	0.0592908	-0.719724	0.0169816	ptvolinkp0001
30770#IGF-1	Chapter XVIIIÂ Symptoms signs and abnormal clinical and laboratory findings not elsewhere classified	IGFBP3	356232	9350	346882	7.91218e-31	0.11607	0.0963652	0.135775	0.0100536	0.125909	-0.00263571	ptvolink2pcntvp0001noppp
30630#Apolipoprotein A	Chapter XVIIIÂ Symptoms signs and abnormal clinical and laboratory findings not elsewhere classified	APOA1	325970	22	325948	8.80707e-31	-2.24638	-2.62804	-1.86472	0.194728	-2.79647	0.0153829	ptvp0001noppp
23495#Concentration of Large VLDL Particles	Chapter XVIIIÂ Symptoms signs and abnormal clinical and laboratory findings not elsewhere classified	LPL	101137	3551	97586	8.8844e-31	0.190323	0.157992	0.222654	0.0164955	0.229841	0.0109065	ptvolink2pcntvp0001
23411#Total Phospholipids in Lipoprotein Particles	Chapter XVIIIÂ Symptoms signs and abnormal clinical and laboratory findings not elsewhere classified	PCSK9	89956	3617	86339	9.03113e-31	-0.185109	-0.216556	-0.153661	0.0160448	-0.164235	0.034478	ptvolink2pcntvp0001noppp
23422#Free Cholesterol in HDL	Chapter XVIIIÂ Symptoms signs and abnormal clinical and laboratory findings not elsewhere classified	ANGPTL4	89956	4744	85212	9.16443e-31	0.152868	0.126895	0.178841	0.0132517	0.170567	0.00780548	ptvolink2pcntvp0001noppp
23528#Free Cholesterol in IDL	Chapter XVIIIÂ Symptoms signs and abnormal clinical and laboratory findings not elsewhere classified	PCSK9	101137	142	100995	9.35913e-31	-0.937631	-1.09697	-0.77829	0.081297	-0.989146	0.0146768	ptvp0001
23622#Free Cholesterol to Total Lipids in Medium LDL percentage	Chapter XVIIIÂ Symptoms signs and abnormal clinical and laboratory findings not elsewhere classified	LPL	89956	3170	86786	9.88547e-31	-0.199862	-0.233839	-0.165885	0.0173353	-0.187023	-0.00515053	ptvolink2pcntvp0001noppp
23551#Concentration of Very Large HDL Particles	Chapter XVIIIÂ Symptoms signs and abnormal clinical and laboratory findings not elsewhere classified	PCSK9	101137	4102	97035	9.94661e-31	-0.166868	-0.195239	-0.138498	0.0144749	-0.156264	0.0135935	ptvolink2pcntvp0001
23515#Triglycerides in Small VLDL	Chapter XVIIIÂ Symptoms signs and abnormal clinical and laboratory findings not elsewhere classified	ANGPTL3	89956	315	89641	9.96119e-31	-0.631164	-0.738469	-0.523858	0.0547481	-0.662255	0.0149954	ptvolinkp0001noppp
30790#Lipoprotein A	Chapter XVIIIÂ Symptoms signs and abnormal clinical and laboratory findings not elsewhere classified	LPA	318837	815	318022	9.99984e-31	-0.405775	-0.474782	-0.336769	0.035208	-0.52413	-0.0275049	ptvolinkp0001
30630#Apolipoprotein A	Chapter XVIIIÂ Symptoms signs and abnormal clinical and laboratory findings not elsewhere classified	APOA1	364312	22	364290	1.10519e-30	-2.24513	-2.62723	-1.86303	0.194952	-2.79647	0.0138492	ptvp0001
23569#Cholesteryl Esters in Medium HDL	Chapter XVIIIÂ Symptoms signs and abnormal clinical and laboratory findings not elsewhere classified	LPL	89956	3170	86786	1.15682e-30	-0.192286	-0.225014	-0.159558	0.0166979	-0.177068	0.0197644	ptvolink2pcntvp0001noppp
23406#HDL Cholesterol	Chapter XVIIIÂ Symptoms signs and abnormal clinical and laboratory findings not elsewhere classified	LPL	89956	3170	86786	1.1838e-30	-0.186865	-0.218676	-0.155055	0.0162299	-0.158629	0.0185323	ptvolink2pcntvp0001noppp
23598#Triglycerides to Total Lipids in Medium VLDL percentage	Chapter XVIIIÂ Symptoms signs and abnormal clinical and laboratory findings not elsewhere classified	ANGPTL4	89956	4744	85212	1.24596e-30	-0.162541	-0.190221	-0.134861	0.0141227	-0.156769	0.00997197	ptvolink2pcntvp0001noppp
23403#VLDL Cholesterol	Chapter XVIIIÂ Symptoms signs and abnormal clinical and laboratory findings not elsewhere classified	PCSK9	101137	142	100995	1.2529e-30	-0.961225	-1.12493	-0.797517	0.083525	-0.956459	0.0186703	ptvp0001
23522#Triglycerides in Very Small VLDL	Chapter XVIIIÂ Symptoms signs and abnormal clinical and laboratory findings not elsewhere classified	LPL	101137	3551	97586	1.31546e-30	0.192012	0.159298	0.224726	0.0166909	0.206784	0.00821966	ptvolink2pcntvp0001
23518#Phospholipids in Very Small VLDL	Chapter XVIIIÂ Symptoms signs and abnormal clinical and laboratory findings not elsewhere classified	PCSK9	101137	142	100995	1.34492e-30	-0.946113	-1.10733	-0.784893	0.0822555	-0.900292	0.018203	ptvp0001
23486#Free Cholesterol in Chylomicrons and Extremely Large VLDL	Chapter XVIIIÂ Symptoms signs and abnormal clinical and laboratory findings not elsewhere classified	ANGPTL3	89956	315	89641	1.37219e-30	-0.6262	-0.732918	-0.519482	0.0544481	-0.639209	0.0152928	ptvolinkp0001noppp
30870#Triglycerides	Chapter XVIIIÂ Symptoms signs and abnormal clinical and laboratory findings not elsewhere classified	ANGPTL4	399959	928	399031	1.50293e-30	-0.364197	-0.426323	-0.30207	0.0316977	-0.373325	0.0115495	ptvolinkp0001
23512#Cholesterol in Small VLDL	Chapter XVIIIÂ Symptoms signs and abnormal clinical and laboratory findings not elsewhere classified	PCSK9	89956	122	89834	1.51494e-30	-1.03473	-1.2112	-0.858258	0.0900368	-1.08118	0.0165355	ptvp0001noppp
23532#Phospholipids in Large LDL	Chapter XVIIIÂ Symptoms signs and abnormal clinical and laboratory findings not elsewhere classified	PCSK9	101137	142	100995	1.71081e-30	-0.955137	-1.11819	-0.792085	0.0831907	-0.975378	0.0136785	ptvp0001
23497#Phospholipids in Large VLDL	Chapter XVIIIÂ Symptoms signs and abnormal clinical and laboratory findings not elsewhere classified	LPL	89956	3170	86786	1.72577e-30	0.200512	0.166282	0.234743	0.0174647	0.241535	0.00816656	ptvolink2pcntvp0001noppp
23557#Triglycerides in Very Large HDL	Chapter XVIIIÂ Symptoms signs and abnormal clinical and laboratory findings not elsewhere classified	ANGPTL3	101137	360	100777	1.79591e-30	-0.590492	-0.691333	-0.489652	0.0514496	-0.573536	0.0228341	ptvolinkp0001
23513#Cholesteryl Esters in Small VLDL	Chapter XVIIIÂ Symptoms signs and abnormal clinical and laboratory findings not elsewhere classified	PCSK9	101137	142	100995	1.84224e-30	-0.958871	-1.12265	-0.795089	0.0835625	-1.02508	0.0156539	ptvp0001
23425#Total Lipids in LDL	Chapter XVIIIÂ Symptoms signs and abnormal clinical and laboratory findings not elsewhere classified	PCSK9	101137	142	100995	1.9033e-30	-0.95789	-1.12154	-0.794236	0.0834976	-1.00497	0.0147618	ptvp0001
23452#Omega-6 Fatty Acids to Total Fatty Acids percentage	Chapter XVIIIÂ Symptoms signs and abnormal clinical and laboratory findings not elsewhere classified	ANGPTL4	101066	5320	95746	2.01301e-30	0.154629	0.1282	0.181058	0.0134844	0.113142	-0.0363416	ptvolink2pcntvp0001
23554#Cholesterol in Very Large HDL	Chapter XVIIIÂ Symptoms signs and abnormal clinical and laboratory findings not elsewhere classified	ANGPTL4	101137	5322	95815	2.14683e-30	0.147173	0.122006	0.17234	0.0128405	0.133673	-0.00365315	ptvolink2pcntvp0001
23504#Phospholipids in Medium VLDL	Chapter XVIIIÂ Symptoms signs and abnormal clinical and laboratory findings not elsewhere classified	PCSK9	101137	142	100995	2.20179e-30	-0.95735	-1.12109	-0.793608	0.0835424	-1.03493	0.018203	ptvp0001
23421#Free Cholesterol in LDL	Chapter XVIIIÂ Symptoms signs and abnormal clinical and laboratory findings not elsewhere classified	PCSK9	89956	222	89734	2.24368e-30	-0.758463	-0.888202	-0.628724	0.0661935	-0.744493	0.0157283	ptvolinkp0001noppp
23411#Total Phospholipids in Lipoprotein Particles	Chapter XVIIIÂ Symptoms signs and abnormal clinical and laboratory findings not elsewhere classified	ANGPTL3	89956	315	89641	2.39203e-30	-0.611116	-0.715701	-0.506531	0.0533599	-0.56294	0.0293355	ptvolinkp0001noppp
23419#Total Free Cholesterol	Chapter XVIIIÂ Symptoms signs and abnormal clinical and laboratory findings not elsewhere classified	PCSK9	89956	222	89734	2.4778e-30	-0.747033	-0.874913	-0.619154	0.065245	-0.783887	0.0249055	ptvolinkp0001noppp
23539#Phospholipids in Medium LDL	Chapter XVIIIÂ Symptoms signs and abnormal clinical and laboratory findings not elsewhere classified	PCSK9	89956	222	89734	2.55796e-30	-0.765336	-0.89638	-0.634291	0.0668596	-0.795811	0.0172365	ptvolinkp0001noppp
23507#Free Cholesterol in Medium VLDL	Chapter XVIIIÂ Symptoms signs and abnormal clinical and laboratory findings not elsewhere classified	PCSK9	89956	122	89834	2.60947e-30	-1.0297	-1.20604	-0.853365	0.0899683	-1.03309	0.0198706	ptvp0001noppp
23492#Cholesteryl Esters in Very Large VLDL	Chapter XVIIIÂ Symptoms signs and abnormal clinical and laboratory findings not elsewhere classified	PCSK9	89956	3617	86339	2.66061e-30	-0.19066	-0.223315	-0.158004	0.016661	-0.162233	0.0236202	ptvolink2pcntvp0001noppp
23545#Total Lipids in Small LDL	Chapter XVIIIÂ Symptoms signs and abnormal clinical and laboratory findings not elsewhere classified	PCSK9	89956	122	89834	2.77005e-30	-1.02991	-1.20637	-0.85346	0.0900276	-1.07707	0.0191271	ptvp0001noppp
23540#Cholesterol in Medium LDL	Chapter XVIIIÂ Symptoms signs and abnormal clinical and laboratory findings not elsewhere classified	PCSK9	89956	222	89734	2.82784e-30	-0.764513	-0.895516	-0.63351	0.0668387	-0.800639	0.0214639	ptvolinkp0001noppp
30290#High light scatter reticulocyte percentage	Chapter XVIIIÂ Symptoms signs and abnormal clinical and laboratory findings not elsewhere classified	SLC4A1	358446	27	358419	2.95834e-30	2.19069	1.81508	2.5663	0.191642	2.95919	-0.00942329	ptvp0001noppp
102#Pulse rate automated reading	Chapter XVIIIÂ Symptoms signs and abnormal clinical and laboratory findings not elsewhere classified	TTN	395230	4680	390550	3.28247e-30	0.16729	0.138583	0.195996	0.0146463	0.171425	-0.00976024	ptvp0001
23517#Total Lipids in Very Small VLDL	Chapter XVIIIÂ Symptoms signs and abnormal clinical and laboratory findings not elsewhere classified	PCSK9	89956	122	89834	3.39086e-30	-1.00893	-1.18205	-0.835804	0.0883289	-1.03026	0.0209009	ptvp0001noppp
23538#Total Lipids in Medium LDL	Chapter XVIIIÂ Symptoms signs and abnormal clinical and laboratory findings not elsewhere classified	PCSK9	89956	222	89734	3.39137e-30	-0.763288	-0.894262	-0.632314	0.0668239	-0.797486	0.0202848	ptvolinkp0001noppp
23510#Total Lipids in Small VLDL	Chapter XVIIIÂ Symptoms signs and abnormal clinical and laboratory findings not elsewhere classified	ANGPTL4	89956	4744	85212	3.55887e-30	-0.167788	-0.196589	-0.138986	0.0146948	-0.147637	0.0247568	ptvolink2pcntvp0001noppp
23633#Triglycerides to Total Lipids in Very Large HDL percentage	Chapter XVIIIÂ Symptoms signs and abnormal clinical and laboratory findings not elsewhere classified	LPL	101112	3551	97561	3.62108e-30	0.184222	0.152594	0.21585	0.0161368	0.201441	0.00275111	ptvolink2pcntvp0001
23522#Triglycerides in Very Small VLDL	Chapter XVIIIÂ Symptoms signs and abnormal clinical and laboratory findings not elsewhere classified	LPL	89956	3170	86786	4.12869e-30	0.201622	0.166973	0.236271	0.017678	0.212396	0.00464078	ptvolink2pcntvp0001noppp
23533#Cholesterol in Large LDL	Chapter XVIIIÂ Symptoms signs and abnormal clinical and laboratory findings not elsewhere classified	PCSK9	89956	222	89734	4.33943e-30	-0.753474	-0.883007	-0.62394	0.0660889	-0.742228	0.0177463	ptvolinkp0001noppp
23426#Total Lipids in HDL	Chapter XVIIIÂ Symptoms signs and abnormal clinical and laboratory findings not elsewhere classified	ANGPTL4	101137	5322	95815	4.42454e-30	0.144538	0.119685	0.169391	0.0126801	0.146746	0.00520363	ptvolink2pcntvp0001
23600#Cholesterol to Total Lipids in Small VLDL percentage	Chapter XVIIIÂ Symptoms signs and abnormal clinical and laboratory findings not elsewhere classified	ANGPTL4	101137	5322	95815	4.55345e-30	0.156543	0.12962	0.183466	0.0137364	0.142904	-0.0133386	ptvolink2pcntvp0001
20153#Forced expiratory volume in 1-second (FEV1) predicted	Chapter X Diseases of the respiratory system	ACAN	244964	8114	236850	5.53918e-30	-0.0545584	-0.0639575	-0.0451593	0.0047955	-5.9259e-05	0.00929468	ptvolink2pcntvp0001
23498#Cholesterol in Large VLDL	Chapter XVIIIÂ Symptoms signs and abnormal clinical and laboratory findings not elsewhere classified	LPL	101137	3551	97586	5.54463e-30	0.18984	0.157141	0.222539	0.0166833	0.218689	0.010811	ptvolink2pcntvp0001
23571#Triglycerides in Medium HDL	Chapter XVIIIÂ Symptoms signs and abnormal clinical and laboratory findings not elsewhere classified	ANGPTL3	101137	188	100949	7.96532e-30	-0.813082	-0.953523	-0.672642	0.0716537	-0.752617	0.0209434	ptvp0001
23568#Cholesterol in Medium HDL	Chapter XVIIIÂ Symptoms signs and abnormal clinical and laboratory findings not elsewhere classified	LPL	101137	3551	97586	8.06297e-30	-0.178665	-0.209528	-0.147802	0.0157465	-0.152341	0.0166204	ptvolink2pcntvp0001
23446#Polyunsaturated Fatty Acids	Chapter XVIIIÂ Symptoms signs and abnormal clinical and laboratory findings not elsewhere classified	ANGPTL3	89894	167	89727	8.29669e-30	-0.849183	-0.9959	-0.702467	0.0748557	-0.881481	0.0122638	ptvp0001noppp
23534#Cholesteryl Esters in Large LDL	Chapter XVIIIÂ Symptoms signs and abnormal clinical and laboratory findings not elsewhere classified	PCSK9	89956	222	89734	9.8844e-30	-0.750185	-0.879973	-0.620397	0.0662186	-0.767671	0.0191695	ptvolinkp0001noppp
23445#Omega-6 Fatty Acids	Chapter XVIIIÂ Symptoms signs and abnormal clinical and laboratory findings not elsewhere classified	ANGPTL3	89894	167	89727	1.007e-29	-0.851317	-0.998622	-0.704011	0.0751563	-0.907097	0.0113499	ptvp0001noppp
23605#Cholesterol to Total Lipids in Very Small VLDL percentage	Chapter XVIIIÂ Symptoms signs and abnormal clinical and laboratory findings not elsewhere classified	LPL	89956	3170	86786	1.00876e-29	-0.194495	-0.228149	-0.16084	0.0171707	-0.180057	0.0143051	ptvolink2pcntvp0001noppp
23633#Triglycerides to Total Lipids in Very Large HDL percentage	Chapter XVIIIÂ Symptoms signs and abnormal clinical and laboratory findings not elsewhere classified	LPL	89937	3170	86767	1.05512e-29	0.193423	0.159942	0.226904	0.017082	0.206007	-0.00100909	ptvolink2pcntvp0001noppp
23509#Concentration of Small VLDL Particles	Chapter XVIIIÂ Symptoms signs and abnormal clinical and laboratory findings not elsewhere classified	LPL	89956	3170	86786	1.24789e-29	0.200946	0.166118	0.235774	0.0177695	0.219603	0.00816656	ptvolink2pcntvp0001noppp
23488#Concentration of Very Large VLDL Particles	Chapter XVIIIÂ Symptoms signs and abnormal clinical and laboratory findings not elsewhere classified	LPL	101137	3551	97586	1.30274e-29	0.185779	0.153568	0.21799	0.0164345	0.220538	0.0107154	ptvolink2pcntvp0001
23586#Cholesteryl Esters to Total Lipids in Very Large VLDL percentage	Chapter XVIIIÂ Symptoms signs and abnormal clinical and laboratory findings not elsewhere classified	ANGPTL4	100324	5262	95062	1.46986e-29	0.152847	0.126321	0.179373	0.0135339	0.121138	-0.023511	ptvolink2pcntvp0001
23518#Phospholipids in Very Small VLDL	Chapter XVIIIÂ Symptoms signs and abnormal clinical and laboratory findings not elsewhere classified	PCSK9	89956	122	89834	1.47583e-29	-1.00074	-1.17441	-0.827064	0.0886104	-1.0406	0.018681	ptvp0001noppp
23601#Cholesteryl Esters to Total Lipids in Small VLDL percentage	Chapter XVIIIÂ Symptoms signs and abnormal clinical and laboratory findings not elsewhere classified	PCSK9	89956	222	89734	1.48759e-29	-0.749511	-0.879595	-0.619428	0.0663695	-0.704657	0.00116816	ptvolinkp0001noppp
23525#Phospholipids in IDL	Chapter XVIIIÂ Symptoms signs and abnormal clinical and laboratory findings not elsewhere classified	PCSK9	89956	122	89834	1.49773e-29	-0.98285	-1.15344	-0.812259	0.0870363	-0.987052	0.019212	ptvp0001noppp
23408#Triglycerides in VLDL	Chapter XVIIIÂ Symptoms signs and abnormal clinical and laboratory findings not elsewhere classified	ANGPTL3	89956	315	89641	1.5497e-29	-0.613929	-0.720515	-0.507343	0.054381	-0.566378	0.0180331	ptvolinkp0001noppp
23401#Total Cholesterol Minus HDL-C	Chapter XVIIIÂ Symptoms signs and abnormal clinical and laboratory findings not elsewhere classified	PCSK9	89956	122	89834	1.68512e-29	-1.00973	-1.18515	-0.834317	0.0894994	-0.972319	0.0204441	ptvp0001noppp
23405#LDL Cholesterol	Chapter XVIIIÂ Symptoms signs and abnormal clinical and laboratory findings not elsewhere classified	PCSK9	101137	142	100995	1.69323e-29	-0.941276	-1.10481	-0.777739	0.0834378	-0.984165	0.0142732	ptvp0001
23500#Free Cholesterol in Large VLDL	Chapter XVIIIÂ Symptoms signs and abnormal clinical and laboratory findings not elsewhere classified	LPL	89956	3170	86786	1.71242e-29	0.197217	0.162951	0.231483	0.0174828	0.245265	0.00859136	ptvolink2pcntvp0001noppp
23527#Cholesteryl Esters in IDL	Chapter XVIIIÂ Symptoms signs and abnormal clinical and laboratory findings not elsewhere classified	PCSK9	89956	222	89734	1.75277e-29	-0.728377	-0.854954	-0.601799	0.0645806	-0.818179	0.0227598	ptvolinkp0001noppp
23526#Cholesterol in IDL	Chapter XVIIIÂ Symptoms signs and abnormal clinical and laboratory findings not elsewhere classified	PCSK9	101137	142	100995	1.79768e-29	-0.914569	-1.07354	-0.755598	0.0811084	-0.946732	0.0152928	ptvp0001
23627#Free Cholesterol to Total Lipids in Small LDL percentage	Chapter XVIIIÂ Symptoms signs and abnormal clinical and laboratory findings not elsewhere classified	ANGPTL3	101137	360	100777	1.81191e-29	0.576165	0.476009	0.676321	0.0511002	0.601834	-0.0183092	ptvolinkp0001
23531#Total Lipids in Large LDL	Chapter XVIIIÂ Symptoms signs and abnormal clinical and laboratory findings not elsewhere classified	PCSK9	101137	142	100995	1.83752e-29	-0.935985	-1.09871	-0.773263	0.0830218	-0.924003	0.0141458	ptvp0001
23430#Concentration of HDL Particles	Chapter XVIIIÂ Symptoms signs and abnormal clinical and laboratory findings not elsewhere classified	APOA1	101137	209	100928	1.84552e-29	-0.731987	-0.859248	-0.604726	0.0649294	-0.749742	0.0159194	ptvolink2pcntvp0001
23430#Concentration of HDL Particles	Chapter XVIIIÂ Symptoms signs and abnormal clinical and laboratory findings not elsewhere classified	APOA1	101137	209	100928	1.84552e-29	-0.731987	-0.859248	-0.604726	0.0649294	-0.749742	0.0159194	ptvolinkp0001
30300#High light scatter reticulocyte count	Chapter XVIIIÂ Symptoms signs and abnormal clinical and laboratory findings not elsewhere classified	SLC4A1	400592	30	400562	1.93973e-29	2.034	1.68016	2.38785	0.180535	2.41946	-0.0118886	ptvp0001
23535#Free Cholesterol in Large LDL	Chapter XVIIIÂ Symptoms signs and abnormal clinical and laboratory findings not elsewhere classified	PCSK9	89956	222	89734	1.95782e-29	-0.740706	-0.869538	-0.611875	0.0657307	-0.723008	0.0169178	ptvolinkp0001noppp
23542#Free Cholesterol in Medium LDL	Chapter XVIIIÂ Symptoms signs and abnormal clinical and laboratory findings not elsewhere classified	PCSK9	89956	222	89734	2.08794e-29	-0.751754	-0.882573	-0.620935	0.0667446	-0.728216	0.0156858	ptvolinkp0001noppp
30720#Cystatin C	Chapter XVIIIÂ Symptoms signs and abnormal clinical and laboratory findings not elsewhere classified	SH2B3	400234	964	399270	2.08916e-29	0.326413	0.269596	0.38323	0.0289888	0.317404	0.0117466	ptvolink2pcntvp0001
23448#Saturated Fatty Acids	Chapter XVIIIÂ Symptoms signs and abnormal clinical and laboratory findings not elsewhere classified	ANGPTL3	89894	315	89579	2.20595e-29	-0.623322	-0.731838	-0.514806	0.0553656	-0.528297	0.0292921	ptvolinkp0001noppp
23495#Concentration of Large VLDL Particles	Chapter XVIIIÂ Symptoms signs and abnormal clinical and laboratory findings not elsewhere classified	LPL	89956	3170	86786	2.35038e-29	0.196451	0.162233	0.230669	0.0174582	0.241436	0.00876128	ptvolink2pcntvp0001noppp
23568#Cholesterol in Medium HDL	Chapter XVIIIÂ Symptoms signs and abnormal clinical and laboratory findings not elsewhere classified	LPL	89956	3170	86786	2.36196e-29	-0.187166	-0.219767	-0.154564	0.0166336	-0.166528	0.0209328	ptvolink2pcntvp0001noppp
23508#Triglycerides in Medium VLDL	Chapter XVIIIÂ Symptoms signs and abnormal clinical and laboratory findings not elsewhere classified	ANGPTL3	89956	315	89641	2.60417e-29	-0.615697	-0.723026	-0.508369	0.0547597	-0.596865	0.0196263	ptvolinkp0001noppp
23417#Cholesteryl Esters in LDL	Chapter XVIIIÂ Symptoms signs and abnormal clinical and laboratory findings not elsewhere classified	PCSK9	101137	142	100995	2.76826e-29	-0.938756	-1.10248	-0.775027	0.0835357	-0.983779	0.0157389	ptvp0001
23572#Concentration of Small HDL Particles	Chapter XVIIIÂ Symptoms signs and abnormal clinical and laboratory findings not elsewhere classified	APOA1	101137	209	100928	2.84832e-29	-0.774541	-0.909659	-0.639422	0.0689383	-0.840481	0.0147299	ptvolink2pcntvp0001
23572#Concentration of Small HDL Particles	Chapter XVIIIÂ Symptoms signs and abnormal clinical and laboratory findings not elsewhere classified	APOA1	101137	209	100928	2.84832e-29	-0.774541	-0.909659	-0.639422	0.0689383	-0.840481	0.0147299	ptvolinkp0001
23570#Free Cholesterol in Medium HDL	Chapter XVIIIÂ Symptoms signs and abnormal clinical and laboratory findings not elsewhere classified	ANGPTL4	101137	5322	95815	3.03086e-29	0.143998	0.118865	0.16913	0.0128229	0.148775	0.00560718	ptvolink2pcntvp0001
23589#Phospholipids to Total Lipids in Large VLDL percentage	Chapter XVIIIÂ Symptoms signs and abnormal clinical and laboratory findings not elsewhere classified	LPL	101127	3551	97576	3.35776e-29	0.186074	0.153571	0.218577	0.0165831	0.19834	-0.00230471	ptvolink2pcntvp0001
23496#Total Lipids in Large VLDL	Chapter XVIIIÂ Symptoms signs and abnormal clinical and laboratory findings not elsewhere classified	LPL	101137	3551	97586	3.44e-29	0.185168	0.152818	0.217519	0.0165055	0.220103	0.0114588	ptvolink2pcntvp0001
23541#Cholesteryl Esters in Medium LDL	Chapter XVIIIÂ Symptoms signs and abnormal clinical and laboratory findings not elsewhere classified	PCSK9	89956	222	89734	3.61916e-29	-0.749089	-0.880009	-0.618168	0.0667964	-0.747868	0.0233334	ptvolinkp0001noppp
30760#HDL cholesterol	Chapter XVIIIÂ Symptoms signs and abnormal clinical and laboratory findings not elsewhere classified	LCAT	327802	324	327478	3.77425e-29	-0.561863	-0.660118	-0.463608	0.0501309	-0.496079	0.0128486	ptvolink2pcntvp0001noppp
23482#Total Lipids in Chylomicrons and Extremely Large VLDL	Chapter XVIIIÂ Symptoms signs and abnormal clinical and laboratory findings not elsewhere classified	ANGPTL3	101137	360	100777	3.97799e-29	-0.570077	-0.669789	-0.470365	0.0508739	-0.514161	0.0183092	ptvolinkp0001
23492#Cholesteryl Esters in Very Large VLDL	Chapter XVIIIÂ Symptoms signs and abnormal clinical and laboratory findings not elsewhere classified	ANGPTL4	89956	4744	85212	4.07121e-29	-0.164076	-0.192779	-0.135373	0.0146443	-0.155425	0.0243531	ptvolink2pcntvp0001noppp
23493#Free Cholesterol in Very Large VLDL	Chapter XVIIIÂ Symptoms signs and abnormal clinical and laboratory findings not elsewhere classified	LPL	101137	3551	97586	4.09538e-29	0.185342	0.152916	0.217767	0.0165438	0.233964	0.00989763	ptvolink2pcntvp0001
23573#Total Lipids in Small HDL	Chapter XVIIIÂ Symptoms signs and abnormal clinical and laboratory findings not elsewhere classified	ANGPTL3	101137	360	100777	4.15045e-29	-0.586226	-0.688798	-0.483655	0.0523326	-0.623857	0.0196688	ptvolinkp0001
23511#Phospholipids in Small VLDL	Chapter XVIIIÂ Symptoms signs and abnormal clinical and laboratory findings not elsewhere classified	PCSK9	101137	142	100995	4.50266e-29	-0.93464	-1.09828	-0.771002	0.0834895	-0.943903	0.0170771	ptvp0001
23485#Cholesteryl Esters in Chylomicrons and Extremely Large VLDL	Chapter XVIIIÂ Symptoms signs and abnormal clinical and laboratory findings not elsewhere classified	ANGPTL3	101137	360	100777	4.93739e-29	-0.570949	-0.670984	-0.470913	0.051039	-0.624777	0.0148043	ptvolinkp0001
23509#Concentration of Small VLDL Particles	Chapter XVIIIÂ Symptoms signs and abnormal clinical and laboratory findings not elsewhere classified	PCSK9	89956	3617	86339	5.17256e-29	-0.186514	-0.219204	-0.153824	0.0166786	-0.158597	0.0225367	ptvolink2pcntvp0001noppp
23575#Cholesterol in Small HDL	Chapter XVIIIÂ Symptoms signs and abnormal clinical and laboratory findings not elsewhere classified	APOA1	101137	209	100928	5.23062e-29	-0.769509	-0.904397	-0.634622	0.0688205	-0.862948	0.0129244	ptvolinkp0001
23575#Cholesterol in Small HDL	Chapter XVIIIÂ Symptoms signs and abnormal clinical and laboratory findings not elsewhere classified	APOA1	101137	209	100928	5.23062e-29	-0.769509	-0.904397	-0.634622	0.0688205	-0.862948	0.0129244	ptvolink2pcntvp0001
23513#Cholesteryl Esters in Small VLDL	Chapter XVIIIÂ Symptoms signs and abnormal clinical and laboratory findings not elsewhere classified	PCSK9	89956	122	89834	5.27929e-29	-1.00596	-1.1823	-0.829616	0.0899702	-1.04713	0.0163868	ptvp0001noppp
23442#Total Fatty Acids	Chapter XVIIIÂ Symptoms signs and abnormal clinical and laboratory findings not elsewhere classified	ANGPTL3	101066	188	100878	5.28533e-29	-0.802893	-0.943644	-0.662142	0.0718121	-0.723355	0.0196931	ptvp0001
23613#Triglycerides to Total Lipids in IDL percentage	Chapter XVIIIÂ Symptoms signs and abnormal clinical and laboratory findings not elsewhere classified	LPL	89956	3170	86786	5.37292e-29	0.194906	0.160735	0.229077	0.0174343	0.179334	-0.0112889	ptvolink2pcntvp0001noppp
23550#Triglycerides in Small LDL	Chapter XVIIIÂ Symptoms signs and abnormal clinical and laboratory findings not elsewhere classified	LPL	101137	3551	97586	5.44929e-29	0.185603	0.153058	0.218148	0.0166047	0.22474	0.0096746	ptvolink2pcntvp0001
23508#Triglycerides in Medium VLDL	Chapter XVIIIÂ Symptoms signs and abnormal clinical and laboratory findings not elsewhere classified	LPL	101137	3551	97586	5.47595e-29	0.185321	0.152825	0.217818	0.0165801	0.224392	0.0117349	ptvolink2pcntvp0001
23490#Phospholipids in Very Large VLDL	Chapter XVIIIÂ Symptoms signs and abnormal clinical and laboratory findings not elsewhere classified	LPL	101137	3551	97586	6.50809e-29	0.184096	0.15177	0.216423	0.0164932	0.228401	0.0100994	ptvolink2pcntvp0001
23577#Free Cholesterol in Small HDL	Chapter XVIIIÂ Symptoms signs and abnormal clinical and laboratory findings not elsewhere classified	APOA1	101137	209	100928	6.55347e-29	-0.753323	-0.885611	-0.621036	0.067494	-0.890206	0.0192545	ptvolinkp0001
23577#Free Cholesterol in Small HDL	Chapter XVIIIÂ Symptoms signs and abnormal clinical and laboratory findings not elsewhere classified	APOA1	101137	209	100928	6.55347e-29	-0.753323	-0.885611	-0.621036	0.067494	-0.890206	0.0192545	ptvolink2pcntvp0001
23554#Cholesterol in Very Large HDL	Chapter XVIIIÂ Symptoms signs and abnormal clinical and laboratory findings not elsewhere classified	PCSK9	101137	4102	97035	6.65537e-29	-0.1622	-0.190687	-0.133713	0.0145341	-0.144718	0.00906926	ptvolink2pcntvp0001
23646#Cholesteryl Esters to Total Lipids in Small HDL percentage	Chapter XVIIIÂ Symptoms signs and abnormal clinical and laboratory findings not elsewhere classified	ANGPTL3	89956	315	89641	6.85278e-29	0.615066	0.507023	0.723109	0.0551243	0.60032	-0.0149317	ptvolinkp0001noppp
23449#Linoleic Acid	Chapter XVIIIÂ Symptoms signs and abnormal clinical and laboratory findings not elsewhere classified	ANGPTL3	89894	167	89727	7.31054e-29	-0.842389	-0.99044	-0.694338	0.0755368	-0.901339	0.00958568	ptvp0001noppp
23539#Phospholipids in Medium LDL	Chapter XVIIIÂ Symptoms signs and abnormal clinical and laboratory findings not elsewhere classified	PCSK9	101137	142	100995	7.65675e-29	-0.934826	-1.09919	-0.770462	0.0838598	-0.996304	0.0127863	ptvp0001
30660#Direct bilirubin	Chapter XVIIIÂ Symptoms signs and abnormal clinical and laboratory findings not elsewhere classified	SLC4A1	340606	28	340578	7.74991e-29	2.0226	1.66687	2.37833	0.181497	2.34582	0.0032423	ptvp0001
30790#Lipoprotein A	Chapter XVIIIÂ Symptoms signs and abnormal clinical and laboratory findings not elsewhere classified	PLG	318837	479	318358	7.82585e-29	0.511488	0.421523	0.601454	0.0459014	0.742519	-0.0294112	ptvolinkp0001
23412#Phospholipids in VLDL	Chapter XVIIIÂ Symptoms signs and abnormal clinical and laboratory findings not elsewhere classified	PCSK9	89956	3617	86339	8.62679e-29	-0.186013	-0.218748	-0.153277	0.0167018	-0.160447	0.0250011	ptvolink2pcntvp0001noppp
23547#Cholesterol in Small LDL	Chapter XVIIIÂ Symptoms signs and abnormal clinical and laboratory findings not elsewhere classified	PCSK9	89956	122	89834	9.25901e-29	-1.00292	-1.17952	-0.82632	0.0901016	-1.04624	0.0180649	ptvp0001noppp
23538#Total Lipids in Medium LDL	Chapter XVIIIÂ Symptoms signs and abnormal clinical and laboratory findings not elsewhere classified	PCSK9	101137	142	100995	9.51592e-29	-0.932658	-1.09693	-0.768389	0.083811	-0.999321	0.0163124	ptvp0001
23419#Total Free Cholesterol	Chapter XVIIIÂ Symptoms signs and abnormal clinical and laboratory findings not elsewhere classified	PCSK9	101137	142	100995	9.63064e-29	-0.910995	-1.07146	-0.750526	0.0818723	-0.976477	0.0193076	ptvp0001
23618#Triglycerides to Total Lipids in Large LDL percentage	Chapter XVIIIÂ Symptoms signs and abnormal clinical and laboratory findings not elsewhere classified	ANGPTL4	101137	5322	95815	9.88224e-29	-0.152622	-0.179511	-0.125732	0.0137191	-0.129131	0.0102587	ptvolink2pcntvp0001
23620#Cholesterol to Total Lipids in Medium LDL percentage	Chapter XVIIIÂ Symptoms signs and abnormal clinical and laboratory findings not elsewhere classified	PCSK9	101137	4102	97035	1.07892e-28	-0.176076	-0.20712	-0.145033	0.0158386	-0.159888	0.0202423	ptvolink2pcntvp0001
30050#Mean corpuscular haemoglobin	Chapter XVIIIÂ Symptoms signs and abnormal clinical and laboratory findings not elsewhere classified	GMPR	407310	1419	405891	1.08354e-28	0.285293	0.234981	0.335605	0.0256699	0.343894	0.0369278	ptvolink2pcntvp0001
51#Seated height	Chapter XXI Factors influencing health status and contact with health services	ACAN	374467	51	374416	1.10124e-28	-1.20607	-1.41879	-0.993353	0.108532	-0.943389	0.0397546	ptvp0001noppp
23484#Cholesterol in Chylomicrons and Extremely Large VLDL	Chapter XVIIIÂ Symptoms signs and abnormal clinical and laboratory findings not elsewhere classified	ANGPTL3	89956	315	89641	1.12195e-28	-0.605519	-0.712306	-0.498732	0.0544834	-0.654052	0.0132749	ptvolinkp0001noppp
23555#Cholesteryl Esters in Very Large HDL	Chapter XVIIIÂ Symptoms signs and abnormal clinical and laboratory findings not elsewhere classified	ANGPTL4	89956	4744	85212	1.13929e-28	0.149904	0.123464	0.176344	0.0134898	0.144127	-0.00161418	ptvolink2pcntvp0001noppp
30780#LDL direct	Chapter XVIIIÂ Symptoms signs and abnormal clinical and laboratory findings not elsewhere classified	ANGPTL3	399509	780	398729	1.22177e-28	-0.395494	-0.465308	-0.32568	0.0356197	-0.359403	0.0151943	ptvp0001
23598#Triglycerides to Total Lipids in Medium VLDL percentage	Chapter XVIIIÂ Symptoms signs and abnormal clinical and laboratory findings not elsewhere classified	PCSK9	101137	265	100872	1.32896e-28	0.647463	0.533119	0.761807	0.0583392	0.646809	0.00436467	ptvolinkp0001
23619#Phospholipids to Total Lipids in Medium LDL percentage	Chapter XVIIIÂ Symptoms signs and abnormal clinical and laboratory findings not elsewhere classified	ANGPTL3	101137	360	100777	1.39619e-28	0.578279	0.476112	0.680446	0.0521262	0.579959	-0.0253411	ptvolinkp0001
23540#Cholesterol in Medium LDL	Chapter XVIIIÂ Symptoms signs and abnormal clinical and laboratory findings not elsewhere classified	PCSK9	101137	142	100995	1.43897e-28	-0.929877	-1.0942	-0.765552	0.0838397	-1.00111	0.0165248	ptvp0001
23403#VLDL Cholesterol	Chapter XVIIIÂ Symptoms signs and abnormal clinical and laboratory findings not elsewhere classified	PCSK9	89956	122	89834	1.48181e-28	-0.997224	-1.17349	-0.820962	0.0899297	-0.980746	0.0204229	ptvp0001noppp
23487#Triglycerides in Chylomicrons and Extremely Large VLDL	Chapter XVIIIÂ Symptoms signs and abnormal clinical and laboratory findings not elsewhere classified	ANGPTL4	89956	4744	85212	1.49931e-28	-0.159641	-0.187861	-0.131422	0.0143978	-0.144009	0.0249905	ptvolink2pcntvp0001noppp
23437#Phosphatidylcholines	Chapter XVIIIÂ Symptoms signs and abnormal clinical and laboratory findings not elsewhere classified	ANGPTL3	101066	188	100878	1.56399e-28	-0.754587	-0.888025	-0.621149	0.068081	-0.69297	0.0212237	ptvp0001
23527#Cholesteryl Esters in IDL	Chapter XVIIIÂ Symptoms signs and abnormal clinical and laboratory findings not elsewhere classified	PCSK9	101137	142	100995	1.56723e-28	-0.898557	-1.05746	-0.739658	0.0810718	-0.926267	0.0155052	ptvp0001
23621#Cholesteryl Esters to Total Lipids in Medium LDL percentage	Chapter XVIIIÂ Symptoms signs and abnormal clinical and laboratory findings not elsewhere classified	ANGPTL4	89956	4744	85212	1.60129e-28	-0.163327	-0.192214	-0.134441	0.0147381	-0.142014	0.0306848	ptvolink2pcntvp0001noppp
23502#Concentration of Medium VLDL Particles	Chapter XVIIIÂ Symptoms signs and abnormal clinical and laboratory findings not elsewhere classified	PCSK9	101137	142	100995	1.64262e-28	-0.92457	-1.08813	-0.761008	0.0834505	-1.04901	0.0184367	ptvp0001
23481#Concentration of Chylomicrons and Extremely Large VLDL Particles	Chapter XVIIIÂ Symptoms signs and abnormal clinical and laboratory findings not elsewhere classified	ANGPTL3	101137	360	100777	1.76693e-28	-0.562626	-0.662217	-0.463035	0.0508119	-0.560541	0.0179693	ptvolinkp0001
23605#Cholesterol to Total Lipids in Very Small VLDL percentage	Chapter XVIIIÂ Symptoms signs and abnormal clinical and laboratory findings not elsewhere classified	LPL	101137	3551	97586	1.80835e-28	-0.179902	-0.211752	-0.148051	0.0162503	-0.173412	0.00689217	ptvolink2pcntvp0001
23483#Phospholipids in Chylomicrons and Extremely Large VLDL	Chapter XVIIIÂ Symptoms signs and abnormal clinical and laboratory findings not elsewhere classified	ANGPTL3	101137	360	100777	1.8813e-28	-0.561944	-0.661465	-0.462424	0.0507761	-0.570622	0.0173108	ptvolinkp0001
23412#Phospholipids in VLDL	Chapter XVIIIÂ Symptoms signs and abnormal clinical and laboratory findings not elsewhere classified	ANGPTL3	101137	360	100777	1.95301e-28	-0.575331	-0.677253	-0.473409	0.0520015	-0.505648	0.0204548	ptvolinkp0001
23600#Cholesterol to Total Lipids in Small VLDL percentage	Chapter XVIIIÂ Symptoms signs and abnormal clinical and laboratory findings not elsewhere classified	PCSK9	89956	222	89734	2.13882e-28	-0.724114	-0.852484	-0.595744	0.0654951	-0.663789	0.00237879	ptvolinkp0001noppp
23412#Phospholipids in VLDL	Chapter XVIIIÂ Symptoms signs and abnormal clinical and laboratory findings not elsewhere classified	ANGPTL4	89956	4744	85212	2.14298e-28	-0.162298	-0.191071	-0.133526	0.0146799	-0.144943	0.0264353	ptvolink2pcntvp0001noppp
30070#Red blood cell (erythrocyte) distribution width	Chapter XVIIIÂ Symptoms signs and abnormal clinical and laboratory findings not elsewhere classified	TFRC	407311	70	407241	2.39831e-28	1.29511	1.06524	1.52498	0.117282	1.51545	-0.0169308	ptvp0001
23533#Cholesterol in Large LDL	Chapter XVIIIÂ Symptoms signs and abnormal clinical and laboratory findings not elsewhere classified	PCSK9	101137	142	100995	2.50122e-28	-0.915716	-1.07827	-0.753167	0.082934	-0.903556	0.0127014	ptvp0001
23510#Total Lipids in Small VLDL	Chapter XVIIIÂ Symptoms signs and abnormal clinical and laboratory findings not elsewhere classified	LPL	101137	3551	97586	2.60904e-28	0.185945	0.152926	0.218963	0.0168463	0.185348	0.0103118	ptvolink2pcntvp0001
23498#Cholesterol in Large VLDL	Chapter XVIIIÂ Symptoms signs and abnormal clinical and laboratory findings not elsewhere classified	LPL	89956	3170	86786	2.63486e-28	0.194797	0.160205	0.229389	0.017649	0.237884	0.00907988	ptvolink2pcntvp0001noppp
30250#Reticulocyte count	Chapter XVIIIÂ Symptoms signs and abnormal clinical and laboratory findings not elsewhere classified	PKLR	358445	5600	352845	2.85423e-28	0.146206	0.120219	0.172192	0.0132586	0.138524	-0.00835343	ptvolink2pcntvp0001noppp
23488#Concentration of Very Large VLDL Particles	Chapter XVIIIÂ Symptoms signs and abnormal clinical and laboratory findings not elsewhere classified	LPL	89956	3170	86786	2.87557e-28	0.1919	0.157798	0.226002	0.017399	0.232425	0.0084002	ptvolink2pcntvp0001noppp
23548#Cholesteryl Esters in Small LDL	Chapter XVIIIÂ Symptoms signs and abnormal clinical and laboratory findings not elsewhere classified	PCSK9	89956	122	89834	2.8911e-28	-0.993011	-1.16948	-0.816539	0.0900374	-1.02526	0.0185641	ptvp0001noppp
23646#Cholesteryl Esters to Total Lipids in Small HDL percentage	Chapter XVIIIÂ Symptoms signs and abnormal clinical and laboratory findings not elsewhere classified	ANGPTL4	89956	4744	85212	2.91644e-28	0.160669	0.132113	0.189224	0.014569	0.141134	-0.0209752	ptvolink2pcntvp0001noppp
51#Seated height	Chapter XXI Factors influencing health status and contact with health services	SERPINA1	374467	19438	355029	3.01647e-28	0.0629272	0.0517375	0.0741169	0.00570913	0.0867258	0.0369005	ptvolink2pcntvp0001noppp
23491#Cholesterol in Very Large VLDL	Chapter XVIIIÂ Symptoms signs and abnormal clinical and laboratory findings not elsewhere classified	LPL	101137	3551	97586	3.07822e-28	0.183767	0.151091	0.216443	0.0166715	0.221605	0.0100782	ptvolink2pcntvp0001
23550#Triglycerides in Small LDL	Chapter XVIIIÂ Symptoms signs and abnormal clinical and laboratory findings not elsewhere classified	LPL	89956	3170	86786	3.46287e-28	0.193681	0.15921	0.228152	0.0175872	0.238419	0.00577709	ptvolink2pcntvp0001noppp
23549#Free Cholesterol in Small LDL	Chapter XVIIIÂ Symptoms signs and abnormal clinical and laboratory findings not elsewhere classified	PCSK9	101137	142	100995	3.51968e-28	-0.922746	-1.087	-0.758491	0.0838042	-0.944937	0.00709395	ptvp0001
20153#Forced expiratory volume in 1-second (FEV1) predicted	Chapter X Diseases of the respiratory system	ACAN	219402	7255	212147	3.65326e-28	-0.055729	-0.0656537	-0.0458043	0.0050637	-0.00258917	0.00925365	ptvolink2pcntvp0001noppp
23534#Cholesteryl Esters in Large LDL	Chapter XVIIIÂ Symptoms signs and abnormal clinical and laboratory findings not elsewhere classified	PCSK9	101137	142	100995	3.92006e-28	-0.914051	-1.0769	-0.7512	0.0830879	-0.876776	0.0137634	ptvp0001
23625#Cholesterol to Total Lipids in Small LDL percentage	Chapter XVIIIÂ Symptoms signs and abnormal clinical and laboratory findings not elsewhere classified	PCSK9	89956	3617	86339	4.37955e-28	-0.185379	-0.218436	-0.152322	0.0168658	-0.201839	0.0132324	ptvolink2pcntvp0001noppp
23489#Total Lipids in Very Large VLDL	Chapter XVIIIÂ Symptoms signs and abnormal clinical and laboratory findings not elsewhere classified	LPL	101137	3551	97586	4.63911e-28	0.18074	0.148494	0.212986	0.0164521	0.217123	0.0110552	ptvolink2pcntvp0001
23408#Triglycerides in VLDL	Chapter XVIIIÂ Symptoms signs and abnormal clinical and laboratory findings not elsewhere classified	LPL	101137	3551	97586	5.61687e-28	0.180462	0.148215	0.21271	0.0164528	0.210495	0.0121279	ptvolink2pcntvp0001
23421#Free Cholesterol in LDL	Chapter XVIIIÂ Symptoms signs and abnormal clinical and laboratory findings not elsewhere classified	PCSK9	101137	142	100995	6.28437e-28	-0.910231	-1.07303	-0.747429	0.0830629	-0.980882	0.0095153	ptvp0001
23504#Phospholipids in Medium VLDL	Chapter XVIIIÂ Symptoms signs and abnormal clinical and laboratory findings not elsewhere classified	PCSK9	89956	122	89834	6.35553e-28	-0.985246	-1.16148	-0.809016	0.0899134	-1.03244	0.0194669	ptvp0001noppp
23594#Phospholipids to Total Lipids in Medium VLDL percentage	Chapter XVIIIÂ Symptoms signs and abnormal clinical and laboratory findings not elsewhere classified	PCSK9	101137	142	100995	6.51733e-28	-0.884445	-1.04268	-0.726207	0.0807341	-0.888458	0.0014655	ptvp0001
23641#Cholesteryl Esters to Total Lipids in Medium HDL percentage	Chapter XVIIIÂ Symptoms signs and abnormal clinical and laboratory findings not elsewhere classified	LPL	89956	3170	86786	6.60381e-28	-0.192097	-0.226468	-0.157726	0.0175363	-0.215699	-0.00228322	ptvolink2pcntvp0001noppp
23589#Phospholipids to Total Lipids in Large VLDL percentage	Chapter XVIIIÂ Symptoms signs and abnormal clinical and laboratory findings not elsewhere classified	LPL	89946	3170	86776	7.31324e-28	0.191974	0.157596	0.226352	0.0175399	0.198362	-0.00643623	ptvolink2pcntvp0001noppp
23626#Cholesteryl Esters to Total Lipids in Small LDL percentage	Chapter XVIIIÂ Symptoms signs and abnormal clinical and laboratory findings not elsewhere classified	ANGPTL3	101137	188	100949	7.34763e-28	-0.794916	-0.937277	-0.652554	0.0726338	-0.836353	0.0148255	ptvp0001
23578#Triglycerides in Small HDL	Chapter XVIIIÂ Symptoms signs and abnormal clinical and laboratory findings not elsewhere classified	LPL	101137	3551	97586	8.37816e-28	0.181196	0.148711	0.213682	0.0165745	0.194994	0.00988701	ptvolink2pcntvp0001
23631#Cholesteryl Esters to Total Lipids in Very Large HDL percentage	Chapter XVIIIÂ Symptoms signs and abnormal clinical and laboratory findings not elsewhere classified	ANGPTL4	101112	5320	95792	8.38116e-28	0.15283	0.125429	0.18023	0.0139798	0.132118	-0.0154663	ptvolink2pcntvp0001
23433#Average Diameter for HDL Particles	Chapter XVIIIÂ Symptoms signs and abnormal clinical and laboratory findings not elsewhere classified	ANGPTL4	101137	5322	95815	8.42173e-28	0.137674	0.11299	0.162357	0.0125939	0.117243	-0.000297349	ptvolink2pcntvp0001
23424#Total Lipids in VLDL	Chapter XVIIIÂ Symptoms signs and abnormal clinical and laboratory findings not elsewhere classified	ANGPTL3	89956	315	89641	8.45692e-28	-0.603451	-0.711646	-0.495257	0.0552015	-0.552915	0.0192014	ptvolinkp0001noppp
23641#Cholesteryl Esters to Total Lipids in Medium HDL percentage	Chapter XVIIIÂ Symptoms signs and abnormal clinical and laboratory findings not elsewhere classified	LPL	101137	3551	97586	8.70257e-28	-0.180997	-0.213457	-0.148537	0.0165615	-0.214862	-0.00648862	ptvolink2pcntvp0001
23541#Cholesteryl Esters in Medium LDL	Chapter XVIIIÂ Symptoms signs and abnormal clinical and laboratory findings not elsewhere classified	PCSK9	101137	142	100995	8.82873e-28	-0.915308	-1.07948	-0.751136	0.0837621	-1.01479	0.0182667	ptvp0001
23620#Cholesterol to Total Lipids in Medium LDL percentage	Chapter XVIIIÂ Symptoms signs and abnormal clinical and laboratory findings not elsewhere classified	PCSK9	89956	3617	86339	9.44046e-28	-0.18359	-0.216537	-0.150644	0.0168095	-0.165957	0.0268283	ptvolink2pcntvp0001noppp
23496#Total Lipids in Large VLDL	Chapter XVIIIÂ Symptoms signs and abnormal clinical and laboratory findings not elsewhere classified	LPL	89956	3170	86786	9.85051e-28	0.19071	0.156473	0.224946	0.0174676	0.229056	0.0100144	ptvolink2pcntvp0001noppp
23407#Total Triglycerides	Chapter XVIIIÂ Symptoms signs and abnormal clinical and laboratory findings not elsewhere classified	LPL	101137	3551	97586	9.86696e-28	0.180377	0.147994	0.21276	0.016522	0.209301	0.0123721	ptvolink2pcntvp0001
23503#Total Lipids in Medium VLDL	Chapter XVIIIÂ Symptoms signs and abnormal clinical and laboratory findings not elsewhere classified	ANGPTL3	101137	360	100777	1.22772e-27	-0.569442	-0.67186	-0.467024	0.0522545	-0.531331	0.0196688	ptvolinkp0001
23426#Total Lipids in HDL	Chapter XVIIIÂ Symptoms signs and abnormal clinical and laboratory findings not elsewhere classified	ANGPTL4	89956	4744	85212	1.25286e-27	0.146039	0.11977	0.172309	0.013403	0.158823	0.00782672	ptvolink2pcntvp0001noppp
23508#Triglycerides in Medium VLDL	Chapter XVIIIÂ Symptoms signs and abnormal clinical and laboratory findings not elsewhere classified	LPL	89956	3170	86786	1.26705e-27	0.191141	0.156755	0.225527	0.0175439	0.234292	0.0103224	ptvolink2pcntvp0001noppp
23413#Phospholipids in LDL	Chapter XVIIIÂ Symptoms signs and abnormal clinical and laboratory findings not elsewhere classified	PCSK9	89956	122	89834	1.3087e-27	-0.978474	-1.15455	-0.802401	0.0898337	-1.00237	0.019212	ptvp0001noppp
23499#Cholesteryl Esters in Large VLDL	Chapter XVIIIÂ Symptoms signs and abnormal clinical and laboratory findings not elsewhere classified	LPL	101137	3551	97586	1.37095e-27	0.183271	0.150278	0.216264	0.0168333	0.195427	0.0113314	ptvolink2pcntvp0001
23493#Free Cholesterol in Very Large VLDL	Chapter XVIIIÂ Symptoms signs and abnormal clinical and laboratory findings not elsewhere classified	LPL	89956	3170	86786	1.38341e-27	0.190632	0.156312	0.224951	0.01751	0.250291	0.00747627	ptvolink2pcntvp0001noppp
30300#High light scatter reticulocyte count	Chapter XVIIIÂ Symptoms signs and abnormal clinical and laboratory findings not elsewhere classified	SLC4A1	358445	27	358418	1.41184e-27	2.06908	1.69643	2.44173	0.190131	2.79329	-0.0122141	ptvp0001noppp
23537#Concentration of Medium LDL Particles	Chapter XVIIIÂ Symptoms signs and abnormal clinical and laboratory findings not elsewhere classified	PCSK9	89956	122	89834	1.56707e-27	-0.979989	-1.1566	-0.803377	0.0901088	-1.00261	0.0226748	ptvp0001noppp
30640#Apolipoprotein B	Chapter XVIIIÂ Symptoms signs and abnormal clinical and laboratory findings not elsewhere classified	APOE	398311	2087	396224	1.59507e-27	0.23787	0.194984	0.280756	0.0218807	0.245013	0.00919764	ptvolink2pcntvp0001
23613#Triglycerides to Total Lipids in IDL percentage	Chapter XVIIIÂ Symptoms signs and abnormal clinical and laboratory findings not elsewhere classified	LPL	101137	3551	97586	1.8597e-27	0.17918	0.146841	0.21152	0.0164998	0.174965	-0.00283544	ptvolink2pcntvp0001
23490#Phospholipids in Very Large VLDL	Chapter XVIIIÂ Symptoms signs and abnormal clinical and laboratory findings not elsewhere classified	LPL	89956	3170	86786	1.94748e-27	0.189468	0.15526	0.223677	0.0174533	0.245024	0.00774176	ptvolink2pcntvp0001noppp
23434#Phosphoglycerides	Chapter XVIIIÂ Symptoms signs and abnormal clinical and laboratory findings not elsewhere classified	ANGPTL3	101066	188	100878	1.9537e-27	-0.745673	-0.880312	-0.611035	0.0686936	-0.706874	0.0205647	ptvp0001
30630#Apolipoprotein A	Chapter XVIIIÂ Symptoms signs and abnormal clinical and laboratory findings not elsewhere classified	LCAT	364312	220	364092	1.95519e-27	-0.669252	-0.790117	-0.548387	0.0616669	-0.633067	0.014248	ptvolinkp0001
23423#Total Lipids in Lipoprotein Particles	Chapter XVIIIÂ Symptoms signs and abnormal clinical and laboratory findings not elsewhere classified	ANGPTL3	89956	315	89641	2.13089e-27	-0.597817	-0.705834	-0.4898	0.055111	-0.566528	0.0279544	ptvolinkp0001noppp
30870#Triglycerides	Chapter XVIIIÂ Symptoms signs and abnormal clinical and laboratory findings not elsewhere classified	ANGPTL4	357885	830	357055	2.19363e-27	-0.363554	-0.429275	-0.297833	0.0335314	-0.36176	0.0117846	ptvolinkp0001noppp
23524#Total Lipids in IDL	Chapter XVIIIÂ Symptoms signs and abnormal clinical and laboratory findings not elsewhere classified	PCSK9	89956	122	89834	2.39737e-27	-0.9444	-1.11521	-0.77359	0.0871481	-0.955352	0.0210815	ptvp0001noppp
23449#Linoleic Acid	Chapter XVIIIÂ Symptoms signs and abnormal clinical and laboratory findings not elsewhere classified	PCSK9	89894	3616	86278	2.43216e-27	-0.179381	-0.211828	-0.146933	0.0165551	-0.194016	0.0156967	ptvolink2pcntvp0001noppp
23535#Free Cholesterol in Large LDL	Chapter XVIIIÂ Symptoms signs and abnormal clinical and laboratory findings not elsewhere classified	PCSK9	101137	142	100995	2.47053e-27	-0.893632	-1.05531	-0.731958	0.0824873	-0.93045	0.011172	ptvp0001
23597#Free Cholesterol to Total Lipids in Medium VLDL percentage	Chapter XVIIIÂ Symptoms signs and abnormal clinical and laboratory findings not elsewhere classified	ANGPTL4	101137	5322	95815	2.49889e-27	0.145753	0.119381	0.172125	0.0134551	0.125363	-0.00913298	ptvolink2pcntvp0001
30760#HDL cholesterol	Chapter XVIIIÂ Symptoms signs and abnormal clinical and laboratory findings not elsewhere classified	LCAT	366365	58	366307	2.50684e-27	-1.2845	-1.51697	-1.05204	0.118606	-1.44045	0.0111892	ptvp0001
102#Pulse rate automated reading	Chapter XVIIIÂ Symptoms signs and abnormal clinical and laboratory findings not elsewhere classified	TTN	353611	4166	349445	2.61165e-27	0.167914	0.137515	0.198314	0.01551	0.167524	-0.0102937	ptvp0001noppp
23501#Triglycerides in Large VLDL	Chapter XVIIIÂ Symptoms signs and abnormal clinical and laboratory findings not elsewhere classified	ANGPTL3	101137	360	100777	2.93093e-27	-0.549391	-0.648929	-0.449852	0.0507853	-0.533606	0.0197537	ptvolinkp0001
30050#Mean corpuscular haemoglobin	Chapter XVIIIÂ Symptoms signs and abnormal clinical and laboratory findings not elsewhere classified	GMPR	364455	1285	363170	3.16997e-27	0.291176	0.238375	0.343977	0.0269397	0.343894	0.036209	ptvolink2pcntvp0001noppp
23578#Triglycerides in Small HDL	Chapter XVIIIÂ Symptoms signs and abnormal clinical and laboratory findings not elsewhere classified	LPL	89956	3170	86786	3.4982e-27	0.189578	0.15518	0.223977	0.0175502	0.210126	0.0063718	ptvolink2pcntvp0001noppp
23571#Triglycerides in Medium HDL	Chapter XVIIIÂ Symptoms signs and abnormal clinical and laboratory findings not elsewhere classified	ANGPTL3	89956	167	89789	3.629e-27	-0.821754	-0.970904	-0.672603	0.0760977	-0.745978	0.0183092	ptvp0001noppp
23511#Phospholipids in Small VLDL	Chapter XVIIIÂ Symptoms signs and abnormal clinical and laboratory findings not elsewhere classified	PCSK9	89956	122	89834	3.65084e-27	-0.970546	-1.14671	-0.79438	0.089881	-1.0195	0.0185323	ptvp0001noppp
23542#Free Cholesterol in Medium LDL	Chapter XVIIIÂ Symptoms signs and abnormal clinical and laboratory findings not elsewhere classified	PCSK9	101137	142	100995	3.75248e-27	-0.903968	-1.06809	-0.739843	0.0837379	-0.933977	0.00987639	ptvp0001
23562#Cholesteryl Esters in Large HDL	Chapter XVIIIÂ Symptoms signs and abnormal clinical and laboratory findings not elsewhere classified	LPL	101137	3551	97586	3.83097e-27	-0.16511	-0.195093	-0.135127	0.0152975	-0.150622	0.010949	ptvolink2pcntvp0001
23410#Triglycerides in HDL	Chapter XVIIIÂ Symptoms signs and abnormal clinical and laboratory findings not elsewhere classified	ANGPTL3	101137	188	100949	4.09349e-27	-0.770843	-0.910901	-0.630784	0.071459	-0.760969	0.0203698	ptvp0001
23599#Phospholipids to Total Lipids in Small VLDL percentage	Chapter XVIIIÂ Symptoms signs and abnormal clinical and laboratory findings not elsewhere classified	PCSK9	101137	265	100872	4.17298e-27	-0.636112	-0.75171	-0.520514	0.0589788	-0.618014	-0.00351509	ptvolinkp0001
23570#Free Cholesterol in Medium HDL	Chapter XVIIIÂ Symptoms signs and abnormal clinical and laboratory findings not elsewhere classified	ANGPTL4	89956	4744	85212	5.09356e-27	0.145974	0.119403	0.172546	0.013557	0.16134	0.00874004	ptvolink2pcntvp0001noppp
23557#Triglycerides in Very Large HDL	Chapter XVIIIÂ Symptoms signs and abnormal clinical and laboratory findings not elsewhere classified	ANGPTL3	89956	315	89641	5.11493e-27	-0.592693	-0.700584	-0.484802	0.0550469	-0.607661	0.0209859	ptvolinkp0001noppp
23566#Total Lipids in Medium HDL	Chapter XVIIIÂ Symptoms signs and abnormal clinical and laboratory findings not elsewhere classified	APOA1	101137	209	100928	5.38518e-27	-0.690586	-0.816357	-0.564815	0.0641694	-0.765477	0.0159407	ptvolink2pcntvp0001
23566#Total Lipids in Medium HDL	Chapter XVIIIÂ Symptoms signs and abnormal clinical and laboratory findings not elsewhere classified	APOA1	101137	209	100928	5.38518e-27	-0.690586	-0.816357	-0.564815	0.0641694	-0.765477	0.0159407	ptvolinkp0001
23584#Phospholipids to Total Lipids in Very Large VLDL percentage	Chapter XVIIIÂ Symptoms signs and abnormal clinical and laboratory findings not elsewhere classified	PCSK9	100324	255	100069	5.45801e-27	-0.668009	-0.789682	-0.546336	0.0620785	-0.632004	0.00426266	ptvolinkp0001
23493#Free Cholesterol in Very Large VLDL	Chapter XVIIIÂ Symptoms signs and abnormal clinical and laboratory findings not elsewhere classified	ANGPTL3	101137	360	100777	5.48314e-27	-0.5502	-0.65042	-0.449981	0.0511326	-0.524859	0.0189677	ptvolinkp0001
23603#Triglycerides to Total Lipids in Small VLDL percentage	Chapter XVIIIÂ Symptoms signs and abnormal clinical and laboratory findings not elsewhere classified	PCSK9	89956	222	89734	5.62239e-27	0.70072	0.57306	0.828379	0.0651327	0.683939	-0.00230445	ptvolinkp0001noppp
23575#Cholesterol in Small HDL	Chapter XVIIIÂ Symptoms signs and abnormal clinical and laboratory findings not elsewhere classified	APOA1	89956	187	89769	5.64415e-27	-0.781019	-0.923313	-0.638726	0.072599	-0.862948	0.0183092	ptvolinkp0001noppp
23575#Cholesterol in Small HDL	Chapter XVIIIÂ Symptoms signs and abnormal clinical and laboratory findings not elsewhere classified	APOA1	89956	187	89769	5.64415e-27	-0.781019	-0.923313	-0.638726	0.072599	-0.862948	0.0183092	ptvolink2pcntvp0001noppp
30750#Glycated haemoglobin (HbA1c)	Chapter XVIIIÂ Symptoms signs and abnormal clinical and laboratory findings not elsewhere classified	SLC4A1	400339	21	400318	5.72632e-27	-2.21182	-2.61494	-1.8087	0.205675	-2.28559	-0.0240709	ptvp0001
23604#Phospholipids to Total Lipids in Very Small VLDL percentage	Chapter XVIIIÂ Symptoms signs and abnormal clinical and laboratory findings not elsewhere classified	LPL	89956	3170	86786	5.77319e-27	0.188577	0.154214	0.22294	0.0175324	0.220506	-0.0207309	ptvolink2pcntvp0001noppp
23627#Free Cholesterol to Total Lipids in Small LDL percentage	Chapter XVIIIÂ Symptoms signs and abnormal clinical and laboratory findings not elsewhere classified	ANGPTL3	89956	315	89641	6.03915e-27	0.587237	0.480187	0.694288	0.0546179	0.613214	-0.0125739	ptvolinkp0001noppp
23572#Concentration of Small HDL Particles	Chapter XVIIIÂ Symptoms signs and abnormal clinical and laboratory findings not elsewhere classified	APOA1	89956	187	89769	6.16912e-27	-0.781809	-0.924355	-0.639263	0.0727279	-0.840481	0.0193289	ptvolinkp0001noppp
23572#Concentration of Small HDL Particles	Chapter XVIIIÂ Symptoms signs and abnormal clinical and laboratory findings not elsewhere classified	APOA1	89956	187	89769	6.16912e-27	-0.781809	-0.924355	-0.639263	0.0727279	-0.840481	0.0193289	ptvolink2pcntvp0001noppp
23551#Concentration of Very Large HDL Particles	Chapter XVIIIÂ Symptoms signs and abnormal clinical and laboratory findings not elsewhere classified	PCSK9	89956	3617	86339	6.32504e-27	-0.165256	-0.195393	-0.135119	0.0153763	-0.154039	0.0144432	ptvolink2pcntvp0001noppp
30720#Cystatin C	Chapter XVIIIÂ Symptoms signs and abnormal clinical and laboratory findings not elsewhere classified	SH2B3	358133	858	357275	6.42072e-27	0.328494	0.268566	0.388423	0.0305762	0.309737	0.00779805	ptvolink2pcntvp0001noppp
23430#Concentration of HDL Particles	Chapter XVIIIÂ Symptoms signs and abnormal clinical and laboratory findings not elsewhere classified	APOA1	89956	187	89769	6.71809e-27	-0.735748	-0.869995	-0.601502	0.0684933	-0.744772	0.0216869	ptvolink2pcntvp0001noppp
23430#Concentration of HDL Particles	Chapter XVIIIÂ Symptoms signs and abnormal clinical and laboratory findings not elsewhere classified	APOA1	89956	187	89769	6.71809e-27	-0.735748	-0.869995	-0.601502	0.0684933	-0.744772	0.0216869	ptvolinkp0001noppp
23407#Total Triglycerides	Chapter XVIIIÂ Symptoms signs and abnormal clinical and laboratory findings not elsewhere classified	LPL	89956	3170	86786	6.82785e-27	0.187982	0.153678	0.222286	0.0175023	0.219723	0.00975956	ptvolink2pcntvp0001noppp
30100#Mean platelet (thrombocyte) volume	Chapter XVIIIÂ Symptoms signs and abnormal clinical and laboratory findings not elsewhere classified	PEAR1	407305	1682	405623	6.84786e-27	-0.261277	-0.308969	-0.213584	0.0243333	-0.264839	-0.00678996	ptvolink2pcntvp0001
23604#Phospholipids to Total Lipids in Very Small VLDL percentage	Chapter XVIIIÂ Symptoms signs and abnormal clinical and laboratory findings not elsewhere classified	LPL	101137	3551	97586	6.85772e-27	0.17842	0.145858	0.210981	0.0166132	0.202272	-0.0136785	ptvolink2pcntvp0001
23408#Triglycerides in VLDL	Chapter XVIIIÂ Symptoms signs and abnormal clinical and laboratory findings not elsewhere classified	LPL	89956	3170	86786	7.03522e-27	0.187082	0.152933	0.221231	0.017423	0.217732	0.00984452	ptvolink2pcntvp0001noppp
23496#Total Lipids in Large VLDL	Chapter XVIIIÂ Symptoms signs and abnormal clinical and laboratory findings not elsewhere classified	ANGPTL3	101137	360	100777	7.03546e-27	-0.547756	-0.647744	-0.447768	0.0510146	-0.550017	0.0203273	ptvolinkp0001
23428#Concentration of VLDL Particles	Chapter XVIIIÂ Symptoms signs and abnormal clinical and laboratory findings not elsewhere classified	PCSK9	89956	222	89734	7.527e-27	-0.712925	-0.843135	-0.582716	0.0664337	-0.733651	0.0192651	ptvolinkp0001noppp
23420#Free Cholesterol in VLDL	Chapter XVIIIÂ Symptoms signs and abnormal clinical and laboratory findings not elsewhere classified	ANGPTL4	101137	5322	95815	8.08389e-27	-0.149334	-0.176626	-0.122042	0.0139247	-0.141992	0.0267008	ptvolink2pcntvp0001
23557#Triglycerides in Very Large HDL	Chapter XVIIIÂ Symptoms signs and abnormal clinical and laboratory findings not elsewhere classified	ANGPTL4	101137	5322	95815	8.08484e-27	-0.147186	-0.174085	-0.120286	0.0137244	-0.130234	0.0288681	ptvolink2pcntvp0001
20015#Sitting height	Chapter XXI Factors influencing health status and contact with health services	ACAN	418382	107	418275	8.56083e-27	-0.775873	-0.917771	-0.633975	0.0723981	-0.948114	0.0407482	ptvolinkp0001
23404#Clinical LDL Cholesterol	Chapter XVIIIÂ Symptoms signs and abnormal clinical and laboratory findings not elsewhere classified	PCSK9	89956	122	89834	9.22824e-27	-0.959447	-1.13499	-0.783904	0.0895632	-0.936667	0.0182773	ptvp0001noppp
23585#Cholesterol to Total Lipids in Very Large VLDL percentage	Chapter XVIIIÂ Symptoms signs and abnormal clinical and laboratory findings not elsewhere classified	ANGPTL4	100324	5262	95062	1.05779e-26	0.144793	0.118269	0.171317	0.0135327	0.108288	-0.0231896	ptvolink2pcntvp0001
30750#Glycated haemoglobin (HbA1c)	Chapter XVIIIÂ Symptoms signs and abnormal clinical and laboratory findings not elsewhere classified	SLC4A1	358256	19	358237	1.08787e-26	-2.31032	-2.73373	-1.88692	0.216025	-2.40656	-0.0276701	ptvp0001noppp
30260#Mean reticulocyte volume	Chapter XVIIIÂ Symptoms signs and abnormal clinical and laboratory findings not elsewhere classified	SLC4A1	400592	30	400562	1.09604e-26	-1.92764	-2.28093	-1.57434	0.180256	-2.15375	-0.00841748	ptvp0001
23619#Phospholipids to Total Lipids in Medium LDL percentage	Chapter XVIIIÂ Symptoms signs and abnormal clinical and laboratory findings not elsewhere classified	ANGPTL4	101137	5322	95815	1.10943e-26	0.148708	0.121455	0.17596	0.0139043	0.136427	-0.0318642	ptvolink2pcntvp0001
23510#Total Lipids in Small VLDL	Chapter XVIIIÂ Symptoms signs and abnormal clinical and laboratory findings not elsewhere classified	LPL	89956	3170	86786	1.12369e-26	0.190511	0.155595	0.225426	0.0178143	0.196044	0.00894182	ptvolink2pcntvp0001noppp
23420#Free Cholesterol in VLDL	Chapter XVIIIÂ Symptoms signs and abnormal clinical and laboratory findings not elsewhere classified	ANGPTL3	101137	360	100777	1.12696e-26	-0.558259	-0.66058	-0.455938	0.052205	-0.497493	0.0207097	ptvolinkp0001
23431#Average Diameter for VLDL Particles	Chapter XVIIIÂ Symptoms signs and abnormal clinical and laboratory findings not elsewhere classified	LPL	101137	3551	97586	1.12862e-26	0.17107	0.139715	0.202426	0.0159977	0.183382	0.00718953	ptvolink2pcntvp0001
23489#Total Lipids in Very Large VLDL	Chapter XVIIIÂ Symptoms signs and abnormal clinical and laboratory findings not elsewhere classified	LPL	89956	3170	86786	1.21241e-26	0.186133	0.151997	0.220269	0.0174164	0.226723	0.0091436	ptvolink2pcntvp0001noppp
23565#Concentration of Medium HDL Particles	Chapter XVIIIÂ Symptoms signs and abnormal clinical and laboratory findings not elsewhere classified	APOA1	101137	209	100928	1.2397e-26	-0.681341	-0.806324	-0.556357	0.0637676	-0.755465	0.0154627	ptvolink2pcntvp0001
23565#Concentration of Medium HDL Particles	Chapter XVIIIÂ Symptoms signs and abnormal clinical and laboratory findings not elsewhere classified	APOA1	101137	209	100928	1.2397e-26	-0.681341	-0.806324	-0.556357	0.0637676	-0.755465	0.0154627	ptvolinkp0001
23454#Monounsaturated Fatty Acids to Total Fatty Acids percentage	Chapter XVIIIÂ Symptoms signs and abnormal clinical and laboratory findings not elsewhere classified	LPL	89894	3166	86728	1.26881e-26	0.186283	0.152106	0.220461	0.0174374	0.198924	0.0112223	ptvolink2pcntvp0001noppp
23494#Triglycerides in Very Large VLDL	Chapter XVIIIÂ Symptoms signs and abnormal clinical and laboratory findings not elsewhere classified	LPL	101137	3551	97586	1.27469e-26	0.174823	0.142746	0.2069	0.0163659	0.201774	0.0115862	ptvolink2pcntvp0001
23562#Cholesteryl Esters in Large HDL	Chapter XVIIIÂ Symptoms signs and abnormal clinical and laboratory findings not elsewhere classified	LPL	89956	3170	86786	1.29578e-26	-0.172493	-0.204146	-0.14084	0.0161495	-0.157242	0.0141564	ptvolink2pcntvp0001noppp
23487#Triglycerides in Chylomicrons and Extremely Large VLDL	Chapter XVIIIÂ Symptoms signs and abnormal clinical and laboratory findings not elsewhere classified	ANGPTL3	101137	360	100777	1.39775e-26	-0.543805	-0.643663	-0.443946	0.0509486	-0.509391	0.0194138	ptvolinkp0001
23454#Monounsaturated Fatty Acids to Total Fatty Acids percentage	Chapter XVIIIÂ Symptoms signs and abnormal clinical and laboratory findings not elsewhere classified	LPL	101066	3547	97519	1.4373e-26	0.17582	0.143526	0.208113	0.0164764	0.185803	0.0163663	ptvolink2pcntvp0001
23482#Total Lipids in Chylomicrons and Extremely Large VLDL	Chapter XVIIIÂ Symptoms signs and abnormal clinical and laboratory findings not elsewhere classified	ANGPTL3	89956	315	89641	1.43953e-26	-0.580634	-0.687279	-0.473989	0.0544111	-0.521702	0.015484	ptvolinkp0001noppp
23578#Triglycerides in Small HDL	Chapter XVIIIÂ Symptoms signs and abnormal clinical and laboratory findings not elsewhere classified	ANGPTL3	101137	360	100777	1.47535e-26	-0.546514	-0.646917	-0.44611	0.0512265	-0.526154	0.0179906	ptvolinkp0001
23561#Cholesterol in Large HDL	Chapter XVIIIÂ Symptoms signs and abnormal clinical and laboratory findings not elsewhere classified	LPL	101137	3551	97586	1.51072e-26	-0.162677	-0.19257	-0.132785	0.0152514	-0.143816	0.0117774	ptvolink2pcntvp0001
23495#Concentration of Large VLDL Particles	Chapter XVIIIÂ Symptoms signs and abnormal clinical and laboratory findings not elsewhere classified	ANGPTL3	101137	360	100777	1.5293e-26	-0.543774	-0.643706	-0.443843	0.0509857	-0.525712	0.0200936	ptvolinkp0001
23641#Cholesteryl Esters to Total Lipids in Medium HDL percentage	Chapter XVIIIÂ Symptoms signs and abnormal clinical and laboratory findings not elsewhere classified	ANGPTL3	101137	360	100777	1.53729e-26	0.545889	0.445564	0.646213	0.0511863	0.512816	-0.0145494	ptvolinkp0001
23491#Cholesterol in Very Large VLDL	Chapter XVIIIÂ Symptoms signs and abnormal clinical and laboratory findings not elsewhere classified	LPL	89956	3170	86786	1.70933e-26	0.187925	0.153357	0.222493	0.0176369	0.230637	0.00886748	ptvolink2pcntvp0001noppp
23423#Total Lipids in Lipoprotein Particles	Chapter XVIIIÂ Symptoms signs and abnormal clinical and laboratory findings not elsewhere classified	PCSK9	101137	265	100872	1.71799e-26	-0.641756	-0.759814	-0.523698	0.0602339	-0.603247	0.0226323	ptvolinkp0001
23499#Cholesteryl Esters in Large VLDL	Chapter XVIIIÂ Symptoms signs and abnormal clinical and laboratory findings not elsewhere classified	PCSK9	101137	265	100872	1.72496e-26	-0.645739	-0.764534	-0.526945	0.0606099	-0.635852	0.019212	ptvolinkp0001
30790#Lipoprotein A	Chapter XVIIIÂ Symptoms signs and abnormal clinical and laboratory findings not elsewhere classified	LPA	285353	724	284629	1.90296e-26	-0.397675	-0.47091	-0.32444	0.0373652	-0.519233	-0.0277119	ptvolinkp0001noppp
23619#Phospholipids to Total Lipids in Medium LDL percentage	Chapter XVIIIÂ Symptoms signs and abnormal clinical and laboratory findings not elsewhere classified	ANGPTL3	89956	315	89641	1.96824e-26	0.593135	0.483895	0.702375	0.0557348	0.582183	-0.0232165	ptvolinkp0001noppp
23543#Triglycerides in Medium LDL	Chapter XVIIIÂ Symptoms signs and abnormal clinical and laboratory findings not elsewhere classified	ANGPTL4	101137	5322	95815	2.0039e-26	-0.146358	-0.173318	-0.119398	0.0137554	-0.125759	0.0226217	ptvolink2pcntvp0001
23425#Total Lipids in LDL	Chapter XVIIIÂ Symptoms signs and abnormal clinical and laboratory findings not elsewhere classified	PCSK9	89956	122	89834	2.06281e-26	-0.954537	-1.13041	-0.778664	0.0897314	-0.969303	0.0188934	ptvp0001noppp
30760#HDL cholesterol	Chapter XVIIIÂ Symptoms signs and abnormal clinical and laboratory findings not elsewhere classified	ANGPTL3	366365	1417	364948	2.54356e-26	-0.255205	-0.302324	-0.208087	0.0240406	-0.242846	0.0119883	ptvolinkp0001
23428#Concentration of VLDL Particles	Chapter XVIIIÂ Symptoms signs and abnormal clinical and laboratory findings not elsewhere classified	ANGPTL3	101137	360	100777	2.63377e-26	-0.554797	-0.657242	-0.452353	0.0522678	-0.491693	0.0193289	ptvolinkp0001
23492#Cholesteryl Esters in Very Large VLDL	Chapter XVIIIÂ Symptoms signs and abnormal clinical and laboratory findings not elsewhere classified	PCSK9	101137	265	100872	2.83199e-26	-0.641264	-0.75975	-0.522778	0.0604525	-0.578111	0.0178737	ptvolinkp0001
23576#Cholesteryl Esters in Small HDL	Chapter XVIIIÂ Symptoms signs and abnormal clinical and laboratory findings not elsewhere classified	APOA1	101137	209	100928	2.95719e-26	-0.732414	-0.867793	-0.597034	0.0690716	-0.825427	0.0092498	ptvolinkp0001
23576#Cholesteryl Esters in Small HDL	Chapter XVIIIÂ Symptoms signs and abnormal clinical and laboratory findings not elsewhere classified	APOA1	101137	209	100928	2.95719e-26	-0.732414	-0.867793	-0.597034	0.0690716	-0.825427	0.0092498	ptvolink2pcntvp0001
23510#Total Lipids in Small VLDL	Chapter XVIIIÂ Symptoms signs and abnormal clinical and laboratory findings not elsewhere classified	ANGPTL3	101137	360	100777	3.04333e-26	-0.551968	-0.654019	-0.449916	0.0520675	-0.507182	0.0186066	ptvolinkp0001
30690#Cholesterol	Chapter XVIIIÂ Symptoms signs and abnormal clinical and laboratory findings not elsewhere classified	ANGPTL3	400277	3293	396984	3.12948e-26	-0.18179	-0.215415	-0.148164	0.0171562	-0.167054	0.0194375	ptvolink2pcntvp0001
23502#Concentration of Medium VLDL Particles	Chapter XVIIIÂ Symptoms signs and abnormal clinical and laboratory findings not elsewhere classified	PCSK9	89956	122	89834	3.37923e-26	-0.951387	-1.12744	-0.775331	0.089825	-1.05198	0.0197431	ptvp0001noppp
23440#Apolipoprotein A1	Chapter XVIIIÂ Symptoms signs and abnormal clinical and laboratory findings not elsewhere classified	APOA1	101137	209	100928	3.39268e-26	-0.671292	-0.795525	-0.54706	0.0633844	-0.724962	0.0153884	ptvolinkp0001
23440#Apolipoprotein A1	Chapter XVIIIÂ Symptoms signs and abnormal clinical and laboratory findings not elsewhere classified	APOA1	101137	209	100928	3.39268e-26	-0.671292	-0.795525	-0.54706	0.0633844	-0.724962	0.0153884	ptvolink2pcntvp0001
23586#Cholesteryl Esters to Total Lipids in Very Large VLDL percentage	Chapter XVIIIÂ Symptoms signs and abnormal clinical and laboratory findings not elsewhere classified	ANGPTL4	89246	4691	84555	3.50207e-26	0.151762	0.123669	0.179855	0.0143331	0.127928	-0.0199222	ptvolink2pcntvp0001noppp
23452#Omega-6 Fatty Acids to Total Fatty Acids percentage	Chapter XVIIIÂ Symptoms signs and abnormal clinical and laboratory findings not elsewhere classified	ANGPTL4	89894	4742	85152	3.53395e-26	0.151385	0.12336	0.17941	0.0142986	0.115292	-0.0329602	ptvolink2pcntvp0001noppp
23554#Cholesterol in Very Large HDL	Chapter XVIIIÂ Symptoms signs and abnormal clinical and laboratory findings not elsewhere classified	ANGPTL4	89956	4744	85212	3.59023e-26	0.143645	0.117049	0.170241	0.0135695	0.135956	-0.00149736	ptvolink2pcntvp0001noppp
23560#Phospholipids in Large HDL	Chapter XVIIIÂ Symptoms signs and abnormal clinical and laboratory findings not elsewhere classified	LPL	101137	3551	97586	3.65395e-26	-0.160481	-0.1902	-0.130762	0.0151628	-0.140255	0.012797	ptvolink2pcntvp0001
23412#Phospholipids in VLDL	Chapter XVIIIÂ Symptoms signs and abnormal clinical and laboratory findings not elsewhere classified	PCSK9	101137	265	100872	3.77849e-26	-0.641027	-0.759772	-0.522282	0.0605844	-0.613367	0.0201467	ptvolinkp0001
23612#Free Cholesterol to Total Lipids in IDL percentage	Chapter XVIIIÂ Symptoms signs and abnormal clinical and laboratory findings not elsewhere classified	PCSK9	101137	4102	97035	4.01487e-26	-0.167163	-0.198146	-0.136181	0.0158074	-0.172701	0.00235755	ptvolink2pcntvp0001
23532#Phospholipids in Large LDL	Chapter XVIIIÂ Symptoms signs and abnormal clinical and laboratory findings not elsewhere classified	PCSK9	89956	122	89834	4.18199e-26	-0.944835	-1.12001	-0.769661	0.0893752	-0.897809	0.018596	ptvp0001noppp
30020#Haemoglobin concentration	Chapter XVIIIÂ Symptoms signs and abnormal clinical and laboratory findings not elsewhere classified	PKLR	407313	6373	400940	4.31463e-26	-0.104994	-0.12447	-0.0855178	0.00993689	-0.0842563	0.0216897	ptvolink2pcntvp0001
23492#Cholesteryl Esters in Very Large VLDL	Chapter XVIIIÂ Symptoms signs and abnormal clinical and laboratory findings not elsewhere classified	LPL	101137	3551	97586	4.40666e-26	0.177408	0.1445	0.210316	0.01679	0.184916	0.00997197	ptvolink2pcntvp0001
23602#Free Cholesterol to Total Lipids in Small VLDL percentage	Chapter XVIIIÂ Symptoms signs and abnormal clinical and laboratory findings not elsewhere classified	PCSK9	101137	265	100872	4.90478e-26	-0.621527	-0.736926	-0.506127	0.0588777	-0.59334	-0.00229383	ptvolinkp0001
23561#Cholesterol in Large HDL	Chapter XVIIIÂ Symptoms signs and abnormal clinical and laboratory findings not elsewhere classified	LPL	89956	3170	86786	5.05807e-26	-0.169918	-0.201475	-0.138362	0.0161003	-0.149549	0.0150167	ptvolink2pcntvp0001noppp
20015#Sitting height	Chapter XXI Factors influencing health status and contact with health services	ACAN	374467	97	374370	5.10715e-26	-0.802223	-0.951256	-0.653191	0.0760381	-0.957333	0.0424827	ptvolinkp0001noppp
23485#Cholesteryl Esters in Chylomicrons and Extremely Large VLDL	Chapter XVIIIÂ Symptoms signs and abnormal clinical and laboratory findings not elsewhere classified	LPL	101137	3551	97586	5.29484e-26	0.174222	0.141852	0.206592	0.0165154	0.198047	0.00602135	ptvolink2pcntvp0001
23543#Triglycerides in Medium LDL	Chapter XVIIIÂ Symptoms signs and abnormal clinical and laboratory findings not elsewhere classified	LPL	101137	3551	97586	5.56293e-26	0.175947	0.143242	0.208652	0.0166863	0.215492	0.00752936	ptvolink2pcntvp0001
23573#Total Lipids in Small HDL	Chapter XVIIIÂ Symptoms signs and abnormal clinical and laboratory findings not elsewhere classified	ANGPTL3	89956	315	89641	5.60656e-26	-0.588965	-0.698445	-0.479484	0.0558578	-0.615368	0.0232803	ptvolinkp0001noppp
23618#Triglycerides to Total Lipids in Large LDL percentage	Chapter XVIIIÂ Symptoms signs and abnormal clinical and laboratory findings not elsewhere classified	ANGPTL4	89956	4744	85212	6.1286e-26	-0.152841	-0.181275	-0.124407	0.0145071	-0.135516	0.00187967	ptvolink2pcntvp0001noppp
23424#Total Lipids in VLDL	Chapter XVIIIÂ Symptoms signs and abnormal clinical and laboratory findings not elsewhere classified	LPL	101137	3551	97586	6.29638e-26	0.176057	0.143295	0.208818	0.0167152	0.209822	0.0113951	ptvolink2pcntvp0001
23577#Free Cholesterol in Small HDL	Chapter XVIIIÂ Symptoms signs and abnormal clinical and laboratory findings not elsewhere classified	APOA1	89956	187	89769	6.44904e-26	-0.750244	-0.889879	-0.610609	0.0712426	-0.87071	0.023259	ptvolink2pcntvp0001noppp
23577#Free Cholesterol in Small HDL	Chapter XVIIIÂ Symptoms signs and abnormal clinical and laboratory findings not elsewhere classified	APOA1	89956	187	89769	6.44904e-26	-0.750244	-0.889879	-0.610609	0.0712426	-0.87071	0.023259	ptvolinkp0001noppp
30730#Gamma glutamyltransferase	Chapter XVIIIÂ Symptoms signs and abnormal clinical and laboratory findings not elsewhere classified	SIGLEC1	400066	14540	385526	7.02906e-26	0.0825946	0.0672067	0.0979824	0.00785107	0.0753787	-0.0065196	ptvolink2pcntvp0001
23567#Phospholipids in Medium HDL	Chapter XVIIIÂ Symptoms signs and abnormal clinical and laboratory findings not elsewhere classified	APOA1	101137	209	100928	7.12657e-26	-0.679051	-0.805553	-0.552549	0.0645422	-0.747943	0.0169603	ptvolink2pcntvp0001
23567#Phospholipids in Medium HDL	Chapter XVIIIÂ Symptoms signs and abnormal clinical and laboratory findings not elsewhere classified	APOA1	101137	209	100928	7.12657e-26	-0.679051	-0.805553	-0.552549	0.0645422	-0.747943	0.0169603	ptvolinkp0001
23428#Concentration of VLDL Particles	Chapter XVIIIÂ Symptoms signs and abnormal clinical and laboratory findings not elsewhere classified	ANGPTL4	101137	5322	95815	7.15905e-26	-0.146675	-0.174	-0.119349	0.0139416	-0.140845	0.0257872	ptvolink2pcntvp0001
23499#Cholesteryl Esters in Large VLDL	Chapter XVIIIÂ Symptoms signs and abnormal clinical and laboratory findings not elsewhere classified	LPL	89956	3170	86786	7.1857e-26	0.187275	0.152386	0.222165	0.0178008	0.205883	0.0105986	ptvolink2pcntvp0001noppp
23554#Cholesterol in Very Large HDL	Chapter XVIIIÂ Symptoms signs and abnormal clinical and laboratory findings not elsewhere classified	PCSK9	89956	3617	86339	7.22514e-26	-0.162417	-0.192677	-0.132158	0.0154387	-0.143645	0.0112995	ptvolink2pcntvp0001noppp
23481#Concentration of Chylomicrons and Extremely Large VLDL Particles	Chapter XVIIIÂ Symptoms signs and abnormal clinical and laboratory findings not elsewhere classified	ANGPTL3	89956	315	89641	7.70881e-26	-0.571277	-0.677773	-0.464781	0.0543349	-0.570297	0.015399	ptvolinkp0001noppp
23510#Total Lipids in Small VLDL	Chapter XVIIIÂ Symptoms signs and abnormal clinical and laboratory findings not elsewhere classified	PCSK9	101137	265	100872	7.96149e-26	-0.63756	-0.75645	-0.518669	0.0606588	-0.611369	0.0183836	ptvolinkp0001
30270#Mean sphered cell volume	Chapter XVIIIÂ Symptoms signs and abnormal clinical and laboratory findings not elsewhere classified	SLC4A1	400593	30	400563	8.80452e-26	-1.88994	-2.24276	-1.53712	0.180012	-2.13078	0.00473294	ptvp0001
23528#Free Cholesterol in IDL	Chapter XVIIIÂ Symptoms signs and abnormal clinical and laboratory findings not elsewhere classified	PCSK9	89956	122	89834	8.99538e-26	-0.916945	-1.08812	-0.745773	0.0873329	-0.989146	0.0195838	ptvp0001noppp
30640#Apolipoprotein B	Chapter XVIIIÂ Symptoms signs and abnormal clinical and laboratory findings not elsewhere classified	APOE	356435	1838	354597	9.52738e-26	0.244105	0.198503	0.289707	0.0232668	0.254332	0.012286	ptvolink2pcntvp0001noppp
30630#Apolipoprotein A	Chapter XVIIIÂ Symptoms signs and abnormal clinical and laboratory findings not elsewhere classified	LCAT	364312	374	363938	1.01908e-25	-0.496022	-0.588742	-0.403302	0.0473069	-0.457046	0.0143536	ptvolink2pcntvp0001
23483#Phospholipids in Chylomicrons and Extremely Large VLDL	Chapter XVIIIÂ Symptoms signs and abnormal clinical and laboratory findings not elsewhere classified	ANGPTL3	89956	315	89641	1.03203e-25	-0.569052	-0.675413	-0.462692	0.0542656	-0.598414	0.014167	ptvolinkp0001noppp
23597#Free Cholesterol to Total Lipids in Medium VLDL percentage	Chapter XVIIIÂ Symptoms signs and abnormal clinical and laboratory findings not elsewhere classified	PCSK9	89956	222	89734	1.07172e-25	-0.671659	-0.797239	-0.546078	0.0640721	-0.674285	0.00387616	ptvolinkp0001noppp
23539#Phospholipids in Medium LDL	Chapter XVIIIÂ Symptoms signs and abnormal clinical and laboratory findings not elsewhere classified	PCSK9	89956	122	89834	1.09129e-25	-0.944893	-1.12159	-0.768197	0.0901518	-0.985862	0.0166523	ptvp0001noppp
23501#Triglycerides in Large VLDL	Chapter XVIIIÂ Symptoms signs and abnormal clinical and laboratory findings not elsewhere classified	LPL	101137	3551	97586	1.09877e-25	0.172218	0.14001	0.204426	0.0164328	0.203747	0.0116075	ptvolink2pcntvp0001
23644#Phospholipids to Total Lipids in Small HDL percentage	Chapter XVIIIÂ Symptoms signs and abnormal clinical and laboratory findings not elsewhere classified	ANGPTL3	101137	360	100777	1.11322e-25	-0.531921	-0.631412	-0.43243	0.0507611	-0.550565	0.0148467	ptvolinkp0001
30790#Lipoprotein A	Chapter XVIIIÂ Symptoms signs and abnormal clinical and laboratory findings not elsewhere classified	PLG	285353	425	284928	1.18245e-25	0.510409	0.414873	0.605944	0.0487434	0.726193	-0.0295782	ptvolinkp0001noppp
23428#Concentration of VLDL Particles	Chapter XVIIIÂ Symptoms signs and abnormal clinical and laboratory findings not elsewhere classified	PCSK9	101137	142	100995	1.23549e-25	-0.870345	-1.03329	-0.707401	0.0831352	-0.90203	0.0186916	ptvp0001
23608#Triglycerides to Total Lipids in Very Small VLDL percentage	Chapter XVIIIÂ Symptoms signs and abnormal clinical and laboratory findings not elsewhere classified	LPL	89956	3170	86786	1.38688e-25	0.18012	0.146364	0.213876	0.0172225	0.150257	-0.0108853	ptvolink2pcntvp0001noppp
23484#Cholesterol in Chylomicrons and Extremely Large VLDL	Chapter XVIIIÂ Symptoms signs and abnormal clinical and laboratory findings not elsewhere classified	LPL	101137	3551	97586	1.39707e-25	0.172409	0.140095	0.204724	0.0164869	0.203595	0.00718953	ptvolink2pcntvp0001
23567#Phospholipids in Medium HDL	Chapter XVIIIÂ Symptoms signs and abnormal clinical and laboratory findings not elsewhere classified	ANGPTL3	101137	360	100777	1.40327e-25	-0.514636	-0.611096	-0.418176	0.0492147	-0.497076	0.017502	ptvolinkp0001
23538#Total Lipids in Medium LDL	Chapter XVIIIÂ Symptoms signs and abnormal clinical and laboratory findings not elsewhere classified	PCSK9	89956	122	89834	1.46949e-25	-0.941846	-1.11845	-0.765244	0.0901036	-0.981728	0.0197431	ptvp0001noppp
23442#Total Fatty Acids	Chapter XVIIIÂ Symptoms signs and abnormal clinical and laboratory findings not elsewhere classified	ANGPTL3	89894	167	89727	1.53321e-25	-0.795599	-0.944836	-0.646362	0.0761419	-0.72156	0.0217233	ptvp0001noppp
23427#Total Concentration of Lipoprotein Particles	Chapter XVIIIÂ Symptoms signs and abnormal clinical and laboratory findings not elsewhere classified	APOA1	101137	209	100928	1.57321e-25	-0.679537	-0.807038	-0.552037	0.0650518	-0.714669	0.0175976	ptvolinkp0001
23427#Total Concentration of Lipoprotein Particles	Chapter XVIIIÂ Symptoms signs and abnormal clinical and laboratory findings not elsewhere classified	APOA1	101137	209	100928	1.57321e-25	-0.679537	-0.807038	-0.552037	0.0650518	-0.714669	0.0175976	ptvolink2pcntvp0001
23494#Triglycerides in Very Large VLDL	Chapter XVIIIÂ Symptoms signs and abnormal clinical and laboratory findings not elsewhere classified	LPL	89956	3170	86786	1.82588e-25	0.180777	0.146813	0.214741	0.0173286	0.208726	0.00973832	ptvolink2pcntvp0001noppp
23612#Free Cholesterol to Total Lipids in IDL percentage	Chapter XVIIIÂ Symptoms signs and abnormal clinical and laboratory findings not elsewhere classified	PCSK9	89956	3617	86339	1.86333e-25	-0.175299	-0.208239	-0.142358	0.0168066	-0.175289	0.00641428	ptvolink2pcntvp0001noppp
23485#Cholesteryl Esters in Chylomicrons and Extremely Large VLDL	Chapter XVIIIÂ Symptoms signs and abnormal clinical and laboratory findings not elsewhere classified	ANGPTL3	89956	315	89641	1.88151e-25	-0.569175	-0.67614	-0.462211	0.0545739	-0.650584	0.0126801	ptvolinkp0001noppp
23431#Average Diameter for VLDL Particles	Chapter XVIIIÂ Symptoms signs and abnormal clinical and laboratory findings not elsewhere classified	LPL	89956	3170	86786	1.88467e-25	0.176447	0.143287	0.209607	0.0169184	0.195124	0.00576647	ptvolink2pcntvp0001noppp
23604#Phospholipids to Total Lipids in Very Small VLDL percentage	Chapter XVIIIÂ Symptoms signs and abnormal clinical and laboratory findings not elsewhere classified	ANGPTL4	101137	5322	95815	2.04899e-25	-0.142723	-0.169567	-0.11588	0.0136958	-0.132034	0.000764611	ptvolink2pcntvp0001
23543#Triglycerides in Medium LDL	Chapter XVIIIÂ Symptoms signs and abnormal clinical and laboratory findings not elsewhere classified	LPL	89956	3170	86786	2.30468e-25	0.183868	0.14925	0.218486	0.0176624	0.230506	0.00374873	ptvolink2pcntvp0001noppp
30660#Direct bilirubin	Chapter XVIIIÂ Symptoms signs and abnormal clinical and laboratory findings not elsewhere classified	SLC4A1	304814	25	304789	2.35832e-25	1.99757	1.62132	2.37383	0.191969	2.19274	0.00142774	ptvp0001noppp
23509#Concentration of Small VLDL Particles	Chapter XVIIIÂ Symptoms signs and abnormal clinical and laboratory findings not elsewhere classified	ANGPTL3	101137	360	100777	2.37131e-25	-0.540515	-0.642312	-0.438718	0.0519374	-0.477294	0.0188403	ptvolinkp0001
23420#Free Cholesterol in VLDL	Chapter XVIIIÂ Symptoms signs and abnormal clinical and laboratory findings not elsewhere classified	PCSK9	89956	222	89734	2.37445e-25	-0.690588	-0.820645	-0.56053	0.0663562	-0.676229	0.0209752	ptvolinkp0001noppp
23417#Cholesteryl Esters in LDL	Chapter XVIIIÂ Symptoms signs and abnormal clinical and laboratory findings not elsewhere classified	PCSK9	89956	122	89834	2.39746e-25	-0.93428	-1.11025	-0.758313	0.0897797	-0.934703	0.0195307	ptvp0001noppp
23489#Total Lipids in Very Large VLDL	Chapter XVIIIÂ Symptoms signs and abnormal clinical and laboratory findings not elsewhere classified	ANGPTL3	101137	360	100777	2.42872e-25	-0.529083	-0.628749	-0.429418	0.05085	-0.456276	0.0202636	ptvolinkp0001
23499#Cholesteryl Esters in Large VLDL	Chapter XVIIIÂ Symptoms signs and abnormal clinical and laboratory findings not elsewhere classified	ANGPTL3	101137	360	100777	2.45183e-25	-0.541287	-0.64326	-0.439314	0.0520275	-0.493417	0.0193289	ptvolinkp0001
23405#LDL Cholesterol	Chapter XVIIIÂ Symptoms signs and abnormal clinical and laboratory findings not elsewhere classified	PCSK9	89956	122	89834	2.6866e-25	-0.932084	-1.10782	-0.756346	0.0896622	-0.954885	0.0187234	ptvp0001noppp
23559#Total Lipids in Large HDL	Chapter XVIIIÂ Symptoms signs and abnormal clinical and laboratory findings not elsewhere classified	LPL	101137	3551	97586	2.84969e-25	-0.157452	-0.187155	-0.127749	0.0151549	-0.137982	0.012627	ptvolink2pcntvp0001
23560#Phospholipids in Large HDL	Chapter XVIIIÂ Symptoms signs and abnormal clinical and laboratory findings not elsewhere classified	LPL	89956	3170	86786	2.94685e-25	-0.166414	-0.197816	-0.135011	0.0160219	-0.149194	0.0144963	ptvolink2pcntvp0001noppp
23565#Concentration of Medium HDL Particles	Chapter XVIIIÂ Symptoms signs and abnormal clinical and laboratory findings not elsewhere classified	ANGPTL4	101137	5322	95815	3.00305e-25	0.134686	0.109266	0.160107	0.0129699	0.135055	0.0065842	ptvolink2pcntvp0001
23631#Cholesteryl Esters to Total Lipids in Very Large HDL percentage	Chapter XVIIIÂ Symptoms signs and abnormal clinical and laboratory findings not elsewhere classified	ANGPTL4	89937	4742	85195	3.07985e-25	0.15372	0.124701	0.18274	0.0148058	0.144719	-0.00912445	ptvolink2pcntvp0001noppp
23540#Cholesterol in Medium LDL	Chapter XVIIIÂ Symptoms signs and abnormal clinical and laboratory findings not elsewhere classified	PCSK9	89956	122	89834	3.43651e-25	-0.934769	-1.11141	-0.758126	0.0901246	-0.979242	0.0209115	ptvp0001noppp
23600#Cholesterol to Total Lipids in Small VLDL percentage	Chapter XVIIIÂ Symptoms signs and abnormal clinical and laboratory findings not elsewhere classified	ANGPTL4	89956	4744	85212	3.4708e-25	0.150799	0.1223	0.179298	0.0145404	0.14387	-0.00798602	ptvolink2pcntvp0001noppp
23498#Cholesterol in Large VLDL	Chapter XVIIIÂ Symptoms signs and abnormal clinical and laboratory findings not elsewhere classified	ANGPTL3	101137	360	100777	3.62953e-25	-0.534563	-0.635634	-0.433493	0.0515669	-0.511086	0.0199024	ptvolinkp0001
23531#Total Lipids in Large LDL	Chapter XVIIIÂ Symptoms signs and abnormal clinical and laboratory findings not elsewhere classified	PCSK9	89956	122	89834	3.72398e-25	-0.924623	-1.09948	-0.749767	0.0892124	-0.872363	0.0182986	ptvp0001noppp
23607#Free Cholesterol to Total Lipids in Very Small VLDL percentage	Chapter XVIIIÂ Symptoms signs and abnormal clinical and laboratory findings not elsewhere classified	PCSK9	101137	265	100872	3.96538e-25	-0.633896	-0.753845	-0.513946	0.0611991	-0.631309	0.00356819	ptvolinkp0001
30300#High light scatter reticulocyte count	Chapter XVIIIÂ Symptoms signs and abnormal clinical and laboratory findings not elsewhere classified	PKLR	358445	5600	352845	4.1676e-25	0.137734	0.111654	0.163813	0.0133061	0.116516	-0.0141859	ptvolink2pcntvp0001noppp
23490#Phospholipids in Very Large VLDL	Chapter XVIIIÂ Symptoms signs and abnormal clinical and laboratory findings not elsewhere classified	ANGPTL3	101137	360	100777	4.32195e-25	-0.527607	-0.627524	-0.427691	0.0509781	-0.472243	0.0193501	ptvolinkp0001
23400#Total Cholesterol	Chapter XVIIIÂ Symptoms signs and abnormal clinical and laboratory findings not elsewhere classified	PCSK9	89956	222	89734	4.40443e-25	-0.66972	-0.796568	-0.542873	0.0647185	-0.703557	0.0233759	ptvolinkp0001noppp
23491#Cholesterol in Very Large VLDL	Chapter XVIIIÂ Symptoms signs and abnormal clinical and laboratory findings not elsewhere classified	ANGPTL3	101137	360	100777	5.03719e-25	-0.532549	-0.633544	-0.431553	0.0515287	-0.529359	0.0184579	ptvolinkp0001
23437#Phosphatidylcholines	Chapter XVIIIÂ Symptoms signs and abnormal clinical and laboratory findings not elsewhere classified	ANGPTL3	89894	167	89727	5.65357e-25	-0.744157	-0.88543	-0.602883	0.0720785	-0.696582	0.0246571	ptvp0001noppp
23433#Average Diameter for HDL Particles	Chapter XVIIIÂ Symptoms signs and abnormal clinical and laboratory findings not elsewhere classified	ANGPTL4	89956	4744	85212	6.46999e-25	0.13723	0.111145	0.163314	0.0133087	0.120986	-5.3098e-05	ptvolink2pcntvp0001noppp
23643#Triglycerides to Total Lipids in Medium HDL percentage	Chapter XVIIIÂ Symptoms signs and abnormal clinical and laboratory findings not elsewhere classified	ANGPTL3	101137	360	100777	7.04032e-25	-0.523297	-0.622848	-0.423746	0.0507917	-0.453662	0.0139121	ptvolinkp0001
23444#Omega-3 Fatty Acids	Chapter XVIIIÂ Symptoms signs and abnormal clinical and laboratory findings not elsewhere classified	ANGPTL3	101066	360	100706	7.08948e-25	-0.521941	-0.621241	-0.422642	0.0506634	-0.537225	0.00579174	ptvolinkp0001
23623#Triglycerides to Total Lipids in Medium LDL percentage	Chapter XVIIIÂ Symptoms signs and abnormal clinical and laboratory findings not elsewhere classified	ANGPTL4	101137	5322	95815	7.20648e-25	-0.142233	-0.169297	-0.115169	0.0138082	-0.128093	0.0112783	ptvolink2pcntvp0001
30760#HDL cholesterol	Chapter XVIIIÂ Symptoms signs and abnormal clinical and laboratory findings not elsewhere classified	ANGPTL3	327802	1251	326551	7.32908e-25	-0.263082	-0.313158	-0.213006	0.0255493	-0.242282	0.0133415	ptvolinkp0001noppp
23594#Phospholipids to Total Lipids in Medium VLDL percentage	Chapter XVIIIÂ Symptoms signs and abnormal clinical and laboratory findings not elsewhere classified	PCSK9	89956	122	89834	7.42622e-25	-0.895116	-1.06548	-0.724751	0.0869213	-0.953535	0.0048107	ptvp0001noppp
23483#Phospholipids in Chylomicrons and Extremely Large VLDL	Chapter XVIIIÂ Symptoms signs and abnormal clinical and laboratory findings not elsewhere classified	LPL	101137	3551	97586	7.43232e-25	0.169195	0.136992	0.201399	0.0164306	0.201059	0.00844268	ptvolink2pcntvp0001
23447#Monounsaturated Fatty Acids	Chapter XVIIIÂ Symptoms signs and abnormal clinical and laboratory findings not elsewhere classified	ANGPTL3	101066	188	100878	7.6442e-25	-0.740122	-0.88103	-0.599214	0.0718922	-0.712577	0.0235303	ptvp0001
23412#Phospholipids in VLDL	Chapter XVIIIÂ Symptoms signs and abnormal clinical and laboratory findings not elsewhere classified	ANGPTL3	89956	315	89641	7.8042e-25	-0.571786	-0.680663	-0.462909	0.0555498	-0.550293	0.0200087	ptvolinkp0001noppp
23414#Phospholipids in HDL	Chapter XVIIIÂ Symptoms signs and abnormal clinical and laboratory findings not elsewhere classified	ANGPTL4	101137	5322	95815	7.98565e-25	0.131045	0.106086	0.156004	0.0127343	0.141349	0.00643552	ptvolink2pcntvp0001
30630#Apolipoprotein A	Chapter XVIIIÂ Symptoms signs and abnormal clinical and laboratory findings not elsewhere classified	LCAT	325970	189	325781	8.28638e-25	-0.68352	-0.813773	-0.553267	0.0664564	-0.678092	0.0156996	ptvolinkp0001noppp
23541#Cholesteryl Esters in Medium LDL	Chapter XVIIIÂ Symptoms signs and abnormal clinical and laboratory findings not elsewhere classified	PCSK9	89956	122	89834	8.33407e-25	-0.926498	-1.10303	-0.74997	0.0900659	-0.981886	0.0227598	ptvp0001noppp
23488#Concentration of Very Large VLDL Particles	Chapter XVIIIÂ Symptoms signs and abnormal clinical and laboratory findings not elsewhere classified	ANGPTL3	101137	360	100777	8.48963e-25	-0.522444	-0.622007	-0.422881	0.0507978	-0.476009	0.019775	ptvolinkp0001
23593#Triglycerides to Total Lipids in Large VLDL percentage	Chapter XVIIIÂ Symptoms signs and abnormal clinical and laboratory findings not elsewhere classified	PCSK9	101127	265	100862	9.12036e-25	0.626707	0.507194	0.74622	0.0609765	0.701511	0.00195422	ptvolinkp0001
23576#Cholesteryl Esters in Small HDL	Chapter XVIIIÂ Symptoms signs and abnormal clinical and laboratory findings not elsewhere classified	APOA1	89956	187	89769	1.03411e-24	-0.748107	-0.890935	-0.605279	0.0728719	-0.825427	0.0142307	ptvolinkp0001noppp
23576#Cholesteryl Esters in Small HDL	Chapter XVIIIÂ Symptoms signs and abnormal clinical and laboratory findings not elsewhere classified	APOA1	89956	187	89769	1.03411e-24	-0.748107	-0.890935	-0.605279	0.0728719	-0.825427	0.0142307	ptvolink2pcntvp0001noppp
23564#Triglycerides in Large HDL	Chapter XVIIIÂ Symptoms signs and abnormal clinical and laboratory findings not elsewhere classified	ANGPTL3	101137	188	100949	1.07207e-24	-0.711774	-0.847716	-0.575832	0.0693585	-0.653414	0.0201574	ptvp0001
23501#Triglycerides in Large VLDL	Chapter XVIIIÂ Symptoms signs and abnormal clinical and laboratory findings not elsewhere classified	ANGPTL3	89956	315	89641	1.11895e-24	-0.55687	-0.663266	-0.450474	0.0542841	-0.538053	0.0187765	ptvolinkp0001noppp
30090#Platelet crit	Chapter XVIIIÂ Symptoms signs and abnormal clinical and laboratory findings not elsewhere classified	LY75	407306	24598	382708	1.15419e-24	0.0639391	0.0517166	0.0761617	0.00623609	0.0658807	-0.00406608	ptvolink2pcntvp0001
23412#Phospholipids in VLDL	Chapter XVIIIÂ Symptoms signs and abnormal clinical and laboratory findings not elsewhere classified	LPL	101137	3551	97586	1.16058e-24	0.172555	0.139574	0.205536	0.0168272	0.193933	0.0120111	ptvolink2pcntvp0001
23410#Triglycerides in HDL	Chapter XVIIIÂ Symptoms signs and abnormal clinical and laboratory findings not elsewhere classified	ANGPTL3	89956	167	89789	1.18505e-24	-0.778238	-0.927009	-0.629466	0.0759042	-0.681874	0.0173533	ptvp0001noppp
23624#Phospholipids to Total Lipids in Small LDL percentage	Chapter XVIIIÂ Symptoms signs and abnormal clinical and laboratory findings not elsewhere classified	ANGPTL3	101137	188	100949	1.2769e-24	0.74388	0.601572	0.886188	0.0726067	0.808291	-0.0109596	ptvp0001
23485#Cholesteryl Esters in Chylomicrons and Extremely Large VLDL	Chapter XVIIIÂ Symptoms signs and abnormal clinical and laboratory findings not elsewhere classified	LPL	89956	3170	86786	1.36141e-24	0.179027	0.144759	0.213296	0.0174841	0.207586	0.00309031	ptvolink2pcntvp0001noppp
23526#Cholesterol in IDL	Chapter XVIIIÂ Symptoms signs and abnormal clinical and laboratory findings not elsewhere classified	PCSK9	89956	122	89834	1.3874e-24	-0.891881	-1.06263	-0.721131	0.087118	-0.923762	0.0209752	ptvp0001noppp
23559#Total Lipids in Large HDL	Chapter XVIIIÂ Symptoms signs and abnormal clinical and laboratory findings not elsewhere classified	LPL	89956	3170	86786	1.39271e-24	-0.163856	-0.195227	-0.132484	0.0160058	-0.143527	0.0142838	ptvolink2pcntvp0001noppp
23440#Apolipoprotein A1	Chapter XVIIIÂ Symptoms signs and abnormal clinical and laboratory findings not elsewhere classified	ANGPTL4	101137	5322	95815	1.47946e-24	0.1319	0.106631	0.157168	0.0128921	0.136459	0.00666916	ptvolink2pcntvp0001
30240#Reticulocyte percentage	Chapter XVIIIÂ Symptoms signs and abnormal clinical and laboratory findings not elsewhere classified	GMPR	400592	1400	399192	1.50349e-24	0.273214	0.220856	0.325572	0.0267136	0.25617	-0.00447149	ptvolink2pcntvp0001
30100#Mean platelet (thrombocyte) volume	Chapter XVIIIÂ Symptoms signs and abnormal clinical and laboratory findings not elsewhere classified	PEAR1	364449	1497	362952	1.61478e-24	-0.263675	-0.314239	-0.213111	0.0257982	-0.265002	-0.00680831	ptvolink2pcntvp0001noppp
23550#Triglycerides in Small LDL	Chapter XVIIIÂ Symptoms signs and abnormal clinical and laboratory findings not elsewhere classified	ANGPTL3	101137	360	100777	1.62658e-24	-0.524623	-0.625216	-0.424029	0.0513235	-0.526881	0.0182242	ptvolinkp0001
23497#Phospholipids in Large VLDL	Chapter XVIIIÂ Symptoms signs and abnormal clinical and laboratory findings not elsewhere classified	ANGPTL3	101137	360	100777	1.65665e-24	-0.52127	-0.621238	-0.421302	0.0510044	-0.506396	0.0193501	ptvolinkp0001
23447#Monounsaturated Fatty Acids	Chapter XVIIIÂ Symptoms signs and abnormal clinical and laboratory findings not elsewhere classified	ANGPTL4	101066	5320	95746	1.66625e-24	-0.141769	-0.168958	-0.114579	0.0138723	-0.11633	0.0303022	ptvolink2pcntvp0001
23424#Total Lipids in VLDL	Chapter XVIIIÂ Symptoms signs and abnormal clinical and laboratory findings not elsewhere classified	LPL	89956	3170	86786	1.76222e-24	0.180655	0.14599	0.21532	0.0176862	0.218047	0.0097277	ptvolink2pcntvp0001noppp
23501#Triglycerides in Large VLDL	Chapter XVIIIÂ Symptoms signs and abnormal clinical and laboratory findings not elsewhere classified	LPL	89956	3170	86786	1.83789e-24	0.177567	0.143481	0.211653	0.0173909	0.215906	0.0103543	ptvolink2pcntvp0001noppp
23555#Cholesteryl Esters in Very Large HDL	Chapter XVIIIÂ Symptoms signs and abnormal clinical and laboratory findings not elsewhere classified	PCSK9	101137	4102	97035	1.92697e-24	-0.147497	-0.175824	-0.11917	0.0144528	-0.119307	0.00815594	ptvolink2pcntvp0001
23428#Concentration of VLDL Particles	Chapter XVIIIÂ Symptoms signs and abnormal clinical and laboratory findings not elsewhere classified	PCSK9	89956	122	89834	1.94332e-24	-0.91408	-1.08964	-0.738519	0.0895724	-0.931646	0.0188084	ptvp0001noppp
23622#Free Cholesterol to Total Lipids in Medium LDL percentage	Chapter XVIIIÂ Symptoms signs and abnormal clinical and laboratory findings not elsewhere classified	ANGPTL3	101137	360	100777	1.98884e-24	0.516767	0.41749	0.616044	0.0506518	0.588082	-0.0170771	ptvolinkp0001
23509#Concentration of Small VLDL Particles	Chapter XVIIIÂ Symptoms signs and abnormal clinical and laboratory findings not elsewhere classified	PCSK9	101137	265	100872	2.03911e-24	-0.617175	-0.73577	-0.498581	0.0605078	-0.558616	0.0185747	ptvolinkp0001
23420#Free Cholesterol in VLDL	Chapter XVIIIÂ Symptoms signs and abnormal clinical and laboratory findings not elsewhere classified	PCSK9	101137	142	100995	2.28896e-24	-0.846051	-1.00881	-0.683297	0.0830384	-0.85067	0.0198387	ptvp0001
23472#Pyruvate	Chapter XVIIIÂ Symptoms signs and abnormal clinical and laboratory findings not elsewhere classified	PKLR	100833	1606	99227	2.3481e-24	-0.254069	-0.302956	-0.205182	0.0249424	-0.233504	0.00774355	ptvolink2pcntvp0001
23503#Total Lipids in Medium VLDL	Chapter XVIIIÂ Symptoms signs and abnormal clinical and laboratory findings not elsewhere classified	ANGPTL3	89956	315	89641	2.462e-24	-0.56783	-0.677135	-0.458524	0.0557685	-0.558367	0.01969	ptvolinkp0001noppp
23608#Triglycerides to Total Lipids in Very Small VLDL percentage	Chapter XVIIIÂ Symptoms signs and abnormal clinical and laboratory findings not elsewhere classified	LPL	101137	3551	97586	2.61006e-24	0.165773	0.133843	0.197702	0.0162907	0.150837	-0.00376997	ptvolink2pcntvp0001
23503#Total Lipids in Medium VLDL	Chapter XVIIIÂ Symptoms signs and abnormal clinical and laboratory findings not elsewhere classified	PCSK9	89956	222	89734	2.67613e-24	-0.675492	-0.805626	-0.545358	0.0663953	-0.773356	0.0194032	ptvolinkp0001noppp
23484#Cholesterol in Chylomicrons and Extremely Large VLDL	Chapter XVIIIÂ Symptoms signs and abnormal clinical and laboratory findings not elsewhere classified	LPL	89956	3170	86786	2.70356e-24	0.177583	0.143368	0.211797	0.0174566	0.208726	0.00434343	ptvolink2pcntvp0001noppp
23432#Average Diameter for LDL Particles	Chapter XVIIIÂ Symptoms signs and abnormal clinical and laboratory findings not elsewhere classified	ANGPTL4	101137	5322	95815	2.96622e-24	0.138533	0.111817	0.165249	0.0136305	0.128585	-0.0200087	ptvolink2pcntvp0001
23486#Free Cholesterol in Chylomicrons and Extremely Large VLDL	Chapter XVIIIÂ Symptoms signs and abnormal clinical and laboratory findings not elsewhere classified	LPL	101137	3551	97586	3.16314e-24	0.167319	0.135032	0.199605	0.016473	0.204267	0.00901616	ptvolink2pcntvp0001
23492#Cholesteryl Esters in Very Large VLDL	Chapter XVIIIÂ Symptoms signs and abnormal clinical and laboratory findings not elsewhere classified	LPL	89956	3170	86786	3.23086e-24	0.180297	0.1455	0.215094	0.0177538	0.197376	0.00982328	ptvolink2pcntvp0001noppp
23419#Total Free Cholesterol	Chapter XVIIIÂ Symptoms signs and abnormal clinical and laboratory findings not elsewhere classified	PCSK9	89956	122	89834	3.23788e-24	-0.893433	-1.06587	-0.720997	0.087978	-0.914947	0.0242894	ptvp0001noppp
23579#Phospholipids to Total Lipids in Chylomicrons and Extremely Large VLDL percentage	Chapter XVIIIÂ Symptoms signs and abnormal clinical and laboratory findings not elsewhere classified	ANGPTL4	98160	5126	93034	3.27217e-24	-0.142685	-0.170228	-0.115143	0.0140522	-0.143935	-0.00731182	ptvolink2pcntvp0001
23566#Total Lipids in Medium HDL	Chapter XVIIIÂ Symptoms signs and abnormal clinical and laboratory findings not elsewhere classified	APOA1	89956	187	89769	3.29167e-24	-0.687773	-0.820536	-0.555009	0.0677369	-0.752417	0.0194351	ptvolinkp0001noppp
23566#Total Lipids in Medium HDL	Chapter XVIIIÂ Symptoms signs and abnormal clinical and laboratory findings not elsewhere classified	APOA1	89956	187	89769	3.29167e-24	-0.687773	-0.820536	-0.555009	0.0677369	-0.752417	0.0194351	ptvolink2pcntvp0001noppp
23487#Triglycerides in Chylomicrons and Extremely Large VLDL	Chapter XVIIIÂ Symptoms signs and abnormal clinical and laboratory findings not elsewhere classified	ANGPTL3	89956	315	89641	3.35465e-24	-0.553101	-0.659888	-0.446314	0.0544834	-0.546664	0.0172046	ptvolinkp0001noppp
23609#Phospholipids to Total Lipids in IDL percentage	Chapter XVIIIÂ Symptoms signs and abnormal clinical and laboratory findings not elsewhere classified	ANGPTL4	101137	5322	95815	3.5908e-24	-0.142352	-0.169855	-0.114849	0.0140321	-0.145748	0.00053098	ptvolink2pcntvp0001
23436#Total Cholines	Chapter XVIIIÂ Symptoms signs and abnormal clinical and laboratory findings not elsewhere classified	ANGPTL3	101066	188	100878	3.8216e-24	-0.693055	-0.827035	-0.559075	0.0683575	-0.669559	0.0193742	ptvp0001
23400#Total Cholesterol	Chapter XVIIIÂ Symptoms signs and abnormal clinical and laboratory findings not elsewhere classified	PCSK9	101137	142	100995	3.85467e-24	-0.823388	-0.982577	-0.664199	0.0812194	-0.838922	0.017502	ptvp0001
23626#Cholesteryl Esters to Total Lipids in Small LDL percentage	Chapter XVIIIÂ Symptoms signs and abnormal clinical and laboratory findings not elsewhere classified	ANGPTL4	101137	5322	95815	3.86027e-24	-0.142067	-0.169534	-0.1146	0.0140137	-0.131927	0.0215595	ptvolink2pcntvp0001
23577#Free Cholesterol in Small HDL	Chapter XVIIIÂ Symptoms signs and abnormal clinical and laboratory findings not elsewhere classified	ANGPTL3	101137	360	100777	3.94593e-24	-0.521684	-0.622566	-0.420802	0.0514707	-0.485406	0.0195838	ptvolinkp0001
30210#Eosinophill percentage	Chapter XVIIIÂ Symptoms signs and abnormal clinical and laboratory findings not elsewhere classified	TNFRSF8	406582	12597	393985	4.10092e-24	-0.0906087	-0.10814	-0.0730773	0.00894475	-0.0944197	-0.00270256	ptvolink2pcntvp0001
23432#Average Diameter for LDL Particles	Chapter XVIIIÂ Symptoms signs and abnormal clinical and laboratory findings not elsewhere classified	PCSK9	101137	4102	97035	4.54982e-24	-0.156155	-0.186393	-0.125917	0.0154279	-0.156146	-0.00539478	ptvolink2pcntvp0001
23529#Triglycerides in IDL	Chapter XVIIIÂ Symptoms signs and abnormal clinical and laboratory findings not elsewhere classified	ANGPTL4	101137	5322	95815	4.58841e-24	-0.139285	-0.166259	-0.112311	0.0137623	-0.119328	0.0224942	ptvolink2pcntvp0001
23500#Free Cholesterol in Large VLDL	Chapter XVIIIÂ Symptoms signs and abnormal clinical and laboratory findings not elsewhere classified	ANGPTL3	101137	360	100777	4.69816e-24	-0.516705	-0.616793	-0.416617	0.0510656	-0.49188	0.0192439	ptvolinkp0001
23496#Total Lipids in Large VLDL	Chapter XVIIIÂ Symptoms signs and abnormal clinical and laboratory findings not elsewhere classified	ANGPTL3	89956	315	89641	4.74931e-24	-0.551706	-0.658582	-0.44483	0.0545287	-0.556705	0.019074	ptvolinkp0001noppp
23549#Free Cholesterol in Small LDL	Chapter XVIIIÂ Symptoms signs and abnormal clinical and laboratory findings not elsewhere classified	PCSK9	89956	122	89834	5.1422e-24	-0.911044	-1.08767	-0.734422	0.0901138	-0.931007	0.012712	ptvp0001noppp
23493#Free Cholesterol in Very Large VLDL	Chapter XVIIIÂ Symptoms signs and abnormal clinical and laboratory findings not elsewhere classified	ANGPTL3	89956	315	89641	5.14737e-24	-0.552615	-0.65975	-0.445479	0.0546612	-0.543584	0.0170559	ptvolinkp0001noppp
23483#Phospholipids in Chylomicrons and Extremely Large VLDL	Chapter XVIIIÂ Symptoms signs and abnormal clinical and laboratory findings not elsewhere classified	LPL	89956	3170	86786	5.61657e-24	0.175617	0.141542	0.209693	0.0173857	0.205818	0.0052992	ptvolink2pcntvp0001noppp
30070#Red blood cell (erythrocyte) distribution width	Chapter XVIIIÂ Symptoms signs and abnormal clinical and laboratory findings not elsewhere classified	TFRC	364455	61	364394	5.69981e-24	1.26807	1.02194	1.51421	0.125581	1.44189	-0.0198019	ptvp0001noppp
23565#Concentration of Medium HDL Particles	Chapter XVIIIÂ Symptoms signs and abnormal clinical and laboratory findings not elsewhere classified	APOA1	89956	187	89769	5.96322e-24	-0.679398	-0.811301	-0.547495	0.0672979	-0.740044	0.0190102	ptvolink2pcntvp0001noppp
23565#Concentration of Medium HDL Particles	Chapter XVIIIÂ Symptoms signs and abnormal clinical and laboratory findings not elsewhere classified	APOA1	89956	187	89769	5.96322e-24	-0.679398	-0.811301	-0.547495	0.0672979	-0.740044	0.0190102	ptvolinkp0001noppp
23590#Cholesterol to Total Lipids in Large VLDL percentage	Chapter XVIIIÂ Symptoms signs and abnormal clinical and laboratory findings not elsewhere classified	PCSK9	101127	265	100862	6.12912e-24	-0.606037	-0.723732	-0.488342	0.060049	-0.602724	-0.00969691	ptvolinkp0001
30080#Platelet count	Chapter XVIIIÂ Symptoms signs and abnormal clinical and laboratory findings not elsewhere classified	IQGAP2	364454	1061	363393	6.38266e-24	-0.298545	-0.356557	-0.240533	0.0295983	-0.306491	0.00436491	ptvp0001noppp
23534#Cholesteryl Esters in Large LDL	Chapter XVIIIÂ Symptoms signs and abnormal clinical and laboratory findings not elsewhere classified	PCSK9	89956	122	89834	6.41737e-24	-0.900773	-1.07578	-0.725766	0.08929	-0.853729	0.0184685	ptvp0001noppp
23604#Phospholipids to Total Lipids in Very Small VLDL percentage	Chapter XVIIIÂ Symptoms signs and abnormal clinical and laboratory findings not elsewhere classified	ANGPTL4	89956	4744	85212	6.53789e-24	-0.145896	-0.174246	-0.117545	0.0144647	-0.140062	-0.00502309	ptvolink2pcntvp0001noppp
23533#Cholesterol in Large LDL	Chapter XVIIIÂ Symptoms signs and abnormal clinical and laboratory findings not elsewhere classified	PCSK9	89956	122	89834	6.60525e-24	-0.898765	-1.07343	-0.724098	0.089116	-0.856069	0.0171302	ptvp0001noppp
23522#Triglycerides in Very Small VLDL	Chapter XVIIIÂ Symptoms signs and abnormal clinical and laboratory findings not elsewhere classified	ANGPTL3	101137	360	100777	7.02163e-24	-0.520002	-0.621123	-0.418881	0.0515926	-0.487531	0.0178419	ptvolinkp0001
23626#Cholesteryl Esters to Total Lipids in Small LDL percentage	Chapter XVIIIÂ Symptoms signs and abnormal clinical and laboratory findings not elsewhere classified	ANGPTL3	89956	167	89789	7.11028e-24	-0.774795	-0.925477	-0.624112	0.0768791	-0.826055	0.0159301	ptvp0001noppp
23595#Cholesterol to Total Lipids in Medium VLDL percentage	Chapter XVIIIÂ Symptoms signs and abnormal clinical and laboratory findings not elsewhere classified	PCSK9	101137	265	100872	7.35128e-24	-0.586237	-0.700289	-0.472185	0.0581902	-0.586491	-0.00619126	ptvolinkp0001
30630#Apolipoprotein A	Chapter XVIIIÂ Symptoms signs and abnormal clinical and laboratory findings not elsewhere classified	LCAT	325970	325	325645	7.7084e-24	-0.510346	-0.609696	-0.410996	0.0506896	-0.494867	0.0158227	ptvolink2pcntvp0001noppp
23494#Triglycerides in Very Large VLDL	Chapter XVIIIÂ Symptoms signs and abnormal clinical and laboratory findings not elsewhere classified	ANGPTL3	101137	360	100777	7.98699e-24	-0.50919	-0.608333	-0.410047	0.0505835	-0.473122	0.0203273	ptvolinkp0001
23624#Phospholipids to Total Lipids in Small LDL percentage	Chapter XVIIIÂ Symptoms signs and abnormal clinical and laboratory findings not elsewhere classified	ANGPTL4	101137	5322	95815	8.63854e-24	0.140897	0.113442	0.168351	0.0140076	0.131659	-0.0170347	ptvolink2pcntvp0001
23430#Concentration of HDL Particles	Chapter XVIIIÂ Symptoms signs and abnormal clinical and laboratory findings not elsewhere classified	ANGPTL4	101137	5322	95815	8.74917e-24	0.132833	0.106946	0.158719	0.0132075	0.128296	0.00730635	ptvolink2pcntvp0001
30080#Platelet count	Chapter XVIIIÂ Symptoms signs and abnormal clinical and laboratory findings not elsewhere classified	IQGAP2	407310	1193	406117	9.18998e-24	-0.280707	-0.335448	-0.225966	0.0279294	-0.291425	0.00459036	ptvp0001
23527#Cholesteryl Esters in IDL	Chapter XVIIIÂ Symptoms signs and abnormal clinical and laboratory findings not elsewhere classified	PCSK9	89956	122	89834	9.32649e-24	-0.875285	-1.04596	-0.704607	0.0870812	-0.907893	0.0222074	ptvp0001noppp
23611#Cholesteryl Esters to Total Lipids in IDL percentage	Chapter XVIIIÂ Symptoms signs and abnormal clinical and laboratory findings not elsewhere classified	PCSK9	101137	4102	97035	9.38275e-24	-0.155999	-0.186421	-0.125577	0.0155216	-0.16922	0.00858074	ptvolink2pcntvp0001
23434#Phosphoglycerides	Chapter XVIIIÂ Symptoms signs and abnormal clinical and laboratory findings not elsewhere classified	ANGPTL3	89894	167	89727	9.51807e-24	-0.731149	-0.87375	-0.588548	0.0727558	-0.718338	0.0248272	ptvp0001noppp
23453#Polyunsaturated Fatty Acids to Total Fatty Acids percentage	Chapter XVIIIÂ Symptoms signs and abnormal clinical and laboratory findings not elsewhere classified	ANGPTL4	101066	5320	95746	9.97892e-24	0.13595	0.109422	0.162479	0.013535	0.0895242	-0.0378092	ptvolink2pcntvp0001
23403#VLDL Cholesterol	Chapter XVIIIÂ Symptoms signs and abnormal clinical and laboratory findings not elsewhere classified	ANGPTL3	101137	360	100777	1.005e-23	-0.527512	-0.630454	-0.42457	0.0525218	-0.473498	0.0191802	ptvolinkp0001
23565#Concentration of Medium HDL Particles	Chapter XVIIIÂ Symptoms signs and abnormal clinical and laboratory findings not elsewhere classified	ANGPTL4	89956	4744	85212	1.07943e-23	0.137646	0.110767	0.164526	0.013714	0.144857	0.0096215	ptvolink2pcntvp0001noppp
23498#Cholesterol in Large VLDL	Chapter XVIIIÂ Symptoms signs and abnormal clinical and laboratory findings not elsewhere classified	PCSK9	101137	4102	97035	1.14509e-23	-0.156167	-0.186681	-0.125652	0.0155687	-0.114388	0.0236627	ptvolink2pcntvp0001
23495#Concentration of Large VLDL Particles	Chapter XVIIIÂ Symptoms signs and abnormal clinical and laboratory findings not elsewhere classified	ANGPTL3	89956	315	89641	1.22925e-23	-0.546335	-0.653159	-0.439511	0.0545022	-0.557747	0.0185854	ptvolinkp0001noppp
23601#Cholesteryl Esters to Total Lipids in Small VLDL percentage	Chapter XVIIIÂ Symptoms signs and abnormal clinical and laboratory findings not elsewhere classified	PCSK9	101137	142	100995	1.27502e-23	-0.831904	-0.994628	-0.66918	0.083023	-0.790203	-0.0046514	ptvp0001
23563#Free Cholesterol in Large HDL	Chapter XVIIIÂ Symptoms signs and abnormal clinical and laboratory findings not elsewhere classified	LPL	101137	3551	97586	1.51568e-23	-0.151526	-0.181216	-0.121836	0.015148	-0.136224	0.0117562	ptvolink2pcntvp0001
23627#Free Cholesterol to Total Lipids in Small LDL percentage	Chapter XVIIIÂ Symptoms signs and abnormal clinical and laboratory findings not elsewhere classified	LPL	89956	3170	86786	1.60484e-23	-0.174952	-0.209251	-0.140654	0.0174993	-0.173229	-0.00502309	ptvolink2pcntvp0001noppp
23440#Apolipoprotein A1	Chapter XVIIIÂ Symptoms signs and abnormal clinical and laboratory findings not elsewhere classified	APOA1	89956	187	89769	1.747e-23	-0.668051	-0.79913	-0.536973	0.066877	-0.708841	0.0187341	ptvolink2pcntvp0001noppp
23440#Apolipoprotein A1	Chapter XVIIIÂ Symptoms signs and abnormal clinical and laboratory findings not elsewhere classified	APOA1	89956	187	89769	1.747e-23	-0.668051	-0.79913	-0.536973	0.066877	-0.708841	0.0187341	ptvolinkp0001noppp
23503#Total Lipids in Medium VLDL	Chapter XVIIIÂ Symptoms signs and abnormal clinical and laboratory findings not elsewhere classified	PCSK9	101137	142	100995	1.95269e-23	-0.82937	-0.992286	-0.666455	0.0831207	-0.93074	0.0189253	ptvp0001
23644#Phospholipids to Total Lipids in Small HDL percentage	Chapter XVIIIÂ Symptoms signs and abnormal clinical and laboratory findings not elsewhere classified	ANGPTL3	89956	315	89641	1.96171e-23	-0.540699	-0.646912	-0.434486	0.0541905	-0.55195	0.0122766	ptvolinkp0001noppp
23426#Total Lipids in HDL	Chapter XVIIIÂ Symptoms signs and abnormal clinical and laboratory findings not elsewhere classified	LPL	101137	3551	97586	1.99769e-23	-0.153466	-0.183619	-0.123313	0.0153841	-0.129602	0.0180862	ptvolink2pcntvp0001
23585#Cholesterol to Total Lipids in Very Large VLDL percentage	Chapter XVIIIÂ Symptoms signs and abnormal clinical and laboratory findings not elsewhere classified	ANGPTL4	89246	4691	84555	2.16827e-23	0.14289	0.114793	0.170987	0.0143351	0.119704	-0.0190224	ptvolink2pcntvp0001noppp
30030#Haematocrit percentage	Chapter XVIIIÂ Symptoms signs and abnormal clinical and laboratory findings not elsewhere classified	PKLR	407313	6373	400940	2.17119e-23	-0.101967	-0.122022	-0.0819128	0.010232	-0.079285	0.0150771	ptvolink2pcntvp0001
23411#Total Phospholipids in Lipoprotein Particles	Chapter XVIIIÂ Symptoms signs and abnormal clinical and laboratory findings not elsewhere classified	ANGPTL3	101137	188	100949	2.19799e-23	-0.689877	-0.825551	-0.554202	0.0692221	-0.611541	0.0236627	ptvp0001
23578#Triglycerides in Small HDL	Chapter XVIIIÂ Symptoms signs and abnormal clinical and laboratory findings not elsewhere classified	ANGPTL3	89956	315	89641	2.22047e-23	-0.545976	-0.653358	-0.438594	0.054787	-0.534227	0.0146343	ptvolinkp0001noppp
23421#Free Cholesterol in LDL	Chapter XVIIIÂ Symptoms signs and abnormal clinical and laboratory findings not elsewhere classified	PCSK9	89956	122	89834	2.27878e-23	-0.889274	-1.06422	-0.714327	0.0892589	-0.91641	0.0150061	ptvp0001noppp
23570#Free Cholesterol in Medium HDL	Chapter XVIIIÂ Symptoms signs and abnormal clinical and laboratory findings not elsewhere classified	LPL	101137	3551	97586	2.59242e-23	-0.154788	-0.185279	-0.124296	0.015557	-0.132173	0.0181605	ptvolink2pcntvp0001
23486#Free Cholesterol in Chylomicrons and Extremely Large VLDL	Chapter XVIIIÂ Symptoms signs and abnormal clinical and laboratory findings not elsewhere classified	LPL	89956	3170	86786	2.77466e-23	0.173476	0.139281	0.207671	0.0174466	0.210789	0.00636118	ptvolink2pcntvp0001noppp
23427#Total Concentration of Lipoprotein Particles	Chapter XVIIIÂ Symptoms signs and abnormal clinical and laboratory findings not elsewhere classified	APOA1	89956	187	89769	2.90685e-23	-0.6818	-0.816258	-0.547342	0.0686012	-0.714669	0.0228129	ptvolinkp0001noppp
23427#Total Concentration of Lipoprotein Particles	Chapter XVIIIÂ Symptoms signs and abnormal clinical and laboratory findings not elsewhere classified	APOA1	89956	187	89769	2.90685e-23	-0.6818	-0.816258	-0.547342	0.0686012	-0.714669	0.0228129	ptvolink2pcntvp0001noppp
23503#Total Lipids in Medium VLDL	Chapter XVIIIÂ Symptoms signs and abnormal clinical and laboratory findings not elsewhere classified	ANGPTL4	101137	5322	95815	2.94595e-23	-0.138515	-0.165836	-0.111194	0.0139393	-0.109953	0.0253836	ptvolink2pcntvp0001
23420#Free Cholesterol in VLDL	Chapter XVIIIÂ Symptoms signs and abnormal clinical and laboratory findings not elsewhere classified	ANGPTL3	89956	315	89641	3.04028e-23	-0.553715	-0.662962	-0.444468	0.0557386	-0.505055	0.0211346	ptvolinkp0001noppp
23567#Phospholipids in Medium HDL	Chapter XVIIIÂ Symptoms signs and abnormal clinical and laboratory findings not elsewhere classified	ANGPTL3	89956	315	89641	3.10623e-23	-0.521878	-0.624866	-0.41889	0.0525452	-0.500789	0.0201149	ptvolinkp0001noppp
23641#Cholesteryl Esters to Total Lipids in Medium HDL percentage	Chapter XVIIIÂ Symptoms signs and abnormal clinical and laboratory findings not elsewhere classified	ANGPTL3	89956	315	89641	3.13026e-23	0.543683	0.436383	0.650982	0.0547448	0.51524	-0.0105348	ptvolinkp0001noppp
23478#Creatinine	Chapter XVIIIÂ Symptoms signs and abnormal clinical and laboratory findings not elsewhere classified	PKD1	96700	31	96669	3.16711e-23	1.49017	1.19603	1.7843	0.150069	1.56942	0.00898039	ptvp0001
23129#Trunk fat-free mass	Chapter XXI Factors influencing health status and contact with health services	ACAN	411684	54	411630	3.18214e-23	-0.834349	-0.999074	-0.669623	0.0840448	-0.553932	0.0168766	ptvp0001
30630#Apolipoprotein A	Chapter XVIIIÂ Symptoms signs and abnormal clinical and laboratory findings not elsewhere classified	CD36	364312	1441	362871	3.2568e-23	0.239561	0.192254	0.286868	0.0241367	0.255714	0.0127964	ptvolinkp0001
23481#Concentration of Chylomicrons and Extremely Large VLDL Particles	Chapter XVIIIÂ Symptoms signs and abnormal clinical and laboratory findings not elsewhere classified	LPL	101137	3551	97586	3.50935e-23	0.163104	0.130877	0.195332	0.0164428	0.199867	0.00982328	ptvolink2pcntvp0001
23565#Concentration of Medium HDL Particles	Chapter XVIIIÂ Symptoms signs and abnormal clinical and laboratory findings not elsewhere classified	LPL	101137	3551	97586	3.57427e-23	-0.156045	-0.186884	-0.125206	0.015734	-0.138861	0.019297	ptvolink2pcntvp0001
23552#Total Lipids in Very Large HDL	Chapter XVIIIÂ Symptoms signs and abnormal clinical and laboratory findings not elsewhere classified	ANGPTL4	101137	5322	95815	3.59125e-23	0.126648	0.101618	0.151678	0.0127706	0.111022	-0.000849568	ptvolink2pcntvp0001
23420#Free Cholesterol in VLDL	Chapter XVIIIÂ Symptoms signs and abnormal clinical and laboratory findings not elsewhere classified	PCSK9	89956	122	89834	3.73991e-23	-0.88693	-1.06229	-0.711575	0.0894674	-0.853356	0.0204123	ptvp0001noppp
23510#Total Lipids in Small VLDL	Chapter XVIIIÂ Symptoms signs and abnormal clinical and laboratory findings not elsewhere classified	ANGPTL3	89956	315	89641	4.01835e-23	-0.550897	-0.659894	-0.4419	0.055611	-0.531535	0.0173533	ptvolinkp0001noppp
23412#Phospholipids in VLDL	Chapter XVIIIÂ Symptoms signs and abnormal clinical and laboratory findings not elsewhere classified	LPL	89956	3170	86786	4.03045e-23	0.176297	0.141415	0.211179	0.0177971	0.209149	0.0114163	ptvolink2pcntvp0001noppp
23542#Free Cholesterol in Medium LDL	Chapter XVIIIÂ Symptoms signs and abnormal clinical and laboratory findings not elsewhere classified	PCSK9	89956	122	89834	4.10679e-23	-0.891372	-1.06777	-0.714972	0.0900005	-0.865728	0.0150592	ptvp0001noppp
23502#Concentration of Medium VLDL Particles	Chapter XVIIIÂ Symptoms signs and abnormal clinical and laboratory findings not elsewhere classified	ANGPTL3	101137	360	100777	4.72635e-23	-0.518945	-0.621792	-0.416098	0.0524732	-0.493879	0.0189465	ptvolinkp0001
30020#Haemoglobin concentration	Chapter XVIIIÂ Symptoms signs and abnormal clinical and laboratory findings not elsewhere classified	PKLR	364457	5698	358759	5.13092e-23	-0.103595	-0.124147	-0.0830435	0.0104856	-0.0767554	0.0236485	ptvolink2pcntvp0001noppp
23101#Whole body fat-free mass	Chapter XXI Factors influencing health status and contact with health services	ACAN	411995	54	411941	5.13881e-23	-0.829522	-0.994089	-0.664955	0.0839639	-0.382631	0.0149847	ptvp0001
23563#Free Cholesterol in Large HDL	Chapter XVIIIÂ Symptoms signs and abnormal clinical and laboratory findings not elsewhere classified	LPL	89956	3170	86786	5.24769e-23	-0.158014	-0.189362	-0.126665	0.0159941	-0.138528	0.0146025	ptvolink2pcntvp0001noppp
23440#Apolipoprotein A1	Chapter XVIIIÂ Symptoms signs and abnormal clinical and laboratory findings not elsewhere classified	ANGPTL4	89956	4744	85212	5.30553e-23	0.134626	0.107915	0.161337	0.0136283	0.145877	0.0097277	ptvolink2pcntvp0001noppp
23627#Free Cholesterol to Total Lipids in Small LDL percentage	Chapter XVIIIÂ Symptoms signs and abnormal clinical and laboratory findings not elsewhere classified	LPL	101137	3551	97586	5.3422e-23	-0.163338	-0.19575	-0.130927	0.0165365	-0.170158	-0.0105242	ptvolink2pcntvp0001
30260#Mean reticulocyte volume	Chapter XVIIIÂ Symptoms signs and abnormal clinical and laboratory findings not elsewhere classified	SLC4A1	358445	27	358418	5.5938e-23	-1.87435	-2.24651	-1.50218	0.189883	-2.14637	-0.00990092	ptvp0001noppp
30840#Total bilirubin	Chapter XVIIIÂ Symptoms signs and abnormal clinical and laboratory findings not elsewhere classified	SLC4A1	398604	31	398573	5.75802e-23	1.67968	1.34607	2.0133	0.170213	1.87335	0.0079279	ptvp0001
23426#Total Lipids in HDL	Chapter XVIIIÂ Symptoms signs and abnormal clinical and laboratory findings not elsewhere classified	LPL	89956	3170	86786	5.77105e-23	-0.160375	-0.192222	-0.128527	0.0162488	-0.128949	0.0215701	ptvolink2pcntvp0001noppp
23567#Phospholipids in Medium HDL	Chapter XVIIIÂ Symptoms signs and abnormal clinical and laboratory findings not elsewhere classified	APOA1	89956	187	89769	5.91248e-23	-0.672459	-0.80603	-0.538889	0.0681486	-0.734998	0.0195413	ptvolink2pcntvp0001noppp
23567#Phospholipids in Medium HDL	Chapter XVIIIÂ Symptoms signs and abnormal clinical and laboratory findings not elsewhere classified	APOA1	89956	187	89769	5.91248e-23	-0.672459	-0.80603	-0.538889	0.0681486	-0.734998	0.0195413	ptvolinkp0001noppp
23574#Phospholipids in Small HDL	Chapter XVIIIÂ Symptoms signs and abnormal clinical and laboratory findings not elsewhere classified	ANGPTL3	101137	188	100949	5.92562e-23	-0.710118	-0.851176	-0.56906	0.0719689	-0.740687	0.0208584	ptvp0001
23420#Free Cholesterol in VLDL	Chapter XVIIIÂ Symptoms signs and abnormal clinical and laboratory findings not elsewhere classified	ANGPTL4	89956	4744	85212	6.38011e-23	-0.145249	-0.174122	-0.116376	0.0147313	-0.134252	0.0271045	ptvolink2pcntvp0001noppp
23428#Concentration of VLDL Particles	Chapter XVIIIÂ Symptoms signs and abnormal clinical and laboratory findings not elsewhere classified	ANGPTL3	89956	315	89641	6.39954e-23	-0.550227	-0.659607	-0.440847	0.0558063	-0.531315	0.0193714	ptvolinkp0001noppp
23569#Cholesteryl Esters in Medium HDL	Chapter XVIIIÂ Symptoms signs and abnormal clinical and laboratory findings not elsewhere classified	APOA1	101137	209	100928	6.88436e-23	-0.63132	-0.756918	-0.505723	0.0640807	-0.691176	0.0108003	ptvolink2pcntvp0001
23569#Cholesteryl Esters in Medium HDL	Chapter XVIIIÂ Symptoms signs and abnormal clinical and laboratory findings not elsewhere classified	APOA1	101137	209	100928	6.88436e-23	-0.63132	-0.756918	-0.505723	0.0640807	-0.691176	0.0108003	ptvolinkp0001
23414#Phospholipids in HDL	Chapter XVIIIÂ Symptoms signs and abnormal clinical and laboratory findings not elsewhere classified	ANGPTL4	89956	4744	85212	6.90173e-23	0.13266	0.106268	0.159052	0.0134653	0.151546	0.00901616	ptvolink2pcntvp0001noppp
23415#Total Esterified Cholesterol	Chapter XVIIIÂ Symptoms signs and abnormal clinical and laboratory findings not elsewhere classified	PCSK9	89956	222	89734	7.54545e-23	-0.635041	-0.761493	-0.508588	0.0645169	-0.666392	0.0214426	ptvolinkp0001noppp
23570#Free Cholesterol in Medium HDL	Chapter XVIIIÂ Symptoms signs and abnormal clinical and laboratory findings not elsewhere classified	LPL	89956	3170	86786	7.79223e-23	-0.161719	-0.193932	-0.129506	0.0164352	-0.133662	0.0221862	ptvolink2pcntvp0001noppp
30270#Mean sphered cell volume	Chapter XVIIIÂ Symptoms signs and abnormal clinical and laboratory findings not elsewhere classified	SLC4A1	358446	27	358419	7.81378e-23	-1.86605	-2.23783	-1.49427	0.189687	-2.15228	0.00395923	ptvp0001noppp
23558#Concentration of Large HDL Particles	Chapter XVIIIÂ Symptoms signs and abnormal clinical and laboratory findings not elsewhere classified	LPL	101137	3551	97586	8.76308e-23	-0.148893	-0.178587	-0.119198	0.0151504	-0.133694	0.013328	ptvolink2pcntvp0001
23130#Trunk predicted mass	Chapter XXI Factors influencing health status and contact with health services	ACAN	411642	54	411588	8.91582e-23	-0.82278	-0.98693	-0.658631	0.083751	-0.521147	0.0165189	ptvp0001
23504#Phospholipids in Medium VLDL	Chapter XVIIIÂ Symptoms signs and abnormal clinical and laboratory findings not elsewhere classified	ANGPTL3	101137	360	100777	9.23014e-23	-0.516007	-0.618972	-0.413042	0.0525337	-0.476206	0.0186703	ptvolinkp0001
23409#Triglycerides in LDL	Chapter XVIIIÂ Symptoms signs and abnormal clinical and laboratory findings not elsewhere classified	LPL	101137	3551	97586	9.40406e-23	0.164203	0.131431	0.196974	0.0167203	0.203768	0.00763556	ptvolink2pcntvp0001
23438#Sphingomyelins	Chapter XVIIIÂ Symptoms signs and abnormal clinical and laboratory findings not elsewhere classified	PCSK9	101066	265	100801	9.94217e-23	-0.564005	-0.676634	-0.451376	0.0574641	-0.553415	0.017748	ptvolinkp0001
23568#Cholesterol in Medium HDL	Chapter XVIIIÂ Symptoms signs and abnormal clinical and laboratory findings not elsewhere classified	APOA1	101137	209	100928	1.00902e-22	-0.626424	-0.751536	-0.501311	0.0638334	-0.704615	0.0117774	ptvolink2pcntvp0001
23568#Cholesterol in Medium HDL	Chapter XVIIIÂ Symptoms signs and abnormal clinical and laboratory findings not elsewhere classified	APOA1	101137	209	100928	1.00902e-22	-0.626424	-0.751536	-0.501311	0.0638334	-0.704615	0.0117774	ptvolinkp0001
23565#Concentration of Medium HDL Particles	Chapter XVIIIÂ Symptoms signs and abnormal clinical and laboratory findings not elsewhere classified	LPL	89956	3170	86786	1.02835e-22	-0.163114	-0.195697	-0.13053	0.0166242	-0.141134	0.0227491	ptvolink2pcntvp0001noppp
23557#Triglycerides in Very Large HDL	Chapter XVIIIÂ Symptoms signs and abnormal clinical and laboratory findings not elsewhere classified	ANGPTL4	89956	4744	85212	1.03436e-22	-0.142752	-0.17127	-0.114235	0.0145499	-0.132623	0.0272001	ptvolink2pcntvp0001noppp
23472#Pyruvate	Chapter XVIIIÂ Symptoms signs and abnormal clinical and laboratory findings not elsewhere classified	PKLR	89698	1433	88265	1.06039e-22	-0.259874	-0.311802	-0.207946	0.0264942	-0.236701	0.00836135	ptvolink2pcntvp0001noppp
23447#Monounsaturated Fatty Acids	Chapter XVIIIÂ Symptoms signs and abnormal clinical and laboratory findings not elsewhere classified	ANGPTL3	89894	167	89727	1.08461e-22	-0.74842	-0.898005	-0.598834	0.0763194	-0.716057	0.0212768	ptvp0001noppp
30630#Apolipoprotein A	Chapter XVIIIÂ Symptoms signs and abnormal clinical and laboratory findings not elsewhere classified	CD36	364312	1623	362689	1.11557e-22	0.222976	0.178389	0.267563	0.022749	0.245626	0.0127319	ptvolink2pcntvp0001
30780#LDL direct	Chapter XVIIIÂ Symptoms signs and abnormal clinical and laboratory findings not elsewhere classified	ANGPTL3	357499	689	356810	1.17229e-22	-0.370516	-0.444645	-0.296388	0.037821	-0.333905	0.0189471	ptvp0001noppp
23489#Total Lipids in Very Large VLDL	Chapter XVIIIÂ Symptoms signs and abnormal clinical and laboratory findings not elsewhere classified	ANGPTL3	89956	315	89641	1.22326e-22	-0.532508	-0.639072	-0.425945	0.0543695	-0.457973	0.0185429	ptvolinkp0001noppp
23535#Free Cholesterol in Large LDL	Chapter XVIIIÂ Symptoms signs and abnormal clinical and laboratory findings not elsewhere classified	PCSK9	89956	122	89834	1.24642e-22	-0.867939	-1.04166	-0.694217	0.0886344	-0.842458	0.0162381	ptvp0001noppp
23492#Cholesteryl Esters in Very Large VLDL	Chapter XVIIIÂ Symptoms signs and abnormal clinical and laboratory findings not elsewhere classified	ANGPTL3	101137	360	100777	1.28846e-22	-0.507987	-0.609701	-0.406273	0.0518952	-0.47387	0.0181605	ptvolinkp0001
23478#Creatinine	Chapter XVIIIÂ Symptoms signs and abnormal clinical and laboratory findings not elsewhere classified	PKD1	86026	29	85997	1.33094e-22	1.49675	1.19697	1.79653	0.152951	1.56942	0.00251181	ptvp0001noppp
23102#Whole body water mass	Chapter XXI Factors influencing health status and contact with health services	ACAN	412030	54	411976	1.37511e-22	-0.822946	-0.987863	-0.658029	0.0841428	-0.390202	0.0149783	ptvp0001
23481#Concentration of Chylomicrons and Extremely Large VLDL Particles	Chapter XVIIIÂ Symptoms signs and abnormal clinical and laboratory findings not elsewhere classified	LPL	89956	3170	86786	1.45514e-22	0.170198	0.136077	0.204318	0.0174085	0.20314	0.00735945	ptvolink2pcntvp0001noppp
23430#Concentration of HDL Particles	Chapter XVIIIÂ Symptoms signs and abnormal clinical and laboratory findings not elsewhere classified	ANGPTL4	89956	4744	85212	1.61847e-22	0.136323	0.108963	0.163682	0.0139591	0.138443	0.0123297	ptvolink2pcntvp0001noppp
23597#Free Cholesterol to Total Lipids in Medium VLDL percentage	Chapter XVIIIÂ Symptoms signs and abnormal clinical and laboratory findings not elsewhere classified	ANGPTL4	89956	4744	85212	1.67936e-22	0.138861	0.110981	0.166741	0.0142245	0.12548	-0.00513991	ptvolink2pcntvp0001noppp
23600#Cholesterol to Total Lipids in Small VLDL percentage	Chapter XVIIIÂ Symptoms signs and abnormal clinical and laboratory findings not elsewhere classified	PCSK9	101137	142	100995	1.91311e-22	-0.798653	-0.959225	-0.638082	0.0819248	-0.787424	-0.00409918	ptvp0001
30790#Lipoprotein A	Chapter XVIIIÂ Symptoms signs and abnormal clinical and laboratory findings not elsewhere classified	LPA	318837	613	318224	1.92287e-22	-0.395574	-0.475121	-0.316026	0.0405861	-0.52413	-0.0277954	ptvp0001
23509#Concentration of Small VLDL Particles	Chapter XVIIIÂ Symptoms signs and abnormal clinical and laboratory findings not elsewhere classified	ANGPTL3	89956	315	89641	1.94942e-22	-0.540727	-0.64946	-0.431994	0.0554763	-0.508968	0.0171409	ptvolinkp0001noppp
23543#Triglycerides in Medium LDL	Chapter XVIIIÂ Symptoms signs and abnormal clinical and laboratory findings not elsewhere classified	ANGPTL4	89956	4744	85212	2.08261e-22	-0.141934	-0.170495	-0.113373	0.0145719	-0.121189	0.0191271	ptvolink2pcntvp0001noppp
23598#Triglycerides to Total Lipids in Medium VLDL percentage	Chapter XVIIIÂ Symptoms signs and abnormal clinical and laboratory findings not elsewhere classified	PCSK9	89956	222	89734	2.17351e-22	0.619518	0.4948	0.744237	0.0636322	0.641377	-0.000435403	ptvolinkp0001noppp
20153#Forced expiratory volume in 1-second (FEV1) predicted	Chapter X Diseases of the respiratory system	ACAN	244964	67	244897	2.21392e-22	-0.505138	-0.606866	-0.40341	0.0519027	-0.536149	0.00921718	ptvolinkp0001
23622#Free Cholesterol to Total Lipids in Medium LDL percentage	Chapter XVIIIÂ Symptoms signs and abnormal clinical and laboratory findings not elsewhere classified	ANGPTL3	89956	315	89641	2.22357e-22	0.526806	0.420727	0.632885	0.0541224	0.602992	-0.0125527	ptvolinkp0001noppp
30760#HDL cholesterol	Chapter XVIIIÂ Symptoms signs and abnormal clinical and laboratory findings not elsewhere classified	LCAT	327802	53	327749	2.56002e-22	-1.20402	-1.44687	-0.961172	0.123904	-1.4121	0.0124607	ptvp0001noppp
23558#Concentration of Large HDL Particles	Chapter XVIIIÂ Symptoms signs and abnormal clinical and laboratory findings not elsewhere classified	LPL	89956	3170	86786	2.58e-22	-0.155431	-0.186778	-0.124084	0.0159934	-0.139097	0.0154521	ptvolink2pcntvp0001noppp
23490#Phospholipids in Very Large VLDL	Chapter XVIIIÂ Symptoms signs and abnormal clinical and laboratory findings not elsewhere classified	ANGPTL3	89956	315	89641	2.59804e-22	-0.529482	-0.636275	-0.42269	0.0544861	-0.506383	0.0171834	ptvolinkp0001noppp
23609#Phospholipids to Total Lipids in IDL percentage	Chapter XVIIIÂ Symptoms signs and abnormal clinical and laboratory findings not elsewhere classified	LPL	89956	3170	86786	2.73477e-22	0.174593	0.13936	0.209826	0.0179761	0.167917	-0.0205504	ptvolink2pcntvp0001noppp
23409#Triglycerides in LDL	Chapter XVIIIÂ Symptoms signs and abnormal clinical and laboratory findings not elsewhere classified	LPL	89956	3170	86786	2.99787e-22	0.171726	0.137038	0.206414	0.017698	0.209073	0.00546912	ptvolink2pcntvp0001noppp
30730#Gamma glutamyltransferase	Chapter XVIIIÂ Symptoms signs and abnormal clinical and laboratory findings not elsewhere classified	SIGLEC1	357983	12995	344988	3.01049e-22	0.0805295	0.0642591	0.0967999	0.00830133	0.0742672	-0.00686148	ptvolink2pcntvp0001noppp
23623#Triglycerides to Total Lipids in Medium LDL percentage	Chapter XVIIIÂ Symptoms signs and abnormal clinical and laboratory findings not elsewhere classified	ANGPTL4	89956	4744	85212	3.35605e-22	-0.141555	-0.170183	-0.112928	0.014606	-0.135066	0.00220888	ptvolink2pcntvp0001noppp
30090#Platelet crit	Chapter XVIIIÂ Symptoms signs and abnormal clinical and laboratory findings not elsewhere classified	LY75	364450	21901	342549	3.36889e-22	0.0639571	0.0510197	0.0768945	0.0066008	0.0648693	-0.003935	ptvolink2pcntvp0001noppp
23536#Triglycerides in Large LDL	Chapter XVIIIÂ Symptoms signs and abnormal clinical and laboratory findings not elsewhere classified	PCSK9	101137	4102	97035	3.48364e-22	-0.151186	-0.181774	-0.120598	0.0156063	-0.134359	0.0208159	ptvolink2pcntvp0001
23415#Total Esterified Cholesterol	Chapter XVIIIÂ Symptoms signs and abnormal clinical and laboratory findings not elsewhere classified	PCSK9	101137	142	100995	3.6106e-22	-0.784047	-0.942736	-0.625358	0.0809643	-0.804956	0.0163549	ptvp0001
23499#Cholesteryl Esters in Large VLDL	Chapter XVIIIÂ Symptoms signs and abnormal clinical and laboratory findings not elsewhere classified	ANGPTL3	89956	315	89641	3.70141e-22	-0.537996	-0.646911	-0.429082	0.0555689	-0.527112	0.0185004	ptvolinkp0001noppp
23579#Phospholipids to Total Lipids in Chylomicrons and Extremely Large VLDL percentage	Chapter XVIIIÂ Symptoms signs and abnormal clinical and laboratory findings not elsewhere classified	ANGPTL4	87311	4565	82746	3.91219e-22	-0.144066	-0.173248	-0.114884	0.014889	-0.145386	-0.0110391	ptvolink2pcntvp0001noppp
23601#Cholesteryl Esters to Total Lipids in Small VLDL percentage	Chapter XVIIIÂ Symptoms signs and abnormal clinical and laboratory findings not elsewhere classified	PCSK9	89956	122	89834	3.92402e-22	-0.865941	-1.04135	-0.690527	0.0894972	-0.811664	0.000244251	ptvp0001noppp
23498#Cholesterol in Large VLDL	Chapter XVIIIÂ Symptoms signs and abnormal clinical and laboratory findings not elsewhere classified	ANGPTL3	89956	315	89641	4.05804e-22	-0.532925	-0.640918	-0.424932	0.0550988	-0.533787	0.0185854	ptvolinkp0001noppp
23488#Concentration of Very Large VLDL Particles	Chapter XVIIIÂ Symptoms signs and abnormal clinical and laboratory findings not elsewhere classified	ANGPTL3	89956	315	89641	4.12172e-22	-0.525289	-0.631752	-0.418826	0.0543182	-0.491661	0.0179906	ptvolinkp0001noppp
23428#Concentration of VLDL Particles	Chapter XVIIIÂ Symptoms signs and abnormal clinical and laboratory findings not elsewhere classified	ANGPTL4	89956	4744	85212	4.17213e-22	-0.142616	-0.171525	-0.113708	0.0147493	-0.135323	0.0257447	ptvolink2pcntvp0001noppp
30690#Cholesterol	Chapter XVIIIÂ Symptoms signs and abnormal clinical and laboratory findings not elsewhere classified	ANGPTL3	358171	2934	355237	4.24361e-22	-0.175284	-0.210828	-0.139741	0.0181347	-0.167005	0.0230661	ptvolink2pcntvp0001noppp
23645#Cholesterol to Total Lipids in Small HDL percentage	Chapter XVIIIÂ Symptoms signs and abnormal clinical and laboratory findings not elsewhere classified	PCSK9	101137	4102	97035	4.24787e-22	-0.151555	-0.182282	-0.120828	0.0156772	-0.144288	-0.00917546	ptvolink2pcntvp0001
23628#Triglycerides to Total Lipids in Small LDL percentage	Chapter XVIIIÂ Symptoms signs and abnormal clinical and laboratory findings not elsewhere classified	LPL	89956	3170	86786	4.42405e-22	0.169435	0.135069	0.203802	0.0175339	0.168035	-0.00141241	ptvolink2pcntvp0001noppp
23431#Average Diameter for VLDL Particles	Chapter XVIIIÂ Symptoms signs and abnormal clinical and laboratory findings not elsewhere classified	ANGPTL3	101137	360	100777	4.61424e-22	-0.477599	-0.574516	-0.380683	0.0494474	-0.481215	0.0148043	ptvolinkp0001
23555#Cholesteryl Esters in Very Large HDL	Chapter XVIIIÂ Symptoms signs and abnormal clinical and laboratory findings not elsewhere classified	PCSK9	89956	3617	86339	5.0624e-22	-0.148125	-0.178211	-0.118038	0.0153505	-0.114089	0.0105136	ptvolink2pcntvp0001noppp
23635#Cholesterol to Total Lipids in Large HDL percentage	Chapter XVIIIÂ Symptoms signs and abnormal clinical and laboratory findings not elsewhere classified	PCSK9	101137	4102	97035	5.10319e-22	-0.145817	-0.175438	-0.116195	0.0151131	-0.134112	-0.000700893	ptvolink2pcntvp0001
30290#High light scatter reticulocyte percentage	Chapter XVIIIÂ Symptoms signs and abnormal clinical and laboratory findings not elsewhere classified	GMPR	400593	1400	399193	5.30576e-22	0.257308	0.205008	0.309608	0.0266842	0.211291	-0.00985018	ptvolink2pcntvp0001
23584#Phospholipids to Total Lipids in Very Large VLDL percentage	Chapter XVIIIÂ Symptoms signs and abnormal clinical and laboratory findings not elsewhere classified	PCSK9	89246	214	89032	5.47375e-22	-0.653982	-0.786928	-0.521036	0.0678299	-0.645313	0.00393064	ptvolinkp0001noppp
23550#Triglycerides in Small LDL	Chapter XVIIIÂ Symptoms signs and abnormal clinical and laboratory findings not elsewhere classified	ANGPTL3	89956	315	89641	5.60694e-22	-0.529237	-0.636852	-0.421622	0.0549057	-0.557375	0.0150592	ptvolinkp0001noppp
23619#Phospholipids to Total Lipids in Medium LDL percentage	Chapter XVIIIÂ Symptoms signs and abnormal clinical and laboratory findings not elsewhere classified	ANGPTL4	89956	4744	85212	5.68693e-22	0.141979	0.113104	0.170853	0.0147318	0.134048	-0.0293462	ptvolink2pcntvp0001noppp
23414#Phospholipids in HDL	Chapter XVIIIÂ Symptoms signs and abnormal clinical and laboratory findings not elsewhere classified	LPL	101137	3551	97586	6.03731e-22	-0.148787	-0.179066	-0.118508	0.0154485	-0.139654	0.0194563	ptvolink2pcntvp0001
23647#Free Cholesterol to Total Lipids in Small HDL percentage	Chapter XVIIIÂ Symptoms signs and abnormal clinical and laboratory findings not elsewhere classified	PCSK9	101137	265	100872	7.26835e-22	-0.563772	-0.678731	-0.448813	0.0586528	-0.613009	0.00554346	ptvolinkp0001
23503#Total Lipids in Medium VLDL	Chapter XVIIIÂ Symptoms signs and abnormal clinical and laboratory findings not elsewhere classified	PCSK9	89956	122	89834	7.69184e-22	-0.859978	-1.03544	-0.684518	0.0895208	-0.957157	0.018989	ptvp0001noppp
23491#Cholesterol in Very Large VLDL	Chapter XVIIIÂ Symptoms signs and abnormal clinical and laboratory findings not elsewhere classified	ANGPTL3	89956	315	89641	7.69601e-22	-0.528916	-0.63683	-0.421001	0.0550586	-0.537807	0.0175657	ptvolinkp0001noppp
23497#Phospholipids in Large VLDL	Chapter XVIIIÂ Symptoms signs and abnormal clinical and laboratory findings not elsewhere classified	ANGPTL3	89956	315	89641	8.20889e-22	-0.523443	-0.630315	-0.416571	0.0545267	-0.519781	0.0180755	ptvolinkp0001noppp
23427#Total Concentration of Lipoprotein Particles	Chapter XVIIIÂ Symptoms signs and abnormal clinical and laboratory findings not elsewhere classified	ANGPTL3	101137	360	100777	8.78197e-22	-0.475858	-0.573087	-0.378628	0.0496072	-0.450673	0.0175445	ptvolinkp0001
23566#Total Lipids in Medium HDL	Chapter XVIIIÂ Symptoms signs and abnormal clinical and laboratory findings not elsewhere classified	ANGPTL4	101137	5322	95815	1.00472e-21	0.125028	0.0994443	0.150611	0.0130528	0.127054	0.00747627	ptvolink2pcntvp0001
30600#Albumin	Chapter XVIIIÂ Symptoms signs and abnormal clinical and laboratory findings not elsewhere classified	TNFRSF13B	366538	9321	357217	1.02135e-21	0.0982862	0.078168	0.118404	0.0102645	0.105969	0.00551755	ptvolink2pcntvp0001
23608#Triglycerides to Total Lipids in Very Small VLDL percentage	Chapter XVIIIÂ Symptoms signs and abnormal clinical and laboratory findings not elsewhere classified	PCSK9	101137	265	100872	1.07746e-21	0.561443	0.446473	0.676413	0.0586585	0.559882	5.3098e-05	ptvolinkp0001
23105#Basal metabolic rate	Chapter XXI Factors influencing health status and contact with health services	ACAN	412018	54	411964	1.0824e-21	-0.841479	-1.01383	-0.669128	0.0879357	-0.504778	0.0151061	ptvp0001
23409#Triglycerides in LDL	Chapter XVIIIÂ Symptoms signs and abnormal clinical and laboratory findings not elsewhere classified	ANGPTL4	101137	5322	95815	1.11968e-21	-0.131876	-0.158893	-0.10486	0.0137839	-0.109836	0.0217931	ptvolink2pcntvp0001
23583#Triglycerides to Total Lipids in Chylomicrons and Extremely Large VLDL percentage	Chapter XVIIIÂ Symptoms signs and abnormal clinical and laboratory findings not elsewhere classified	LPA	98160	8328	89832	1.18824e-21	0.108059	0.0859078	0.13021	0.0113017	0.137304	0.00748722	ptvolink2pcntvp0001
23621#Cholesteryl Esters to Total Lipids in Medium LDL percentage	Chapter XVIIIÂ Symptoms signs and abnormal clinical and laboratory findings not elsewhere classified	ANGPTL3	101137	188	100949	1.19713e-21	-0.690285	-0.8318	-0.54877	0.072202	-0.742302	0.0247887	ptvp0001
23422#Free Cholesterol in HDL	Chapter XVIIIÂ Symptoms signs and abnormal clinical and laboratory findings not elsewhere classified	LPL	101137	3551	97586	1.28643e-21	-0.145387	-0.175216	-0.115558	0.015219	-0.112785	0.016408	ptvolink2pcntvp0001
23491#Cholesterol in Very Large VLDL	Chapter XVIIIÂ Symptoms signs and abnormal clinical and laboratory findings not elsewhere classified	PCSK9	101137	4102	97035	1.31698e-21	-0.148587	-0.17908	-0.118094	0.0155579	-0.115703	0.021517	ptvolink2pcntvp0001
23494#Triglycerides in Very Large VLDL	Chapter XVIIIÂ Symptoms signs and abnormal clinical and laboratory findings not elsewhere classified	ANGPTL3	89956	315	89641	1.3472e-21	-0.516529	-0.622555	-0.410502	0.0540952	-0.479569	0.0183942	ptvolinkp0001noppp
23564#Triglycerides in Large HDL	Chapter XVIIIÂ Symptoms signs and abnormal clinical and laboratory findings not elsewhere classified	ANGPTL3	89956	167	89789	1.39373e-21	-0.702932	-0.847274	-0.558591	0.0736442	-0.639913	0.0169922	ptvp0001noppp
23517#Total Lipids in Very Small VLDL	Chapter XVIIIÂ Symptoms signs and abnormal clinical and laboratory findings not elsewhere classified	ANGPTL3	101137	360	100777	1.47426e-21	-0.49201	-0.593105	-0.390915	0.0515794	-0.468428	0.0201998	ptvolinkp0001
23428#Concentration of VLDL Particles	Chapter XVIIIÂ Symptoms signs and abnormal clinical and laboratory findings not elsewhere classified	LPL	101137	3551	97586	1.65818e-21	0.161131	0.127981	0.194282	0.0169137	0.175159	0.011788	ptvolink2pcntvp0001
30630#Apolipoprotein A	Chapter XVIIIÂ Symptoms signs and abnormal clinical and laboratory findings not elsewhere classified	ANGPTL3	364312	3025	361287	1.6591e-21	-0.159025	-0.191747	-0.126302	0.0166954	-0.138903	0.0149254	ptvolink2pcntvp0001
23615#Cholesterol to Total Lipids in Large LDL percentage	Chapter XVIIIÂ Symptoms signs and abnormal clinical and laboratory findings not elsewhere classified	ANGPTL4	101137	5322	95815	1.7989e-21	0.130245	0.103425	0.157066	0.0136838	0.10252	-0.00386554	ptvolink2pcntvp0001
23423#Total Lipids in Lipoprotein Particles	Chapter XVIIIÂ Symptoms signs and abnormal clinical and laboratory findings not elsewhere classified	ANGPTL3	101137	188	100949	1.84927e-21	-0.680282	-0.820407	-0.540156	0.0714932	-0.703514	0.0222393	ptvp0001
23599#Phospholipids to Total Lipids in Small VLDL percentage	Chapter XVIIIÂ Symptoms signs and abnormal clinical and laboratory findings not elsewhere classified	PCSK9	89956	222	89734	1.85109e-21	-0.612531	-0.7387	-0.486363	0.064372	-0.596116	0.0040036	ptvolinkp0001noppp
23529#Triglycerides in IDL	Chapter XVIIIÂ Symptoms signs and abnormal clinical and laboratory findings not elsewhere classified	LPL	101137	3551	97586	1.85433e-21	0.158859	0.126136	0.191582	0.0166955	0.178158	0.00876128	ptvolink2pcntvp0001
23522#Triglycerides in Very Small VLDL	Chapter XVIIIÂ Symptoms signs and abnormal clinical and laboratory findings not elsewhere classified	ANGPTL3	89956	315	89641	1.8687e-21	-0.525131	-0.633308	-0.416954	0.0551926	-0.546837	0.014783	ptvolinkp0001noppp
23643#Triglycerides to Total Lipids in Medium HDL percentage	Chapter XVIIIÂ Symptoms signs and abnormal clinical and laboratory findings not elsewhere classified	ANGPTL3	89956	315	89641	1.90101e-21	-0.516562	-0.622994	-0.41013	0.0543022	-0.456558	0.00998259	ptvolinkp0001noppp
23577#Free Cholesterol in Small HDL	Chapter XVIIIÂ Symptoms signs and abnormal clinical and laboratory findings not elsewhere classified	ANGPTL3	89956	315	89641	2.10777e-21	-0.522015	-0.629692	-0.414338	0.0549375	-0.488883	0.0235989	ptvolinkp0001noppp
30200#Neutrophill percentage	Chapter XVIIIÂ Symptoms signs and abnormal clinical and laboratory findings not elsewhere classified	TNFRSF13B	363789	9252	354537	2.12292e-21	0.0984923	0.0781708	0.118814	0.0103683	0.11926	0.0194654	ptvolink2pcntvp0001noppp
30000#White blood cell (leukocyte) count	Chapter XVIIIÂ Symptoms signs and abnormal clinical and laboratory findings not elsewhere classified	TNFRSF13B	407308	10353	396955	2.15397e-21	-0.0936375	-0.11296	-0.0743145	0.00985882	-0.0982543	0.0104471	ptvolink2pcntvp0001
23422#Free Cholesterol in HDL	Chapter XVIIIÂ Symptoms signs and abnormal clinical and laboratory findings not elsewhere classified	LPL	89956	3170	86786	2.23582e-21	-0.152572	-0.184064	-0.121081	0.0160673	-0.115628	0.020083	ptvolink2pcntvp0001noppp
23420#Free Cholesterol in VLDL	Chapter XVIIIÂ Symptoms signs and abnormal clinical and laboratory findings not elsewhere classified	LPL	101137	3551	97586	2.31668e-21	0.160351	0.12724	0.193463	0.0168936	0.173693	0.0129456	ptvolink2pcntvp0001
23609#Phospholipids to Total Lipids in IDL percentage	Chapter XVIIIÂ Symptoms signs and abnormal clinical and laboratory findings not elsewhere classified	ANGPTL4	89956	4744	85212	2.40974e-21	-0.140706	-0.169773	-0.11164	0.0148299	-0.158662	-0.00587267	ptvolink2pcntvp0001noppp
5135#3mm strong meridian (left)	Chapter VIIÂ Diseases of the eye and adnexa	SERPINA1	88012	4683	83329	2.54191e-21	-0.137447	-0.165856	-0.109037	0.0144948	-0.106743	0.00705716	ptvolink2pcntvp0001
23553#Phospholipids in Very Large HDL	Chapter XVIIIÂ Symptoms signs and abnormal clinical and laboratory findings not elsewhere classified	ANGPTL4	101137	5322	95815	2.55067e-21	0.120956	0.0959529	0.145958	0.0127566	0.107539	-0.000446023	ptvolink2pcntvp0001
23414#Phospholipids in HDL	Chapter XVIIIÂ Symptoms signs and abnormal clinical and laboratory findings not elsewhere classified	LPL	89956	3170	86786	2.57759e-21	-0.154758	-0.186751	-0.122765	0.016323	-0.140566	0.022696	ptvolink2pcntvp0001noppp
23569#Cholesteryl Esters in Medium HDL	Chapter XVIIIÂ Symptoms signs and abnormal clinical and laboratory findings not elsewhere classified	APOA1	89956	187	89769	2.6057e-21	-0.640971	-0.773494	-0.508448	0.0676141	-0.690124	0.0144007	ptvolink2pcntvp0001noppp
23569#Cholesteryl Esters in Medium HDL	Chapter XVIIIÂ Symptoms signs and abnormal clinical and laboratory findings not elsewhere classified	APOA1	89956	187	89769	2.6057e-21	-0.640971	-0.773494	-0.508448	0.0676141	-0.690124	0.0144007	ptvolinkp0001noppp
23529#Triglycerides in IDL	Chapter XVIIIÂ Symptoms signs and abnormal clinical and laboratory findings not elsewhere classified	ANGPTL4	89956	4744	85212	2.68723e-21	-0.138191	-0.166772	-0.10961	0.0145823	-0.123543	0.0212727	ptvolink2pcntvp0001noppp
23500#Free Cholesterol in Large VLDL	Chapter XVIIIÂ Symptoms signs and abnormal clinical and laboratory findings not elsewhere classified	ANGPTL3	89956	315	89641	2.79466e-21	-0.517036	-0.624018	-0.410055	0.0545827	-0.502837	0.0179056	ptvolinkp0001noppp
23129#Trunk fat-free mass	Chapter XXI Factors influencing health status and contact with health services	ACAN	368567	50	368517	2.86768e-21	-0.82664	-0.997762	-0.655518	0.0873086	-0.444257	0.0171442	ptvp0001noppp
23566#Total Lipids in Medium HDL	Chapter XVIIIÂ Symptoms signs and abnormal clinical and laboratory findings not elsewhere classified	LPL	101137	3551	97586	3.39455e-21	-0.149662	-0.180696	-0.118627	0.015834	-0.129709	0.0191377	ptvolink2pcntvp0001
23603#Triglycerides to Total Lipids in Small VLDL percentage	Chapter XVIIIÂ Symptoms signs and abnormal clinical and laboratory findings not elsewhere classified	PCSK9	101137	142	100995	3.57837e-21	0.769612	0.609929	0.929295	0.0814715	0.73029	0.00441777	ptvp0001
23499#Cholesteryl Esters in Large VLDL	Chapter XVIIIÂ Symptoms signs and abnormal clinical and laboratory findings not elsewhere classified	PCSK9	89956	222	89734	3.61158e-21	-0.624921	-0.754593	-0.495249	0.0661594	-0.629714	0.0183836	ptvolinkp0001noppp
30600#Albumin	Chapter XVIIIÂ Symptoms signs and abnormal clinical and laboratory findings not elsewhere classified	TNFRSF13B	327950	8335	319615	3.64518e-21	0.10237	0.081122	0.123617	0.0108408	0.11418	0.00823411	ptvolink2pcntvp0001noppp
23624#Phospholipids to Total Lipids in Small LDL percentage	Chapter XVIIIÂ Symptoms signs and abnormal clinical and laboratory findings not elsewhere classified	ANGPTL3	89956	167	89789	3.68915e-21	0.72604	0.57535	0.87673	0.0768829	0.788803	-0.010811	ptvp0001noppp
23609#Phospholipids to Total Lipids in IDL percentage	Chapter XVIIIÂ Symptoms signs and abnormal clinical and laboratory findings not elsewhere classified	LPL	101137	3551	97586	3.69715e-21	0.160747	0.127382	0.194112	0.0170229	0.161889	-0.0136466	ptvolink2pcntvp0001
30200#Neutrophill percentage	Chapter XVIIIÂ Symptoms signs and abnormal clinical and laboratory findings not elsewhere classified	TNFRSF13B	406582	10338	396244	3.78546e-21	0.0927521	0.0734923	0.112012	0.00982657	0.119099	0.0221817	ptvolink2pcntvp0001
23607#Free Cholesterol to Total Lipids in Very Small VLDL percentage	Chapter XVIIIÂ Symptoms signs and abnormal clinical and laboratory findings not elsewhere classified	PCSK9	89956	222	89734	3.92695e-21	-0.630445	-0.761384	-0.499505	0.0668063	-0.630389	0.00803912	ptvolinkp0001noppp
5132#3mm strong meridian (right)	Chapter VIIÂ Diseases of the eye and adnexa	SERPINA1	88024	4695	83329	4.24308e-21	-0.136821	-0.165262	-0.10838	0.0145109	-0.108246	0.00410606	ptvolink2pcntvp0001
23432#Average Diameter for LDL Particles	Chapter XVIIIÂ Symptoms signs and abnormal clinical and laboratory findings not elsewhere classified	PCSK9	89956	3617	86339	4.25885e-21	-0.154849	-0.18704	-0.122659	0.0164237	-0.158597	-0.00223012	ptvolink2pcntvp0001noppp
23529#Triglycerides in IDL	Chapter XVIIIÂ Symptoms signs and abnormal clinical and laboratory findings not elsewhere classified	LPL	89956	3170	86786	4.32557e-21	0.166632	0.131986	0.201278	0.0176765	0.19005	0.00690279	ptvolink2pcntvp0001noppp
23628#Triglycerides to Total Lipids in Small LDL percentage	Chapter XVIIIÂ Symptoms signs and abnormal clinical and laboratory findings not elsewhere classified	LPL	101137	3551	97586	4.44651e-21	0.156095	0.123629	0.188561	0.0165643	0.16628	0.00563904	ptvolink2pcntvp0001
23412#Phospholipids in VLDL	Chapter XVIIIÂ Symptoms signs and abnormal clinical and laboratory findings not elsewhere classified	PCSK9	89956	222	89734	4.54903e-21	-0.623147	-0.752783	-0.493511	0.0661412	-0.605101	0.0197644	ptvolinkp0001noppp
23566#Total Lipids in Medium HDL	Chapter XVIIIÂ Symptoms signs and abnormal clinical and laboratory findings not elsewhere classified	ANGPTL3	101137	360	100777	4.8917e-21	-0.460669	-0.556584	-0.364754	0.0489367	-0.42072	0.0159088	ptvolinkp0001
3062#Forced vital capacity (FVC)	Chapter X Diseases of the respiratory system	SERPINA1	382521	19891	362630	5.1525e-21	0.048711	0.0385615	0.0588605	0.0051784	0.0744922	0.0423386	ptvolink2pcntvp0001
23568#Cholesterol in Medium HDL	Chapter XVIIIÂ Symptoms signs and abnormal clinical and laboratory findings not elsewhere classified	APOA1	89956	187	89769	5.22824e-21	-0.633571	-0.76558	-0.501561	0.0673522	-0.704615	0.0160363	ptvolink2pcntvp0001noppp
23568#Cholesterol in Medium HDL	Chapter XVIIIÂ Symptoms signs and abnormal clinical and laboratory findings not elsewhere classified	APOA1	89956	187	89769	5.22824e-21	-0.633571	-0.76558	-0.501561	0.0673522	-0.704615	0.0160363	ptvolinkp0001noppp
23627#Free Cholesterol to Total Lipids in Small LDL percentage	Chapter XVIIIÂ Symptoms signs and abnormal clinical and laboratory findings not elsewhere classified	PCSK9	101137	4102	97035	5.23675e-21	-0.145143	-0.175386	-0.1149	0.0154303	-0.154931	-0.0110446	ptvolink2pcntvp0001
23109#Impedance of arm (right)	Chapter XXI Factors influencing health status and contact with health services	TTN	411977	4857	407120	5.69736e-21	0.0944541	0.0747512	0.114157	0.0100526	0.0634829	-0.0164547	ptvp0001
23436#Total Cholines	Chapter XVIIIÂ Symptoms signs and abnormal clinical and laboratory findings not elsewhere classified	PCSK9	101066	4101	96965	5.82225e-21	-0.140266	-0.169528	-0.111005	0.0149295	-0.114532	0.0235728	ptvolink2pcntvp0001
23444#Omega-3 Fatty Acids	Chapter XVIIIÂ Symptoms signs and abnormal clinical and laboratory findings not elsewhere classified	ANGPTL3	89894	315	89579	6.09957e-21	-0.508239	-0.614318	-0.40216	0.0541222	-0.532211	0.00603616	ptvolinkp0001noppp
23591#Cholesteryl Esters to Total Lipids in Large VLDL percentage	Chapter XVIIIÂ Symptoms signs and abnormal clinical and laboratory findings not elsewhere classified	PCSK9	101127	265	100862	6.31229e-21	-0.5534	-0.668952	-0.437848	0.0589556	-0.557207	-0.00885783	ptvolinkp0001
23635#Cholesterol to Total Lipids in Large HDL percentage	Chapter XVIIIÂ Symptoms signs and abnormal clinical and laboratory findings not elsewhere classified	PCSK9	89956	3617	86339	6.83329e-21	-0.150727	-0.182227	-0.119227	0.0160713	-0.137017	0.00358943	ptvolink2pcntvp0001noppp
30250#Reticulocyte count	Chapter XVIIIÂ Symptoms signs and abnormal clinical and laboratory findings not elsewhere classified	GMPR	400592	1400	399192	7.05584e-21	0.247273	0.195569	0.298978	0.0263802	0.225272	-0.00689402	ptvolink2pcntvp0001
23458#Polyunsaturated Fatty Acids to Monounsaturated Fatty Acids ratio	Chapter XVIIIÂ Symptoms signs and abnormal clinical and laboratory findings not elsewhere classified	LPL	101066	3547	97519	7.1277e-21	-0.154184	-0.186422	-0.121946	0.0164482	-0.178456	-0.0233177	ptvolink2pcntvp0001
23130#Trunk predicted mass	Chapter XXI Factors influencing health status and contact with health services	ACAN	368529	50	368479	7.47472e-21	-0.814723	-0.985191	-0.644256	0.0869744	-0.397648	0.0167253	ptvp0001noppp
23581#Cholesteryl Esters to Total Lipids in Chylomicrons and Extremely Large VLDL percentage	Chapter XVIIIÂ Symptoms signs and abnormal clinical and laboratory findings not elsewhere classified	PCSK9	98160	3974	94186	7.53454e-21	-0.149759	-0.181092	-0.118427	0.0159861	-0.181606	-0.00785995	ptvolink2pcntvp0001
23645#Cholesterol to Total Lipids in Small HDL percentage	Chapter XVIIIÂ Symptoms signs and abnormal clinical and laboratory findings not elsewhere classified	PCSK9	89956	3617	86339	7.83321e-21	-0.1563	-0.189015	-0.123586	0.0166913	-0.144439	-0.00327084	ptvolink2pcntvp0001noppp
23574#Phospholipids in Small HDL	Chapter XVIIIÂ Symptoms signs and abnormal clinical and laboratory findings not elsewhere classified	ANGPTL3	89956	167	89789	8.01694e-21	-0.713836	-0.863286	-0.564386	0.0762504	-0.739234	0.023429	ptvp0001noppp
23423#Total Lipids in Lipoprotein Particles	Chapter XVIIIÂ Symptoms signs and abnormal clinical and laboratory findings not elsewhere classified	PCSK9	101137	142	100995	8.21676e-21	-0.769736	-0.930939	-0.608534	0.0822467	-0.714988	0.0219843	ptvp0001
30030#Haematocrit percentage	Chapter XVIIIÂ Symptoms signs and abnormal clinical and laboratory findings not elsewhere classified	PKLR	364457	5698	358759	8.22564e-21	-0.101035	-0.122197	-0.0798721	0.0107975	-0.0758168	0.017109	ptvolink2pcntvp0001noppp
23492#Cholesteryl Esters in Very Large VLDL	Chapter XVIIIÂ Symptoms signs and abnormal clinical and laboratory findings not elsewhere classified	PCSK9	89956	222	89734	8.37581e-21	-0.617406	-0.746731	-0.48808	0.0659826	-0.555758	0.0176613	ptvolinkp0001noppp
23458#Polyunsaturated Fatty Acids to Monounsaturated Fatty Acids ratio	Chapter XVIIIÂ Symptoms signs and abnormal clinical and laboratory findings not elsewhere classified	LPL	89894	3166	86728	8.53693e-21	-0.162976	-0.197122	-0.128831	0.0174211	-0.182712	-0.0176098	ptvolink2pcntvp0001noppp
23416#Cholesteryl Esters in VLDL	Chapter XVIIIÂ Symptoms signs and abnormal clinical and laboratory findings not elsewhere classified	ANGPTL3	101137	360	100777	8.65056e-21	-0.49223	-0.595376	-0.389085	0.0526256	-0.437219	0.0183942	ptvolinkp0001
30060#Mean corpuscular haemoglobin concentration	Chapter XVIIIÂ Symptoms signs and abnormal clinical and laboratory findings not elsewhere classified	TFRC	407306	70	407236	9.11268e-21	-1.09043	-1.3191	-0.861765	0.116669	-1.14903	0.0236384	ptvp0001
23602#Free Cholesterol to Total Lipids in Small VLDL percentage	Chapter XVIIIÂ Symptoms signs and abnormal clinical and laboratory findings not elsewhere classified	PCSK9	89956	222	89734	9.29168e-21	-0.60056	-0.726505	-0.474616	0.0642578	-0.578686	0.00474698	ptvolinkp0001noppp
23436#Total Cholines	Chapter XVIIIÂ Symptoms signs and abnormal clinical and laboratory findings not elsewhere classified	ANGPTL3	89894	167	89727	9.3272e-21	-0.676289	-0.818121	-0.534457	0.0723635	-0.68969	0.0232114	ptvp0001noppp
30240#Reticulocyte percentage	Chapter XVIIIÂ Symptoms signs and abnormal clinical and laboratory findings not elsewhere classified	GMPR	358445	1269	357176	9.67429e-21	0.261846	0.206899	0.316792	0.0280345	0.248472	-0.00457554	ptvolink2pcntvp0001noppp
23570#Free Cholesterol in Medium HDL	Chapter XVIIIÂ Symptoms signs and abnormal clinical and laboratory findings not elsewhere classified	APOA1	101137	209	100928	1.04158e-20	-0.588574	-0.712168	-0.46498	0.0630586	-0.658398	0.0141776	ptvolink2pcntvp0001
23570#Free Cholesterol in Medium HDL	Chapter XVIIIÂ Symptoms signs and abnormal clinical and laboratory findings not elsewhere classified	APOA1	101137	209	100928	1.04158e-20	-0.588574	-0.712168	-0.46498	0.0630586	-0.658398	0.0141776	ptvolinkp0001
23571#Triglycerides in Medium HDL	Chapter XVIIIÂ Symptoms signs and abnormal clinical and laboratory findings not elsewhere classified	ANGPTL3	101137	813	100324	1.08843e-20	-0.32252	-0.39028	-0.254761	0.0345715	-0.317224	0.0219525	ptvolink2pcntvp0001
23566#Total Lipids in Medium HDL	Chapter XVIIIÂ Symptoms signs and abnormal clinical and laboratory findings not elsewhere classified	LPL	89956	3170	86786	1.10667e-20	-0.156085	-0.188882	-0.123287	0.0167337	-0.131809	0.0229935	ptvolink2pcntvp0001noppp
23648#Triglycerides to Total Lipids in Small HDL percentage	Chapter XVIIIÂ Symptoms signs and abnormal clinical and laboratory findings not elsewhere classified	LPL	101137	128	101009	1.22927e-20	0.786533	0.621058	0.952008	0.0844266	0.807369	0.0103862	ptvolinkp0001
23447#Monounsaturated Fatty Acids	Chapter XVIIIÂ Symptoms signs and abnormal clinical and laboratory findings not elsewhere classified	ANGPTL4	89894	4742	85152	1.23787e-20	-0.136967	-0.165784	-0.108149	0.0147028	-0.112843	0.0277293	ptvolink2pcntvp0001noppp
23101#Whole body fat-free mass	Chapter XXI Factors influencing health status and contact with health services	ACAN	368842	50	368792	1.26537e-20	-0.812029	-0.98295	-0.641108	0.0872058	-0.32275	0.0150688	ptvp0001noppp
23638#Triglycerides to Total Lipids in Large HDL percentage	Chapter XVIIIÂ Symptoms signs and abnormal clinical and laboratory findings not elsewhere classified	ANGPTL3	101137	360	100777	1.34124e-20	-0.465346	-0.563345	-0.367346	0.05	-0.443949	0.0116393	ptvolinkp0001
23453#Polyunsaturated Fatty Acids to Total Fatty Acids percentage	Chapter XVIIIÂ Symptoms signs and abnormal clinical and laboratory findings not elsewhere classified	ANGPTL4	89894	4742	85152	1.35854e-20	0.133582	0.105447	0.161717	0.0143547	0.0992059	-0.0340448	ptvolink2pcntvp0001noppp
23412#Phospholipids in VLDL	Chapter XVIIIÂ Symptoms signs and abnormal clinical and laboratory findings not elsewhere classified	PCSK9	101137	142	100995	1.37535e-20	-0.769694	-0.931834	-0.607554	0.0827251	-0.778122	0.0197112	ptvp0001
23440#Apolipoprotein A1	Chapter XVIIIÂ Symptoms signs and abnormal clinical and laboratory findings not elsewhere classified	LPL	101137	3551	97586	1.50519e-20	-0.145371	-0.176025	-0.114716	0.0156403	-0.135195	0.0188721	ptvolink2pcntvp0001
30630#Apolipoprotein A	Chapter XVIIIÂ Symptoms signs and abnormal clinical and laboratory findings not elsewhere classified	LCAT	364312	58	364254	1.56468e-20	-1.11544	-1.3508	-0.880086	0.120081	-1.14924	0.013943	ptvp0001
30040#Mean corpuscular volume	Chapter XVIIIÂ Symptoms signs and abnormal clinical and laboratory findings not elsewhere classified	GMPR	407311	1419	405892	1.76469e-20	0.239439	0.188848	0.29003	0.0258122	0.282074	0.0335753	ptvolink2pcntvp0001
23510#Total Lipids in Small VLDL	Chapter XVIIIÂ Symptoms signs and abnormal clinical and laboratory findings not elsewhere classified	PCSK9	89956	222	89734	1.9163e-20	-0.613731	-0.743506	-0.483955	0.0662123	-0.626141	0.0171302	ptvolinkp0001noppp
23597#Free Cholesterol to Total Lipids in Medium VLDL percentage	Chapter XVIIIÂ Symptoms signs and abnormal clinical and laboratory findings not elsewhere classified	PCSK9	101137	142	100995	1.93608e-20	-0.743705	-0.900986	-0.586423	0.0802461	-0.744632	-0.000722133	ptvp0001
23566#Total Lipids in Medium HDL	Chapter XVIIIÂ Symptoms signs and abnormal clinical and laboratory findings not elsewhere classified	ANGPTL4	89956	4744	85212	1.97866e-20	0.12791	0.100853	0.154968	0.0138047	0.136138	0.0105242	ptvolink2pcntvp0001noppp
23403#VLDL Cholesterol	Chapter XVIIIÂ Symptoms signs and abnormal clinical and laboratory findings not elsewhere classified	ANGPTL3	89956	315	89641	2.11161e-20	-0.518847	-0.628681	-0.409012	0.0560384	-0.479283	0.0210708	ptvolinkp0001noppp
23448#Saturated Fatty Acids	Chapter XVIIIÂ Symptoms signs and abnormal clinical and laboratory findings not elsewhere classified	ANGPTL3	101066	188	100878	2.14421e-20	-0.663165	-0.803579	-0.522751	0.0716402	-0.665704	0.0268363	ptvp0001
30210#Eosinophill percentage	Chapter XVIIIÂ Symptoms signs and abnormal clinical and laboratory findings not elsewhere classified	TNFRSF8	363789	11237	352552	2.20907e-20	-0.0875793	-0.106132	-0.0690268	0.0094657	-0.0908377	-0.00100853	ptvolink2pcntvp0001noppp
30720#Cystatin C	Chapter XVIIIÂ Symptoms signs and abnormal clinical and laboratory findings not elsewhere classified	PKD1	358133	390	357743	2.36922e-20	0.41901	0.330177	0.507844	0.0453239	0.244001	0.00843345	ptvolinkp0001noppp
23602#Free Cholesterol to Total Lipids in Small VLDL percentage	Chapter XVIIIÂ Symptoms signs and abnormal clinical and laboratory findings not elsewhere classified	LPL	89956	3170	86786	2.55086e-20	-0.159747	-0.193638	-0.125856	0.0172914	-0.117799	0.00826214	ptvolink2pcntvp0001noppp
30720#Cystatin C	Chapter XVIIIÂ Symptoms signs and abnormal clinical and laboratory findings not elsewhere classified	PKD1	400234	447	399787	2.62555e-20	0.392856	0.309468	0.476244	0.0425457	0.242662	0.0123153	ptvolinkp0001
25360#Mean ICVF in anterior limb of internal capsule on FA skeleton (right)	Chapter VI Diseases of the nervous system	TF	30419	10	30409	2.77902e-20	2.71504	2.13872	3.29136	0.294036	2.58547	-0.0117855	ptvolinkp0001noppp
23508#Triglycerides in Medium VLDL	Chapter XVIIIÂ Symptoms signs and abnormal clinical and laboratory findings not elsewhere classified	ANGPTL3	101137	188	100949	2.81553e-20	-0.653894	-0.792782	-0.515005	0.0708618	-0.556111	0.0195838	ptvp0001
23440#Apolipoprotein A1	Chapter XVIIIÂ Symptoms signs and abnormal clinical and laboratory findings not elsewhere classified	LPL	89956	3170	86786	2.81908e-20	-0.152454	-0.184835	-0.120073	0.0165211	-0.135891	0.0223774	ptvolink2pcntvp0001noppp
23482#Total Lipids in Chylomicrons and Extremely Large VLDL	Chapter XVIIIÂ Symptoms signs and abnormal clinical and laboratory findings not elsewhere classified	LPL	101137	3551	97586	2.99979e-20	0.151815	0.119545	0.184084	0.0164642	0.195124	0.0104817	ptvolink2pcntvp0001
23407#Total Triglycerides	Chapter XVIIIÂ Symptoms signs and abnormal clinical and laboratory findings not elsewhere classified	ANGPTL3	101137	188	100949	3.06101e-20	-0.65095	-0.789348	-0.512553	0.0706115	-0.551591	0.0203273	ptvp0001
30300#High light scatter reticulocyte count	Chapter XVIIIÂ Symptoms signs and abnormal clinical and laboratory findings not elsewhere classified	GMPR	400592	1400	399192	3.24504e-20	0.243857	0.191968	0.295746	0.0264744	0.201115	-0.012497	ptvolink2pcntvp0001
23499#Cholesteryl Esters in Large VLDL	Chapter XVIIIÂ Symptoms signs and abnormal clinical and laboratory findings not elsewhere classified	PCSK9	101137	142	100995	3.25124e-20	-0.76242	-0.924631	-0.600209	0.0827612	-0.776726	0.0185641	ptvp0001
23596#Cholesteryl Esters to Total Lipids in Medium VLDL percentage	Chapter XVIIIÂ Symptoms signs and abnormal clinical and laboratory findings not elsewhere classified	PCSK9	101137	265	100872	3.54031e-20	-0.533801	-0.647484	-0.420117	0.0580021	-0.569098	-0.00717891	ptvolinkp0001
23503#Total Lipids in Medium VLDL	Chapter XVIIIÂ Symptoms signs and abnormal clinical and laboratory findings not elsewhere classified	LPL	101137	3551	97586	3.59943e-20	0.155599	0.122455	0.188743	0.0169104	0.171666	0.0124146	ptvolink2pcntvp0001
23102#Whole body water mass	Chapter XXI Factors influencing health status and contact with health services	ACAN	368873	50	368823	3.60253e-20	-0.803945	-0.97522	-0.632669	0.0873868	-0.326306	0.0151031	ptvp0001noppp
23642#Free Cholesterol to Total Lipids in Medium HDL percentage	Chapter XVIIIÂ Symptoms signs and abnormal clinical and laboratory findings not elsewhere classified	LPL	89956	3170	86786	3.82108e-20	-0.148407	-0.180041	-0.116774	0.0161397	-0.110477	0.0165355	ptvolink2pcntvp0001noppp
23418#Cholesteryl Esters in HDL	Chapter XVIIIÂ Symptoms signs and abnormal clinical and laboratory findings not elsewhere classified	LPL	89956	118	89838	3.85016e-20	-0.76437	-0.927314	-0.601427	0.0831348	-0.76012	0.0123084	ptvolinkp0001noppp
23552#Total Lipids in Very Large HDL	Chapter XVIIIÂ Symptoms signs and abnormal clinical and laboratory findings not elsewhere classified	PCSK9	101137	4102	97035	4.00617e-20	-0.132843	-0.161176	-0.104511	0.0144555	-0.104816	0.0093029	ptvolink2pcntvp0001
25360#Mean ICVF in anterior limb of internal capsule on FA skeleton (right)	Chapter VI Diseases of the nervous system	TF	34970	10	34960	4.02363e-20	2.71281	2.13442	3.2912	0.295094	2.58547	-0.0042068	ptvolinkp0001
23502#Concentration of Medium VLDL Particles	Chapter XVIIIÂ Symptoms signs and abnormal clinical and laboratory findings not elsewhere classified	ANGPTL3	89956	315	89641	4.03775e-20	-0.514323	-0.624024	-0.404622	0.0559702	-0.492644	0.0203273	ptvolinkp0001noppp
30850#Testosterone	Chapter XVIIIÂ Symptoms signs and abnormal clinical and laboratory findings not elsewhere classified	SERPINA1	324574	16715	307859	4.10701e-20	0.043939	0.0345637	0.0533142	0.00478335	0.00874708	0.00810438	ptvolink2pcntvp0001noppp
23418#Cholesteryl Esters in HDL	Chapter XVIIIÂ Symptoms signs and abnormal clinical and laboratory findings not elsewhere classified	LPL	101137	128	101009	4.15323e-20	-0.735221	-0.892094	-0.578348	0.0800376	-0.76012	0.00883562	ptvolinkp0001
23588#Triglycerides to Total Lipids in Very Large VLDL percentage	Chapter XVIIIÂ Symptoms signs and abnormal clinical and laboratory findings not elsewhere classified	PCSK9	100324	255	100069	4.17084e-20	0.555901	0.437284	0.674519	0.0605194	0.57806	0.0130668	ptvolinkp0001
23492#Cholesteryl Esters in Very Large VLDL	Chapter XVIIIÂ Symptoms signs and abnormal clinical and laboratory findings not elsewhere classified	PCSK9	101137	142	100995	4.18043e-20	-0.758205	-0.919995	-0.596416	0.082546	-0.80327	0.0174383	ptvp0001
23428#Concentration of VLDL Particles	Chapter XVIIIÂ Symptoms signs and abnormal clinical and laboratory findings not elsewhere classified	LPL	89956	3170	86786	4.23615e-20	0.164209	0.129165	0.199253	0.0178798	0.179323	0.0118199	ptvolink2pcntvp0001noppp
23427#Total Concentration of Lipoprotein Particles	Chapter XVIIIÂ Symptoms signs and abnormal clinical and laboratory findings not elsewhere classified	ANGPTL4	101137	5322	95815	4.44687e-20	0.121454	0.095519	0.147389	0.0132323	0.118879	0.0102587	ptvolink2pcntvp0001
23642#Free Cholesterol to Total Lipids in Medium HDL percentage	Chapter XVIIIÂ Symptoms signs and abnormal clinical and laboratory findings not elsewhere classified	LPL	101137	3551	97586	4.65915e-20	-0.140228	-0.170189	-0.110268	0.0152861	-0.10441	0.0125846	ptvolink2pcntvp0001
23552#Total Lipids in Very Large HDL	Chapter XVIIIÂ Symptoms signs and abnormal clinical and laboratory findings not elsewhere classified	ANGPTL4	89956	4744	85212	4.68956e-20	0.123848	0.0973859	0.150311	0.0135012	0.111492	0.000669035	ptvolink2pcntvp0001noppp
23584#Phospholipids to Total Lipids in Very Large VLDL percentage	Chapter XVIIIÂ Symptoms signs and abnormal clinical and laboratory findings not elsewhere classified	PCSK9	100324	136	100188	4.75791e-20	-0.779275	-0.945812	-0.612737	0.0849687	-0.82638	0.00343797	ptvp0001
23412#Phospholipids in VLDL	Chapter XVIIIÂ Symptoms signs and abnormal clinical and laboratory findings not elsewhere classified	PCSK9	89956	122	89834	5.12741e-20	-0.817152	-0.991934	-0.64237	0.0891749	-0.801391	0.0193395	ptvp0001noppp
23518#Phospholipids in Very Small VLDL	Chapter XVIIIÂ Symptoms signs and abnormal clinical and laboratory findings not elsewhere classified	ANGPTL3	101137	360	100777	5.13514e-20	-0.473986	-0.575372	-0.3726	0.0517279	-0.424071	0.0186916	ptvolinkp0001
23648#Triglycerides to Total Lipids in Small HDL percentage	Chapter XVIIIÂ Symptoms signs and abnormal clinical and laboratory findings not elsewhere classified	LPL	89956	118	89838	5.24261e-20	0.805382	0.633072	0.977692	0.0879136	0.807369	0.00532044	ptvolinkp0001noppp
23593#Triglycerides to Total Lipids in Large VLDL percentage	Chapter XVIIIÂ Symptoms signs and abnormal clinical and laboratory findings not elsewhere classified	PCSK9	89946	222	89724	5.30418e-20	0.609973	0.479452	0.740493	0.0665923	0.713672	0.00207105	ptvolinkp0001noppp
23556#Free Cholesterol in Very Large HDL	Chapter XVIIIÂ Symptoms signs and abnormal clinical and laboratory findings not elsewhere classified	ANGPTL4	101137	5322	95815	5.38318e-20	0.120912	0.0950341	0.146789	0.0132029	0.0995957	-0.000934525	ptvolink2pcntvp0001
5096#3mm weak meridian (left)	Chapter VIIÂ Diseases of the eye and adnexa	SERPINA1	88012	4683	83329	5.38455e-20	-0.132813	-0.161237	-0.104389	0.0145021	-0.11351	0.00217756	ptvolink2pcntvp0001
23600#Cholesterol to Total Lipids in Small VLDL percentage	Chapter XVIIIÂ Symptoms signs and abnormal clinical and laboratory findings not elsewhere classified	PCSK9	89956	122	89834	5.55643e-20	-0.808554	-0.981661	-0.635447	0.0883204	-0.772089	0.00153984	ptvp0001noppp
23491#Cholesterol in Very Large VLDL	Chapter XVIIIÂ Symptoms signs and abnormal clinical and laboratory findings not elsewhere classified	PCSK9	101137	265	100872	5.57513e-20	-0.549593	-0.667265	-0.43192	0.0600373	-0.467168	0.0179587	ptvolinkp0001
30630#Apolipoprotein A	Chapter XVIIIÂ Symptoms signs and abnormal clinical and laboratory findings not elsewhere classified	ADH1B	364312	5551	358761	5.6056e-20	0.113195	0.0889539	0.137436	0.012368	0.111525	0.0122393	ptvolink2pcntvp0001
23431#Average Diameter for VLDL Particles	Chapter XVIIIÂ Symptoms signs and abnormal clinical and laboratory findings not elsewhere classified	ANGPTL3	89956	315	89641	5.94131e-20	-0.483146	-0.586667	-0.379625	0.052817	-0.506528	0.0136997	ptvolinkp0001noppp
30110#Platelet distribution width	Chapter XVIIIÂ Symptoms signs and abnormal clinical and laboratory findings not elsewhere classified	CD36	407305	1809	405496	5.96159e-20	0.211281	0.166002	0.256561	0.0231022	0.177491	0.00530349	ptvolink2pcntvp0001
23615#Cholesterol to Total Lipids in Large LDL percentage	Chapter XVIIIÂ Symptoms signs and abnormal clinical and laboratory findings not elsewhere classified	ANGPTL4	89956	4744	85212	5.97667e-20	0.132246	0.103908	0.160583	0.014458	0.110669	0.00156108	ptvolink2pcntvp0001noppp
23498#Cholesterol in Large VLDL	Chapter XVIIIÂ Symptoms signs and abnormal clinical and laboratory findings not elsewhere classified	PCSK9	101137	265	100872	6.44156e-20	-0.549064	-0.666824	-0.431304	0.0600821	-0.494803	0.0193182	ptvolinkp0001
30270#Mean sphered cell volume	Chapter XVIIIÂ Symptoms signs and abnormal clinical and laboratory findings not elsewhere classified	TNFRSF13B	400593	10193	390400	7.22994e-20	-0.0902657	-0.109655	-0.0708766	0.00989253	-0.0846104	0.00684865	ptvolink2pcntvp0001
23411#Total Phospholipids in Lipoprotein Particles	Chapter XVIIIÂ Symptoms signs and abnormal clinical and laboratory findings not elsewhere classified	ANGPTL3	89956	167	89789	7.47585e-20	-0.668168	-0.811722	-0.524613	0.0732426	-0.607252	0.0284431	ptvp0001noppp
23486#Free Cholesterol in Chylomicrons and Extremely Large VLDL	Chapter XVIIIÂ Symptoms signs and abnormal clinical and laboratory findings not elsewhere classified	ANGPTL3	101137	188	100949	7.68232e-20	-0.641984	-0.779961	-0.504007	0.070397	-0.624405	0.0166523	ptvp0001
23446#Polyunsaturated Fatty Acids	Chapter XVIIIÂ Symptoms signs and abnormal clinical and laboratory findings not elsewhere classified	ANGPTL3	101066	813	100253	7.73617e-20	-0.311305	-0.378217	-0.244392	0.0341391	-0.305248	0.00831039	ptvolink2pcntvp0001
23420#Free Cholesterol in VLDL	Chapter XVIIIÂ Symptoms signs and abnormal clinical and laboratory findings not elsewhere classified	LPL	89956	3170	86786	7.98079e-20	0.162789	0.127787	0.197791	0.0178584	0.190785	0.0134342	ptvolink2pcntvp0001noppp
23511#Phospholipids in Small VLDL	Chapter XVIIIÂ Symptoms signs and abnormal clinical and laboratory findings not elsewhere classified	ANGPTL3	101137	360	100777	8.07254e-20	-0.478511	-0.581415	-0.375607	0.0525023	-0.451896	0.0174807	ptvolinkp0001
23423#Total Lipids in Lipoprotein Particles	Chapter XVIIIÂ Symptoms signs and abnormal clinical and laboratory findings not elsewhere classified	PCSK9	89956	222	89734	8.09471e-20	-0.598109	-0.726734	-0.469485	0.0656251	-0.561572	0.0273914	ptvolinkp0001noppp
23424#Total Lipids in VLDL	Chapter XVIIIÂ Symptoms signs and abnormal clinical and laboratory findings not elsewhere classified	ANGPTL3	101137	188	100949	8.86253e-20	-0.650342	-0.790354	-0.51033	0.0714351	-0.570422	0.0192227	ptvp0001
23504#Phospholipids in Medium VLDL	Chapter XVIIIÂ Symptoms signs and abnormal clinical and laboratory findings not elsewhere classified	ANGPTL3	89956	315	89641	9.26992e-20	-0.509818	-0.619633	-0.400003	0.0560282	-0.481261	0.0199662	ptvolinkp0001noppp
23400#Total Cholesterol	Chapter XVIIIÂ Symptoms signs and abnormal clinical and laboratory findings not elsewhere classified	PCSK9	89956	122	89834	9.39252e-20	-0.793937	-0.964978	-0.622897	0.0872662	-0.812893	0.0228235	ptvp0001noppp
23596#Cholesteryl Esters to Total Lipids in Medium VLDL percentage	Chapter XVIIIÂ Symptoms signs and abnormal clinical and laboratory findings not elsewhere classified	LPL	89956	3170	86786	1.01474e-19	-0.15479	-0.188168	-0.121412	0.0170296	-0.159888	0.00213454	ptvolink2pcntvp0001noppp
23440#Apolipoprotein A1	Chapter XVIIIÂ Symptoms signs and abnormal clinical and laboratory findings not elsewhere classified	ANGPTL3	101137	360	100777	1.01639e-19	-0.439353	-0.534096	-0.34461	0.0483386	-0.43104	0.0153565	ptvolinkp0001
30250#Reticulocyte count	Chapter XVIIIÂ Symptoms signs and abnormal clinical and laboratory findings not elsewhere classified	CA1	400592	497	400095	1.02169e-19	0.401884	0.315203	0.488565	0.0442258	0.353922	-0.0065872	ptvolink2pcntvp0001
30250#Reticulocyte count	Chapter XVIIIÂ Symptoms signs and abnormal clinical and laboratory findings not elsewhere classified	CA1	400592	497	400095	1.02169e-19	0.401884	0.315203	0.488565	0.0442258	0.353922	-0.0065872	ptvolinkp0001
23510#Total Lipids in Small VLDL	Chapter XVIIIÂ Symptoms signs and abnormal clinical and laboratory findings not elsewhere classified	PCSK9	101137	142	100995	1.05241e-19	-0.752511	-0.914852	-0.59017	0.0828276	-0.802372	0.0180118	ptvp0001
30150#Eosinophill count	Chapter XVIIIÂ Symptoms signs and abnormal clinical and laboratory findings not elsewhere classified	TNFRSF8	406576	12597	393979	1.0601e-19	-0.0812285	-0.0987562	-0.0637008	0.00894285	-0.0824817	-0.00110573	ptvolink2pcntvp0001
30860#Total protein	Chapter XVIIIÂ Symptoms signs and abnormal clinical and laboratory findings not elsewhere classified	TNFRSF17	366124	622	365502	1.07417e-19	-0.359071	-0.436564	-0.281578	0.0395379	-0.345828	-0.0315623	ptvolink2pcntvp0001
30860#Total protein	Chapter XVIIIÂ Symptoms signs and abnormal clinical and laboratory findings not elsewhere classified	TNFRSF17	366124	622	365502	1.07417e-19	-0.359071	-0.436564	-0.281578	0.0395379	-0.345828	-0.0315623	ptvolinkp0001
23583#Triglycerides to Total Lipids in Chylomicrons and Extremely Large VLDL percentage	Chapter XVIIIÂ Symptoms signs and abnormal clinical and laboratory findings not elsewhere classified	LPA	87311	7424	79887	1.10319e-19	0.108786	0.0853045	0.132267	0.0119802	0.140204	0.0059196	ptvolink2pcntvp0001noppp
30290#High light scatter reticulocyte percentage	Chapter XVIIIÂ Symptoms signs and abnormal clinical and laboratory findings not elsewhere classified	SERPINA1	400593	20891	379702	1.11525e-19	-0.0642964	-0.0781788	-0.0504139	0.00708301	-0.0778543	-0.0053279	ptvolink2pcntvp0001
23414#Phospholipids in HDL	Chapter XVIIIÂ Symptoms signs and abnormal clinical and laboratory findings not elsewhere classified	ANGPTL3	101137	360	100777	1.11999e-19	-0.433476	-0.52706	-0.339891	0.0477475	-0.405846	0.015484	ptvolinkp0001
30010#Red blood cell (erythrocyte) count	Chapter XVIIIÂ Symptoms signs and abnormal clinical and laboratory findings not elsewhere classified	TFRC	407313	70	407243	1.12361e-19	0.918548	0.720203	1.11689	0.101198	1.06878	-0.00773887	ptvp0001
23639#Phospholipids to Total Lipids in Medium HDL percentage	Chapter XVIIIÂ Symptoms signs and abnormal clinical and laboratory findings not elsewhere classified	LPL	89956	3170	86786	1.1237e-19	0.156607	0.122796	0.190418	0.0172506	0.134648	-0.00423723	ptvolink2pcntvp0001noppp
23564#Triglycerides in Large HDL	Chapter XVIIIÂ Symptoms signs and abnormal clinical and laboratory findings not elsewhere classified	APOA1	101137	209	100928	1.15516e-19	-0.597112	-0.726073	-0.468152	0.0657966	-0.676257	0.0198493	ptvolink2pcntvp0001
23564#Triglycerides in Large HDL	Chapter XVIIIÂ Symptoms signs and abnormal clinical and laboratory findings not elsewhere classified	APOA1	101137	209	100928	1.15516e-19	-0.597112	-0.726073	-0.468152	0.0657966	-0.676257	0.0198493	ptvolinkp0001
23122#Arm predicted mass (right)	Chapter XXI Factors influencing health status and contact with health services	ACAN	411898	54	411844	1.28339e-19	-0.75287	-0.915699	-0.59004	0.0830777	-0.478647	0.0147029	ptvp0001
30070#Red blood cell (erythrocyte) distribution width	Chapter XVIIIÂ Symptoms signs and abnormal clinical and laboratory findings not elsewhere classified	CD36	407311	1809	405502	1.31234e-19	0.209477	0.16416	0.254795	0.0231216	0.221177	-0.0178249	ptvolink2pcntvp0001
23408#Triglycerides in VLDL	Chapter XVIIIÂ Symptoms signs and abnormal clinical and laboratory findings not elsewhere classified	ANGPTL3	101137	188	100949	1.37779e-19	-0.636784	-0.774604	-0.498963	0.070317	-0.512343	0.0196475	ptvp0001
23621#Cholesteryl Esters to Total Lipids in Medium LDL percentage	Chapter XVIIIÂ Symptoms signs and abnormal clinical and laboratory findings not elsewhere classified	ANGPTL3	89956	167	89789	1.38122e-19	-0.693142	-0.843162	-0.543123	0.0765408	-0.737616	0.0235989	ptvp0001noppp
23536#Triglycerides in Large LDL	Chapter XVIIIÂ Symptoms signs and abnormal clinical and laboratory findings not elsewhere classified	LPL	101137	3551	97586	1.40326e-19	0.151443	0.118659	0.184228	0.0167269	0.188785	0.00804974	ptvolink2pcntvp0001
23515#Triglycerides in Small VLDL	Chapter XVIIIÂ Symptoms signs and abnormal clinical and laboratory findings not elsewhere classified	ANGPTL3	101137	188	100949	1.42512e-19	-0.640547	-0.779239	-0.501856	0.0707615	-0.64715	0.0184579	ptvp0001
23427#Total Concentration of Lipoprotein Particles	Chapter XVIIIÂ Symptoms signs and abnormal clinical and laboratory findings not elsewhere classified	ANGPTL3	89956	315	89641	1.54063e-19	-0.478419	-0.582101	-0.374736	0.0528995	-0.449169	0.0227491	ptvolinkp0001noppp
23626#Cholesteryl Esters to Total Lipids in Small LDL percentage	Chapter XVIIIÂ Symptoms signs and abnormal clinical and laboratory findings not elsewhere classified	ANGPTL4	89956	4744	85212	1.55835e-19	-0.133906	-0.16293	-0.104882	0.0148082	-0.126048	0.0225473	ptvolink2pcntvp0001noppp
23424#Total Lipids in VLDL	Chapter XVIIIÂ Symptoms signs and abnormal clinical and laboratory findings not elsewhere classified	PCSK9	101137	4102	97035	1.5744e-19	-0.141031	-0.171604	-0.110458	0.0155986	-0.102286	0.0234502	ptvolink2pcntvp0001
23492#Cholesteryl Esters in Very Large VLDL	Chapter XVIIIÂ Symptoms signs and abnormal clinical and laboratory findings not elsewhere classified	ANGPTL3	89956	315	89641	1.63812e-19	-0.500875	-0.609504	-0.392245	0.0554236	-0.5066	0.0179268	ptvolinkp0001noppp
23513#Cholesteryl Esters in Small VLDL	Chapter XVIIIÂ Symptoms signs and abnormal clinical and laboratory findings not elsewhere classified	LPL	101137	3551	97586	1.65319e-19	0.153641	0.120315	0.186967	0.0170033	0.158532	0.0097808	ptvolink2pcntvp0001
23484#Cholesterol in Chylomicrons and Extremely Large VLDL	Chapter XVIIIÂ Symptoms signs and abnormal clinical and laboratory findings not elsewhere classified	ANGPTL3	101137	188	100949	1.67023e-19	-0.636588	-0.774687	-0.498489	0.0704591	-0.6456	0.0151229	ptvp0001
23441#Apolipoprotein B to Apolipoprotein A1 ratio	Chapter XVIIIÂ Symptoms signs and abnormal clinical and laboratory findings not elsewhere classified	LPL	101137	3551	97586	1.68996e-19	0.151741	0.118818	0.184663	0.0167974	0.133866	-0.000987623	ptvolink2pcntvp0001
30790#Lipoprotein A	Chapter XVIIIÂ Symptoms signs and abnormal clinical and laboratory findings not elsewhere classified	LPA	285353	546	284807	1.71261e-19	-0.388473	-0.472783	-0.304163	0.0430159	-0.513274	-0.0280057	ptvp0001noppp
23503#Total Lipids in Medium VLDL	Chapter XVIIIÂ Symptoms signs and abnormal clinical and laboratory findings not elsewhere classified	ANGPTL4	89956	4744	85212	1.73234e-19	-0.133126	-0.162018	-0.104234	0.0147409	-0.101229	0.0251286	ptvolink2pcntvp0001noppp
23445#Omega-6 Fatty Acids	Chapter XVIIIÂ Symptoms signs and abnormal clinical and laboratory findings not elsewhere classified	ANGPTL3	101066	813	100253	1.74212e-19	-0.309455	-0.376622	-0.242289	0.0342688	-0.362242	0.00763025	ptvolink2pcntvp0001
30850#Testosterone	Chapter XVIIIÂ Symptoms signs and abnormal clinical and laboratory findings not elsewhere classified	SERPINA1	362587	18761	343826	1.75965e-19	0.0407839	0.0319295	0.0496382	0.00451758	0.00999123	0.00875593	ptvolink2pcntvp0001
23612#Free Cholesterol to Total Lipids in IDL percentage	Chapter XVIIIÂ Symptoms signs and abnormal clinical and laboratory findings not elsewhere classified	ANGPTL3	101137	360	100777	1.90082e-19	0.472386	0.369747	0.575024	0.0523669	0.411121	-0.00662668	ptvolinkp0001
23482#Total Lipids in Chylomicrons and Extremely Large VLDL	Chapter XVIIIÂ Symptoms signs and abnormal clinical and laboratory findings not elsewhere classified	LPL	89956	3170	86786	1.91216e-19	0.157265	0.123093	0.191437	0.0174347	0.200365	0.00769928	ptvolink2pcntvp0001noppp
30250#Reticulocyte count	Chapter XVIIIÂ Symptoms signs and abnormal clinical and laboratory findings not elsewhere classified	AMPD3	400592	11068	389524	1.98098e-19	-0.0856229	-0.104239	-0.067007	0.00949806	-0.0961164	-0.00349768	ptvolink2pcntvp0001
23498#Cholesterol in Large VLDL	Chapter XVIIIÂ Symptoms signs and abnormal clinical and laboratory findings not elsewhere classified	PCSK9	89956	3617	86339	2.11382e-19	-0.149275	-0.18175	-0.116799	0.016569	-0.108468	0.0220693	ptvolink2pcntvp0001noppp
23509#Concentration of Small VLDL Particles	Chapter XVIIIÂ Symptoms signs and abnormal clinical and laboratory findings not elsewhere classified	PCSK9	89956	222	89734	2.20886e-19	-0.594766	-0.724228	-0.465303	0.0660526	-0.561824	0.0168329	ptvolinkp0001noppp
30060#Mean corpuscular haemoglobin concentration	Chapter XVIIIÂ Symptoms signs and abnormal clinical and laboratory findings not elsewhere classified	SLC4A1	407306	31	407275	2.24858e-19	1.57794	1.23434	1.92154	0.175309	1.53666	0.023384	ptvp0001
23627#Free Cholesterol to Total Lipids in Small LDL percentage	Chapter XVIIIÂ Symptoms signs and abnormal clinical and laboratory findings not elsewhere classified	PCSK9	89956	3617	86339	2.28629e-19	-0.147849	-0.180044	-0.115653	0.0164264	-0.155114	-0.0054585	ptvolink2pcntvp0001noppp
23125#Arm fat-free mass (left)	Chapter XXI Factors influencing health status and contact with health services	ACAN	411833	54	411779	2.30521e-19	-0.767061	-0.934142	-0.59998	0.0852467	-0.482156	0.0149142	ptvp0001
5132#3mm strong meridian (right)	Chapter VIIÂ Diseases of the eye and adnexa	SERPINA1	79327	4241	75086	2.34604e-19	-0.137422	-0.167356	-0.107488	0.0152724	-0.112951	0.00414028	ptvolink2pcntvp0001noppp
23433#Average Diameter for HDL Particles	Chapter XVIIIÂ Symptoms signs and abnormal clinical and laboratory findings not elsewhere classified	LPL	101137	3551	97586	2.42675e-19	-0.137427	-0.167376	-0.107478	0.0152801	-0.112892	0.010418	ptvolink2pcntvp0001
23633#Triglycerides to Total Lipids in Very Large HDL percentage	Chapter XVIIIÂ Symptoms signs and abnormal clinical and laboratory findings not elsewhere classified	ANGPTL3	101112	360	100752	2.43416e-19	-0.448637	-0.54641	-0.350864	0.0498844	-0.482287	0.0112915	ptvolinkp0001
30630#Apolipoprotein A	Chapter XVIIIÂ Symptoms signs and abnormal clinical and laboratory findings not elsewhere classified	ANGPTL3	325970	2688	323282	2.49249e-19	-0.159033	-0.193706	-0.12436	0.0176906	-0.151717	0.0164151	ptvolink2pcntvp0001noppp
23492#Cholesteryl Esters in Very Large VLDL	Chapter XVIIIÂ Symptoms signs and abnormal clinical and laboratory findings not elsewhere classified	PCSK9	89956	122	89834	2.56551e-19	-0.799588	-0.973953	-0.625224	0.088962	-0.817054	0.0172365	ptvp0001noppp
23499#Cholesteryl Esters in Large VLDL	Chapter XVIIIÂ Symptoms signs and abnormal clinical and laboratory findings not elsewhere classified	PCSK9	89956	122	89834	2.617e-19	-0.801544	-0.976377	-0.62671	0.0892013	-0.833935	0.0179375	ptvp0001noppp
23121#Arm fat-free mass (right)	Chapter XXI Factors influencing health status and contact with health services	ACAN	411905	54	411851	2.61783e-19	-0.74901	-0.912412	-0.585607	0.08337	-0.482656	0.0148274	ptvp0001
23599#Phospholipids to Total Lipids in Small VLDL percentage	Chapter XVIIIÂ Symptoms signs and abnormal clinical and laboratory findings not elsewhere classified	LPL	89956	3170	86786	2.64878e-19	-0.155637	-0.189589	-0.121684	0.0173229	-0.130245	0.00710457	ptvolink2pcntvp0001noppp
30070#Red blood cell (erythrocyte) distribution width	Chapter XVIIIÂ Symptoms signs and abnormal clinical and laboratory findings not elsewhere classified	ANGPTL4	407311	21199	386112	2.65398e-19	0.0621757	0.0486093	0.0757421	0.00692175	0.0494784	-0.0204417	ptvolink2pcntvp0001
23643#Triglycerides to Total Lipids in Medium HDL percentage	Chapter XVIIIÂ Symptoms signs and abnormal clinical and laboratory findings not elsewhere classified	LPL	101137	128	101009	2.68124e-19	0.764377	0.597597	0.931158	0.0850926	0.738748	0.0113632	ptvolinkp0001
23638#Triglycerides to Total Lipids in Large HDL percentage	Chapter XVIIIÂ Symptoms signs and abnormal clinical and laboratory findings not elsewhere classified	LPL	101137	128	101009	2.76975e-19	0.752091	0.587926	0.916257	0.0837582	0.692416	0.00915422	ptvolinkp0001
23450#Docosahexaenoic Acid	Chapter XVIIIÂ Symptoms signs and abnormal clinical and laboratory findings not elsewhere classified	PCSK9	101066	4101	96965	2.77372e-19	-0.135934	-0.165606	-0.106262	0.0151389	-0.141877	0.00875674	ptvolink2pcntvp0001
23565#Concentration of Medium HDL Particles	Chapter XVIIIÂ Symptoms signs and abnormal clinical and laboratory findings not elsewhere classified	ANGPTL3	101137	360	100777	2.85543e-19	-0.436517	-0.531835	-0.3412	0.0486318	-0.422531	0.0153565	ptvolinkp0001
23639#Phospholipids to Total Lipids in Medium HDL percentage	Chapter XVIIIÂ Symptoms signs and abnormal clinical and laboratory findings not elsewhere classified	LPL	101137	3551	97586	3.10476e-19	0.146242	0.114276	0.178209	0.0163094	0.138925	-0.000329207	ptvolink2pcntvp0001
23435#Triglycerides to Phosphoglycerides ratio	Chapter XVIIIÂ Symptoms signs and abnormal clinical and laboratory findings not elsewhere classified	LPL	101066	128	100938	3.26061e-19	0.740042	0.578183	0.901901	0.0825817	0.836723	0.0115943	ptvolinkp0001
23424#Total Lipids in VLDL	Chapter XVIIIÂ Symptoms signs and abnormal clinical and laboratory findings not elsewhere classified	PCSK9	101137	265	100872	3.2629e-19	-0.539401	-0.657377	-0.421424	0.0601925	-0.508243	0.0195519	ptvolinkp0001
23406#HDL Cholesterol	Chapter XVIIIÂ Symptoms signs and abnormal clinical and laboratory findings not elsewhere classified	LPL	101137	128	101009	3.48368e-19	-0.712977	-0.869043	-0.55691	0.0796264	-0.752857	0.0097277	ptvolinkp0001
23105#Basal metabolic rate	Chapter XXI Factors influencing health status and contact with health services	ACAN	368862	50	368812	3.48894e-19	-0.81766	-0.996669	-0.638651	0.0913325	-0.393349	0.0154677	ptvp0001noppp
23566#Total Lipids in Medium HDL	Chapter XVIIIÂ Symptoms signs and abnormal clinical and laboratory findings not elsewhere classified	ANGPTL3	89956	315	89641	3.53279e-19	-0.467643	-0.570023	-0.365263	0.0522348	-0.421335	0.0194351	ptvolinkp0001noppp
23536#Triglycerides in Large LDL	Chapter XVIIIÂ Symptoms signs and abnormal clinical and laboratory findings not elsewhere classified	LPL	89956	3170	86786	3.61535e-19	0.158433	0.123737	0.193128	0.0177017	0.193879	0.00566028	ptvolink2pcntvp0001noppp
23596#Cholesteryl Esters to Total Lipids in Medium VLDL percentage	Chapter XVIIIÂ Symptoms signs and abnormal clinical and laboratory findings not elsewhere classified	LPL	101137	3551	97586	3.71167e-19	-0.144134	-0.175709	-0.112559	0.0161097	-0.156597	-0.00349385	ptvolink2pcntvp0001
23430#Concentration of HDL Particles	Chapter XVIIIÂ Symptoms signs and abnormal clinical and laboratory findings not elsewhere classified	ANGPTL3	101137	360	100777	3.7396e-19	-0.443026	-0.540087	-0.345965	0.0495212	-0.41561	0.0155265	ptvolinkp0001
23406#HDL Cholesterol	Chapter XVIIIÂ Symptoms signs and abnormal clinical and laboratory findings not elsewhere classified	LPL	89956	118	89838	3.90269e-19	-0.739521	-0.901622	-0.577421	0.0827048	-0.752857	0.0130943	ptvolinkp0001noppp
30760#HDL cholesterol	Chapter XVIIIÂ Symptoms signs and abnormal clinical and laboratory findings not elsewhere classified	ANGPTL3	366365	723	365642	3.9267e-19	-0.300594	-0.366499	-0.234689	0.0336254	-0.302679	0.0116442	ptvp0001
23114#Leg predicted mass (right)	Chapter XXI Factors influencing health status and contact with health services	ACAN	411983	54	411929	4.03429e-19	-0.766464	-0.934568	-0.598361	0.0857682	-0.261512	0.0121204	ptvp0001
30840#Total bilirubin	Chapter XVIIIÂ Symptoms signs and abnormal clinical and laboratory findings not elsewhere classified	SLC4A1	356672	28	356644	4.05704e-19	1.59956	1.24871	1.9504	0.179003	1.73469	0.0078287	ptvp0001noppp
23584#Phospholipids to Total Lipids in Very Large VLDL percentage	Chapter XVIIIÂ Symptoms signs and abnormal clinical and laboratory findings not elsewhere classified	PCSK9	89246	117	89129	4.07342e-19	-0.819455	-0.999172	-0.639739	0.0916927	-0.869972	0.00319163	ptvp0001noppp
5135#3mm strong meridian (left)	Chapter VIIÂ Diseases of the eye and adnexa	SERPINA1	79335	4225	75110	4.09066e-19	-0.136474	-0.166405	-0.106543	0.0152711	-0.109426	0.00686334	ptvolink2pcntvp0001noppp
41234#Records in HES inpatient diagnoses dataset	Chapter XXI Factors influencing health status and contact with health services	PKD1	330371	106	330265	4.13679e-19	0.829114	0.647216	1.01101	0.0928065	0.866882	-0.0115589	ptvp0001noppp
23602#Free Cholesterol to Total Lipids in Small VLDL percentage	Chapter XVIIIÂ Symptoms signs and abnormal clinical and laboratory findings not elsewhere classified	LPL	101137	3551	97586	4.18985e-19	-0.146111	-0.178167	-0.114055	0.0163551	-0.116441	0.000116816	ptvolink2pcntvp0001
23507#Free Cholesterol in Medium VLDL	Chapter XVIIIÂ Symptoms signs and abnormal clinical and laboratory findings not elsewhere classified	ANGPTL3	101137	360	100777	4.55966e-19	-0.469404	-0.572497	-0.366311	0.0525987	-0.454708	0.0179056	ptvolinkp0001
23427#Total Concentration of Lipoprotein Particles	Chapter XVIIIÂ Symptoms signs and abnormal clinical and laboratory findings not elsewhere classified	ANGPTL4	89956	4744	85212	4.56091e-19	0.124772	0.0973699	0.152175	0.013981	0.131787	0.0148892	ptvolink2pcntvp0001noppp
23486#Free Cholesterol in Chylomicrons and Extremely Large VLDL	Chapter XVIIIÂ Symptoms signs and abnormal clinical and laboratory findings not elsewhere classified	ANGPTL3	89956	167	89789	4.60085e-19	-0.666926	-0.813412	-0.520439	0.0747383	-0.639209	0.0143794	ptvp0001noppp
23513#Cholesteryl Esters in Small VLDL	Chapter XVIIIÂ Symptoms signs and abnormal clinical and laboratory findings not elsewhere classified	ANGPTL4	101137	5322	95815	4.82582e-19	-0.125003	-0.152476	-0.0975299	0.014017	-0.108362	0.0204548	ptvolink2pcntvp0001
23126#Arm predicted mass (left)	Chapter XXI Factors influencing health status and contact with health services	ACAN	411818	54	411764	4.95002e-19	-0.756724	-0.923112	-0.590335	0.0848934	-0.418685	0.0144103	ptvp0001
23611#Cholesteryl Esters to Total Lipids in IDL percentage	Chapter XVIIIÂ Symptoms signs and abnormal clinical and laboratory findings not elsewhere classified	PCSK9	89956	3617	86339	5.07514e-19	-0.14705	-0.179388	-0.114712	0.0164991	-0.152707	0.0152503	ptvolink2pcntvp0001noppp
25361#Mean ICVF in anterior limb of internal capsule on FA skeleton (left)	Chapter VI Diseases of the nervous system	TF	30419	10	30409	5.24727e-19	2.65579	2.07175	3.23983	0.297975	2.70356	-0.0103006	ptvolinkp0001noppp
23449#Linoleic Acid	Chapter XVIIIÂ Symptoms signs and abnormal clinical and laboratory findings not elsewhere classified	ANGPTL3	101066	813	100253	5.31205e-19	-0.306825	-0.374339	-0.239311	0.0344464	-0.364399	0.00688634	ptvolink2pcntvp0001
23414#Phospholipids in HDL	Chapter XVIIIÂ Symptoms signs and abnormal clinical and laboratory findings not elsewhere classified	APOA1	101137	209	100928	5.43331e-19	-0.557614	-0.680348	-0.434881	0.0626194	-0.636918	0.0151123	ptvolink2pcntvp0001
23414#Phospholipids in HDL	Chapter XVIIIÂ Symptoms signs and abnormal clinical and laboratory findings not elsewhere classified	APOA1	101137	209	100928	5.43331e-19	-0.557614	-0.680348	-0.434881	0.0626194	-0.636918	0.0151123	ptvolinkp0001
23510#Total Lipids in Small VLDL	Chapter XVIIIÂ Symptoms signs and abnormal clinical and laboratory findings not elsewhere classified	PCSK9	89956	122	89834	5.45565e-19	-0.794927	-0.969898	-0.619955	0.0892717	-0.827639	0.0168753	ptvp0001noppp
25361#Mean ICVF in anterior limb of internal capsule on FA skeleton (left)	Chapter VI Diseases of the nervous system	TF	34970	10	34960	5.78015e-19	2.65444	2.06994	3.23894	0.298209	2.70356	-0.0042068	ptvolinkp0001
23432#Average Diameter for LDL Particles	Chapter XVIIIÂ Symptoms signs and abnormal clinical and laboratory findings not elsewhere classified	ANGPTL4	89956	4744	85212	5.85274e-19	0.128435	0.10014	0.15673	0.0144361	0.127514	-0.0162593	ptvolink2pcntvp0001noppp
23446#Polyunsaturated Fatty Acids	Chapter XVIIIÂ Symptoms signs and abnormal clinical and laboratory findings not elsewhere classified	PCSK9	101066	265	100801	5.99638e-19	-0.530379	-0.647261	-0.413496	0.0596342	-0.429977	0.00712014	ptvolinkp0001
30290#High light scatter reticulocyte percentage	Chapter XVIIIÂ Symptoms signs and abnormal clinical and laboratory findings not elsewhere classified	GMPR	358446	1269	357177	6.15119e-19	0.248954	0.194066	0.303842	0.0280045	0.206832	-0.010149	ptvolink2pcntvp0001noppp
23593#Triglycerides to Total Lipids in Large VLDL percentage	Chapter XVIIIÂ Symptoms signs and abnormal clinical and laboratory findings not elsewhere classified	PCSK9	101127	142	100985	6.4091e-19	0.739894	0.576704	0.903085	0.0832609	0.881749	0.00247464	ptvp0001
23407#Total Triglycerides	Chapter XVIIIÂ Symptoms signs and abnormal clinical and laboratory findings not elsewhere classified	ANGPTL3	89956	167	89789	6.44567e-19	-0.666312	-0.81328	-0.519344	0.0749841	-0.555689	0.0183517	ptvp0001noppp
23593#Triglycerides to Total Lipids in Large VLDL percentage	Chapter XVIIIÂ Symptoms signs and abnormal clinical and laboratory findings not elsewhere classified	PCSK9	89946	122	89824	6.63914e-19	0.797522	0.621548	0.973497	0.0897832	0.897133	0.00252775	ptvp0001noppp
30060#Mean corpuscular haemoglobin concentration	Chapter XVIIIÂ Symptoms signs and abnormal clinical and laboratory findings not elsewhere classified	SLC4A1	364451	28	364423	7.29777e-19	1.6348	1.27359	1.996	0.184291	1.57227	0.0221306	ptvp0001noppp
5099#3mm weak meridian (right)	Chapter VIIÂ Diseases of the eye and adnexa	SERPINA1	88024	4695	83329	7.33519e-19	-0.128732	-0.157172	-0.100292	0.0145104	-0.109806	0.00109495	ptvolink2pcntvp0001
23573#Total Lipids in Small HDL	Chapter XVIIIÂ Symptoms signs and abnormal clinical and laboratory findings not elsewhere classified	ANGPTL3	101137	188	100949	7.35322e-19	-0.642023	-0.783871	-0.500175	0.0723719	-0.732307	0.0187553	ptvp0001
23130#Trunk predicted mass	Chapter XXI Factors influencing health status and contact with health services	SERPINA1	411642	21467	390175	7.38624e-19	0.0382657	0.0298096	0.0467217	0.00431438	0.0207677	0.0162666	ptvolink2pcntvp0001
30070#Red blood cell (erythrocyte) distribution width	Chapter XVIIIÂ Symptoms signs and abnormal clinical and laboratory findings not elsewhere classified	SLC4A1	407311	31	407280	7.56008e-19	1.56266	1.21724	1.90808	0.176238	1.56378	-0.0168285	ptvp0001
23595#Cholesterol to Total Lipids in Medium VLDL percentage	Chapter XVIIIÂ Symptoms signs and abnormal clinical and laboratory findings not elsewhere classified	PCSK9	89956	222	89734	7.60756e-19	-0.562887	-0.687301	-0.438473	0.0634769	-0.5775	-0.000945144	ptvolinkp0001noppp
30630#Apolipoprotein A	Chapter XVIIIÂ Symptoms signs and abnormal clinical and laboratory findings not elsewhere classified	CD36	364312	1204	363108	7.76323e-19	0.233986	0.182247	0.285724	0.0263977	0.254487	0.0130105	ptvp0001
23113#Leg fat-free mass (right)	Chapter XXI Factors influencing health status and contact with health services	ACAN	411984	54	411930	7.78731e-19	-0.765224	-0.934438	-0.596011	0.0863348	-0.315919	0.012268	ptvp0001
5096#3mm weak meridian (left)	Chapter VIIÂ Diseases of the eye and adnexa	SERPINA1	79335	4225	75110	7.79287e-19	-0.135354	-0.165279	-0.105429	0.0152681	-0.117045	0.00161892	ptvolink2pcntvp0001noppp
30110#Platelet distribution width	Chapter XVIIIÂ Symptoms signs and abnormal clinical and laboratory findings not elsewhere classified	CD36	364449	1606	362843	7.9103e-19	0.217252	0.169202	0.265302	0.0245157	0.176698	0.0043466	ptvolink2pcntvp0001noppp
23624#Phospholipids to Total Lipids in Small LDL percentage	Chapter XVIIIÂ Symptoms signs and abnormal clinical and laboratory findings not elsewhere classified	ANGPTL4	89956	4744	85212	8.00979e-19	0.131228	0.102204	0.160252	0.0148082	0.123929	-0.0167479	ptvolink2pcntvp0001noppp
23410#Triglycerides in HDL	Chapter XVIIIÂ Symptoms signs and abnormal clinical and laboratory findings not elsewhere classified	ANGPTL3	101137	813	100324	8.61916e-19	-0.305239	-0.372813	-0.237665	0.0344769	-0.28482	0.0216338	ptvolink2pcntvp0001
23569#Cholesteryl Esters in Medium HDL	Chapter XVIIIÂ Symptoms signs and abnormal clinical and laboratory findings not elsewhere classified	LPL	89956	118	89838	8.7104e-19	-0.753258	-0.920034	-0.586483	0.0850901	-0.792912	0.013859	ptvolinkp0001noppp
30040#Mean corpuscular volume	Chapter XVIIIÂ Symptoms signs and abnormal clinical and laboratory findings not elsewhere classified	GMPR	364455	1285	363170	8.82176e-19	0.239881	0.186753	0.293009	0.0271064	0.280825	0.0332343	ptvolink2pcntvp0001noppp
23508#Triglycerides in Medium VLDL	Chapter XVIIIÂ Symptoms signs and abnormal clinical and laboratory findings not elsewhere classified	ANGPTL3	89956	167	89789	8.94697e-19	-0.665163	-0.812484	-0.517842	0.075164	-0.596865	0.018819	ptvp0001noppp
30630#Apolipoprotein A	Chapter XVIIIÂ Symptoms signs and abnormal clinical and laboratory findings not elsewhere classified	ADH1B	325970	4945	321025	9.27556e-19	0.115757	0.0901035	0.14141	0.0130887	0.114594	0.0136468	ptvolink2pcntvp0001noppp
[truncated: 7,874 more rows]
