# Supplementary material for: Rare variant associations with plasma protein levels in the UK Biobank
Source: Nature. 2023 Oct 4;622(7982):339–47. doi: 10.1038/s41586-023-06547-x (PMC10567546; doi:10.1038/s41586-023-06547-x)
Supplement: Supplementary file 4 — Supplementary Datasets 1–20. [file 41586_2023_6547_MOESM4_ESM.zip › 2022-09-14560C-s4/2022-09-14560C-Supp table 17 - Cautionary Signals.xlsx]

## Sheet: ExWAS_cautionary_variants
Gene	Protein	Match (gene-protein)	Genotype	Most Damaging Effect	nSamples	nCarriers	nNonCarriers	P-value	beta	lower	upper	se	model	panel	Olink Assay	MAF
FCRL1	FCRL1	cis-position, cis-gene	1-157798210-G-C	synonymous_variant	44970	19350	25620	0	0.363026	0.345079	0.380973	0.00915634	dominant	Cardiometabolic	FCRL1:Q96LA6:OID20172:v1	0.246224
FCGR2A	FCGR2A	cis-position, cis-gene	1-161509955-A-G	missense_variant	43928	34178	9750	0	0.47529	0.453706	0.496874	0.0110121	dominant	Cardiometabolic	FCGR2A:P12318:OID20391:v1	0.465594
SFTPA2	SFTPD	cis-position, trans-gene	10-79558907-C-G	missense_variant	44908	10863	34045	0	-0.571912	-0.592092	-0.551731	0.0102963	dominant	Cardiometabolic	SFTPD:P35247:OID20214:v1	0.129433
TMEM254	SFTPD	cis-position, trans-gene	10-80081665-C-CA	frameshift_variant	43979	6350	37629	0	-0.558695	-0.583759	-0.533632	0.0127876	dominant	Cardiometabolic	SFTPD:P35247:OID20214:v1	0.0759101
RPAP1	TYRO3	cis-position, trans-gene	15-41529554-T-C	synonymous_variant	44280	33250	11030	0	0.764759	0.744467	0.785051	0.0103529	dominant	Cardiometabolic	TYRO3:Q06418:OID20161:v1	0.49414
MORF4L1	CTSH	cis-position, trans-gene	15-78893535-A-G	splice_region_variant	42365	8491	33874	0	0.710635	0.688641	0.732629	0.0112213	dominant	Cardiometabolic	CTSH:P09668:OID20113:v1	0.106788
MORF4L1	CTSH	cis-position, trans-gene	15-78893556-C-A	synonymous_variant	42838	8923	33915	0	0.71365	0.692111	0.73519	0.0109894	dominant	Cardiometabolic	CTSH:P09668:OID20113:v1	0.11129
PDILT	UMOD	cis-position, trans-gene	16-20365412-A-G	splice_region_variant	44481	37999	6482	0	0.719113	0.694629	0.743597	0.0124916	dominant	Cardiometabolic	UMOD:P07911:OID20237:v1	0.374615
PDILT	UMOD	cis-position, trans-gene	16-20365433-T-C	synonymous_variant	44635	38175	6460	0	0.720925	0.696421	0.745428	0.0125016	dominant	Cardiometabolic	UMOD:P07911:OID20237:v1	0.374445
CES1	CES1	cis-position, cis-gene	16-55828800-C-T	missense_variant	44033	3498	40535	0	-1.21312	-1.24396	-1.18229	0.0157312	dominant	Cardiometabolic	CES1:P23141:OID20244:v1	0.0396829
MEP1B	MEP1B	cis-position, cis-gene	18-32215113-T-C	synonymous_variant	44219	38623	5596	0	1.66158	1.63847	1.68469	0.0117922	dominant	Cardiometabolic	MEP1B:Q16820:OID20168:v1	0.347975
FUT2	PRSS27	trans-position, trans-gene	19-48703160-A-G	synonymous_variant	45041	34131	10910	0	0.519635	0.498947	0.540324	0.0105554	dominant	Cardiometabolic	PRSS27:Q9BQR3:OID20212:v1	0.491294
FUT2	PRSS27	trans-position, trans-gene	19-48703205-C-T	synonymous_variant	45023	34109	10914	0	0.519572	0.498888	0.540257	0.0105533	dominant	Cardiometabolic	PRSS27:Q9BQR3:OID20212:v1	0.491312
FUT2	PRSS27	trans-position, trans-gene	19-48703417-G-A	stop_gained	45011	34102	10909	0	0.519904	0.499207	0.540601	0.0105596	dominant	Cardiometabolic	PRSS27:Q9BQR3:OID20212:v1	0.491299
MAMSTR	PRSS27	trans-position, trans-gene	19-48714854-G-T	synonymous_variant	44663	35434	9229	0	0.459165	0.436999	0.481331	0.0113089	dominant	Cardiometabolic	PRSS27:Q9BQR3:OID20212:v1	0.451373
LILRB5	LILRB5	cis-position, cis-gene	19-54252048-C-T	splice_region_variant	45032	17332	27700	0	-1.07515	-1.09128	-1.05902	0.00822841	dominant	Cardiometabolic	LILRB5:O75023:OID20324:v1	0.219049
LILRB2	LILRB2	cis-position, cis-gene	19-54278553-C-T	missense_variant	44303	36287	8016	0	1.19243	1.17135	1.21351	0.0107545	dominant	Cardiometabolic	LILRB2:Q8N423:OID20301:v1	0.416728
LILRB2	LILRB2	cis-position, cis-gene	19-54278566-G-A	splice_region_variant	43913	35958	7955	0	1.19432	1.17313	1.21551	0.0108105	dominant	Cardiometabolic	LILRB2:Q8N423:OID20301:v1	0.413874
QPCT	QPCT	cis-position, cis-gene	2-37372820-A-C	missense_variant	45126	2050	43076	0	-0.900015	-0.942302	-0.857728	0.0215749	dominant	Cardiometabolic	QPCT:Q16769:OID20320:v1	0.0230618
IL1RL1	IL1RL1	cis-position, cis-gene	2-102351896-C-T	missense_variant	44442	26926	17516	0	0.384131	0.366995	0.401268	0.00874291	dominant	Cardiometabolic	IL1RL1:Q01638:OID20250:v1	0.375932
IL1RL1	IL1RL1	cis-position, cis-gene	2-102351902-T-C	missense_variant	44662	27161	17501	0	0.383856	0.36675	0.400962	0.00872738	dominant	Cardiometabolic	IL1RL1:Q01638:OID20250:v1	0.376711
IL18R1	IL1RL1	cis-position, trans-gene	2-102384942-C-T	synonymous_variant	44768	21971	22797	0	-0.577013	-0.593188	-0.560838	0.00825241	dominant	Cardiometabolic	IL1RL1:Q01638:OID20250:v1	0.287613
BPIFB3	BPIFB1	cis-position, trans-gene	20-33064486-G-A	missense_variant	44805	26971	17834	0	0.403585	0.385744	0.421427	0.00910273	dominant	Cardiometabolic	BPIFB1:Q8TDL5:OID20308:v1	0.367834
PDXK	CSTB	cis-position, trans-gene	21-43749003-G-A	synonymous_variant	44123	6453	37670	0	-0.52927	-0.554427	-0.504112	0.0128352	dominant	Cardiometabolic	CSTB:P04080:OID20294:v1	0.0761477
SDHA	PDCD6	cis-position, trans-gene	5-251426-A-G	synonymous_variant	44312	10059	34253	0	-1.62872	-1.64463	-1.61282	0.00811283	dominant	Cardiometabolic	PDCD6:O75340:OID20163:v1	0.122342
SDHA	PDCD6	cis-position, trans-gene	5-256394-G-A	missense_variant	43364	8898	34466	0	-1.60921	-1.62579	-1.59264	0.00845634	dominant	Cardiometabolic	PDCD6:O75340:OID20163:v1	0.107251
C2	C2	cis-position, cis-gene	6-31934288-ATGGTGGACAGGGTCAGGAATCAGGAGTC-A	frameshift_variant	45106	377	44729	0	-2.4423	-2.53735	-2.34725	0.0484924	dominant	Cardiometabolic	C2:P06681:OID20410:v1	0.00418882
PON2	PON2	cis-position, cis-gene	7-95405463-G-C	missense_variant	44191	18370	25821	0	-1.03051	-1.04671	-1.01431	0.00826471	dominant	Cardiometabolic	PON2:Q15165:OID20088:v1	0.236618
PON2	PON2	cis-position, cis-gene	7-95406270-A-T	synonymous_variant&splice_region_variant	43507	17833	25674	0	-1.02873	-1.04509	-1.01237	0.00834678	dominant	Cardiometabolic	PON2:Q15165:OID20088:v1	0.233504
TRIM4	PILRB	cis-position, trans-gene	7-99903276-T-C	synonymous_variant	44147	30902	13245	0	-0.527587	-0.54692	-0.508253	0.00986394	dominant	Cardiometabolic	PILRB:Q9UKJ0:OID20197:v1	0.457081
FCGR2A	FCGR2A	cis-position, cis-gene	1-161509955-A-G	missense_variant	43928	12767	31161	0	0.454901	0.435184	0.474618	0.0100597	recessive	Cardiometabolic	FCGR2A:P12318:OID20391:v1	0.465594
LMNTD2	CDHR5	cis-position, trans-gene	11-556521-C-G	synonymous_variant	45228	39706	5522	0	0.640629	0.613526	0.667732	0.0138279	recessive	Cardiometabolic	CDHR5:Q9HBB8:OID20193:v1	0.0628579
LMNTD2	CDHR5	cis-position, trans-gene	11-556857-G-C	synonymous_variant	45271	39743	5528	0	0.643528	0.616442	0.670614	0.0138193	recessive	Cardiometabolic	CDHR5:Q9HBB8:OID20193:v1	0.0628643
RPAP1	TYRO3	cis-position, trans-gene	15-41529554-T-C	synonymous_variant	44280	11569	32711	0	0.727563	0.707497	0.747629	0.0102375	recessive	Cardiometabolic	TYRO3:Q06418:OID20161:v1	0.49414
CTSH	CTSH	cis-position, cis-gene	15-78939176-A-G	splice_region_variant	42818	20611	22207	0	-0.379288	-0.397228	-0.361348	0.00915296	recessive	Cardiometabolic	CTSH:P09668:OID20113:v1	0.311458
TMEM8A	CNTN1	trans-position, trans-gene	16-377820-C-T	synonymous_variant	44893	15575	29318	0	-0.402756	-0.420353	-0.385159	0.00897817	recessive	Cardiometabolic	CNTN1:Q12860:OID20307:v1	0.415402
PDILT	UMOD	cis-position, trans-gene	16-20365412-A-G	splice_region_variant	44481	17588	26893	0	0.584112	0.566619	0.601606	0.00892518	recessive	Cardiometabolic	UMOD:P07911:OID20237:v1	0.374615
PDILT	UMOD	cis-position, trans-gene	16-20365433-T-C	synonymous_variant	44635	17619	27016	0	0.582322	0.564854	0.599791	0.00891257	recessive	Cardiometabolic	UMOD:P07911:OID20237:v1	0.374445
MEP1B	MEP1B	cis-position, cis-gene	18-32215113-T-C	synonymous_variant	44219	19028	25191	0	1.12109	1.10561	1.13658	0.00790223	recessive	Cardiometabolic	MEP1B:Q16820:OID20168:v1	0.347975
FUT2	CGREF1	trans-position, trans-gene	19-48703160-A-G	synonymous_variant	45182	11728	33454	0	-0.507336	-0.527516	-0.487155	0.0102959	recessive	Cardiometabolic	CGREF1:Q99674:OID20152:v1	0.491294
FUT2	IL19	trans-position, trans-gene	19-48703160-A-G	synonymous_variant	44050	11416	32634	0	0.736384	0.716764	0.756003	0.0100099	recessive	Cardiometabolic	IL19:Q9UHD0:OID20158:v1	0.491294
FUT2	PRSS27	trans-position, trans-gene	19-48703160-A-G	synonymous_variant	45041	11691	33350	0	0.95563	0.936842	0.974418	0.00958568	recessive	Cardiometabolic	PRSS27:Q9BQR3:OID20212:v1	0.491294
FUT2	CDH1	trans-position, trans-gene	19-48703160-A-G	synonymous_variant	43669	11362	32307	0	-0.782953	-0.802461	-0.763445	0.00995307	recessive	Cardiometabolic	CDH1:P12830:OID20353:v1	0.491294
FUT2	CDH17	trans-position, trans-gene	19-48703160-A-G	synonymous_variant	45182	11728	33454	0	-0.71668	-0.736127	-0.697233	0.00992193	recessive	Cardiometabolic	CDH17:Q12864:OID20134:v1	0.491294
FUT2	CGREF1	trans-position, trans-gene	19-48703205-C-T	synonymous_variant	45164	11728	33436	0	-0.507874	-0.528054	-0.487693	0.0102959	recessive	Cardiometabolic	CGREF1:Q99674:OID20152:v1	0.491312
FUT2	IL19	trans-position, trans-gene	19-48703205-C-T	synonymous_variant	44030	11417	32613	0	0.736075	0.716458	0.755692	0.0100086	recessive	Cardiometabolic	IL19:Q9UHD0:OID20158:v1	0.491312
FUT2	PRSS27	trans-position, trans-gene	19-48703205-C-T	synonymous_variant	45023	11691	33332	0	0.955896	0.937111	0.97468	0.00958382	recessive	Cardiometabolic	PRSS27:Q9BQR3:OID20212:v1	0.491312
FUT2	CDH1	trans-position, trans-gene	19-48703205-C-T	synonymous_variant	43652	11362	32290	0	-0.782448	-0.801956	-0.762941	0.00995272	recessive	Cardiometabolic	CDH1:P12830:OID20353:v1	0.491312
FUT2	CDH17	trans-position, trans-gene	19-48703205-C-T	synonymous_variant	45164	11728	33436	0	-0.716094	-0.735547	-0.696641	0.00992487	recessive	Cardiometabolic	CDH17:Q12864:OID20134:v1	0.491312
FUT2	CGREF1	trans-position, trans-gene	19-48703417-G-A	stop_gained	45152	11724	33428	0	-0.507125	-0.527306	-0.486944	0.0102964	recessive	Cardiometabolic	CGREF1:Q99674:OID20152:v1	0.491299
FUT2	IL19	trans-position, trans-gene	19-48703417-G-A	stop_gained	44024	11412	32612	0	0.736481	0.71686	0.756102	0.0100105	recessive	Cardiometabolic	IL19:Q9UHD0:OID20158:v1	0.491299
FUT2	PRSS27	trans-position, trans-gene	19-48703417-G-A	stop_gained	45011	11687	33324	0	0.957218	0.938426	0.97601	0.00958753	recessive	Cardiometabolic	PRSS27:Q9BQR3:OID20212:v1	0.491299
FUT2	CDH1	trans-position, trans-gene	19-48703417-G-A	stop_gained	43640	11359	32281	0	-0.782788	-0.802303	-0.763272	0.00995669	recessive	Cardiometabolic	CDH1:P12830:OID20353:v1	0.491299
FUT2	CDH17	trans-position, trans-gene	19-48703417-G-A	stop_gained	45152	11724	33428	0	-0.716597	-0.736056	-0.697139	0.00992772	recessive	Cardiometabolic	CDH17:Q12864:OID20134:v1	0.491299
MAMSTR	IL19	trans-position, trans-gene	19-48714854-G-T	synonymous_variant	43691	13262	30429	0	0.557188	0.537995	0.576381	0.00979209	recessive	Cardiometabolic	IL19:Q9UHD0:OID20158:v1	0.451373
MAMSTR	PRSS27	trans-position, trans-gene	19-48714854-G-T	synonymous_variant	44663	13554	31109	0	0.739663	0.721007	0.758319	0.00951849	recessive	Cardiometabolic	PRSS27:Q9BQR3:OID20212:v1	0.451373
MAMSTR	CDH1	trans-position, trans-gene	19-48714854-G-T	synonymous_variant	43308	13168	30140	0	-0.591562	-0.610734	-0.57239	0.00978156	recessive	Cardiometabolic	CDH1:P12830:OID20353:v1	0.451373
MAMSTR	CDH17	trans-position, trans-gene	19-48714854-G-T	synonymous_variant	44804	13606	31198	0	-0.541719	-0.560736	-0.522703	0.00970216	recessive	Cardiometabolic	CDH17:Q12864:OID20134:v1	0.451373
LILRB5	LILRB5	cis-position, cis-gene	19-54252048-C-T	splice_region_variant	45032	2393	42639	0	-1.61117	-1.64946	-1.57288	0.019535	recessive	Cardiometabolic	LILRB5:O75023:OID20324:v1	0.219049
LILRB2	LILRB2	cis-position, cis-gene	19-54278553-C-T	missense_variant	44303	15417	28886	0	1.01338	0.996594	1.03017	0.00856506	recessive	Cardiometabolic	LILRB2:Q8N423:OID20301:v1	0.416728
LILRB2	LILRB2	cis-position, cis-gene	19-54278566-G-A	splice_region_variant	43913	15541	28372	0	1.01497	0.998171	1.03177	0.00857093	recessive	Cardiometabolic	LILRB2:Q8N423:OID20301:v1	0.413874
IL18R1	IL1RL1	cis-position, trans-gene	2-102384942-C-T	synonymous_variant	44768	3784	40984	0	-0.847358	-0.876942	-0.817773	0.0150938	recessive	Cardiometabolic	IL1RL1:Q01638:OID20250:v1	0.287613
SDHA	PDCD6	cis-position, trans-gene	5-251426-A-G	synonymous_variant	44312	775	43537	0	-2.48828	-2.55455	-2.422	0.033814	recessive	Cardiometabolic	PDCD6:O75340:OID20163:v1	0.122342
SDHA	PDCD6	cis-position, trans-gene	5-256394-G-A	missense_variant	43364	403	42961	0	-2.53204	-2.62348	-2.44059	0.046654	recessive	Cardiometabolic	PDCD6:O75340:OID20163:v1	0.107251
PON2	PON2	cis-position, cis-gene	7-95405463-G-C	missense_variant	44191	2562	41629	0	-1.51907	-1.55617	-1.48197	0.0189293	recessive	Cardiometabolic	PON2:Q15165:OID20088:v1	0.236618
PON2	PON2	cis-position, cis-gene	7-95406270-A-T	synonymous_variant&splice_region_variant	43507	2498	41009	0	-1.52013	-1.55767	-1.48259	0.0191528	recessive	Cardiometabolic	PON2:Q15165:OID20088:v1	0.233504
TRIM4	PILRB	cis-position, trans-gene	7-99903276-T-C	synonymous_variant	44147	9425	34722	0	-0.595507	-0.617121	-0.573893	0.0110275	recessive	Cardiometabolic	PILRB:Q9UKJ0:OID20197:v1	0.457081
TRIM4	PILRB	cis-position, trans-gene	7-99903288-A-G	synonymous_variant	43768	15354	28414	0	-0.426273	-0.445096	-0.407451	0.00960318	recessive	Cardiometabolic	PILRB:Q9UKJ0:OID20197:v1	0.415132
TOR1AIP1	TOR1AIP1	cis-position, cis-gene	1-179889309-G-A	splice_acceptor_variant	42814	36224	6590	0	1.18953	1.16585	1.21321	0.0120801	dominant	CardiometabolicII	TOR1AIP1:Q5JTV8:OID30195:v1	0.383748
MRPS35	MANSC4	cis-position, trans-gene	12-27714794-G-A	missense_variant	42966	12281	30685	0	0.844112	0.825203	0.86302	0.00964721	dominant	CardiometabolicII	MANSC4:A6NHS7:OID30141:v1	0.15735
MANSC4	MANSC4	cis-position, cis-gene	12-27763273-G-A	missense_variant	43898	12853	31045	0	1.00072	0.982846	1.0186	0.00911993	dominant	CardiometabolicII	MANSC4:A6NHS7:OID30141:v1	0.160249
MANSC4	MANSC4	cis-position, cis-gene	12-27763291-A-G	missense_variant	43890	12844	31046	0	1.00216	0.98429	1.02004	0.00911956	dominant	CardiometabolicII	MANSC4:A6NHS7:OID30141:v1	0.160194
PFKM	COL2A1	cis-position, trans-gene	12-48118548-C-T	missense_variant	42912	15881	27031	0	0.451434	0.432569	0.470299	0.00962484	dominant	CardiometabolicII	COL2A1:P02458:OID30286:v1	0.207815
SULT1A2	APOBR	cis-position, trans-gene	16-28595875-G-A	missense_variant	43337	9273	34064	0	0.570036	0.547778	0.592295	0.0113562	dominant	CardiometabolicII	APOBR:Q0VD83:OID30246:v1	0.11484
ABCA8	FGFBP2	trans-position, trans-gene	17-68883786-C-T	splice_region_variant	43114	3870	39244	0	1.26166	1.23183	1.29149	0.0152188	dominant	CardiometabolicII	FGFBP2:Q9BYJ0:OID30395:v1	0.0466274
SBSN	SBSN	cis-position, cis-gene	19-35527370-C-T	synonymous_variant	43692	9202	34490	0	-0.494201	-0.51668	-0.471723	0.0114685	dominant	CardiometabolicII	SBSN:Q6UWP8:OID30398:v1	0.114813
FUT2	MUC2	trans-position, trans-gene	19-48703160-A-G	synonymous_variant	45515	34500	11015	0	0.497244	0.476511	0.517978	0.0105781	dominant	CardiometabolicII	MUC2:Q02817:OID30377:v1	0.491294
FUT2	MUC2	trans-position, trans-gene	19-48703205-C-T	synonymous_variant	45492	34474	11018	0	0.496491	0.475746	0.517237	0.0105844	dominant	CardiometabolicII	MUC2:Q02817:OID30377:v1	0.491312
FUT2	MUC2	trans-position, trans-gene	19-48703417-G-A	stop_gained	45482	34469	11013	0	0.498135	0.477394	0.518876	0.010582	dominant	CardiometabolicII	MUC2:Q02817:OID30377:v1	0.491299
MAMSTR	MUC2	trans-position, trans-gene	19-48714854-G-T	synonymous_variant	45134	35821	9313	0	0.452216	0.430042	0.474389	0.0113129	dominant	CardiometabolicII	MUC2:Q02817:OID30377:v1	0.451373
LILRB2	LILRA3	cis-position, trans-gene	19-54278553-C-T	missense_variant	44317	36297	8020	0	0.577535	0.554242	0.600827	0.0118838	dominant	CardiometabolicII	LILRA3:Q8N6C8:OID30376:v1	0.416728
LILRB2	LILRA3	cis-position, trans-gene	19-54278566-G-A	splice_region_variant	43911	35952	7959	0	0.580896	0.557515	0.604277	0.011929	dominant	CardiometabolicII	LILRA3:Q8N6C8:OID30376:v1	0.413874
ARMC9	B3GNT7	cis-position, trans-gene	2-231331852-C-T	synonymous_variant	44204	22197	22007	0	-0.460306	-0.477566	-0.443046	0.00880603	dominant	CardiometabolicII	B3GNT7:Q8NFL0:OID30281:v1	0.296425
ARMC9	B3GNT7	cis-position, trans-gene	2-231331885-G-A	synonymous_variant	43051	23575	19476	0	-0.439102	-0.45674	-0.421464	0.00899899	dominant	CardiometabolicII	B3GNT7:Q8NFL0:OID30281:v1	0.333827
HLA-B	SGSH	trans-position, trans-gene	6-31355426-A-G	synonymous_variant	41303	4138	37165	0	0.723924	0.693323	0.754524	0.0156124	dominant	CardiometabolicII	SGSH:P51688:OID30341:v1	0.0518361
HLA-B	SGSH	trans-position, trans-gene	6-31356979-G-A	missense_variant	41695	2433	39262	0	1.19438	1.15617	1.23259	0.0194943	dominant	CardiometabolicII	SGSH:P51688:OID30341:v1	0.0336129
MCCD1	SGSH	trans-position, trans-gene	6-31529172-C-T	missense_variant	44626	1781	42845	0	1.63068	1.58665	1.6747	0.0224619	dominant	CardiometabolicII	SGSH:P51688:OID30341:v1	0.0200148
ASAH1	ASAH1	cis-position, cis-gene	8-18075590-G-A	splice_region_variant	44880	6411	38469	0	-0.663133	-0.688491	-0.637775	0.0129375	dominant	CardiometabolicII	ASAH1:Q13510:OID30415:v1	0.0741863
TNN	TNN	cis-position, cis-gene	1-175144442-T-C	synonymous_variant	45586	42105	3481	0	-0.736432	-0.769912	-0.702953	0.0170814	recessive	CardiometabolicII	TNN:Q9UQP3:OID30412:v1	0.039131
TOR1AIP1	TOR1AIP1	cis-position, cis-gene	1-179889309-G-A	splice_acceptor_variant	42814	16507	26307	0	0.847954	0.830253	0.865655	0.00903104	recessive	CardiometabolicII	TOR1AIP1:Q5JTV8:OID30195:v1	0.383748
MANSC4	MANSC4	cis-position, cis-gene	12-27763273-G-A	missense_variant	43898	1177	42721	0	1.20766	1.15195	1.26338	0.0284249	recessive	CardiometabolicII	MANSC4:A6NHS7:OID30141:v1	0.160249
MANSC4	MANSC4	cis-position, cis-gene	12-27763291-A-G	missense_variant	43890	1177	42713	0	1.20768	1.15197	1.2634	0.0284266	recessive	CardiometabolicII	MANSC4:A6NHS7:OID30141:v1	0.160194
FUT2	BPIFA2	trans-position, trans-gene	19-48703160-A-G	synonymous_variant	43015	11168	31847	0	0.695908	0.676138	0.715678	0.0100865	recessive	CardiometabolicII	BPIFA2:Q96DR5:OID30279:v1	0.491294
FUT2	MUC2	trans-position, trans-gene	19-48703160-A-G	synonymous_variant	45515	11808	33707	0	1.05168	1.03332	1.07004	0.00936784	recessive	CardiometabolicII	MUC2:Q02817:OID30377:v1	0.491294
FUT2	SLC51B	trans-position, trans-gene	19-48703160-A-G	synonymous_variant	44020	11418	32602	0	-0.420234	-0.440947	-0.399521	0.0105679	recessive	CardiometabolicII	SLC51B:Q86UW2:OID30107:v1	0.491294
FUT2	BPIFA2	trans-position, trans-gene	19-48703205-C-T	synonymous_variant	42992	11168	31824	0	0.696269	0.676499	0.716038	0.0100864	recessive	CardiometabolicII	BPIFA2:Q96DR5:OID30279:v1	0.491312
FUT2	MUC2	trans-position, trans-gene	19-48703205-C-T	synonymous_variant	45492	11809	33683	0	1.05222	1.03385	1.0706	0.0093726	recessive	CardiometabolicII	MUC2:Q02817:OID30377:v1	0.491312
FUT2	SLC51B	trans-position, trans-gene	19-48703205-C-T	synonymous_variant	44000	11418	32582	0	-0.420797	-0.441506	-0.400087	0.010566	recessive	CardiometabolicII	SLC51B:Q86UW2:OID30107:v1	0.491312
FUT2	BPIFA2	trans-position, trans-gene	19-48703417-G-A	stop_gained	42987	11166	31821	0	0.696058	0.67629	0.715825	0.0100853	recessive	CardiometabolicII	BPIFA2:Q96DR5:OID30279:v1	0.491299
FUT2	MUC2	trans-position, trans-gene	19-48703417-G-A	stop_gained	45482	11805	33677	0	1.05233	1.03397	1.0707	0.0093711	recessive	CardiometabolicII	MUC2:Q02817:OID30377:v1	0.491299
FUT2	SLC51B	trans-position, trans-gene	19-48703417-G-A	stop_gained	43987	11416	32571	0	-0.421739	-0.442458	-0.401019	0.0105712	recessive	CardiometabolicII	SLC51B:Q86UW2:OID30107:v1	0.491299
MAMSTR	BPIFA2	trans-position, trans-gene	19-48714854-G-T	synonymous_variant	42657	12971	29686	0	0.549189	0.529943	0.568435	0.00981943	recessive	CardiometabolicII	BPIFA2:Q96DR5:OID30279:v1	0.451373
MAMSTR	MUC2	trans-position, trans-gene	19-48714854-G-T	synonymous_variant	45134	13707	31427	0	0.800468	0.782036	0.818899	0.00940377	recessive	CardiometabolicII	MUC2:Q02817:OID30377:v1	0.451373
LILRB2	LILRA3	cis-position, trans-gene	19-54278553-C-T	missense_variant	44317	15410	28907	0	0.513793	0.495065	0.532521	0.00955499	recessive	CardiometabolicII	LILRA3:Q8N6C8:OID30376:v1	0.416728
LILRB2	LILRA3	cis-position, trans-gene	19-54278566-G-A	splice_region_variant	43911	15534	28377	0	0.515648	0.496915	0.534381	0.00955763	recessive	CardiometabolicII	LILRA3:Q8N6C8:OID30376:v1	0.413874
ARMC9	B3GNT7	cis-position, trans-gene	2-231331852-C-T	synonymous_variant	44204	3978	40226	0	-0.632808	-0.663317	-0.602298	0.0155658	recessive	CardiometabolicII	B3GNT7:Q8NFL0:OID30281:v1	0.296425
ARMC9	B3GNT7	cis-position, trans-gene	2-231331885-G-A	synonymous_variant	43051	5120	37931	0	-0.569305	-0.596638	-0.541972	0.0139453	recessive	CardiometabolicII	B3GNT7:Q8NFL0:OID30281:v1	0.333827
FCRL3	FCRL3	cis-position, cis-gene	1-157698637-G-A	splice_region_variant	43934	16318	27616	0	0.634156	0.61582	0.652493	0.00935511	dominant	Inflammation	FCRL3:Q96P31:OID20443:v1	0.208632
FCRL1	FCRL3	cis-position, trans-gene	1-157798210-G-C	synonymous_variant	44130	18951	25179	0	0.549882	0.531824	0.567939	0.00921303	dominant	Inflammation	FCRL3:Q96P31:OID20443:v1	0.246224
FCRL6	FCRL6	cis-position, cis-gene	1-159815623-C-T	stop_gained	44492	11073	33419	0	-1.01225	-1.03118	-0.993308	0.00966196	dominant	Inflammation	FCRL6:Q6DN72:OID20529:v1	0.134271
FCRL6	FCRL6	cis-position, cis-gene	1-159815635-A-G	missense_variant	44097	14536	29561	0	-0.978687	-0.995971	-0.961403	0.00881828	dominant	Inflammation	FCRL6:Q6DN72:OID20529:v1	0.183462
CD276	CD276	cis-position, cis-gene	15-73702824-A-C	synonymous_variant	43358	6585	36773	0	-1.40063	-1.4212	-1.38006	0.0104953	dominant	Inflammation	CD276:Q5ZPR3:OID20680:v1	0.079828
CD276	CD276	cis-position, cis-gene	15-73702832-C-T	missense_variant	43885	8012	35873	0	-1.27479	-1.29421	-1.25537	0.00990809	dominant	Inflammation	CD276:Q5ZPR3:OID20680:v1	0.0963498
IL16	IL16	cis-position, cis-gene	15-81305928-T-G	missense_variant	45535	7607	37928	0	-0.989227	-1.01153	-0.966928	0.0113772	dominant	Inflammation	IL16:Q14005:OID20633:v1	0.0878755
LGALS9	LGALS9	cis-position, cis-gene	17-27643607-G-A	missense_variant	43660	18129	25531	0	-0.563832	-0.580821	-0.546844	0.0086674	dominant	Inflammation	LGALS9:O00182:OID20781:v1	0.236862
PIGN	TNFRSF11A	cis-position, trans-gene	18-62114567-A-G	synonymous_variant	43320	18446	24874	0	-0.444656	-0.46264	-0.426671	0.00917559	dominant	Inflammation	TNFRSF11A:Q9Y6Q6:OID20646:v1	0.24401
KIAA1468	TNFRSF11A	cis-position, trans-gene	18-62268909-C-T	synonymous_variant	44445	18110	26335	0	-0.474213	-0.492021	-0.456405	0.00908572	dominant	Inflammation	TNFRSF11A:Q9Y6Q6:OID20646:v1	0.23199
SIGLEC10	SIGLEC10	cis-position, cis-gene	19-51415106-A-G	missense_variant&splice_region_variant	44046	11940	32106	0	-0.582678	-0.602467	-0.562889	0.0100962	dominant	Inflammation	SIGLEC10:Q96LC7:OID20537:v1	0.148212
LAIR1	LAIR1	cis-position, cis-gene	19-54358584-T-A	stop_gained	43636	13848	29788	0	0.818042	0.800913	0.835171	0.0087393	dominant	Inflammation	LAIR1:Q6GTX8:OID20737:v1	0.174985
IL1RL1	IL18R1	cis-position, trans-gene	2-102351896-C-T	missense_variant	44524	26973	17551	0	-0.474336	-0.492512	-0.45616	0.00927335	dominant	Inflammation	IL18R1:Q13478:OID20652:v1	0.375932
IL1RL1	IL18R1	cis-position, trans-gene	2-102351902-T-C	missense_variant	44745	27209	17536	0	-0.4745	-0.492659	-0.45634	0.00926489	dominant	Inflammation	IL18R1:Q13478:OID20652:v1	0.376711
CD200R1	CD200R1	cis-position, cis-gene	3-112925105-C-T	synonymous_variant	44067	3133	40934	0	1.88675	1.85561	1.91788	0.0158857	dominant	Inflammation	CD200R1:Q8TD46:OID20595:v1	0.0360184
BTN3A2	BTN3A2	cis-position, cis-gene	6-26370344-C-T	synonymous_variant	44962	10956	34006	0	-0.977868	-0.997135	-0.958601	0.00982995	dominant	Inflammation	BTN3A2:P78410:OID20540:v1	0.131192
BTN3A2	BTN2A1	cis-position, trans-gene	6-26370344-C-T	synonymous_variant	45223	11003	34220	0	0.404455	0.384079	0.424831	0.010396	dominant	Inflammation	BTN2A1:Q7KYR7:OID20713:v1	0.131192
BTN3A2	BTN3A2	cis-position, cis-gene	6-26370429-A-G	missense_variant	44403	10389	34014	0	-0.982779	-1.00244	-0.963121	0.0100295	dominant	Inflammation	BTN3A2:P78410:OID20540:v1	0.126502
BTN3A2	BTN3A2	cis-position, cis-gene	6-26370431-C-T	synonymous_variant	44283	10331	33952	0	-0.978543	-0.998243	-0.958844	0.0100507	dominant	Inflammation	BTN3A2:P78410:OID20540:v1	0.126247
BTN3A2	BTN3A2	cis-position, cis-gene	6-26372893-G-A	splice_region_variant	43420	9243	34177	0	-0.993398	-1.014	-0.972793	0.0105126	dominant	Inflammation	BTN3A2:P78410:OID20540:v1	0.116084
BTN3A2	BTN3A2	cis-position, cis-gene	6-26372922-C-T	synonymous_variant	44699	10615	34084	0	-0.98024	-0.999744	-0.960736	0.00995084	dominant	Inflammation	BTN3A2:P78410:OID20540:v1	0.128129
BTN3A2	BTN2A1	cis-position, trans-gene	6-26372922-C-T	synonymous_variant	44965	10668	34297	0	0.408632	0.388023	0.429241	0.0105149	dominant	Inflammation	BTN2A1:Q7KYR7:OID20713:v1	0.128129
PRSS16	BTN3A2	cis-position, trans-gene	6-27255285-AAAGGAGAGCCAGATT-A	disruptive_inframe_deletion	44615	16158	28457	0	-0.534368	-0.552776	-0.515961	0.00939132	dominant	Inflammation	BTN3A2:P78410:OID20540:v1	0.203892
HLA-A	BTN3A2	trans-position, trans-gene	6-29943445-C-T	missense_variant	43195	13413	29782	0	-0.456383	-0.476002	-0.436764	0.0100096	dominant	Inflammation	BTN3A2:P78410:OID20540:v1	0.175495
HLA-A	MICB_MICA	trans-position, trans-gene	6-29943445-C-T	missense_variant	43195	13413	29782	0	0.396617	0.376814	0.416421	0.0101037	dominant	Inflammation	MICB_MICA:Q29980_Q29983:OID20593:v1	0.175495
MUC22	MICB_MICA	cis-position, trans-gene	6-31026471-C-G	missense_variant	44441	8264	36177	0	0.606999	0.584219	0.629779	0.0116225	dominant	Inflammation	MICB_MICA:Q29980_Q29983:OID20593:v1	0.109027
MUC22	MICB_MICA	cis-position, trans-gene	6-31026476-G-A	missense_variant	44438	10042	34396	0	0.482112	0.460752	0.503472	0.0108978	dominant	Inflammation	MICB_MICA:Q29980_Q29983:OID20593:v1	0.134043
CCHCR1	CDSN	cis-position, trans-gene	6-31145275-G-A	synonymous_variant	44607	41225	3382	0	0.674289	0.640412	0.708166	0.0172842	dominant	Inflammation	CDSN:Q15517:OID20667:v1	0.266108
CCHCR1	CDSN	cis-position, trans-gene	6-31145306-G-A	splice_region_variant	44415	23837	20578	0	0.394648	0.376677	0.412619	0.00916894	dominant	Inflammation	CDSN:Q15517:OID20667:v1	0.323549
HLA-C	MICB_MICA	cis-position, trans-gene	6-31271305-G-C	missense_variant	41229	5497	35732	0	-0.580013	-0.607443	-0.552583	0.0139947	dominant	Inflammation	MICB_MICA:Q29980_Q29983:OID20593:v1	0.0726518
HLA-B	MICB_MICA	cis-position, trans-gene	6-31354625-C-T	splice_region_variant	44047	26513	17534	0	0.773527	0.756077	0.790978	0.00890331	dominant	Inflammation	MICB_MICA:Q29980_Q29983:OID20593:v1	0.373181
HLA-B	CDSN	cis-position, trans-gene	6-31354625-C-T	splice_region_variant	44446	26725	17721	0	0.390988	0.372677	0.409298	0.00934199	dominant	Inflammation	CDSN:Q15517:OID20667:v1	0.373181
HLA-B	MICB_MICA	cis-position, trans-gene	6-31355426-A-G	synonymous_variant	41579	4123	37456	0	-0.6557	-0.68651	-0.62489	0.0157192	dominant	Inflammation	MICB_MICA:Q29980_Q29983:OID20593:v1	0.0518361
HLA-B	MICB_MICA	cis-position, trans-gene	6-31356962-GGGT-G	disruptive_inframe_deletion	42585	2676	39909	0	-0.795934	-0.833195	-0.758674	0.0190102	dominant	Inflammation	MICB_MICA:Q29980_Q29983:OID20593:v1	0.0346462
HLA-B	MICB_MICA	cis-position, trans-gene	6-31356966-G-GCA	frameshift_variant	42249	2528	39721	0	-0.798544	-0.836787	-0.760301	0.0195114	dominant	Inflammation	MICB_MICA:Q29980_Q29983:OID20593:v1	0.0335333
MCCD1	LTA	cis-position, trans-gene	6-31529138-G-A	missense_variant	44868	12876	31992	0	-0.698385	-0.717364	-0.679406	0.00968323	dominant	Inflammation	LTA:P01374:OID20586:v1	0.15584
MCCD1	MICB_MICA	cis-position, trans-gene	6-31529138-G-A	missense_variant	44868	12876	31992	0	-0.464626	-0.484357	-0.444896	0.0100663	dominant	Inflammation	MICB_MICA:Q29980_Q29983:OID20593:v1	0.15584
PRRC2A	MICB_MICA	cis-position, trans-gene	6-31635993-A-G	synonymous_variant	44957	15959	28998	0	0.55874	0.54034	0.57714	0.00938785	dominant	Inflammation	MICB_MICA:Q29980_Q29983:OID20593:v1	0.196744
PRRC2A	MICB_MICA	cis-position, trans-gene	6-31627995-GCCTGCTGCCCCA-G	disruptive_inframe_deletion	44967	10481	34486	0	-0.444785	-0.465972	-0.423599	0.0108096	dominant	Inflammation	MICB_MICA:Q29980_Q29983:OID20593:v1	0.124268
BTNL2	HLA-DRA	cis-position, trans-gene	6-32394862-G-A	synonymous_variant	44781	12161	32620	0	-0.417392	-0.437624	-0.39716	0.0103224	dominant	Inflammation	HLA-DRA:P01903:OID20520:v1	0.146938
BTNL2	HLA-DRA	cis-position, trans-gene	6-32394892-T-G	synonymous_variant	44346	11721	32625	0	-0.416061	-0.436594	-0.395528	0.0104758	dominant	Inflammation	HLA-DRA:P01903:OID20520:v1	0.143415
BTNL2	HLA-DRA	cis-position, trans-gene	6-32394925-T-C	synonymous_variant	44252	11626	32626	0	-0.417484	-0.438068	-0.3969	0.0105018	dominant	Inflammation	HLA-DRA:P01903:OID20520:v1	0.142714
BTNL2	HLA-DRA	cis-position, trans-gene	6-32394926-G-T	missense_variant	44259	11632	32627	0	-0.416679	-0.437256	-0.396101	0.0104986	dominant	Inflammation	HLA-DRA:P01903:OID20520:v1	0.142735
HLA-DQA1	HLA-DRA	cis-position, trans-gene	6-32642188-C-A	missense_variant	44740	9169	35571	0	0.562316	0.540198	0.584434	0.0112846	dominant	Inflammation	HLA-DRA:P01903:OID20520:v1	0.108522
FCRL5	FCRL3	cis-position, trans-gene	1-157539235-C-T	missense_variant	44402	32314	12088	0	-0.63196	-0.651904	-0.612017	0.0101752	recessive	Inflammation	FCRL3:Q96P31:OID20443:v1	0.146562
FCRL6	FCRL6	cis-position, cis-gene	1-159815623-C-T	stop_gained	44492	890	43602	0	-1.85423	-1.91722	-1.79124	0.032136	recessive	Inflammation	FCRL6:Q6DN72:OID20529:v1	0.134271
FCRL6	FCRL6	cis-position, cis-gene	1-159815635-A-G	missense_variant	44097	1641	42456	0	-1.68116	-1.72711	-1.63521	0.0234436	recessive	Inflammation	FCRL6:Q6DN72:OID20529:v1	0.183462
CD276	CD276	cis-position, cis-gene	15-73702824-A-C	synonymous_variant	43358	322	43036	0	-2.54188	-2.64118	-2.44258	0.050664	recessive	Inflammation	CD276:Q5ZPR3:OID20680:v1	0.079828
CD276	CD276	cis-position, cis-gene	15-73702832-C-T	missense_variant	43885	424	43461	0	-2.25803	-2.34553	-2.17053	0.0446411	recessive	Inflammation	CD276:Q5ZPR3:OID20680:v1	0.0963498
IL16	IL16	cis-position, cis-gene	15-81305928-T-G	missense_variant	45535	390	45145	0	-2.03787	-2.13354	-1.94219	0.0488135	recessive	Inflammation	IL16:Q14005:OID20633:v1	0.0878755
LGALS9	LGALS9	cis-position, cis-gene	17-27643607-G-A	missense_variant	43660	2546	41114	0	-0.856525	-0.893063	-0.819987	0.0186417	recessive	Inflammation	LGALS9:O00182:OID20781:v1	0.236862
PIGN	TNFRSF11A	cis-position, trans-gene	18-62147035-G-A	synonymous_variant	44808	17898	26910	0	-0.435552	-0.453485	-0.417619	0.00914946	recessive	Inflammation	TNFRSF11A:Q9Y6Q6:OID20646:v1	0.372011
FXYD5	FXYD5	cis-position, cis-gene	19-35169605-G-A	missense_variant	43769	28312	15457	0	-0.462887	-0.481946	-0.443828	0.0097238	recessive	Inflammation	FXYD5:Q96DB9:OID20463:v1	0.197252
FUT2	CCL25	trans-position, trans-gene	19-48703160-A-G	synonymous_variant	45659	11836	33823	0	-0.749255	-0.76827	-0.730241	0.00970105	recessive	Inflammation	CCL25:O15444:OID20674:v1	0.491294
FUT2	FGF19	trans-position, trans-gene	19-48703160-A-G	synonymous_variant	45358	11784	33574	0	-0.422108	-0.442549	-0.401667	0.0104288	recessive	Inflammation	FGF19:O95750:OID20715:v1	0.491294
FUT2	EPCAM	trans-position, trans-gene	19-48703160-A-G	synonymous_variant	45131	11724	33407	0	-0.441472	-0.461844	-0.421101	0.0103937	recessive	Inflammation	EPCAM:P16422:OID20743:v1	0.491294
FUT2	CCL25	trans-position, trans-gene	19-48703205-C-T	synonymous_variant	45638	11836	33802	0	-0.748427	-0.76745	-0.729404	0.0097056	recessive	Inflammation	CCL25:O15444:OID20674:v1	0.491312
FUT2	FGF19	trans-position, trans-gene	19-48703205-C-T	synonymous_variant	45339	11785	33554	0	-0.4221	-0.442542	-0.401658	0.0104296	recessive	Inflammation	FGF19:O95750:OID20715:v1	0.491312
FUT2	EPCAM	trans-position, trans-gene	19-48703205-C-T	synonymous_variant	45112	11725	33387	0	-0.441914	-0.462285	-0.421544	0.0103929	recessive	Inflammation	EPCAM:P16422:OID20743:v1	0.491312
FUT2	CCL25	trans-position, trans-gene	19-48703417-G-A	stop_gained	45627	11832	33795	0	-0.750381	-0.769407	-0.731354	0.00970718	recessive	Inflammation	CCL25:O15444:OID20674:v1	0.491299
FUT2	FGF19	trans-position, trans-gene	19-48703417-G-A	stop_gained	45330	11781	33549	0	-0.422009	-0.442456	-0.401561	0.0104324	recessive	Inflammation	FGF19:O95750:OID20715:v1	0.491299
FUT2	EPCAM	trans-position, trans-gene	19-48703417-G-A	stop_gained	45102	11721	33381	0	-0.442971	-0.463346	-0.422596	0.0103954	recessive	Inflammation	EPCAM:P16422:OID20743:v1	0.491299
MAMSTR	CCL25	trans-position, trans-gene	19-48714854-G-T	synonymous_variant	45280	13738	31542	0	-0.555894	-0.574569	-0.537218	0.00952815	recessive	Inflammation	CCL25:O15444:OID20674:v1	0.451373
LAIR1	LAIR1	cis-position, cis-gene	19-54358584-T-A	stop_gained	43636	1400	42236	0	1.07545	1.02691	1.12399	0.0247654	recessive	Inflammation	LAIR1:Q6GTX8:OID20737:v1	0.174985
IL1RL1	IL18R1	cis-position, trans-gene	2-102351896-C-T	missense_variant	44524	6509	38015	0	-0.599339	-0.624601	-0.574076	0.012889	recessive	Inflammation	IL18R1:Q13478:OID20652:v1	0.375932
IL1RL1	IL18R1	cis-position, trans-gene	2-102351902-T-C	missense_variant	44745	6510	38235	0	-0.597554	-0.622823	-0.572285	0.0128923	recessive	Inflammation	IL18R1:Q13478:OID20652:v1	0.376711
ZBED4	CRELD2	cis-position, trans-gene	22-49884187-T-C	synonymous_variant	45366	36512	8854	0	-0.473066	-0.495542	-0.45059	0.0114671	recessive	Inflammation	CRELD2:Q6UXH1:OID20751:v1	0.102839
ZBED4	CRELD2	cis-position, trans-gene	22-49884235-A-G	synonymous_variant	45354	36516	8838	0	-0.472905	-0.495402	-0.450408	0.011478	recessive	Inflammation	CRELD2:Q6UXH1:OID20751:v1	0.102693
ZBED4	CRELD2	cis-position, trans-gene	22-49884790-A-G	synonymous_variant	45365	36594	8771	0	-0.471511	-0.494079	-0.448944	0.0115138	recessive	Inflammation	CRELD2:Q6UXH1:OID20751:v1	0.101848
BTN3A2	BTN3A2	cis-position, cis-gene	6-26370344-C-T	synonymous_variant	44962	855	44107	0	-2.29923	-2.36254	-2.23592	0.0323006	recessive	Inflammation	BTN3A2:P78410:OID20540:v1	0.131192
BTN3A2	BTN3A2	cis-position, cis-gene	6-26370429-A-G	missense_variant	44403	855	43548	0	-2.30784	-2.37096	-2.24471	0.0322058	recessive	Inflammation	BTN3A2:P78410:OID20540:v1	0.126502
BTN3A2	BTN3A2	cis-position, cis-gene	6-26370431-C-T	synonymous_variant	44283	861	43422	0	-2.3097	-2.3725	-2.24691	0.0320374	recessive	Inflammation	BTN3A2:P78410:OID20540:v1	0.126247
BTN3A2	BTN3A2	cis-position, cis-gene	6-26372893-G-A	splice_region_variant	43420	847	42573	0	-2.32447	-2.38764	-2.2613	0.0322284	recessive	Inflammation	BTN3A2:P78410:OID20540:v1	0.116084
BTN3A2	BTN3A2	cis-position, cis-gene	6-26372922-C-T	synonymous_variant	44699	848	43851	0	-2.30338	-2.36688	-2.23988	0.0323979	recessive	Inflammation	BTN3A2:P78410:OID20540:v1	0.128129
PRSS16	BTN3A2	cis-position, trans-gene	6-27255285-AAAGGAGAGCCAGATT-A	disruptive_inframe_deletion	44615	2044	42571	0	-1.04041	-1.08312	-0.997704	0.0217888	recessive	Inflammation	BTN3A2:P78410:OID20540:v1	0.203892
CCHCR1	CDSN	cis-position, trans-gene	6-31145275-G-A	synonymous_variant	44607	24248	20359	0	0.475252	0.457458	0.493046	0.00907841	recessive	Inflammation	CDSN:Q15517:OID20667:v1	0.266108
HLA-B	MICB_MICA	cis-position, trans-gene	6-31354625-C-T	splice_region_variant	44047	6374	37673	0	0.857792	0.832786	0.882797	0.0127578	recessive	Inflammation	MICB_MICA:Q29980_Q29983:OID20593:v1	0.373181
MCCD1	LILRB4	trans-position, trans-gene	6-31529148-G-A	missense_variant	44189	28721	15468	0	-0.428272	-0.446557	-0.409986	0.00932938	recessive	Inflammation	LILRB4:Q8NHJ6:OID20429:v1	0.194628
HLA-DRA	LILRB4	trans-position, trans-gene	6-32443210-A-G	synonymous_variant	43981	32330	11651	0	-0.777542	-0.796475	-0.75861	0.00965944	recessive	Inflammation	LILRB4:Q8NHJ6:OID20429:v1	0.143214
KIF2C	UROD	cis-position, trans-gene	1-44753223-A-T	synonymous_variant	44565	14637	29928	0	-0.390915	-0.409825	-0.372005	0.00964797	dominant	InflammationII	UROD:P06132:OID30603:v1	0.180729
KIF2C	UROD	cis-position, trans-gene	1-44760412-G-A	synonymous_variant	44601	14661	29940	0	-0.391283	-0.410189	-0.372378	0.00964538	dominant	InflammationII	UROD:P06132:OID30603:v1	0.180746
PLK3	UROD	cis-position, trans-gene	1-44801160-A-G	splice_region_variant	41289	13129	28160	0	-0.393487	-0.413278	-0.373695	0.0100975	dominant	InflammationII	UROD:P06132:OID30603:v1	0.175168
EIF2B3	UROD	cis-position, trans-gene	1-44978366-G-A	synonymous_variant	44462	19080	25382	0	-0.483843	-0.501592	-0.466093	0.00905578	dominant	InflammationII	UROD:P06132:OID30603:v1	0.245301
HECTD3	UROD	cis-position, trans-gene	1-45008336-T-C	synonymous_variant	44281	19643	24638	0	-0.537556	-0.555129	-0.519984	0.00896557	dominant	InflammationII	UROD:P06132:OID30603:v1	0.25518
CFH	CFHR2	cis-position, trans-gene	1-196690107-C-T	missense_variant	44649	37917	6732	0	-0.65637	-0.681518	-0.631222	0.0128304	dominant	InflammationII	CFHR2:P36980:OID30720:v1	0.381901
ASPM	CFHR4	cis-position, trans-gene	1-197101567-T-C	missense_variant	45034	30337	14697	0	0.456885	0.437681	0.476088	0.00979755	dominant	InflammationII	CFHR4:Q92496:OID30758:v1	0.432005
ASPM	CFHR4	cis-position, trans-gene	1-197101577-G-A	synonymous_variant	44925	30185	14740	0	0.454493	0.435286	0.4737	0.00979947	dominant	InflammationII	CFHR4:Q92496:OID30758:v1	0.430835
ASPM	CFHR4	cis-position, trans-gene	1-197139816-A-G	synonymous_variant	45465	5175	40290	0	-0.919798	-0.947379	-0.892217	0.0140719	dominant	InflammationII	CFHR4:Q92496:OID30758:v1	0.0587229
MBL2	MBL2	cis-position, cis-gene	10-52768506-G-C	synonymous_variant	44044	42748	1296	0	1.23172	1.17862	1.28483	0.0270946	dominant	InflammationII	MBL2:P11226:OID30759:v1	0.162079
TAS2R7	PRR4	cis-position, trans-gene	12-10801659-C-T	missense_variant	43993	10317	33676	0	0.563505	0.54237	0.584641	0.0107833	dominant	InflammationII	PRR4:Q16378:OID30607:v1	0.125754
TAS2R20	PRR4	cis-position, trans-gene	12-10997112-C-A	missense_variant	43921	23682	20239	0	-0.49884	-0.516773	-0.480907	0.00914961	dominant	InflammationII	PRR4:Q16378:OID30607:v1	0.321746
TAS2R20	PRR4	cis-position, trans-gene	12-10997121-A-G	missense_variant	43851	23616	20235	0	-0.499433	-0.517367	-0.481499	0.00914993	dominant	InflammationII	PRR4:Q16378:OID30607:v1	0.32151
CPB2	CPB2	cis-position, cis-gene	13-46067346-T-C	synonymous_variant	43749	40328	3421	0	1.06754	1.03472	1.10036	0.0167463	dominant	InflammationII	CPB2:Q96IY4:OID30734:v1	0.26683
ASGR2	ASGR2	cis-position, cis-gene	17-7108754-G-T	splice_region_variant	44843	21740	23103	0	0.386659	0.368908	0.40441	0.00905645	dominant	InflammationII	ASGR2:P07307:OID30679:v1	0.286108
ASGR2	ASGR2	cis-position, cis-gene	17-7108758-C-T	synonymous_variant&splice_region_variant	45046	21946	23100	0	0.385306	0.367594	0.403017	0.00903644	dominant	InflammationII	ASGR2:P07307:OID30679:v1	0.287087
ASGR2	ASGR2	cis-position, cis-gene	17-7108760-C-T	missense_variant	45216	22117	23099	0	0.384873	0.367202	0.402544	0.00901583	dominant	InflammationII	ASGR2:P07307:OID30679:v1	0.287894
SECTM1	CD7	cis-position, trans-gene	17-82327200-T-C	missense_variant	44052	3922	40130	0	-1.02404	-1.05496	-0.993132	0.0157713	dominant	InflammationII	CD7:P09564:OID30543:v1	0.0458667
SECTM1	CD7	cis-position, trans-gene	17-82327209-T-G	missense_variant	44011	3877	40134	0	-1.02296	-1.05404	-0.991879	0.0158583	dominant	InflammationII	CD7:P09564:OID30543:v1	0.0454091
FUT2	ALPI	trans-position, trans-gene	19-48703160-A-G	synonymous_variant	44252	33517	10735	0	-0.528389	-0.549508	-0.507269	0.0107752	dominant	InflammationII	ALPI:P09923:OID30497:v1	0.491294
FUT2	ALPI	trans-position, trans-gene	19-48703205-C-T	synonymous_variant	44232	33496	10736	0	-0.528738	-0.549859	-0.507617	0.0107758	dominant	InflammationII	ALPI:P09923:OID30497:v1	0.491312
FUT2	ALPI	trans-position, trans-gene	19-48703417-G-A	stop_gained	44219	33486	10733	0	-0.529079	-0.550199	-0.507958	0.0107756	dominant	InflammationII	ALPI:P09923:OID30497:v1	0.491299
MAMSTR	ALPI	trans-position, trans-gene	19-48714854-G-T	synonymous_variant	43878	34807	9071	0	-0.482589	-0.505213	-0.459965	0.0115427	dominant	InflammationII	ALPI:P09923:OID30497:v1	0.451373
SH3YL1	ACP1	cis-position, trans-gene	2-224919-A-G	synonymous_variant&splice_region_variant	43522	24827	18695	0	-0.452388	-0.470644	-0.434132	0.00931429	dominant	InflammationII	ACP1:P24666:OID30524:v1	0.348124
ACP1	ACP1	cis-position, cis-gene	2-277003-A-G	missense_variant	43338	24728	18610	0	-0.456824	-0.47511	-0.438538	0.00932944	dominant	InflammationII	ACP1:P24666:OID30524:v1	0.348957
PFN4	TP53I3	cis-position, trans-gene	2-24119662-G-A	synonymous_variant	42397	11217	31180	0	-0.654772	-0.675017	-0.634527	0.010329	dominant	InflammationII	TP53I3:Q53FA7:OID30632:v1	0.144663
AC008073.3	TP53I3	cis-position, trans-gene	2-24135131-G-C	missense_variant	41487	9682	31805	0	-0.618951	-0.640468	-0.597433	0.0109783	dominant	InflammationII	TP53I3:Q53FA7:OID30632:v1	0.125003
GPX1	MST1	cis-position, trans-gene	3-49358240-GGCC-G	disruptive_inframe_deletion	44615	22987	21628	0	-1.20523	-1.22013	-1.19033	0.00760105	dominant	InflammationII	MST1:P26927:OID30713:v1	0.304935
MST1	MST1	cis-position, cis-gene	3-49686317-A-G	missense_variant	44313	4528	39785	0	-1.64277	-1.66878	-1.61675	0.0132728	dominant	InflammationII	MST1:P26927:OID30713:v1	0.0516674
BCHE	BCHE	cis-position, cis-gene	3-165773492-C-T	missense_variant	44166	16115	28051	0	-0.639248	-0.657131	-0.621365	0.00912372	dominant	InflammationII	BCHE:P06276:OID30717:v1	0.203966
AHSG	AHSG	cis-position, cis-gene	3-186620593-G-C	missense_variant	44679	38875	5804	0	1.08684	1.0611	1.11258	0.0131327	dominant	InflammationII	AHSG:P02765:OID30706:v1	0.354105
ITGA2	ITGA2	cis-position, cis-gene	5-53062927-G-A	missense_variant&splice_region_variant	44200	6996	37204	0	-0.609413	-0.633218	-0.585608	0.0121452	dominant	InflammationII	ITGA2:P17301:OID30570:v1	0.0828845
ITGA2	ITGA2	cis-position, cis-gene	5-53072642-C-T	synonymous_variant	44369	7160	37209	0	-0.609606	-0.63317	-0.586043	0.0120222	dominant	InflammationII	ITGA2:P17301:OID30570:v1	0.0843363
IL31RA	IL31RA	cis-position, cis-gene	5-55883148-G-A	missense_variant	44119	3385	40734	0	-1.00578	-1.03889	-0.972671	0.016893	dominant	InflammationII	IL31RA:Q8NI17:OID30475:v1	0.0394037
VNN3	VNN1	cis-position, trans-gene	6-132731477-C-T	missense_variant	44008	33413	10595	0	0.454434	0.433201	0.475667	0.0108331	dominant	InflammationII	VNN1:O95497:OID30711:v1	0.482842
PON2	PON1	cis-position, trans-gene	7-95405463-G-C	missense_variant	45396	18865	26531	0	0.68551	0.668324	0.702696	0.00876824	dominant	InflammationII	PON1:P27169:OID30704:v1	0.236618
PON2	PON1	cis-position, trans-gene	7-95406270-A-T	synonymous_variant&splice_region_variant	44704	18326	26378	0	0.685394	0.668046	0.702743	0.00885124	dominant	InflammationII	PON1:P27169:OID30704:v1	0.233504
CPA4	CPA4	cis-position, cis-gene	7-130298758-G-T	missense_variant	42247	26156	16091	0	-0.662358	-0.6808	-0.643917	0.00940871	dominant	InflammationII	CPA4:Q9UI42:OID30606:v1	0.391678
ASAH1	FGL1	cis-position, trans-gene	8-18075590-G-A	splice_region_variant	45373	6467	38906	0	-0.577585	-0.601475	-0.553695	0.0121885	dominant	InflammationII	FGL1:Q08830:OID30702:v1	0.0741863
EIF2B3	UROD	cis-position, trans-gene	1-44978366-G-A	synonymous_variant	44462	2737	41725	0	-0.762386	-0.799406	-0.725366	0.0188875	recessive	InflammationII	UROD:P06132:OID30603:v1	0.245301
HECTD3	UROD	cis-position, trans-gene	1-45008336-T-C	synonymous_variant	44281	2954	41327	0	-0.850589	-0.886085	-0.815094	0.0181098	recessive	InflammationII	UROD:P06132:OID30603:v1	0.25518
CFH	CFHR2	cis-position, trans-gene	1-196690107-C-T	missense_variant	44649	17283	27366	0	-0.56169	-0.57997	-0.54341	0.00932649	recessive	InflammationII	CFHR2:P36980:OID30720:v1	0.381901
CFH	CFHR4	cis-position, trans-gene	1-196690107-C-T	missense_variant	44859	17367	27492	0	-0.397978	-0.416569	-0.379386	0.0094853	recessive	InflammationII	CFHR4:Q92496:OID30758:v1	0.381901
ASPM	CFHR5	cis-position, trans-gene	1-197086795-T-C	splice_region_variant	43876	35960	7916	0	-0.479781	-0.503471	-0.456091	0.0120865	recessive	InflammationII	CFHR5:Q9BXR6:OID30716:v1	0.0952111
ASPM	CFHR2	cis-position, trans-gene	1-197086795-T-C	splice_region_variant	44121	36154	7967	0	-0.525168	-0.548926	-0.50141	0.0121212	recessive	InflammationII	CFHR2:P36980:OID30720:v1	0.0952111
ASPM	CFHR4	cis-position, trans-gene	1-197101567-T-C	missense_variant	45034	8551	36483	0	0.4673	0.444191	0.490409	0.0117903	recessive	InflammationII	CFHR4:Q92496:OID30758:v1	0.432005
ASPM	CFHR4	cis-position, trans-gene	1-197101577-G-A	synonymous_variant	44925	8505	36420	0	0.461527	0.438348	0.484706	0.0118261	recessive	InflammationII	CFHR4:Q92496:OID30758:v1	0.430835
MBL2	MBL2	cis-position, cis-gene	10-52768506-G-C	synonymous_variant	44044	31094	12950	0	0.609522	0.590186	0.628858	0.00986509	recessive	InflammationII	MBL2:P11226:OID30759:v1	0.162079
SAA4	SAA4	cis-position, cis-gene	11-18231629-C-T	missense_variant	45679	43432	2247	0	-1.03386	-1.07458	-0.993145	0.0207738	recessive	InflammationII	SAA4:P35542:OID30726:v1	0.0248246
ZNHIT2	SNX15	cis-position, trans-gene	11-65116580-G-A	synonymous_variant	44653	39004	5649	0	0.695745	0.669375	0.722116	0.0134544	recessive	InflammationII	SNX15:Q9NRS6:OID30644:v1	0.0652657
TAS2R20	PRR4	cis-position, trans-gene	12-10997112-C-A	missense_variant	43921	4579	39342	0	-0.665843	-0.695419	-0.636268	0.0150894	recessive	InflammationII	PRR4:Q16378:OID30607:v1	0.321746
TAS2R20	PRR4	cis-position, trans-gene	12-10997121-A-G	missense_variant	43851	4579	39272	0	-0.665818	-0.695379	-0.636256	0.0150824	recessive	InflammationII	PRR4:Q16378:OID30607:v1	0.32151
C1QTNF9	C1QTNF9	cis-position, cis-gene	13-24321546-A-G	synonymous_variant	44197	38710	5487	0	1.27194	1.24673	1.29715	0.0128607	recessive	InflammationII	C1QTNF9:P0C862:OID30620:v1	0.063956
PARP4	C1QTNF9	cis-position, trans-gene	13-24434450-A-G	missense_variant	44464	40659	3805	0	0.913252	0.881479	0.945026	0.0162109	recessive	InflammationII	C1QTNF9:P0C862:OID30620:v1	0.0438118
PARP4	C1QTNF9	cis-position, trans-gene	13-24434492-A-G	missense_variant	44527	40720	3807	0	0.912534	0.880767	0.9443	0.0162072	recessive	InflammationII	C1QTNF9:P0C862:OID30620:v1	0.0437728
PARP4	C1QTNF9	cis-position, trans-gene	13-24434765-G-T	missense_variant	44534	40732	3802	0	0.909619	0.877831	0.941407	0.0162182	recessive	InflammationII	C1QTNF9:P0C862:OID30620:v1	0.0436817
PARP4	C1QTNF9	cis-position, trans-gene	13-24434961-A-C	missense_variant	44559	40734	3825	0	0.910002	0.8783	0.941704	0.0161741	recessive	InflammationII	C1QTNF9:P0C862:OID30620:v1	0.0439163
PARP4	C1QTNF9	cis-position, trans-gene	13-24446725-G-A	missense_variant	43846	39514	4332	0	0.751966	0.721801	0.782132	0.0153906	recessive	InflammationII	C1QTNF9:P0C862:OID30620:v1	0.0513178
CPB2	CPB2	cis-position, cis-gene	13-46067346-T-C	synonymous_variant	43749	23819	19930	0	0.779995	0.763	0.796989	0.00867035	recessive	InflammationII	CPB2:Q96IY4:OID30734:v1	0.26683
FUT2	LEG1	trans-position, trans-gene	19-48703160-A-G	synonymous_variant	43208	11184	32024	0	0.426887	0.406179	0.447595	0.0105651	recessive	InflammationII	LEG1:Q6P5S2:OID30608:v1	0.491294
FUT2	TCN1	trans-position, trans-gene	19-48703160-A-G	synonymous_variant	44717	11598	33119	0	0.703684	0.683868	0.7235	0.0101102	recessive	InflammationII	TCN1:P20061:OID30687:v1	0.491294
FUT2	ALPI	trans-position, trans-gene	19-48703160-A-G	synonymous_variant	44252	11461	32791	0	-1.13267	-1.15108	-1.11426	0.00939413	recessive	InflammationII	ALPI:P09923:OID30497:v1	0.491294
FUT2	LEG1	trans-position, trans-gene	19-48703205-C-T	synonymous_variant	43187	11183	32004	0	0.426984	0.406268	0.4477	0.0105693	recessive	InflammationII	LEG1:Q6P5S2:OID30608:v1	0.491312
FUT2	TCN1	trans-position, trans-gene	19-48703205-C-T	synonymous_variant	44701	11598	33103	0	0.703927	0.684104	0.72375	0.0101136	recessive	InflammationII	TCN1:P20061:OID30687:v1	0.491312
FUT2	ALPI	trans-position, trans-gene	19-48703205-C-T	synonymous_variant	44232	11461	32771	0	-1.13277	-1.15118	-1.11435	0.00939466	recessive	InflammationII	ALPI:P09923:OID30497:v1	0.491312
FUT2	LEG1	trans-position, trans-gene	19-48703417-G-A	stop_gained	43174	11181	31993	0	0.426244	0.405528	0.44696	0.0105693	recessive	InflammationII	LEG1:Q6P5S2:OID30608:v1	0.491299
FUT2	TCN1	trans-position, trans-gene	19-48703417-G-A	stop_gained	44687	11595	33092	0	0.703832	0.684012	0.723653	0.0101124	recessive	InflammationII	TCN1:P20061:OID30687:v1	0.491299
FUT2	ALPI	trans-position, trans-gene	19-48703417-G-A	stop_gained	44219	11458	32761	0	-1.13329	-1.1517	-1.11488	0.0093932	recessive	InflammationII	ALPI:P09923:OID30497:v1	0.491299
MAMSTR	TCN1	trans-position, trans-gene	19-48714854-G-T	synonymous_variant	44343	13447	30896	0	0.545108	0.525778	0.564437	0.00986196	recessive	InflammationII	TCN1:P20061:OID30687:v1	0.451373
MAMSTR	ALPI	trans-position, trans-gene	19-48714854-G-T	synonymous_variant	43878	13307	30571	0	-0.85465	-0.873337	-0.835964	0.00953369	recessive	InflammationII	ALPI:P09923:OID30497:v1	0.451373
KLK7	KLK7	cis-position, cis-gene	19-50982366-A-G	synonymous_variant	43541	36090	7451	0	0.723848	0.700768	0.746929	0.0117756	recessive	InflammationII	KLK7:P49862:OID30652:v1	0.0901988
SH3YL1	ACP1	cis-position, trans-gene	2-224919-A-G	synonymous_variant&splice_region_variant	43522	5428	38094	0	-0.58875	-0.616285	-0.561214	0.0140486	recessive	InflammationII	ACP1:P24666:OID30524:v1	0.348124
ACP1	ACP1	cis-position, cis-gene	2-277003-A-G	missense_variant	43338	5476	37862	0	-0.591615	-0.619043	-0.564187	0.0139939	recessive	InflammationII	ACP1:P24666:OID30524:v1	0.348957
PFN4	TP53I3	cis-position, trans-gene	2-24119662-G-A	synonymous_variant	42397	1104	41293	0	-1.2541	-1.31155	-1.19665	0.0293112	recessive	InflammationII	TP53I3:Q53FA7:OID30632:v1	0.144663
GPX1	MST1	cis-position, trans-gene	3-49358240-GGCC-G	disruptive_inframe_deletion	44615	4238	40377	0	-1.44033	-1.46913	-1.41153	0.014695	recessive	InflammationII	MST1:P26927:OID30713:v1	0.304935
BCHE	BCHE	cis-position, cis-gene	3-165773492-C-T	missense_variant	44166	1918	42248	0	-1.15341	-1.19661	-1.11021	0.0220402	recessive	InflammationII	BCHE:P06276:OID30717:v1	0.203966
AHSG	AHSG	cis-position, cis-gene	3-186620593-G-C	missense_variant	44679	18837	25842	0	0.803319	0.786035	0.820603	0.00881829	recessive	InflammationII	AHSG:P02765:OID30706:v1	0.354105
VNN3	VNN1	cis-position, trans-gene	6-132731477-C-T	missense_variant	44008	12091	31917	0	0.41101	0.390629	0.431391	0.0103985	recessive	InflammationII	VNN1:O95497:OID30711:v1	0.482842
PON2	PON1	cis-position, trans-gene	7-95405463-G-C	missense_variant	45396	2617	42779	0	0.910701	0.872917	0.948486	0.0192776	recessive	InflammationII	PON1:P27169:OID30704:v1	0.236618
PON2	PON1	cis-position, trans-gene	7-95406270-A-T	synonymous_variant&splice_region_variant	44704	2555	42149	0	0.915856	0.877651	0.954061	0.0194922	recessive	InflammationII	PON1:P27169:OID30704:v1	0.233504
CPA4	CPA4	cis-position, cis-gene	7-130298758-G-T	missense_variant	42247	6942	35305	0	-0.844746	-0.868987	-0.820506	0.0123676	recessive	InflammationII	CPA4:Q9UI42:OID30606:v1	0.391678
ACVRL1	ACVRL1	cis-position, cis-gene	12-51912437-C-T	missense_variant	44461	6567	37894	0	0.573868	0.549824	0.597913	0.0122675	dominant	Neurology	ACVRL1:P37023:OID20999:v1	0.0772781
LRP1	INHBC	cis-position, trans-gene	12-57196975-C-T	splice_region_variant	44083	22761	21322	0	-0.367871	-0.385997	-0.349745	0.00924786	dominant	Neurology	INHBC:P55103:OID21093:v1	0.308462
FANCA	DPEP1	cis-position, trans-gene	16-89749906-A-G	splice_region_variant	44576	7443	37133	0	-0.489404	-0.513265	-0.465544	0.0121737	dominant	Neurology	DPEP1:P16444:OID20897:v1	0.0872166
FANCA	DPEP1	cis-position, trans-gene	16-89762029-A-G	splice_region_variant	44363	7258	37105	0	-0.488645	-0.512763	-0.464528	0.0123046	dominant	Neurology	DPEP1:P16444:OID20897:v1	0.0854715
APOH	APOH	cis-position, cis-gene	17-66220736-A-G	missense_variant	44247	4843	39404	0	-0.647113	-0.675976	-0.61825	0.0147259	dominant	Neurology	APOH:P02749:OID21072:v1	0.0569353
ABCA8	KLB	trans-position, trans-gene	17-68883786-C-T	splice_region_variant	41782	3757	38025	0	-0.714351	-0.746854	-0.681848	0.0165829	dominant	Neurology	KLB:Q86Z14:OID20888:v1	0.0466274
LILRA1	LILRA2	cis-position, trans-gene	19-54595400-T-C	missense_variant&splice_region_variant	43588	6230	37358	0	-1.06418	-1.08765	-1.04071	0.0119751	dominant	Neurology	LILRA2:Q8N149:OID21152:v1	0.0748437
FAM200B	BST1	cis-position, trans-gene	4-15686981-G-C	missense_variant	42170	9575	32595	0	-1.60863	-1.62496	-1.59231	0.00832843	dominant	Neurology	BST1:Q10588:OID21051:v1	0.121022
NAAA	NAAA	cis-position, cis-gene	4-75936235-C-T	synonymous_variant&splice_region_variant	43529	16887	26642	0	-0.736012	-0.753716	-0.718308	0.0090325	dominant	Neurology	NAAA:Q02083:OID20931:v1	0.220775
NAAA	NAAA	cis-position, cis-gene	4-75936242-A-G	splice_region_variant	43471	16797	26674	0	-0.73675	-0.754474	-0.719026	0.00904279	dominant	Neurology	NAAA:Q02083:OID20931:v1	0.219996
IL7R	IL7R	cis-position, cis-gene	5-35874473-C-T	missense_variant	44617	20458	24159	0	-0.990446	-1.00654	-0.974353	0.00821101	dominant	Neurology	IL7R:P16871:OID21136:v1	0.265875
SFTA2	DDR1	cis-position, trans-gene	6-30931794-C-T	synonymous_variant&splice_region_variant	45295	12118	33177	0	0.400589	0.380518	0.420659	0.0102399	dominant	Neurology	DDR1:Q08345:OID21009:v1	0.144847
HLA-B	LRPAP1	trans-position, trans-gene	6-31355426-A-G	synonymous_variant	41997	4187	37810	0	1.18471	1.15621	1.2132	0.0145389	dominant	Neurology	LRPAP1:P30533:OID21059:v1	0.0518361
HLA-B	LRPAP1	trans-position, trans-gene	6-31356979-G-A	missense_variant	42410	2472	39938	0	1.88821	1.85388	1.92254	0.0175155	dominant	Neurology	LRPAP1:P30533:OID21059:v1	0.0336129
MCCD1	LRPAP1	trans-position, trans-gene	6-31529172-C-T	missense_variant	45386	1801	43585	0	2.06807	2.02659	2.10955	0.0211617	dominant	Neurology	LRPAP1:P30533:OID21059:v1	0.0200148
TRIM4	PILRA	cis-position, trans-gene	7-99903276-T-C	synonymous_variant	44133	30895	13238	0	-0.441784	-0.46107	-0.422499	0.00983964	dominant	Neurology	PILRA:Q9UKJ1:OID21129:v1	0.457081
ASPN	OGN	cis-position, trans-gene	9-92474742-C-CTCA	disruptive_inframe_insertion	44498	15871	28627	0	0.52349	0.506402	0.540578	0.00871822	dominant	Neurology	OGN:P20774:OID21123:v1	0.197205
MINDY1	CTSS	cis-position, trans-gene	1-150997516-T-C	synonymous_variant	35379	30526	4853	0	0.682508	0.653496	0.711519	0.0148013	recessive	Neurology	CTSS:P25774:OID21056:v1	0.0713232
FCRL5	FCRL5	cis-position, cis-gene	1-157539235-C-T	missense_variant	45224	32897	12327	0	-0.520588	-0.539538	-0.501637	0.0096685	recessive	Neurology	FCRL5:Q96RD9:OID21111:v1	0.146562
NID2	NID2	cis-position, cis-gene	14-52068930-G-T	missense_variant	45222	35032	10190	0	0.497551	0.476085	0.519017	0.010952	recessive	Neurology	NID2:Q14112:OID21085:v1	0.120169
ACSF3	CDH15	cis-position, trans-gene	16-89100987-C-T	synonymous_variant	44633	28558	16075	0	-0.369231	-0.385179	-0.353283	0.00813684	recessive	Neurology	CDH15:P55291:OID21005:v1	0.202274
ACSF3	CDH15	cis-position, trans-gene	16-89101050-C-A	synonymous_variant	44325	28538	15787	0	-0.37079	-0.386833	-0.354747	0.00818517	recessive	Neurology	CDH15:P55291:OID21005:v1	0.200637
GP6	GP6	cis-position, cis-gene	19-55025227-G-A	missense_variant	44544	31106	13438	0	0.437332	0.417648	0.457016	0.010043	recessive	Neurology	GP6:Q9HCN6:OID21091:v1	0.164452
FAM200B	BST1	cis-position, trans-gene	4-15686981-G-C	missense_variant	42170	624	41546	0	-2.51551	-2.58948	-2.44154	0.0377393	recessive	Neurology	BST1:Q10588:OID21051:v1	0.121022
NAAA	NAAA	cis-position, cis-gene	4-75936235-C-T	synonymous_variant&splice_region_variant	43529	2339	41190	0	-1.25342	-1.29277	-1.21406	0.0200784	recessive	Neurology	NAAA:Q02083:OID20931:v1	0.220775
NAAA	NAAA	cis-position, cis-gene	4-75936242-A-G	splice_region_variant	43471	2333	41138	0	-1.25444	-1.29383	-1.21505	0.0200984	recessive	Neurology	NAAA:Q02083:OID20931:v1	0.219996
IL7R	IL7R	cis-position, cis-gene	5-35874473-C-T	missense_variant	44617	3230	41387	0	-1.59697	-1.62937	-1.56456	0.0165314	recessive	Neurology	IL7R:P16871:OID21136:v1	0.265875
HLA-B	LRPAP1	trans-position, trans-gene	6-31356979-G-A	missense_variant	42410	400	42010	0	1.9681	1.87611	2.06009	0.0469337	recessive	Neurology	LRPAP1:P30533:OID21059:v1	0.0336129
TRIM4	PILRA	cis-position, trans-gene	7-99903276-T-C	synonymous_variant	44133	9434	34699	0	-0.507702	-0.529237	-0.486167	0.010987	recessive	Neurology	PILRA:Q9UKJ1:OID21129:v1	0.457081
NUCB1	HSD17B14	cis-position, trans-gene	19-48904458-C-T	splice_region_variant	43984	11927	32057	0	-0.480486	-0.500856	-0.460116	0.0103927	dominant	NeurologyII	HSD17B14:Q9BPX1:OID31098:v1	0.148409
PPP1R15A	HSD17B14	cis-position, trans-gene	19-48874923-A-ATTT	disruptive_inframe_insertion	44447	12507	31940	0	-0.503911	-0.523839	-0.483983	0.0101671	dominant	NeurologyII	HSD17B14:Q9BPX1:OID31098:v1	0.148617
BTN3A2	HLA-A	trans-position, trans-gene	6-26370344-C-T	synonymous_variant	45285	11017	34268	0	0.64069	0.620113	0.661267	0.0104982	dominant	NeurologyII	HLA-A:P04439:OID31048:v1	0.131192
BTN3A2	HLA-A	trans-position, trans-gene	6-26370429-A-G	missense_variant	44727	10451	34276	0	0.641647	0.620632	0.662662	0.010722	dominant	NeurologyII	HLA-A:P04439:OID31048:v1	0.126502
BTN3A2	HLA-A	trans-position, trans-gene	6-26370431-C-T	synonymous_variant	44605	10391	34214	0	0.63588	0.614803	0.656957	0.0107536	dominant	NeurologyII	HLA-A:P04439:OID31048:v1	0.126247
BTN3A2	HLA-A	trans-position, trans-gene	6-26372893-G-A	splice_region_variant	43743	9301	34442	0	0.653479	0.631456	0.675501	0.0112358	dominant	NeurologyII	HLA-A:P04439:OID31048:v1	0.116084
BTN3A2	HLA-A	trans-position, trans-gene	6-26372922-C-T	synonymous_variant	45029	10684	34345	0	0.646863	0.626041	0.667685	0.0106234	dominant	NeurologyII	HLA-A:P04439:OID31048:v1	0.128129
PRSS16	HLA-A	trans-position, trans-gene	6-27255285-AAAGGAGAGCCAGATT-A	disruptive_inframe_deletion	44942	16269	28673	0	0.418943	0.400164	0.437721	0.00958077	dominant	NeurologyII	HLA-A:P04439:OID31048:v1	0.203892
HLA-G	HLA-A	cis-position, trans-gene	6-29827859-G-A	synonymous_variant	44197	31034	13163	0	1.26498	1.24831	1.28166	0.00850776	dominant	NeurologyII	HLA-A:P04439:OID31048:v1	0.462784
HLA-A	HLA-A	cis-position, cis-gene	6-29942625-G-A	synonymous_variant&splice_region_variant	43687	6388	37299	0	0.910837	0.885975	0.935698	0.0126843	dominant	NeurologyII	HLA-A:P04439:OID31048:v1	0.077283
HLA-A	HLA-A	cis-position, cis-gene	6-29943279-A-C	missense_variant	44094	8083	36011	0	0.828326	0.805763	0.850889	0.0115117	dominant	NeurologyII	HLA-A:P04439:OID31048:v1	0.0984381
HLA-A	HLA-A	cis-position, cis-gene	6-29943445-C-T	missense_variant	43521	13495	30026	0	1.02738	1.00955	1.0452	0.00909474	dominant	NeurologyII	HLA-A:P04439:OID31048:v1	0.175495
HLA-A	HLA-A	cis-position, cis-gene	6-29943451-A-C	missense_variant	43590	17677	25913	0	0.915291	0.89828	0.932303	0.00867926	dominant	NeurologyII	HLA-A:P04439:OID31048:v1	0.237877
HLA-A	HLA-A	cis-position, cis-gene	6-29944520-A-G	missense_variant	42729	6836	35893	0	0.926718	0.902615	0.950821	0.0122972	dominant	NeurologyII	HLA-A:P04439:OID31048:v1	0.0846382
TRIM31	HLA-A	cis-position, trans-gene	6-30108126-C-T	synonymous_variant	44588	18278	26310	0	-0.75934	-0.776785	-0.741895	0.00890047	dominant	NeurologyII	HLA-A:P04439:OID31048:v1	0.234507
MUC21	HLA-A	trans-position, trans-gene	6-30987096-G-A	synonymous_variant	45499	20703	24796	0	0.441407	0.42349	0.459324	0.00914134	dominant	NeurologyII	HLA-A:P04439:OID31048:v1	0.289973
MUC22	HLA-A	trans-position, trans-gene	6-31026471-C-G	missense_variant	44761	8314	36447	0	-0.514879	-0.538148	-0.491609	0.0118721	dominant	NeurologyII	HLA-A:P04439:OID31048:v1	0.109027
MUC22	HLA-A	trans-position, trans-gene	6-31026476-G-A	missense_variant	44760	10108	34652	0	-0.431062	-0.452787	-0.409338	0.0110839	dominant	NeurologyII	HLA-A:P04439:OID31048:v1	0.134043
CCHCR1	HLA-A	trans-position, trans-gene	6-31145306-G-A	splice_region_variant	44337	23804	20533	0	0.505432	0.487425	0.523439	0.00918708	dominant	NeurologyII	HLA-A:P04439:OID31048:v1	0.323549
C6orf10	HLA-A	trans-position, trans-gene	6-32332045-G-A	stop_gained	44190	17918	26272	0	0.410214	0.391686	0.428742	0.00945302	dominant	NeurologyII	HLA-A:P04439:OID31048:v1	0.230602
HLA-DQA1	HLA-A	trans-position, trans-gene	6-32642668-G-A	synonymous_variant	44038	12691	31347	0	0.43789	0.417761	0.45802	0.0102699	dominant	NeurologyII	HLA-A:P04439:OID31048:v1	0.159306
LCN15	LCN15	cis-position, cis-gene	9-136762254-A-C	missense_variant	44897	42532	2365	0	1.23512	1.19655	1.2737	0.0196805	dominant	NeurologyII	LCN15:Q6UWW0:OID31032:v1	0.22113
HLA-G	HLA-A	cis-position, trans-gene	6-29827859-G-A	synonymous_variant	44197	9851	34346	0	1.18855	1.16903	1.20807	0.00995886	recessive	NeurologyII	HLA-A:P04439:OID31048:v1	0.462784
HLA-A	HLA-A	cis-position, cis-gene	6-29943445-C-T	missense_variant	43521	1749	41772	0	1.47571	1.43004	1.52138	0.0233012	recessive	NeurologyII	HLA-A:P04439:OID31048:v1	0.175495
HLA-A	HLA-A	cis-position, cis-gene	6-29943451-A-C	missense_variant	43590	3042	40548	0	1.24212	1.20729	1.27695	0.0177709	recessive	NeurologyII	HLA-A:P04439:OID31048:v1	0.237877
TRIM31	HLA-A	cis-position, trans-gene	6-30108126-C-T	synonymous_variant	44588	2660	41928	0	-1.18018	-1.21767	-1.1427	0.0191231	recessive	NeurologyII	HLA-A:P04439:OID31048:v1	0.234507
CCHCR1	HLA-A	trans-position, trans-gene	6-31145306-G-A	splice_region_variant	44337	4884	39453	0	0.629488	0.600444	0.658532	0.0148183	recessive	NeurologyII	HLA-A:P04439:OID31048:v1	0.323549
LCN15	LCN15	cis-position, cis-gene	9-136762254-A-C	missense_variant	44897	27405	17492	0	0.726204	0.70904	0.743368	0.0087571	recessive	NeurologyII	LCN15:Q6UWW0:OID31032:v1	0.22113
FCGR2A	FCGR2B	cis-position, trans-gene	1-161509955-A-G	missense_variant	43086	33522	9564	0	-0.7727	-0.794038	-0.751362	0.0108864	dominant	Oncology	FCGR2B:P31994:OID21215:v1	0.465594
SFTPA2	SFTPA2	cis-position, cis-gene	10-79558907-C-G	missense_variant	43824	10596	33228	0	1.03736	1.01822	1.05651	0.00976907	dominant	Oncology	SFTPA2:Q8IWL1:OID21218:v1	0.129433
TMEM254	SFTPA2	cis-position, trans-gene	10-80081665-C-CA	frameshift_variant	42917	6178	36739	0	0.614451	0.588651	0.640251	0.0131631	dominant	Oncology	SFTPA2:Q8IWL1:OID21218:v1	0.0759101
PRTG	PRTG	cis-position, cis-gene	15-55620677-T-A	missense_variant	45413	9765	35648	0	-0.512734	-0.534284	-0.491184	0.0109948	dominant	Oncology	PRTG:Q2VWP7:OID21443:v1	0.114629
ITGAE	ITGB7	trans-position, trans-gene	17-3729542-G-A	missense_variant	44153	24374	19779	0	-0.454915	-0.473043	-0.436787	0.00924907	dominant	Oncology	ITGB7:P26010:OID21393:v1	0.335671
CYP2A6	MIA	cis-position, trans-gene	19-40847031-C-T	synonymous_variant	45083	1555	43528	0	1.13569	1.08743	1.18396	0.0246234	dominant	Oncology	MIA:Q16674:OID21531:v1	0.017691
FUT2	FAM3B	trans-position, trans-gene	19-48703160-A-G	synonymous_variant	44949	34081	10868	0	0.424407	0.404052	0.444762	0.010385	dominant	Oncology	FAM3B:P58499:OID21372:v1	0.491294
FUT2	KLK1	trans-position, trans-gene	19-48703160-A-G	synonymous_variant	44714	33870	10844	0	0.72289	0.702408	0.743371	0.0104495	dominant	Oncology	KLK1:P06870:OID21499:v1	0.491294
FUT2	FAM3B	trans-position, trans-gene	19-48703205-C-T	synonymous_variant	44930	34058	10872	0	0.424375	0.404025	0.444725	0.0103825	dominant	Oncology	FAM3B:P58499:OID21372:v1	0.491312
FUT2	KLK1	trans-position, trans-gene	19-48703205-C-T	synonymous_variant	44695	33848	10847	0	0.723196	0.70271	0.743681	0.0104517	dominant	Oncology	KLK1:P06870:OID21499:v1	0.491312
FUT2	FAM3B	trans-position, trans-gene	19-48703417-G-A	stop_gained	44920	34054	10866	0	0.424914	0.404553	0.445274	0.0103878	dominant	Oncology	FAM3B:P58499:OID21372:v1	0.491299
FUT2	KLK1	trans-position, trans-gene	19-48703417-G-A	stop_gained	44684	33841	10843	0	0.723608	0.703121	0.744095	0.0104523	dominant	Oncology	KLK1:P06870:OID21499:v1	0.491299
MAMSTR	KLK1	trans-position, trans-gene	19-48714854-G-T	synonymous_variant	44349	35183	9166	0	0.677373	0.65534	0.699405	0.0112409	dominant	Oncology	KLK1:P06870:OID21499:v1	0.451373
KIR3DL1	KIR3DL1	cis-position, cis-gene	19-54829380-C-T	synonymous_variant	40729	12612	28117	0	-0.695377	-0.715196	-0.675559	0.0101113	dominant	Oncology	KIR3DL1:P43629:OID21185:v1	0.171091
KIR3DL1	KIR3DL1	cis-position, cis-gene	19-54829381-A-G	missense_variant	40432	14533	25899	0	-0.613741	-0.633128	-0.594354	0.00989131	dominant	Oncology	KIR3DL1:P43629:OID21185:v1	0.203452
KIR3DL1	KIR3DL1	cis-position, cis-gene	19-54829386-G-C	synonymous_variant	40437	12418	28019	0	-0.700457	-0.720414	-0.6805	0.0101821	dominant	Oncology	KIR3DL1:P43629:OID21185:v1	0.170144
KIR3DL1	KIR3DL1	cis-position, cis-gene	19-54829407-C-A	synonymous_variant	41377	14924	26453	0	-0.688887	-0.707714	-0.67006	0.0096053	dominant	Oncology	KIR3DL1:P43629:OID21185:v1	0.203511
KIR3DL1	KIR3DL1	cis-position, cis-gene	19-54829412-T-C	missense_variant	41784	15092	26692	0	-0.693944	-0.712642	-0.675245	0.00953987	dominant	Oncology	KIR3DL1:P43629:OID21185:v1	0.203877
KIR3DL1	KIR3DL1	cis-position, cis-gene	19-54829418-T-C	missense_variant	42031	15156	26875	0	-0.699879	-0.71853	-0.681229	0.00951539	dominant	Oncology	KIR3DL1:P43629:OID21185:v1	0.203613
KIR3DL1	KIR3DL1	cis-position, cis-gene	19-54829420-C-A	missense_variant	42067	15116	26951	0	-0.703042	-0.721686	-0.684398	0.00951219	dominant	Oncology	KIR3DL1:P43629:OID21185:v1	0.202994
KIR3DL1	KIR3DL1	cis-position, cis-gene	19-54829451-G-A	missense_variant	42467	12310	30157	0	-0.724306	-0.744058	-0.704553	0.0100776	dominant	Oncology	KIR3DL1:P43629:OID21185:v1	0.160223
KIR3DL2	KIR3DL1	cis-position, trans-gene	19-54852249-G-A	missense_variant	42410	15938	26472	0	-0.736718	-0.755212	-0.718223	0.00943578	dominant	Oncology	KIR3DL1:P43629:OID21185:v1	0.2143
LXN	RARRES1	cis-position, trans-gene	3-158670991-T-C	missense_variant	43275	33389	9886	0	0.495357	0.473726	0.516989	0.0110364	dominant	Oncology	RARRES1:P49788:OID21177:v1	0.473735
KDR	KDR	cis-position, cis-gene	4-55106779-A-G	missense_variant	44795	2848	41947	0	-1.36689	-1.40204	-1.33174	0.0179329	dominant	Oncology	KDR:P35968:OID21497:v1	0.032336
TPMT	TPMT	cis-position, cis-gene	6-18138997-C-T	missense_variant	43913	3560	40353	0	-1.14068	-1.17287	-1.10849	0.0164241	dominant	Oncology	TPMT:P51580:OID21270:v1	0.0417572
HLA-B	LRP1	trans-position, trans-gene	6-31355426-A-G	synonymous_variant	41441	4129	37312	0	0.939241	0.910089	0.968394	0.0148734	dominant	Oncology	LRP1:Q07954:OID21293:v1	0.0518361
HLA-B	LRP1	trans-position, trans-gene	6-31356979-G-A	missense_variant	41836	2426	39410	0	1.49727	1.46134	1.5332	0.0183324	dominant	Oncology	LRP1:Q07954:OID21293:v1	0.0336129
MCCD1	LRP1	trans-position, trans-gene	6-31529172-C-T	missense_variant	44793	1778	43015	0	1.83223	1.79022	1.87424	0.0214326	dominant	Oncology	LRP1:Q07954:OID21293:v1	0.0200148
PRRC2A	CPVL	trans-position, trans-gene	6-31635993-A-G	synonymous_variant	45309	16059	29250	0	0.418987	0.40004	0.437933	0.0096665	dominant	Oncology	CPVL:Q9H3G5:OID21435:v1	0.196744
HLA-DQA1	CPVL	trans-position, trans-gene	6-32642192-T-G	missense_variant	44348	18044	26304	0	0.395875	0.37722	0.41453	0.00951791	dominant	Oncology	CPVL:Q9H3G5:OID21435:v1	0.2331
HLA-DQA1	CPVL	trans-position, trans-gene	6-32642197-T-G	missense_variant	43706	17363	26343	0	0.402166	0.383312	0.42102	0.0096194	dominant	Oncology	CPVL:Q9H3G5:OID21435:v1	0.228703
HLA-DQA1	CPVL	trans-position, trans-gene	6-32642668-G-A	synonymous_variant	44059	12688	31371	0	0.53342	0.513361	0.55348	0.0102345	dominant	Oncology	CPVL:Q9H3G5:OID21435:v1	0.159306
VNN3	VNN2	cis-position, trans-gene	6-132731477-C-T	missense_variant	43396	32946	10450	0	-0.443862	-0.465153	-0.422572	0.0108622	dominant	Oncology	VNN2:O95498:OID21310:v1	0.482842
CPVL	CPVL	cis-position, cis-gene	7-29112755-G-A	synonymous_variant	44919	9025	35894	0	-0.796828	-0.818705	-0.774951	0.0111617	dominant	Oncology	CPVL:Q9H3G5:OID21435:v1	0.107156
CPVL	CPVL	cis-position, cis-gene	7-29112800-G-A	synonymous_variant	44454	8511	35943	0	-0.806582	-0.828976	-0.784188	0.0114255	dominant	Oncology	CPVL:Q9H3G5:OID21435:v1	0.102432
DOCK11	IL13RA1	cis-position, trans-gene	X-118588213-G-A	synonymous_variant	44188	9260	34928	0	0.955536	0.934459	0.976613	0.0107534	dominant	Oncology	IL13RA1:P78552:OID21504:v1	0.142601
FCGR2A	FCGR2B	cis-position, trans-gene	1-161509955-A-G	missense_variant	43086	12544	30542	0	-0.4506	-0.470789	-0.430411	0.0103004	recessive	Oncology	FCGR2B:P31994:OID21215:v1	0.465594
FOLR3	FOLR3	cis-position, cis-gene	11-72139110-CTA-C	frameshift_variant	45207	38916	6291	0	-1.86581	-1.88556	-1.84606	0.0100763	recessive	Oncology	FOLR3:P41439:OID21485:v1	0.0726137
FOLR3	LYPD3	trans-position, trans-gene	11-72139110-CTA-C	frameshift_variant	44986	38726	6260	0	0.520343	0.494633	0.546054	0.0131175	recessive	Oncology	LYPD3:O95274:OID21530:v1	0.0726137
ITGAE	ITGB7	trans-position, trans-gene	17-3729542-G-A	missense_variant	44153	5255	38898	0	-0.574547	-0.602631	-0.546463	0.0143285	recessive	Oncology	ITGB7:P26010:OID21393:v1	0.335671
FUT2	CEACAM5	trans-position, trans-gene	19-48703160-A-G	synonymous_variant	43511	11281	32230	0	0.524859	0.504263	0.545455	0.0105083	recessive	Oncology	CEACAM5:P06731:OID21171:v1	0.491294
FUT2	F3	trans-position, trans-gene	19-48703160-A-G	synonymous_variant	45247	11744	33503	0	-0.474517	-0.493515	-0.45552	0.00969229	recessive	Oncology	F3:P13726:OID21440:v1	0.491294
FUT2	KLK1	trans-position, trans-gene	19-48703160-A-G	synonymous_variant	44714	11603	33111	0	1.66584	1.6515	1.68018	0.00731534	recessive	Oncology	KLK1:P06870:OID21499:v1	0.491294
FUT2	LYPD3	trans-position, trans-gene	19-48703160-A-G	synonymous_variant	44934	11679	33255	0	0.449388	0.429149	0.469627	0.0103258	recessive	Oncology	LYPD3:O95274:OID21530:v1	0.491294
FUT2	CEACAM5	trans-position, trans-gene	19-48703205-C-T	synonymous_variant	43494	11279	32215	0	0.524923	0.504325	0.545521	0.0105093	recessive	Oncology	CEACAM5:P06731:OID21171:v1	0.491312
FUT2	F3	trans-position, trans-gene	19-48703205-C-T	synonymous_variant	45225	11745	33480	0	-0.47516	-0.494153	-0.456166	0.00969041	recessive	Oncology	F3:P13726:OID21440:v1	0.491312
FUT2	KLK1	trans-position, trans-gene	19-48703205-C-T	synonymous_variant	44695	11603	33092	0	1.6662	1.65185	1.68054	0.00731697	recessive	Oncology	KLK1:P06870:OID21499:v1	0.491312
FUT2	LYPD3	trans-position, trans-gene	19-48703205-C-T	synonymous_variant	44918	11679	33239	0	0.449851	0.429623	0.470079	0.0103204	recessive	Oncology	LYPD3:O95274:OID21530:v1	0.491312
FUT2	CEACAM5	trans-position, trans-gene	19-48703417-G-A	stop_gained	43486	11275	32211	0	0.525236	0.504632	0.54584	0.0105122	recessive	Oncology	CEACAM5:P06731:OID21171:v1	0.491299
FUT2	F3	trans-position, trans-gene	19-48703417-G-A	stop_gained	45216	11741	33475	0	-0.475566	-0.494566	-0.456566	0.00969373	recessive	Oncology	F3:P13726:OID21440:v1	0.491299
FUT2	KLK1	trans-position, trans-gene	19-48703417-G-A	stop_gained	44684	11600	33084	0	1.66738	1.65305	1.68172	0.00731142	recessive	Oncology	KLK1:P06870:OID21499:v1	0.491299
FUT2	LYPD3	trans-position, trans-gene	19-48703417-G-A	stop_gained	44906	11676	33230	0	0.450882	0.430646	0.471117	0.0103242	recessive	Oncology	LYPD3:O95274:OID21530:v1	0.491299
MAMSTR	CEACAM5	trans-position, trans-gene	19-48714854-G-T	synonymous_variant	43150	13105	30045	0	0.417015	0.397143	0.436887	0.0101384	recessive	Oncology	CEACAM5:P06731:OID21171:v1	0.451373
MAMSTR	KLK1	trans-position, trans-gene	19-48714854-G-T	synonymous_variant	44349	13476	30873	0	1.27395	1.25763	1.29027	0.00832874	recessive	Oncology	KLK1:P06870:OID21499:v1	0.451373
KIR3DL1	KIR3DL1	cis-position, cis-gene	19-54829380-C-T	synonymous_variant	40729	1349	39380	0	-1.31964	-1.37219	-1.2671	0.0268095	recessive	Oncology	KIR3DL1:P43629:OID21185:v1	0.171091
KIR3DL1	KIR3DL1	cis-position, cis-gene	19-54829381-A-G	missense_variant	40432	1952	38480	0	-1.02095	-1.06525	-0.976644	0.0226045	recessive	Oncology	KIR3DL1:P43629:OID21185:v1	0.203452
KIR3DL1	KIR3DL1	cis-position, cis-gene	19-54829386-G-C	synonymous_variant	40437	1369	39068	0	-1.30787	-1.36012	-1.25561	0.026662	recessive	Oncology	KIR3DL1:P43629:OID21185:v1	0.170144
KIR3DL1	KIR3DL1	cis-position, cis-gene	19-54829407-C-A	synonymous_variant	41377	1904	39473	0	-1.38364	-1.4274	-1.33988	0.0223275	recessive	Oncology	KIR3DL1:P43629:OID21185:v1	0.203511
KIR3DL1	KIR3DL1	cis-position, cis-gene	19-54829412-T-C	missense_variant	41784	1933	39851	0	-1.38711	-1.4305	-1.34372	0.0221379	recessive	Oncology	KIR3DL1:P43629:OID21185:v1	0.203877
KIR3DL1	KIR3DL1	cis-position, cis-gene	19-54829418-T-C	missense_variant	42031	1944	40087	0	-1.38695	-1.43026	-1.34364	0.0220978	recessive	Oncology	KIR3DL1:P43629:OID21185:v1	0.203613
KIR3DL1	KIR3DL1	cis-position, cis-gene	19-54829420-C-A	missense_variant	42067	1942	40125	0	-1.38583	-1.42916	-1.3425	0.0221076	recessive	Oncology	KIR3DL1:P43629:OID21185:v1	0.202994
KIR3DL1	KIR3DL1	cis-position, cis-gene	19-54829451-G-A	missense_variant	42467	1334	41133	0	-1.34991	-1.40277	-1.29705	0.0269712	recessive	Oncology	KIR3DL1:P43629:OID21185:v1	0.160223
KIR3DL2	KIR3DL1	cis-position, trans-gene	19-54852249-G-A	missense_variant	42410	2256	40154	0	-1.2329	-1.27394	-1.19186	0.0209391	recessive	Oncology	KIR3DL1:P43629:OID21185:v1	0.2143
NCR1	KIR3DL1	cis-position, trans-gene	19-54906696-C-A	missense_variant	44176	37855	6321	0	-0.661163	-0.687078	-0.635248	0.0132218	recessive	Oncology	KIR3DL1:P43629:OID21185:v1	0.0747037
MARCH7	CD302	cis-position, trans-gene	2-159748757-T-C	synonymous_variant	45015	37336	7679	0	-0.452188	-0.474663	-0.429713	0.0114667	recessive	Oncology	CD302:Q8IX05:OID21328:v1	0.0895071
LXN	RARRES1	cis-position, trans-gene	3-158670991-T-C	missense_variant	43275	12131	31144	0	0.428133	0.407846	0.44842	0.0103504	recessive	Oncology	RARRES1:P49788:OID21177:v1	0.473735
CCHCR1	KIR2DL3	trans-position, trans-gene	6-31145275-G-A	synonymous_variant	43211	23522	19689	0	-0.368536	-0.386751	-0.350321	0.00929327	recessive	Oncology	KIR2DL3:P43628:OID21196:v1	0.266108
MCCD1	KIR2DL3	trans-position, trans-gene	6-31529148-G-A	missense_variant	43938	28614	15324	0	-0.488246	-0.506915	-0.469577	0.00952514	recessive	Oncology	KIR2DL3:P43628:OID21196:v1	0.194628
VNN3	VNN2	cis-position, trans-gene	6-132731477-C-T	missense_variant	43396	11935	31461	0	-0.474711	-0.495001	-0.454421	0.0103519	recessive	Oncology	VNN2:O95498:OID21310:v1	0.482842
TEK	TEK	cis-position, cis-gene	9-27183465-A-C	missense_variant	45358	41800	3558	0	-1.09121	-1.1235	-1.05891	0.0164784	recessive	Oncology	TEK:Q02763:OID21496:v1	0.0400458
DOCK11	IL13RA1	cis-position, trans-gene	X-118588213-G-A	synonymous_variant	44188	3289	40899	0	1.2778	1.24384	1.31176	0.0173271	recessive	Oncology	IL13RA1:P78552:OID21504:v1	0.142601
TSPAN8	TSPAN8	cis-position, cis-gene	12-71129354-A-C	missense_variant	43615	27606	16009	0	0.636327	0.618535	0.65412	0.00907759	dominant	OncologyII	TSPAN8:P19075:OID31470:v1	0.401479
TSPAN8	TSPAN8	cis-position, cis-gene	12-71129419-TAA-T	splice_region_variant	44198	28189	16009	0	0.638203	0.620499	0.655906	0.00903231	dominant	OncologyII	TSPAN8:P19075:OID31470:v1	0.402662
KIR3DL3	KIR2DL2	cis-position, trans-gene	19-54735264-A-C	missense_variant	43903	25443	18460	0	-0.567157	-0.584908	-0.549405	0.00905683	dominant	OncologyII	KIR2DL2:P43627:OID31431:v1	0.356779
KIR3DL1	KIR2DS4	cis-position, trans-gene	19-54829380-C-T	synonymous_variant	41885	12953	28932	0	-0.423451	-0.443718	-0.403185	0.0103399	dominant	OncologyII	KIR2DS4:P43632:OID31432:v1	0.171091
KIR3DL1	KIR2DS4	cis-position, trans-gene	19-54829381-A-G	missense_variant	41582	14931	26651	0	-0.434741	-0.454316	-0.415165	0.00998729	dominant	OncologyII	KIR2DS4:P43632:OID31432:v1	0.203452
KIR3DL1	KIR2DS4	cis-position, trans-gene	19-54829386-G-C	synonymous_variant	41590	12754	28836	0	-0.42811	-0.44848	-0.40774	0.0103927	dominant	OncologyII	KIR2DS4:P43632:OID31432:v1	0.170144
KIR3DL1	KIR2DS4	cis-position, trans-gene	19-54829451-G-A	missense_variant	43654	12631	31023	0	-0.43828	-0.458639	-0.417921	0.0103871	dominant	OncologyII	KIR2DS4:P43632:OID31432:v1	0.160223
PCDHB11	PCDHB15	cis-position, trans-gene	5-141201199-T-C	synonymous_variant	44944	14055	30889	0	0.411053	0.391593	0.430514	0.0099289	dominant	OncologyII	PCDHB15:Q9Y5E8:OID31377:v1	0.169488
PCDHGA1	PCDHB15	cis-position, trans-gene	5-141332732-A-T	missense_variant	44913	3301	41612	0	0.813337	0.779117	0.847557	0.0174588	dominant	OncologyII	PCDHB15:Q9Y5E8:OID31377:v1	0.0375488
TSPAN8	TSPAN8	cis-position, cis-gene	12-71129354-A-C	missense_variant	43615	7405	36210	0	0.655083	0.631785	0.678381	0.0118867	recessive	OncologyII	TSPAN8:P19075:OID31470:v1	0.401479
TSPAN8	TSPAN8	cis-position, cis-gene	12-71129419-TAA-T	splice_region_variant	44198	7393	36805	0	0.652405	0.629134	0.675676	0.0118727	recessive	OncologyII	TSPAN8:P19075:OID31470:v1	0.402662
FUT2	KLK15	trans-position, trans-gene	19-48703160-A-G	synonymous_variant	45264	11740	33524	0	0.462173	0.441586	0.48276	0.0105034	recessive	OncologyII	KLK15:Q9H2R5:OID31427:v1	0.491294
FUT2	SERPINI2	trans-position, trans-gene	19-48703160-A-G	synonymous_variant	45331	11762	33569	0	0.535538	0.515496	0.555579	0.0102254	recessive	OncologyII	SERPINI2:O75830:OID31504:v1	0.491294
FUT2	FAM3D	trans-position, trans-gene	19-48703160-A-G	synonymous_variant	45331	11762	33569	0	-0.936105	-0.955056	-0.917154	0.00966858	recessive	OncologyII	FAM3D:Q96BQ1:OID31514:v1	0.491294
FUT2	KLK15	trans-position, trans-gene	19-48703205-C-T	synonymous_variant	45246	11741	33505	0	0.46215	0.441564	0.482736	0.010503	recessive	OncologyII	KLK15:Q9H2R5:OID31427:v1	0.491312
FUT2	SERPINI2	trans-position, trans-gene	19-48703205-C-T	synonymous_variant	45310	11763	33547	0	0.535396	0.515355	0.555437	0.0102249	recessive	OncologyII	SERPINI2:O75830:OID31504:v1	0.491312
FUT2	FAM3D	trans-position, trans-gene	19-48703205-C-T	synonymous_variant	45310	11763	33547	0	-0.93527	-0.954223	-0.916318	0.00966951	recessive	OncologyII	FAM3D:Q96BQ1:OID31514:v1	0.491312
FUT2	KLK15	trans-position, trans-gene	19-48703417-G-A	stop_gained	45233	11737	33496	0	0.462596	0.442008	0.483183	0.0105036	recessive	OncologyII	KLK15:Q9H2R5:OID31427:v1	0.491299
FUT2	SERPINI2	trans-position, trans-gene	19-48703417-G-A	stop_gained	45301	11759	33542	0	0.536326	0.516285	0.556367	0.0102247	recessive	OncologyII	SERPINI2:O75830:OID31504:v1	0.491299
FUT2	FAM3D	trans-position, trans-gene	19-48703417-G-A	stop_gained	45301	11759	33542	0	-0.936597	-0.955548	-0.917647	0.00966853	recessive	OncologyII	FAM3D:Q96BQ1:OID31514:v1	0.491299
MAMSTR	SERPINI2	trans-position, trans-gene	19-48714854-G-T	synonymous_variant	44949	13660	31289	0	0.410088	0.390698	0.429478	0.00989285	recessive	OncologyII	SERPINI2:O75830:OID31504:v1	0.451373
MAMSTR	FAM3D	trans-position, trans-gene	19-48714854-G-T	synonymous_variant	44949	13660	31289	0	-0.689986	-0.708854	-0.671118	0.00962634	recessive	OncologyII	FAM3D:Q96BQ1:OID31514:v1	0.451373
KIR3DL3	KIR2DL2	cis-position, trans-gene	19-54735264-A-C	missense_variant	43903	5901	38002	0	-0.754782	-0.780661	-0.728904	0.0132033	recessive	OncologyII	KIR2DL2:P43627:OID31431:v1	0.356779
CCHCR1	KIR2DL2	trans-position, trans-gene	6-31145275-G-A	synonymous_variant	44434	24172	20262	0	-0.374764	-0.392704	-0.356825	0.00915265	recessive	OncologyII	KIR2DL2:P43627:OID31431:v1	0.266108
MCCD1	KIR2DL2	trans-position, trans-gene	6-31529148-G-A	missense_variant	45173	29419	15754	0	-0.498726	-0.517096	-0.480356	0.00937234	recessive	OncologyII	KIR2DL2:P43627:OID31431:v1	0.194628
CIART	ECM1	cis-position, trans-gene	1-150286988-A-C	3_prime_UTR_variant	42061	25819	16242	0	0.522442	0.503634	0.54125	0.00959593	dominant	InflammationII	ECM1:Q16610:OID30736:v1	0.381401
CIART	ECM1	cis-position, trans-gene	1-150286988-A-C	3_prime_UTR_variant	42061	6291	35770	0	0.622976	0.597088	0.648864	0.0132079	recessive	InflammationII	ECM1:Q16610:OID30736:v1	0.381401
FCRL6	FCRL6	cis-position, cis-gene	1-159815687-G-A	3_prime_UTR_variant	44277	10822	33455	0	-1.01233	-1.03145	-0.993216	0.009754	dominant	Inflammation	FCRL6:Q6DN72:OID20529:v1	0.132104
FCRL6	FCRL6	cis-position, cis-gene	1-159815687-G-A	3_prime_UTR_variant	44277	889	43388	0	-1.85472	-1.9177	-1.79173	0.0321347	recessive	Inflammation	FCRL6:Q6DN72:OID20529:v1	0.132104
HECTD3	UROD	cis-position, trans-gene	1-45008485-G-A	5_prime_UTR_variant	42985	38279	4706	0	0.643989	0.615084	0.672893	0.0147468	dominant	InflammationII	UROD:P06132:OID30603:v1	0.320773
HECTD3	UROD	cis-position, trans-gene	1-45008485-G-A	5_prime_UTR_variant	42985	20121	22864	0	0.458535	0.44056	0.476511	0.00917103	recessive	InflammationII	UROD:P06132:OID30603:v1	0.320773
PBLD	PBLD	cis-position, cis-gene	10-68284159-G-A	3_prime_UTR_variant	43501	14519	28982	0	0.637141	0.618502	0.655779	0.00950953	dominant	Neurology	PBLD:P30039:OID20839:v1	0.18488
ADIRF	SNCG	cis-position, trans-gene	10-86970617-C-T	3_prime_UTR_variant	42731	28963	13768	0	0.528514	0.50976	0.547268	0.00956842	dominant	Neurology	SNCG:O76070:OID20971:v1	0.435504
ADIRF	SNCG	cis-position, trans-gene	10-86970617-C-T	3_prime_UTR_variant	42731	8241	34490	0	0.557481	0.535104	0.579858	0.0114166	recessive	Neurology	SNCG:O76070:OID20971:v1	0.435504
LRRC56	CDHR5	cis-position, trans-gene	11-554299-C-G	3_prime_UTR_variant	45173	39712	5461	0	0.641947	0.614712	0.669183	0.0138955	recessive	Cardiometabolic	CDHR5:Q9HBB8:OID20193:v1	0.0622999
CDCA5	SNX15	cis-position, trans-gene	11-65083981-CT-C	5_prime_UTR_variant	44608	38986	5622	0	0.692169	0.665741	0.718597	0.0134837	recessive	InflammationII	SNX15:Q9NRS6:OID30644:v1	0.0650929
RTRAF	NID2	cis-position, trans-gene	14-52004171-A-G	non_coding_transcript_exon_variant	44443	11043	33400	0	-0.430688	-0.451717	-0.40966	0.0107288	dominant	Neurology	NID2:Q14112:OID21085:v1	0.133318
IL16	IL16	cis-position, cis-gene	15-81305884-C-A	non_coding_transcript_exon_variant	45065	7102	37963	0	-0.988986	-1.01195	-0.966023	0.0117159	dominant	Inflammation	IL16:Q14005:OID20633:v1	0.0831708
IL16	IL16	cis-position, cis-gene	15-81305884-C-A	non_coding_transcript_exon_variant	45065	389	44676	0	-2.04536	-2.14086	-1.94986	0.0487244	recessive	Inflammation	IL16:Q14005:OID20633:v1	0.0831708
TPSAB1	TPSAB1	cis-position, cis-gene	16-1242253-T-G	3_prime_UTR_variant	43887	2618	41269	0	0.995992	0.958784	1.0332	0.0189831	dominant	Inflammation	TPSAB1:Q15661:OID20642:v1	0.0312409
TPSAB1	TPSAB1	cis-position, cis-gene	16-1242256-G-T	3_prime_UTR_variant	44410	3974	40436	0	0.935579	0.904577	0.966581	0.0158173	dominant	Inflammation	TPSAB1:Q15661:OID20642:v1	0.0461812
NPIPB8	APOBR	cis-position, trans-gene	16-28638330-C-A	5_prime_UTR_variant	43623	27733	15890	0	-1.27722	-1.2926	-1.26185	0.00784466	dominant	CardiometabolicII	APOBR:Q0VD83:OID30246:v1	0.401833
NPIPB8	APOBR	cis-position, trans-gene	16-28638330-C-A	5_prime_UTR_variant	43623	7344	36279	0	-1.5882	-1.60834	-1.56806	0.010275	recessive	CardiometabolicII	APOBR:Q0VD83:OID30246:v1	0.401833
HP	APOL1	trans-position, trans-gene	16-72059235-C-A	3_prime_UTR_variant	43601	11866	31735	0	-0.405254	-0.425067	-0.385441	0.0101086	dominant	InflammationII	APOL1:O14791:OID30708:v1	0.170009
ZNF276	DPEP1	cis-position, trans-gene	16-89739935-C-A	3_prime_UTR_variant	44752	8144	36608	0	-0.480879	-0.503885	-0.457873	0.0117377	dominant	Neurology	DPEP1:P16444:OID20897:v1	0.0954276
CCL4	CCL3	cis-position, trans-gene	17-36105188-T-C	non_coding_transcript_exon_variant	43463	16877	26586	0	0.456895	0.439347	0.474443	0.00895275	dominant	Inflammation	CCL3:P10147:OID20610:v1	0.219946
CCL4	CCL3	cis-position, trans-gene	17-36105193-A-G	non_coding_transcript_exon_variant	43735	17014	26721	0	0.455802	0.438305	0.473299	0.00892697	dominant	Inflammation	CCL3:P10147:OID20610:v1	0.220598
ACE	ACE	cis-position, cis-gene	17-63488637-A-C	3_prime_UTR_variant	43848	31106	12742	0	-0.60117	-0.620958	-0.581382	0.0100959	dominant	InflammationII	ACE:P12821:OID30696:v1	0.471705
ACE	ACE	cis-position, cis-gene	17-63488637-A-C	3_prime_UTR_variant	43848	10252	33596	0	-0.651738	-0.672946	-0.63053	0.0108203	recessive	InflammationII	ACE:P12821:OID30696:v1	0.471705
POLR2A	SAT2	cis-position, trans-gene	17-7501672-T-C	non_coding_transcript_exon_variant	44818	41571	3247	0	0.726264	0.691391	0.761137	0.0177921	recessive	OncologyII	SAT2:Q96F10:OID31306:v1	0.0369234
SLC26A11	SGSH	cis-position, trans-gene	17-80245301-C-T	non_coding_transcript_exon_variant	43470	23256	20214	0	-0.452178	-0.470313	-0.434044	0.00925222	recessive	CardiometabolicII	SGSH:P51688:OID30341:v1	0.272
MIA	MIA	cis-position, cis-gene	19-40777460-C-G	3_prime_UTR_variant	44759	38692	6067	0	-1.46395	-1.48671	-1.44119	0.0116121	recessive	Oncology	MIA:Q16674:OID21531:v1	0.070517
PSG8	PSG1	cis-position, trans-gene	19-42855633-T-C	5_prime_UTR_variant	43109	11120	31989	0	-0.420441	-0.441023	-0.39986	0.0105008	dominant	Neurology	PSG1:P11464:OID20916:v1	0.143943
FUT2	PRSS27	trans-position, trans-gene	19-48703998-A-G	3_prime_UTR_variant	43307	33613	9694	0	0.521255	0.499503	0.543007	0.0110978	dominant	Cardiometabolic	PRSS27:Q9BQR3:OID20212:v1	0.4628
FUT2	CDH17	trans-position, trans-gene	19-48703998-A-G	3_prime_UTR_variant	43444	12957	30487	0	-0.655587	-0.674719	-0.636454	0.00976143	recessive	Cardiometabolic	CDH17:Q12864:OID20134:v1	0.4628
FUT2	CGREF1	trans-position, trans-gene	19-48703998-A-G	3_prime_UTR_variant	43444	12957	30487	0	-0.46362	-0.483411	-0.443829	0.0100973	recessive	Cardiometabolic	CGREF1:Q99674:OID20152:v1	0.4628
FUT2	IL19	trans-position, trans-gene	19-48703998-A-G	3_prime_UTR_variant	42363	12619	29744	0	0.664738	0.645453	0.684024	0.00983963	recessive	Cardiometabolic	IL19:Q9UHD0:OID20158:v1	0.4628
FUT2	PRSS27	trans-position, trans-gene	19-48703998-A-G	3_prime_UTR_variant	43307	12916	30391	0	0.883098	0.864558	0.901638	0.009459	recessive	Cardiometabolic	PRSS27:Q9BQR3:OID20212:v1	0.4628
FUT2	CDH1	trans-position, trans-gene	19-48703998-A-G	3_prime_UTR_variant	41987	12539	29448	0	-0.717397	-0.736635	-0.69816	0.00981495	recessive	Cardiometabolic	CDH1:P12830:OID20353:v1	0.4628
FUT2	MUC2	trans-position, trans-gene	19-48703998-A-G	3_prime_UTR_variant	43774	33980	9794	0	0.50241	0.48062	0.524199	0.011117	dominant	CardiometabolicII	MUC2:Q02817:OID30377:v1	0.4628
FUT2	BPIFA2	trans-position, trans-gene	19-48703998-A-G	3_prime_UTR_variant	41373	12335	29038	0	0.644746	0.625331	0.66416	0.00990539	recessive	CardiometabolicII	BPIFA2:Q96DR5:OID30279:v1	0.4628
FUT2	MUC2	trans-position, trans-gene	19-48703998-A-G	3_prime_UTR_variant	43774	13045	30729	0	0.969413	0.95124	0.987586	0.00927181	recessive	CardiometabolicII	MUC2:Q02817:OID30377:v1	0.4628
FUT2	CCL25	trans-position, trans-gene	19-48703998-A-G	3_prime_UTR_variant	43908	13075	30833	0	-0.687333	-0.706048	-0.668619	0.00954802	recessive	Inflammation	CCL25:O15444:OID20674:v1	0.4628
FUT2	EPCAM	trans-position, trans-gene	19-48703998-A-G	3_prime_UTR_variant	43406	12955	30451	0	-0.407338	-0.427264	-0.387413	0.0101661	recessive	Inflammation	EPCAM:P16422:OID20743:v1	0.4628
FUT2	ALPI	trans-position, trans-gene	19-48703998-A-G	3_prime_UTR_variant	42544	33001	9543	0	-0.542294	-0.564464	-0.520125	0.0113109	dominant	InflammationII	ALPI:P09923:OID30497:v1	0.4628
FUT2	ALPI	trans-position, trans-gene	19-48703998-A-G	3_prime_UTR_variant	42544	12666	29878	0	-1.04423	-1.06247	-1.02598	0.00930784	recessive	InflammationII	ALPI:P09923:OID30497:v1	0.4628
FUT2	TCN1	trans-position, trans-gene	19-48703998-A-G	3_prime_UTR_variant	43010	12809	30201	0	0.653243	0.633779	0.672707	0.00993057	recessive	InflammationII	TCN1:P20061:OID30687:v1	0.4628
FUT2	FAM3B	trans-position, trans-gene	19-48703998-A-G	3_prime_UTR_variant	43218	33556	9662	0	0.425981	0.404599	0.447362	0.0109088	dominant	Oncology	FAM3B:P58499:OID21372:v1	0.4628
FUT2	KLK1	trans-position, trans-gene	19-48703998-A-G	3_prime_UTR_variant	42990	33354	9636	0	0.729311	0.707663	0.750959	0.0110448	dominant	Oncology	KLK1:P06870:OID21499:v1	0.4628
FUT2	CEACAM5	trans-position, trans-gene	19-48703998-A-G	3_prime_UTR_variant	41847	12484	29363	0	0.482891	0.462708	0.503073	0.0102971	recessive	Oncology	CEACAM5:P06731:OID21171:v1	0.4628
FUT2	F3	trans-position, trans-gene	19-48703998-A-G	3_prime_UTR_variant	43503	12981	30522	0	-0.447182	-0.465761	-0.428602	0.00947932	recessive	Oncology	F3:P13726:OID21440:v1	0.4628
FUT2	KLK1	trans-position, trans-gene	19-48703998-A-G	3_prime_UTR_variant	42990	12830	30160	0	1.52362	1.50874	1.5385	0.00759137	recessive	Oncology	KLK1:P06870:OID21499:v1	0.4628
FUT2	LYPD3	trans-position, trans-gene	19-48703998-A-G	3_prime_UTR_variant	43210	12904	30306	0	0.416834	0.397024	0.436644	0.010107	recessive	Oncology	LYPD3:O95274:OID21530:v1	0.4628
FUT2	KLK15	trans-position, trans-gene	19-48703998-A-G	3_prime_UTR_variant	43532	12976	30556	0	0.412975	0.392798	0.433153	0.0102946	recessive	OncologyII	KLK15:Q9H2R5:OID31427:v1	0.4628
FUT2	SERPINI2	trans-position, trans-gene	19-48703998-A-G	3_prime_UTR_variant	43600	13005	30595	0	0.514382	0.494802	0.533962	0.00998985	recessive	OncologyII	SERPINI2:O75830:OID31504:v1	0.4628
FUT2	FAM3D	trans-position, trans-gene	19-48703998-A-G	3_prime_UTR_variant	43600	13005	30595	0	-0.842612	-0.861337	-0.823886	0.00955378	recessive	OncologyII	FAM3D:Q96BQ1:OID31514:v1	0.4628
KLK7	KLK7	cis-position, cis-gene	19-50983919-T-G	5_prime_UTR_premature_start_codon_gain_variant	43513	36096	7417	0	0.724628	0.701503	0.747753	0.0117982	recessive	InflammationII	KLK7:P49862:OID30652:v1	0.0899496
RBM43	NMI	cis-position, trans-gene	2-151261757-G-A	5_prime_UTR_variant	43828	31148	12680	0	-0.572487	-0.592286	-0.552688	0.0101015	dominant	OncologyII	NMI:Q13287:OID31378:v1	0.470362
RBM43	NMI	cis-position, trans-gene	2-151261757-G-A	5_prime_UTR_variant	43828	10121	33707	0	-0.590818	-0.612179	-0.569456	0.0108988	recessive	OncologyII	NMI:Q13287:OID31378:v1	0.470362
RBM43	NMI	cis-position, trans-gene	2-151261761-A-G	5_prime_UTR_variant	43595	30933	12662	0	-0.574392	-0.594214	-0.55457	0.0101133	dominant	OncologyII	NMI:Q13287:OID31378:v1	0.470626
RBM43	NMI	cis-position, trans-gene	2-151261761-A-G	5_prime_UTR_variant	43595	10141	33454	0	-0.592562	-0.613919	-0.571206	0.010896	recessive	OncologyII	NMI:Q13287:OID31378:v1	0.470626
ZNF589	SPINK8	cis-position, trans-gene	3-48241161-TGCGC-T	5_prime_UTR_variant	43006	22667	20339	0	-0.546981	-0.565199	-0.528762	0.00929485	dominant	CardiometabolicII	SPINK8:P0C7L1:OID30153:v1	0.315813
ZNF589	SPINK8	cis-position, trans-gene	3-48241161-TGCGC-T	5_prime_UTR_variant	43006	4482	38524	0	-0.733955	-0.764104	-0.703807	0.0153818	recessive	CardiometabolicII	SPINK8:P0C7L1:OID30153:v1	0.315813
CC2D2A	BST1	cis-position, trans-gene	4-15550800-C-T	non_coding_transcript_exon_variant	44833	11956	32877	0	0.419379	0.39889	0.439868	0.0104533	dominant	Neurology	BST1:Q10588:OID21051:v1	0.145581
LECT2	LECT2	cis-position, cis-gene	5-135940512-AGTT-A	splice_region_variant	44377	40007	4370	0	-0.994046	-1.0195	-0.968596	0.0129846	dominant	CardiometabolicII	LECT2:O14960:OID30320:v1	0.304111
LECT2	LECT2	cis-position, cis-gene	5-135940512-AGTT-A	splice_region_variant	44377	21761	22616	0	-0.941985	-0.955537	-0.928434	0.00691382	recessive	CardiometabolicII	LECT2:O14960:OID30320:v1	0.304111
SDHA	PDCD6	cis-position, trans-gene	5-251588-TG-T	non_coding_transcript_exon_variant	44308	10058	34250	0	-1.61799	-1.63386	-1.60211	0.00809946	dominant	Cardiometabolic	PDCD6:O75340:OID20163:v1	0.121463
SDHA	PDCD6	cis-position, trans-gene	5-251588-TG-T	non_coding_transcript_exon_variant	44308	694	43614	0	-2.48958	-2.55967	-2.41948	0.0357625	recessive	Cardiometabolic	PDCD6:O75340:OID20163:v1	0.121463
SDHA	PDCD6	cis-position, trans-gene	5-251592-T-C	non_coding_transcript_exon_variant	44063	9806	34257	0	-1.61908	-1.63515	-1.60302	0.00819639	dominant	Cardiometabolic	PDCD6:O75340:OID20163:v1	0.119322
SDHA	PDCD6	cis-position, trans-gene	5-251592-T-C	non_coding_transcript_exon_variant	44063	699	43364	0	-2.49268	-2.56233	-2.42304	0.0355318	recessive	Cardiometabolic	PDCD6:O75340:OID20163:v1	0.119322
ITGA2	ITGA2	cis-position, cis-gene	5-53070093-A-ATT	splice_region_variant	43928	6869	37059	0	-0.604429	-0.628434	-0.580423	0.0122476	dominant	InflammationII	ITGA2:P17301:OID30570:v1	0.081823
BTN3A2	BTN3A2	cis-position, cis-gene	6-26372858-C-T	non_coding_transcript_exon_variant	44227	10125	34102	0	-0.978006	-0.997879	-0.958133	0.0101391	dominant	Inflammation	BTN3A2:P78410:OID20540:v1	0.123732
BTN3A2	BTN3A2	cis-position, cis-gene	6-26372858-C-T	non_coding_transcript_exon_variant	44227	828	43399	0	-2.31823	-2.38234	-2.25412	0.0327104	recessive	Inflammation	BTN3A2:P78410:OID20540:v1	0.123732
BTN3A2	HLA-A	trans-position, trans-gene	6-26372858-C-T	non_coding_transcript_exon_variant	44547	10187	34360	0	0.648238	0.627031	0.669445	0.0108197	dominant	NeurologyII	HLA-A:P04439:OID31048:v1	0.123732
HCG4	HLA-A	cis-position, trans-gene	6-29791973-G-A	non_coding_transcript_exon_variant	44407	24769	19638	0	0.956778	0.940368	0.973187	0.00837206	dominant	NeurologyII	HLA-A:P04439:OID31048:v1	0.339454
HCG4	HLA-A	cis-position, trans-gene	6-29791973-G-A	non_coding_transcript_exon_variant	44407	5333	39074	0	1.10552	1.07891	1.13213	0.0135769	recessive	NeurologyII	HLA-A:P04439:OID31048:v1	0.339454
HCG4	HLA-A	cis-position, trans-gene	6-29792034-C-G	non_coding_transcript_exon_variant	44142	25027	19115	0	0.924158	0.907452	0.940864	0.00852341	dominant	NeurologyII	HLA-A:P04439:OID31048:v1	0.349717
HCG4	HLA-A	cis-position, trans-gene	6-29792034-C-G	non_coding_transcript_exon_variant	44142	5803	38339	0	1.05936	1.03362	1.0851	0.0131333	recessive	NeurologyII	HLA-A:P04439:OID31048:v1	0.349717
HCG4	HLA-A	cis-position, trans-gene	6-29792046-T-C	non_coding_transcript_exon_variant	44157	25102	19055	0	0.928009	0.911311	0.944708	0.00851946	dominant	NeurologyII	HLA-A:P04439:OID31048:v1	0.350456
HCG4	HLA-A	cis-position, trans-gene	6-29792046-T-C	non_coding_transcript_exon_variant	44157	5804	38353	0	1.05787	1.03212	1.08362	0.0131386	recessive	NeurologyII	HLA-A:P04439:OID31048:v1	0.350456
HCG4	HLA-A	cis-position, trans-gene	6-29792047-T-C	non_coding_transcript_exon_variant	44164	25498	18666	0	0.926533	0.909773	0.943292	0.00855075	dominant	NeurologyII	HLA-A:P04439:OID31048:v1	0.357286
HCG4	HLA-A	cis-position, trans-gene	6-29792047-T-C	non_coding_transcript_exon_variant	44164	6017	38147	0	1.0544	1.02908	1.07971	0.012916	recessive	NeurologyII	HLA-A:P04439:OID31048:v1	0.357286
HLA-H	HLA-A	cis-position, trans-gene	6-29888084-GA-G	non_coding_transcript_exon_variant	44298	25362	18936	0	-0.788521	-0.805786	-0.771256	0.00880853	dominant	NeurologyII	HLA-A:P04439:OID31048:v1	0.38031
HLA-H	HLA-A	cis-position, trans-gene	6-29888084-GA-G	non_coding_transcript_exon_variant	44298	8334	35964	0	-0.53639	-0.55961	-0.513171	0.0118465	recessive	NeurologyII	HLA-A:P04439:OID31048:v1	0.38031
HLA-H	HLA-A	cis-position, trans-gene	6-29888087-A-AT	non_coding_transcript_exon_variant	44162	25248	18914	0	-0.788538	-0.805842	-0.771234	0.00882829	dominant	NeurologyII	HLA-A:P04439:OID31048:v1	0.380218
HLA-H	HLA-A	cis-position, trans-gene	6-29888087-A-AT	non_coding_transcript_exon_variant	44162	8336	35826	0	-0.538051	-0.561293	-0.514809	0.011858	recessive	NeurologyII	HLA-A:P04439:OID31048:v1	0.380218
HLA-H	HLA-A	cis-position, trans-gene	6-29888163-G-A	non_coding_transcript_exon_variant	42700	23491	19209	0	0.673428	0.6555	0.691357	0.00914724	dominant	NeurologyII	HLA-A:P04439:OID31048:v1	0.357884
HLA-H	HLA-A	cis-position, trans-gene	6-29888163-G-A	non_coding_transcript_exon_variant	42700	7041	35659	0	1.00263	0.978961	1.02631	0.0120776	recessive	NeurologyII	HLA-A:P04439:OID31048:v1	0.357884
HLA-H	HLA-A	cis-position, trans-gene	6-29888168-A-G	non_coding_transcript_exon_variant	42448	23363	19085	0	0.678737	0.660763	0.696711	0.00917026	dominant	NeurologyII	HLA-A:P04439:OID31048:v1	0.35764
HLA-H	HLA-A	cis-position, trans-gene	6-29888168-A-G	non_coding_transcript_exon_variant	42448	6970	35478	0	1.00189	0.978088	1.0257	0.0121452	recessive	NeurologyII	HLA-A:P04439:OID31048:v1	0.35764
HLA-H	BTN3A2	trans-position, trans-gene	6-29888526-C-T	non_coding_transcript_exon_variant	41701	14651	27050	0	-0.449893	-0.469289	-0.430497	0.0098959	dominant	Inflammation	BTN3A2:P78410:OID20540:v1	0.210974
HLA-H	MICB_MICA	trans-position, trans-gene	6-29888526-C-T	non_coding_transcript_exon_variant	41701	14651	27050	0	0.394832	0.375323	0.414341	0.00995357	dominant	Inflammation	MICB_MICA:Q29980_Q29983:OID20593:v1	0.210974
HLA-H	HLA-A	cis-position, trans-gene	6-29888526-C-T	non_coding_transcript_exon_variant	41996	14725	27271	0	1.0804	1.06335	1.09744	0.0086972	dominant	NeurologyII	HLA-A:P04439:OID31048:v1	0.210974
HLA-H	HLA-A	cis-position, trans-gene	6-29888526-C-T	non_coding_transcript_exon_variant	41996	2954	39042	0	1.50259	1.4683	1.53687	0.0174927	recessive	NeurologyII	HLA-A:P04439:OID31048:v1	0.210974
HCG4P5	HLA-A	cis-position, trans-gene	6-29942642-G-T	non_coding_transcript_exon_variant	42365	8026	34339	0	-0.489835	-0.513267	-0.466404	0.0119549	dominant	NeurologyII	HLA-A:P04439:OID31048:v1	0.0980751
HCG4P5	HLA-A	cis-position, trans-gene	6-29942643-GA-G	non_coding_transcript_exon_variant	42419	8108	34311	0	-0.483321	-0.50664	-0.460003	0.0118972	dominant	NeurologyII	HLA-A:P04439:OID31048:v1	0.0989461
HLA-C	LTA	cis-position, trans-gene	6-31271920-C-T	non_coding_transcript_exon_variant	42286	1141	41145	0	-1.30561	-1.36173	-1.24949	0.0286315	dominant	Inflammation	LTA:P01374:OID20586:v1	0.0136157
HLA-C	MICB_MICA	cis-position, trans-gene	6-31271965-G-C	non_coding_transcript_exon_variant	43768	6140	37628	0	-0.567658	-0.593742	-0.541573	0.0133081	dominant	Inflammation	MICB_MICA:Q29980_Q29983:OID20593:v1	0.0740122
HLA-C	MICB_MICA	cis-position, trans-gene	6-31271975-C-A	non_coding_transcript_exon_variant	43757	9937	33820	0	-0.507574	-0.529217	-0.485931	0.0110421	dominant	Inflammation	MICB_MICA:Q29980_Q29983:OID20593:v1	0.122629
HLA-C	CDSN	cis-position, trans-gene	6-31271975-C-A	non_coding_transcript_exon_variant	44158	10025	34133	0	-0.487485	-0.508863	-0.466107	0.010907	dominant	Inflammation	CDSN:Q15517:OID20667:v1	0.122629
HLA-C	LRPAP1	trans-position, trans-gene	6-31271989-C-T	non_coding_transcript_exon_variant	43490	10536	32954	0	0.503488	0.482809	0.524166	0.0105503	dominant	Neurology	LRPAP1:P30533:OID21059:v1	0.132744
HLA-C	HLA-A	trans-position, trans-gene	6-31271989-C-T	non_coding_transcript_exon_variant	43376	10519	32857	0	-0.534014	-0.5553	-0.512729	0.0108599	dominant	NeurologyII	HLA-A:P04439:OID31048:v1	0.132744
HLA-B	MICB_MICA	cis-position, trans-gene	6-31354618-A-G	non_coding_transcript_exon_variant	44493	13492	31001	0	0.602836	0.583677	0.621995	0.00977472	dominant	Inflammation	MICB_MICA:Q29980_Q29983:OID20593:v1	0.165801
HLA-B	HLA-A	trans-position, trans-gene	6-31354618-A-G	non_coding_transcript_exon_variant	44823	13596	31227	0	-0.395407	-0.415082	-0.375732	0.0100382	dominant	NeurologyII	HLA-A:P04439:OID31048:v1	0.165801
MCCD1	LILRB4	trans-position, trans-gene	6-31528999-T-G	5_prime_UTR_variant	43967	28715	15252	0	-0.429056	-0.447417	-0.410695	0.0093678	recessive	Inflammation	LILRB4:Q8NHJ6:OID20429:v1	0.193114
MCCD1	KIR2DL3	trans-position, trans-gene	6-31528999-T-G	5_prime_UTR_variant	43713	28607	15106	0	-0.487352	-0.506104	-0.468599	0.00956755	recessive	Oncology	KIR2DL3:P43628:OID21196:v1	0.193114
MCCD1	KIR2DL2	trans-position, trans-gene	6-31528999-T-G	5_prime_UTR_variant	44936	29413	15523	0	-0.497264	-0.515729	-0.478798	0.00942112	recessive	OncologyII	KIR2DL2:P43627:OID31431:v1	0.193114
MCCD1	LTA	cis-position, trans-gene	6-31529014-C-G	5_prime_UTR_variant	44851	11020	33831	0	-0.769787	-0.789565	-0.750009	0.0100907	dominant	Inflammation	LTA:P01374:OID20586:v1	0.131774
MCCD1	MICB_MICA	cis-position, trans-gene	6-31529014-C-G	5_prime_UTR_variant	44851	11020	33831	0	-0.617912	-0.638348	-0.597475	0.0104267	dominant	Inflammation	MICB_MICA:Q29980_Q29983:OID20593:v1	0.131774
TAP1	LRPAP1	trans-position, trans-gene	6-32847248-G-A	non_coding_transcript_exon_variant	45456	1808	43648	0	0.957582	0.9125	1.00266	0.0230008	dominant	Neurology	LRPAP1:P30533:OID21059:v1	0.0201691
CPVL	CPVL	cis-position, cis-gene	7-29112832-GA-G	5_prime_UTR_variant	43639	7979	35660	0	-0.789243	-0.812301	-0.766185	0.011764	dominant	Oncology	CPVL:Q9H3G5:OID21435:v1	0.0968356
PSCA	SLURP1	cis-position, trans-gene	8-142682200-C-G	3_prime_UTR_variant	42934	29072	13862	0	0.419381	0.400048	0.438713	0.00986328	dominant	CardiometabolicII	SLURP1:P55000:OID30404:v1	0.434555
PSCA	LY6D	cis-position, trans-gene	8-142682200-C-G	3_prime_UTR_variant	42648	28893	13755	0	0.389895	0.37048	0.409309	0.00990533	dominant	Inflammation	LY6D:Q14210:OID20708:v1	0.434555
PSCA	PLA2G10	trans-position, trans-gene	8-142682200-C-G	3_prime_UTR_variant	42542	28798	13744	0	-0.39768	-0.416985	-0.378375	0.0098493	dominant	Neurology	PLA2G10:O15496:OID21002:v1	0.434555
PSCA	PSCA	cis-position, cis-gene	8-142682200-C-G	3_prime_UTR_variant	43028	29118	13910	0	1.65119	1.63826	1.66412	0.00659725	dominant	OncologyII	PSCA:O43653:OID31493:v1	0.434555
PSCA	PSCA	cis-position, cis-gene	8-142682200-C-G	3_prime_UTR_variant	43028	8254	34774	0	1.42903	1.4091	1.44896	0.0101697	recessive	OncologyII	PSCA:O43653:OID31493:v1	0.434555
ASAH1	ASAH1	cis-position, cis-gene	8-18075637-C-T	non_coding_transcript_exon_variant	43153	6002	37151	0	-0.66625	-0.692349	-0.640152	0.0133153	dominant	CardiometabolicII	ASAH1:Q13510:OID30415:v1	0.0722098
ASAH1	FGL1	cis-position, trans-gene	8-18075637-C-T	non_coding_transcript_exon_variant	43618	6057	37561	0	-0.572943	-0.597529	-0.548357	0.0125436	dominant	InflammationII	FGL1:Q08830:OID30702:v1	0.0722098
C6orf10	CPVL	trans-position, trans-gene	6-32332045-G-A	stop_gained	44199	17916	26283	0	0.368508	0.349795	0.387221	0.00954732	dominant	Oncology	CPVL:Q9H3G5:OID21435:v1	0.230602
FUT2	BPIFA2	trans-position, trans-gene	19-48703417-G-A	stop_gained	42987	32583	10404	0	0.412934	0.391968	0.433899	0.0106965	dominant	CardiometabolicII	BPIFA2:Q96DR5:OID30279:v1	0.491299
BTN3A2	BTN2A1	cis-position, trans-gene	6-26372858-C-T	non_coding_transcript_exon_variant	44483	10168	34315	0	0.413162	0.392151	0.434172	0.0107195	dominant	Inflammation	BTN2A1:Q7KYR7:OID20713:v1	0.123732
FUT2	BPIFA2	trans-position, trans-gene	19-48703205-C-T	synonymous_variant	42992	32584	10408	0	0.412195	0.391226	0.433163	0.010698	dominant	CardiometabolicII	BPIFA2:Q96DR5:OID30279:v1	0.491312
MRPS35	MANSC4	cis-position, trans-gene	12-27714794-G-A	missense_variant	42966	1182	41784	0	1.09491	1.03917	1.15066	0.0284413	recessive	CardiometabolicII	MANSC4:A6NHS7:OID30141:v1	0.15735
FUT2	BPIFA2	trans-position, trans-gene	19-48703160-A-G	synonymous_variant	43015	32609	10406	0	0.411686	0.390717	0.432655	0.0106984	dominant	CardiometabolicII	BPIFA2:Q96DR5:OID30279:v1	0.491294
PRRC2A	CDSN	cis-position, trans-gene	6-31635993-A-G	synonymous_variant	45371	16085	29286	0	0.365049	0.34641	0.383688	0.00950959	dominant	Inflammation	CDSN:Q15517:OID20667:v1	0.196744
FUT2	LEG1	trans-position, trans-gene	19-48703998-A-G	3_prime_UTR_variant	41546	12364	29182	0	0.396502	0.376254	0.416751	0.0103308	recessive	InflammationII	LEG1:Q6P5S2:OID30608:v1	0.4628
FUT2	FGF19	trans-position, trans-gene	19-48703998-A-G	3_prime_UTR_variant	43626	13020	30606	0	-0.390157	-0.410145	-0.370169	0.010198	recessive	Inflammation	FGF19:O95750:OID20715:v1	0.4628
PSG7	PSG1	cis-position, trans-gene	19-42935587-T-C	missense_variant	43328	10842	32486	0	-0.406599	-0.427436	-0.385761	0.0106311	dominant	Neurology	PSG1:P11464:OID20916:v1	0.140018
MAMSTR	F3	trans-position, trans-gene	19-48714854-G-T	synonymous_variant	44870	13635	31235	0	-0.357604	-0.375954	-0.339254	0.0093621	recessive	Oncology	F3:P13726:OID21440:v1	0.451373
KIAA1468	TNFRSF11A	cis-position, trans-gene	18-62268909-C-T	synonymous_variant	44445	2510	41935	0	-0.747678	-0.786101	-0.709255	0.0196033	recessive	Inflammation	TNFRSF11A:Q9Y6Q6:OID20646:v1	0.23199
FUT2	GPA33	trans-position, trans-gene	19-48703417-G-A	stop_gained	44920	11637	33283	0	-0.399996	-0.420555	-0.379437	0.0104891	recessive	Oncology	GPA33:Q99795:OID21376:v1	0.491299
LRP1	INHBC	cis-position, trans-gene	12-57196975-C-T	splice_region_variant	44083	4446	39637	0	-0.585833	-0.615939	-0.555727	0.01536	recessive	Neurology	INHBC:P55103:OID21093:v1	0.308462
BTN3A2	BTN2A1	cis-position, trans-gene	6-26370429-A-G	missense_variant	44661	10433	34228	0	0.404511	0.383715	0.425308	0.0106105	dominant	Inflammation	BTN2A1:Q7KYR7:OID20713:v1	0.126502
PIGN	TNFRSF11A	cis-position, trans-gene	18-62147035-G-A	synonymous_variant	44808	38393	6415	0	-0.49195	-0.517245	-0.466655	0.0129053	dominant	Inflammation	TNFRSF11A:Q9Y6Q6:OID20646:v1	0.372011
PARP4	C1QTNF9	cis-position, trans-gene	13-24453606-A-G	missense_variant	44004	41324	2680	0	0.739275	0.701233	0.777317	0.0194091	recessive	InflammationII	C1QTNF9:P0C862:OID30620:v1	0.0311017
FUT2	GPA33	trans-position, trans-gene	19-48703205-C-T	synonymous_variant	44930	11641	33289	0	-0.399368	-0.419925	-0.378812	0.010488	recessive	Oncology	GPA33:Q99795:OID21376:v1	0.491312
FUT2	GPA33	trans-position, trans-gene	19-48703160-A-G	synonymous_variant	44949	11641	33308	0	-0.399067	-0.419627	-0.378508	0.0104893	recessive	Oncology	GPA33:Q99795:OID21376:v1	0.491294
BTN3A2	BTN2A1	cis-position, trans-gene	6-26370431-C-T	synonymous_variant	44540	10374	34166	0	0.404097	0.383247	0.424946	0.0106373	dominant	Inflammation	BTN2A1:Q7KYR7:OID20713:v1	0.126247
TMEM8A	CNTN1	trans-position, trans-gene	16-377820-C-T	synonymous_variant	44893	36912	7981	0	-0.426619	-0.448639	-0.404599	0.0112345	dominant	Cardiometabolic	CNTN1:Q12860:OID20307:v1	0.415402
TRIM4	PILRA	cis-position, trans-gene	7-99903288-A-G	synonymous_variant	43755	15343	28412	0	-0.362214	-0.380927	-0.343501	0.00954727	recessive	Neurology	PILRA:Q9UKJ1:OID21129:v1	0.415132
FOLR3	FOLR3	cis-position, cis-gene	11-72139110-CTA-C	frameshift_variant	45207	44951	256	0	-2.30107	-2.41999	-2.18215	0.0606736	dominant	Oncology	FOLR3:P41439:OID21485:v1	0.0726137
FCRL3	FCRL3	cis-position, cis-gene	1-157698637-G-A	splice_region_variant	43934	1973	41961	0	0.855968	0.81173	0.900206	0.0225702	recessive	Inflammation	FCRL3:Q96P31:OID20443:v1	0.208632
FCRL1	FCRL1	cis-position, cis-gene	1-157798210-G-C	synonymous_variant	44970	19350	25620	0	0.311328	0.296829	0.325827	0.00739741	genotypic	Cardiometabolic	FCRL1:Q96LA6:OID20172:v1	0.246224
FCGR2A	FCGR2A	cis-position, cis-gene	1-161509955-A-G	missense_variant	43928	34178	9750	0	0.346334	0.333897	0.358772	0.00634542	genotypic	Cardiometabolic	FCGR2A:P12318:OID20391:v1	0.465594
SFTPA2	SFTPD	cis-position, trans-gene	10-79558907-C-G	missense_variant	44908	10863	34045	0	-0.54243	-0.560524	-0.524336	0.00923155	genotypic	Cardiometabolic	SFTPD:P35247:OID20214:v1	0.129433
TMEM254	SFTPD	cis-position, trans-gene	10-80081665-C-CA	frameshift_variant	43979	6350	37629	0	-0.530848	-0.55402	-0.507676	0.0118223	genotypic	Cardiometabolic	SFTPD:P35247:OID20214:v1	0.0759101
LMNTD2	CDHR5	cis-position, trans-gene	11-556521-C-G	synonymous_variant	45228	45045	183	0	0.620449	0.594675	0.646224	0.01315	genotypic	Cardiometabolic	CDHR5:Q9HBB8:OID20193:v1	0.0628579
LMNTD2	CDHR5	cis-position, trans-gene	11-556857-G-C	synonymous_variant	45271	45088	183	0	0.622529	0.596768	0.64829	0.0131433	genotypic	Cardiometabolic	CDHR5:Q9HBB8:OID20193:v1	0.0628643
ATG14	LGALS3	cis-position, trans-gene	14-55397412-A-G	synonymous_variant	44647	24528	20119	0	-0.261115	-0.274057	-0.248173	0.00660302	genotypic	Cardiometabolic	LGALS3:P17931:OID20284:v1	0.329729
RPAP1	TYRO3	cis-position, trans-gene	15-41529554-T-C	synonymous_variant	44280	33250	11030	0	0.555838	0.543885	0.567792	0.00609867	genotypic	Cardiometabolic	TYRO3:Q06418:OID20161:v1	0.49414
MORF4L1	CTSH	cis-position, trans-gene	15-78893535-A-G	splice_region_variant	42365	8491	33874	0	0.658195	0.638354	0.678036	0.0101227	genotypic	Cardiometabolic	CTSH:P09668:OID20113:v1	0.106788
MORF4L1	CTSH	cis-position, trans-gene	15-78893556-C-A	synonymous_variant	42838	8923	33915	0	0.658422	0.639081	0.677763	0.00986774	genotypic	Cardiometabolic	CTSH:P09668:OID20113:v1	0.11129
CTSH	CTSH	cis-position, cis-gene	15-78939176-A-G	splice_region_variant	42818	38340	4478	0	-0.330619	-0.343976	-0.317261	0.00681494	genotypic	Cardiometabolic	CTSH:P09668:OID20113:v1	0.311458
TMEM8A	CNTN1	trans-position, trans-gene	16-377820-C-T	synonymous_variant	44893	36912	7981	0	-0.309763	-0.321574	-0.297953	0.00602564	genotypic	Cardiometabolic	CNTN1:Q12860:OID20307:v1	0.415402
PDILT	UMOD	cis-position, trans-gene	16-20365412-A-G	splice_region_variant	44481	37999	6482	0	0.47857	0.466417	0.490723	0.00620045	genotypic	Cardiometabolic	UMOD:P07911:OID20237:v1	0.374615
PDILT	UMOD	cis-position, trans-gene	16-20365433-T-C	synonymous_variant	44635	38175	6460	0	0.478737	0.466584	0.490891	0.00620082	genotypic	Cardiometabolic	UMOD:P07911:OID20237:v1	0.374445
CES1	CES1	cis-position, cis-gene	16-55828800-C-T	missense_variant	44033	3498	40535	0	-1.21312	-1.24396	-1.18229	0.0157312	genotypic	Cardiometabolic	CES1:P23141:OID20244:v1	0.0396829
MEP1B	MEP1B	cis-position, cis-gene	18-32215113-T-C	synonymous_variant	44219	38623	5596	0	0.986965	0.976987	0.996943	0.0050908	genotypic	Cardiometabolic	MEP1B:Q16820:OID20168:v1	0.347975
FUT2	CGREF1	trans-position, trans-gene	19-48703160-A-G	synonymous_variant	45182	34235	10947	0	-0.276539	-0.289107	-0.263971	0.00641222	genotypic	Cardiometabolic	CGREF1:Q99674:OID20152:v1	0.491294
FUT2	IL19	trans-position, trans-gene	19-48703160-A-G	synonymous_variant	44050	33379	10671	0	0.402373	0.390065	0.414681	0.00627956	genotypic	Cardiometabolic	IL19:Q9UHD0:OID20158:v1	0.491294
FUT2	PRSS27	trans-position, trans-gene	19-48703160-A-G	synonymous_variant	45041	34131	10910	0	0.556564	0.544785	0.568342	0.00600945	genotypic	Cardiometabolic	PRSS27:Q9BQR3:OID20212:v1	0.491294
FUT2	CDH1	trans-position, trans-gene	19-48703160-A-G	synonymous_variant	43669	33137	10532	0	-0.420379	-0.432684	-0.408074	0.00627812	genotypic	Cardiometabolic	CDH1:P12830:OID20353:v1	0.491294
FUT2	CDH17	trans-position, trans-gene	19-48703160-A-G	synonymous_variant	45182	34235	10947	0	-0.382869	-0.395084	-0.370654	0.00623222	genotypic	Cardiometabolic	CDH17:Q12864:OID20134:v1	0.491294
FUT2	CGREF1	trans-position, trans-gene	19-48703205-C-T	synonymous_variant	45164	34213	10951	0	-0.276397	-0.288964	-0.26383	0.00641167	genotypic	Cardiometabolic	CGREF1:Q99674:OID20152:v1	0.491312
FUT2	IL19	trans-position, trans-gene	19-48703205-C-T	synonymous_variant	44030	33355	10675	0	0.401889	0.389584	0.414194	0.00627811	genotypic	Cardiometabolic	IL19:Q9UHD0:OID20158:v1	0.491312
FUT2	PRSS27	trans-position, trans-gene	19-48703205-C-T	synonymous_variant	45023	34109	10914	0	0.556513	0.544738	0.568288	0.00600769	genotypic	Cardiometabolic	PRSS27:Q9BQR3:OID20212:v1	0.491312
FUT2	CDH1	trans-position, trans-gene	19-48703205-C-T	synonymous_variant	43652	33118	10534	0	-0.420331	-0.432633	-0.408029	0.00627671	genotypic	Cardiometabolic	CDH1:P12830:OID20353:v1	0.491312
FUT2	CDH17	trans-position, trans-gene	19-48703205-C-T	synonymous_variant	45164	34213	10951	0	-0.382586	-0.394803	-0.37037	0.00623281	genotypic	Cardiometabolic	CDH17:Q12864:OID20134:v1	0.491312
FUT2	CGREF1	trans-position, trans-gene	19-48703417-G-A	stop_gained	45152	34206	10946	0	-0.276331	-0.288898	-0.263763	0.00641175	genotypic	Cardiometabolic	CGREF1:Q99674:OID20152:v1	0.491299
FUT2	IL19	trans-position, trans-gene	19-48703417-G-A	stop_gained	44024	33353	10671	0	0.402403	0.390096	0.41471	0.00627918	genotypic	Cardiometabolic	IL19:Q9UHD0:OID20158:v1	0.491299
FUT2	PRSS27	trans-position, trans-gene	19-48703417-G-A	stop_gained	45011	34102	10909	0	0.55717	0.545389	0.568951	0.00601066	genotypic	Cardiometabolic	PRSS27:Q9BQR3:OID20212:v1	0.491299
FUT2	CDH1	trans-position, trans-gene	19-48703417-G-A	stop_gained	43640	33110	10530	0	-0.420384	-0.432692	-0.408076	0.00627959	genotypic	Cardiometabolic	CDH1:P12830:OID20353:v1	0.491299
FUT2	CDH17	trans-position, trans-gene	19-48703417-G-A	stop_gained	45152	34206	10946	0	-0.382682	-0.394903	-0.370461	0.00623516	genotypic	Cardiometabolic	CDH17:Q12864:OID20134:v1	0.491299
MAMSTR	IL19	trans-position, trans-gene	19-48714854-G-T	synonymous_variant	43691	34656	9035	0	0.33298	0.320442	0.345519	0.00639725	genotypic	Cardiometabolic	IL19:Q9UHD0:OID20158:v1	0.451373
MAMSTR	PRSS27	trans-position, trans-gene	19-48714854-G-T	synonymous_variant	44663	35434	9229	0	0.462638	0.450456	0.47482	0.00621539	genotypic	Cardiometabolic	PRSS27:Q9BQR3:OID20212:v1	0.451373
MAMSTR	CDH1	trans-position, trans-gene	19-48714854-G-T	synonymous_variant	43308	34391	8917	0	-0.347587	-0.360152	-0.335021	0.0064109	genotypic	Cardiometabolic	CDH1:P12830:OID20353:v1	0.451373
MAMSTR	CDH17	trans-position, trans-gene	19-48714854-G-T	synonymous_variant	44804	35543	9261	0	-0.315706	-0.328145	-0.303266	0.00634648	genotypic	Cardiometabolic	CDH17:Q12864:OID20134:v1	0.451373
LILRB5	LILRB5	cis-position, cis-gene	19-54252048-C-T	splice_region_variant	45032	17332	27700	0	-0.952237	-0.965027	-0.939446	0.00652557	genotypic	Cardiometabolic	LILRB5:O75023:OID20324:v1	0.219049
LILRB2	LILRB2	cis-position, cis-gene	19-54278553-C-T	missense_variant	44303	36287	8016	0	0.811596	0.80107	0.822122	0.00537038	genotypic	Cardiometabolic	LILRB2:Q8N423:OID20301:v1	0.416728
LILRB2	LILRB5	cis-position, trans-gene	19-54278553-C-T	missense_variant	44513	36448	8065	0	0.277339	0.26452	0.290157	0.00654017	genotypic	Cardiometabolic	LILRB5:O75023:OID20324:v1	0.416728
LILRB2	LILRB2	cis-position, cis-gene	19-54278566-G-A	splice_region_variant	43913	35958	7955	0	0.809985	0.799446	0.820524	0.00537717	genotypic	Cardiometabolic	LILRB2:Q8N423:OID20301:v1	0.413874
LILRB2	LILRB5	cis-position, trans-gene	19-54278566-G-A	splice_region_variant	44117	36113	8004	0	0.272151	0.259314	0.284989	0.00654981	genotypic	Cardiometabolic	LILRB5:O75023:OID20324:v1	0.413874
QPCT	QPCT	cis-position, cis-gene	2-37372820-A-C	missense_variant	45126	2050	43076	0	-0.888841	-0.930355	-0.847327	0.0211804	genotypic	Cardiometabolic	QPCT:Q16769:OID20320:v1	0.0230618
IL1RL1	IL1RL1	cis-position, cis-gene	2-102351896-C-T	missense_variant	44442	26926	17516	0	0.303556	0.291523	0.31559	0.00613959	genotypic	Cardiometabolic	IL1RL1:Q01638:OID20250:v1	0.375932
IL1RL1	IL1RL1	cis-position, cis-gene	2-102351902-T-C	missense_variant	44662	27161	17501	0	0.303828	0.2918	0.315856	0.00613652	genotypic	Cardiometabolic	IL1RL1:Q01638:OID20250:v1	0.376711
IL18R1	IL1RL1	cis-position, trans-gene	2-102384942-C-T	synonymous_variant	44768	21971	22797	0	-0.507522	-0.519904	-0.495139	0.00631772	genotypic	Cardiometabolic	IL1RL1:Q01638:OID20250:v1	0.287613
BPIFB3	BPIFB1	cis-position, trans-gene	20-33064486-G-A	missense_variant	44805	26971	17834	0	0.313316	0.30052	0.326112	0.00652865	genotypic	Cardiometabolic	BPIFB1:Q8TDL5:OID20308:v1	0.367834
PDXK	CSTB	cis-position, trans-gene	21-43749003-G-A	synonymous_variant	44123	6453	37670	0	-0.513448	-0.537085	-0.48981	0.0120597	genotypic	Cardiometabolic	CSTB:P04080:OID20294:v1	0.0761477
SDHA	PDCD6	cis-position, trans-gene	5-251426-A-G	synonymous_variant	44312	10059	34253	0	-1.49557	-1.50941	-1.48172	0.0070644	genotypic	Cardiometabolic	PDCD6:O75340:OID20163:v1	0.122342
SDHA	PDCD6	cis-position, trans-gene	5-256394-G-A	missense_variant	43364	8898	34466	0	-1.52756	-1.54281	-1.5123	0.00778412	genotypic	Cardiometabolic	PDCD6:O75340:OID20163:v1	0.107251
C2	C2	cis-position, cis-gene	6-31934288-ATGGTGGACAGGGTCAGGAATCAGGAGTC-A	frameshift_variant	45106	377	44729	0	-2.40774	-2.5013	-2.31418	0.0477324	genotypic	Cardiometabolic	C2:P06681:OID20410:v1	0.00418882
PON2	PON2	cis-position, cis-gene	7-95405463-G-C	missense_variant	44191	18370	25821	0	-0.91249	-0.925277	-0.899703	0.00652376	genotypic	Cardiometabolic	PON2:Q15165:OID20088:v1	0.236618
PON2	PON2	cis-position, cis-gene	7-95406270-A-T	synonymous_variant&splice_region_variant	43507	17833	25674	0	-0.910307	-0.923227	-0.897387	0.00659187	genotypic	Cardiometabolic	PON2:Q15165:OID20088:v1	0.233504
TRIM4	PILRB	cis-position, trans-gene	7-99903276-T-C	synonymous_variant	44147	30902	13245	0	-0.416611	-0.428864	-0.404358	0.00625136	genotypic	Cardiometabolic	PILRB:Q9UKJ0:OID20197:v1	0.457081
TRIM4	PILRB	cis-position, trans-gene	7-99903288-A-G	synonymous_variant	43768	35835	7933	0	-0.325216	-0.337794	-0.312638	0.00641731	genotypic	Cardiometabolic	PILRB:Q9UKJ0:OID20197:v1	0.415132
ADAMTS13	ADAMTS13	cis-position, cis-gene	9-133459117-C-A	synonymous_variant	45706	27164	18542	0	0.262485	0.249351	0.275619	0.00670089	genotypic	Cardiometabolic	ADAMTS13:Q76LX8:OID20249:v1	0.36183
TNN	TNN	cis-position, cis-gene	1-175144442-T-C	synonymous_variant	45586	45507	79	0	-0.716174	-0.748534	-0.683815	0.0165098	genotypic	CardiometabolicII	TNN:Q9UQP3:OID30412:v1	0.039131
TOR1AIP1	TOR1AIP1	cis-position, cis-gene	1-179889309-G-A	splice_acceptor_variant	42814	36224	6590	0	0.73243	0.720762	0.744099	0.00595323	genotypic	CardiometabolicII	TOR1AIP1:Q5JTV8:OID30195:v1	0.383748
MRPS35	MANSC4	cis-position, trans-gene	12-27714794-G-A	missense_variant	42966	12281	30685	0	0.746103	0.729718	0.762488	0.00835963	genotypic	CardiometabolicII	MANSC4:A6NHS7:OID30141:v1	0.15735
MANSC4	MANSC4	cis-position, cis-gene	12-27763273-G-A	missense_variant	43898	12853	31045	0	0.880656	0.865063	0.896249	0.00795563	genotypic	CardiometabolicII	MANSC4:A6NHS7:OID30141:v1	0.160249
MANSC4	MANSC4	cis-position, cis-gene	12-27763291-A-G	missense_variant	43890	12844	31046	0	0.881691	0.866099	0.897283	0.00795513	genotypic	CardiometabolicII	MANSC4:A6NHS7:OID30141:v1	0.160194
PFKM	COL2A1	cis-position, trans-gene	12-48118548-C-T	missense_variant	42912	15881	27031	0	0.391251	0.375526	0.406975	0.00802258	genotypic	CardiometabolicII	COL2A1:P02458:OID30286:v1	0.207815
SULT1A2	APOBR	cis-position, trans-gene	16-28595875-G-A	missense_variant	43337	9273	34064	0	0.512138	0.492198	0.532078	0.0101733	genotypic	CardiometabolicII	APOBR:Q0VD83:OID30246:v1	0.11484
ABCA8	FGFBP2	trans-position, trans-gene	17-68883786-C-T	splice_region_variant	43114	3870	39244	0	1.22937	1.20124	1.25749	0.01435	genotypic	CardiometabolicII	FGFBP2:Q9BYJ0:OID30395:v1	0.0466274
SBSN	SBSN	cis-position, cis-gene	19-35527370-C-T	synonymous_variant	43692	9202	34490	0	-0.440174	-0.459973	-0.420374	0.0101017	genotypic	CardiometabolicII	SBSN:Q6UWP8:OID30398:v1	0.114813
FUT2	BPIFA2	trans-position, trans-gene	19-48703160-A-G	synonymous_variant	43015	32609	10406	0	0.41758	0.405296	0.429865	0.00626751	genotypic	CardiometabolicII	BPIFA2:Q96DR5:OID30279:v1	0.491294
FUT2	MUC2	trans-position, trans-gene	19-48703160-A-G	synonymous_variant	45515	34500	11015	0	0.585333	0.573665	0.597001	0.00595297	genotypic	CardiometabolicII	MUC2:Q02817:OID30377:v1	0.491294
FUT2	BPIFA2	trans-position, trans-gene	19-48703205-C-T	synonymous_variant	42992	32584	10408	0	0.417807	0.405525	0.43009	0.00626653	genotypic	CardiometabolicII	BPIFA2:Q96DR5:OID30279:v1	0.491312
FUT2	MUC2	trans-position, trans-gene	19-48703205-C-T	synonymous_variant	45492	34474	11018	0	0.585118	0.573444	0.596792	0.00595616	genotypic	CardiometabolicII	MUC2:Q02817:OID30377:v1	0.491312
FUT2	BPIFA2	trans-position, trans-gene	19-48703417-G-A	stop_gained	42987	32583	10404	0	0.418028	0.405747	0.430308	0.00626568	genotypic	CardiometabolicII	BPIFA2:Q96DR5:OID30279:v1	0.491299
FUT2	MUC2	trans-position, trans-gene	19-48703417-G-A	stop_gained	45482	34469	11013	0	0.585802	0.574132	0.597473	0.00595427	genotypic	CardiometabolicII	MUC2:Q02817:OID30377:v1	0.491299
MAMSTR	BPIFA2	trans-position, trans-gene	19-48714854-G-T	synonymous_variant	42657	33869	8788	0	0.358473	0.34596	0.370985	0.00638366	genotypic	CardiometabolicII	BPIFA2:Q96DR5:OID30279:v1	0.451373
MAMSTR	MUC2	trans-position, trans-gene	19-48714854-G-T	synonymous_variant	45134	35821	9313	0	0.48619	0.474087	0.498292	0.0061745	genotypic	CardiometabolicII	MUC2:Q02817:OID30377:v1	0.451373
LILRB2	LILRA3	cis-position, trans-gene	19-54278553-C-T	missense_variant	44317	36297	8020	0	0.403542	0.391091	0.415993	0.00635242	genotypic	CardiometabolicII	LILRA3:Q8N6C8:OID30376:v1	0.416728
LILRB2	LILRA3	cis-position, trans-gene	19-54278566-G-A	splice_region_variant	43911	35952	7959	0	0.403916	0.391466	0.416366	0.00635187	genotypic	CardiometabolicII	LILRA3:Q8N6C8:OID30376:v1	0.413874
ARMC9	B3GNT7	cis-position, trans-gene	2-231331852-C-T	synonymous_variant	44204	22197	22007	0	-0.395972	-0.409163	-0.382782	0.00672978	genotypic	CardiometabolicII	B3GNT7:Q8NFL0:OID30281:v1	0.296425
ARMC9	B3GNT7	cis-position, trans-gene	2-231331885-G-A	synonymous_variant	43051	23575	19476	0	-0.36605	-0.378887	-0.353213	0.00654936	genotypic	CardiometabolicII	B3GNT7:Q8NFL0:OID30281:v1	0.333827
HLA-B	SGSH	trans-position, trans-gene	6-31355426-A-G	synonymous_variant	41303	4138	37165	0	0.688799	0.660012	0.717587	0.0146873	genotypic	CardiometabolicII	SGSH:P51688:OID30341:v1	0.0518361
HLA-B	SGSH	trans-position, trans-gene	6-31356979-G-A	missense_variant	41695	2433	39262	0	0.955514	0.924109	0.986918	0.0160226	genotypic	CardiometabolicII	SGSH:P51688:OID30341:v1	0.0336129
MCCD1	SGSH	trans-position, trans-gene	6-31529172-C-T	missense_variant	44626	1781	42845	0	1.60117	1.55803	1.64431	0.0220111	genotypic	CardiometabolicII	SGSH:P51688:OID30341:v1	0.0200148
ASAH1	ASAH1	cis-position, cis-gene	8-18075590-G-A	splice_region_variant	44880	6411	38469	0	-0.648009	-0.671857	-0.624161	0.0121672	genotypic	CardiometabolicII	ASAH1:Q13510:OID30415:v1	0.0741863
FCRL5	FCRL3	cis-position, trans-gene	1-157539235-C-T	missense_variant	44402	43502	900	0	-0.582302	-0.6001	-0.564505	0.00908028	genotypic	Inflammation	FCRL3:Q96P31:OID20443:v1	0.146562
FCRL3	FCRL3	cis-position, cis-gene	1-157698637-G-A	splice_region_variant	43934	16318	27616	0	0.555137	0.539855	0.570419	0.00779696	genotypic	Inflammation	FCRL3:Q96P31:OID20443:v1	0.208632
FCRL1	FCRL3	cis-position, trans-gene	1-157798210-G-C	synonymous_variant	44130	18951	25179	0	0.470386	0.455833	0.484938	0.00742458	genotypic	Inflammation	FCRL3:Q96P31:OID20443:v1	0.246224
FCRL6	FCRL6	cis-position, cis-gene	1-159815623-C-T	stop_gained	44492	11073	33419	0	-0.953391	-0.969968	-0.936815	0.00845717	genotypic	Inflammation	FCRL6:Q6DN72:OID20529:v1	0.134271
FCRL6	FCRL6	cis-position, cis-gene	1-159815635-A-G	missense_variant	44097	14536	29561	0	-0.901551	-0.915854	-0.887249	0.00729711	genotypic	Inflammation	FCRL6:Q6DN72:OID20529:v1	0.183462
BCO2	IL18	cis-position, trans-gene	11-112194760-A-C	splice_region_variant	42520	23298	19222	0	0.274874	0.261347	0.288401	0.00690149	genotypic	Inflammation	IL18:Q14116:OID20694:v1	0.326922
TEX12	IL18	cis-position, trans-gene	11-112170405-TTTTGTCCTG-T	splice_region_variant	43261	25106	18155	0	0.275045	0.261754	0.288337	0.00678129	genotypic	Inflammation	IL18:Q14116:OID20694:v1	0.348907
CD276	CD276	cis-position, cis-gene	15-73702824-A-C	synonymous_variant	43358	6585	36773	0	-1.33862	-1.35754	-1.3197	0.00965478	genotypic	Inflammation	CD276:Q5ZPR3:OID20680:v1	0.079828
CD276	CD276	cis-position, cis-gene	15-73702832-C-T	missense_variant	43885	8012	35873	0	-1.21337	-1.23112	-1.19562	0.00905617	genotypic	Inflammation	CD276:Q5ZPR3:OID20680:v1	0.0963498
IL16	IL16	cis-position, cis-gene	15-81305928-T-G	missense_variant	45535	7607	37928	0	-0.957041	-0.977561	-0.936522	0.0104691	genotypic	Inflammation	IL16:Q14005:OID20633:v1	0.0878755
LGALS9	LGALS9	cis-position, cis-gene	17-27643607-G-A	missense_variant	43660	18129	25531	0	-0.502696	-0.516401	-0.488991	0.00699232	genotypic	Inflammation	LGALS9:O00182:OID20781:v1	0.236862
PIGN	TNFRSF11A	cis-position, trans-gene	18-62114567-A-G	synonymous_variant	43320	18446	24874	0	-0.396614	-0.411055	-0.382172	0.00736801	genotypic	Inflammation	TNFRSF11A:Q9Y6Q6:OID20646:v1	0.24401
PIGN	TNFRSF11A	cis-position, trans-gene	18-62147035-G-A	synonymous_variant	44808	38393	6415	0	-0.345598	-0.358235	-0.332962	0.00644709	genotypic	Inflammation	TNFRSF11A:Q9Y6Q6:OID20646:v1	0.372011
KIAA1468	TNFRSF11A	cis-position, trans-gene	18-62268909-C-T	synonymous_variant	44445	18110	26335	0	-0.426765	-0.44122	-0.41231	0.00737489	genotypic	Inflammation	TNFRSF11A:Q9Y6Q6:OID20646:v1	0.23199
FXYD5	FXYD5	cis-position, cis-gene	19-35169605-G-A	missense_variant	43769	41962	1807	0	-0.40686	-0.422892	-0.390829	0.00817942	genotypic	Inflammation	FXYD5:Q96DB9:OID20463:v1	0.197252
FUT2	CCL25	trans-position, trans-gene	19-48703160-A-G	synonymous_variant	45659	34588	11071	0	-0.390692	-0.40268	-0.378703	0.00611658	genotypic	Inflammation	CCL25:O15444:OID20674:v1	0.491294
FUT2	CCL25	trans-position, trans-gene	19-48703205-C-T	synonymous_variant	45638	34564	11074	0	-0.390286	-0.402278	-0.378295	0.00611818	genotypic	Inflammation	CCL25:O15444:OID20674:v1	0.491312
FUT2	CCL25	trans-position, trans-gene	19-48703417-G-A	stop_gained	45627	34558	11069	0	-0.390842	-0.402838	-0.378845	0.00612064	genotypic	Inflammation	CCL25:O15444:OID20674:v1	0.491299
MAMSTR	CCL25	trans-position, trans-gene	19-48714854-G-T	synonymous_variant	45280	35923	9357	0	-0.316274	-0.328514	-0.304033	0.00624499	genotypic	Inflammation	CCL25:O15444:OID20674:v1	0.451373
SIGLEC10	SIGLEC10	cis-position, cis-gene	19-51415106-A-G	missense_variant&splice_region_variant	44046	11940	32106	0	-0.53326	-0.550474	-0.516046	0.00878251	genotypic	Inflammation	SIGLEC10:Q96LC7:OID20537:v1	0.148212
LAIR1	LAIR1	cis-position, cis-gene	19-54358584-T-A	stop_gained	43636	13848	29788	0	0.722617	0.707924	0.737311	0.00749668	genotypic	Inflammation	LAIR1:Q6GTX8:OID20737:v1	0.174985
IL1RL1	IL18R1	cis-position, trans-gene	2-102351896-C-T	missense_variant	44524	26973	17551	0	-0.392772	-0.405466	-0.380079	0.00647611	genotypic	Inflammation	IL18R1:Q13478:OID20652:v1	0.375932
IL1RL1	IL18R1	cis-position, trans-gene	2-102351902-T-C	missense_variant	44745	27209	17536	0	-0.393093	-0.405793	-0.380394	0.00647912	genotypic	Inflammation	IL18R1:Q13478:OID20652:v1	0.376711
ZBED4	CRELD2	cis-position, trans-gene	22-49884187-T-C	synonymous_variant	45366	44891	475	0	-0.447214	-0.467945	-0.426483	0.0105771	genotypic	Inflammation	CRELD2:Q6UXH1:OID20751:v1	0.102839
ZBED4	CRELD2	cis-position, trans-gene	22-49884235-A-G	synonymous_variant	45354	44879	475	0	-0.447044	-0.467792	-0.426295	0.0105859	genotypic	Inflammation	CRELD2:Q6UXH1:OID20751:v1	0.102693
ZBED4	CRELD2	cis-position, trans-gene	22-49884790-A-G	synonymous_variant	45365	44898	467	0	-0.445853	-0.466683	-0.425024	0.010627	genotypic	Inflammation	CRELD2:Q6UXH1:OID20751:v1	0.101848
CD200R1	CD200R1	cis-position, cis-gene	3-112925105-C-T	synonymous_variant	44067	3133	40934	0	1.84355	1.81312	1.87398	0.0155249	genotypic	Inflammation	CD200R1:Q8TD46:OID20595:v1	0.0360184
CYP4V2	RAB6A	trans-position, trans-gene	4-186201150-C-T	splice_region_variant	43311	27415	15896	0	0.265205	0.252409	0.278001	0.00652864	genotypic	Inflammation	RAB6A:P20340:OID20608:v1	0.40204
BTN3A2	BTN3A2	cis-position, cis-gene	6-26370344-C-T	synonymous_variant	44962	10956	34006	0	-0.963574	-0.980335	-0.946813	0.00855142	genotypic	Inflammation	BTN3A2:P78410:OID20540:v1	0.131192
BTN3A2	BTN2A1	cis-position, trans-gene	6-26370344-C-T	synonymous_variant	45223	11003	34220	0	0.374512	0.356359	0.392666	0.009262	genotypic	Inflammation	BTN2A1:Q7KYR7:OID20713:v1	0.131192
BTN3A2	BTN3A2	cis-position, cis-gene	6-26370429-A-G	missense_variant	44403	10389	34014	0	-0.966092	-0.983103	-0.949081	0.00867893	genotypic	Inflammation	BTN3A2:P78410:OID20540:v1	0.126502
BTN3A2	BTN2A1	cis-position, trans-gene	6-26370429-A-G	missense_variant	44661	10433	34228	0	0.373324	0.354888	0.391759	0.00940556	genotypic	Inflammation	BTN2A1:Q7KYR7:OID20713:v1	0.126502
BTN3A2	BTN3A2	cis-position, cis-gene	6-26370431-C-T	synonymous_variant	44283	10331	33952	0	-0.962582	-0.979602	-0.945563	0.00868335	genotypic	Inflammation	BTN3A2:P78410:OID20540:v1	0.126247
BTN3A2	BTN2A1	cis-position, trans-gene	6-26370431-C-T	synonymous_variant	44540	10374	34166	0	0.371891	0.353433	0.39035	0.00941751	genotypic	Inflammation	BTN2A1:Q7KYR7:OID20713:v1	0.126247
BTN3A2	BTN3A2	cis-position, cis-gene	6-26372893-G-A	splice_region_variant	43420	9243	34177	0	-0.970905	-0.988544	-0.953267	0.00899912	genotypic	Inflammation	BTN3A2:P78410:OID20540:v1	0.116084
BTN3A2	BTN2A1	cis-position, trans-gene	6-26372893-G-A	splice_region_variant	43670	9278	34392	0	0.380137	0.36105	0.399224	0.00973816	genotypic	Inflammation	BTN2A1:Q7KYR7:OID20713:v1	0.116084
BTN3A2	BTN3A2	cis-position, cis-gene	6-26372922-C-T	synonymous_variant	44699	10615	34084	0	-0.964659	-0.981592	-0.947725	0.00863947	genotypic	Inflammation	BTN3A2:P78410:OID20540:v1	0.128129
BTN3A2	BTN2A1	cis-position, trans-gene	6-26372922-C-T	synonymous_variant	44965	10668	34297	0	0.377521	0.359197	0.395845	0.00934888	genotypic	Inflammation	BTN2A1:Q7KYR7:OID20713:v1	0.128129
PRSS16	BTN3A2	cis-position, trans-gene	6-27255285-AAAGGAGAGCCAGATT-A	disruptive_inframe_deletion	44615	16158	28457	0	-0.507409	-0.52257	-0.492247	0.00773548	genotypic	Inflammation	BTN3A2:P78410:OID20540:v1	0.203892
HLA-A	BTN3A2	trans-position, trans-gene	6-29943445-C-T	missense_variant	43195	13413	29782	0	-0.42084	-0.43708	-0.4046	0.00828547	genotypic	Inflammation	BTN3A2:P78410:OID20540:v1	0.175495
HLA-A	MICB_MICA	trans-position, trans-gene	6-29943445-C-T	missense_variant	43195	13413	29782	0	0.349896	0.33345	0.366343	0.00839096	genotypic	Inflammation	MICB_MICA:Q29980_Q29983:OID20593:v1	0.175495
HLA-A	BTN3A2	trans-position, trans-gene	6-29943451-A-C	missense_variant	43274	17564	25710	0	-0.30953	-0.324103	-0.294958	0.00743477	genotypic	Inflammation	BTN3A2:P78410:OID20540:v1	0.237877
MUC22	MICB_MICA	cis-position, trans-gene	6-31026471-C-G	missense_variant	44441	8264	36177	0	0.446226	0.427934	0.464518	0.00933265	genotypic	Inflammation	MICB_MICA:Q29980_Q29983:OID20593:v1	0.109027
MUC22	MICB_MICA	cis-position, trans-gene	6-31026476-G-A	missense_variant	44438	10042	34396	0	0.346489	0.32961	0.363368	0.00861163	genotypic	Inflammation	MICB_MICA:Q29980_Q29983:OID20593:v1	0.134043
CCHCR1	CDSN	cis-position, trans-gene	6-31145275-G-A	synonymous_variant	44607	41225	3382	0	0.412556	0.398647	0.426465	0.00709641	genotypic	Inflammation	CDSN:Q15517:OID20667:v1	0.266108
CCHCR1	CDSN	cis-position, trans-gene	6-31145306-G-A	splice_region_variant	44415	23837	20578	0	0.317186	0.303858	0.330514	0.00679984	genotypic	Inflammation	CDSN:Q15517:OID20667:v1	0.323549
HLA-C	MICB_MICA	cis-position, trans-gene	6-31271305-G-C	missense_variant	41229	5497	35732	0	-0.519346	-0.543542	-0.49515	0.0123447	genotypic	Inflammation	MICB_MICA:Q29980_Q29983:OID20593:v1	0.0726518
HLA-B	MICB_MICA	cis-position, trans-gene	6-31354625-C-T	splice_region_variant	44047	26513	17534	0	0.609786	0.597692	0.621879	0.00617	genotypic	Inflammation	MICB_MICA:Q29980_Q29983:OID20593:v1	0.373181
HLA-B	CDSN	cis-position, trans-gene	6-31354625-C-T	splice_region_variant	44446	26725	17721	0	0.312865	0.299972	0.325758	0.00657783	genotypic	Inflammation	CDSN:Q15517:OID20667:v1	0.373181
HLA-B	MICB_MICA	cis-position, trans-gene	6-31355426-A-G	synonymous_variant	41579	4123	37456	0	-0.630296	-0.659307	-0.601286	0.014801	genotypic	Inflammation	MICB_MICA:Q29980_Q29983:OID20593:v1	0.0518361
HLA-B	MICB_MICA	cis-position, trans-gene	6-31356962-GGGT-G	disruptive_inframe_deletion	42585	2676	39909	0	-0.71649	-0.748856	-0.684125	0.0165127	genotypic	Inflammation	MICB_MICA:Q29980_Q29983:OID20593:v1	0.0346462
HLA-B	MICB_MICA	cis-position, trans-gene	6-31356966-G-GCA	frameshift_variant	42249	2528	39721	0	-0.704393	-0.736991	-0.671794	0.0166319	genotypic	Inflammation	MICB_MICA:Q29980_Q29983:OID20593:v1	0.0335333
MCCD1	LTA	cis-position, trans-gene	6-31529138-G-A	missense_variant	44868	12876	31992	0	-0.636662	-0.653267	-0.620057	0.00847199	genotypic	Inflammation	LTA:P01374:OID20586:v1	0.15584
MCCD1	MICB_MICA	cis-position, trans-gene	6-31529138-G-A	missense_variant	44868	12876	31992	0	-0.433839	-0.451125	-0.416553	0.00881912	genotypic	Inflammation	MICB_MICA:Q29980_Q29983:OID20593:v1	0.15584
MCCD1	LILRB4	trans-position, trans-gene	6-31529148-G-A	missense_variant	44189	42425	1764	0	-0.373962	-0.38941	-0.358514	0.0078818	genotypic	Inflammation	LILRB4:Q8NHJ6:OID20429:v1	0.194628
MCCD1	CDSN	cis-position, trans-gene	6-31529148-G-A	missense_variant	45346	43535	1811	0	0.327442	0.311668	0.343217	0.00804819	genotypic	Inflammation	CDSN:Q15517:OID20667:v1	0.194628
PRRC2A	MICB_MICA	cis-position, trans-gene	6-31635993-A-G	synonymous_variant	44957	15959	28998	0	0.495	0.479373	0.510628	0.00797314	genotypic	Inflammation	MICB_MICA:Q29980_Q29983:OID20593:v1	0.196744
PRRC2A	CDSN	cis-position, trans-gene	6-31635993-A-G	synonymous_variant	45371	16085	29286	0	0.325511	0.309656	0.341365	0.00808895	genotypic	Inflammation	CDSN:Q15517:OID20667:v1	0.196744
HSPA1A	LILRB4	trans-position, trans-gene	6-31817451-G-C	synonymous_variant	43084	40420	2664	0	-0.293199	-0.307774	-0.278625	0.00743582	genotypic	Inflammation	LILRB4:Q8NHJ6:OID20429:v1	0.22724
PRRC2A	MICB_MICA	cis-position, trans-gene	6-31627995-GCCTGCTGCCCCA-G	disruptive_inframe_deletion	44967	10481	34486	0	-0.423422	-0.442578	-0.404265	0.00977366	genotypic	Inflammation	MICB_MICA:Q29980_Q29983:OID20593:v1	0.124268
BTNL2	HLA-DRA	cis-position, trans-gene	6-32394862-G-A	synonymous_variant	44781	12161	32620	0	-0.383392	-0.401233	-0.365551	0.00910247	genotypic	Inflammation	HLA-DRA:P01903:OID20520:v1	0.146938
BTNL2	HLA-DRA	cis-position, trans-gene	6-32394892-T-G	synonymous_variant	44346	11721	32625	0	-0.381441	-0.399481	-0.363402	0.00920384	genotypic	Inflammation	HLA-DRA:P01903:OID20520:v1	0.143415
BTNL2	HLA-DRA	cis-position, trans-gene	6-32394925-T-C	synonymous_variant	44252	11626	32626	0	-0.382279	-0.400349	-0.36421	0.00921912	genotypic	Inflammation	HLA-DRA:P01903:OID20520:v1	0.142714
BTNL2	HLA-DRA	cis-position, trans-gene	6-32394926-G-T	missense_variant	44259	11632	32627	0	-0.381683	-0.399748	-0.363618	0.0092168	genotypic	Inflammation	HLA-DRA:P01903:OID20520:v1	0.142735
HLA-DRA	LILRB4	trans-position, trans-gene	6-32443210-A-G	synonymous_variant	43981	43006	975	0	-0.700409	-0.717102	-0.683716	0.00851685	genotypic	Inflammation	LILRB4:Q8NHJ6:OID20429:v1	0.143214
HLA-DQA1	HLA-DRA	cis-position, trans-gene	6-32642188-C-A	missense_variant	44740	9169	35571	0	0.524965	0.50472	0.54521	0.0103292	genotypic	Inflammation	HLA-DRA:P01903:OID20520:v1	0.108522
HLA-DQA1	MICB_MICA	trans-position, trans-gene	6-32642668-G-A	synonymous_variant	43712	12614	31098	0	0.343228	0.325898	0.360557	0.00884154	genotypic	Inflammation	MICB_MICA:Q29980_Q29983:OID20593:v1	0.159306
HLA-DQB1	MICB_MICA	trans-position, trans-gene	6-32661463-G-A	splice_region_variant	42097	32723	9374	0	-0.276169	-0.28931	-0.263029	0.00670428	genotypic	Inflammation	MICB_MICA:Q29980_Q29983:OID20593:v1	0.471841
HLA-DQB1	MICB_MICA	trans-position, trans-gene	6-32662091-A-G	synonymous_variant	44592	12190	32402	0	-0.349613	-0.367232	-0.331995	0.0089889	genotypic	Inflammation	MICB_MICA:Q29980_Q29983:OID20593:v1	0.149324
KIF2C	UROD	cis-position, trans-gene	1-44753223-A-T	synonymous_variant	44565	14637	29928	0	-0.364281	-0.380544	-0.348019	0.00829702	genotypic	InflammationII	UROD:P06132:OID30603:v1	0.180729
KIF2C	UROD	cis-position, trans-gene	1-44760412-G-A	synonymous_variant	44601	14661	29940	0	-0.364758	-0.38103	-0.348485	0.00830219	genotypic	InflammationII	UROD:P06132:OID30603:v1	0.180746
PLK3	UROD	cis-position, trans-gene	1-44801160-A-G	splice_region_variant	41289	13129	28160	0	-0.365375	-0.382363	-0.348388	0.00866694	genotypic	InflammationII	UROD:P06132:OID30603:v1	0.175168
EIF2B3	UROD	cis-position, trans-gene	1-44978366-G-A	synonymous_variant	44462	19080	25382	0	-0.435891	-0.450166	-0.421617	0.00728272	genotypic	InflammationII	UROD:P06132:OID30603:v1	0.245301
HECTD3	UROD	cis-position, trans-gene	1-45008336-T-C	synonymous_variant	44281	19643	24638	0	-0.484405	-0.498356	-0.470454	0.00711778	genotypic	InflammationII	UROD:P06132:OID30603:v1	0.25518
CFH	CFHR2	cis-position, trans-gene	1-196690107-C-T	missense_variant	44649	37917	6732	0	-0.450942	-0.463606	-0.438278	0.00646135	genotypic	InflammationII	CFHR2:P36980:OID30720:v1	0.381901
CFH	CFHR4	cis-position, trans-gene	1-196690107-C-T	missense_variant	44859	38105	6754	0	-0.307164	-0.32016	-0.294168	0.00663045	genotypic	InflammationII	CFHR4:Q92496:OID30758:v1	0.381901
ASPM	CFHR5	cis-position, trans-gene	1-197086795-T-C	splice_region_variant	43876	43440	436	0	-0.447958	-0.469773	-0.426143	0.01113	genotypic	InflammationII	CFHR5:Q9BXR6:OID30716:v1	0.0952111
ASPM	CFHR2	cis-position, trans-gene	1-197086795-T-C	splice_region_variant	44121	43679	442	0	-0.509765	-0.531589	-0.487941	0.0111346	genotypic	InflammationII	CFHR2:P36980:OID30720:v1	0.0952111
ASPM	CFHR4	cis-position, trans-gene	1-197101567-T-C	missense_variant	45034	30337	14697	0	0.346374	0.333701	0.359047	0.00646584	genotypic	InflammationII	CFHR4:Q92496:OID30758:v1	0.432005
ASPM	CFHR4	cis-position, trans-gene	1-197101577-G-A	synonymous_variant	44925	30185	14740	0	0.343383	0.330692	0.356073	0.00647469	genotypic	InflammationII	CFHR4:Q92496:OID30758:v1	0.430835
ASPM	CFHR4	cis-position, trans-gene	1-197139816-A-G	synonymous_variant	45465	5175	40290	0	-0.907008	-0.933201	-0.880816	0.0133632	genotypic	InflammationII	CFHR4:Q92496:OID30758:v1	0.0587229
MBL2	MBL2	cis-position, cis-gene	10-52768506-G-C	synonymous_variant	44044	42748	1296	0	0.582318	0.565761	0.598874	0.00844709	genotypic	InflammationII	MBL2:P11226:OID30759:v1	0.162079
SAA4	SAA4	cis-position, cis-gene	11-18231629-C-T	missense_variant	45679	45653	26	0	-1.01781	-1.05783	-0.977801	0.0204146	genotypic	InflammationII	SAA4:P35542:OID30726:v1	0.0248246
ZNHIT2	SNX15	cis-position, trans-gene	11-65116580-G-A	synonymous_variant	44653	44460	193	0	0.680617	0.6556	0.705634	0.0127635	genotypic	InflammationII	SNX15:Q9NRS6:OID30644:v1	0.0652657
TAS2R7	PRR4	cis-position, trans-gene	12-10801659-C-T	missense_variant	43993	10317	33676	0	0.521268	0.502225	0.540312	0.00971589	genotypic	InflammationII	PRR4:Q16378:OID30607:v1	0.125754
TAS2R20	PRR4	cis-position, trans-gene	12-10997112-C-A	missense_variant	43921	23682	20239	0	-0.425169	-0.438551	-0.411787	0.00682732	genotypic	InflammationII	PRR4:Q16378:OID30607:v1	0.321746
TAS2R20	PRR4	cis-position, trans-gene	12-10997121-A-G	missense_variant	43851	23616	20235	0	-0.425296	-0.438673	-0.41192	0.00682464	genotypic	InflammationII	PRR4:Q16378:OID30607:v1	0.32151
C1QTNF9	C1QTNF9	cis-position, cis-gene	13-24321546-A-G	synonymous_variant	44197	44040	157	0	1.24606	1.22204	1.27008	0.0122567	genotypic	InflammationII	C1QTNF9:P0C862:OID30620:v1	0.063956
PARP4	C1QTNF9	cis-position, trans-gene	13-24434450-A-G	missense_variant	44464	44379	85	0	0.896366	0.865668	0.927064	0.0156619	genotypic	InflammationII	C1QTNF9:P0C862:OID30620:v1	0.0438118
PARP4	C1QTNF9	cis-position, trans-gene	13-24434492-A-G	missense_variant	44527	44442	85	0	0.895963	0.865272	0.926653	0.0156583	genotypic	InflammationII	C1QTNF9:P0C862:OID30620:v1	0.0437728
PARP4	C1QTNF9	cis-position, trans-gene	13-24434765-G-T	missense_variant	44534	44450	84	0	0.893609	0.862887	0.92433	0.0156742	genotypic	InflammationII	C1QTNF9:P0C862:OID30620:v1	0.0436817
PARP4	C1QTNF9	cis-position, trans-gene	13-24434961-A-C	missense_variant	44559	44475	84	0	0.894058	0.863414	0.924701	0.0156345	genotypic	InflammationII	C1QTNF9:P0C862:OID30620:v1	0.0439163
PARP4	C1QTNF9	cis-position, trans-gene	13-24446725-G-A	missense_variant	43846	43692	154	0	0.723173	0.694566	0.751779	0.014595	genotypic	InflammationII	C1QTNF9:P0C862:OID30620:v1	0.0513178
CPB2	CPB2	cis-position, cis-gene	13-46067346-T-C	synonymous_variant	43749	40328	3421	0	0.667206	0.654155	0.680257	0.00665865	genotypic	InflammationII	CPB2:Q96IY4:OID30734:v1	0.26683
ASGR2	ASGR2	cis-position, cis-gene	17-7108754-G-T	splice_region_variant	44843	21740	23103	0	0.323069	0.309414	0.336723	0.00696651	genotypic	InflammationII	ASGR2:P07307:OID30679:v1	0.286108
ASGR2	ASGR2	cis-position, cis-gene	17-7108758-C-T	synonymous_variant&splice_region_variant	45046	21946	23100	0	0.322471	0.308827	0.336115	0.00696101	genotypic	InflammationII	ASGR2:P07307:OID30679:v1	0.287087
ASGR2	ASGR2	cis-position, cis-gene	17-7108760-C-T	missense_variant	45216	22117	23099	0	0.322585	0.308956	0.336214	0.00695353	genotypic	InflammationII	ASGR2:P07307:OID30679:v1	0.287894
SECTM1	CD7	cis-position, trans-gene	17-82327200-T-C	missense_variant	44052	3922	40130	0	-1.00512	-1.03473	-0.97551	0.0151069	genotypic	InflammationII	CD7:P09564:OID30543:v1	0.0458667
SECTM1	CD7	cis-position, trans-gene	17-82327209-T-G	missense_variant	44011	3877	40134	0	-1.00391	-1.03367	-0.974153	0.0151834	genotypic	InflammationII	CD7:P09564:OID30543:v1	0.0454091
FUT2	TCN1	trans-position, trans-gene	19-48703160-A-G	synonymous_variant	44717	33874	10843	0	0.404304	0.391948	0.41666	0.00630403	genotypic	InflammationII	TCN1:P20061:OID30687:v1	0.491294
FUT2	ALPI	trans-position, trans-gene	19-48703160-A-G	synonymous_variant	44252	33517	10735	0	-0.627427	-0.639186	-0.615668	0.00599937	genotypic	InflammationII	ALPI:P09923:OID30497:v1	0.491294
FUT2	TCN1	trans-position, trans-gene	19-48703205-C-T	synonymous_variant	44701	33856	10845	0	0.404162	0.391803	0.416522	0.0063059	genotypic	InflammationII	TCN1:P20061:OID30687:v1	0.491312
FUT2	ALPI	trans-position, trans-gene	19-48703205-C-T	synonymous_variant	44232	33496	10736	0	-0.627479	-0.639238	-0.615721	0.00599909	genotypic	InflammationII	ALPI:P09923:OID30497:v1	0.491312
FUT2	TCN1	trans-position, trans-gene	19-48703417-G-A	stop_gained	44687	33846	10841	0	0.404437	0.39208	0.416795	0.00630478	genotypic	InflammationII	TCN1:P20061:OID30687:v1	0.491299
FUT2	ALPI	trans-position, trans-gene	19-48703417-G-A	stop_gained	44219	33486	10733	0	-0.627801	-0.639558	-0.616044	0.00599832	genotypic	InflammationII	ALPI:P09923:OID30497:v1	0.491299
MAMSTR	TCN1	trans-position, trans-gene	19-48714854-G-T	synonymous_variant	44343	35173	9170	0	0.338792	0.326199	0.351386	0.00642517	genotypic	InflammationII	TCN1:P20061:OID30687:v1	0.451373
MAMSTR	ALPI	trans-position, trans-gene	19-48714854-G-T	synonymous_variant	43878	34807	9071	0	-0.518824	-0.531104	-0.506544	0.00626524	genotypic	InflammationII	ALPI:P09923:OID30497:v1	0.451373
KLK7	KLK7	cis-position, cis-gene	19-50982366-A-G	synonymous_variant	43541	43160	381	0	0.69609	0.674762	0.717417	0.0108812	genotypic	InflammationII	KLK7:P49862:OID30652:v1	0.0901988
SH3YL1	ACP1	cis-position, trans-gene	2-224919-A-G	synonymous_variant&splice_region_variant	43522	24827	18695	0	-0.379627	-0.392815	-0.366439	0.0067285	genotypic	InflammationII	ACP1:P24666:OID30524:v1	0.348124
ACP1	ACP1	cis-position, cis-gene	2-277003-A-G	missense_variant	43338	24728	18610	0	-0.382067	-0.395237	-0.368897	0.00671929	genotypic	InflammationII	ACP1:P24666:OID30524:v1	0.348957
PFN4	TP53I3	cis-position, trans-gene	2-24119662-G-A	synonymous_variant	42397	11217	31180	0	-0.616563	-0.63399	-0.599137	0.0088909	genotypic	InflammationII	TP53I3:Q53FA7:OID30632:v1	0.144663
AC008073.3	TP53I3	cis-position, trans-gene	2-24135131-G-C	missense_variant	41487	9682	31805	0	-0.593295	-0.61243	-0.57416	0.0097627	genotypic	InflammationII	TP53I3:Q53FA7:OID30632:v1	0.125003
GPX1	MST1	cis-position, trans-gene	3-49358240-GGCC-G	disruptive_inframe_deletion	44615	22987	21628	0	-0.993074	-1.00392	-0.982226	0.00553458	genotypic	InflammationII	MST1:P26927:OID30713:v1	0.304935
MST1	MST1	cis-position, cis-gene	3-49686317-A-G	missense_variant	44313	4528	39785	0	-1.62122	-1.64677	-1.59566	0.0130395	genotypic	InflammationII	MST1:P26927:OID30713:v1	0.0516674
RBM5	MST1	cis-position, trans-gene	3-50107518-T-C	synonymous_variant	44630	36021	8609	0	-0.290247	-0.303181	-0.277313	0.00659883	genotypic	InflammationII	MST1:P26927:OID30713:v1	0.438233
BCHE	BCHE	cis-position, cis-gene	3-165773492-C-T	missense_variant	44166	16115	28051	0	-0.596933	-0.611756	-0.58211	0.0075625	genotypic	InflammationII	BCHE:P06276:OID30717:v1	0.203966
AHSG	AHSG	cis-position, cis-gene	3-186620593-G-C	missense_variant	44679	38875	5804	0	0.683365	0.671322	0.695407	0.0061442	genotypic	InflammationII	AHSG:P02765:OID30706:v1	0.354105
ITGA2	ITGA2	cis-position, cis-gene	5-53062927-G-A	missense_variant&splice_region_variant	44200	6996	37204	0	-0.582408	-0.604487	-0.560329	0.0112649	genotypic	InflammationII	ITGA2:P17301:OID30570:v1	0.0828845
ITGA2	ITGA2	cis-position, cis-gene	5-53072642-C-T	synonymous_variant	44369	7160	37209	0	-0.583066	-0.604968	-0.561164	0.0111744	genotypic	InflammationII	ITGA2:P17301:OID30570:v1	0.0843363
IL31RA	IL31RA	cis-position, cis-gene	5-55883148-G-A	missense_variant	44119	3385	40734	0	-0.992397	-1.02447	-0.960324	0.0163633	genotypic	InflammationII	IL31RA:Q8NI17:OID30475:v1	0.0394037
VNN3	VNN1	cis-position, trans-gene	6-132731477-C-T	missense_variant	44008	33413	10595	0	0.320727	0.308171	0.333283	0.00640609	genotypic	InflammationII	VNN1:O95497:OID30711:v1	0.482842
PON2	PON1	cis-position, trans-gene	7-95405463-G-C	missense_variant	45396	18865	26531	0	0.592443	0.57853	0.606355	0.00709816	genotypic	InflammationII	PON1:P27169:OID30704:v1	0.236618
PON2	PON1	cis-position, trans-gene	7-95406270-A-T	synonymous_variant&splice_region_variant	44704	18326	26378	0	0.592407	0.578365	0.606449	0.00716416	genotypic	InflammationII	PON1:P27169:OID30704:v1	0.233504
CPA4	CPA4	cis-position, cis-gene	7-130298758-G-T	missense_variant	42247	26156	16091	0	-0.546229	-0.558585	-0.533873	0.00630411	genotypic	InflammationII	CPA4:Q9UI42:OID30606:v1	0.391678
ASAH1	FGL1	cis-position, trans-gene	8-18075590-G-A	splice_region_variant	45373	6467	38906	0	-0.555576	-0.578055	-0.533098	0.0114687	genotypic	InflammationII	FGL1:Q08830:OID30702:v1	0.0741863
MINDY1	CTSS	cis-position, trans-gene	1-150997516-T-C	synonymous_variant	35379	35163	216	0	0.662589	0.635482	0.689697	0.0138301	genotypic	Neurology	CTSS:P25774:OID21056:v1	0.0713232
MRPL9	TDRKH	cis-position, trans-gene	1-151760859-T-G	missense_variant	43050	30971	12079	0	0.278608	0.265894	0.291321	0.00648631	genotypic	Neurology	TDRKH:Q9Y2W6:OID20875:v1	0.476834
FCRL5	FCRL5	cis-position, cis-gene	1-157539235-C-T	missense_variant	45224	44298	926	0	-0.478502	-0.495411	-0.461592	0.00862722	genotypic	Neurology	FCRL5:Q96RD9:OID21111:v1	0.146562
LGALS8	LGALS8	cis-position, cis-gene	1-236538910-A-G	missense_variant	45031	41747	3284	0	0.290233	0.275925	0.304542	0.00730039	genotypic	Neurology	LGALS8:O00214:OID21041:v1	0.262935
ACVRL1	ACVRL1	cis-position, cis-gene	12-51912437-C-T	missense_variant	44461	6567	37894	0	0.543389	0.520919	0.56586	0.0114642	genotypic	Neurology	ACVRL1:P37023:OID20999:v1	0.0772781
LRP1	INHBC	cis-position, trans-gene	12-57196975-C-T	splice_region_variant	44083	22761	21322	0	-0.331145	-0.344727	-0.317562	0.00692974	genotypic	Neurology	INHBC:P55103:OID21093:v1	0.308462
NID2	NID2	cis-position, cis-gene	14-52068930-G-T	missense_variant	45222	44540	682	0	0.477575	0.458186	0.496965	0.00989231	genotypic	Neurology	NID2:Q14112:OID21085:v1	0.120169
ACSF3	CDH15	cis-position, trans-gene	16-89100987-C-T	synonymous_variant	44633	42631	2002	0	-0.319874	-0.333164	-0.306585	0.00678044	genotypic	Neurology	CDH15:P55291:OID21005:v1	0.202274
ACSF3	CDH15	cis-position, trans-gene	16-89101050-C-A	synonymous_variant	44325	42310	2015	0	-0.320592	-0.333916	-0.307269	0.00679764	genotypic	Neurology	CDH15:P55291:OID21005:v1	0.200637
FANCA	DPEP1	cis-position, trans-gene	16-89749906-A-G	splice_region_variant	44576	7443	37133	0	-0.46839	-0.49068	-0.446099	0.0113724	genotypic	Neurology	DPEP1:P16444:OID20897:v1	0.0872166
FANCA	DPEP1	cis-position, trans-gene	16-89762029-A-G	splice_region_variant	44363	7258	37105	0	-0.467839	-0.490373	-0.445304	0.0114972	genotypic	Neurology	DPEP1:P16444:OID20897:v1	0.0854715
APOH	APOH	cis-position, cis-gene	17-66220736-A-G	missense_variant	44247	4843	39404	0	-0.621267	-0.648378	-0.594157	0.0138317	genotypic	Neurology	APOH:P02749:OID21072:v1	0.0569353
ABCA8	KLB	trans-position, trans-gene	17-68883786-C-T	splice_region_variant	41782	3757	38025	0	-0.699423	-0.730128	-0.668717	0.015666	genotypic	Neurology	KLB:Q86Z14:OID20888:v1	0.0466274
PSG7	PSG1	cis-position, trans-gene	19-42935587-T-C	missense_variant	43328	10842	32486	0	-0.385729	-0.403345	-0.368114	0.00898743	genotypic	Neurology	PSG1:P11464:OID20916:v1	0.140018
LILRA1	LILRA2	cis-position, trans-gene	19-54595400-T-C	missense_variant&splice_region_variant	43588	6230	37358	0	-1.02448	-1.04633	-1.00263	0.0111491	genotypic	Neurology	LILRA2:Q8N149:OID21152:v1	0.0748437
GP6	GP6	cis-position, cis-gene	19-55025227-G-A	missense_variant	44544	43336	1208	0	0.404258	0.387069	0.421446	0.00876969	genotypic	Neurology	GP6:Q9HCN6:OID21091:v1	0.164452
FAM200B	BST1	cis-position, trans-gene	4-15686981-G-C	missense_variant	42170	9575	32595	0	-1.49793	-1.5124	-1.48345	0.00738433	genotypic	Neurology	BST1:Q10588:OID21051:v1	0.121022
NAAA	NAAA	cis-position, cis-gene	4-75936235-C-T	synonymous_variant&splice_region_variant	43529	16887	26642	0	-0.673616	-0.687837	-0.659395	0.00725543	genotypic	Neurology	NAAA:Q02083:OID20931:v1	0.220775
NAAA	NAAA	cis-position, cis-gene	4-75936242-A-G	splice_region_variant	43471	16797	26674	0	-0.673926	-0.688159	-0.659693	0.00726178	genotypic	Neurology	NAAA:Q02083:OID20931:v1	0.219996
IL7R	IL7R	cis-position, cis-gene	5-35874473-C-T	missense_variant	44617	20458	24159	0	-0.896703	-0.908839	-0.884568	0.0061915	genotypic	Neurology	IL7R:P16871:OID21136:v1	0.265875
SFTA2	DDR1	cis-position, trans-gene	6-30931794-C-T	synonymous_variant&splice_region_variant	45295	12118	33177	0	0.366062	0.348287	0.383837	0.00906877	genotypic	Neurology	DDR1:Q08345:OID21009:v1	0.144847
HLA-B	LRPAP1	trans-position, trans-gene	6-31355426-A-G	synonymous_variant	41997	4187	37810	0	1.12178	1.095	1.14856	0.0136625	genotypic	Neurology	LRPAP1:P30533:OID21059:v1	0.0518361
HLA-B	LRPAP1	trans-position, trans-gene	6-31356979-G-A	missense_variant	42410	2472	39938	0	1.48845	1.46009	1.51681	0.0144708	genotypic	Neurology	LRPAP1:P30533:OID21059:v1	0.0336129
MCCD1	LRPAP1	trans-position, trans-gene	6-31529172-C-T	missense_variant	45386	1801	43585	0	2.02354	1.98295	2.06414	0.0207137	genotypic	Neurology	LRPAP1:P30533:OID21059:v1	0.0200148
TRIM4	PILRA	cis-position, trans-gene	7-99903276-T-C	synonymous_variant	44133	30895	13238	0	-0.351804	-0.364076	-0.339533	0.00626095	genotypic	Neurology	PILRA:Q9UKJ1:OID21129:v1	0.457081
TRIM4	PILRA	cis-position, trans-gene	7-99903288-A-G	synonymous_variant	43755	35838	7917	0	-0.273976	-0.286512	-0.261439	0.00639633	genotypic	Neurology	PILRA:Q9UKJ1:OID21129:v1	0.415132
ASPN	OGN	cis-position, trans-gene	9-92474742-C-CTCA	disruptive_inframe_insertion	44498	15871	28627	0	0.464803	0.450237	0.479369	0.00743159	genotypic	Neurology	OGN:P20774:OID21123:v1	0.197205
NUCB1	HSD17B14	cis-position, trans-gene	19-48904458-C-T	splice_region_variant	43984	11927	32057	0	-0.438027	-0.455747	-0.420307	0.00904069	genotypic	NeurologyII	HSD17B14:Q9BPX1:OID31098:v1	0.148409
PPP1R15A	HSD17B14	cis-position, trans-gene	19-48874923-A-ATTT	disruptive_inframe_insertion	44447	12507	31940	0	-0.477585	-0.495856	-0.459315	0.00932178	genotypic	NeurologyII	HSD17B14:Q9BPX1:OID31098:v1	0.148617
BTN3A2	HLA-A	trans-position, trans-gene	6-26370344-C-T	synonymous_variant	45285	11017	34268	0	0.590325	0.57201	0.60864	0.00934422	genotypic	NeurologyII	HLA-A:P04439:OID31048:v1	0.131192
BTN3A2	HLA-A	trans-position, trans-gene	6-26370429-A-G	missense_variant	44727	10451	34276	0	0.589028	0.570416	0.60764	0.00949589	genotypic	NeurologyII	HLA-A:P04439:OID31048:v1	0.126502
BTN3A2	HLA-A	trans-position, trans-gene	6-26370431-C-T	synonymous_variant	44605	10391	34214	0	0.583099	0.564455	0.601742	0.00951168	genotypic	NeurologyII	HLA-A:P04439:OID31048:v1	0.126247
BTN3A2	HLA-A	trans-position, trans-gene	6-26372893-G-A	splice_region_variant	43743	9301	34442	0	0.593617	0.574318	0.612916	0.00984635	genotypic	NeurologyII	HLA-A:P04439:OID31048:v1	0.116084
BTN3A2	HLA-A	trans-position, trans-gene	6-26372922-C-T	synonymous_variant	45029	10684	34345	0	0.594433	0.575936	0.61293	0.00943725	genotypic	NeurologyII	HLA-A:P04439:OID31048:v1	0.128129
PRSS16	HLA-A	trans-position, trans-gene	6-27255285-AAAGGAGAGCCAGATT-A	disruptive_inframe_deletion	44942	16269	28673	0	0.375419	0.359829	0.391008	0.00795354	genotypic	NeurologyII	HLA-A:P04439:OID31048:v1	0.203892
OR12D2	HLA-A	cis-position, trans-gene	6-29396838-G-T	missense_variant	44739	29989	14750	0	-0.283005	-0.295825	-0.270185	0.00654081	genotypic	NeurologyII	HLA-A:P04439:OID31048:v1	0.429519
OR12D2	HLA-A	cis-position, trans-gene	6-29396866-T-C	missense_variant	44696	29940	14756	0	-0.282892	-0.295709	-0.270075	0.00653917	genotypic	NeurologyII	HLA-A:P04439:OID31048:v1	0.429317
HLA-G	HLA-A	cis-position, trans-gene	6-29827859-G-A	synonymous_variant	44197	31034	13163	0	0.913617	0.903773	0.92346	0.00502205	genotypic	NeurologyII	HLA-A:P04439:OID31048:v1	0.462784
HLA-A	HLA-A	cis-position, cis-gene	6-29942625-G-A	synonymous_variant&splice_region_variant	43687	6388	37299	0	0.822019	0.799118	0.84492	0.0116841	genotypic	NeurologyII	HLA-A:P04439:OID31048:v1	0.077283
HLA-A	HLA-A	cis-position, cis-gene	6-29943279-A-C	missense_variant	44094	8083	36011	0	0.720372	0.700004	0.740741	0.0103919	genotypic	NeurologyII	HLA-A:P04439:OID31048:v1	0.0984381
HLA-A	HLA-A	cis-position, cis-gene	6-29943445-C-T	missense_variant	43521	13495	30026	0	0.899218	0.88458	0.913856	0.00746833	genotypic	NeurologyII	HLA-A:P04439:OID31048:v1	0.175495
HLA-A	HLA-A	cis-position, cis-gene	6-29943451-A-C	missense_variant	43590	17677	25913	0	0.774885	0.761759	0.788011	0.00669697	genotypic	NeurologyII	HLA-A:P04439:OID31048:v1	0.237877
HLA-A	HLA-A	cis-position, cis-gene	6-29944520-A-G	missense_variant	42729	6836	35893	0	0.830525	0.808332	0.852718	0.011323	genotypic	NeurologyII	HLA-A:P04439:OID31048:v1	0.0846382
TRIM31	HLA-A	cis-position, trans-gene	6-30108126-C-T	synonymous_variant	44588	18278	26310	0	-0.678685	-0.692571	-0.664799	0.00708463	genotypic	NeurologyII	HLA-A:P04439:OID31048:v1	0.234507
MUC21	HLA-A	trans-position, trans-gene	6-30987096-G-A	synonymous_variant	45499	20703	24796	0	0.326898	0.314212	0.339585	0.00647256	genotypic	NeurologyII	HLA-A:P04439:OID31048:v1	0.289973
MUC22	HLA-A	trans-position, trans-gene	6-31026471-C-G	missense_variant	44761	8314	36447	0	-0.398677	-0.417314	-0.380039	0.00950876	genotypic	NeurologyII	HLA-A:P04439:OID31048:v1	0.109027
CCHCR1	HLA-A	trans-position, trans-gene	6-31145306-G-A	splice_region_variant	44337	23804	20533	0	0.41791	0.404609	0.43121	0.00678584	genotypic	NeurologyII	HLA-A:P04439:OID31048:v1	0.323549
PRRC2A	HLA-A	trans-position, trans-gene	6-31635993-A-G	synonymous_variant	45289	16053	29236	0	0.319413	0.303314	0.335513	0.00821387	genotypic	NeurologyII	HLA-A:P04439:OID31048:v1	0.196744
C6orf10	HLA-A	trans-position, trans-gene	6-32332045-G-A	stop_gained	44190	17918	26272	0	0.35755	0.342413	0.372687	0.00772299	genotypic	NeurologyII	HLA-A:P04439:OID31048:v1	0.230602
HLA-DQA1	HLA-A	trans-position, trans-gene	6-32642192-T-G	missense_variant	44331	18046	26285	0	0.300604	0.285522	0.315685	0.00769445	genotypic	NeurologyII	HLA-A:P04439:OID31048:v1	0.2331
HLA-DQA1	HLA-A	trans-position, trans-gene	6-32642668-G-A	synonymous_variant	44038	12691	31347	0	0.393657	0.376363	0.410951	0.00882343	genotypic	NeurologyII	HLA-A:P04439:OID31048:v1	0.159306
LCN15	LCN15	cis-position, cis-gene	9-136762254-A-C	missense_variant	44897	42532	2365	0	0.665693	0.651852	0.679534	0.00706161	genotypic	NeurologyII	LCN15:Q6UWW0:OID31032:v1	0.22113
FCGR2A	FCGR2B	cis-position, trans-gene	1-161509955-A-G	missense_variant	43086	33522	9564	0	-0.445568	-0.458024	-0.433113	0.00635464	genotypic	Oncology	FCGR2B:P31994:OID21215:v1	0.465594
SFTPA2	SFTPA2	cis-position, cis-gene	10-79558907-C-G	missense_variant	43824	10596	33228	0	0.93854	0.921322	0.955758	0.00878459	genotypic	Oncology	SFTPA2:Q8IWL1:OID21218:v1	0.129433
TMEM254	SFTPA2	cis-position, trans-gene	10-80081665-C-CA	frameshift_variant	42917	6178	36739	0	0.568106	0.544252	0.591961	0.0121704	genotypic	Oncology	SFTPA2:Q8IWL1:OID21218:v1	0.0759101
FOLR3	FOLR3	cis-position, cis-gene	11-72139110-CTA-C	frameshift_variant	45207	44951	256	0	-1.74938	-1.76803	-1.73073	0.00951462	genotypic	Oncology	FOLR3:P41439:OID21485:v1	0.0726137
FOLR3	LYPD3	trans-position, trans-gene	11-72139110-CTA-C	frameshift_variant	44986	44731	255	0	0.488893	0.464689	0.513097	0.0123488	genotypic	Oncology	LYPD3:O95274:OID21530:v1	0.0726137
PRTG	PRTG	cis-position, cis-gene	15-55620677-T-A	missense_variant	45413	9765	35648	0	-0.483718	-0.503244	-0.464192	0.0099621	genotypic	Oncology	PRTG:Q2VWP7:OID21443:v1	0.114629
ITGAE	ITGB7	trans-position, trans-gene	17-3729542-G-A	missense_variant	44153	24374	19779	0	-0.37655	-0.38976	-0.363339	0.00673996	genotypic	Oncology	ITGB7:P26010:OID21393:v1	0.335671
CYP2A6	MIA	cis-position, trans-gene	19-40847031-C-T	synonymous_variant	45083	1555	43528	0	1.09325	1.04659	1.13991	0.0238059	genotypic	Oncology	MIA:Q16674:OID21531:v1	0.017691
FUT2	CEACAM5	trans-position, trans-gene	19-48703160-A-G	synonymous_variant	43511	32957	10554	0	0.315805	0.30304	0.32857	0.00651291	genotypic	Oncology	CEACAM5:P06731:OID21171:v1	0.491294
FUT2	F3	trans-position, trans-gene	19-48703160-A-G	synonymous_variant	45247	34281	10966	0	-0.273651	-0.285451	-0.261851	0.00602055	genotypic	Oncology	F3:P13726:OID21440:v1	0.491294
FUT2	KLK1	trans-position, trans-gene	19-48703160-A-G	synonymous_variant	44714	33870	10844	0	0.902876	0.892874	0.912878	0.00510306	genotypic	Oncology	KLK1:P06870:OID21499:v1	0.491294
FUT2	LYPD3	trans-position, trans-gene	19-48703160-A-G	synonymous_variant	44934	34050	10884	0	0.258091	0.245523	0.270659	0.006412	genotypic	Oncology	LYPD3:O95274:OID21530:v1	0.491294
FUT2	CEACAM5	trans-position, trans-gene	19-48703205-C-T	synonymous_variant	43494	32936	10558	0	0.315701	0.302936	0.328465	0.00651254	genotypic	Oncology	CEACAM5:P06731:OID21171:v1	0.491312
FUT2	F3	trans-position, trans-gene	19-48703205-C-T	synonymous_variant	45225	34256	10969	0	-0.273937	-0.285734	-0.262141	0.00601867	genotypic	Oncology	F3:P13726:OID21440:v1	0.491312
FUT2	KLK1	trans-position, trans-gene	19-48703205-C-T	synonymous_variant	44695	33848	10847	0	0.902926	0.892923	0.91293	0.00510383	genotypic	Oncology	KLK1:P06870:OID21499:v1	0.491312
FUT2	LYPD3	trans-position, trans-gene	19-48703205-C-T	synonymous_variant	44918	34031	10887	0	0.258165	0.245605	0.270724	0.00640806	genotypic	Oncology	LYPD3:O95274:OID21530:v1	0.491312
FUT2	CEACAM5	trans-position, trans-gene	19-48703417-G-A	stop_gained	43486	32931	10555	0	0.316172	0.303405	0.32894	0.00651408	genotypic	Oncology	CEACAM5:P06731:OID21171:v1	0.491299
FUT2	F3	trans-position, trans-gene	19-48703417-G-A	stop_gained	45216	34252	10964	0	-0.274402	-0.286203	-0.262601	0.00602081	genotypic	Oncology	F3:P13726:OID21440:v1	0.491299
FUT2	KLK1	trans-position, trans-gene	19-48703417-G-A	stop_gained	44684	33841	10843	0	0.903561	0.893561	0.913561	0.00510192	genotypic	Oncology	KLK1:P06870:OID21499:v1	0.491299
FUT2	LYPD3	trans-position, trans-gene	19-48703417-G-A	stop_gained	44906	34023	10883	0	0.258906	0.246342	0.271471	0.0064105	genotypic	Oncology	LYPD3:O95274:OID21530:v1	0.491299
MAMSTR	CEACAM5	trans-position, trans-gene	19-48714854-G-T	synonymous_variant	43150	34212	8938	0	0.268569	0.25566	0.281477	0.00658585	genotypic	Oncology	CEACAM5:P06731:OID21171:v1	0.451373
MAMSTR	KLK1	trans-position, trans-gene	19-48714854-G-T	synonymous_variant	44349	35183	9166	0	0.759529	0.748489	0.77057	0.00563282	genotypic	Oncology	KLK1:P06870:OID21499:v1	0.451373
KIR3DL1	KIR3DL1	cis-position, cis-gene	19-54829380-C-T	synonymous_variant	40729	12612	28117	0	-0.654857	-0.671619	-0.638095	0.0085521	genotypic	Oncology	KIR3DL1:P43629:OID21185:v1	0.171091
KIR3DL1	KIR3DL1	cis-position, cis-gene	19-54829381-A-G	missense_variant	40432	14533	25899	0	-0.556803	-0.572642	-0.540963	0.00808139	genotypic	Oncology	KIR3DL1:P43629:OID21185:v1	0.203452
KIR3DL1	KIR3DL1	cis-position, cis-gene	19-54829386-G-C	synonymous_variant	40437	12418	28019	0	-0.656012	-0.67283	-0.639194	0.00858038	genotypic	Oncology	KIR3DL1:P43629:OID21185:v1	0.170144
KIR3DL1	KIR3DL1	cis-position, cis-gene	19-54829407-C-A	synonymous_variant	41377	14924	26453	0	-0.658861	-0.674204	-0.643519	0.00782763	genotypic	Oncology	KIR3DL1:P43629:OID21185:v1	0.203511
KIR3DL1	KIR3DL1	cis-position, cis-gene	19-54829412-T-C	missense_variant	41784	15092	26692	0	-0.662781	-0.678005	-0.647557	0.00776737	genotypic	Oncology	KIR3DL1:P43629:OID21185:v1	0.203877
KIR3DL1	KIR3DL1	cis-position, cis-gene	19-54829418-T-C	missense_variant	42031	15156	26875	0	-0.666748	-0.681931	-0.651564	0.00774678	genotypic	Oncology	KIR3DL1:P43629:OID21185:v1	0.203613
KIR3DL1	KIR3DL1	cis-position, cis-gene	19-54829420-C-A	missense_variant	42067	15116	26951	0	-0.668575	-0.683754	-0.653397	0.00774406	genotypic	Oncology	KIR3DL1:P43629:OID21185:v1	0.202994
KIR3DL1	KIR3DL1	cis-position, cis-gene	19-54829451-G-A	missense_variant	42467	12310	30157	0	-0.677019	-0.693728	-0.66031	0.0085251	genotypic	Oncology	KIR3DL1:P43629:OID21185:v1	0.160223
KIR3DL2	KIR3DL1	cis-position, trans-gene	19-54852249-G-A	missense_variant	42410	15938	26472	0	-0.668686	-0.683542	-0.653829	0.0075797	genotypic	Oncology	KIR3DL1:P43629:OID21185:v1	0.2143
NCR1	KIR3DL1	cis-position, trans-gene	19-54906696-C-A	missense_variant	44176	43917	259	0	-0.625981	-0.650357	-0.601605	0.0124367	genotypic	Oncology	KIR3DL1:P43629:OID21185:v1	0.0747037
MARCH7	CD302	cis-position, trans-gene	2-159748757-T-C	synonymous_variant	45015	44628	387	0	-0.429825	-0.450665	-0.408986	0.0106324	genotypic	Oncology	CD302:Q8IX05:OID21328:v1	0.0895071
LXN	RARRES1	cis-position, trans-gene	3-158670991-T-C	missense_variant	43275	33389	9886	0	0.343229	0.330576	0.355883	0.00645581	genotypic	Oncology	RARRES1:P49788:OID21177:v1	0.473735
KDR	KDR	cis-position, cis-gene	4-55106779-A-G	missense_variant	44795	2848	41947	0	-1.34694	-1.38118	-1.31269	0.0174726	genotypic	Oncology	KDR:P35968:OID21497:v1	0.032336
TPMT	TPMT	cis-position, cis-gene	6-18138997-C-T	missense_variant	43913	3560	40353	0	-1.13275	-1.1637	-1.1018	0.0157922	genotypic	Oncology	TPMT:P51580:OID21270:v1	0.0417572
CCHCR1	KIR2DL3	trans-position, trans-gene	6-31145275-G-A	synonymous_variant	43211	39928	3283	0	-0.302193	-0.316496	-0.287889	0.00729743	genotypic	Oncology	KIR2DL3:P43628:OID21196:v1	0.266108
HLA-B	LRP1	trans-position, trans-gene	6-31355426-A-G	synonymous_variant	41441	4129	37312	0	0.890894	0.863487	0.918301	0.0139831	genotypic	Oncology	LRP1:Q07954:OID21293:v1	0.0518361
HLA-B	LRP1	trans-position, trans-gene	6-31356979-G-A	missense_variant	41836	2426	39410	0	1.18741	1.15775	1.21707	0.0151339	genotypic	Oncology	LRP1:Q07954:OID21293:v1	0.0336129
MCCD1	KIR2DL3	trans-position, trans-gene	6-31529148-G-A	missense_variant	43938	42180	1758	0	-0.418935	-0.434706	-0.403163	0.00804652	genotypic	Oncology	KIR2DL3:P43628:OID21196:v1	0.194628
MCCD1	LRP1	trans-position, trans-gene	6-31529172-C-T	missense_variant	44793	1778	43015	0	1.79002	1.74886	1.83117	0.0209972	genotypic	Oncology	LRP1:Q07954:OID21293:v1	0.0200148
PRRC2A	CPVL	trans-position, trans-gene	6-31635993-A-G	synonymous_variant	45309	16059	29250	0	0.366952	0.350827	0.383076	0.00822668	genotypic	Oncology	CPVL:Q9H3G5:OID21435:v1	0.196744
C6orf10	CPVL	trans-position, trans-gene	6-32332045-G-A	stop_gained	44199	17916	26283	0	0.316544	0.301232	0.331857	0.00781248	genotypic	Oncology	CPVL:Q9H3G5:OID21435:v1	0.230602
HLA-DQA1	CPVL	trans-position, trans-gene	6-32642192-T-G	missense_variant	44348	18044	26304	0	0.330352	0.315201	0.345502	0.00772957	genotypic	Oncology	CPVL:Q9H3G5:OID21435:v1	0.2331
HLA-DQA1	CPVL	trans-position, trans-gene	6-32642197-T-G	missense_variant	43706	17363	26343	0	0.332751	0.317515	0.347986	0.007773	genotypic	Oncology	CPVL:Q9H3G5:OID21435:v1	0.228703
HLA-DQA1	CPVL	trans-position, trans-gene	6-32642668-G-A	synonymous_variant	44059	12688	31371	0	0.467211	0.449967	0.484454	0.00879778	genotypic	Oncology	CPVL:Q9H3G5:OID21435:v1	0.159306
VNN3	VNN2	cis-position, trans-gene	6-132731477-C-T	missense_variant	43396	32946	10450	0	-0.341585	-0.35411	-0.329059	0.00639044	genotypic	Oncology	VNN2:O95498:OID21310:v1	0.482842
CPVL	CPVL	cis-position, cis-gene	7-29112755-G-A	synonymous_variant	44919	9025	35894	0	-0.756663	-0.776377	-0.73695	0.0100576	genotypic	Oncology	CPVL:Q9H3G5:OID21435:v1	0.107156
CPVL	CPVL	cis-position, cis-gene	7-29112800-G-A	synonymous_variant	44454	8511	35943	0	-0.764259	-0.784367	-0.74415	0.0102593	genotypic	Oncology	CPVL:Q9H3G5:OID21435:v1	0.102432
TEK	TEK	cis-position, cis-gene	9-27183465-A-C	missense_variant	45358	45281	77	0	-1.05945	-1.09071	-1.02819	0.0159505	genotypic	Oncology	TEK:Q02763:OID21496:v1	0.0400458
DOCK11	IL13RA1	cis-position, trans-gene	X-118588213-G-A	synonymous_variant	44188	9260	34928	0	0.675325	0.661163	0.689487	0.0072254	genotypic	Oncology	IL13RA1:P78552:OID21504:v1	0.142601
TSPAN8	TSPAN8	cis-position, cis-gene	12-71129354-A-C	missense_variant	43615	27606	16009	0	0.482323	0.470329	0.494317	0.0061192	genotypic	OncologyII	TSPAN8:P19075:OID31470:v1	0.401479
TSPAN8	TSPAN8	cis-position, cis-gene	12-71129419-TAA-T	splice_region_variant	44198	28189	16009	0	0.484859	0.472879	0.496839	0.00611208	genotypic	OncologyII	TSPAN8:P19075:OID31470:v1	0.402662
NMT1	LRRC37A2	trans-position, trans-gene	17-45099436-C-T	synonymous_variant	44778	22095	22683	0	-0.280246	-0.294319	-0.266173	0.00718008	genotypic	OncologyII	LRRC37A2:A6NM11:OID31440:v1	0.290076
SPATA32	LRRC37A2	trans-position, trans-gene	17-45256418-AAGAC-A	splice_region_variant	43686	33476	10210	0	0.262977	0.250165	0.275788	0.00653637	genotypic	OncologyII	LRRC37A2:A6NM11:OID31440:v1	0.474895
FUT2	SERPINI2	trans-position, trans-gene	19-48703160-A-G	synonymous_variant	45331	34358	10973	0	0.336043	0.323644	0.348443	0.0063262	genotypic	OncologyII	SERPINI2:O75830:OID31504:v1	0.491294
FUT2	FAM3D	trans-position, trans-gene	19-48703160-A-G	synonymous_variant	45331	34358	10973	0	-0.482782	-0.494881	-0.470682	0.00617333	genotypic	OncologyII	FAM3D:Q96BQ1:OID31514:v1	0.491294
FUT2	SERPINI2	trans-position, trans-gene	19-48703205-C-T	synonymous_variant	45310	34334	10976	0	0.335739	0.323341	0.348136	0.00632523	genotypic	OncologyII	SERPINI2:O75830:OID31504:v1	0.491312
FUT2	FAM3D	trans-position, trans-gene	19-48703205-C-T	synonymous_variant	45310	34334	10976	0	-0.482521	-0.494619	-0.470423	0.0061724	genotypic	OncologyII	FAM3D:Q96BQ1:OID31514:v1	0.491312
FUT2	SERPINI2	trans-position, trans-gene	19-48703417-G-A	stop_gained	45301	34330	10971	0	0.336499	0.324102	0.348897	0.00632521	genotypic	OncologyII	SERPINI2:O75830:OID31504:v1	0.491299
FUT2	FAM3D	trans-position, trans-gene	19-48703417-G-A	stop_gained	45301	34330	10971	0	-0.482693	-0.494794	-0.470593	0.00617358	genotypic	OncologyII	FAM3D:Q96BQ1:OID31514:v1	0.491299
MAMSTR	SERPINI2	trans-position, trans-gene	19-48714854-G-T	synonymous_variant	44949	35670	9279	0	0.277068	0.264485	0.289651	0.00641982	genotypic	OncologyII	SERPINI2:O75830:OID31504:v1	0.451373
MAMSTR	FAM3D	trans-position, trans-gene	19-48714854-G-T	synonymous_variant	44949	35670	9279	0	-0.395549	-0.407967	-0.383131	0.00633545	genotypic	OncologyII	FAM3D:Q96BQ1:OID31514:v1	0.451373
KIR3DL3	KIR2DL2	cis-position, trans-gene	19-54735264-A-C	missense_variant	43903	25443	18460	0	-0.477805	-0.490331	-0.465278	0.00639087	genotypic	OncologyII	KIR2DL2:P43627:OID31431:v1	0.356779
KIR3DL1	KIR2DS4	cis-position, trans-gene	19-54829380-C-T	synonymous_variant	41885	12953	28932	0	-0.394254	-0.411544	-0.376964	0.00882141	genotypic	OncologyII	KIR2DS4:P43632:OID31432:v1	0.171091
KIR3DL1	KIR2DS4	cis-position, trans-gene	19-54829381-A-G	missense_variant	41582	14931	26651	0	-0.396107	-0.41219	-0.380023	0.00820563	genotypic	OncologyII	KIR2DS4:P43632:OID31432:v1	0.203452
KIR3DL1	KIR2DS4	cis-position, trans-gene	19-54829386-G-C	synonymous_variant	41590	12754	28836	0	-0.396333	-0.413649	-0.379018	0.0088343	genotypic	OncologyII	KIR2DS4:P43632:OID31432:v1	0.170144
KIR3DL1	KIR2DS4	cis-position, trans-gene	19-54829451-G-A	missense_variant	43654	12631	31023	0	-0.40576	-0.423125	-0.388396	0.00885919	genotypic	OncologyII	KIR2DS4:P43632:OID31432:v1	0.160223
PCDHB11	PCDHB15	cis-position, trans-gene	5-141201199-T-C	synonymous_variant	44944	14055	30889	0	0.372226	0.355111	0.389341	0.00873219	genotypic	OncologyII	PCDHB15:Q9Y5E8:OID31377:v1	0.169488
PCDHGA1	PCDHB15	cis-position, trans-gene	5-141332732-A-T	missense_variant	44913	3301	41612	0	0.794725	0.761492	0.827959	0.0169557	genotypic	OncologyII	PCDHB15:Q9Y5E8:OID31377:v1	0.0375488
CCHCR1	KIR2DL2	trans-position, trans-gene	6-31145275-G-A	synonymous_variant	44434	41066	3368	0	-0.307772	-0.321864	-0.293679	0.00718999	genotypic	OncologyII	KIR2DL2:P43627:OID31431:v1	0.266108
MCCD1	KIR2DL2	trans-position, trans-gene	6-31529148-G-A	missense_variant	45173	43377	1796	0	-0.430566	-0.446093	-0.415039	0.00792176	genotypic	OncologyII	KIR2DL2:P43627:OID31431:v1	0.194628
CIART	ECM1	cis-position, trans-gene	1-150286988-A-C	3_prime_UTR_variant	42061	25819	16242	0	0.423353	0.410286	0.43642	0.00666672	genotypic	InflammationII	ECM1:Q16610:OID30736:v1	0.381401
FCRL6	FCRL6	cis-position, cis-gene	1-159815687-G-A	3_prime_UTR_variant	44277	10822	33455	0	-0.95205	-0.968751	-0.935349	0.00852073	genotypic	Inflammation	FCRL6:Q6DN72:OID20529:v1	0.132104
HECTD3	UROD	cis-position, trans-gene	1-45008485-G-A	5_prime_UTR_variant	42985	38279	4706	0	0.394231	0.380976	0.407487	0.00676307	genotypic	InflammationII	UROD:P06132:OID30603:v1	0.320773
PBLD	PBLD	cis-position, cis-gene	10-68284159-G-A	3_prime_UTR_variant	43501	14519	28982	0	0.566644	0.550783	0.582504	0.00809193	genotypic	Neurology	PBLD:P30039:OID20839:v1	0.18488
ADIRF	SNCG	cis-position, trans-gene	10-86970617-C-T	3_prime_UTR_variant	42731	28963	13768	0	0.405784	0.393522	0.418045	0.00625586	genotypic	Neurology	SNCG:O76070:OID20971:v1	0.435504
LRRC56	CDHR5	cis-position, trans-gene	11-554299-C-G	3_prime_UTR_variant	45173	44984	189	0	0.618888	0.593037	0.644739	0.0131891	genotypic	Cardiometabolic	CDHR5:Q9HBB8:OID20193:v1	0.0622999
CDCA5	SNX15	cis-position, trans-gene	11-65083981-CT-C	5_prime_UTR_variant	44608	44411	197	0	0.676035	0.650993	0.701076	0.012776	genotypic	InflammationII	SNX15:Q9NRS6:OID30644:v1	0.0650929
RTRAF	NID2	cis-position, trans-gene	14-52004171-A-G	non_coding_transcript_exon_variant	44443	11043	33400	0	-0.408508	-0.427299	-0.389716	0.00958755	genotypic	Neurology	NID2:Q14112:OID21085:v1	0.133318
IL16	IL16	cis-position, cis-gene	15-81305884-C-A	non_coding_transcript_exon_variant	45065	7102	37963	0	-0.954678	-0.975713	-0.933643	0.0107322	genotypic	Inflammation	IL16:Q14005:OID20633:v1	0.0831708
TPSAB1	TPSAB1	cis-position, cis-gene	16-1242253-T-G	3_prime_UTR_variant	43887	2618	41269	0	0.932427	0.897583	0.967271	0.0177774	genotypic	Inflammation	TPSAB1:Q15661:OID20642:v1	0.0312409
TPSAB1	TPSAB1	cis-position, cis-gene	16-1242256-G-T	3_prime_UTR_variant	44410	3974	40436	0	0.897335	0.867694	0.926976	0.0151226	genotypic	Inflammation	TPSAB1:Q15661:OID20642:v1	0.0461812
NPIPB8	APOBR	cis-position, trans-gene	16-28638330-C-A	5_prime_UTR_variant	43623	27733	15890	0	-1.05149	-1.0605	-1.04248	0.00459525	genotypic	CardiometabolicII	APOBR:Q0VD83:OID30246:v1	0.401833
ZNF276	DPEP1	cis-position, trans-gene	16-89739935-C-A	3_prime_UTR_variant	44752	8144	36608	0	-0.456806	-0.478146	-0.435465	0.0108878	genotypic	Neurology	DPEP1:P16444:OID20897:v1	0.0954276
CCL4	CCL3	cis-position, trans-gene	17-36105188-T-C	non_coding_transcript_exon_variant	43463	16877	26586	0	0.397409	0.38302	0.411799	0.00734146	genotypic	Inflammation	CCL3:P10147:OID20610:v1	0.219946
CCL4	CCL3	cis-position, trans-gene	17-36105193-A-G	non_coding_transcript_exon_variant	43735	17014	26721	0	0.396459	0.382129	0.410788	0.00731106	genotypic	Inflammation	CCL3:P10147:OID20610:v1	0.220598
ACE	ACE	cis-position, cis-gene	17-63488637-A-C	3_prime_UTR_variant	43848	31106	12742	0	-0.461792	-0.473986	-0.449597	0.00622169	genotypic	InflammationII	ACE:P12821:OID30696:v1	0.471705
POLR2A	SAT2	cis-position, trans-gene	17-7501672-T-C	non_coding_transcript_exon_variant	44818	44739	79	0	0.711606	0.677989	0.745223	0.0171515	genotypic	OncologyII	SAT2:Q96F10:OID31306:v1	0.0369234
SLC26A11	SGSH	cis-position, trans-gene	17-80245301-C-T	non_coding_transcript_exon_variant	43470	40035	3435	0	-0.380265	-0.394398	-0.366132	0.00721069	genotypic	CardiometabolicII	SGSH:P51688:OID30341:v1	0.272
MIA	MIA	cis-position, cis-gene	19-40777460-C-G	3_prime_UTR_variant	44759	44520	239	0	-1.38403	-1.40548	-1.36258	0.0109434	genotypic	Oncology	MIA:Q16674:OID21531:v1	0.070517
PSG8	PSG1	cis-position, trans-gene	19-42855633-T-C	5_prime_UTR_variant	43109	11120	31989	0	-0.397203	-0.414652	-0.379753	0.00890249	genotypic	Neurology	PSG1:P11464:OID20916:v1	0.143943
FUT2	CDH17	trans-position, trans-gene	19-48703998-A-G	3_prime_UTR_variant	43444	33716	9728	0	-0.366296	-0.378618	-0.353974	0.00628661	genotypic	Cardiometabolic	CDH17:Q12864:OID20134:v1	0.4628
FUT2	CGREF1	trans-position, trans-gene	19-48703998-A-G	3_prime_UTR_variant	43444	33716	9728	0	-0.264623	-0.277279	-0.251966	0.00645726	genotypic	Cardiometabolic	CGREF1:Q99674:OID20152:v1	0.4628
FUT2	IL19	trans-position, trans-gene	19-48703998-A-G	3_prime_UTR_variant	42363	32872	9491	0	0.381138	0.368741	0.393535	0.0063248	genotypic	Cardiometabolic	IL19:Q9UHD0:OID20158:v1	0.4628
FUT2	PRSS27	trans-position, trans-gene	19-48703998-A-G	3_prime_UTR_variant	43307	33613	9694	0	0.533213	0.521293	0.545133	0.00608154	genotypic	Cardiometabolic	PRSS27:Q9BQR3:OID20212:v1	0.4628
FUT2	CDH1	trans-position, trans-gene	19-48703998-A-G	3_prime_UTR_variant	41987	32623	9364	0	-0.403396	-0.415825	-0.390968	0.00634113	genotypic	Cardiometabolic	CDH1:P12830:OID20353:v1	0.4628
FUT2	BPIFA2	trans-position, trans-gene	19-48703998-A-G	3_prime_UTR_variant	41373	32130	9243	0	0.402694	0.390306	0.415082	0.00632032	genotypic	CardiometabolicII	BPIFA2:Q96DR5:OID30279:v1	0.4628
FUT2	MUC2	trans-position, trans-gene	19-48703998-A-G	3_prime_UTR_variant	43774	33980	9794	0	0.561949	0.550137	0.573762	0.00602688	genotypic	CardiometabolicII	MUC2:Q02817:OID30377:v1	0.4628
FUT2	CCL25	trans-position, trans-gene	19-48703998-A-G	3_prime_UTR_variant	43908	34069	9839	0	-0.375738	-0.387829	-0.363646	0.00616896	genotypic	Inflammation	CCL25:O15444:OID20674:v1	0.4628
FUT2	ALPI	trans-position, trans-gene	19-48703998-A-G	3_prime_UTR_variant	42544	33001	9543	0	-0.605326	-0.617219	-0.593432	0.00606813	genotypic	InflammationII	ALPI:P09923:OID30497:v1	0.4628
FUT2	TCN1	trans-position, trans-gene	19-48703998-A-G	3_prime_UTR_variant	43010	33373	9637	0	0.388645	0.37618	0.401109	0.0063593	genotypic	InflammationII	TCN1:P20061:OID30687:v1	0.4628
FUT2	CEACAM5	trans-position, trans-gene	19-48703998-A-G	3_prime_UTR_variant	41847	32471	9376	0	0.30296	0.290107	0.315814	0.00655787	genotypic	Oncology	CEACAM5:P06731:OID21171:v1	0.4628
FUT2	F3	trans-position, trans-gene	19-48703998-A-G	3_prime_UTR_variant	43503	33754	9749	0	-0.266329	-0.27819	-0.254468	0.00605147	genotypic	Oncology	F3:P13726:OID21440:v1	0.4628
FUT2	KLK1	trans-position, trans-gene	19-48703998-A-G	3_prime_UTR_variant	42990	33354	9636	0	0.86235	0.851996	0.872704	0.00528252	genotypic	Oncology	KLK1:P06870:OID21499:v1	0.4628
FUT2	SERPINI2	trans-position, trans-gene	19-48703998-A-G	3_prime_UTR_variant	43600	33842	9758	0	0.331557	0.319102	0.344011	0.00635428	genotypic	OncologyII	SERPINI2:O75830:OID31504:v1	0.4628
FUT2	FAM3D	trans-position, trans-gene	19-48703998-A-G	3_prime_UTR_variant	43600	33842	9758	0	-0.455577	-0.46779	-0.443364	0.00623097	genotypic	OncologyII	FAM3D:Q96BQ1:OID31514:v1	0.4628
KLK7	KLK7	cis-position, cis-gene	19-50983919-T-G	5_prime_UTR_premature_start_codon_gain_variant	43513	43122	391	0	0.694785	0.67346	0.716109	0.0108796	genotypic	InflammationII	KLK7:P49862:OID30652:v1	0.0899496
RBM43	NMI	cis-position, trans-gene	2-151261757-G-A	5_prime_UTR_variant	43828	31148	12680	0	-0.430876	-0.443169	-0.418583	0.00627183	genotypic	OncologyII	NMI:Q13287:OID31378:v1	0.470362
RBM43	NMI	cis-position, trans-gene	2-151261761-A-G	5_prime_UTR_variant	43595	30933	12662	0	-0.431388	-0.443674	-0.419102	0.00626831	genotypic	OncologyII	NMI:Q13287:OID31378:v1	0.470626
ZNF589	SPINK8	cis-position, trans-gene	3-48241161-TGCGC-T	5_prime_UTR_variant	43006	22667	20339	0	-0.464403	-0.477944	-0.450863	0.0069083	genotypic	CardiometabolicII	SPINK8:P0C7L1:OID30153:v1	0.315813
CC2D2A	BST1	cis-position, trans-gene	4-15550800-C-T	non_coding_transcript_exon_variant	44833	11956	32877	0	0.386571	0.36863	0.404511	0.0091532	genotypic	Neurology	BST1:Q10588:OID21051:v1	0.145581
LECT2	LECT2	cis-position, cis-gene	5-135940512-AGTT-A	splice_region_variant	44377	40007	4370	0	-0.74346	-0.753543	-0.733377	0.00514423	genotypic	CardiometabolicII	LECT2:O14960:OID30320:v1	0.304111
SDHA	PDCD6	cis-position, trans-gene	5-251588-TG-T	non_coding_transcript_exon_variant	44308	10058	34250	0	-1.49837	-1.51237	-1.48437	0.00714423	genotypic	Cardiometabolic	PDCD6:O75340:OID20163:v1	0.121463
SDHA	PDCD6	cis-position, trans-gene	5-251592-T-C	non_coding_transcript_exon_variant	44063	9806	34257	0	-1.49585	-1.50998	-1.48172	0.00720903	genotypic	Cardiometabolic	PDCD6:O75340:OID20163:v1	0.119322
ITGA2	ITGA2	cis-position, cis-gene	5-53070093-A-ATT	splice_region_variant	43928	6869	37059	0	-0.57779	-0.600074	-0.555505	0.0113696	genotypic	InflammationII	ITGA2:P17301:OID30570:v1	0.081823
BTN3A2	BTN3A2	cis-position, cis-gene	6-26372858-C-T	non_coding_transcript_exon_variant	44227	10125	34102	0	-0.962599	-0.979822	-0.945376	0.0087872	genotypic	Inflammation	BTN3A2:P78410:OID20540:v1	0.123732
BTN3A2	BTN2A1	cis-position, trans-gene	6-26372858-C-T	non_coding_transcript_exon_variant	44483	10168	34315	0	0.380073	0.361427	0.398719	0.00951324	genotypic	Inflammation	BTN2A1:Q7KYR7:OID20713:v1	0.123732
BTN3A2	HLA-A	trans-position, trans-gene	6-26372858-C-T	non_coding_transcript_exon_variant	44547	10187	34360	0	0.594505	0.575703	0.613307	0.00959279	genotypic	NeurologyII	HLA-A:P04439:OID31048:v1	0.123732
HCG4	HLA-A	cis-position, trans-gene	6-29791973-G-A	non_coding_transcript_exon_variant	44407	24769	19638	0	0.769941	0.758265	0.781616	0.00595676	genotypic	NeurologyII	HLA-A:P04439:OID31048:v1	0.339454
HCG4	HLA-A	cis-position, trans-gene	6-29792034-C-G	non_coding_transcript_exon_variant	44142	25027	19115	0	0.735192	0.723514	0.74687	0.00595806	genotypic	NeurologyII	HLA-A:P04439:OID31048:v1	0.349717
HCG4	HLA-A	cis-position, trans-gene	6-29792046-T-C	non_coding_transcript_exon_variant	44157	25102	19055	0	0.737406	0.725728	0.749084	0.00595825	genotypic	NeurologyII	HLA-A:P04439:OID31048:v1	0.350456
HCG4	HLA-A	cis-position, trans-gene	6-29792047-T-C	non_coding_transcript_exon_variant	44164	25498	18666	0	0.735115	0.72349	0.746741	0.00593138	genotypic	NeurologyII	HLA-A:P04439:OID31048:v1	0.357286
HLA-H	HLA-A	cis-position, trans-gene	6-29888084-GA-G	non_coding_transcript_exon_variant	44298	25362	18936	0	-0.492622	-0.504169	-0.481075	0.00589121	genotypic	NeurologyII	HLA-A:P04439:OID31048:v1	0.38031
HLA-H	HLA-A	cis-position, trans-gene	6-29888087-A-AT	non_coding_transcript_exon_variant	44162	25248	18914	0	-0.492438	-0.503999	-0.480878	0.00589819	genotypic	NeurologyII	HLA-A:P04439:OID31048:v1	0.380218
HLA-H	HLA-A	cis-position, trans-gene	6-29888163-G-A	non_coding_transcript_exon_variant	42700	23491	19209	0	0.571741	0.559961	0.58352	0.00601006	genotypic	NeurologyII	HLA-A:P04439:OID31048:v1	0.357884
HLA-H	HLA-A	cis-position, trans-gene	6-29888168-A-G	non_coding_transcript_exon_variant	42448	23363	19085	0	0.574393	0.562567	0.586218	0.00603344	genotypic	NeurologyII	HLA-A:P04439:OID31048:v1	0.35764
HLA-H	BTN3A2	trans-position, trans-gene	6-29888526-C-T	non_coding_transcript_exon_variant	41701	14651	27050	0	-0.372021	-0.386871	-0.357171	0.00757636	genotypic	Inflammation	BTN3A2:P78410:OID20540:v1	0.210974
HLA-H	MICB_MICA	trans-position, trans-gene	6-29888526-C-T	non_coding_transcript_exon_variant	41701	14651	27050	0	0.302187	0.287189	0.317184	0.00765165	genotypic	Inflammation	MICB_MICA:Q29980_Q29983:OID20593:v1	0.210974
HLA-H	HLA-A	cis-position, trans-gene	6-29888526-C-T	non_coding_transcript_exon_variant	41996	14725	27271	0	0.896038	0.883311	0.908764	0.00649314	genotypic	NeurologyII	HLA-A:P04439:OID31048:v1	0.210974
HCG4P5	HLA-A	cis-position, trans-gene	6-29942642-G-T	non_coding_transcript_exon_variant	42365	8026	34339	0	-0.474871	-0.496993	-0.45275	0.0112864	genotypic	NeurologyII	HLA-A:P04439:OID31048:v1	0.0980751
HCG4P5	HLA-A	cis-position, trans-gene	6-29942643-GA-G	non_coding_transcript_exon_variant	42419	8108	34311	0	-0.469222	-0.491239	-0.447204	0.0112332	genotypic	NeurologyII	HLA-A:P04439:OID31048:v1	0.0989461
HLA-C	LTA	cis-position, trans-gene	6-31271920-C-T	non_coding_transcript_exon_variant	42286	1141	41145	0	-1.2944	-1.3497	-1.2391	0.0282154	genotypic	Inflammation	LTA:P01374:OID20586:v1	0.0136157
HLA-C	MICB_MICA	cis-position, trans-gene	6-31271965-G-C	non_coding_transcript_exon_variant	43768	6140	37628	0	-0.542615	-0.566609	-0.518621	0.0122419	genotypic	Inflammation	MICB_MICA:Q29980_Q29983:OID20593:v1	0.0740122
HLA-C	MICB_MICA	cis-position, trans-gene	6-31271975-C-A	non_coding_transcript_exon_variant	43757	9937	33820	0	-0.478402	-0.497596	-0.459208	0.00979287	genotypic	Inflammation	MICB_MICA:Q29980_Q29983:OID20593:v1	0.122629
HLA-C	CDSN	cis-position, trans-gene	6-31271975-C-A	non_coding_transcript_exon_variant	44158	10025	34133	0	-0.454084	-0.473062	-0.435107	0.00968215	genotypic	Inflammation	CDSN:Q15517:OID20667:v1	0.122629
HLA-C	LRPAP1	trans-position, trans-gene	6-31271989-C-T	non_coding_transcript_exon_variant	43490	10536	32954	0	0.453169	0.435188	0.471149	0.00917375	genotypic	Neurology	LRPAP1:P30533:OID21059:v1	0.132744
HLA-C	HLA-A	trans-position, trans-gene	6-31271989-C-T	non_coding_transcript_exon_variant	43376	10519	32857	0	-0.497172	-0.515633	-0.47871	0.00941886	genotypic	NeurologyII	HLA-A:P04439:OID31048:v1	0.132744
HLA-B	MICB_MICA	cis-position, trans-gene	6-31354618-A-G	non_coding_transcript_exon_variant	44493	13492	31001	0	0.551055	0.534446	0.567664	0.00847386	genotypic	Inflammation	MICB_MICA:Q29980_Q29983:OID20593:v1	0.165801
HLA-B	HLA-A	trans-position, trans-gene	6-31354618-A-G	non_coding_transcript_exon_variant	44823	13596	31227	0	-0.37514	-0.39221	-0.358069	0.00870945	genotypic	NeurologyII	HLA-A:P04439:OID31048:v1	0.165801
MCCD1	LILRB4	trans-position, trans-gene	6-31528999-T-G	5_prime_UTR_variant	43967	42203	1764	0	-0.374109	-0.389594	-0.358623	0.00790063	genotypic	Inflammation	LILRB4:Q8NHJ6:OID20429:v1	0.193114
MCCD1	CDSN	cis-position, trans-gene	6-31528999-T-G	5_prime_UTR_variant	45116	43306	1810	0	0.327399	0.311575	0.343224	0.00807348	genotypic	Inflammation	CDSN:Q15517:OID20667:v1	0.193114
MCCD1	KIR2DL3	trans-position, trans-gene	6-31528999-T-G	5_prime_UTR_variant	43713	41956	1757	0	-0.417734	-0.433548	-0.401919	0.00806856	genotypic	Oncology	KIR2DL3:P43628:OID21196:v1	0.193114
MCCD1	KIR2DL2	trans-position, trans-gene	6-31528999-T-G	5_prime_UTR_variant	44936	43140	1796	0	-0.428743	-0.444322	-0.413164	0.00794857	genotypic	OncologyII	KIR2DL2:P43627:OID31431:v1	0.193114
MCCD1	LTA	cis-position, trans-gene	6-31529014-C-G	5_prime_UTR_variant	44851	11020	33831	0	-0.714333	-0.731982	-0.696685	0.00900427	genotypic	Inflammation	LTA:P01374:OID20586:v1	0.131774
MCCD1	MICB_MICA	cis-position, trans-gene	6-31529014-C-G	5_prime_UTR_variant	44851	11020	33831	0	-0.580707	-0.598957	-0.562457	0.0093112	genotypic	Inflammation	MICB_MICA:Q29980_Q29983:OID20593:v1	0.131774
TAP1	LRPAP1	trans-position, trans-gene	6-32847248-G-A	non_coding_transcript_exon_variant	45456	1808	43648	0	0.93283	0.88895	0.97671	0.0223875	genotypic	Neurology	LRPAP1:P30533:OID21059:v1	0.0201691
CPVL	CPVL	cis-position, cis-gene	7-29112832-GA-G	5_prime_UTR_variant	43639	7979	35660	0	-0.756214	-0.777267	-0.735161	0.0107411	genotypic	Oncology	CPVL:Q9H3G5:OID21435:v1	0.0968356
PSCA	SLURP1	cis-position, trans-gene	8-142682200-C-G	3_prime_UTR_variant	42934	29072	13862	0	0.32166	0.308937	0.334382	0.00649089	genotypic	CardiometabolicII	SLURP1:P55000:OID30404:v1	0.434555
PSCA	LY6D	cis-position, trans-gene	8-142682200-C-G	3_prime_UTR_variant	42648	28893	13755	0	0.299486	0.286703	0.312268	0.00652148	genotypic	Inflammation	LY6D:Q14210:OID20708:v1	0.434555
PSCA	PLA2G10	trans-position, trans-gene	8-142682200-C-G	3_prime_UTR_variant	42542	28798	13744	0	-0.264389	-0.27719	-0.251588	0.00653121	genotypic	Neurology	PLA2G10:O15496:OID21002:v1	0.434555
PSCA	PSCA	cis-position, cis-gene	8-142682200-C-G	3_prime_UTR_variant	43028	29118	13910	0	1.1706	1.16298	1.17822	0.00388914	genotypic	OncologyII	PSCA:O43653:OID31493:v1	0.434555
ASAH1	ASAH1	cis-position, cis-gene	8-18075637-C-T	non_coding_transcript_exon_variant	43153	6002	37151	0	-0.64973	-0.674327	-0.625134	0.0125492	genotypic	CardiometabolicII	ASAH1:Q13510:OID30415:v1	0.0722098
ASAH1	FGL1	cis-position, trans-gene	8-18075637-C-T	non_coding_transcript_exon_variant	43618	6057	37561	0	-0.551691	-0.574868	-0.528514	0.0118251	genotypic	InflammationII	FGL1:Q08830:OID30702:v1	0.0722098
DBI	DBI	cis-position, cis-gene	2-119367482-C-T	missense_variant	44570	16428	28142	0	-0.31194	-0.327709	-0.296171	0.00804532	genotypic	Neurology	DBI:P07108:OID21143:v1	0.206405
HLA-DQA1	HLA-A	trans-position, trans-gene	6-32642197-T-G	missense_variant	43701	17376	26325	0	0.299958	0.284794	0.315123	0.00773699	genotypic	NeurologyII	HLA-A:P04439:OID31048:v1	0.228703
TPSD1	TPSAB1	cis-position, trans-gene	16-1256680-G-A	missense_variant	44453	22373	22080	0	0.290513	0.275802	0.305224	0.00750548	genotypic	Inflammation	TPSAB1:Q15661:OID20642:v1	0.287321
BNIPL	CTSS	cis-position, trans-gene	1-151043392-G-A	missense_variant	35410	5399	30011	0	-0.515578	-0.541657	-0.489499	0.0133054	genotypic	Neurology	CTSS:P25774:OID21056:v1	0.079909
HLA-C	LRP1	trans-position, trans-gene	6-31271989-C-T	non_coding_transcript_exon_variant	42908	10414	32494	0	0.355	0.336941	0.373058	0.00921334	genotypic	Oncology	LRP1:Q07954:OID21293:v1	0.132744
FUT2	FAM3B	trans-position, trans-gene	19-48703417-G-A	stop_gained	44920	34054	10866	0	0.242515	0.230164	0.254865	0.00630123	genotypic	Oncology	FAM3B:P58499:OID21372:v1	0.491299
DBI	DBI	cis-position, cis-gene	2-119367477-C-G	stop_gained	43361	15219	28142	0	-0.31429	-0.330297	-0.298284	0.00816663	genotypic	Neurology	DBI:P07108:OID21143:v1	0.198165
FUT2	FAM3B	trans-position, trans-gene	19-48703205-C-T	synonymous_variant	44930	34058	10872	0	0.242285	0.229941	0.254628	0.00629781	genotypic	Oncology	FAM3B:P58499:OID21372:v1	0.491312
FUT2	FAM3B	trans-position, trans-gene	19-48703160-A-G	synonymous_variant	44949	34081	10868	0	0.242192	0.229844	0.254539	0.00629971	genotypic	Oncology	FAM3B:P58499:OID21372:v1	0.491294
TNFSF14	TNFSF14	cis-position, cis-gene	19-6665009-T-C	missense_variant	44908	44777	131	0	0.55055	0.522466	0.578634	0.0143284	genotypic	Neurology	TNFSF14:O43557:OID20953:v1	0.0549859
DOCK11	IL13RA1	cis-position, trans-gene	X-118566178-A-G	synonymous_variant	43470	20783	22687	0	-0.219068	-0.230248	-0.207889	0.00570398	genotypic	Oncology	IL13RA1:P78552:OID21504:v1	0.355382
PARP4	C1QTNF9	cis-position, trans-gene	13-24453606-A-G	missense_variant	44004	43950	54	0	0.722827	0.685916	0.759738	0.0188319	genotypic	InflammationII	C1QTNF9:P0C862:OID30620:v1	0.0311017
FUT2	LYPD3	trans-position, trans-gene	19-48703998-A-G	3_prime_UTR_variant	43210	33536	9674	0	0.247197	0.234555	0.25984	0.00645021	genotypic	Oncology	LYPD3:O95274:OID21530:v1	0.4628
HORMAD1	CTSS	cis-position, trans-gene	1-150706557-G-A	missense_variant	34588	21370	13218	0	-0.286371	-0.300988	-0.271753	0.00745781	genotypic	Neurology	CTSS:P25774:OID21056:v1	0.384816
LILRB1	LILRA2	cis-position, trans-gene	19-54636848-C-A	synonymous_variant	45106	4153	40953	0	-0.563088	-0.591971	-0.534205	0.0147361	genotypic	Neurology	LILRA2:Q8N149:OID21152:v1	0.0473901
SPRR1A	SPRR3	cis-position, trans-gene	1-152985411-G-A	missense_variant	44790	35865	8925	0	0.232605	0.220661	0.244548	0.00609341	genotypic	NeurologyII	SPRR3:Q9UBC9:OID31131:v1	0.448733
LILRB3	LILRB5	cis-position, trans-gene	19-54219160-G-T	synonymous_variant	45777	45430	347	0	-0.442892	-0.465656	-0.420129	0.0116138	genotypic	Cardiometabolic	LILRB5:O75023:OID20324:v1	0.0846978
LILRB3	LILRB5	cis-position, trans-gene	19-54219161-A-C	missense_variant	45766	45418	348	0	-0.442269	-0.465038	-0.4195	0.0116168	genotypic	Cardiometabolic	LILRB5:O75023:OID20324:v1	0.0846531
KDR	KDR	cis-position, cis-gene	4-55106807-T-A	missense_variant	44486	18125	26361	0	-0.2914	-0.30641	-0.276391	0.00765789	genotypic	Oncology	KDR:P35968:OID21497:v1	0.23133
KIR3DL3	KIR2DL3	cis-position, trans-gene	19-54735264-A-C	missense_variant	42701	24718	17983	0	-0.257619	-0.270888	-0.244351	0.00676964	genotypic	Oncology	KIR2DL3:P43628:OID21196:v1	0.356779
FUT2	FAM3B	trans-position, trans-gene	19-48703998-A-G	3_prime_UTR_variant	43218	33556	9662	0	0.240985	0.228568	0.253401	0.00633476	genotypic	Oncology	FAM3B:P58499:OID21372:v1	0.4628
HLA-DQB1	LILRB4	trans-position, trans-gene	6-32664911-T-A	missense_variant	40597	11108	29489	0	-0.294217	-0.309399	-0.279034	0.0077461	genotypic	Inflammation	LILRB4:Q8NHJ6:OID20429:v1	0.171508
HLA-H	MICB_MICA	trans-position, trans-gene	6-29888163-G-A	non_coding_transcript_exon_variant	42391	23334	19057	0	0.244334	0.231683	0.256985	0.00645437	genotypic	Inflammation	MICB_MICA:Q29980_Q29983:OID20593:v1	0.357884
C6orf10	CDSN	trans-position, trans-gene	6-32332045-G-A	stop_gained	44271	17953	26318	2.4067e-308	0.290486	0.275438	0.305534	0.00767736	genotypic	Inflammation	CDSN:Q15517:OID20667:v1	0.230602
KIR3DL2	KIR2DS4	cis-position, trans-gene	19-54852249-G-A	missense_variant	43604	16366	27238	1.42571e-307	-0.301648	-0.317292	-0.286004	0.00798162	genotypic	OncologyII	KIR2DS4:P43632:OID31432:v1	0.2143
HLA-A	HLA-E	cis-position, trans-gene	6-29943445-C-T	missense_variant	43195	13413	29782	2.27961e-307	0.308893	0.292869	0.324917	0.00817548	genotypic	Inflammation	HLA-E:P13747:OID20532:v1	0.175495
LGALS8	LGALS8	cis-position, cis-gene	1-236548023-T-C	synonymous_variant	44465	40343	4122	2.4983e-307	0.266876	0.253027	0.280724	0.00706552	genotypic	Neurology	LGALS8:O00214:OID21041:v1	0.294032
TNFSF14	TNFSF14	cis-position, cis-gene	19-6665009-T-C	missense_variant	44908	40092	4816	3.19154e-307	0.563845	0.534579	0.593111	0.0149316	recessive	Neurology	TNFSF14:O43557:OID20953:v1	0.0549859
FUT2	KLK15	trans-position, trans-gene	19-48703417-G-A	stop_gained	45233	34271	10962	1.09469e-306	0.24664	0.233826	0.259454	0.00653765	genotypic	OncologyII	KLK15:Q9H2R5:OID31427:v1	0.491299
HLA-H	MICB_MICA	trans-position, trans-gene	6-29888168-A-G	non_coding_transcript_exon_variant	42138	23208	18930	2.13818e-306	0.244678	0.231967	0.257388	0.00648506	genotypic	Inflammation	MICB_MICA:Q29980_Q29983:OID20593:v1	0.35764
FUT2	KLK15	trans-position, trans-gene	19-48703160-A-G	synonymous_variant	45264	34300	10964	2.66934e-306	0.246494	0.233679	0.259308	0.00653802	genotypic	OncologyII	KLK15:Q9H2R5:OID31427:v1	0.491294
BTN3A2	MICB_MICA	trans-position, trans-gene	6-26372922-C-T	synonymous_variant	44699	10615	34084	3.46356e-306	0.362937	0.344067	0.381807	0.00962744	genotypic	Inflammation	MICB_MICA:Q29980_Q29983:OID20593:v1	0.128129
FUT2	KLK15	trans-position, trans-gene	19-48703205-C-T	synonymous_variant	45246	34279	10967	4.77249e-306	0.246353	0.233541	0.259166	0.00653704	genotypic	OncologyII	KLK15:Q9H2R5:OID31427:v1	0.491312
PSORS1C1	HLA-A	trans-position, trans-gene	6-31138632-A-G	non_coding_transcript_exon_variant	45085	31122	13963	5.10891e-306	0.246556	0.233733	0.25938	0.00654256	genotypic	NeurologyII	HLA-A:P04439:OID31048:v1	0.445667
CPVL	CPVL	cis-position, cis-gene	7-29112800-G-A	synonymous_variant	44454	598	43856	2.32155e-304	-1.52225	-1.60163	-1.44286	0.0405019	recessive	Oncology	CPVL:Q9H3G5:OID21435:v1	0.102432
HLA-DQB1	MICB_MICA	trans-position, trans-gene	6-32662159-C-T	missense_variant	44106	11669	32437	4.16142e-304	-0.340397	-0.358155	-0.322639	0.00906012	genotypic	Inflammation	MICB_MICA:Q29980_Q29983:OID20593:v1	0.145231
HLA-DQB1	MICB_MICA	trans-position, trans-gene	6-32665006-A-C	synonymous_variant	43090	12416	30674	4.98007e-304	-0.327902	-0.345008	-0.310797	0.00872707	genotypic	Inflammation	MICB_MICA:Q29980_Q29983:OID20593:v1	0.160882
TARM1	VSTM1	cis-position, trans-gene	19-54074853-T-C	missense_variant	44214	44032	182	6.54882e-304	0.506429	0.480001	0.532858	0.013484	genotypic	Neurology	VSTM1:Q6UX27:OID20851:v1	0.0642445
HLA-DQA1	MICB_MICA	trans-position, trans-gene	6-32642668-G-A	synonymous_variant	43712	12614	31098	8.27135e-304	0.386582	0.366406	0.406758	0.0102938	dominant	Inflammation	MICB_MICA:Q29980_Q29983:OID20593:v1	0.159306
BTN3A2	BTN2A1	cis-position, trans-gene	6-26372893-G-A	splice_region_variant	43670	9278	34392	1.75476e-303	0.416846	0.395079	0.438613	0.0111057	dominant	Inflammation	BTN2A1:Q7KYR7:OID20713:v1	0.116084
MUC22	HLA-A	trans-position, trans-gene	6-31026476-G-A	missense_variant	44760	10108	34652	2.26959e-303	-0.328003	-0.345138	-0.310868	0.00874209	genotypic	NeurologyII	HLA-A:P04439:OID31048:v1	0.134043
LILRB1	LILRA2	cis-position, trans-gene	19-54636848-C-A	synonymous_variant	45106	4153	40953	2.33392e-303	-0.572843	-0.602771	-0.542916	0.0152689	dominant	Neurology	LILRA2:Q8N149:OID21152:v1	0.0473901
MCCD1	CDSN	cis-position, trans-gene	6-31529148-G-A	missense_variant	45346	29494	15852	2.46812e-303	0.357835	0.339139	0.376532	0.00953874	recessive	Inflammation	CDSN:Q15517:OID20667:v1	0.194628
MAMSTR	CGREF1	trans-position, trans-gene	19-48714854-G-T	synonymous_variant	44804	13606	31198	4.37299e-303	-0.373552	-0.393075	-0.354028	0.00996094	recessive	Cardiometabolic	CGREF1:Q99674:OID20152:v1	0.451373
TRIM4	PILRB	cis-position, trans-gene	7-99903288-A-G	synonymous_variant	43768	35835	7933	5.0073e-303	-0.448866	-0.472324	-0.425409	0.0119682	dominant	Cardiometabolic	PILRB:Q9UKJ0:OID20197:v1	0.415132
RABGAP1L	TNN	cis-position, trans-gene	1-174976034-CTGTATGACTGTGA-C	non_coding_transcript_exon_variant	42655	17396	25259	1.1443e-302	-0.296494	-0.311995	-0.280993	0.00790865	genotypic	CardiometabolicII	TNN:Q9UQP3:OID30412:v1	0.230698
PSCA	SLURP1	cis-position, trans-gene	8-142682200-C-G	3_prime_UTR_variant	42934	8240	34694	1.48962e-302	0.44096	0.4179	0.46402	0.011765	recessive	CardiometabolicII	SLURP1:P55000:OID30404:v1	0.434555
FUT2	SLC51B	trans-position, trans-gene	19-48703998-A-G	3_prime_UTR_variant	42329	12616	29713	1.67172e-302	-0.388276	-0.40858	-0.367973	0.0103591	recessive	CardiometabolicII	SLC51B:Q86UW2:OID30107:v1	0.4628
HCG4	BTN3A2	trans-position, trans-gene	6-29792034-C-G	non_coding_transcript_exon_variant	43804	24865	18939	1.34304e-301	-0.252647	-0.265883	-0.239412	0.00675273	genotypic	Inflammation	BTN3A2:P78410:OID20540:v1	0.349717
HLA-H	HLA-E	cis-position, trans-gene	6-29888526-C-T	non_coding_transcript_exon_variant	41701	14651	27050	1.73969e-301	0.278765	0.264165	0.293366	0.00744927	genotypic	Inflammation	HLA-E:P13747:OID20532:v1	0.210974
BTN3A2	MICB_MICA	trans-position, trans-gene	6-26370344-C-T	synonymous_variant	44962	10956	34006	2.82733e-301	0.356689	0.337989	0.375389	0.00954073	genotypic	Inflammation	MICB_MICA:Q29980_Q29983:OID20593:v1	0.131192
HCG4	BTN3A2	trans-position, trans-gene	6-29792046-T-C	non_coding_transcript_exon_variant	43835	24953	18882	2.97704e-301	-0.25271	-0.265957	-0.239464	0.00675843	genotypic	Inflammation	BTN3A2:P78410:OID20540:v1	0.350456
HLA-C	MICB_MICA	cis-position, trans-gene	6-31271324-G-A	missense_variant	41966	6759	35207	5.5296e-301	-0.481398	-0.506635	-0.456162	0.0128758	dominant	Inflammation	MICB_MICA:Q29980_Q29983:OID20593:v1	0.0915588
MCCD1	CDSN	cis-position, trans-gene	6-31528999-T-G	5_prime_UTR_variant	45116	29489	15627	5.73243e-301	0.358139	0.339353	0.376925	0.00958477	recessive	Inflammation	CDSN:Q15517:OID20667:v1	0.193114
FOLR3	KLK11	trans-position, trans-gene	11-72139110-CTA-C	frameshift_variant	44927	38677	6250	8.79556e-301	0.491359	0.465577	0.51714	0.0131538	recessive	Oncology	KLK11:Q9UBX7:OID21518:v1	0.0726137
FUT2	BPIFA2	trans-position, trans-gene	19-48703998-A-G	3_prime_UTR_variant	41373	32130	9243	9.57596e-301	0.419797	0.397783	0.441811	0.0112314	dominant	CardiometabolicII	BPIFA2:Q96DR5:OID30279:v1	0.4628
HLA-DQB1	MICB_MICA	trans-position, trans-gene	6-32665004-A-C	missense_variant	43003	12373	30630	1.3341e-300	-0.326129	-0.34324	-0.309017	0.00873024	genotypic	Inflammation	MICB_MICA:Q29980_Q29983:OID20593:v1	0.160875
HLA-DQB1	MICB_MICA	trans-position, trans-gene	6-32665005-G-C	missense_variant	43011	12419	30592	3.16846e-300	-0.325837	-0.342944	-0.30873	0.00872803	genotypic	Inflammation	MICB_MICA:Q29980_Q29983:OID20593:v1	0.161261
HLA-C	LRP1	trans-position, trans-gene	6-31271989-C-T	non_coding_transcript_exon_variant	42908	10414	32494	6.59979e-300	0.394932	0.374187	0.415678	0.0105844	dominant	Oncology	LRP1:Q07954:OID21293:v1	0.132744
FOLR3	KLK11	trans-position, trans-gene	11-72139110-CTA-C	frameshift_variant	44927	44672	255	7.26925e-300	0.461792	0.437524	0.48606	0.0123816	genotypic	Oncology	KLK11:Q9UBX7:OID21518:v1	0.0726137
LILRB1	LILRA2	cis-position, trans-gene	19-54636725-G-A	splice_region_variant	44814	3925	40889	1.31137e-299	-0.562554	-0.59213	-0.532978	0.0150896	genotypic	Neurology	LILRA2:Q8N149:OID21152:v1	0.0450968
CPVL	CPVL	cis-position, cis-gene	7-29112755-G-A	synonymous_variant	44919	608	44311	2.21541e-299	-1.49863	-1.57745	-1.41981	0.0402147	recessive	Oncology	CPVL:Q9H3G5:OID21435:v1	0.107156
LILRB3	LILRB5	cis-position, trans-gene	19-54219160-G-T	synonymous_variant	45777	38377	7400	8.44427e-299	-0.463787	-0.488208	-0.439366	0.0124595	recessive	Cardiometabolic	LILRB5:O75023:OID20324:v1	0.0846978
HLA-DQB1	HLA-DRA	cis-position, trans-gene	6-32662128-T-C	missense_variant	44272	8287	35985	1.40021e-298	-0.405121	-0.426455	-0.383786	0.0108848	genotypic	Inflammation	HLA-DRA:P01903:OID20520:v1	0.0994398
MRPL9	TDRKH	cis-position, trans-gene	1-151760859-T-G	missense_variant	43050	30971	12079	1.77227e-298	0.386885	0.366512	0.407258	0.0103944	dominant	Neurology	TDRKH:Q9Y2W6:OID20875:v1	0.476834
LILRB3	LILRB5	cis-position, trans-gene	19-54219161-A-C	missense_variant	45766	38373	7393	8.37718e-298	-0.463228	-0.487661	-0.438795	0.0124658	recessive	Cardiometabolic	LILRB5:O75023:OID20324:v1	0.0846531
PRRC2A	HLA-A	trans-position, trans-gene	6-31635993-A-G	synonymous_variant	45289	16053	29236	8.54448e-298	0.358902	0.339973	0.377832	0.00965768	dominant	NeurologyII	HLA-A:P04439:OID31048:v1	0.196744
CTSH	CTSH	cis-position, cis-gene	15-78939176-A-G	splice_region_variant	42818	38340	4478	2.49479e-296	-0.55637	-0.585775	-0.526965	0.0150026	dominant	Cardiometabolic	CTSH:P09668:OID20113:v1	0.311458
TPSAB1	TPSD1	cis-position, trans-gene	16-1242256-G-T	3_prime_UTR_variant	44256	3973	40283	2.63365e-296	0.604955	0.572972	0.636938	0.0163176	dominant	NeurologyII	TPSD1:Q9BZJ3:OID30982:v1	0.0461812
HLA-DQB1	LILRB4	trans-position, trans-gene	6-32661470-A-AC	non_coding_transcript_exon_variant	40710	12234	28476	3.58429e-296	-0.329081	-0.346471	-0.31169	0.00887247	genotypic	Inflammation	LILRB4:Q8NHJ6:OID20429:v1	0.164184
NCR1	FCAR	cis-position, trans-gene	19-54906696-C-A	missense_variant	45186	44917	269	3.89244e-296	0.455776	0.431669	0.479883	0.0122993	genotypic	Inflammation	FCAR:P24071:OID20564:v1	0.0747037
BTN3A2	MICB_MICA	trans-position, trans-gene	6-26372858-C-T	non_coding_transcript_exon_variant	44227	10125	34102	7.37007e-296	0.362374	0.343201	0.381547	0.0097819	genotypic	Inflammation	MICB_MICA:Q29980_Q29983:OID20593:v1	0.123732
HLA-C	PLA2G10	trans-position, trans-gene	6-31269480-C-T	non_coding_transcript_exon_variant	44484	3632	40852	8.99668e-296	0.611786	0.579411	0.644161	0.0165177	dominant	Neurology	PLA2G10:O15496:OID21002:v1	0.0416748
HLA-DQA1	HLA-A	trans-position, trans-gene	6-32642192-T-G	missense_variant	44331	18046	26285	9.88601e-296	0.351244	0.332656	0.369832	0.00948372	dominant	NeurologyII	HLA-A:P04439:OID31048:v1	0.2331
OR11L1	DYNLT1	trans-position, trans-gene	1-247841473-C-T	missense_variant	44364	43708	656	1.88696e-295	-0.374932	-0.394784	-0.35508	0.0101283	genotypic	NeurologyII	DYNLT1:P63172:OID30925:v1	0.11943
OR11L1	DYNLT1	trans-position, trans-gene	1-247841385-C-G	missense_variant	44316	43659	657	7.30663e-295	-0.374959	-0.394832	-0.355086	0.0101392	genotypic	NeurologyII	DYNLT1:P63172:OID30925:v1	0.119091
TPSAB1	TPSD1	cis-position, trans-gene	16-1242256-G-T	3_prime_UTR_variant	44256	3973	40283	1.09477e-294	0.57694	0.546353	0.607528	0.0156056	genotypic	NeurologyII	TPSD1:Q9BZJ3:OID30982:v1	0.0461812
OR11L1	DYNLT1	trans-position, trans-gene	1-247841575-C-T	missense_variant	44093	43437	656	1.25539e-294	-0.377242	-0.397243	-0.35724	0.0102047	genotypic	NeurologyII	DYNLT1:P63172:OID30925:v1	0.117203
OR11L1	DYNLT1	trans-position, trans-gene	1-247841312-G-A	synonymous_variant	44325	43665	660	1.41162e-294	-0.374379	-0.394232	-0.354527	0.0101286	genotypic	NeurologyII	DYNLT1:P63172:OID30925:v1	0.119415
BNIPL	CTSS	cis-position, trans-gene	1-151043392-G-A	missense_variant	35410	5399	30011	2.21593e-294	-0.529522	-0.557557	-0.501487	0.0143033	dominant	Neurology	CTSS:P25774:OID21056:v1	0.079909
NCR1	NCR1	cis-position, cis-gene	19-54906696-C-A	missense_variant	45117	44848	269	6.41125e-294	0.445598	0.421939	0.469256	0.0120708	genotypic	Inflammation	NCR1:O76036:OID20566:v1	0.0747037
HSPA1A	LILRB4	trans-position, trans-gene	6-31817451-G-C	synonymous_variant	43084	26147	16937	7.91887e-294	-0.343466	-0.361699	-0.325234	0.00930235	recessive	Inflammation	LILRB4:Q8NHJ6:OID20429:v1	0.22724
TEX12	IL18	cis-position, trans-gene	11-112170405-TTTTGTCCTG-T	splice_region_variant	43261	25106	18155	1.32573e-293	0.339687	0.321648	0.357727	0.00920388	dominant	Inflammation	IL18:Q14116:OID20694:v1	0.348907
HLA-H	BTN3A2	trans-position, trans-gene	6-29888168-A-G	non_coding_transcript_exon_variant	42138	23208	18930	3.3509e-293	-0.239651	-0.252385	-0.226918	0.0064966	genotypic	Inflammation	BTN3A2:P78410:OID20540:v1	0.35764
OR1C1	DYNLT1	trans-position, trans-gene	1-247758050-C-T	synonymous_variant	44392	44227	165	4.90173e-293	-0.509259	-0.536337	-0.482182	0.0138149	genotypic	NeurologyII	DYNLT1:P63172:OID30925:v1	0.0603459
MCCD1	MICB_MICA	cis-position, trans-gene	6-31529172-C-T	missense_variant	44936	1773	43163	1.07653e-292	-0.849621	-0.894826	-0.804415	0.0230638	genotypic	Inflammation	MICB_MICA:Q29980_Q29983:OID20593:v1	0.0200148
OR11L1	DYNLT1	trans-position, trans-gene	1-247841546-G-C	missense_variant	44024	43371	653	1.29467e-292	-0.377001	-0.39706	-0.356942	0.0102339	genotypic	NeurologyII	DYNLT1:P63172:OID30925:v1	0.116477
RBM5	MST1	cis-position, trans-gene	3-50107518-T-C	synonymous_variant	44630	14159	30471	1.88801e-292	-0.369532	-0.389201	-0.349863	0.0100351	recessive	InflammationII	MST1:P26927:OID30713:v1	0.438233
HLA-H	MICB_MICA	trans-position, trans-gene	6-29888163-G-A	non_coding_transcript_exon_variant	42391	23334	19057	2.26974e-292	0.349742	0.331131	0.368353	0.00949523	dominant	Inflammation	MICB_MICA:Q29980_Q29983:OID20593:v1	0.357884
SFTPA2	SFTPA2	cis-position, cis-gene	10-79558907-C-G	missense_variant	43824	751	43073	2.5483e-292	1.31057	1.2408	1.38033	0.0355933	recessive	Oncology	SFTPA2:Q8IWL1:OID21218:v1	0.129433
HLA-C	MICB_MICA	cis-position, trans-gene	6-31271324-G-A	missense_variant	41966	6759	35207	4.26502e-292	-0.395718	-0.416784	-0.374653	0.0107477	genotypic	Inflammation	MICB_MICA:Q29980_Q29983:OID20593:v1	0.0915588
HLA-DQA1	HLA-A	trans-position, trans-gene	6-32642197-T-G	missense_variant	43701	17376	26325	2.72359e-291	0.352271	0.333486	0.371057	0.00958428	dominant	NeurologyII	HLA-A:P04439:OID31048:v1	0.228703
HLA-DQB1	LILRB4	trans-position, trans-gene	6-32664934-C-T	synonymous_variant	42111	8437	33674	3.34875e-291	-0.335875	-0.353783	-0.317966	0.00913697	genotypic	Inflammation	LILRB4:Q8NHJ6:OID20429:v1	0.118113
TARM1	VSTM1	cis-position, trans-gene	19-54074853-T-C	missense_variant	44214	38697	5517	5.42348e-291	0.520656	0.492874	0.548438	0.0141742	recessive	Neurology	VSTM1:Q6UX27:OID20851:v1	0.0642445
SLC44A4	KIR2DL3	trans-position, trans-gene	6-31871554-C-T	synonymous_variant	42841	32936	9905	6.67012e-291	-0.238046	-0.250747	-0.225346	0.00647999	genotypic	Oncology	KIR2DL3:P43628:OID21196:v1	0.471376
HLA-H	MICB_MICA	trans-position, trans-gene	6-29888168-A-G	non_coding_transcript_exon_variant	42138	23208	18930	2.13106e-290	0.349781	0.331104	0.368458	0.00952879	dominant	Inflammation	MICB_MICA:Q29980_Q29983:OID20593:v1	0.35764
SLC22A20P	SNX15	cis-position, trans-gene	11-65225724-C-CAGTA	non_coding_transcript_exon_variant	44270	43911	359	2.61111e-290	0.423842	0.401198	0.446485	0.0115526	genotypic	InflammationII	SNX15:Q9NRS6:OID30644:v1	0.0832462
HLA-H	BTN3A2	trans-position, trans-gene	6-29888163-G-A	non_coding_transcript_exon_variant	42391	23334	19057	4.69018e-290	-0.237281	-0.249959	-0.224603	0.00646825	genotypic	Inflammation	BTN3A2:P78410:OID20540:v1	0.357884
HLA-DQB1	MICB_MICA	trans-position, trans-gene	6-32662091-A-G	synonymous_variant	44592	12190	32402	5.89568e-290	-0.378339	-0.398565	-0.358113	0.0103193	dominant	Inflammation	MICB_MICA:Q29980_Q29983:OID20593:v1	0.149324
BTN3A2	MICB_MICA	trans-position, trans-gene	6-26370429-A-G	missense_variant	44403	10389	34014	6.03295e-290	0.355273	0.33628	0.374265	0.00969002	genotypic	Inflammation	MICB_MICA:Q29980_Q29983:OID20593:v1	0.126502
HLA-C	PLA2G10	trans-position, trans-gene	6-31269480-C-T	non_coding_transcript_exon_variant	44484	3632	40852	6.56429e-290	0.58612	0.554784	0.617456	0.0159876	genotypic	Neurology	PLA2G10:O15496:OID21002:v1	0.0416748
HCG4	HLA-A	cis-position, trans-gene	6-29791993-C-G	non_coding_transcript_exon_variant	45007	1184	43823	7.5461e-290	1.05914	1.0025	1.11578	0.0288958	dominant	NeurologyII	HLA-A:P04439:OID31048:v1	0.0132949
SLC44A4	KIR2DL3	trans-position, trans-gene	6-31871532-C-T	missense_variant	43500	33618	9882	1.54162e-289	-0.237695	-0.250409	-0.224981	0.00648676	genotypic	Oncology	KIR2DL3:P43628:OID21196:v1	0.471511
PZP	PZP	cis-position, cis-gene	12-9162613-A-G	synonymous_variant	44401	29653	14748	4.59784e-289	0.17862	0.169056	0.188184	0.00487943	genotypic	InflammationII	PZP:P20742:OID30730:v1	0.42527
HCG4	HLA-A	cis-position, trans-gene	6-29791993-C-G	non_coding_transcript_exon_variant	45007	1184	43823	5.01628e-289	1.03924	0.983587	1.09489	0.0283941	genotypic	NeurologyII	HLA-A:P04439:OID31048:v1	0.0132949
OR1C1	DYNLT1	trans-position, trans-gene	1-247758050-C-T	synonymous_variant	44392	39189	5203	1.31413e-288	-0.529904	-0.558299	-0.501508	0.0144873	recessive	NeurologyII	DYNLT1:P63172:OID30925:v1	0.0603459
BCO2	IL18	cis-position, trans-gene	11-112194760-A-C	splice_region_variant	42520	23298	19222	1.50538e-288	0.336965	0.318913	0.355018	0.00921037	dominant	Inflammation	IL18:Q14116:OID20694:v1	0.326922
CHTF18	MSLN	cis-position, trans-gene	16-790014-A-C	missense_variant	44518	13274	31244	1.61131e-288	0.312371	0.29563	0.329113	0.00854157	genotypic	Oncology	MSLN:Q13421:OID21380:v1	0.163537
LILRB1	LILRA2	cis-position, trans-gene	19-54636725-G-A	splice_region_variant	44814	3925	40889	2.20263e-288	-0.572499	-0.603192	-0.541807	0.0156591	dominant	Neurology	LILRA2:Q8N149:OID21152:v1	0.0450968
NID2	NID2	cis-position, cis-gene	14-52029689-C-T	synonymous_variant&splice_region_variant	45044	44772	272	3.39625e-288	0.456086	0.431626	0.480547	0.0124796	genotypic	Neurology	NID2:Q14112:OID21085:v1	0.0733792
PZP	PZP	cis-position, cis-gene	12-9192677-A-G	synonymous_variant	45626	45312	314	4.13251e-288	0.319516	0.302376	0.336656	0.00874485	genotypic	InflammationII	PZP:P20742:OID30730:v1	0.0812262
MCCD1	MICB_MICA	cis-position, trans-gene	6-31529172-C-T	missense_variant	44936	1773	43163	6.99841e-288	-0.861221	-0.907434	-0.815008	0.0235778	dominant	Inflammation	MICB_MICA:Q29980_Q29983:OID20593:v1	0.0200148
HLA-A	CDSN	trans-position, trans-gene	6-29943445-C-T	missense_variant	43598	13534	30064	1.23833e-287	0.304627	0.288278	0.320977	0.00834162	genotypic	Inflammation	CDSN:Q15517:OID20667:v1	0.175495
LILRB2	LILRB5	cis-position, trans-gene	19-54278553-C-T	missense_variant	44513	15475	29038	1.41679e-287	0.356774	0.337621	0.375928	0.00977209	recessive	Cardiometabolic	LILRB5:O75023:OID20324:v1	0.416728
FUT2	LEG1	trans-position, trans-gene	19-48703417-G-A	stop_gained	43174	32695	10479	2.01598e-287	0.239503	0.226645	0.252362	0.0065603	genotypic	InflammationII	LEG1:Q6P5S2:OID30608:v1	0.491299
FCRL1	FCRL3	cis-position, trans-gene	1-157798210-G-C	synonymous_variant	44130	2731	41399	3.43243e-287	0.707257	0.669264	0.745249	0.0193838	recessive	Inflammation	FCRL3:Q96P31:OID20443:v1	0.246224
FUT2	LEG1	trans-position, trans-gene	19-48703205-C-T	synonymous_variant	43187	32705	10482	6.81743e-287	0.239298	0.226439	0.252158	0.00656089	genotypic	InflammationII	LEG1:Q6P5S2:OID30608:v1	0.491312
FUT2	LEG1	trans-position, trans-gene	19-48703160-A-G	synonymous_variant	43208	32728	10480	7.75882e-287	0.239213	0.226356	0.252069	0.00655921	genotypic	InflammationII	LEG1:Q6P5S2:OID30608:v1	0.491294
SLC44A4	KIR2DL2	trans-position, trans-gene	6-31871554-C-T	synonymous_variant	44054	33862	10192	2.09002e-286	-0.232939	-0.245469	-0.220408	0.00639303	genotypic	OncologyII	KIR2DL2:P43627:OID31431:v1	0.471376
CCHCR1	HLA-E	cis-position, trans-gene	6-31145306-G-A	splice_region_variant	44008	23608	20400	2.40216e-286	0.245208	0.232016	0.2584	0.00673044	genotypic	Inflammation	HLA-E:P13747:OID20532:v1	0.323549
NCR1	NCR1	cis-position, cis-gene	19-54906696-C-A	missense_variant	45117	38638	6479	4.4969e-286	0.467605	0.442432	0.492778	0.0128434	recessive	Inflammation	NCR1:O76036:OID20566:v1	0.0747037
SLC44A4	KIR2DL2	trans-position, trans-gene	6-31871532-C-T	missense_variant	44728	34559	10169	4.5445e-286	-0.232837	-0.245371	-0.220303	0.0063948	genotypic	OncologyII	KIR2DL2:P43627:OID31431:v1	0.471511
HLA-DQB1	LILRB4	trans-position, trans-gene	6-32664911-T-A	missense_variant	40597	11108	29489	1.47651e-285	-0.38154	-0.402082	-0.360997	0.0104807	dominant	Inflammation	LILRB4:Q8NHJ6:OID20429:v1	0.171508
BTN3A2	MICB_MICA	trans-position, trans-gene	6-26370431-C-T	synonymous_variant	44283	10331	33952	1.65282e-285	0.352873	0.333859	0.371886	0.00970057	genotypic	Inflammation	MICB_MICA:Q29980_Q29983:OID20593:v1	0.126247
LILRB3	LILRA3	cis-position, trans-gene	19-54219161-A-C	missense_variant	45563	45216	347	3.93311e-285	-0.419945	-0.442593	-0.397298	0.0115546	genotypic	CardiometabolicII	LILRA3:Q8N6C8:OID30376:v1	0.0846531
HLA-A	BTN3A2	trans-position, trans-gene	6-29943451-A-C	missense_variant	43274	17564	25710	5.8444e-285	-0.345283	-0.363902	-0.326663	0.00949961	dominant	Inflammation	BTN3A2:P78410:OID20540:v1	0.237877
BTNL2	LILRB4	trans-position, trans-gene	6-32394862-G-A	synonymous_variant	44170	11975	32195	1.025e-284	-0.323186	-0.340624	-0.305748	0.00889694	genotypic	Inflammation	LILRB4:Q8NHJ6:OID20429:v1	0.146938
LILRB3	LILRA3	cis-position, trans-gene	19-54219160-G-T	synonymous_variant	45573	45227	346	1.79808e-284	-0.419424	-0.44207	-0.396778	0.011554	genotypic	CardiometabolicII	LILRA3:Q8N6C8:OID30376:v1	0.0846978
PXDNL	PXDNL	cis-position, cis-gene	8-51453657-G-A	synonymous_variant	45066	10290	34776	2.80529e-284	-0.36039	-0.379854	-0.340926	0.00993038	genotypic	OncologyII	PXDNL:A1KZ92:OID31405:v1	0.12154
OR11L1	DYNLT1	trans-position, trans-gene	1-247841575-C-T	missense_variant	44093	34396	9697	3.74207e-284	-0.409384	-0.431496	-0.387273	0.0112811	recessive	NeurologyII	DYNLT1:P63172:OID30925:v1	0.117203
OR11L1	DYNLT1	trans-position, trans-gene	1-247841473-C-T	missense_variant	44364	34408	9956	4.16426e-284	-0.405408	-0.427307	-0.383508	0.011173	recessive	NeurologyII	DYNLT1:P63172:OID30925:v1	0.11943
HLA-DQB1	MICB_MICA	trans-position, trans-gene	6-32661470-A-AC	non_coding_transcript_exon_variant	41381	12469	28912	5.55907e-284	-0.330842	-0.348707	-0.312976	0.00911518	genotypic	Inflammation	MICB_MICA:Q29980_Q29983:OID20593:v1	0.164184
OR11L1	DYNLT1	trans-position, trans-gene	1-247841385-C-G	missense_variant	44316	34401	9915	6.13951e-284	-0.405908	-0.42784	-0.383975	0.0111901	recessive	NeurologyII	DYNLT1:P63172:OID30925:v1	0.119091
MCCD1	LTA	cis-position, trans-gene	6-31529014-C-G	5_prime_UTR_variant	44851	816	44035	1.18348e-283	-1.23416	-1.30089	-1.16744	0.0340439	recessive	Inflammation	LTA:P01374:OID20586:v1	0.131774
LILRB3	LILRA6	cis-position, trans-gene	19-54219160-G-T	synonymous_variant	45583	45236	347	1.35123e-283	0.416632	0.394101	0.439163	0.0114952	genotypic	CardiometabolicII	LILRA6:Q6PI73:OID30346:v1	0.0846978
HCG4	BTN3A2	trans-position, trans-gene	6-29792047-T-C	non_coding_transcript_exon_variant	43847	25351	18496	1.45401e-283	-0.244234	-0.257439	-0.231029	0.00673706	genotypic	Inflammation	BTN3A2:P78410:OID20540:v1	0.357286
OR11L1	DYNLT1	trans-position, trans-gene	1-247841312-G-A	synonymous_variant	44325	34383	9942	3.64544e-283	-0.405003	-0.426918	-0.383089	0.0111807	recessive	NeurologyII	DYNLT1:P63172:OID30925:v1	0.119415
CHP1	TYRO3	cis-position, trans-gene	15-41264197-G-A	3_prime_UTR_variant	44914	8972	35942	3.84464e-283	-0.385104	-0.405944	-0.364263	0.0106329	genotypic	Cardiometabolic	TYRO3:Q06418:OID20161:v1	0.105819
LILRB3	LILRA6	cis-position, trans-gene	19-54219161-A-C	missense_variant	45573	45225	348	5.17819e-283	0.416267	0.393733	0.438802	0.0114972	genotypic	CardiometabolicII	LILRA6:Q6PI73:OID30346:v1	0.0846531
HLA-DQB1	LILRB4	trans-position, trans-gene	6-32664934-C-T	synonymous_variant	42111	8437	33674	6.74629e-283	-0.415327	-0.437803	-0.392852	0.0114669	dominant	Inflammation	LILRB4:Q8NHJ6:OID20429:v1	0.118113
FCRL3	FCRL1	cis-position, trans-gene	1-157698637-G-A	splice_region_variant	44779	16680	28099	7.40802e-283	0.286127	0.270636	0.301619	0.00790397	genotypic	Cardiometabolic	FCRL1:Q96LA6:OID20172:v1	0.208632
BTN3A2	MICB_MICA	trans-position, trans-gene	6-26372922-C-T	synonymous_variant	44699	10615	34084	4.2985e-282	0.391542	0.370314	0.412771	0.0108308	dominant	Inflammation	MICB_MICA:Q29980_Q29983:OID20593:v1	0.128129
NCR1	FCAR	cis-position, trans-gene	19-54906696-C-A	missense_variant	45186	38700	6486	2.0572e-281	0.472604	0.446947	0.498261	0.0130902	recessive	Inflammation	FCAR:P24071:OID20564:v1	0.0747037
OR11L1	DYNLT1	trans-position, trans-gene	1-247841546-G-C	missense_variant	44024	34403	9621	3.33788e-281	-0.408489	-0.43067	-0.386308	0.0113166	recessive	NeurologyII	DYNLT1:P63172:OID30925:v1	0.116477
BTN3A2	MICB_MICA	trans-position, trans-gene	6-26372893-G-A	splice_region_variant	43420	9243	34177	3.87936e-281	0.362495	0.342811	0.382179	0.0100425	genotypic	Inflammation	MICB_MICA:Q29980_Q29983:OID20593:v1	0.116084
MCCD1	LTA	cis-position, trans-gene	6-31529138-G-A	missense_variant	44868	1129	43739	5.28964e-281	-1.05053	-1.1076	-0.99346	0.029118	recessive	Inflammation	LTA:P01374:OID20586:v1	0.15584
FUT2	EPCAM	trans-position, trans-gene	19-48703417-G-A	stop_gained	45102	34189	10913	1.67472e-280	-0.233343	-0.246032	-0.220654	0.00647378	genotypic	Inflammation	EPCAM:P16422:OID20743:v1	0.491299
HLA-DQB1	LILRB4	trans-position, trans-gene	6-32661470-A-AC	non_coding_transcript_exon_variant	40710	12234	28476	2.52864e-280	-0.366845	-0.386785	-0.346906	0.0101731	dominant	Inflammation	LILRB4:Q8NHJ6:OID20429:v1	0.164184
FUT2	FGF19	trans-position, trans-gene	19-48703160-A-G	synonymous_variant	45358	34392	10966	2.53678e-280	-0.233604	-0.246312	-0.220896	0.00648342	genotypic	Inflammation	FGF19:O95750:OID20715:v1	0.491294
MAMSTR	F3	trans-position, trans-gene	19-48714854-G-T	synonymous_variant	44870	35596	9274	2.68346e-280	-0.219569	-0.231513	-0.207625	0.0060937	genotypic	Oncology	F3:P13726:OID21440:v1	0.451373
LILRA1	LILRA2	cis-position, trans-gene	19-54595400-T-C	missense_variant&splice_region_variant	43588	279	43309	3.61655e-280	-2.0281	-2.13842	-1.91777	0.0562871	recessive	Neurology	LILRA2:Q8N149:OID21152:v1	0.0748437
FUT2	EPCAM	trans-position, trans-gene	19-48703205-C-T	synonymous_variant	45112	34194	10918	8.46682e-280	-0.232966	-0.245651	-0.220282	0.00647165	genotypic	Inflammation	EPCAM:P16422:OID20743:v1	0.491312
BTNL2	LILRB4	trans-position, trans-gene	6-32394925-T-C	synonymous_variant	43661	11460	32201	8.49774e-280	-0.324061	-0.341702	-0.306421	0.0090001	genotypic	Inflammation	LILRB4:Q8NHJ6:OID20429:v1	0.142714
FUT2	FGF19	trans-position, trans-gene	19-48703417-G-A	stop_gained	45330	34366	10964	2.80158e-279	-0.23323	-0.245941	-0.220518	0.00648535	genotypic	Inflammation	FGF19:O95750:OID20715:v1	0.491299
FUT2	EPCAM	trans-position, trans-gene	19-48703160-A-G	synonymous_variant	45131	34216	10915	2.94215e-279	-0.232779	-0.245466	-0.220092	0.00647286	genotypic	Inflammation	EPCAM:P16422:OID20743:v1	0.491294
FUT2	FGF19	trans-position, trans-gene	19-48703205-C-T	synonymous_variant	45339	34370	10969	6.41881e-279	-0.233009	-0.245717	-0.220302	0.0064835	genotypic	Inflammation	FGF19:O95750:OID20715:v1	0.491312
HLA-C	LTA	cis-position, trans-gene	6-31271965-G-C	non_coding_transcript_exon_variant	43768	6140	37628	1.87122e-278	-0.438316	-0.462235	-0.414397	0.0122035	genotypic	Inflammation	LTA:P01374:OID20586:v1	0.0740122
LGALS8	LGALS8	cis-position, cis-gene	1-236538910-A-G	missense_variant	45031	24657	20374	1.8737e-278	0.332158	0.314028	0.350287	0.00924975	recessive	Neurology	LGALS8:O00214:OID21041:v1	0.262935
FOLR3	ITGB5	trans-position, trans-gene	11-72139110-CTA-C	frameshift_variant	45347	39035	6312	1.90022e-278	0.464659	0.439296	0.490023	0.0129404	recessive	Oncology	ITGB5:P18084:OID21522:v1	0.0726137
PIGN	TNFRSF11A	cis-position, trans-gene	18-62114567-A-G	synonymous_variant	43320	2703	40617	2.15976e-278	-0.681598	-0.718795	-0.644402	0.0189776	recessive	Inflammation	TNFRSF11A:Q9Y6Q6:OID20646:v1	0.24401
KIR3DL2	KIR2DS4	cis-position, trans-gene	19-54852249-G-A	missense_variant	43604	16366	27238	6.25027e-278	-0.351321	-0.370511	-0.332131	0.00979054	dominant	OncologyII	KIR2DS4:P43632:OID31432:v1	0.2143
BTNL2	LILRB4	trans-position, trans-gene	6-32394926-G-T	missense_variant	43662	11460	32202	8.79093e-278	-0.322924	-0.340567	-0.30528	0.00900172	genotypic	Inflammation	LILRB4:Q8NHJ6:OID20429:v1	0.142735
KIR3DL2	FCAR	cis-position, trans-gene	19-54852249-G-A	missense_variant	43375	16273	27102	9.30904e-278	0.282773	0.267323	0.298223	0.00788247	genotypic	Inflammation	FCAR:P24071:OID20564:v1	0.2143
MICA	TFF3	trans-position, trans-gene	6-31411357-C-G	missense_variant&splice_region_variant	44367	5852	38515	1.40945e-277	0.449081	0.424532	0.473629	0.0125246	genotypic	Cardiometabolic	TFF3:Q07654:OID20371:v1	0.0688347
HLA-DQB1	MICB_MICA	trans-position, trans-gene	6-32661463-G-A	splice_region_variant	42097	11783	30314	8.81172e-277	-0.379523	-0.400292	-0.358754	0.0105961	recessive	Inflammation	MICB_MICA:Q29980_Q29983:OID20593:v1	0.471841
BTN3A2	MICB_MICA	trans-position, trans-gene	6-26370344-C-T	synonymous_variant	44962	10956	34006	1.06176e-276	0.383391	0.362397	0.404384	0.0107109	dominant	Inflammation	MICB_MICA:Q29980_Q29983:OID20593:v1	0.131192
HCG4	BTN3A2	trans-position, trans-gene	6-29791973-G-A	non_coding_transcript_exon_variant	44089	24628	19461	1.25036e-276	-0.244946	-0.258358	-0.231533	0.00684304	genotypic	Inflammation	BTN3A2:P78410:OID20540:v1	0.339454
PBLD	PBLD	cis-position, cis-gene	10-68284159-G-A	3_prime_UTR_variant	43501	1555	41946	1.5462e-276	0.894949	0.845941	0.943957	0.025004	recessive	Neurology	PBLD:P30039:OID20839:v1	0.18488
FUT2	GPA33	trans-position, trans-gene	19-48703998-A-G	3_prime_UTR_variant	43218	12872	30346	2.14693e-276	-0.366519	-0.386594	-0.346444	0.0102424	recessive	Oncology	GPA33:Q99795:OID21376:v1	0.4628
LILRB2	LILRB5	cis-position, trans-gene	19-54278566-G-A	splice_region_variant	44117	15599	28518	3.10164e-276	0.350112	0.330927	0.369298	0.00978826	recessive	Cardiometabolic	LILRB5:O75023:OID20324:v1	0.413874
BTNL2	LILRB4	trans-position, trans-gene	6-32394892-T-G	synonymous_variant	43733	11533	32200	7.66917e-276	-0.321206	-0.338819	-0.303593	0.00898608	genotypic	Inflammation	LILRB4:Q8NHJ6:OID20429:v1	0.143415
MICA	TFF3	trans-position, trans-gene	6-31411357-C-G	missense_variant&splice_region_variant	44367	5852	38515	4.67246e-275	0.474761	0.448687	0.500834	0.0133027	dominant	Cardiometabolic	TFF3:Q07654:OID20371:v1	0.0688347
HLA-H	CDSN	trans-position, trans-gene	6-29888526-C-T	non_coding_transcript_exon_variant	42078	14773	27305	1.49355e-274	0.27177	0.256836	0.286703	0.00761913	genotypic	Inflammation	CDSN:Q15517:OID20667:v1	0.210974
OR12D2	HLA-A	cis-position, trans-gene	6-29396866-T-C	missense_variant	44696	29940	14756	2.8438e-274	-0.35217	-0.37154	-0.3328	0.00988265	dominant	NeurologyII	HLA-A:P04439:OID31048:v1	0.429317
OR12D2	HLA-A	cis-position, trans-gene	6-29396838-G-T	missense_variant	44739	29989	14750	3.2352e-274	-0.352208	-0.371582	-0.332834	0.00988481	dominant	NeurologyII	HLA-A:P04439:OID31048:v1	0.429519
SLC22A20P	SNX15	cis-position, trans-gene	11-65225724-C-CAGTA	non_coding_transcript_exon_variant	44270	37253	7017	6.27808e-274	0.443989	0.419555	0.468423	0.0124664	recessive	InflammationII	SNX15:Q9NRS6:OID30644:v1	0.0832462
LILRB5	LILRB2	cis-position, trans-gene	19-54252055-G-C	missense_variant&splice_region_variant	45589	45576	13	1.73933e-273	0.992748	0.938057	1.04744	0.0279034	genotypic	Cardiometabolic	LILRB2:Q8N423:OID20301:v1	0.0132127
DBI	DBI	cis-position, cis-gene	2-119367482-C-T	missense_variant	44570	16428	28142	4.46604e-273	-0.341525	-0.360351	-0.322699	0.00960516	dominant	Neurology	DBI:P07108:OID21143:v1	0.206405
BTN3A2	MICB_MICA	trans-position, trans-gene	6-26372858-C-T	non_coding_transcript_exon_variant	44227	10125	34102	7.39318e-273	0.391907	0.370296	0.413519	0.011026	dominant	Inflammation	MICB_MICA:Q29980_Q29983:OID20593:v1	0.123732
FOLR3	ITGB5	trans-position, trans-gene	11-72139110-CTA-C	frameshift_variant	45347	45091	256	7.41306e-272	0.43233	0.408441	0.45622	0.0121883	genotypic	Oncology	ITGB5:P18084:OID21522:v1	0.0726137
MASP2	ANGPTL7	cis-position, trans-gene	1-11027467-G-A	synonymous_variant	45469	44239	1230	8.85611e-272	0.303406	0.286638	0.320174	0.00855508	genotypic	Oncology	ANGPTL7:O43827:OID21412:v1	0.162415
LILRB3	LILRA3	cis-position, trans-gene	19-54219161-A-C	missense_variant	45563	38201	7362	1.10831e-271	-0.439663	-0.463966	-0.415359	0.0123995	recessive	CardiometabolicII	LILRA3:Q8N6C8:OID30376:v1	0.0846531
NID2	NID2	cis-position, cis-gene	14-52029689-C-T	synonymous_variant&splice_region_variant	45044	38714	6330	4.63151e-271	0.47145	0.445361	0.497539	0.0133105	recessive	Neurology	NID2:Q14112:OID21085:v1	0.0733792
HLA-H	HLA-E	cis-position, trans-gene	6-29888526-C-T	non_coding_transcript_exon_variant	41701	14651	27050	7.21903e-271	0.343926	0.324897	0.362954	0.00970824	dominant	Inflammation	HLA-E:P13747:OID20532:v1	0.210974
LILRB3	LILRA3	cis-position, trans-gene	19-54219160-G-T	synonymous_variant	45573	38205	7368	7.99546e-271	-0.438827	-0.463124	-0.414531	0.012396	recessive	CardiometabolicII	LILRA3:Q8N6C8:OID30376:v1	0.0846978
MUC21	CDSN	cis-position, trans-gene	6-30987096-G-A	synonymous_variant	45582	20753	24829	1.5803e-270	0.322347	0.30449	0.340205	0.00911077	dominant	Inflammation	CDSN:Q15517:OID20667:v1	0.289973
KDR	KDR	cis-position, cis-gene	4-55106807-T-A	missense_variant	44486	18125	26361	1.65649e-270	-0.331299	-0.349649	-0.312948	0.00936256	dominant	Oncology	KDR:P35968:OID21497:v1	0.23133
HLA-DQB1	MICB_MICA	trans-position, trans-gene	6-32665006-A-C	synonymous_variant	43090	12416	30674	1.01217e-269	-0.365155	-0.385407	-0.344904	0.0103324	dominant	Inflammation	MICB_MICA:Q29980_Q29983:OID20593:v1	0.160882
LILRB5	LILRB2	cis-position, trans-gene	19-54252055-G-C	missense_variant&splice_region_variant	45589	44396	1193	1.62774e-269	1.00168	0.946085	1.05728	0.0283657	recessive	Cardiometabolic	LILRB2:Q8N423:OID20301:v1	0.0132127
DBI	DBI	cis-position, cis-gene	2-119367477-C-G	stop_gained	43361	15219	28142	1.8013e-269	-0.34775	-0.367047	-0.328454	0.009845	dominant	Neurology	DBI:P07108:OID21143:v1	0.198165
IL1RL1	IL1RL1	cis-position, cis-gene	2-102351896-C-T	missense_variant	44442	6500	37942	7.69366e-269	0.429675	0.4058	0.45355	0.012181	recessive	Cardiometabolic	IL1RL1:Q01638:OID20250:v1	0.375932
FOLR3	CD1C	trans-position, trans-gene	11-72139110-CTA-C	frameshift_variant	45347	39035	6312	7.92219e-269	0.455735	0.430408	0.481062	0.0129219	recessive	Oncology	CD1C:P29017:OID21483:v1	0.0726137
HLA-DQB1	MICB_MICA	trans-position, trans-gene	6-32662159-C-T	missense_variant	44106	11669	32437	1.38196e-268	-0.368855	-0.389359	-0.348351	0.0104613	dominant	Inflammation	MICB_MICA:Q29980_Q29983:OID20593:v1	0.145231
IL1RL1	IL1RL1	cis-position, cis-gene	2-102351902-T-C	missense_variant	44662	6501	38161	1.46431e-268	0.429094	0.405237	0.45295	0.0121714	recessive	Cardiometabolic	IL1RL1:Q01638:OID20250:v1	0.376711
HLA-H	CDSN	trans-position, trans-gene	6-29888526-C-T	non_coding_transcript_exon_variant	42078	14773	27305	7.11098e-268	0.349213	0.329781	0.368646	0.00991435	dominant	Inflammation	CDSN:Q15517:OID20667:v1	0.210974
LGALS8	LGALS8	cis-position, cis-gene	1-236538909-C-T	missense_variant	44953	39055	5898	9.83661e-268	0.23737	0.224151	0.250588	0.00674401	genotypic	Neurology	LGALS8:O00214:OID21041:v1	0.355848
HLA-DRA	KIR2DL2	trans-position, trans-gene	6-32443210-A-G	synonymous_variant	44961	43972	989	2.45523e-267	-0.321432	-0.339345	-0.303519	0.00913928	genotypic	OncologyII	KIR2DL2:P43627:OID31431:v1	0.143214
BTNL2	LILRB4	trans-position, trans-gene	6-32394862-G-A	synonymous_variant	44170	11975	32195	2.60508e-267	-0.354873	-0.374648	-0.335098	0.0100894	dominant	Inflammation	LILRB4:Q8NHJ6:OID20429:v1	0.146938
HLA-DQB1	MICB_MICA	trans-position, trans-gene	6-32665004-A-C	missense_variant	43003	12373	30630	3.88493e-267	-0.364069	-0.38436	-0.343778	0.0103523	dominant	Inflammation	MICB_MICA:Q29980_Q29983:OID20593:v1	0.160875
CHTF18	MSLN	cis-position, trans-gene	16-790014-A-C	missense_variant	44518	13274	31244	5.0613e-267	0.347475	0.3281	0.36685	0.00988504	dominant	Oncology	MSLN:Q13421:OID21380:v1	0.163537
HLA-DQB1	MICB_MICA	trans-position, trans-gene	6-32665005-G-C	missense_variant	43011	12419	30592	4.18279e-266	-0.362794	-0.383054	-0.342534	0.0103365	dominant	Inflammation	MICB_MICA:Q29980_Q29983:OID20593:v1	0.161261
DOCK11	IL13RA1	cis-position, trans-gene	X-118566178-A-G	synonymous_variant	43470	9997	33473	1.13398e-265	-0.40268	-0.425187	-0.380172	0.0114833	recessive	Oncology	IL13RA1:P78552:OID21504:v1	0.355382
C6orf10	CDSN	trans-position, trans-gene	6-32332045-G-A	stop_gained	44271	17953	26318	1.1813e-265	0.329134	0.310734	0.347534	0.00938752	dominant	Inflammation	CDSN:Q15517:OID20667:v1	0.230602
BTN3A2	MICB_MICA	trans-position, trans-gene	6-26370429-A-G	missense_variant	44403	10389	34014	3.15579e-265	0.383012	0.361583	0.404442	0.0109334	dominant	Inflammation	MICB_MICA:Q29980_Q29983:OID20593:v1	0.126502
HLA-DQB1	HLA-DRA	cis-position, trans-gene	6-32662128-T-C	missense_variant	44272	8287	35985	4.96626e-265	-0.417097	-0.440443	-0.393752	0.0119107	dominant	Inflammation	HLA-DRA:P01903:OID20520:v1	0.0994398
DOCK11	IL13RA1	cis-position, trans-gene	X-118566178-A-G	synonymous_variant	43470	20783	22687	5.33796e-265	-0.336711	-0.355555	-0.317866	0.00961453	dominant	Oncology	IL13RA1:P78552:OID21504:v1	0.355382
HLA-A	BTN3A2	trans-position, trans-gene	6-29943445-C-T	missense_variant	43195	1758	41437	9.31199e-265	-0.828177	-0.874547	-0.781807	0.023658	recessive	Inflammation	BTN3A2:P78410:OID20540:v1	0.175495
NMT1	LRRC37A2	trans-position, trans-gene	17-45099436-C-T	synonymous_variant	44778	22095	22683	1.29479e-264	-0.32546	-0.343692	-0.307228	0.00930207	dominant	OncologyII	LRRC37A2:A6NM11:OID31440:v1	0.290076
FUT2	LEG1	trans-position, trans-gene	19-48703998-A-G	3_prime_UTR_variant	41546	32224	9322	1.62244e-264	0.230658	0.217741	0.243575	0.00659028	genotypic	InflammationII	LEG1:Q6P5S2:OID30608:v1	0.4628
MCCD1	LRPAP1	trans-position, trans-gene	6-31529014-C-G	5_prime_UTR_variant	45303	11136	34167	2.08976e-264	0.329166	0.310717	0.347614	0.0094125	genotypic	Neurology	LRPAP1:P30533:OID21059:v1	0.131774
CHP1	TYRO3	cis-position, trans-gene	15-41264197-G-A	3_prime_UTR_variant	44914	8972	35942	3.13494e-264	-0.405916	-0.428672	-0.383159	0.0116105	dominant	Cardiometabolic	TYRO3:Q06418:OID20161:v1	0.105819
AC008073.3	TP53I3	cis-position, trans-gene	2-24135131-G-C	missense_variant	41487	738	40749	3.93207e-264	-1.25613	-1.32653	-1.18574	0.0359161	recessive	InflammationII	TP53I3:Q53FA7:OID30632:v1	0.125003
PZP	PZP	cis-position, cis-gene	12-9192677-A-G	synonymous_variant	45626	38548	7078	5.45219e-264	0.326766	0.308436	0.345096	0.00935186	recessive	InflammationII	PZP:P20742:OID30730:v1	0.0812262
ATG14	LGALS3	cis-position, trans-gene	14-55397412-A-G	synonymous_variant	44647	24528	20119	3.32477e-263	-0.310157	-0.327579	-0.292735	0.00888875	dominant	Cardiometabolic	LGALS3:P17931:OID20284:v1	0.329729
PSCA	LY6D	cis-position, trans-gene	8-142682200-C-G	3_prime_UTR_variant	42648	8199	34449	6.57692e-263	0.411471	0.388352	0.43459	0.0117953	recessive	Inflammation	LY6D:Q14210:OID20708:v1	0.434555
BTNL2	LILRB4	trans-position, trans-gene	6-32394925-T-C	synonymous_variant	43661	11460	32201	9.94743e-263	-0.357423	-0.377515	-0.33733	0.0102512	dominant	Inflammation	LILRB4:Q8NHJ6:OID20429:v1	0.142714
LILRB3	LILRA6	cis-position, trans-gene	19-54219160-G-T	synonymous_variant	45583	38211	7372	1.93376e-262	0.429867	0.405682	0.454053	0.0123395	recessive	CardiometabolicII	LILRA6:Q6PI73:OID30346:v1	0.0846978
TPSD1	TPSAB1	cis-position, trans-gene	16-1256680-G-A	missense_variant	44453	22373	22080	2.22093e-262	0.325969	0.30763	0.344308	0.00935661	dominant	Inflammation	TPSAB1:Q15661:OID20642:v1	0.287321
FOLR3	CD1C	trans-position, trans-gene	11-72139110-CTA-C	frameshift_variant	45347	45091	256	2.46133e-262	0.423919	0.400064	0.447774	0.0121709	genotypic	Oncology	CD1C:P29017:OID21483:v1	0.0726137
LILRB3	LILRA6	cis-position, trans-gene	19-54219161-A-C	missense_variant	45573	38207	7366	4.68826e-262	0.429719	0.405524	0.453915	0.0123445	recessive	CardiometabolicII	LILRA6:Q6PI73:OID30346:v1	0.0846531
HLA-C	LTA	cis-position, trans-gene	6-31271965-G-C	non_coding_transcript_exon_variant	43768	6140	37628	6.41945e-262	-0.461481	-0.487464	-0.435497	0.0132568	dominant	Inflammation	LTA:P01374:OID20586:v1	0.0740122
FUT2	KLK15	trans-position, trans-gene	19-48703998-A-G	3_prime_UTR_variant	43532	33790	9742	1.17305e-261	0.229025	0.216124	0.241926	0.00658226	genotypic	OncologyII	KLK15:Q9H2R5:OID31427:v1	0.4628
BTN3A2	MICB_MICA	trans-position, trans-gene	6-26370431-C-T	synonymous_variant	44283	10331	33952	7.08824e-261	0.380707	0.359226	0.402188	0.0109597	dominant	Inflammation	MICB_MICA:Q29980_Q29983:OID20593:v1	0.126247
MAMSTR	CGREF1	trans-position, trans-gene	19-48714854-G-T	synonymous_variant	44804	35543	9261	1.00782e-260	-0.225219	-0.237931	-0.212506	0.00648598	genotypic	Cardiometabolic	CGREF1:Q99674:OID20152:v1	0.451373
LILRB5	LILRA3	cis-position, trans-gene	19-54252055-G-C	missense_variant&splice_region_variant	45598	45585	13	1.54316e-260	0.97708	0.921902	1.03226	0.028152	genotypic	CardiometabolicII	LILRA3:Q8N6C8:OID30376:v1	0.0132127
OR12D2	HLA-A	cis-position, trans-gene	6-29396838-G-T	missense_variant	44739	8449	36290	1.8605e-260	-0.412409	-0.4357	-0.389118	0.0118829	recessive	NeurologyII	HLA-A:P04439:OID31048:v1	0.429519
BTNL2	LILRB4	trans-position, trans-gene	6-32394926-G-T	missense_variant	43662	11460	32202	1.87374e-260	-0.355903	-0.376	-0.335807	0.0102531	dominant	Inflammation	LILRB4:Q8NHJ6:OID20429:v1	0.142735
OR12D2	HLA-A	cis-position, trans-gene	6-29396866-T-C	missense_variant	44696	8443	36253	2.2001e-260	-0.412368	-0.43566	-0.389077	0.0118833	recessive	NeurologyII	HLA-A:P04439:OID31048:v1	0.429317
HLA-DQA1	CDSN	trans-position, trans-gene	6-32642668-G-A	synonymous_variant	44112	12715	31397	3.55713e-260	0.30457	0.287362	0.321779	0.0087797	genotypic	Inflammation	CDSN:Q15517:OID20667:v1	0.159306
HLA-DRA	LILRB4	trans-position, trans-gene	6-32443210-A-G	synonymous_variant	43981	43006	975	5.67147e-260	-1.05867	-1.11851	-0.998833	0.0305293	dominant	Inflammation	LILRB4:Q8NHJ6:OID20429:v1	0.143214
ANP32E	ECM1	cis-position, trans-gene	1-150226707-CTCCTCT-C	disruptive_inframe_deletion	43049	20324	22725	9.63697e-260	0.257777	0.243202	0.272351	0.00743589	genotypic	InflammationII	ECM1:Q16610:OID30736:v1	0.274727
CYP4V2	RAB6A	trans-position, trans-gene	4-186201150-C-T	splice_region_variant	43311	27415	15896	1.30017e-259	0.333424	0.314567	0.352281	0.00962089	dominant	Inflammation	RAB6A:P20340:OID20608:v1	0.40204
HLA-DQB1	LILRB4	trans-position, trans-gene	6-32665004-A-C	missense_variant	42290	12136	30154	4.90906e-259	-0.296235	-0.313006	-0.279465	0.00855613	genotypic	Inflammation	LILRB4:Q8NHJ6:OID20429:v1	0.160875
HLA-A	CDSN	trans-position, trans-gene	6-29943445-C-T	missense_variant	43598	13534	30064	9.02246e-259	0.347089	0.327426	0.366753	0.0100323	dominant	Inflammation	CDSN:Q15517:OID20667:v1	0.175495
PXDNL	PXDNL	cis-position, cis-gene	8-51453657-G-A	synonymous_variant	45066	10290	34776	9.71077e-259	-0.379826	-0.40135	-0.358301	0.0109816	dominant	OncologyII	PXDNL:A1KZ92:OID31405:v1	0.12154
HLA-DRA	KIR2DL2	trans-position, trans-gene	6-32443210-A-G	synonymous_variant	44961	33073	11888	1.49174e-258	-0.357287	-0.377541	-0.337033	0.0103336	recessive	OncologyII	KIR2DL2:P43627:OID31431:v1	0.143214
HLA-DQB1	LILRB4	trans-position, trans-gene	6-32665005-G-C	missense_variant	42301	12184	30117	3.5371e-258	-0.295843	-0.31262	-0.279067	0.00855931	genotypic	Inflammation	LILRB4:Q8NHJ6:OID20429:v1	0.161261
MED15	SCARF2	cis-position, trans-gene	22-20566526-A-ACAG	conservative_inframe_insertion	44752	15056	29696	4.10081e-258	-0.256843	-0.271415	-0.24227	0.00743475	genotypic	Neurology	SCARF2:Q96GP6:OID21048:v1	0.182845
BTNL2	LILRB4	trans-position, trans-gene	6-32394892-T-G	synonymous_variant	43733	11533	32200	4.89071e-258	-0.353375	-0.373424	-0.333326	0.010229	dominant	Inflammation	LILRB4:Q8NHJ6:OID20429:v1	0.143415
HLA-B	CDSN	cis-position, trans-gene	6-31354625-C-T	splice_region_variant	44446	6421	38025	9.21703e-258	0.451584	0.425946	0.477222	0.0130804	recessive	Inflammation	CDSN:Q15517:OID20667:v1	0.373181
BTN3A2	MICB_MICA	trans-position, trans-gene	6-26372893-G-A	splice_region_variant	43420	9243	34177	1.43093e-257	0.395322	0.372873	0.41777	0.0114533	dominant	Inflammation	MICB_MICA:Q29980_Q29983:OID20593:v1	0.116084
HLA-A	HLA-E	cis-position, trans-gene	6-29943451-A-C	missense_variant	43274	17564	25710	2.48324e-257	0.251117	0.236851	0.265384	0.00727866	genotypic	Inflammation	HLA-E:P13747:OID20532:v1	0.237877
HLA-DQB1	HLA-DRA	cis-position, trans-gene	6-32665043-C-G	missense_variant	43023	13518	29505	3.22611e-257	0.295689	0.278887	0.312491	0.00857217	genotypic	Inflammation	HLA-DRA:P01903:OID20520:v1	0.175191
MAMSTR	KLK15	trans-position, trans-gene	19-48714854-G-T	synonymous_variant	44886	13641	31245	5.94841e-257	0.349271	0.329408	0.369133	0.0101338	recessive	OncologyII	KLK15:Q9H2R5:OID31427:v1	0.451373
LILRB5	LILRA3	cis-position, trans-gene	19-54252055-G-C	missense_variant&splice_region_variant	45598	44406	1192	2.43454e-256	0.985088	0.928994	1.04118	0.0286192	recessive	CardiometabolicII	LILRA3:Q8N6C8:OID30376:v1	0.0132127
SYN2	TIMP4	cis-position, trans-gene	3-12190574-A-G	synonymous_variant	45244	44784	460	2.45195e-256	0.348638	0.328786	0.36849	0.0101283	genotypic	Neurology	TIMP4:Q99727:OID21147:v1	0.10376
RABGAP1L	TNN	cis-position, trans-gene	1-174976034-CTGTATGACTGTGA-C	non_coding_transcript_exon_variant	42655	17396	25259	2.58864e-256	-0.330585	-0.349403	-0.311768	0.00960053	dominant	CardiometabolicII	TNN:Q9UQP3:OID30412:v1	0.230698
MCM7	PILRB	cis-position, trans-gene	7-100095455-G-A	synonymous_variant	44892	18165	26727	3.91499e-256	0.262421	0.247473	0.277369	0.00762633	genotypic	Cardiometabolic	PILRB:Q9UKJ0:OID20197:v1	0.229537
RBM5	MST1	cis-position, trans-gene	3-50107518-T-C	synonymous_variant	44630	36021	8609	4.11249e-256	-0.40797	-0.431209	-0.384732	0.0118562	dominant	InflammationII	MST1:P26927:OID30713:v1	0.438233
FCRL3	FCRL1	cis-position, trans-gene	1-157698637-G-A	splice_region_variant	44779	16680	28099	4.13998e-256	0.324813	0.306311	0.343315	0.00943982	dominant	Cardiometabolic	FCRL1:Q96LA6:OID20172:v1	0.208632
FUT2	EPCAM	trans-position, trans-gene	19-48703998-A-G	3_prime_UTR_variant	43406	33702	9704	1.30353e-255	-0.223617	-0.236365	-0.210869	0.00650395	genotypic	Inflammation	EPCAM:P16422:OID20743:v1	0.4628
MUC21	CDSN	cis-position, trans-gene	6-30987096-G-A	synonymous_variant	45582	20753	24829	2.3167e-255	0.222283	0.209601	0.234965	0.00647046	genotypic	Inflammation	CDSN:Q15517:OID20667:v1	0.289973
FUT2	FGF19	trans-position, trans-gene	19-48703998-A-G	3_prime_UTR_variant	43626	33878	9748	3.68646e-255	-0.223785	-0.236555	-0.211016	0.00651495	genotypic	Inflammation	FGF19:O95750:OID20715:v1	0.4628
MCCD1	LRPAP1	trans-position, trans-gene	6-31529014-C-G	5_prime_UTR_variant	45303	11136	34167	7.36505e-255	0.360707	0.340108	0.381307	0.01051	dominant	Neurology	LRPAP1:P30533:OID21059:v1	0.131774
FUT2	TCN1	trans-position, trans-gene	19-48703417-G-A	stop_gained	44687	33846	10841	5.49214e-254	0.368182	0.34712	0.389244	0.0107457	dominant	InflammationII	TCN1:P20061:OID30687:v1	0.491299
HLA-A	HLA-E	cis-position, trans-gene	6-29943445-C-T	missense_variant	43195	13413	29782	7.06601e-254	0.337514	0.318207	0.356822	0.00985056	dominant	Inflammation	HLA-E:P13747:OID20532:v1	0.175495
HLA-DQA1	MICB_MICA	trans-position, trans-gene	6-32642197-T-G	missense_variant	43372	17284	26088	1.34401e-253	0.264464	0.249327	0.279602	0.0077231	genotypic	Inflammation	MICB_MICA:Q29980_Q29983:OID20593:v1	0.228703
FUT2	TCN1	trans-position, trans-gene	19-48703160-A-G	synonymous_variant	44717	33874	10843	1.44552e-253	0.367797	0.346739	0.388854	0.0107436	dominant	InflammationII	TCN1:P20061:OID30687:v1	0.491294
KIR3DL1	FCAR	cis-position, trans-gene	19-54829412-T-C	missense_variant	42731	15430	27301	1.97244e-253	0.278939	0.26297	0.294909	0.00814774	genotypic	Inflammation	FCAR:P24071:OID20564:v1	0.203877
ODAM	ODAM	cis-position, cis-gene	4-70196591-C-A	synonymous_variant	42667	10091	32576	2.82493e-253	0.341583	0.322021	0.361145	0.00998058	genotypic	Neurology	ODAM:A1E959:OID20793:v1	0.126767
QPCT	QPCT	cis-position, cis-gene	2-37372845-G-T	3_prime_UTR_variant	44722	2663	42059	6.11071e-253	-0.639379	-0.676031	-0.602726	0.0187002	genotypic	Cardiometabolic	QPCT:Q16769:OID20320:v1	0.0304018
FUT2	TCN1	trans-position, trans-gene	19-48703205-C-T	synonymous_variant	44701	33856	10845	8.78977e-253	0.367343	0.346278	0.388408	0.0107473	dominant	InflammationII	TCN1:P20061:OID30687:v1	0.491312
HLA-C	LTA	cis-position, trans-gene	6-31271305-G-C	missense_variant	41229	5497	35732	1.06381e-252	-0.421581	-0.445747	-0.397415	0.0123294	genotypic	Inflammation	LTA:P01374:OID20586:v1	0.0726518
ADAMTS13	ADAMTS13	cis-position, cis-gene	9-133459117-C-A	synonymous_variant	45706	27164	18542	1.07218e-252	0.317226	0.29903	0.335423	0.00928396	dominant	Cardiometabolic	ADAMTS13:Q76LX8:OID20249:v1	0.36183
HLA-DQA1	MICB_MICA	trans-position, trans-gene	6-32642192-T-G	missense_variant	44004	17955	26049	2.24501e-252	0.262341	0.247287	0.277396	0.00768079	genotypic	Inflammation	MICB_MICA:Q29980_Q29983:OID20593:v1	0.2331
KIR3DL1	FCAR	cis-position, trans-gene	19-54829418-T-C	missense_variant	42993	15507	27486	3.22046e-252	0.277854	0.261907	0.293801	0.00813629	genotypic	Inflammation	FCAR:P24071:OID20564:v1	0.203613
HLA-DQB1	LILRB4	trans-position, trans-gene	6-32662091-A-G	synonymous_variant	43854	11968	31886	4.76745e-252	-0.301006	-0.31829	-0.283721	0.00881844	genotypic	Inflammation	LILRB4:Q8NHJ6:OID20429:v1	0.149324
HLA-DQB1	LILRB4	trans-position, trans-gene	6-32665006-A-C	synonymous_variant	42378	12183	30195	4.81807e-252	-0.292165	-0.308938	-0.275392	0.00855755	genotypic	Inflammation	LILRB4:Q8NHJ6:OID20429:v1	0.160882
HLA-DQB1	MICB_MICA	trans-position, trans-gene	6-32661470-A-AC	non_coding_transcript_exon_variant	41381	12469	28912	5.89109e-252	-0.35684	-0.377326	-0.336353	0.010452	dominant	Inflammation	MICB_MICA:Q29980_Q29983:OID20593:v1	0.164184
KIR3DL1	FCAR	cis-position, trans-gene	19-54829420-C-A	missense_variant	43039	15473	27566	1.0453e-251	0.277682	0.261727	0.293636	0.00813974	genotypic	Inflammation	FCAR:P24071:OID20564:v1	0.202994
HLA-B	MICB_MICA	cis-position, trans-gene	6-31354618-A-G	non_coding_transcript_exon_variant	44493	1268	43225	5.07214e-251	0.945679	0.891258	1.0001	0.0277656	recessive	Inflammation	MICB_MICA:Q29980_Q29983:OID20593:v1	0.165801
HLA-DRA	KIR2DL3	trans-position, trans-gene	6-32443210-A-G	synonymous_variant	43720	42751	969	5.50859e-250	-0.315245	-0.333423	-0.297067	0.00927428	genotypic	Oncology	KIR2DL3:P43628:OID21196:v1	0.143214
C1QTNF9	C1QTNF9	cis-position, cis-gene	13-24321546-A-G	synonymous_variant	44197	44040	157	7.66954e-250	2.64255	2.49012	2.79498	0.0777701	dominant	InflammationII	C1QTNF9:P0C862:OID30620:v1	0.063956
ASPM	F13B	cis-position, trans-gene	1-197101567-T-C	missense_variant	44890	30229	14661	2.58037e-249	0.219504	0.206827	0.23218	0.00646761	genotypic	InflammationII	F13B:P05160:OID30781:v1	0.432005
HLA-C	LTA	cis-position, trans-gene	6-31271324-G-A	missense_variant	41966	6759	35207	3.64142e-249	-0.363813	-0.384821	-0.342805	0.0107182	genotypic	Inflammation	LTA:P01374:OID20586:v1	0.0915588
HLA-C	TFF3	trans-position, trans-gene	6-31269480-C-T	non_coding_transcript_exon_variant	44776	3639	41137	5.58542e-249	0.556205	0.524061	0.588348	0.0163994	dominant	Cardiometabolic	TFF3:Q07654:OID20371:v1	0.0416748
FUT2	TSPAN8	trans-position, trans-gene	19-48703417-G-A	stop_gained	45301	11759	33542	7.50997e-249	-0.344834	-0.364769	-0.3249	0.0101707	recessive	OncologyII	TSPAN8:P19075:OID31470:v1	0.491299
FUT2	SLC51B	trans-position, trans-gene	19-48703205-C-T	synonymous_variant	44000	33313	10687	2.05553e-248	-0.222543	-0.235417	-0.209669	0.00656846	genotypic	CardiometabolicII	SLC51B:Q86UW2:OID30107:v1	0.491312
FUT2	SLC51B	trans-position, trans-gene	19-48703417-G-A	stop_gained	43987	33305	10682	2.33437e-248	-0.22265	-0.235532	-0.209768	0.00657236	genotypic	CardiometabolicII	SLC51B:Q86UW2:OID30107:v1	0.491299
HLA-C	TFF3	trans-position, trans-gene	6-31269480-C-T	non_coding_transcript_exon_variant	44776	3639	41137	2.42118e-248	0.538396	0.507242	0.569551	0.0158951	genotypic	Cardiometabolic	TFF3:Q07654:OID20371:v1	0.0416748
HLA-DQB1	CCL19	trans-position, trans-gene	6-32665018-C-G	synonymous_variant	45077	1727	43350	2.86332e-248	0.809449	0.7626	0.856297	0.023902	dominant	Neurology	CCL19:Q99731:OID21030:v1	0.0199445
LGALS8	LGALS8	cis-position, cis-gene	1-236548023-T-C	synonymous_variant	44465	22449	22016	2.94136e-248	0.313955	0.295786	0.332125	0.00927013	recessive	Neurology	LGALS8:O00214:OID21041:v1	0.294032
KIR3DL2	FCAR	cis-position, trans-gene	19-54852249-G-A	missense_variant	43375	16273	27102	3.40961e-248	0.327356	0.308412	0.346301	0.00966554	dominant	Inflammation	FCAR:P24071:OID20564:v1	0.2143
FUT2	SPINK5	trans-position, trans-gene	19-48703417-G-A	stop_gained	45137	11717	33420	3.55666e-248	0.347647	0.327522	0.367771	0.0102677	recessive	Neurology	SPINK5:Q9NQ38:OID21148:v1	0.491299
MUC21	HLA-A	trans-position, trans-gene	6-30987096-G-A	synonymous_variant	45499	5658	39841	4.21782e-248	0.472844	0.445466	0.500221	0.0139681	recessive	NeurologyII	HLA-A:P04439:OID31048:v1	0.289973
QPCT	QPCT	cis-position, cis-gene	2-37372845-G-T	3_prime_UTR_variant	44722	2663	42059	4.71779e-248	-0.649362	-0.68696	-0.611764	0.0191825	dominant	Cardiometabolic	QPCT:Q16769:OID20320:v1	0.0304018
KIR3DL1	FCAR	cis-position, trans-gene	19-54829407-C-A	synonymous_variant	42334	15268	27066	4.88883e-248	0.277174	0.261131	0.293218	0.00818518	genotypic	Inflammation	FCAR:P24071:OID20564:v1	0.203511
FUT2	SPINK5	trans-position, trans-gene	19-48703160-A-G	synonymous_variant	45166	11720	33446	7.23381e-248	0.347307	0.327189	0.367425	0.0102642	recessive	Neurology	SPINK5:Q9NQ38:OID21148:v1	0.491294
FUT2	SLC51B	trans-position, trans-gene	19-48703160-A-G	synonymous_variant	44020	33336	10684	7.71336e-248	-0.222345	-0.235223	-0.209467	0.00657039	genotypic	CardiometabolicII	SLC51B:Q86UW2:OID30107:v1	0.491294
FUT2	TSPAN8	trans-position, trans-gene	19-48703160-A-G	synonymous_variant	45331	11762	33569	1.03453e-247	-0.343973	-0.363904	-0.324041	0.0101691	recessive	OncologyII	TSPAN8:P19075:OID31470:v1	0.491294
ASPM	F13B	cis-position, trans-gene	1-197101577-G-A	synonymous_variant	44779	30075	14704	1.05359e-247	0.218974	0.206286	0.231662	0.00647329	genotypic	InflammationII	F13B:P05160:OID30781:v1	0.430835
HLA-DQB1	HLA-DRA	cis-position, trans-gene	6-32665043-C-G	missense_variant	43023	13518	29505	1.23336e-247	0.342948	0.32308	0.362817	0.010137	dominant	Inflammation	HLA-DRA:P01903:OID20520:v1	0.175191
FUT2	TSPAN8	trans-position, trans-gene	19-48703205-C-T	synonymous_variant	45310	11763	33547	1.4026e-247	-0.343878	-0.36381	-0.323946	0.0101691	recessive	OncologyII	TSPAN8:P19075:OID31470:v1	0.491312
MAMSTR	LYPD3	trans-position, trans-gene	19-48714854-G-T	synonymous_variant	44561	13547	31014	1.42112e-247	0.336894	0.317369	0.356419	0.00996161	recessive	Oncology	LYPD3:O95274:OID21530:v1	0.451373
MAMSTR	BPIFA2	trans-position, trans-gene	19-48714854-G-T	synonymous_variant	42657	33869	8788	1.8731e-247	0.386192	0.363811	0.408574	0.0114189	dominant	CardiometabolicII	BPIFA2:Q96DR5:OID30279:v1	0.451373
HLA-DQB1	MICB_MICA	trans-position, trans-gene	6-32660856-T-C	splice_region_variant	43289	12383	30906	1.98157e-247	-0.301815	-0.319309	-0.284321	0.00892534	genotypic	Inflammation	MICB_MICA:Q29980_Q29983:OID20593:v1	0.157732
FUT2	SPINK5	trans-position, trans-gene	19-48703205-C-T	synonymous_variant	45146	11721	33425	3.42253e-247	0.346815	0.326697	0.366932	0.0102639	recessive	Neurology	SPINK5:Q9NQ38:OID21148:v1	0.491312
HLA-DQB1	LILRB4	trans-position, trans-gene	6-32665004-A-C	missense_variant	42290	12136	30154	4.19551e-247	-0.34281	-0.362691	-0.32293	0.0101429	dominant	Inflammation	LILRB4:Q8NHJ6:OID20429:v1	0.160875
HLA-DQB1	LILRB4	trans-position, trans-gene	6-32665005-G-C	missense_variant	42301	12184	30117	7.6123e-247	-0.342312	-0.362174	-0.32245	0.0101336	dominant	Inflammation	LILRB4:Q8NHJ6:OID20429:v1	0.161261
NOTCH3	PGLYRP2	cis-position, trans-gene	19-15192033-T-C	synonymous_variant	45150	44510	640	1.37443e-246	0.342785	0.322877	0.362694	0.0101573	genotypic	InflammationII	PGLYRP2:Q96PD5:OID30742:v1	0.117838
FUT2	CCL15	trans-position, trans-gene	19-48703417-G-A	stop_gained	45685	11864	33821	5.17844e-246	-0.339194	-0.358919	-0.319469	0.0100637	recessive	Cardiometabolic	CCL15:Q16663:OID20328:v1	0.491299
FUT2	CCL15	trans-position, trans-gene	19-48703205-C-T	synonymous_variant	45696	11868	33828	9.57424e-246	-0.338847	-0.358563	-0.319132	0.0100589	recessive	Cardiometabolic	CCL15:Q16663:OID20328:v1	0.491312
FUT2	CCL15	trans-position, trans-gene	19-48703160-A-G	synonymous_variant	45717	11867	33850	9.68961e-246	-0.338883	-0.358601	-0.319165	0.0100602	recessive	Cardiometabolic	CCL15:Q16663:OID20328:v1	0.491294
SLC44A4	HLA-A	trans-position, trans-gene	6-31871532-C-T	missense_variant	44827	34651	10176	2.50639e-245	-0.219731	-0.232526	-0.206937	0.00652779	genotypic	NeurologyII	HLA-A:P04439:OID31048:v1	0.471511
FCRL5	FCRL2	cis-position, trans-gene	1-157539235-C-T	missense_variant	45507	44573	934	3.1695e-245	-0.307351	-0.325253	-0.289449	0.0091336	genotypic	Inflammation	FCRL2:Q96LA5:OID20639:v1	0.146562
SLC44A4	HLA-A	trans-position, trans-gene	6-31871554-C-T	synonymous_variant	44150	33950	10200	7.23011e-245	-0.219529	-0.232323	-0.206735	0.0065274	genotypic	NeurologyII	HLA-A:P04439:OID31048:v1	0.471376
CPVL	CPVL	cis-position, cis-gene	7-29112832-GA-G	5_prime_UTR_variant	43639	468	43171	7.86764e-245	-1.53927	-1.62898	-1.44957	0.0457683	recessive	Oncology	CPVL:Q9H3G5:OID21435:v1	0.0968356
CYP4V2	KLKB1	cis-position, trans-gene	4-186201150-C-T	splice_region_variant	43009	27232	15777	1.24675e-244	0.214668	0.202153	0.227183	0.00638495	genotypic	InflammationII	KLKB1:P03952:OID30760:v1	0.40204
FUT2	SERPINI2	trans-position, trans-gene	19-48703417-G-A	stop_gained	45301	34330	10971	2.04961e-244	0.357549	0.336688	0.378409	0.010643	dominant	OncologyII	SERPINI2:O75830:OID31504:v1	0.491299
FUT2	REG1A	trans-position, trans-gene	19-48703160-A-G	synonymous_variant	44895	11658	33237	4.24844e-244	-0.344777	-0.364905	-0.32465	0.0102691	recessive	Cardiometabolic	REG1A:P05451:OID20415:v1	0.491294
FUT2	SERPINI2	trans-position, trans-gene	19-48703160-A-G	synonymous_variant	45331	34358	10973	1.204e-243	0.356985	0.336124	0.377847	0.0106434	dominant	OncologyII	SERPINI2:O75830:OID31504:v1	0.491294
NUSAP1	TYRO3	cis-position, trans-gene	15-41342389-A-G	missense_variant	43603	22496	21107	1.44437e-243	0.237436	0.223562	0.25131	0.00707851	genotypic	Cardiometabolic	TYRO3:Q06418:OID20161:v1	0.309815
FUT2	REG1A	trans-position, trans-gene	19-48703417-G-A	stop_gained	44864	11654	33210	1.75843e-243	-0.344453	-0.364588	-0.324319	0.0102726	recessive	Cardiometabolic	REG1A:P05451:OID20415:v1	0.491299
SLC5A6	ATRAID	cis-position, trans-gene	2-27201628-G-A	non_coding_transcript_exon_variant	44892	44661	231	3.17538e-243	-0.42038	-0.444966	-0.395794	0.0125438	genotypic	OncologyII	ATRAID:Q6UW56:OID31451:v1	0.0693537
FUT2	REG1A	trans-position, trans-gene	19-48703205-C-T	synonymous_variant	44877	11659	33218	4.14562e-243	-0.344196	-0.364331	-0.32406	0.010273	recessive	Cardiometabolic	REG1A:P05451:OID20415:v1	0.491312
FUT2	SERPINI2	trans-position, trans-gene	19-48703205-C-T	synonymous_variant	45310	34334	10976	4.75639e-243	0.356512	0.335652	0.377372	0.0106426	dominant	OncologyII	SERPINI2:O75830:OID31504:v1	0.491312
PRRC2A	HLA-E	trans-position, trans-gene	6-31635993-A-G	synonymous_variant	44957	15959	28998	5.53746e-243	0.267459	0.251809	0.28311	0.00798489	genotypic	Inflammation	HLA-E:P13747:OID20532:v1	0.196744
TRIM31	BTN3A2	trans-position, trans-gene	6-30108087-A-G	synonymous_variant	43306	35388	7918	6.58837e-243	0.220047	0.207172	0.232922	0.00656891	genotypic	Inflammation	BTN3A2:P78410:OID20540:v1	0.412034
BTNL2	MICB_MICA	cis-position, trans-gene	6-32394862-G-A	synonymous_variant	44922	12195	32727	1.79241e-242	-0.305534	-0.323431	-0.287636	0.00913135	genotypic	Inflammation	MICB_MICA:Q29980_Q29983:OID20593:v1	0.146938
CHST13	ITIH3	trans-position, trans-gene	3-126542359-G-A	missense_variant	44310	4064	40246	2.31957e-242	-0.503838	-0.533357	-0.47432	0.0150602	recessive	Cardiometabolic	ITIH3:Q06033:OID20352:v1	0.290555
HLA-H	BTN3A2	trans-position, trans-gene	6-29888526-C-T	non_coding_transcript_exon_variant	41701	2959	38742	2.25204e-241	-0.620913	-0.657352	-0.584474	0.0185912	recessive	Inflammation	BTN3A2:P78410:OID20540:v1	0.210974
MASP2	ANGPTL7	cis-position, trans-gene	1-11027467-G-A	synonymous_variant	45469	31939	13530	3.39154e-241	0.326958	0.307752	0.346164	0.00979875	recessive	Oncology	ANGPTL7:O43827:OID21412:v1	0.162415
HLA-C	MICB_MICA	cis-position, trans-gene	6-31271218-G-A	synonymous_variant	43345	1802	41543	5.46952e-241	-0.583573	-0.617858	-0.549289	0.0174919	genotypic	Inflammation	MICB_MICA:Q29980_Q29983:OID20593:v1	0.0262086
HLA-DQB1	CCL19	trans-position, trans-gene	6-32665018-C-G	synonymous_variant	45077	1727	43350	5.78504e-241	0.7537	0.709408	0.797992	0.0225979	genotypic	Neurology	CCL19:Q99731:OID21030:v1	0.0199445
SYN2	TIMP4	cis-position, trans-gene	3-12190574-A-G	synonymous_variant	45244	36338	8906	1.63504e-240	0.364874	0.34341	0.386337	0.0109506	recessive	Neurology	TIMP4:Q99727:OID21147:v1	0.10376
NOTCH3	PGLYRP2	cis-position, trans-gene	19-15174241-T-C	synonymous_variant	45139	44693	446	1.66289e-240	0.366847	0.345267	0.388426	0.0110098	genotypic	InflammationII	PGLYRP2:Q96PD5:OID30742:v1	0.098125
HLA-DQA1	CDSN	trans-position, trans-gene	6-32642192-T-G	missense_variant	44411	18092	26319	4.92589e-240	0.253719	0.238781	0.268657	0.00762149	genotypic	Inflammation	CDSN:Q15517:OID20667:v1	0.2331
ECHS1	ECHS1	cis-position, cis-gene	10-133370622-G-A	missense_variant	44449	44313	136	5.97461e-240	-0.477551	-0.505673	-0.449429	0.0143479	genotypic	CardiometabolicII	ECHS1:P30084:OID30239:v1	0.0552485
HLA-DQA1	CDSN	trans-position, trans-gene	6-32642668-G-A	synonymous_variant	44112	12715	31397	7.34795e-240	0.340053	0.320025	0.360081	0.0102182	dominant	Inflammation	CDSN:Q15517:OID20667:v1	0.159306
HLA-DRA	KIR2DL3	trans-position, trans-gene	6-32443210-A-G	synonymous_variant	43720	32192	11528	8.67014e-240	-0.349367	-0.369945	-0.328788	0.0104991	recessive	Oncology	KIR2DL3:P43628:OID21196:v1	0.143214
ABCA8	FGFBP2	trans-position, trans-gene	17-68883786-C-T	splice_region_variant	43114	143	42971	1.39424e-239	2.67533	2.51769	2.83297	0.0804269	recessive	CardiometabolicII	FGFBP2:Q9BYJ0:OID30395:v1	0.0466274
HLA-DQB1	LILRB4	trans-position, trans-gene	6-32662159-C-T	missense_variant	43373	11453	31920	1.62389e-239	-0.29654	-0.314016	-0.279064	0.00891632	genotypic	Inflammation	LILRB4:Q8NHJ6:OID20429:v1	0.145231
HLA-DQB1	LILRB4	trans-position, trans-gene	6-32665006-A-C	synonymous_variant	42378	12183	30195	1.8247e-239	-0.336882	-0.356735	-0.317029	0.0101289	dominant	Inflammation	LILRB4:Q8NHJ6:OID20429:v1	0.160882
HLA-DQA1	CDSN	trans-position, trans-gene	6-32642197-T-G	missense_variant	43769	17412	26357	1.83187e-239	0.254765	0.239749	0.269782	0.00766153	genotypic	Inflammation	CDSN:Q15517:OID20667:v1	0.228703
BTNL2	MICB_MICA	cis-position, trans-gene	6-32394892-T-G	synonymous_variant	44485	11753	32732	2.99827e-239	-0.306581	-0.324662	-0.2885	0.00922493	genotypic	Inflammation	MICB_MICA:Q29980_Q29983:OID20593:v1	0.143415
HORMAD1	CTSS	cis-position, trans-gene	1-150706557-G-A	missense_variant	34588	21370	13218	6.55627e-239	-0.357776	-0.378855	-0.336698	0.0107542	dominant	Neurology	CTSS:P25774:OID21056:v1	0.384816
SLC26A11	SGSH	cis-position, trans-gene	17-80245301-C-T	non_coding_transcript_exon_variant	43470	40035	3435	7.38613e-239	-0.576249	-0.610258	-0.54224	0.0173512	dominant	CardiometabolicII	SGSH:P51688:OID30341:v1	0.272
BTNL2	MICB_MICA	cis-position, trans-gene	6-32394925-T-C	synonymous_variant	44392	11659	32733	8.40775e-239	-0.306824	-0.324937	-0.288712	0.00924096	genotypic	Inflammation	MICB_MICA:Q29980_Q29983:OID20593:v1	0.142714
ODAM	ODAM	cis-position, cis-gene	4-70196591-C-A	synonymous_variant	42667	10091	32576	1.09844e-238	0.368585	0.346827	0.390343	0.0111011	dominant	Neurology	ODAM:A1E959:OID20793:v1	0.126767
HLA-B	LRP1	trans-position, trans-gene	6-31356979-G-A	missense_variant	41836	384	41452	5.16467e-238	1.58275	1.48919	1.67631	0.0477321	recessive	Oncology	LRP1:Q07954:OID21293:v1	0.0336129
HLA-DQA1	MICB_MICA	trans-position, trans-gene	6-32642197-T-G	missense_variant	43372	17284	26088	6.53656e-238	0.316982	0.298237	0.335727	0.00956374	dominant	Inflammation	MICB_MICA:Q29980_Q29983:OID20593:v1	0.228703
FUT2	CXADR	trans-position, trans-gene	19-48703417-G-A	stop_gained	45065	11705	33360	6.86276e-238	-0.346517	-0.367015	-0.32602	0.0104578	recessive	Inflammation	CXADR:P78310:OID20561:v1	0.491299
HLA-C	LTA	cis-position, trans-gene	6-31271324-G-A	missense_variant	41966	6759	35207	7.63095e-238	-0.426082	-0.451277	-0.400886	0.0128546	dominant	Inflammation	LTA:P01374:OID20586:v1	0.0915588
HCG4	CDSN	trans-position, trans-gene	6-29792046-T-C	non_coding_transcript_exon_variant	44234	25181	19053	1.14305e-237	0.222507	0.209341	0.235674	0.00671765	genotypic	Inflammation	CDSN:Q15517:OID20667:v1	0.350456
ECHS1	ECHS1	cis-position, cis-gene	10-133370622-G-A	missense_variant	44449	39692	4757	1.96186e-237	-0.49575	-0.525101	-0.466398	0.014975	recessive	CardiometabolicII	ECHS1:P30084:OID30239:v1	0.0552485
FUT2	CXADR	trans-position, trans-gene	19-48703205-C-T	synonymous_variant	45078	11709	33369	2.18143e-237	-0.345965	-0.366452	-0.325478	0.0104524	recessive	Inflammation	CXADR:P78310:OID20561:v1	0.491312
HLA-C	LTA	cis-position, trans-gene	6-31271305-G-C	missense_variant	41229	5497	35732	2.711e-237	-0.46292	-0.490323	-0.435518	0.0139809	dominant	Inflammation	LTA:P01374:OID20586:v1	0.0726518
TPSAB1	TPSD1	cis-position, trans-gene	16-1242253-T-G	3_prime_UTR_variant	43740	2623	41117	3.71967e-237	0.652258	0.613621	0.690895	0.0197125	dominant	NeurologyII	TPSD1:Q9BZJ3:OID30982:v1	0.0312409
FUT2	CXADR	trans-position, trans-gene	19-48703160-A-G	synonymous_variant	45097	11708	33389	4.80605e-237	-0.345858	-0.366354	-0.325362	0.0104569	recessive	Inflammation	CXADR:P78310:OID20561:v1	0.491294
C6orf10	HLA-DRA	cis-position, trans-gene	6-32330595-A-G	missense_variant	43365	25560	17805	6.11679e-237	0.223275	0.210044	0.236506	0.00675057	genotypic	Inflammation	HLA-DRA:P01903:OID20520:v1	0.367141
HLA-DQB1	HLA-DRA	cis-position, trans-gene	6-32664911-T-A	missense_variant	41140	11275	29865	7.30961e-237	-0.263777	-0.279405	-0.248148	0.00797374	genotypic	Inflammation	HLA-DRA:P01903:OID20520:v1	0.171508
SLC5A6	ATRAID	cis-position, trans-gene	2-27201628-G-A	non_coding_transcript_exon_variant	44892	38889	6003	9.43572e-237	-0.439182	-0.465224	-0.41314	0.0132866	recessive	OncologyII	ATRAID:Q6UW56:OID31451:v1	0.0693537
HCG4	CDSN	trans-position, trans-gene	6-29792034-C-G	non_coding_transcript_exon_variant	44215	25103	19112	1.08234e-236	0.221936	0.208776	0.235097	0.0067145	genotypic	Inflammation	CDSN:Q15517:OID20667:v1	0.349717
MAMSTR	FAM3B	trans-position, trans-gene	19-48714854-G-T	synonymous_variant	44574	35371	9203	2.13076e-236	0.209882	0.197427	0.222336	0.00635414	genotypic	Oncology	FAM3B:P58499:OID21372:v1	0.451373
STKLD1	ADAMTS13	cis-position, trans-gene	9-133403828-G-T	missense_variant&splice_region_variant	44214	5877	38337	2.51061e-236	-0.414249	-0.438833	-0.389665	0.0125426	genotypic	Cardiometabolic	ADAMTS13:Q76LX8:OID20249:v1	0.0702831
HLA-DQA1	LRPAP1	trans-position, trans-gene	6-32642752-A-G	synonymous_variant	43768	635	43133	5.84726e-236	1.27332	1.1977	1.34894	0.0385819	dominant	Neurology	LRPAP1:P30533:OID21059:v1	0.00776625
SPATA32	LRRC37A2	trans-position, trans-gene	17-45256418-AAGAC-A	splice_region_variant	43686	12420	31266	6.99996e-236	0.345328	0.324816	0.36584	0.0104652	recessive	OncologyII	LRRC37A2:A6NM11:OID31440:v1	0.474895
IFT88	IL17D	cis-position, trans-gene	13-20615802-G-A	missense_variant	43534	11007	32527	8.21158e-236	0.286888	0.269846	0.303931	0.00869526	genotypic	Inflammation	IL17D:Q8TAD2:OID20481:v1	0.136208
MCCD1	LTA	cis-position, trans-gene	6-31528999-T-G	5_prime_UTR_variant	44708	42912	1796	9.26764e-236	-0.26828	-0.284222	-0.252338	0.00813352	genotypic	Inflammation	LTA:P01374:OID20586:v1	0.193114
SELPLG	SELPLG	cis-position, cis-gene	12-108623635-GAGTGGTCTGTGCCTCCATGGCTGCTGGTGGAGTGGTCTGTGCTTCCATGGCTGCTGGTGC-G	conservative_inframe_deletion	44101	215	43886	1.22258e-235	-1.9259	-2.04036	-1.81144	0.0583984	genotypic	Inflammation	SELPLG:Q14242:OID20560:v1	0.00255469
HLA-DQB1	LILRB4	trans-position, trans-gene	6-32662091-A-G	synonymous_variant	43854	11968	31886	1.34359e-235	-0.333782	-0.353621	-0.313944	0.0101217	dominant	Inflammation	LILRB4:Q8NHJ6:OID20429:v1	0.149324
ITGBL1	ITGBL1	cis-position, cis-gene	13-101575521-C-T	synonymous_variant	45207	14284	30923	1.3481e-235	-0.266296	-0.282126	-0.250465	0.00807674	genotypic	CardiometabolicII	ITGBL1:O95965:OID30408:v1	0.173961
HLA-H	BTN3A2	trans-position, trans-gene	6-29888168-A-G	non_coding_transcript_exon_variant	42138	23208	18930	2.61665e-235	-0.315391	-0.334143	-0.296638	0.00956761	dominant	Inflammation	BTN3A2:P78410:OID20540:v1	0.35764
HLA-DQA1	MICB_MICA	trans-position, trans-gene	6-32642192-T-G	missense_variant	44004	17955	26049	3.58522e-235	0.311791	0.293242	0.33034	0.00946378	dominant	Inflammation	MICB_MICA:Q29980_Q29983:OID20593:v1	0.2331
PZP	PZP	cis-position, cis-gene	12-9162613-A-G	synonymous_variant	44401	29653	14748	1.94878e-234	0.240031	0.225727	0.254334	0.00729771	dominant	InflammationII	PZP:P20742:OID30730:v1	0.42527
HLA-H	BTN3A2	trans-position, trans-gene	6-29888163-G-A	non_coding_transcript_exon_variant	42391	23334	19057	2.06833e-234	-0.313727	-0.332418	-0.295036	0.00953613	dominant	Inflammation	BTN3A2:P78410:OID20540:v1	0.357884
PSORS1C1	HLA-A	trans-position, trans-gene	6-31138632-A-G	non_coding_transcript_exon_variant	45085	31122	13963	2.10907e-234	0.329873	0.310212	0.349533	0.0100309	dominant	NeurologyII	HLA-A:P04439:OID31048:v1	0.445667
HSPA1A	KIR2DL2	trans-position, trans-gene	6-31817451-G-C	synonymous_variant	44029	41327	2702	2.12092e-234	-0.248855	-0.263685	-0.234025	0.00756621	genotypic	OncologyII	KIR2DL2:P43627:OID31431:v1	0.22724
VENTX	ADAM8	cis-position, trans-gene	10-133240100-G-A	missense_variant	44932	4952	39980	3.57738e-234	0.458915	0.43155	0.48628	0.0139615	genotypic	Neurology	ADAM8:P78325:OID21039:v1	0.0571341
BTNL2	MICB_MICA	cis-position, trans-gene	6-32394926-G-T	missense_variant	44399	11665	32734	4.24238e-234	-0.303764	-0.321879	-0.285649	0.0092422	genotypic	Inflammation	MICB_MICA:Q29980_Q29983:OID20593:v1	0.142735
ATRAID	ATRAID	cis-position, cis-gene	2-27212382-A-G	missense_variant	45418	45416	2	5.92423e-234	-0.949852	-1.00652	-0.893183	0.0289129	genotypic	OncologyII	ATRAID:Q6UW56:OID31451:v1	0.0123591
ATRAID	ATRAID	cis-position, cis-gene	2-27212382-A-G	missense_variant	45418	44297	1121	7.48726e-234	-0.952204	-1.00903	-0.895381	0.0289909	recessive	OncologyII	ATRAID:Q6UW56:OID31451:v1	0.0123591
TPSAB1	TPSD1	cis-position, trans-gene	16-1242253-T-G	3_prime_UTR_variant	43740	2623	41117	2.63445e-233	0.60592	0.569727	0.642114	0.0184658	genotypic	NeurologyII	TPSD1:Q9BZJ3:OID30982:v1	0.0312409
FUT2	SERPINI2	trans-position, trans-gene	19-48703998-A-G	3_prime_UTR_variant	43600	33842	9758	3.44778e-233	0.36594	0.344076	0.387804	0.0111549	dominant	OncologyII	SERPINI2:O75830:OID31504:v1	0.4628
ASPM	CFH	cis-position, trans-gene	1-197086795-T-C	splice_region_variant	41961	41542	419	1.34724e-232	-0.372347	-0.394617	-0.350076	0.0113622	genotypic	InflammationII	CFH:P08603:OID30790:v1	0.0952111
MAMSTR	LEG1	trans-position, trans-gene	19-48714854-G-T	synonymous_variant	42842	12986	29856	3.76355e-232	0.333029	0.313088	0.352969	0.0101737	recessive	InflammationII	LEG1:Q6P5S2:OID30608:v1	0.451373
MAMSTR	LYPD3	trans-position, trans-gene	19-48714854-G-T	synonymous_variant	44561	35348	9213	4.0378e-232	0.211965	0.199269	0.22466	0.00647731	genotypic	Oncology	LYPD3:O95274:OID21530:v1	0.451373
MCCD1	LTA	cis-position, trans-gene	6-31529148-G-A	missense_variant	44937	43141	1796	4.24685e-232	-0.265736	-0.281654	-0.249818	0.00812128	genotypic	Inflammation	LTA:P01374:OID20586:v1	0.194628
PM20D1	PM20D1	cis-position, cis-gene	1-205845369-T-C	missense_variant	45013	44872	141	1.73383e-231	-0.462466	-0.490206	-0.434726	0.0141528	genotypic	Cardiometabolic	PM20D1:Q6GTS8:OID20149:v1	0.0537446
SELPLG	SELPLG	cis-position, cis-gene	12-108623635-GAGTGGTCTGTGCCTCCATGGCTGCTGGTGGAGTGGTCTGTGCTTCCATGGCTGCTGGTGC-G	conservative_inframe_deletion	44101	215	43886	1.86041e-231	-2.03782	-2.16004	-1.91559	0.0623597	dominant	Inflammation	SELPLG:Q14242:OID20560:v1	0.00255469
HP	APOL1	trans-position, trans-gene	16-72059235-C-A	3_prime_UTR_variant	43601	11866	31735	2.10446e-231	-0.246694	-0.261491	-0.231897	0.00754952	genotypic	InflammationII	APOL1:O14791:OID30708:v1	0.170009
CYP21A1P	LRPAP1	trans-position, trans-gene	6-32007008-C-T	splice_region_variant	43168	360	42808	2.70574e-231	1.6335	1.5355	1.7315	0.0499986	dominant	Neurology	LRPAP1:P30533:OID21059:v1	0.00416467
SPATA32	LRRC37A2	trans-position, trans-gene	17-45256418-AAGAC-A	splice_region_variant	43686	33476	10210	2.71636e-231	0.364406	0.342543	0.38627	0.0111547	dominant	OncologyII	LRRC37A2:A6NM11:OID31440:v1	0.474895
FUT2	TCN1	trans-position, trans-gene	19-48703998-A-G	3_prime_UTR_variant	43010	33373	9637	4.42854e-231	0.368527	0.346408	0.390645	0.011285	dominant	InflammationII	TCN1:P20061:OID30687:v1	0.4628
CCHCR1	HLA-E	cis-position, trans-gene	6-31145306-G-A	splice_region_variant	44008	23608	20400	5.27719e-231	0.296134	0.278354	0.313913	0.00907101	dominant	Inflammation	HLA-E:P13747:OID20532:v1	0.323549
MRPL9	TDRKH	cis-position, trans-gene	1-151760859-T-G	missense_variant	43050	10101	32949	5.37883e-231	0.361107	0.33943	0.382785	0.01106	recessive	Neurology	TDRKH:Q9Y2W6:OID20875:v1	0.476834
NOTCH3	PGLYRP2	cis-position, trans-gene	19-15174241-T-C	synonymous_variant	45139	36707	8432	1.19144e-230	0.388651	0.365296	0.412007	0.0119161	recessive	InflammationII	PGLYRP2:Q96PD5:OID30742:v1	0.098125
VENTX	ADAM8	cis-position, trans-gene	10-133240100-G-A	missense_variant	44932	4952	39980	1.43359e-230	0.47997	0.451123	0.508818	0.0147181	dominant	Neurology	ADAM8:P78325:OID21039:v1	0.0571341
CYP21A1P	LRPAP1	trans-position, trans-gene	6-32007008-C-T	splice_region_variant	43168	360	42808	2.43543e-230	1.59707	1.50106	1.69309	0.0489869	genotypic	Neurology	LRPAP1:P30533:OID21059:v1	0.00416467
TRIM31	MICB_MICA	trans-position, trans-gene	6-30108087-A-G	synonymous_variant	43306	35388	7918	6.72343e-230	-0.213674	-0.226533	-0.200815	0.00656056	genotypic	Inflammation	MICB_MICA:Q29980_Q29983:OID20593:v1	0.412034
NOTCH3	PGLYRP2	cis-position, trans-gene	19-15192033-T-C	synonymous_variant	45150	35134	10016	5.70717e-229	0.363204	0.341296	0.385112	0.0111775	recessive	InflammationII	PGLYRP2:Q96PD5:OID30742:v1	0.117838
KIR3DL1	KIR2DS4	cis-position, trans-gene	19-54829381-A-G	missense_variant	41582	1999	39583	5.79725e-229	-0.735101	-0.77942	-0.690781	0.0226116	recessive	OncologyII	KIR2DS4:P43632:OID31432:v1	0.203452
MAMSTR	EPCAM	trans-position, trans-gene	19-48714854-G-T	synonymous_variant	44760	13609	31151	1.33803e-228	-0.325651	-0.34531	-0.305993	0.0100296	recessive	Inflammation	EPCAM:P16422:OID20743:v1	0.451373
HLA-DQB1	MICB_MICA	trans-position, trans-gene	6-32664934-C-T	synonymous_variant	42817	8584	34233	4.06777e-228	-0.381469	-0.404516	-0.358423	0.0117583	dominant	Inflammation	MICB_MICA:Q29980_Q29983:OID20593:v1	0.118113
MED15	SCARF2	cis-position, trans-gene	22-20566526-A-ACAG	conservative_inframe_insertion	44752	15056	29696	4.72256e-228	-0.275534	-0.292187	-0.258881	0.00849646	dominant	Neurology	SCARF2:Q96GP6:OID21048:v1	0.182845
MCM7	PILRB	cis-position, trans-gene	7-100095455-G-A	synonymous_variant	44892	18165	26727	1.90522e-227	0.301313	0.283077	0.319549	0.00930419	dominant	Cardiometabolic	PILRB:Q9UKJ0:OID20197:v1	0.229537
FUT2	SPINK5	trans-position, trans-gene	19-48703417-G-A	stop_gained	45137	34215	10922	4.23485e-227	0.205967	0.193491	0.218443	0.00636518	genotypic	Neurology	SPINK5:Q9NQ38:OID21148:v1	0.491299
FUT2	SPINK5	trans-position, trans-gene	19-48703160-A-G	synonymous_variant	45166	34243	10923	4.95821e-227	0.205885	0.193412	0.218358	0.00636364	genotypic	Neurology	SPINK5:Q9NQ38:OID21148:v1	0.491294
NDUFAF1	TYRO3	cis-position, trans-gene	15-41397034-C-T	missense_variant	44877	20022	24855	6.87421e-227	0.242106	0.227435	0.256778	0.00748531	genotypic	Cardiometabolic	TYRO3:Q06418:OID20161:v1	0.256985
FCRL5	FCRL2	cis-position, trans-gene	1-157539235-C-T	missense_variant	45507	33090	12417	8.75803e-227	-0.330718	-0.350766	-0.310671	0.0102282	recessive	Inflammation	FCRL2:Q96LA5:OID20639:v1	0.146562
FUT2	SPINK5	trans-position, trans-gene	19-48703205-C-T	synonymous_variant	45146	34220	10926	1.056e-226	0.205697	0.193226	0.218167	0.0063625	genotypic	Neurology	SPINK5:Q9NQ38:OID21148:v1	0.491312
MAMSTR	FAM3B	trans-position, trans-gene	19-48714854-G-T	synonymous_variant	44574	35371	9203	2.09562e-226	0.358875	0.337105	0.380645	0.0111072	dominant	Oncology	FAM3B:P58499:OID21372:v1	0.451373
LILRB2	LILRB5	cis-position, trans-gene	19-54278553-C-T	missense_variant	44513	36448	8065	2.66441e-226	0.391455	0.367703	0.415207	0.0121183	dominant	Cardiometabolic	LILRB5:O75023:OID20324:v1	0.416728
PRRC2A	HLA-E	trans-position, trans-gene	6-31635993-A-G	synonymous_variant	44957	15959	28998	2.93617e-226	0.302942	0.284558	0.321326	0.0093796	dominant	Inflammation	HLA-E:P13747:OID20532:v1	0.196744
MUC2	MUC2	cis-position, cis-gene	11-1083116-G-C	non_coding_transcript_exon_variant	44792	16180	28612	2.94194e-226	-0.261139	-0.276986	-0.245292	0.00808517	genotypic	CardiometabolicII	MUC2:Q02817:OID30377:v1	0.202503
PM20D1	PM20D1	cis-position, cis-gene	1-205845369-T-C	missense_variant	45013	40313	4700	3.46693e-226	-0.478017	-0.507031	-0.449004	0.0148028	recessive	Cardiometabolic	PM20D1:Q6GTS8:OID20149:v1	0.0537446
HLA-C	MICB_MICA	cis-position, trans-gene	6-31271218-G-A	synonymous_variant	43345	1802	41543	7.97451e-226	-0.755644	-0.801536	-0.709753	0.023414	dominant	Inflammation	MICB_MICA:Q29980_Q29983:OID20593:v1	0.0262086
MIA	MIA	cis-position, cis-gene	19-40777460-C-G	3_prime_UTR_variant	44759	44520	239	1.04218e-225	-2.02456	-2.14758	-1.90155	0.0627604	dominant	Oncology	MIA:Q16674:OID21531:v1	0.070517
PRTG	PRTG	cis-position, cis-gene	15-55740674-G-A	synonymous_variant	45446	5581	39865	1.16138e-225	-0.426213	-0.452114	-0.400311	0.0132149	genotypic	Oncology	PRTG:Q2VWP7:OID21443:v1	0.063685
HLA-DQA1	CDSN	trans-position, trans-gene	6-32642192-T-G	missense_variant	44411	18092	26319	1.36749e-225	0.302723	0.284325	0.32112	0.00938632	dominant	Inflammation	CDSN:Q15517:OID20667:v1	0.2331
PRUNE1	CTSS	cis-position, trans-gene	1-151027261-A-G	synonymous_variant	35149	14812	20337	1.66891e-225	0.276451	0.259673	0.29323	0.00856027	genotypic	Neurology	CTSS:P25774:OID21056:v1	0.239982
HLA-DQA1	CDSN	trans-position, trans-gene	6-32642197-T-G	missense_variant	43769	17412	26357	2.01655e-225	0.305778	0.287189	0.324366	0.00948385	dominant	Inflammation	CDSN:Q15517:OID20667:v1	0.228703
FUT2	GPA33	trans-position, trans-gene	19-48703417-G-A	stop_gained	44920	34054	10866	5.96319e-225	-0.210109	-0.222897	-0.19732	0.00652457	genotypic	Oncology	GPA33:Q99795:OID21376:v1	0.491299
KIR3DL1	FCAR	cis-position, trans-gene	19-54829412-T-C	missense_variant	42731	15430	27301	9.81577e-225	0.316212	0.296962	0.335462	0.00982139	dominant	Inflammation	FCAR:P24071:OID20564:v1	0.203877
FUT2	GPA33	trans-position, trans-gene	19-48703205-C-T	synonymous_variant	44930	34058	10872	1.46921e-224	-0.209881	-0.222666	-0.197095	0.0065233	genotypic	Oncology	GPA33:Q99795:OID21376:v1	0.491312
FUT2	GPA33	trans-position, trans-gene	19-48703160-A-G	synonymous_variant	44949	34081	10868	3.47197e-224	-0.209759	-0.222548	-0.19697	0.00652507	genotypic	Oncology	GPA33:Q99795:OID21376:v1	0.491294
CST4	CST5	cis-position, trans-gene	20-23685847-T-G	3_prime_UTR_variant	43337	9556	33781	4.00963e-224	0.319831	0.300332	0.339331	0.00994846	genotypic	Neurology	CST5:P28325:OID20995:v1	0.117899
SLC44A4	KIR2DL3	trans-position, trans-gene	6-31871554-C-T	synonymous_variant	42841	12402	30439	5.29873e-224	-0.331327	-0.351532	-0.311123	0.0103082	recessive	Oncology	KIR2DL3:P43628:OID21196:v1	0.471376
FUT2	SLC51B	trans-position, trans-gene	19-48703998-A-G	3_prime_UTR_variant	42329	32827	9502	6.46471e-224	-0.212666	-0.225636	-0.199696	0.00661724	genotypic	CardiometabolicII	SLC51B:Q86UW2:OID30107:v1	0.4628
CFH	CFHR4	cis-position, trans-gene	1-196690107-C-T	missense_variant	44859	38105	6754	6.88404e-224	-0.418338	-0.443862	-0.392814	0.0130221	dominant	InflammationII	CFHR4:Q92496:OID30758:v1	0.381901
KIR3DL1	FCAR	cis-position, trans-gene	19-54829418-T-C	missense_variant	42993	15507	27486	7.52294e-224	0.315104	0.295882	0.334326	0.00980707	dominant	Inflammation	FCAR:P24071:OID20564:v1	0.203613
KIR3DL3	KIR2DL3	cis-position, trans-gene	19-54735264-A-C	missense_variant	42701	24718	17983	9.81452e-224	-0.304612	-0.323198	-0.286026	0.00948261	dominant	Oncology	KIR2DL3:P43628:OID21196:v1	0.356779
ASPM	CFH	cis-position, trans-gene	1-197086795-T-C	splice_region_variant	41961	34344	7617	1.37782e-223	-0.396261	-0.420445	-0.372077	0.0123385	recessive	InflammationII	CFH:P08603:OID30790:v1	0.0952111
KIR3DL1	FCAR	cis-position, trans-gene	19-54829420-C-A	missense_variant	43039	15473	27566	1.45129e-223	0.315071	0.295838	0.334304	0.00981249	dominant	Inflammation	FCAR:P24071:OID20564:v1	0.202994
HLA-DQB1	LILRB4	trans-position, trans-gene	6-32662159-C-T	missense_variant	43373	11453	31920	2.93546e-223	-0.330283	-0.350459	-0.310107	0.0102939	dominant	Inflammation	LILRB4:Q8NHJ6:OID20429:v1	0.145231
LBP	LBP	cis-position, cis-gene	20-38349567-A-G	synonymous_variant	45420	45352	68	6.65127e-223	-0.548636	-0.582187	-0.515085	0.0171178	genotypic	Cardiometabolic	LBP:P18428:OID20355:v1	0.0369435
ANP32E	ECM1	cis-position, trans-gene	1-150226707-CTCCTCT-C	disruptive_inframe_deletion	43049	20324	22725	1.07622e-222	0.303422	0.284864	0.321981	0.00946856	dominant	InflammationII	ECM1:Q16610:OID30736:v1	0.274727
MAMSTR	FGF19	trans-position, trans-gene	19-48714854-G-T	synonymous_variant	44981	13678	31303	4.11009e-222	-0.321583	-0.341283	-0.301882	0.0100512	recessive	Inflammation	FGF19:O95750:OID20715:v1	0.451373
FUT2	SPINK5	trans-position, trans-gene	19-48703998-A-G	3_prime_UTR_variant	43432	12955	30477	4.78326e-222	0.321155	0.301481	0.340828	0.0100374	recessive	Neurology	SPINK5:Q9NQ38:OID21148:v1	0.4628
HCG4	CDSN	trans-position, trans-gene	6-29792047-T-C	non_coding_transcript_exon_variant	44242	25580	18662	6.69474e-222	0.214247	0.201117	0.227378	0.00669905	genotypic	Inflammation	CDSN:Q15517:OID20667:v1	0.357286
MCCD1	LTA	cis-position, trans-gene	6-31528999-T-G	5_prime_UTR_variant	44708	29251	15457	8.75533e-222	-0.308239	-0.327136	-0.289343	0.00964113	recessive	Inflammation	LTA:P01374:OID20586:v1	0.193114
PSG2	PSG1	cis-position, trans-gene	19-43075527-T-A	missense_variant	43764	8315	35449	9.38489e-222	-0.334095	-0.354576	-0.313614	0.0104493	genotypic	Neurology	PSG1:P11464:OID20916:v1	0.102882
HLA-DQA1	LRPAP1	trans-position, trans-gene	6-32642752-A-G	synonymous_variant	43768	635	43133	1.34614e-221	1.10927	1.04125	1.1773	0.0347067	genotypic	Neurology	LRPAP1:P30533:OID21059:v1	0.00776625
PRPF3	CTSS	cis-position, trans-gene	1-150343283-G-GGTATACTAATATCTCTGCCTGACAGTTGACA	frameshift_variant	34503	7378	27125	1.7637e-221	-0.369454	-0.392081	-0.346826	0.0115445	genotypic	Neurology	CTSS:P25774:OID21056:v1	0.113087
SLC44A4	KIR2DL3	trans-position, trans-gene	6-31871532-C-T	missense_variant	43500	12404	31096	1.98371e-221	-0.328489	-0.348641	-0.308338	0.0102813	recessive	Oncology	KIR2DL3:P43628:OID21196:v1	0.471511
STKLD1	ADAMTS13	cis-position, trans-gene	9-133403828-G-T	missense_variant&splice_region_variant	44214	5877	38337	3.62132e-221	-0.434039	-0.460684	-0.407394	0.0135944	dominant	Cardiometabolic	ADAMTS13:Q76LX8:OID20249:v1	0.0702831
TAP1	LRP1	trans-position, trans-gene	6-32847248-G-A	non_coding_transcript_exon_variant	44856	1789	43067	4.70778e-221	0.73289	0.687883	0.777896	0.0229624	dominant	Oncology	LRP1:Q07954:OID21293:v1	0.0201691
SIGLEC10	SIGLEC10	cis-position, cis-gene	19-51415106-A-G	missense_variant&splice_region_variant	44046	1116	42930	6.09111e-221	-0.934445	-0.991838	-0.877052	0.029282	recessive	Inflammation	SIGLEC10:Q96LC7:OID20537:v1	0.148212
STKLD1	ADAMTS13	cis-position, trans-gene	9-133403788-A-G	synonymous_variant	44886	13558	31328	6.38028e-221	-0.277209	-0.294237	-0.26018	0.00868801	genotypic	Cardiometabolic	ADAMTS13:Q76LX8:OID20249:v1	0.16602
SLC44A4	KIR2DL2	trans-position, trans-gene	6-31871554-C-T	synonymous_variant	44054	12736	31318	6.44666e-221	-0.324537	-0.344472	-0.304603	0.0101704	recessive	OncologyII	KIR2DL2:P43627:OID31431:v1	0.471376
KIR3DL1	FCAR	cis-position, trans-gene	19-54829407-C-A	synonymous_variant	42334	15268	27066	6.50157e-221	0.31473	0.295402	0.334057	0.0098608	dominant	Inflammation	FCAR:P24071:OID20564:v1	0.203511
TAP1	LRP1	trans-position, trans-gene	6-32847248-G-A	non_coding_transcript_exon_variant	44856	1789	43067	7.57128e-221	0.713411	0.669579	0.757242	0.0223628	genotypic	Oncology	LRP1:Q07954:OID21293:v1	0.0201691
SLC44A4	KIR2DL2	trans-position, trans-gene	6-31871532-C-T	missense_variant	44728	12738	31990	1.22256e-220	-0.323198	-0.343064	-0.303331	0.0101358	recessive	OncologyII	KIR2DL2:P43627:OID31431:v1	0.471511
FAM69B	LCN15	cis-position, trans-gene	9-136722290-A-G	missense_variant	45514	45434	80	3.21065e-220	0.514648	0.48298	0.546317	0.0161571	genotypic	NeurologyII	LCN15:Q6UWW0:OID31032:v1	0.0403489
KIR3DL3	KIR2DS4	cis-position, trans-gene	19-54735264-A-C	missense_variant	43909	25421	18488	5.29997e-220	-0.218465	-0.231912	-0.205018	0.00686065	genotypic	OncologyII	KIR2DS4:P43632:OID31432:v1	0.356779
PSG2	PSG1	cis-position, trans-gene	19-43081252-A-T	splice_region_variant	44290	8839	35451	6.14581e-220	-0.331466	-0.351872	-0.311059	0.0104114	genotypic	Neurology	PSG1:P11464:OID20916:v1	0.106298
LILRB2	LILRB5	cis-position, trans-gene	19-54278566-G-A	splice_region_variant	44117	36113	8004	1.50696e-219	0.38733	0.363463	0.411197	0.0121769	dominant	Cardiometabolic	LILRB5:O75023:OID20324:v1	0.413874
LBP	LBP	cis-position, cis-gene	20-38349567-A-G	synonymous_variant	45420	42134	3286	5.68853e-219	-0.560845	-0.595456	-0.526235	0.0176584	recessive	Cardiometabolic	LBP:P18428:OID20355:v1	0.0369435
PRRC2A	BTN3A2	trans-position, trans-gene	6-31635993-A-G	synonymous_variant	44957	15959	28998	6.29022e-219	-0.260956	-0.27706	-0.244851	0.00821664	genotypic	Inflammation	BTN3A2:P78410:OID20540:v1	0.196744
FUT2	HEPH	trans-position, trans-gene	19-48703417-G-A	stop_gained	45494	11809	33685	1.23057e-218	-0.329925	-0.350302	-0.309549	0.010396	recessive	CardiometabolicII	HEPH:Q9BQS7:OID30337:v1	0.491299
HLA-C	KIR2DL2	trans-position, trans-gene	6-31271989-C-T	non_coding_transcript_exon_variant	43281	10495	32786	1.25626e-218	-0.299108	-0.317577	-0.28064	0.00942251	genotypic	OncologyII	KIR2DL2:P43627:OID31431:v1	0.132744
TTC21B	GALNT3	cis-position, trans-gene	2-165913610-A-G	synonymous_variant	43938	27732	16206	1.72065e-218	0.214269	0.201034	0.227505	0.00675265	genotypic	Inflammation	GALNT3:Q14435:OID20471:v1	0.395145
FUT2	HEPH	trans-position, trans-gene	19-48703160-A-G	synonymous_variant	45525	11812	33713	1.866e-218	-0.329832	-0.350212	-0.309453	0.0103975	recessive	CardiometabolicII	HEPH:Q9BQS7:OID30337:v1	0.491294
CHST13	PTX3	trans-position, trans-gene	3-126542359-G-A	missense_variant	44067	21562	22505	3.12409e-218	0.225938	0.211974	0.239903	0.00712483	genotypic	Inflammation	PTX3:P26022:OID20570:v1	0.290555
PRRC2A	MICB_MICA	cis-position, trans-gene	6-31635993-A-G	synonymous_variant	44957	1729	43228	3.86078e-218	0.759123	0.712187	0.806058	0.0239463	recessive	Inflammation	MICB_MICA:Q29980_Q29983:OID20593:v1	0.196744
HLA-H	MICB_MICA	trans-position, trans-gene	6-29888124-A-G	non_coding_transcript_exon_variant	43713	39436	4277	4.48531e-218	0.221725	0.208016	0.235434	0.00699422	genotypic	Inflammation	MICB_MICA:Q29980_Q29983:OID20593:v1	0.257398
FUT2	HEPH	trans-position, trans-gene	19-48703205-C-T	synonymous_variant	45508	11813	33695	9.37808e-218	-0.329366	-0.34975	-0.308983	0.0103999	recessive	CardiometabolicII	HEPH:Q9BQS7:OID30337:v1	0.491312
MCCD1	LTA	cis-position, trans-gene	6-31529148-G-A	missense_variant	44937	29257	15680	2.51028e-217	-0.304073	-0.322909	-0.285237	0.00961018	recessive	Inflammation	LTA:P01374:OID20586:v1	0.194628
MCCD1	LRP1	trans-position, trans-gene	6-31529014-C-G	5_prime_UTR_variant	44705	10961	33744	4.7871e-217	0.29597	0.277625	0.314316	0.00936	genotypic	Oncology	LRP1:Q07954:OID21293:v1	0.131774
FAM69B	LCN15	cis-position, trans-gene	9-136722290-A-G	missense_variant	45514	41915	3599	6.32295e-217	0.528009	0.495267	0.56075	0.0167046	recessive	NeurologyII	LCN15:Q6UWW0:OID31032:v1	0.0403489
PARP4	C1QTNF9	cis-position, trans-gene	13-24426479-C-G	missense_variant	43448	25608	17840	8.55415e-217	-0.216042	-0.22944	-0.202645	0.00683525	genotypic	InflammationII	C1QTNF9:P0C862:OID30620:v1	0.362808
FUT2	TSPAN8	trans-position, trans-gene	19-48703998-A-G	3_prime_UTR_variant	43600	13005	30595	1.1574e-216	-0.314022	-0.333501	-0.294542	0.00993843	recessive	OncologyII	TSPAN8:P19075:OID31470:v1	0.4628
FUT2	REG1B	trans-position, trans-gene	19-48703160-A-G	synonymous_variant	45717	11867	33850	1.41314e-216	-0.323367	-0.343435	-0.303298	0.010239	recessive	Cardiometabolic	REG1B:P48304:OID20266:v1	0.491294
FUT2	REG1B	trans-position, trans-gene	19-48703205-C-T	synonymous_variant	45696	11868	33828	4.44067e-216	-0.32306	-0.343133	-0.302987	0.0102413	recessive	Cardiometabolic	REG1B:P48304:OID20266:v1	0.491312
FUT2	REG1B	trans-position, trans-gene	19-48703417-G-A	stop_gained	45685	11864	33821	6.52859e-216	-0.322896	-0.342967	-0.302825	0.0102401	recessive	Cardiometabolic	REG1B:P48304:OID20266:v1	0.491299
ASPN	OGN	cis-position, trans-gene	9-92474742-C-CTCA	disruptive_inframe_insertion	44498	1668	42830	7.64015e-216	0.712607	0.668312	0.756903	0.0225995	recessive	Neurology	OGN:P20774:OID21123:v1	0.197205
HLA-G	BTN3A2	trans-position, trans-gene	6-29827859-G-A	synonymous_variant	43876	30827	13049	1.0686e-215	-0.204624	-0.217346	-0.191901	0.00649113	genotypic	Inflammation	BTN3A2:P78410:OID20540:v1	0.462784
FUT2	FAM3D	trans-position, trans-gene	19-48703205-C-T	synonymous_variant	45310	34334	10976	1.09999e-215	-0.338808	-0.359878	-0.317738	0.01075	dominant	OncologyII	FAM3D:Q96BQ1:OID31514:v1	0.491312
ITGA6	ITGA6	cis-position, cis-gene	2-172475080-G-A	missense_variant	43935	22101	21834	1.66466e-215	0.227146	0.213017	0.241276	0.00720894	genotypic	Inflammation	ITGA6:P23229:OID20528:v1	0.297
MAMSTR	SLC51B	trans-position, trans-gene	19-48714854-G-T	synonymous_variant	43652	13260	30392	2.35803e-215	-0.320729	-0.340686	-0.300771	0.0101822	recessive	CardiometabolicII	SLC51B:Q86UW2:OID30107:v1	0.451373
CCL4	CCL3	cis-position, trans-gene	17-36105193-A-G	non_coding_transcript_exon_variant	43735	2301	41434	2.41356e-215	0.625089	0.586191	0.663986	0.0198455	recessive	Inflammation	CCL3:P10147:OID20610:v1	0.220598
IFT88	IL17D	cis-position, trans-gene	13-20615802-G-A	missense_variant	43534	11007	32527	3.72697e-215	0.307512	0.288368	0.326656	0.0097671	dominant	Inflammation	IL17D:Q8TAD2:OID20481:v1	0.136208
PRTG	PRTG	cis-position, cis-gene	15-55740674-G-A	synonymous_variant	45446	5581	39865	4.92961e-215	-0.438387	-0.465692	-0.411082	0.0139312	dominant	Oncology	PRTG:Q2VWP7:OID21443:v1	0.063685
FUT2	FAM3D	trans-position, trans-gene	19-48703160-A-G	synonymous_variant	45331	34358	10973	4.99918e-215	-0.338323	-0.359395	-0.31725	0.0107514	dominant	OncologyII	FAM3D:Q96BQ1:OID31514:v1	0.491294
MCCD1	MICB_MICA	cis-position, trans-gene	6-31529014-C-G	5_prime_UTR_variant	44851	816	44035	6.922e-215	-1.08497	-1.15257	-1.01737	0.0344882	recessive	Inflammation	MICB_MICA:Q29980_Q29983:OID20593:v1	0.131774
SPRR1A	SPRR3	cis-position, trans-gene	1-152985411-G-A	missense_variant	44790	13513	31277	1.1554e-214	0.293809	0.275495	0.312124	0.00934427	recessive	NeurologyII	SPRR3:Q9UBC9:OID31131:v1	0.448733
FUT2	CELA3A	trans-position, trans-gene	19-48703417-G-A	stop_gained	45610	34550	11060	1.89909e-214	0.203116	0.190447	0.215786	0.00646384	genotypic	Cardiometabolic	CELA3A:P09093:OID20298:v1	0.491299
CYP4V2	RAB6A	trans-position, trans-gene	4-186201150-C-T	splice_region_variant	43311	7400	35911	2.02529e-214	0.388088	0.363887	0.41229	0.0123475	recessive	Inflammation	RAB6A:P20340:OID20608:v1	0.40204
FUT2	FAM3D	trans-position, trans-gene	19-48703417-G-A	stop_gained	45301	34330	10971	2.6929e-214	-0.337783	-0.358859	-0.316708	0.0107529	dominant	OncologyII	FAM3D:Q96BQ1:OID31514:v1	0.491299
BPIFB3	BPIFB1	cis-position, trans-gene	20-33064486-G-A	missense_variant	44805	6008	38797	3.08097e-214	0.415146	0.389242	0.441051	0.0132167	recessive	Cardiometabolic	BPIFB1:Q8TDL5:OID20308:v1	0.367834
TRIM4	PILRA	cis-position, trans-gene	7-99903288-A-G	synonymous_variant	43755	35838	7917	1.28882e-213	-0.373033	-0.396341	-0.349724	0.011892	dominant	Neurology	PILRA:Q9UKJ1:OID21129:v1	0.415132
FUT2	CELA3A	trans-position, trans-gene	19-48703160-A-G	synonymous_variant	45642	34580	11062	1.57171e-213	0.202688	0.190018	0.215359	0.00646437	genotypic	Cardiometabolic	CELA3A:P09093:OID20298:v1	0.491294
HSPA1A	KIR2DL2	trans-position, trans-gene	6-31817451-G-C	synonymous_variant	44029	26733	17296	1.60981e-213	-0.296163	-0.314674	-0.277653	0.00944397	recessive	OncologyII	KIR2DL2:P43627:OID31431:v1	0.22724
FUT2	CELA3A	trans-position, trans-gene	19-48703205-C-T	synonymous_variant	45621	34556	11065	2.25961e-213	0.202571	0.189904	0.215239	0.00646306	genotypic	Cardiometabolic	CELA3A:P09093:OID20298:v1	0.491312
FUT2	CCL15	trans-position, trans-gene	19-48703998-A-G	3_prime_UTR_variant	43963	13112	30851	2.68604e-213	-0.309155	-0.328487	-0.289822	0.00986339	recessive	Cardiometabolic	CCL15:Q16663:OID20328:v1	0.4628
CST4	CST5	cis-position, trans-gene	20-23685847-T-G	3_prime_UTR_variant	43337	9556	33781	3.60327e-213	0.34434	0.322802	0.365877	0.0109884	dominant	Neurology	CST5:P28325:OID20995:v1	0.117899
FUT2	CXADR	trans-position, trans-gene	19-48703998-A-G	3_prime_UTR_variant	43379	12944	30435	4.40538e-213	-0.319858	-0.339868	-0.299847	0.0102094	recessive	Inflammation	CXADR:P78310:OID20561:v1	0.4628
TNFSF8	TNFSF8	cis-position, cis-gene	9-114905862-C-T	synonymous_variant	44970	28387	16583	5.35627e-213	-0.207358	-0.220335	-0.19438	0.0066212	genotypic	CardiometabolicII	TNFSF8:P32971:OID30384:v1	0.397106
BTNL2	MICB_MICA	cis-position, trans-gene	6-32394862-G-A	synonymous_variant	44922	12195	32727	9.52656e-213	-0.324011	-0.344302	-0.303721	0.0103522	dominant	Inflammation	MICB_MICA:Q29980_Q29983:OID20593:v1	0.146938
HCG4	CDSN	trans-position, trans-gene	6-29791973-G-A	non_coding_transcript_exon_variant	44491	24852	19639	1.3251e-212	0.212949	0.199609	0.226288	0.00680574	genotypic	Inflammation	CDSN:Q15517:OID20667:v1	0.339454
HLA-A	BTN3A2	trans-position, trans-gene	6-29943451-A-C	missense_variant	43274	3047	40227	1.71646e-212	-0.57272	-0.6086	-0.536839	0.018306	recessive	Inflammation	BTN3A2:P78410:OID20540:v1	0.237877
HLA-DQB1	MICB_MICA	trans-position, trans-gene	6-32660856-T-C	splice_region_variant	43289	12383	30906	2.30707e-212	-0.324357	-0.344684	-0.304031	0.0103707	dominant	Inflammation	MICB_MICA:Q29980_Q29983:OID20593:v1	0.157732
CCL4	CCL3	cis-position, trans-gene	17-36105188-T-C	non_coding_transcript_exon_variant	43463	2266	41197	3.85882e-212	0.624739	0.585566	0.663912	0.0199861	recessive	Inflammation	CCL3:P10147:OID20610:v1	0.219946
HLA-C	KIR2DL3	trans-position, trans-gene	6-31271989-C-T	non_coding_transcript_exon_variant	42083	10194	31889	1.62295e-211	-0.299162	-0.317946	-0.280379	0.00958319	genotypic	Oncology	KIR2DL3:P43628:OID21196:v1	0.132744
HCG4	BTN3A2	trans-position, trans-gene	6-29792034-C-G	non_coding_transcript_exon_variant	43804	24865	18939	1.68031e-211	-0.29404	-0.312507	-0.275574	0.00942159	dominant	Inflammation	BTN3A2:P78410:OID20540:v1	0.349717
HLA-C	HLA-A	trans-position, trans-gene	6-31271989-C-T	non_coding_transcript_exon_variant	43376	1019	42357	3.55754e-211	-0.973677	-1.03487	-0.912483	0.0312213	recessive	NeurologyII	HLA-A:P04439:OID31048:v1	0.132744
TSPOAP1	MPO	cis-position, trans-gene	17-58309246-G-GTCCTCCTCT	disruptive_inframe_insertion	43515	3457	40058	3.71149e-211	-0.504347	-0.536047	-0.472648	0.016173	genotypic	Neurology	MPO:P05164:OID21100:v1	0.0416031
PSG11	PSG1	cis-position, trans-gene	19-43018759-A-C	non_coding_transcript_exon_variant	44527	30267	14260	1.11177e-210	-0.1962	-0.208548	-0.183853	0.00629967	genotypic	Neurology	PSG1:P11464:OID20916:v1	0.446358
HCG4	BTN3A2	trans-position, trans-gene	6-29792046-T-C	non_coding_transcript_exon_variant	43835	24953	18882	2.88779e-210	-0.293313	-0.311789	-0.274837	0.00942648	dominant	Inflammation	BTN3A2:P78410:OID20540:v1	0.350456
PSG8	PSG1	cis-position, trans-gene	19-42855633-T-C	5_prime_UTR_variant	43109	1275	41834	4.02346e-210	-0.849403	-0.902921	-0.795885	0.0273051	recessive	Neurology	PSG1:P11464:OID20916:v1	0.143943
ITGBL1	ITGBL1	cis-position, cis-gene	13-101575521-C-T	synonymous_variant	45207	14284	30923	4.15608e-210	-0.292307	-0.31073	-0.273885	0.00939932	dominant	CardiometabolicII	ITGBL1:O95965:OID30408:v1	0.173961
BTNL2	MICB_MICA	cis-position, trans-gene	6-32394892-T-G	synonymous_variant	44485	11753	32732	9.50918e-210	-0.326175	-0.346749	-0.305602	0.0104966	dominant	Inflammation	MICB_MICA:Q29980_Q29983:OID20593:v1	0.143415
RBM6	MST1	cis-position, trans-gene	3-50061560-CTTT-C	disruptive_inframe_deletion	44509	7197	37312	9.79756e-210	0.396386	0.371383	0.421389	0.0127565	genotypic	InflammationII	MST1:P26927:OID30713:v1	0.0806751
CR1L	CR1	cis-position, trans-gene	1-207715359-T-C	3_prime_UTR_variant	43635	21178	22457	1.26477e-209	0.221977	0.207973	0.235981	0.00714482	genotypic	InflammationII	CR1:P17927:OID30697:v1	0.287705
HLA-C	MICB_MICA	cis-position, trans-gene	6-31271853-C-T	missense_variant	40774	2363	38411	1.27605e-209	-0.508345	-0.540403	-0.476286	0.0163561	genotypic	Inflammation	MICB_MICA:Q29980_Q29983:OID20593:v1	0.034364
RBM6	MST1	cis-position, trans-gene	3-50061560-CTTT-C	disruptive_inframe_deletion	44509	7197	37312	1.36794e-209	0.396337	0.371329	0.421346	0.0127595	dominant	InflammationII	MST1:P26927:OID30713:v1	0.0806751
HLA-DQB1	MICB_MICA	trans-position, trans-gene	6-32664911-T-A	missense_variant	41267	11299	29968	1.40406e-209	-0.334466	-0.355563	-0.31337	0.0107634	dominant	Inflammation	MICB_MICA:Q29980_Q29983:OID20593:v1	0.171508
BTNL2	MICB_MICA	cis-position, trans-gene	6-32394925-T-C	synonymous_variant	44392	11659	32733	2.4162e-209	-0.326689	-0.347315	-0.306063	0.0105234	dominant	Inflammation	MICB_MICA:Q29980_Q29983:OID20593:v1	0.142714
HLA-C	MICB_MICA	cis-position, trans-gene	6-31271853-C-T	missense_variant	40774	2363	38411	7.93469e-209	-0.635567	-0.675726	-0.595408	0.0204891	dominant	Inflammation	MICB_MICA:Q29980_Q29983:OID20593:v1	0.034364
HSPA1A	KIR2DL3	trans-position, trans-gene	6-31817451-G-C	synonymous_variant	42823	40180	2643	1.16953e-208	-0.238212	-0.253274	-0.22315	0.0076847	genotypic	Oncology	KIR2DL3:P43628:OID21196:v1	0.22724
HLA-C	SGSH	trans-position, trans-gene	6-31271989-C-T	non_coding_transcript_exon_variant	42754	10385	32369	1.59166e-208	0.295152	0.276484	0.313821	0.00952462	genotypic	CardiometabolicII	SGSH:P51688:OID30341:v1	0.132744
HLA-H	LRPAP1	trans-position, trans-gene	6-29888731-T-G	non_coding_transcript_exon_variant	44310	411	43899	1.15072e-207	1.47991	1.38609	1.57373	0.0478672	dominant	Neurology	LRPAP1:P30533:OID21059:v1	0.00504747
PSG11	PSG1	cis-position, trans-gene	19-43018759-A-C	non_coding_transcript_exon_variant	44527	9486	35041	2.83764e-207	-0.343358	-0.365147	-0.321569	0.0111168	recessive	Neurology	PSG1:P11464:OID20916:v1	0.446358
FUT2	GALNT3	trans-position, trans-gene	19-48703205-C-T	synonymous_variant	44330	11524	32806	3.66898e-207	-0.329914	-0.350855	-0.308973	0.0106842	recessive	Inflammation	GALNT3:Q14435:OID20471:v1	0.491312
PSG11	PSG1	cis-position, trans-gene	19-43016052-G-C	splice_region_variant	43939	29629	14310	5.25194e-207	-0.194569	-0.206923	-0.182215	0.0063032	genotypic	Neurology	PSG1:P11464:OID20916:v1	0.44484
FUT2	GALNT3	trans-position, trans-gene	19-48703417-G-A	stop_gained	44320	11520	32800	5.45629e-207	-0.329936	-0.350888	-0.308985	0.0106895	recessive	Inflammation	GALNT3:Q14435:OID20471:v1	0.491299
PSG7	PSG1	cis-position, trans-gene	19-42935587-T-C	missense_variant	43328	1275	42053	2.54903e-206	-0.844467	-0.898174	-0.790759	0.0274014	recessive	Neurology	PSG1:P11464:OID20916:v1	0.140018
FUT2	GALNT3	trans-position, trans-gene	19-48703160-A-G	synonymous_variant	44345	11524	32821	3.11589e-206	-0.32928	-0.350229	-0.308331	0.0106882	recessive	Inflammation	GALNT3:Q14435:OID20471:v1	0.491294
HLA-DQB1	MICB_MICA	trans-position, trans-gene	6-32661463-G-A	splice_region_variant	42097	32723	9374	7.65266e-206	-0.353002	-0.375475	-0.330528	0.011466	dominant	Inflammation	MICB_MICA:Q29980_Q29983:OID20593:v1	0.471841
PSG2	PSG1	cis-position, trans-gene	19-43081173-G-A	synonymous_variant	44383	8949	35434	1.5565e-205	-0.326149	-0.346934	-0.305363	0.0106049	genotypic	Neurology	PSG1:P11464:OID20916:v1	0.105699
TMEM8A	NCAM2	trans-position, trans-gene	16-377820-C-T	synonymous_variant	44360	36482	7878	2.28564e-205	-0.202633	-0.215552	-0.189713	0.00659146	genotypic	Neurology	NCAM2:O15394:OID21095:v1	0.415402
MAMSTR	KLK15	trans-position, trans-gene	19-48714854-G-T	synonymous_variant	44886	35629	9257	3.15122e-205	0.202977	0.190031	0.215924	0.00660537	genotypic	OncologyII	KLK15:Q9H2R5:OID31427:v1	0.451373
C6orf10	HLA-A	trans-position, trans-gene	6-32330595-A-G	missense_variant	43818	25831	17987	6.44387e-205	-0.208104	-0.221386	-0.194822	0.00677658	genotypic	NeurologyII	HLA-A:P04439:OID31048:v1	0.367141
HLA-C	MICB_MICA	cis-position, trans-gene	6-31271825-G-A	synonymous_variant	41677	2444	39233	1.02254e-204	-0.522419	-0.555769	-0.489068	0.0170156	genotypic	Inflammation	MICB_MICA:Q29980_Q29983:OID20593:v1	0.03326
HLA-DQB1	MICB_MICA	trans-position, trans-gene	6-32664934-C-T	synonymous_variant	42817	8584	34233	1.42468e-204	-0.288122	-0.306525	-0.269719	0.00938914	genotypic	Inflammation	MICB_MICA:Q29980_Q29983:OID20593:v1	0.118113
PSG11	PSG1	cis-position, trans-gene	19-43016052-G-C	splice_region_variant	43939	9465	34474	1.60309e-204	-0.342167	-0.364028	-0.320306	0.0111533	recessive	Neurology	PSG1:P11464:OID20916:v1	0.44484
MOG	MOG	cis-position, cis-gene	6-29657255-TTCC-T	disruptive_inframe_deletion	45462	4168	41294	2.0009e-204	-0.449388	-0.478111	-0.420665	0.0146544	genotypic	Oncology	MOG:Q16653:OID21384:v1	0.0468872
BTNL2	MICB_MICA	cis-position, trans-gene	6-32394926-G-T	missense_variant	44399	11665	32734	3.64256e-204	-0.322571	-0.343199	-0.301943	0.0105245	dominant	Inflammation	MICB_MICA:Q29980_Q29983:OID20593:v1	0.142735
MCCD1	LRP1	trans-position, trans-gene	6-31529014-C-G	5_prime_UTR_variant	44705	10961	33744	4.33135e-204	0.320305	0.299817	0.340793	0.0104529	dominant	Oncology	LRP1:Q07954:OID21293:v1	0.131774
PPCDC	PPCDC	cis-position, cis-gene	15-75044388-A-G	missense_variant&splice_region_variant	45628	45533	95	5.06775e-204	0.455119	0.426	0.484238	0.0148565	genotypic	Neurology	PPCDC:Q96CD2:OID21027:v1	0.048563
FUT2	GPA33	trans-position, trans-gene	19-48703998-A-G	3_prime_UTR_variant	43218	33556	9662	1.04518e-203	-0.200454	-0.213286	-0.187622	0.00654675	genotypic	Oncology	GPA33:Q99795:OID21376:v1	0.4628
LGALS8	LGALS8	cis-position, cis-gene	1-236538909-C-T	missense_variant	44953	18863	26090	1.37505e-203	0.286928	0.268552	0.305305	0.00937572	recessive	Neurology	LGALS8:O00214:OID21041:v1	0.355848
FUT2	SPINK5	trans-position, trans-gene	19-48703998-A-G	3_prime_UTR_variant	43432	33727	9705	1.71866e-203	0.195796	0.183255	0.208337	0.00639825	genotypic	Neurology	SPINK5:Q9NQ38:OID21148:v1	0.4628
FUT2	IL19	trans-position, trans-gene	19-48703417-G-A	stop_gained	44024	33353	10671	2.62891e-203	0.328253	0.307217	0.349289	0.0107325	dominant	Cardiometabolic	IL19:Q9UHD0:OID20158:v1	0.491299
CCHCR1	CDSN	cis-position, trans-gene	6-31145306-G-A	splice_region_variant	44415	4903	39512	3.11158e-203	0.450408	0.421537	0.479278	0.0147298	recessive	Inflammation	CDSN:Q15517:OID20667:v1	0.323549
NUSAP1	TYRO3	cis-position, trans-gene	15-41342389-A-G	missense_variant	43603	22496	21107	3.24132e-203	0.289258	0.270718	0.307798	0.00945916	dominant	Cardiometabolic	TYRO3:Q06418:OID20161:v1	0.309815
FUT2	IL19	trans-position, trans-gene	19-48703160-A-G	synonymous_variant	44050	33379	10671	4.58204e-203	0.328065	0.307029	0.349102	0.0107329	dominant	Cardiometabolic	IL19:Q9UHD0:OID20158:v1	0.491294
SFTPA2	SFTPD	cis-position, trans-gene	10-79558907-C-G	missense_variant	44908	773	44135	8.67097e-203	-1.05944	-1.12743	-0.991449	0.0346878	recessive	Cardiometabolic	SFTPD:P35247:OID20214:v1	0.129433
FUT2	CELA3A	trans-position, trans-gene	19-48703998-A-G	3_prime_UTR_variant	43890	34060	9830	1.03185e-202	0.198596	0.18585	0.211342	0.00650283	genotypic	Cardiometabolic	CELA3A:P09093:OID20298:v1	0.4628
C6orf10	HLA-DRA	cis-position, trans-gene	6-32330595-A-G	missense_variant	43365	25560	17805	1.08993e-202	0.292189	0.273437	0.310942	0.00956741	dominant	Inflammation	HLA-DRA:P01903:OID20520:v1	0.367141
FUT2	IL19	trans-position, trans-gene	19-48703205-C-T	synonymous_variant	44030	33355	10675	2.76606e-202	0.327358	0.306326	0.348391	0.0107308	dominant	Cardiometabolic	IL19:Q9UHD0:OID20158:v1	0.491312
PRPF3	CTSS	cis-position, trans-gene	1-150343283-G-GGTATACTAATATCTCTGCCTGACAGTTGACA	frameshift_variant	34503	7378	27125	9.03623e-202	-0.389846	-0.41489	-0.364803	0.0127772	dominant	Neurology	CTSS:P25774:OID21056:v1	0.113087
MAMSTR	LEG1	trans-position, trans-gene	19-48714854-G-T	synonymous_variant	42842	33979	8863	1.28599e-201	0.201613	0.188639	0.214586	0.00661905	genotypic	InflammationII	LEG1:Q6P5S2:OID30608:v1	0.451373
SPRR1A	SPRR3	cis-position, trans-gene	1-152985411-G-A	missense_variant	44790	35865	8925	2.58075e-201	0.326909	0.305852	0.347966	0.0107433	dominant	NeurologyII	SPRR3:Q9UBC9:OID31131:v1	0.448733
FUT2	CDH1	trans-position, trans-gene	19-48703205-C-T	synonymous_variant	43652	33118	10534	1.95141e-200	-0.32766	-0.34881	-0.30651	0.0107906	dominant	Cardiometabolic	CDH1:P12830:OID20353:v1	0.491312
CCHCR1	BTN3A2	trans-position, trans-gene	6-31145306-G-A	splice_region_variant	44008	23608	20400	3.89639e-200	-0.210944	-0.224571	-0.197317	0.00695252	genotypic	Inflammation	BTN3A2:P78410:OID20540:v1	0.323549
FUT2	REG1A	trans-position, trans-gene	19-48703998-A-G	3_prime_UTR_variant	43165	12876	30289	4.61059e-200	-0.305128	-0.324842	-0.285415	0.0100576	recessive	Cardiometabolic	REG1A:P05451:OID20415:v1	0.4628
FUT2	CDH1	trans-position, trans-gene	19-48703417-G-A	stop_gained	43640	33110	10530	5.84053e-200	-0.327416	-0.348576	-0.306256	0.0107957	dominant	Cardiometabolic	CDH1:P12830:OID20353:v1	0.491299
FUT2	CDH1	trans-position, trans-gene	19-48703160-A-G	synonymous_variant	43669	33137	10532	1.25763e-199	-0.327045	-0.348198	-0.305891	0.0107927	dominant	Cardiometabolic	CDH1:P12830:OID20353:v1	0.491294
HLA-C	KIR2DL2	trans-position, trans-gene	6-31271989-C-T	non_coding_transcript_exon_variant	43281	10495	32786	1.9549e-199	-0.328096	-0.349327	-0.306865	0.0108322	dominant	OncologyII	KIR2DL2:P43627:OID31431:v1	0.132744
PPCDC	PPCDC	cis-position, cis-gene	15-75044388-A-G	missense_variant&splice_region_variant	45628	41304	4324	2.48397e-199	0.464947	0.434844	0.49505	0.0153586	recessive	Neurology	PPCDC:Q96CD2:OID21027:v1	0.048563
HLA-H	LRPAP1	trans-position, trans-gene	6-29888731-T-G	non_coding_transcript_exon_variant	44310	411	43899	2.51458e-199	1.28608	1.20282	1.36933	0.0424772	genotypic	Neurology	LRPAP1:P30533:OID21059:v1	0.00504747
HLA-DQB1	HLA-DRA	cis-position, trans-gene	6-32664911-T-A	missense_variant	41140	11275	29865	4.54364e-199	-0.327044	-0.348222	-0.305867	0.0108046	dominant	Inflammation	HLA-DRA:P01903:OID20520:v1	0.171508
HCG4	BTN3A2	trans-position, trans-gene	6-29792047-T-C	non_coding_transcript_exon_variant	43847	25351	18496	1.86637e-198	-0.28568	-0.304215	-0.267146	0.0094562	dominant	Inflammation	BTN3A2:P78410:OID20540:v1	0.357286
HLA-C	MICB_MICA	cis-position, trans-gene	6-31271825-G-A	synonymous_variant	41677	2444	39233	3.11713e-198	-0.610089	-0.649682	-0.570496	0.0202005	dominant	Inflammation	MICB_MICA:Q29980_Q29983:OID20593:v1	0.03326
STKLD1	ADAMTS13	cis-position, trans-gene	9-133403788-A-G	synonymous_variant	44886	13558	31328	4.15345e-198	-0.302905	-0.322577	-0.283233	0.0100365	dominant	Cardiometabolic	ADAMTS13:Q76LX8:OID20249:v1	0.16602
CST4	CST5	cis-position, trans-gene	20-23685969-C-T	synonymous_variant	42960	8661	34299	2.09902e-197	0.307547	0.287542	0.327552	0.0102065	genotypic	Neurology	CST5:P28325:OID20995:v1	0.108791
ASGR2	ASGR2	cis-position, cis-gene	17-7108754-G-T	splice_region_variant	44843	3909	40934	2.29077e-197	0.488134	0.456372	0.519896	0.0162048	recessive	InflammationII	ASGR2:P07307:OID30679:v1	0.286108
TSPOAP1	MPO	cis-position, trans-gene	17-58309246-G-GTCCTCCTCT	disruptive_inframe_insertion	43515	3457	40058	2.75517e-197	-0.521738	-0.555688	-0.487788	0.0173213	dominant	Neurology	MPO:P05164:OID21100:v1	0.0416031
AC010327.3	PTPRH	cis-position, trans-gene	19-55159745-TCTGGACTCCTGGGTCTGAGGGAGGAGGGGCTGGGGGCCTGGACCCCTGGGTCTAAGCAAGGAGGGGCTGGGGGC-T	non_coding_transcript_exon_variant	45196	1508	43688	3.37166e-197	0.741525	0.693252	0.789797	0.0246284	genotypic	OncologyII	PTPRH:Q9HD43:OID31433:v1	0.0171176
SLCO6A1	PAM	cis-position, trans-gene	5-102388744-G-C	missense_variant	44992	20328	24664	3.40158e-197	0.222226	0.20776	0.236693	0.00738077	genotypic	Cardiometabolic	PAM:P19021:OID20291:v1	0.261051
FUT2	FAM3D	trans-position, trans-gene	19-48703998-A-G	3_prime_UTR_variant	43600	33842	9758	3.41198e-197	-0.33924	-0.361321	-0.31716	0.0112654	dominant	OncologyII	FAM3D:Q96BQ1:OID31514:v1	0.4628
HLA-DQA1	HLA-E	trans-position, trans-gene	6-32642668-G-A	synonymous_variant	43712	12614	31098	3.96096e-197	0.259677	0.242773	0.276582	0.00862483	genotypic	Inflammation	HLA-E:P13747:OID20532:v1	0.159306
PSG2	PSG1	cis-position, trans-gene	19-43081252-A-T	splice_region_variant	44290	8839	35451	5.40501e-197	-0.34463	-0.367074	-0.322185	0.0114512	dominant	Neurology	PSG1:P11464:OID20916:v1	0.106298
HCG4	BTN3A2	trans-position, trans-gene	6-29792046-T-C	non_coding_transcript_exon_variant	43835	5772	38063	1.29753e-196	-0.415466	-0.44255	-0.388383	0.0138178	recessive	Inflammation	BTN3A2:P78410:OID20540:v1	0.350456
PSMD3	FABP9	trans-position, trans-gene	17-39997622-T-A	3_prime_UTR_variant	43675	26557	17118	2.39278e-196	-0.198661	-0.21162	-0.185702	0.00661162	genotypic	Inflammation	FABP9:Q0Z7S8:OID20501:v1	0.380201
ASGR2	ASGR2	cis-position, cis-gene	17-7108758-C-T	synonymous_variant&splice_region_variant	45046	3909	41137	3.66441e-196	0.486565	0.454806	0.518325	0.0162037	recessive	InflammationII	ASGR2:P07307:OID30679:v1	0.287087
ASGR2	ASGR2	cis-position, cis-gene	17-7108760-C-T	missense_variant	45216	3908	41308	4.64644e-196	0.486252	0.454504	0.518	0.0161979	recessive	InflammationII	ASGR2:P07307:OID30679:v1	0.287894
HCG4	BTN3A2	trans-position, trans-gene	6-29792034-C-G	non_coding_transcript_exon_variant	43804	5771	38033	7.0649e-196	-0.41459	-0.441668	-0.387512	0.013815	recessive	Inflammation	BTN3A2:P78410:OID20540:v1	0.349717
ASPM	F13B	cis-position, trans-gene	1-197101577-G-A	synonymous_variant	44779	30075	14704	1.00468e-195	0.29259	0.273471	0.311709	0.0097547	dominant	InflammationII	F13B:P05160:OID30781:v1	0.430835
TOB1	WFIKKN2	cis-position, trans-gene	17-50864056-CAA-C	5_prime_UTR_variant	44917	1391	43526	1.24617e-195	0.795988	0.74396	0.848015	0.0265445	dominant	Inflammation	WFIKKN2:Q8TEU8:OID20785:v1	0.015456
TOB1	WFIKKN2	cis-position, trans-gene	17-50864056-CAA-C	5_prime_UTR_variant	44917	1391	43526	1.24617e-195	0.795988	0.74396	0.848015	0.0265445	genotypic	Inflammation	WFIKKN2:Q8TEU8:OID20785:v1	0.015456
FUT2	HEPH	trans-position, trans-gene	19-48703998-A-G	3_prime_UTR_variant	43779	13053	30726	1.26221e-195	-0.305157	-0.325101	-0.285214	0.0101752	recessive	CardiometabolicII	HEPH:Q9BQS7:OID30337:v1	0.4628
ASPM	F13B	cis-position, trans-gene	1-197101567-T-C	missense_variant	44890	30229	14661	1.58597e-195	0.292431	0.273312	0.31155	0.00975457	dominant	InflammationII	F13B:P05160:OID30781:v1	0.432005
HLA-C	SGSH	trans-position, trans-gene	6-31271989-C-T	non_coding_transcript_exon_variant	42754	10385	32369	4.65935e-195	0.327794	0.306342	0.349246	0.0109448	dominant	CardiometabolicII	SGSH:P51688:OID30341:v1	0.132744
HLA-A	HLA-E	cis-position, trans-gene	6-29943451-A-C	missense_variant	43274	17564	25710	5.25873e-195	0.278122	0.259917	0.296327	0.00928818	dominant	Inflammation	HLA-E:P13747:OID20532:v1	0.237877
MUC2	MUC2	cis-position, cis-gene	11-1083116-G-C	non_coding_transcript_exon_variant	44792	16180	28612	6.51556e-195	-0.288534	-0.307428	-0.26964	0.00963993	dominant	CardiometabolicII	MUC2:Q02817:OID30377:v1	0.202503
AC010327.3	PTPRH	cis-position, trans-gene	19-55159745-TCTGGACTCCTGGGTCTGAGGGAGGAGGGGCTGGGGGCCTGGACCCCTGGGTCTAAGCAAGGAGGGGCTGGGGGC-T	non_coding_transcript_exon_variant	45196	1508	43688	9.82611e-195	0.76092	0.711066	0.810774	0.0254354	dominant	OncologyII	PTPRH:Q9HD43:OID31433:v1	0.0171176
HSPA1A	KIR2DL3	trans-position, trans-gene	6-31817451-G-C	synonymous_variant	42823	26019	16804	1.08576e-194	-0.287229	-0.306044	-0.268413	0.0095997	recessive	Oncology	KIR2DL3:P43628:OID21196:v1	0.22724
PRUNE1	CTSS	cis-position, trans-gene	1-151027261-A-G	synonymous_variant	35149	14812	20337	1.33943e-194	0.31506	0.29444	0.335681	0.0105205	dominant	Neurology	CTSS:P25774:OID21056:v1	0.239982
HLA-DQB1	HLA-DRA	cis-position, trans-gene	6-32664934-C-T	synonymous_variant	42682	8566	34116	4.7176e-194	-0.281571	-0.300046	-0.263095	0.00942623	genotypic	Inflammation	HLA-DRA:P01903:OID20520:v1	0.118113
KIR3DL3	KIR2DL3	cis-position, trans-gene	19-54735264-A-C	missense_variant	42701	5758	36943	6.41408e-194	-0.410174	-0.437098	-0.38325	0.0137364	recessive	Oncology	KIR2DL3:P43628:OID21196:v1	0.356779
MOG	MOG	cis-position, cis-gene	6-29657255-TTCC-T	disruptive_inframe_deletion	45462	4168	41294	1.06137e-193	-0.453713	-0.483521	-0.423905	0.015208	dominant	Oncology	MOG:Q16653:OID21384:v1	0.0468872
CYP21A1P	HLA-DRA	cis-position, trans-gene	6-32006894-G-A	non_coding_transcript_exon_variant	43010	6220	36790	1.07461e-193	-0.313559	-0.334154	-0.292964	0.0105074	genotypic	Inflammation	HLA-DRA:P01903:OID20520:v1	0.087383
HLA-C	HLA-E	cis-position, trans-gene	6-31271975-C-A	non_coding_transcript_exon_variant	43757	9937	33820	2.44471e-193	-0.287997	-0.306932	-0.269062	0.00966077	genotypic	Inflammation	HLA-E:P13747:OID20532:v1	0.122629
CD177P1	TEX101	cis-position, trans-gene	19-43379121-G-C	non_coding_transcript_exon_variant	42963	13766	29197	5.05554e-193	-0.181747	-0.193705	-0.169789	0.00610116	genotypic	NeurologyII	TEX101:Q9BY14:OID30971:v1	0.177237
MAMSTR	FGF19	trans-position, trans-gene	19-48714854-G-T	synonymous_variant	44981	35711	9270	1.02958e-192	-0.194779	-0.207608	-0.18195	0.0065455	genotypic	Inflammation	FGF19:O95750:OID20715:v1	0.451373
HCG4	BTN3A2	trans-position, trans-gene	6-29791973-G-A	non_coding_transcript_exon_variant	44089	24628	19461	1.9059e-192	-0.278732	-0.297102	-0.260362	0.00937243	dominant	Inflammation	BTN3A2:P78410:OID20540:v1	0.339454
PSG2	PSG1	cis-position, trans-gene	19-43075527-T-A	missense_variant	43764	8315	35449	2.87027e-192	-0.349633	-0.372686	-0.32658	0.0117616	dominant	Neurology	PSG1:P11464:OID20916:v1	0.102882
CYP4V2	KLKB1	cis-position, trans-gene	4-186201150-C-T	splice_region_variant	43009	27232	15777	7.25806e-192	0.27887	0.260465	0.297276	0.00939039	dominant	InflammationII	KLKB1:P03952:OID30760:v1	0.40204
NDUFAF1	TYRO3	cis-position, trans-gene	15-41397034-C-T	missense_variant	44877	20022	24855	1.56547e-191	0.278204	0.259823	0.296586	0.00937829	dominant	Cardiometabolic	TYRO3:Q06418:OID20161:v1	0.256985
PZP	NME3	trans-position, trans-gene	12-9150700-A-T	missense_variant	44918	23688	21230	1.86651e-191	-0.208028	-0.221776	-0.194281	0.0070141	genotypic	Inflammation	NME3:Q13232:OID20789:v1	0.314423
MUC22	CDSN	cis-position, trans-gene	6-31026476-G-A	missense_variant	44844	10107	34737	3.79026e-191	0.325965	0.304406	0.347524	0.0109995	dominant	Inflammation	CDSN:Q15517:OID20667:v1	0.134043
BTN3A2	HLA-A	trans-position, trans-gene	6-26372893-G-A	splice_region_variant	43743	846	42897	4.18677e-191	1.01486	0.947736	1.08198	0.0342456	recessive	NeurologyII	HLA-A:P04439:OID31048:v1	0.116084
HLA-DQA1	LRP1	trans-position, trans-gene	6-32642752-A-G	synonymous_variant	43181	620	42561	5.72591e-191	1.14343	1.06778	1.21907	0.0385955	dominant	Oncology	LRP1:Q07954:OID21293:v1	0.00776625
HLA-C	KIR2DL3	trans-position, trans-gene	6-31271989-C-T	non_coding_transcript_exon_variant	42083	10194	31889	6.79514e-191	-0.325999	-0.347568	-0.30443	0.0110046	dominant	Oncology	KIR2DL3:P43628:OID21196:v1	0.132744
MUC21	HLA-E	cis-position, trans-gene	6-30987096-G-A	synonymous_variant	45169	20563	24606	1.27401e-190	0.188615	0.176122	0.201108	0.0063739	genotypic	Inflammation	HLA-E:P13747:OID20532:v1	0.289973
MCCD1	LRPAP1	trans-position, trans-gene	6-31529138-G-A	missense_variant	45316	13006	32310	1.29215e-190	0.259609	0.242414	0.276805	0.00877332	genotypic	Neurology	LRPAP1:P30533:OID21059:v1	0.15584
CCHCR1	LILRB4	trans-position, trans-gene	6-31145275-G-A	synonymous_variant	43465	40159	3306	1.95684e-190	-0.212112	-0.226165	-0.198058	0.00717016	genotypic	Inflammation	LILRB4:Q8NHJ6:OID20429:v1	0.266108
FUT2	IL19	trans-position, trans-gene	19-48703998-A-G	3_prime_UTR_variant	42363	32872	9491	2.8869e-190	0.332458	0.310424	0.354493	0.0112419	dominant	Cardiometabolic	IL19:Q9UHD0:OID20158:v1	0.4628
MUC21	HLA-E	cis-position, trans-gene	6-30987096-G-A	synonymous_variant	45169	20563	24606	5.19918e-190	0.265329	0.247726	0.282932	0.00898101	dominant	Inflammation	HLA-E:P13747:OID20532:v1	0.289973
FUT2	REG1B	trans-position, trans-gene	19-48703998-A-G	3_prime_UTR_variant	43963	13112	30851	1.34535e-189	-0.295567	-0.315195	-0.275938	0.0100143	recessive	Cardiometabolic	REG1B:P48304:OID20266:v1	0.4628
P2RY2	MMP9	trans-position, trans-gene	11-73234296-C-T	missense_variant	45160	44946	214	1.72614e-189	0.373073	0.348287	0.397859	0.0126457	genotypic	Neurology	MMP9:P14780:OID21103:v1	0.0701127
CYP21A1P	HLA-DRA	cis-position, trans-gene	6-32006894-G-A	non_coding_transcript_exon_variant	43010	6220	36790	8.41571e-189	-0.397251	-0.423686	-0.370816	0.013487	dominant	Inflammation	HLA-DRA:P01903:OID20520:v1	0.087383
BTN3A2	BTN3A2	cis-position, cis-gene	6-26370432-G-A	missense_variant	43841	5995	37846	9.35402e-189	0.367987	0.343494	0.39248	0.0124962	genotypic	Inflammation	BTN3A2:P78410:OID20540:v1	0.0724441
FUT2	CDH1	trans-position, trans-gene	19-48703998-A-G	3_prime_UTR_variant	41987	32623	9364	1.47862e-188	-0.33378	-0.356003	-0.311557	0.0113383	dominant	Cardiometabolic	CDH1:P12830:OID20353:v1	0.4628
BTN3A2	HLA-A	trans-position, trans-gene	6-26370429-A-G	missense_variant	44727	854	43873	1.89108e-188	1.00232	0.935541	1.06909	0.0340685	recessive	NeurologyII	HLA-A:P04439:OID31048:v1	0.126502
PSG2	PSG1	cis-position, trans-gene	19-43081173-G-A	synonymous_variant	44383	8949	35434	3.33776e-188	-0.335101	-0.35744	-0.312763	0.0113972	dominant	Neurology	PSG1:P11464:OID20916:v1	0.105699
HLA-A	BTN2A1	trans-position, trans-gene	6-29943445-C-T	missense_variant	43449	13482	29967	6.15002e-188	0.241763	0.225637	0.25789	0.00822774	genotypic	Inflammation	BTN2A1:Q7KYR7:OID20713:v1	0.175495
FUT2	CELA3A	trans-position, trans-gene	19-48703417-G-A	stop_gained	45610	11850	33760	6.26124e-188	0.307184	0.286688	0.327679	0.0104568	recessive	Cardiometabolic	CELA3A:P09093:OID20298:v1	0.491299
BTN3A2	HLA-E	trans-position, trans-gene	6-26370344-C-T	synonymous_variant	44962	10956	34006	1.67218e-187	0.273745	0.25546	0.292029	0.0093287	genotypic	Inflammation	HLA-E:P13747:OID20532:v1	0.131192
HLA-C	CFB	cis-position, trans-gene	6-31269480-C-T	non_coding_transcript_exon_variant	44557	3645	40912	2.70469e-187	0.474773	0.443044	0.506501	0.0161879	genotypic	InflammationII	CFB:P00751:OID30755:v1	0.0416748
HCG4	CDSN	trans-position, trans-gene	6-29792046-T-C	non_coding_transcript_exon_variant	44234	25181	19053	2.74211e-187	0.274212	0.255887	0.292537	0.00934935	dominant	Inflammation	CDSN:Q15517:OID20667:v1	0.350456
FUT2	CELA3A	trans-position, trans-gene	19-48703205-C-T	synonymous_variant	45621	11854	33767	4.04579e-187	0.306477	0.285984	0.326971	0.0104558	recessive	Cardiometabolic	CELA3A:P09093:OID20298:v1	0.491312
FUT2	CELA3A	trans-position, trans-gene	19-48703160-A-G	synonymous_variant	45642	11853	33789	6.96799e-187	0.306306	0.285811	0.326801	0.0104567	recessive	Cardiometabolic	CELA3A:P09093:OID20298:v1	0.491294
HLA-A	HLA-A	cis-position, cis-gene	6-29944538-A-C	missense_variant	43879	4162	39717	7.01702e-187	-0.470483	-0.501958	-0.439008	0.0160586	dominant	NeurologyII	HLA-A:P04439:OID31048:v1	0.0473099
HLA-A	HLA-A	cis-position, cis-gene	6-29944538-A-C	missense_variant	43879	4162	39717	7.01702e-187	-0.470483	-0.501958	-0.439008	0.0160586	genotypic	NeurologyII	HLA-A:P04439:OID31048:v1	0.0473099
PAFAH1B2	PCSK7	cis-position, trans-gene	11-117163903-G-T	non_coding_transcript_exon_variant	45299	44825	474	9.13544e-187	0.317594	0.296337	0.338851	0.0108452	genotypic	OncologyII	PCSK7:Q16549:OID31410:v1	0.10103
TPSD1	TPSD1	cis-position, cis-gene	16-1256680-G-A	missense_variant	44305	22311	21994	9.60563e-187	-0.220531	-0.23529	-0.205771	0.00753033	genotypic	NeurologyII	TPSD1:Q9BZJ3:OID30982:v1	0.287321
SLC35E2	NADK	cis-position, trans-gene	1-1732412-G-C	3_prime_UTR_variant	43727	27733	15994	1.14896e-186	0.186758	0.174257	0.199259	0.00637807	genotypic	Cardiometabolic	NADK:O95544:OID20178:v1	0.412496
BTN3A2	HLA-A	trans-position, trans-gene	6-26370431-C-T	synonymous_variant	44605	860	43745	3.33191e-186	0.992738	0.926196	1.05928	0.0339496	recessive	NeurologyII	HLA-A:P04439:OID31048:v1	0.126247
BTN3A2	HLA-A	trans-position, trans-gene	6-26372922-C-T	synonymous_variant	45029	847	44182	4.33917e-186	1.00039	0.933311	1.06747	0.0342236	recessive	NeurologyII	HLA-A:P04439:OID31048:v1	0.128129
BTN3A2	HLA-A	trans-position, trans-gene	6-26370344-C-T	synonymous_variant	45285	854	44431	4.96033e-186	0.995848	0.929061	1.06263	0.0340746	recessive	NeurologyII	HLA-A:P04439:OID31048:v1	0.131192
CST4	CST5	cis-position, trans-gene	20-23685969-C-T	synonymous_variant	42960	8661	34299	6.03556e-186	0.333123	0.310782	0.355463	0.0113981	dominant	Neurology	CST5:P28325:OID20995:v1	0.108791
BTN3A2	HLA-E	trans-position, trans-gene	6-26372922-C-T	synonymous_variant	44699	10615	34084	6.53668e-186	0.275344	0.256873	0.293814	0.00942385	genotypic	Inflammation	HLA-E:P13747:OID20532:v1	0.128129
FUT2	TMPRSS15	trans-position, trans-gene	19-48703160-A-G	synonymous_variant	44949	34081	10868	7.24993e-186	-0.190804	-0.203606	-0.178002	0.0065314	genotypic	Oncology	TMPRSS15:P98073:OID21364:v1	0.491294
LILRB1	LILRA2	cis-position, trans-gene	19-54634030-C-G	non_coding_transcript_exon_variant	44971	9262	35709	8.43505e-186	-0.293061	-0.312727	-0.273395	0.0100336	genotypic	Neurology	LILRA2:Q8N149:OID21152:v1	0.109694
FUT2	TMPRSS15	trans-position, trans-gene	19-48703205-C-T	synonymous_variant	44930	34058	10872	1.11683e-185	-0.190747	-0.203552	-0.177943	0.00653282	genotypic	Oncology	TMPRSS15:P98073:OID21364:v1	0.491312
HCG4	CDSN	trans-position, trans-gene	6-29792034-C-G	non_coding_transcript_exon_variant	44215	25103	19112	1.24253e-185	0.272934	0.254612	0.291257	0.00934807	dominant	Inflammation	CDSN:Q15517:OID20667:v1	0.349717
NCR1	KIR2DS4	cis-position, trans-gene	19-54906696-C-A	missense_variant	45420	45144	276	1.26417e-185	-0.363775	-0.3882	-0.339351	0.0124612	genotypic	OncologyII	KIR2DS4:P43632:OID31432:v1	0.0747037
GRM5	CTSC	cis-position, trans-gene	11-88508856-T-G	synonymous_variant	45145	44949	196	1.27522e-185	0.376672	0.351382	0.401961	0.0129028	genotypic	Inflammation	CTSC:P53634:OID20679:v1	0.066879
SLC35E2	NADK	cis-position, trans-gene	1-1732422-G-A	3_prime_UTR_variant	43806	27791	16015	1.53517e-185	0.186057	0.173564	0.19855	0.00637382	genotypic	Cardiometabolic	NADK:O95544:OID20178:v1	0.412145
HLA-C	CFB	cis-position, trans-gene	6-31269480-C-T	non_coding_transcript_exon_variant	44557	3645	40912	1.70279e-185	0.488242	0.455452	0.521032	0.0167293	dominant	InflammationII	CFB:P00751:OID30755:v1	0.0416748
PCDH12	PCDH12	cis-position, cis-gene	5-141945390-C-CCTGCTGCTG	disruptive_inframe_insertion	43793	27020	16773	1.79973e-185	0.197152	0.183911	0.210392	0.00675518	genotypic	NeurologyII	PCDH12:Q9NPG4:OID31045:v1	0.387296
FUT2	CELA3A	trans-position, trans-gene	19-48703998-A-G	3_prime_UTR_variant	43890	13096	30794	3.29812e-185	0.298244	0.2782	0.318288	0.0102265	recessive	Cardiometabolic	CELA3A:P09093:OID20298:v1	0.4628
KIR3DL1	KIR2DL3	cis-position, trans-gene	19-54829381-A-G	missense_variant	40432	14533	25899	3.36259e-185	0.241443	0.225222	0.257663	0.00827562	genotypic	Oncology	KIR2DL3:P43628:OID21196:v1	0.203452
FUT2	TMPRSS15	trans-position, trans-gene	19-48703417-G-A	stop_gained	44920	34054	10866	3.62822e-185	-0.190538	-0.203347	-0.17773	0.00653484	genotypic	Oncology	TMPRSS15:P98073:OID21364:v1	0.491299
BTN3A2	HLA-E	trans-position, trans-gene	6-26372858-C-T	non_coding_transcript_exon_variant	44227	10125	34102	3.76454e-185	0.279101	0.260339	0.297862	0.00957196	genotypic	Inflammation	HLA-E:P13747:OID20532:v1	0.123732
PRSS16	MICB_MICA	trans-position, trans-gene	6-27255285-AAAGGAGAGCCAGATT-A	disruptive_inframe_deletion	44615	16158	28457	3.99511e-185	0.234067	0.218331	0.249803	0.00802841	genotypic	Inflammation	MICB_MICA:Q29980_Q29983:OID20593:v1	0.203892
P2RY2	MMP9	trans-position, trans-gene	11-73234296-C-T	missense_variant	45160	39037	6123	4.15059e-185	0.388492	0.362372	0.414613	0.0133265	recessive	Neurology	MMP9:P14780:OID21103:v1	0.0701127
AFP	AFP	cis-position, cis-gene	4-73437153-T-C	splice_region_variant	43845	27495	16350	5.53165e-185	-0.189437	-0.202177	-0.176698	0.00649962	genotypic	Neurology	AFP:P02771:OID20978:v1	0.393595
HLA-C	MICB_MICA	cis-position, trans-gene	6-31271920-C-T	non_coding_transcript_exon_variant	42286	1141	41145	1.03662e-184	-0.83899	-0.895443	-0.782536	0.0288024	genotypic	Inflammation	MICB_MICA:Q29980_Q29983:OID20593:v1	0.0136157
MAMSTR	EPCAM	trans-position, trans-gene	19-48714854-G-T	synonymous_variant	44760	35533	9227	1.89793e-184	-0.190194	-0.203004	-0.177383	0.00653588	genotypic	Inflammation	EPCAM:P16422:OID20743:v1	0.451373
CYP21A1P	LRP1	trans-position, trans-gene	6-32007008-C-T	splice_region_variant	42607	352	42255	2.12301e-184	1.45733	1.35918	1.55548	0.0500749	dominant	Oncology	LRP1:Q07954:OID21293:v1	0.00416467
HCG4	BTN3A2	trans-position, trans-gene	6-29792047-T-C	non_coding_transcript_exon_variant	43847	5982	37865	3.90128e-184	-0.395998	-0.422691	-0.369305	0.0136187	recessive	Inflammation	BTN3A2:P78410:OID20540:v1	0.357286
TRIM31	TRIM40	cis-position, trans-gene	6-30108126-C-T	synonymous_variant	43498	17824	25674	7.19725e-184	-0.22624	-0.2415	-0.210979	0.00778599	genotypic	NeurologyII	TRIM40:Q6P9F5:OID30885:v1	0.234507
MEP1B	MEP1A	trans-position, trans-gene	18-32215113-T-C	synonymous_variant	44361	38740	5621	8.50207e-184	0.191786	0.178846	0.204727	0.00660223	genotypic	OncologyII	MEP1A:Q16819:OID31459:v1	0.347975
FLG	CRNN	cis-position, trans-gene	1-152311386-G-C	missense_variant	43768	12475	31293	1.22567e-183	-0.254582	-0.271766	-0.237398	0.00876728	genotypic	Oncology	CRNN:Q9UBG3:OID21427:v1	0.15434
BTN3A2	HLA-A	trans-position, trans-gene	6-26372858-C-T	non_coding_transcript_exon_variant	44547	827	43720	1.4171e-183	1.00475	0.936914	1.07259	0.0346105	recessive	NeurologyII	HLA-A:P04439:OID31048:v1	0.123732
CYP21A1P	LRP1	trans-position, trans-gene	6-32007008-C-T	splice_region_variant	42607	352	42255	1.75027e-183	1.42356	1.32745	1.51968	0.0490394	genotypic	Oncology	LRP1:Q07954:OID21293:v1	0.00416467
RARRES2	RARRES2	cis-position, cis-gene	7-150338411-C-G	missense_variant	43820	18875	24945	3.63992e-183	0.21334	0.19892	0.227759	0.00735669	genotypic	Cardiometabolic	RARRES2:Q99969:OID20373:v1	0.251267
PSG5	PSG1	cis-position, trans-gene	19-43175885-T-A	missense_variant	44105	19806	24299	4.9232e-183	-0.208364	-0.222452	-0.194275	0.00718796	genotypic	Neurology	PSG1:P11464:OID20916:v1	0.264194
BPI	LBP	cis-position, trans-gene	20-38337215-A-G	3_prime_UTR_variant	44317	37953	6364	5.22952e-183	0.195053	0.181863	0.208243	0.00672943	genotypic	Cardiometabolic	LBP:P18428:OID20355:v1	0.374925
PRSS16	HLA-A	trans-position, trans-gene	6-27255285-AAAGGAGAGCCAGATT-A	disruptive_inframe_deletion	44942	2056	42886	8.77301e-183	0.645211	0.60155	0.688871	0.0222755	recessive	NeurologyII	HLA-A:P04439:OID31048:v1	0.203892
FUT2	GALNT3	trans-position, trans-gene	19-48703998-A-G	3_prime_UTR_variant	42647	12735	29912	9.62979e-183	-0.303154	-0.323666	-0.282643	0.0104648	recessive	Inflammation	GALNT3:Q14435:OID20471:v1	0.4628
HLA-DQA1	HLA-E	trans-position, trans-gene	6-32642668-G-A	synonymous_variant	43712	12614	31098	1.02311e-182	0.290746	0.271071	0.310422	0.0100384	dominant	Inflammation	HLA-E:P13747:OID20532:v1	0.159306
MAMSTR	TCN1	trans-position, trans-gene	19-48714854-G-T	synonymous_variant	44343	35173	9170	1.2216e-182	0.331938	0.309469	0.354407	0.0114638	dominant	InflammationII	TCN1:P20061:OID30687:v1	0.451373
PRSS16	BTN2A1	cis-position, trans-gene	6-27255285-AAAGGAGAGCCAGATT-A	disruptive_inframe_deletion	44870	16236	28634	1.59159e-182	0.226199	0.210881	0.241516	0.00781497	genotypic	Inflammation	BTN2A1:Q7KYR7:OID20713:v1	0.203892
MORF4L1	CTSH	cis-position, trans-gene	15-78893556-C-A	synonymous_variant	42838	644	42194	2.56101e-182	1.1014	1.02679	1.17601	0.0380659	recessive	Cardiometabolic	CTSH:P09668:OID20113:v1	0.11129
LYPD2	PSCA	cis-position, trans-gene	8-142752438-C-T	missense_variant	44973	14018	30955	2.5762e-182	0.250679	0.233694	0.267665	0.00866591	genotypic	OncologyII	PSCA:O43653:OID31493:v1	0.172041
MAMSTR	GPA33	trans-position, trans-gene	19-48714854-G-T	synonymous_variant	44574	13511	31063	3.12009e-182	-0.292283	-0.312091	-0.272475	0.0101061	recessive	Oncology	GPA33:Q99795:OID21376:v1	0.451373
HLA-C	MICB_MICA	cis-position, trans-gene	6-31271920-C-T	non_coding_transcript_exon_variant	42286	1141	41145	4.29819e-182	-0.845061	-0.902339	-0.787783	0.0292231	dominant	Inflammation	MICB_MICA:Q29980_Q29983:OID20593:v1	0.0136157
GRM5	CTSC	cis-position, trans-gene	11-88508856-T-G	synonymous_variant	45145	39293	5852	6.37638e-182	0.392031	0.365439	0.418624	0.0135676	recessive	Inflammation	CTSC:P53634:OID20679:v1	0.066879
SEC14L6	TCN2	cis-position, trans-gene	22-30538900-G-A	synonymous_variant&splice_region_variant	44836	32743	12093	7.47139e-182	0.183123	0.1707	0.195547	0.00633864	genotypic	Cardiometabolic	TCN2:P20062:OID20341:v1	0.4857
MCCD1	SGSH	trans-position, trans-gene	6-31529014-C-G	5_prime_UTR_variant	44542	10950	33592	7.68729e-182	0.278274	0.259395	0.297153	0.00963222	genotypic	CardiometabolicII	SGSH:P51688:OID30341:v1	0.131774
ITGA6	ITGA6	cis-position, cis-gene	2-172475080-G-A	missense_variant	43935	22101	21834	8.89136e-182	0.271772	0.253332	0.290212	0.00940823	dominant	Inflammation	ITGA6:P23229:OID20528:v1	0.297
PAFAH1B2	PCSK7	cis-position, trans-gene	11-117171661-G-A	missense_variant	44183	43712	471	8.92611e-182	0.317097	0.295581	0.338614	0.0109777	genotypic	OncologyII	PCSK7:Q16549:OID31410:v1	0.100854
MUC22	CDSN	cis-position, trans-gene	6-31026476-G-A	missense_variant	44844	10107	34737	1.089e-181	0.250171	0.23319	0.267151	0.00866341	genotypic	Inflammation	CDSN:Q15517:OID20667:v1	0.134043
HLA-C	HLA-E	cis-position, trans-gene	6-31271975-C-A	non_coding_transcript_exon_variant	43757	9937	33820	2.99403e-181	-0.313473	-0.334774	-0.292172	0.0108677	dominant	Inflammation	HLA-E:P13747:OID20532:v1	0.122629
FUT2	TMPRSS15	trans-position, trans-gene	19-48703160-A-G	synonymous_variant	44949	11641	33308	3.01554e-181	-0.304243	-0.324919	-0.283566	0.0105491	recessive	Oncology	TMPRSS15:P98073:OID21364:v1	0.491294
FUT2	TMPRSS15	trans-position, trans-gene	19-48703205-C-T	synonymous_variant	44930	11641	33289	3.39942e-181	-0.304311	-0.324995	-0.283627	0.0105531	recessive	Oncology	TMPRSS15:P98073:OID21364:v1	0.491312
HLA-H	BTN2A1	trans-position, trans-gene	6-29888526-C-T	non_coding_transcript_exon_variant	41953	14723	27230	3.4021e-181	0.216529	0.201816	0.231242	0.00750645	genotypic	Inflammation	BTN2A1:Q7KYR7:OID20713:v1	0.210974
FUT2	TMPRSS15	trans-position, trans-gene	19-48703417-G-A	stop_gained	44920	11637	33283	6.23576e-181	-0.304156	-0.324845	-0.283467	0.0105555	recessive	Oncology	TMPRSS15:P98073:OID21364:v1	0.491299
MCM7	PILRA	cis-position, trans-gene	7-100095455-G-A	synonymous_variant	44878	18141	26737	8.955e-181	0.217991	0.203157	0.232826	0.00756854	genotypic	Neurology	PILRA:Q9UKJ1:OID21129:v1	0.229537
HLA-DQA1	LRP1	trans-position, trans-gene	6-32642752-A-G	synonymous_variant	43181	620	42561	1.96386e-180	0.996692	0.928813	1.06457	0.0346317	genotypic	Oncology	LRP1:Q07954:OID21293:v1	0.00776625
BTN3A2	BTN3A2	cis-position, cis-gene	6-26370432-G-A	missense_variant	43841	5995	37846	2.56808e-180	0.391838	0.365141	0.418534	0.0136205	dominant	Inflammation	BTN3A2:P78410:OID20540:v1	0.0724441
BTN3A2	HLA-E	trans-position, trans-gene	6-26370429-A-G	missense_variant	44403	10389	34014	2.58228e-180	0.27251	0.253942	0.291078	0.00947325	genotypic	Inflammation	HLA-E:P13747:OID20532:v1	0.126502
BTN3A2	HLA-E	trans-position, trans-gene	6-26370431-C-T	synonymous_variant	44283	10331	33952	3.35858e-180	0.272607	0.254027	0.291187	0.00947956	genotypic	Inflammation	HLA-E:P13747:OID20532:v1	0.126247
HCG4	BTN3A2	trans-position, trans-gene	6-29791973-G-A	non_coding_transcript_exon_variant	44089	5311	38778	3.54296e-180	-0.41152	-0.439569	-0.383471	0.0143107	recessive	Inflammation	BTN3A2:P78410:OID20540:v1	0.339454
HLA-DQA1	RNASET2	trans-position, trans-gene	6-32642668-G-A	synonymous_variant	44096	12721	31375	3.60682e-180	0.249329	0.232335	0.266324	0.0086707	genotypic	Cardiometabolic	RNASET2:O00584:OID20321:v1	0.159306
NCR1	KIR2DS4	cis-position, trans-gene	19-54906696-C-A	missense_variant	45420	38889	6531	4.96427e-180	-0.381412	-0.407423	-0.3554	0.013271	recessive	OncologyII	KIR2DS4:P43632:OID31432:v1	0.0747037
HORMAD1	CTSS	cis-position, trans-gene	1-150706557-G-A	missense_variant	34588	5372	29216	6.22172e-180	-0.416632	-0.445014	-0.388251	0.01448	recessive	Neurology	CTSS:P25774:OID21056:v1	0.384816
HLA-H	BTN2A1	trans-position, trans-gene	6-29888526-C-T	non_coding_transcript_exon_variant	41953	14723	27230	6.62607e-180	0.28072	0.261576	0.299864	0.00976733	dominant	Inflammation	BTN2A1:Q7KYR7:OID20713:v1	0.210974
CHST13	ITIH3	trans-position, trans-gene	3-126542359-G-A	missense_variant	44310	21709	22601	1.06003e-179	-0.191695	-0.204779	-0.178611	0.00667543	genotypic	Cardiometabolic	ITIH3:Q06033:OID20352:v1	0.290555
FUT2	CEACAM20	trans-position, trans-gene	19-48703417-G-A	stop_gained	44737	11617	33120	1.44691e-179	-0.306134	-0.327038	-0.28523	0.0106651	recessive	OncologyII	CEACAM20:Q6UY09:OID31308:v1	0.491299
FUT2	CEACAM5	trans-position, trans-gene	19-48703417-G-A	stop_gained	43486	32931	10555	2.10063e-179	0.314041	0.29259	0.335492	0.0109442	dominant	Oncology	CEACAM5:P06731:OID21171:v1	0.491299
ASPM	CFHR2	cis-position, trans-gene	1-197139816-A-G	synonymous_variant	45252	5158	40094	2.65024e-179	0.399344	0.372054	0.426634	0.0139235	genotypic	InflammationII	CFHR2:P36980:OID30720:v1	0.0587229
HLA-C	CDSN	cis-position, trans-gene	6-31271989-C-T	non_coding_transcript_exon_variant	43453	10524	32929	2.82739e-179	0.272286	0.25368	0.290891	0.00949246	genotypic	Inflammation	CDSN:Q15517:OID20667:v1	0.132744
FCRL5	FCRL3	cis-position, trans-gene	1-157539235-C-T	missense_variant	44402	43502	900	4.17267e-179	-0.95188	-1.01696	-0.886799	0.0332039	dominant	Inflammation	FCRL3:Q96P31:OID20443:v1	0.146562
FUT2	CEACAM20	trans-position, trans-gene	19-48703205-C-T	synonymous_variant	44747	11620	33127	5.3056e-179	-0.30569	-0.326597	-0.284783	0.0106668	recessive	OncologyII	CEACAM20:Q6UY09:OID31308:v1	0.491312
MUC22	CDSN	cis-position, trans-gene	6-31026471-C-G	missense_variant	44846	8307	36539	5.32321e-179	0.339274	0.31607	0.362478	0.0118388	dominant	Inflammation	CDSN:Q15517:OID20667:v1	0.109027
MINK1	VMO1	cis-position, trans-gene	17-4892976-C-T	splice_region_variant	44411	4490	39921	5.70123e-179	-0.41743	-0.445981	-0.388879	0.0145666	genotypic	Oncology	VMO1:Q7Z5L0:OID21381:v1	0.0522628
ADAMTS13	ADAMTS13	cis-position, cis-gene	9-133459117-C-A	synonymous_variant	45706	5931	39775	5.74661e-179	0.390164	0.363474	0.416854	0.0136171	recessive	Cardiometabolic	ADAMTS13:Q76LX8:OID20249:v1	0.36183
PTPRC	PTPRC	cis-position, cis-gene	1-198708257-G-A	synonymous_variant	45424	1399	44025	6.03294e-179	-0.74587	-0.796894	-0.694846	0.0260324	genotypic	CardiometabolicII	PTPRC:P08575:OID30380:v1	0.0155935
PNLIP	PNLIPRP2	cis-position, trans-gene	10-116553753-T-C	synonymous_variant	45061	44756	305	9.67207e-179	-0.345701	-0.369363	-0.32204	0.0120723	genotypic	Inflammation	PNLIPRP2:P54317:OID20775:v1	0.0794137
KIR3DL1	KIR2DS4	cis-position, trans-gene	19-54829451-G-A	missense_variant	43654	1371	42283	1.27518e-178	-0.781292	-0.834779	-0.727805	0.027289	recessive	OncologyII	KIR2DS4:P43632:OID31432:v1	0.160223
FUT2	CEACAM5	trans-position, trans-gene	19-48703160-A-G	synonymous_variant	43511	32957	10554	1.30477e-178	0.313285	0.291837	0.334732	0.0109426	dominant	Oncology	CEACAM5:P06731:OID21171:v1	0.491294
FUT2	TMPRSS15	trans-position, trans-gene	19-48703998-A-G	3_prime_UTR_variant	43218	33556	9662	1.51731e-178	-0.187716	-0.20057	-0.174863	0.00655767	genotypic	Oncology	TMPRSS15:P98073:OID21364:v1	0.4628
CFH	CFHR5	cis-position, trans-gene	1-196690107-C-T	missense_variant	44407	37723	6684	1.5223e-178	-0.19162	-0.204742	-0.178498	0.00669491	genotypic	InflammationII	CFHR5:Q9BXR6:OID30716:v1	0.381901
PRRC2A	BTN3A2	trans-position, trans-gene	6-31635993-A-G	synonymous_variant	44957	15959	28998	1.77195e-178	-0.27652	-0.29546	-0.257579	0.00966355	dominant	Inflammation	BTN3A2:P78410:OID20540:v1	0.196744
FUT2	CEACAM5	trans-position, trans-gene	19-48703205-C-T	synonymous_variant	43494	32936	10558	1.94669e-178	0.313112	0.291665	0.334558	0.0109419	dominant	Oncology	CEACAM5:P06731:OID21171:v1	0.491312
KLK7	KLK7	cis-position, cis-gene	19-50982366-A-G	synonymous_variant	43541	43160	381	3.83638e-178	1.40602	1.30963	1.50241	0.0491762	dominant	InflammationII	KLK7:P49862:OID30652:v1	0.0901988
FUT2	CEACAM20	trans-position, trans-gene	19-48703160-A-G	synonymous_variant	44770	11619	33151	6.57326e-178	-0.3047	-0.325604	-0.283795	0.0106655	recessive	OncologyII	CEACAM20:Q6UY09:OID31308:v1	0.491294
PAFAH1B2	PCSK7	cis-position, trans-gene	11-117163903-G-T	non_coding_transcript_exon_variant	45299	36639	8660	8.88308e-178	0.336035	0.31297	0.359099	0.0117674	recessive	OncologyII	PCSK7:Q16549:OID31410:v1	0.10103
HLA-DQB1	LILRB4	trans-position, trans-gene	6-32661463-G-A	splice_region_variant	41423	32171	9252	1.07081e-177	-0.188426	-0.201356	-0.175495	0.00659715	genotypic	Inflammation	LILRB4:Q8NHJ6:OID20429:v1	0.471841
HLA-G	NPTX1	trans-position, trans-gene	6-29827859-G-A	synonymous_variant	43941	30896	13045	2.52916e-177	0.181777	0.169286	0.194268	0.00637299	genotypic	Neurology	NPTX1:Q15818:OID21074:v1	0.462784
KLK7	KLK7	cis-position, cis-gene	19-50983919-T-G	5_prime_UTR_premature_start_codon_gain_variant	43513	43122	391	4.69932e-177	1.38377	1.28861	1.47893	0.0485495	dominant	InflammationII	KLK7:P49862:OID30652:v1	0.0899496
MINK1	VMO1	cis-position, trans-gene	17-4892976-C-T	splice_region_variant	44411	4490	39921	5.17636e-177	-0.43587	-0.46585	-0.40589	0.0152958	dominant	Oncology	VMO1:Q7Z5L0:OID21381:v1	0.0522628
MAMSTR	SLC51B	trans-position, trans-gene	19-48714854-G-T	synonymous_variant	43652	34631	9021	6.81947e-177	-0.188866	-0.20186	-0.175872	0.00662954	genotypic	CardiometabolicII	SLC51B:Q86UW2:OID30107:v1	0.451373
ABCA8	FCRL2	trans-position, trans-gene	17-68883786-C-T	splice_region_variant	43051	3883	39168	2.24407e-176	0.441958	0.411507	0.472408	0.0155357	genotypic	Inflammation	FCRL2:Q96LA5:OID20639:v1	0.0466274
HLA-C	HLA-A	trans-position, trans-gene	6-31271965-G-C	non_coding_transcript_exon_variant	44090	6185	37905	2.29676e-176	0.355075	0.330608	0.379543	0.0124834	genotypic	NeurologyII	HLA-A:P04439:OID31048:v1	0.0740122
MCCD1	LRPAP1	trans-position, trans-gene	6-31529138-G-A	missense_variant	45316	13006	32310	2.81092e-176	0.284171	0.264582	0.30376	0.00999438	dominant	Neurology	LRPAP1:P30533:OID21059:v1	0.15584
ASPM	CFHR4	cis-position, trans-gene	1-197139816-A-G	synonymous_variant	45465	168	45297	3.05319e-176	-2.17091	-2.32058	-2.02125	0.0763607	recessive	InflammationII	CFHR4:Q92496:OID30758:v1	0.0587229
KIR3DL1	KIR2DL3	cis-position, trans-gene	19-54829381-A-G	missense_variant	40432	14533	25899	3.07914e-176	0.285391	0.265726	0.305056	0.010033	dominant	Oncology	KIR2DL3:P43628:OID21196:v1	0.203452
SLC44A4	CFB	cis-position, trans-gene	6-31871532-C-T	missense_variant	44298	34216	10082	4.27112e-176	0.18351	0.170854	0.196165	0.00645683	genotypic	InflammationII	CFB:P00751:OID30755:v1	0.471511
SLC44A4	CFB	cis-position, trans-gene	6-31871554-C-T	synonymous_variant	43623	33516	10107	1.04646e-175	0.183209	0.170561	0.195858	0.00645309	genotypic	InflammationII	CFB:P00751:OID30755:v1	0.471376
PNLIP	PNLIPRP2	cis-position, trans-gene	10-116553753-T-C	synonymous_variant	45061	38191	6870	1.8539e-175	-0.365819	-0.391096	-0.340542	0.0128963	recessive	Inflammation	PNLIPRP2:P54317:OID20775:v1	0.0794137
ATG14	LGALS3	cis-position, trans-gene	14-55397412-A-G	synonymous_variant	44647	4930	39717	3.18909e-175	-0.40176	-0.429538	-0.373981	0.0141724	recessive	Cardiometabolic	LGALS3:P17931:OID20284:v1	0.329729
ABCA8	FCRL2	trans-position, trans-gene	17-68883786-C-T	splice_region_variant	43051	3883	39168	3.35288e-175	0.464572	0.432454	0.496689	0.0163865	dominant	Inflammation	FCRL2:Q96LA5:OID20639:v1	0.0466274
FUT2	TMPRSS15	trans-position, trans-gene	19-48703998-A-G	3_prime_UTR_variant	43218	12872	30346	5.42526e-175	-0.291866	-0.312057	-0.271675	0.0103012	recessive	Oncology	TMPRSS15:P98073:OID21364:v1	0.4628
PFN4	TP53I3	cis-position, trans-gene	2-24119635-T-C	synonymous_variant	43155	25151	18004	7.32489e-175	-0.193934	-0.207355	-0.180513	0.00684735	genotypic	InflammationII	TP53I3:Q53FA7:OID30632:v1	0.357924
PTPRC	PTPRC	cis-position, cis-gene	1-198708257-G-A	synonymous_variant	45424	1399	44025	8.78204e-175	-0.75215	-0.804226	-0.700075	0.0265688	dominant	CardiometabolicII	PTPRC:P08575:OID30380:v1	0.0155935
KIR3DL1	KIR2DS4	cis-position, trans-gene	19-54829386-G-C	synonymous_variant	41590	1405	40185	2.31982e-174	-0.758045	-0.810572	-0.705518	0.0267993	recessive	OncologyII	KIR2DS4:P43632:OID31432:v1	0.170144
HLA-H	MICB_MICA	trans-position, trans-gene	6-29888124-A-G	non_coding_transcript_exon_variant	43713	25507	18206	2.57633e-174	0.268385	0.249781	0.286989	0.00949172	recessive	Inflammation	MICB_MICA:Q29980_Q29983:OID20593:v1	0.257398
HLA-DQB1	MICB_MICA	trans-position, trans-gene	6-32664911-T-A	missense_variant	41267	11299	29968	3.42986e-174	-0.225541	-0.241177	-0.209906	0.00797726	genotypic	Inflammation	MICB_MICA:Q29980_Q29983:OID20593:v1	0.171508
KIR3DL1	KIR2DS4	cis-position, trans-gene	19-54829380-C-T	synonymous_variant	41885	1386	40499	4.7515e-174	-0.762609	-0.815503	-0.709716	0.0269862	recessive	OncologyII	KIR2DS4:P43632:OID31432:v1	0.171091
FUT2	CCL15	trans-position, trans-gene	19-48703160-A-G	synonymous_variant	45717	34626	11091	6.38056e-174	-0.176439	-0.188686	-0.164192	0.00624841	genotypic	Cardiometabolic	CCL15:Q16663:OID20328:v1	0.491294
A1BG	CRISP3	trans-position, trans-gene	19-58353113-T-C	missense_variant	45301	45190	111	8.17611e-174	0.418838	0.389758	0.447919	0.0148368	genotypic	InflammationII	CRISP3:P54108:OID30715:v1	0.0485912
FUT2	CCL15	trans-position, trans-gene	19-48703417-G-A	stop_gained	45685	34596	11089	8.20262e-174	-0.176431	-0.188681	-0.164181	0.00625011	genotypic	Cardiometabolic	CCL15:Q16663:OID20328:v1	0.491299
CCHCR1	LILRB4	trans-position, trans-gene	6-31145275-G-A	synonymous_variant	43465	23627	19838	9.21212e-174	-0.257595	-0.27548	-0.23971	0.00912469	recessive	Inflammation	LILRB4:Q8NHJ6:OID20429:v1	0.266108
FUT2	CCL15	trans-position, trans-gene	19-48703205-C-T	synonymous_variant	45696	34602	11094	1.00285e-173	-0.176295	-0.188539	-0.164051	0.00624689	genotypic	Cardiometabolic	CCL15:Q16663:OID20328:v1	0.491312
LILRB1	LILRA2	cis-position, trans-gene	19-54634030-C-G	non_coding_transcript_exon_variant	44971	9262	35709	1.0049e-173	-0.310529	-0.332094	-0.288963	0.0110026	dominant	Neurology	LILRA2:Q8N149:OID21152:v1	0.109694
ASPM	CFHR2	cis-position, trans-gene	1-197139816-A-G	synonymous_variant	45252	5158	40094	1.20211e-173	0.412383	0.383737	0.441029	0.0146153	dominant	InflammationII	CFHR2:P36980:OID30720:v1	0.0587229
CFH	CFH	cis-position, cis-gene	1-196726612-A-G	synonymous_variant	42779	13136	29643	2.07242e-173	-0.250462	-0.267868	-0.233055	0.00888055	genotypic	InflammationII	CFH:P08603:OID30790:v1	0.167868
PAFAH1B2	PCSK7	cis-position, trans-gene	11-117171661-G-A	missense_variant	44183	35762	8421	2.66038e-173	0.336318	0.312934	0.359702	0.0119303	recessive	OncologyII	PCSK7:Q16549:OID31410:v1	0.100854
HLA-G	HLA-E	cis-position, trans-gene	6-29827859-G-A	synonymous_variant	43876	30827	13049	3.19133e-173	0.178435	0.166027	0.190844	0.00633097	genotypic	Inflammation	HLA-E:P13747:OID20532:v1	0.462784
FLG	CRNN	cis-position, trans-gene	1-152311386-G-C	missense_variant	43768	12475	31293	4.03145e-173	-0.279561	-0.299008	-0.260114	0.0099218	dominant	Oncology	CRNN:Q9UBG3:OID21427:v1	0.15434
CDH5	CDH5	cis-position, cis-gene	16-66398478-T-C	missense_variant	45053	8367	36686	4.03927e-173	0.305476	0.284224	0.326728	0.010843	genotypic	Cardiometabolic	CDH5:P33151:OID20243:v1	0.0983254
BTN3A2	HLA-E	trans-position, trans-gene	6-26372893-G-A	splice_region_variant	43420	9243	34177	4.40945e-173	0.276288	0.257068	0.295509	0.00980643	genotypic	Inflammation	HLA-E:P13747:OID20532:v1	0.116084
HCG4	CDSN	trans-position, trans-gene	6-29792047-T-C	non_coding_transcript_exon_variant	44242	25580	18662	4.68205e-173	0.264411	0.246013	0.282808	0.00938637	dominant	Inflammation	CDSN:Q15517:OID20667:v1	0.357286
PSORS1C1	HLA-A	trans-position, trans-gene	6-31138632-A-G	non_coding_transcript_exon_variant	45085	9070	36015	1.13273e-172	0.326538	0.30379	0.349286	0.011606	recessive	NeurologyII	HLA-A:P04439:OID31048:v1	0.445667
HLA-C	HLA-A	trans-position, trans-gene	6-31271965-G-C	non_coding_transcript_exon_variant	44090	6185	37905	1.27339e-172	0.381472	0.354896	0.408048	0.0135591	dominant	NeurologyII	HLA-A:P04439:OID31048:v1	0.0740122
LILRB2	LILRB1	cis-position, trans-gene	19-54278566-G-A	splice_region_variant	44117	36113	8004	2.19607e-172	0.181038	0.168417	0.19366	0.0064394	genotypic	Cardiometabolic	LILRB1:Q8NHL6:OID20323:v1	0.413874
SLC44A4	HLA-A	trans-position, trans-gene	6-31871554-C-T	synonymous_variant	44150	12762	31388	7.54311e-172	-0.291475	-0.311828	-0.271122	0.0103841	recessive	NeurologyII	HLA-A:P04439:OID31048:v1	0.471376
FUT2	TSPAN8	trans-position, trans-gene	19-48703160-A-G	synonymous_variant	45331	34358	10973	7.95146e-172	-0.17739	-0.189779	-0.165001	0.00632084	genotypic	OncologyII	TSPAN8:P19075:OID31470:v1	0.491294
FUT2	TSPAN8	trans-position, trans-gene	19-48703205-C-T	synonymous_variant	45310	34334	10976	8.18337e-172	-0.177358	-0.189745	-0.164971	0.00631992	genotypic	OncologyII	TSPAN8:P19075:OID31470:v1	0.491312
MYBPHL	GRN	trans-position, trans-gene	1-109296296-C-T	missense_variant	45016	44776	240	9.5397e-172	0.355461	0.33063	0.380291	0.0126685	genotypic	Neurology	GRN:P28799:OID21159:v1	0.070313
FUT2	TSPAN8	trans-position, trans-gene	19-48703417-G-A	stop_gained	45301	34330	10971	1.23643e-171	-0.177313	-0.189704	-0.164922	0.00632169	genotypic	OncologyII	TSPAN8:P19075:OID31470:v1	0.491299
HLA-H	BTN3A2	trans-position, trans-gene	6-29888168-A-G	non_coding_transcript_exon_variant	42138	6962	35176	1.37168e-171	-0.360731	-0.385935	-0.335528	0.0128586	recessive	Inflammation	BTN3A2:P78410:OID20540:v1	0.35764
HLA-A	BTN2A1	trans-position, trans-gene	6-29943445-C-T	missense_variant	43449	13482	29967	1.45252e-171	0.277398	0.258013	0.296783	0.00989021	dominant	Inflammation	BTN2A1:Q7KYR7:OID20713:v1	0.175495
HLA-DRA	C2	cis-position, trans-gene	6-32443210-A-G	synonymous_variant	44885	43904	981	1.56094e-171	0.258001	0.239967	0.276034	0.00920082	genotypic	Cardiometabolic	C2:P06681:OID20410:v1	0.143214
TTC21B	GALNT3	cis-position, trans-gene	2-165913610-A-G	synonymous_variant	43938	27732	16206	2.39734e-171	0.27389	0.254737	0.293043	0.00977197	dominant	Inflammation	GALNT3:Q14435:OID20471:v1	0.395145
FUT2	GP2	trans-position, trans-gene	19-48703417-G-A	stop_gained	43765	11373	32392	2.82435e-171	0.293124	0.272621	0.313626	0.0104602	recessive	Cardiometabolic	GP2:P55259:OID20090:v1	0.491299
HLA-DQB1	CFB	cis-position, trans-gene	6-32662128-T-C	missense_variant	44204	8292	35912	2.89896e-171	0.302636	0.281467	0.323805	0.0108005	genotypic	InflammationII	CFB:P00751:OID30755:v1	0.0994398
TOR1AIP1	TOR1AIP1	cis-position, cis-gene	1-179917990-G-A	synonymous_variant	44452	44357	95	5.29303e-171	0.442615	0.41163	0.473601	0.0158088	genotypic	CardiometabolicII	TOR1AIP1:Q5JTV8:OID30195:v1	0.0455723
SLC44A4	HLA-A	trans-position, trans-gene	6-31871532-C-T	missense_variant	44827	12764	32063	5.68843e-171	-0.289654	-0.309934	-0.269374	0.0103469	recessive	NeurologyII	HLA-A:P04439:OID31048:v1	0.471511
FUT2	GP2	trans-position, trans-gene	19-48703205-C-T	synonymous_variant	43776	11376	32400	8.59981e-171	0.292728	0.272223	0.313232	0.0104612	recessive	Cardiometabolic	GP2:P55259:OID20090:v1	0.491312
HCG4	CDSN	trans-position, trans-gene	6-29791973-G-A	non_coding_transcript_exon_variant	44491	24852	19639	1.0206e-170	0.260131	0.241905	0.278358	0.00929904	dominant	Inflammation	CDSN:Q15517:OID20667:v1	0.339454
FUT2	GP2	trans-position, trans-gene	19-48703160-A-G	synonymous_variant	43791	11375	32416	1.14102e-170	0.292632	0.272127	0.313137	0.0104616	recessive	Cardiometabolic	GP2:P55259:OID20090:v1	0.491294
KIR3DL1	KIR2DS4	cis-position, trans-gene	19-54829420-C-A	missense_variant	43267	15557	27710	1.71746e-170	-0.232201	-0.248479	-0.215923	0.00830519	genotypic	OncologyII	KIR2DS4:P43632:OID31432:v1	0.202994
MAMSTR	SERPINI2	trans-position, trans-gene	19-48714854-G-T	synonymous_variant	44949	35670	9279	1.91818e-170	0.317394	0.295137	0.339652	0.0113559	dominant	OncologyII	SERPINI2:O75830:OID31504:v1	0.451373
SSTR5	TPSAB1	cis-position, trans-gene	16-1079912-A-G	synonymous_variant	45661	43369	2292	1.92571e-170	-0.59111	-0.632565	-0.549655	0.0211505	recessive	Inflammation	TPSAB1:Q15661:OID20642:v1	0.0252845
TRIM31	MICB_MICA	trans-position, trans-gene	6-30108087-A-G	synonymous_variant	43306	15543	27763	2.78278e-170	-0.27386	-0.293071	-0.254649	0.00980141	recessive	Inflammation	MICB_MICA:Q29980_Q29983:OID20593:v1	0.412034
PPARG	TIMP4	cis-position, trans-gene	3-12351626-C-G	missense_variant	44940	9977	34963	4.25123e-170	-0.26716	-0.285915	-0.248406	0.00956847	genotypic	Neurology	TIMP4:Q99727:OID21147:v1	0.118298
MYBPHL	GRN	trans-position, trans-gene	1-109296296-C-T	missense_variant	45016	38924	6092	8.97706e-170	0.374688	0.34836	0.401017	0.0134328	recessive	Neurology	GRN:P28799:OID21159:v1	0.070313
KIR3DL1	KIR2DS4	cis-position, trans-gene	19-54829418-T-C	missense_variant	43230	15595	27635	1.24999e-169	-0.231429	-0.247695	-0.215162	0.00829899	genotypic	OncologyII	KIR2DS4:P43632:OID31432:v1	0.203613
CYP4V2	BCL2L11	trans-position, trans-gene	4-186201150-C-T	splice_region_variant	43311	27415	15896	1.52716e-169	-0.185835	-0.1989	-0.17277	0.0066658	genotypic	Inflammation	BCL2L11:O43521-2:OID20513:v1	0.40204
BTN3A2	HLA-E	trans-position, trans-gene	6-26370344-C-T	synonymous_variant	44962	10956	34006	1.76947e-169	0.291768	0.271248	0.312288	0.0104693	dominant	Inflammation	HLA-E:P13747:OID20532:v1	0.131192
LYPD2	SLURP1	cis-position, trans-gene	8-142752438-C-T	missense_variant	44880	13978	30902	1.82971e-169	0.235838	0.219251	0.252425	0.00846271	genotypic	CardiometabolicII	SLURP1:P55000:OID30404:v1	0.172041
FUT2	HEPH	trans-position, trans-gene	19-48703205-C-T	synonymous_variant	45508	34477	11031	4.46024e-169	-0.179621	-0.192269	-0.166972	0.00645335	genotypic	CardiometabolicII	HEPH:Q9BQS7:OID30337:v1	0.491312
HLA-DQA1	RNASET2	trans-position, trans-gene	6-32642668-G-A	synonymous_variant	44096	12721	31375	4.68732e-169	0.280618	0.260858	0.300377	0.0100812	dominant	Cardiometabolic	RNASET2:O00584:OID20321:v1	0.159306
FUT2	HEPH	trans-position, trans-gene	19-48703160-A-G	synonymous_variant	45525	34497	11028	6.42304e-169	-0.179523	-0.192171	-0.166875	0.00645294	genotypic	CardiometabolicII	HEPH:Q9BQS7:OID30337:v1	0.491294
FUT2	HEPH	trans-position, trans-gene	19-48703417-G-A	stop_gained	45494	34468	11026	8.27893e-169	-0.179424	-0.192069	-0.166779	0.00645151	genotypic	CardiometabolicII	HEPH:Q9BQS7:OID30337:v1	0.491299
BTN3A2	HLA-E	trans-position, trans-gene	6-26372858-C-T	non_coding_transcript_exon_variant	44227	10125	34102	9.76401e-169	0.299935	0.278795	0.321075	0.0107857	dominant	Inflammation	HLA-E:P13747:OID20532:v1	0.123732
FUT2	CDH17	trans-position, trans-gene	19-48703205-C-T	synonymous_variant	45164	34213	10951	9.82832e-169	-0.295599	-0.316436	-0.274762	0.0106308	dominant	Cardiometabolic	CDH17:Q12864:OID20134:v1	0.491312
MORF4L1	CTSH	cis-position, trans-gene	15-78893535-A-G	splice_region_variant	42365	586	41779	1.01529e-168	1.10912	1.03096	1.18728	0.0398786	recessive	Cardiometabolic	CTSH:P09668:OID20113:v1	0.106788
FUT2	CDH17	trans-position, trans-gene	19-48703160-A-G	synonymous_variant	45182	34235	10947	1.19104e-168	-0.2955	-0.316335	-0.274665	0.01063	dominant	Cardiometabolic	CDH17:Q12864:OID20134:v1	0.491294
MAMSTR	FAM3D	trans-position, trans-gene	19-48714854-G-T	synonymous_variant	44949	35670	9279	1.60085e-168	-0.318148	-0.340588	-0.295708	0.0114489	dominant	OncologyII	FAM3D:Q96BQ1:OID31514:v1	0.451373
FUT2	CEACAM5	trans-position, trans-gene	19-48703998-A-G	3_prime_UTR_variant	41847	32471	9376	2.05591e-168	0.319114	0.296605	0.341622	0.0114838	dominant	Oncology	CEACAM5:P06731:OID21171:v1	0.4628
CYP21A1P	CD8A	trans-position, trans-gene	6-32006894-G-A	non_coding_transcript_exon_variant	43582	6309	37273	2.07436e-168	0.372103	0.345852	0.398354	0.0133933	dominant	Neurology	CD8A:P01732:OID21018:v1	0.087383
LILRB2	LILRB1	cis-position, trans-gene	19-54278553-C-T	missense_variant	44513	36448	8065	2.17864e-168	0.178976	0.166348	0.191605	0.006443	genotypic	Cardiometabolic	LILRB1:Q8NHL6:OID20323:v1	0.416728
HLA-H	BTN3A2	trans-position, trans-gene	6-29888163-G-A	non_coding_transcript_exon_variant	42391	7037	35354	2.18019e-168	-0.355473	-0.380549	-0.330397	0.012794	recessive	Inflammation	BTN3A2:P78410:OID20540:v1	0.357884
FUT2	REG1A	trans-position, trans-gene	19-48703160-A-G	synonymous_variant	44895	34041	10854	2.60181e-168	-0.177332	-0.189847	-0.164816	0.00638552	genotypic	Cardiometabolic	REG1A:P05451:OID20415:v1	0.491294
BTN3A2	HLA-E	trans-position, trans-gene	6-26372922-C-T	synonymous_variant	44699	10615	34084	2.98281e-168	0.294275	0.273502	0.315047	0.0105982	dominant	Inflammation	HLA-E:P13747:OID20532:v1	0.128129
FUT2	CDH17	trans-position, trans-gene	19-48703417-G-A	stop_gained	45152	34206	10946	3.03822e-168	-0.295275	-0.31612	-0.274431	0.010635	dominant	Cardiometabolic	CDH17:Q12864:OID20134:v1	0.491299
FUT2	REG1A	trans-position, trans-gene	19-48703205-C-T	synonymous_variant	44877	34021	10856	3.69221e-168	-0.177293	-0.189811	-0.164774	0.00638705	genotypic	Cardiometabolic	REG1A:P05451:OID20415:v1	0.491312
SLC44A4	KIR2DL3	trans-position, trans-gene	6-31871554-C-T	synonymous_variant	42841	32936	9905	5.62945e-168	-0.308568	-0.330364	-0.286772	0.0111202	dominant	Oncology	KIR2DL3:P43628:OID21196:v1	0.471376
FUT2	REG1A	trans-position, trans-gene	19-48703417-G-A	stop_gained	44864	34013	10851	5.69419e-168	-0.177195	-0.189714	-0.164676	0.00638716	genotypic	Cardiometabolic	REG1A:P05451:OID20415:v1	0.491299
SSTR5	TPSAB1	cis-position, trans-gene	16-1079912-A-G	synonymous_variant	45661	45634	27	7.28065e-168	-0.576339	-0.617074	-0.535604	0.020783	genotypic	Inflammation	TPSAB1:Q15661:OID20642:v1	0.0252845
KNG1	F11	trans-position, trans-gene	3-186727263-T-G	missense_variant	44776	9105	35671	1.10371e-167	-0.284046	-0.304132	-0.263961	0.0102476	genotypic	InflammationII	F11:P03951:OID30773:v1	0.107483
MUC22	CDSN	cis-position, trans-gene	6-31026471-C-G	missense_variant	44846	8307	36539	2.32139e-167	0.262162	0.243605	0.280718	0.00946744	genotypic	Inflammation	CDSN:Q15517:OID20667:v1	0.109027
MUC3A	PILRB	cis-position, trans-gene	7-100959888-T-C	synonymous_variant	43568	43548	20	3.63569e-167	0.289513	0.269011	0.310015	0.0104601	genotypic	Cardiometabolic	PILRB:Q9UKJ0:OID20197:v1	0.36585
TIMP3	TIMP3	cis-position, cis-gene	22-32857305-C-T	synonymous_variant	45189	6473	38716	3.80861e-167	-0.340647	-0.364776	-0.316519	0.0123103	genotypic	Inflammation	TIMP3:P35625:OID20684:v1	0.0746917
MUC3A	PILRB	cis-position, trans-gene	7-100959888-T-C	synonymous_variant	43568	11714	31854	7.98018e-167	0.28974	0.2692	0.310279	0.0104792	recessive	Cardiometabolic	PILRB:Q9UKJ0:OID20197:v1	0.36585
P2RY2	OSM	trans-position, trans-gene	11-73234296-C-T	missense_variant	44958	44741	217	8.37091e-167	0.352182	0.327211	0.377152	0.0127401	genotypic	Inflammation	OSM:P13725:OID20574:v1	0.0701127
HLA-DQB1	KIR2DL3	trans-position, trans-gene	6-32661463-G-A	splice_region_variant	41189	31996	9193	9.49147e-167	-0.187922	-0.201244	-0.174601	0.00679657	genotypic	Oncology	KIR2DL3:P43628:OID21196:v1	0.471841
FUT2	REG1B	trans-position, trans-gene	19-48703160-A-G	synonymous_variant	45717	34626	11091	1.20095e-166	-0.175508	-0.187959	-0.163057	0.00635248	genotypic	Cardiometabolic	REG1B:P48304:OID20266:v1	0.491294
FUT2	REG1B	trans-position, trans-gene	19-48703205-C-T	synonymous_variant	45696	34602	11094	1.27939e-166	-0.175505	-0.187957	-0.163053	0.00635289	genotypic	Cardiometabolic	REG1B:P48304:OID20266:v1	0.491312
SLC44A4	KIR2DL3	trans-position, trans-gene	6-31871532-C-T	missense_variant	43500	33618	9882	1.71482e-166	-0.306856	-0.328631	-0.285081	0.0111095	dominant	Oncology	KIR2DL3:P43628:OID21196:v1	0.471511
PER3	PER3	cis-position, cis-gene	1-7809988-T-C	synonymous_variant	44266	44054	212	3.12671e-166	0.353434	0.328332	0.378536	0.012807	genotypic	InflammationII	PER3:P56645:OID30511:v1	0.0716788
FUT2	REG1B	trans-position, trans-gene	19-48703417-G-A	stop_gained	45685	34596	11089	4.12749e-166	-0.175221	-0.187672	-0.16277	0.00635252	genotypic	Cardiometabolic	REG1B:P48304:OID20266:v1	0.491299
HLA-C	CDSN	cis-position, trans-gene	6-31269480-C-T	non_coding_transcript_exon_variant	45161	3687	41474	4.43736e-166	-0.446989	-0.478753	-0.415225	0.0162061	genotypic	Inflammation	CDSN:Q15517:OID20667:v1	0.0416748
A1BG	CRISP3	trans-position, trans-gene	19-58353113-T-C	missense_variant	45301	41012	4289	4.60386e-166	0.425477	0.39524	0.455714	0.0154271	recessive	InflammationII	CRISP3:P54108:OID30715:v1	0.0485912
MCCD1	SGSH	trans-position, trans-gene	6-31529014-C-G	5_prime_UTR_variant	44542	10950	33592	6.38599e-166	0.296901	0.275793	0.318008	0.0107691	dominant	CardiometabolicII	SGSH:P51688:OID30341:v1	0.131774
TRIM31	BTN3A2	trans-position, trans-gene	6-30108087-A-G	synonymous_variant	43306	35388	7918	6.9117e-166	0.336081	0.312189	0.359974	0.01219	dominant	Inflammation	BTN3A2:P78410:OID20540:v1	0.412034
CR1L	CR1	cis-position, trans-gene	1-207715359-T-C	3_prime_UTR_variant	43635	21178	22457	1.80458e-165	0.257044	0.238746	0.275342	0.00933554	dominant	InflammationII	CR1:P17927:OID30697:v1	0.287705
TPMT	TPMT	cis-position, cis-gene	6-18138997-C-T	missense_variant	43913	86	43827	2.08171e-165	-2.9152	-3.12277	-2.70764	0.1059	recessive	Oncology	TPMT:P51580:OID21270:v1	0.0417572
CDH5	CDH5	cis-position, cis-gene	16-66398478-T-C	missense_variant	45053	8367	36686	2.64041e-165	0.324984	0.301835	0.348134	0.0118107	dominant	Cardiometabolic	CDH5:P33151:OID20243:v1	0.0983254
FUT2	NECTIN2	trans-position, trans-gene	19-48703205-C-T	synonymous_variant	45089	11711	33378	3.04324e-165	-0.28455	-0.304822	-0.264277	0.0103432	recessive	Cardiometabolic	NECTIN2:Q92692:OID20222:v1	0.491312
KIR3DL3	KIR2DS4	cis-position, trans-gene	19-54735264-A-C	missense_variant	43909	25421	18488	3.46078e-165	-0.263542	-0.282319	-0.244765	0.00958015	dominant	OncologyII	KIR2DS4:P43632:OID31432:v1	0.356779
PFN4	STX3	trans-position, trans-gene	2-24119662-G-A	synonymous_variant	43997	11584	32413	3.6746e-165	-0.256202	-0.274458	-0.237946	0.00931417	genotypic	NeurologyII	STX3:Q13277:OID31090:v1	0.144663
FUT2	NECTIN2	trans-position, trans-gene	19-48703160-A-G	synonymous_variant	45107	11711	33396	4.14429e-165	-0.284486	-0.304763	-0.264209	0.0103452	recessive	Cardiometabolic	NECTIN2:Q92692:OID20222:v1	0.491294
SIRPB1	SIRPA	cis-position, trans-gene	20-1571784-T-C	missense_variant	44592	42339	2253	4.48519e-165	-0.218247	-0.233803	-0.20269	0.00793689	genotypic	Cardiometabolic	SIRPA:P78324:OID20304:v1	0.216373
SLC44A4	KIR2DL2	trans-position, trans-gene	6-31871554-C-T	synonymous_variant	44054	33862	10192	4.62514e-165	-0.301458	-0.322945	-0.27997	0.0109629	dominant	OncologyII	KIR2DL2:P43627:OID31431:v1	0.471376
BAZ2B	LY75	cis-position, trans-gene	2-159438268-T-C	non_coding_transcript_exon_variant	43735	9633	34102	4.63249e-165	-0.282489	-0.302624	-0.262354	0.0102728	genotypic	Inflammation	LY75:O60449:OID20580:v1	0.117206
MOG	KLRD1	trans-position, trans-gene	6-29657224-A-G	synonymous_variant	45207	43940	1267	6.61034e-165	-0.236266	-0.253116	-0.219415	0.00859715	genotypic	Inflammation	KLRD1:Q13241:OID20632:v1	0.159734
SLCO6A1	PAM	cis-position, trans-gene	5-102388744-G-C	missense_variant	44992	20328	24664	9.33393e-165	0.254958	0.236766	0.273149	0.00928143	dominant	Cardiometabolic	PAM:P19021:OID20291:v1	0.261051
FUT2	NECTIN2	trans-position, trans-gene	19-48703417-G-A	stop_gained	45077	11707	33370	9.68148e-165	-0.284234	-0.304515	-0.263952	0.0103478	recessive	Cardiometabolic	NECTIN2:Q92692:OID20222:v1	0.491299
TRIM31	BTN3A2	trans-position, trans-gene	6-30108087-A-G	synonymous_variant	43306	15543	27763	1.17815e-164	0.269811	0.250556	0.289065	0.00982361	recessive	Inflammation	BTN3A2:P78410:OID20540:v1	0.412034
HLA-DQB1	HLA-DRA	cis-position, trans-gene	6-32664934-C-T	synonymous_variant	42682	8566	34116	1.22594e-164	-0.325203	-0.34841	-0.301995	0.0118403	dominant	Inflammation	HLA-DRA:P01903:OID20520:v1	0.118113
MCCD1	MICB_MICA	cis-position, trans-gene	6-31529138-G-A	missense_variant	44868	1129	43739	1.58261e-164	-0.809846	-0.867671	-0.752021	0.0295021	recessive	Inflammation	MICB_MICA:Q29980_Q29983:OID20593:v1	0.15584
ANKRD52	APOF	cis-position, trans-gene	12-56255817-A-G	synonymous_variant	45660	45435	225	1.65234e-164	0.328266	0.304824	0.351708	0.01196	genotypic	InflammationII	APOF:Q13790:OID30701:v1	0.0688609
C6orf10	HLA-A	trans-position, trans-gene	6-32332045-G-A	stop_gained	44190	2448	41742	2.10292e-164	0.563338	0.523102	0.603575	0.0205285	recessive	NeurologyII	HLA-A:P04439:OID31048:v1	0.230602
TMEM8A	NCAM2	trans-position, trans-gene	16-377820-C-T	synonymous_variant	44360	15426	28934	3.55437e-164	-0.268026	-0.287184	-0.248869	0.0097742	recessive	Neurology	NCAM2:O15394:OID21095:v1	0.415402
TOR1AIP1	TOR1AIP1	cis-position, cis-gene	1-179917990-G-A	synonymous_variant	44452	40472	3980	3.68123e-164	0.44937	0.417249	0.481492	0.0163882	recessive	CardiometabolicII	TOR1AIP1:Q5JTV8:OID30195:v1	0.0455723
PRSS16	MICB_MICA	trans-position, trans-gene	6-27255285-AAAGGAGAGCCAGATT-A	disruptive_inframe_deletion	44615	16158	28457	5.72396e-164	0.264464	0.245548	0.28338	0.00965074	dominant	Inflammation	MICB_MICA:Q29980_Q29983:OID20593:v1	0.203892
KIR3DL1	KIR2DS4	cis-position, trans-gene	19-54829412-T-C	missense_variant	42968	15519	27449	1.04683e-163	-0.227835	-0.244141	-0.211528	0.00831953	genotypic	OncologyII	KIR2DS4:P43632:OID31432:v1	0.203877
HLA-C	CDSN	cis-position, trans-gene	6-31271989-C-T	non_coding_transcript_exon_variant	43453	10524	32929	1.71644e-163	0.298544	0.277161	0.319926	0.0109093	dominant	Inflammation	CDSN:Q15517:OID20667:v1	0.132744
HLA-B	SGSH	trans-position, trans-gene	6-31356979-G-A	missense_variant	41695	388	41307	1.99085e-163	1.34701	1.25053	1.44349	0.0492232	recessive	CardiometabolicII	SGSH:P51688:OID30341:v1	0.0336129
SIGLEC10	SIGLEC8	cis-position, trans-gene	19-51415106-A-G	missense_variant&splice_region_variant	43329	11746	31583	2.88106e-163	0.245434	0.227843	0.263025	0.00897483	genotypic	CardiometabolicII	SIGLEC8:Q9NYZ4:OID30261:v1	0.148212
BTN3A2	HLA-E	trans-position, trans-gene	6-26370431-C-T	synonymous_variant	44283	10331	33952	3.34538e-163	0.292683	0.271699	0.313666	0.0107057	dominant	Inflammation	HLA-E:P13747:OID20532:v1	0.126247
ANKRD52	APOF	cis-position, trans-gene	12-56254127-G-C	synonymous_variant	45651	45426	225	3.44218e-163	0.326651	0.303229	0.350074	0.0119502	genotypic	InflammationII	APOF:Q13790:OID30701:v1	0.0690363
MRPS35	MANSC4	cis-position, trans-gene	12-27714773-C-T	splice_region_variant	42597	37969	4628	3.81541e-163	0.192017	0.178251	0.205784	0.00702368	genotypic	CardiometabolicII	MANSC4:A6NHS7:OID30141:v1	0.315447
MUC21	BTN3A2	trans-position, trans-gene	6-30987096-G-A	synonymous_variant	45169	20563	24606	3.89094e-163	-0.179415	-0.192282	-0.166549	0.00656453	genotypic	Inflammation	BTN3A2:P78410:OID20540:v1	0.289973
MAP4K5	MAP4K5	cis-position, cis-gene	14-50435050-G-A	missense_variant	44454	4635	39819	4.43456e-163	-0.396739	-0.425194	-0.368284	0.0145177	genotypic	Neurology	MAP4K5:Q9Y4K4:OID20899:v1	0.053608
CHST13	PTX3	trans-position, trans-gene	3-126542359-G-A	missense_variant	44067	21562	22505	4.85385e-163	0.255331	0.237016	0.273645	0.00934401	dominant	Inflammation	PTX3:P26022:OID20570:v1	0.290555
LYPD2	PSCA	cis-position, trans-gene	8-142752438-C-T	missense_variant	44973	14018	30955	8.13996e-163	0.275554	0.255773	0.295335	0.0100921	dominant	OncologyII	PSCA:O43653:OID31493:v1	0.172041
SLC44A4	KIR2DL2	trans-position, trans-gene	6-31871532-C-T	missense_variant	44728	34559	10169	8.22053e-163	-0.298847	-0.320299	-0.277394	0.010945	dominant	OncologyII	KIR2DL2:P43627:OID31431:v1	0.471511
MCCD1	LRP1	trans-position, trans-gene	6-31529138-G-A	missense_variant	44721	12792	31929	1.38916e-162	0.238316	0.221196	0.255435	0.00873438	genotypic	Oncology	LRP1:Q07954:OID21293:v1	0.15584
MFSD4A	PM20D1	cis-position, trans-gene	1-205584967-A-C	synonymous_variant	44363	32233	12130	1.99154e-162	0.175274	0.162678	0.187871	0.00642683	genotypic	Cardiometabolic	PM20D1:Q6GTS8:OID20149:v1	0.48116
HCG4	MICB_MICA	trans-position, trans-gene	6-29792046-T-C	non_coding_transcript_exon_variant	43835	24953	18882	2.83862e-162	0.185484	0.172147	0.19882	0.00680412	genotypic	Inflammation	MICB_MICA:Q29980_Q29983:OID20593:v1	0.350456
BTN3A2	HLA-E	trans-position, trans-gene	6-26370429-A-G	missense_variant	44403	10389	34014	3.32421e-162	0.291205	0.270262	0.312148	0.0106852	dominant	Inflammation	HLA-E:P13747:OID20532:v1	0.126502
CYP4V2	F11	cis-position, trans-gene	4-186201150-C-T	splice_region_variant	43226	27365	15861	3.5937e-162	0.176282	0.163604	0.18896	0.00646828	genotypic	InflammationII	F11:P03951:OID30773:v1	0.40204
AC010327.3	PTPRH	cis-position, trans-gene	19-55159766-GAGGAGGGGCTGGGGGCCTGGACCCCTGGGTCTAAGCA-G	non_coding_transcript_exon_variant	44300	10149	34151	5.90288e-162	0.254649	0.236321	0.272977	0.00935109	genotypic	OncologyII	PTPRH:Q9HD43:OID31433:v1	0.12819
FUT2	CEACAM20	trans-position, trans-gene	19-48703998-A-G	3_prime_UTR_variant	43055	12840	30215	2.20288e-161	-0.28347	-0.303907	-0.263033	0.010427	recessive	OncologyII	CEACAM20:Q6UY09:OID31308:v1	0.4628
FUT2	PNLIPRP2	trans-position, trans-gene	19-48703417-G-A	stop_gained	45103	11715	33388	2.60792e-161	0.287581	0.266838	0.308323	0.0105827	recessive	Inflammation	PNLIPRP2:P54317:OID20775:v1	0.491299
TAF2	ENPP2	cis-position, trans-gene	8-119778064-T-C	synonymous_variant	43782	35012	8770	3.22998e-161	-0.145881	-0.156405	-0.135357	0.00536921	genotypic	Cardiometabolic	ENPP2:Q13822:OID20288:v1	0.440519
HLA-H	LRP1	trans-position, trans-gene	6-29888731-T-G	non_coding_transcript_exon_variant	43732	403	43329	3.86312e-161	1.29517	1.20171	1.38862	0.0476808	dominant	Oncology	LRP1:Q07954:OID21293:v1	0.00504747
HCG4	MICB_MICA	trans-position, trans-gene	6-29792034-C-G	non_coding_transcript_exon_variant	43804	24865	18939	4.00657e-161	0.184736	0.171405	0.198066	0.00680131	genotypic	Inflammation	MICB_MICA:Q29980_Q29983:OID20593:v1	0.349717
HLA-C	CDSN	cis-position, trans-gene	6-31269480-C-T	non_coding_transcript_exon_variant	45161	3687	41474	4.792e-161	-0.454827	-0.48766	-0.421994	0.0167514	dominant	Inflammation	CDSN:Q15517:OID20667:v1	0.0416748
HLA-B	HLA-A	trans-position, trans-gene	6-31354618-A-G	non_coding_transcript_exon_variant	44823	1281	43542	5.1642e-161	-0.758391	-0.813141	-0.70364	0.0279337	recessive	NeurologyII	HLA-A:P04439:OID31048:v1	0.165801
HLA-DQB1	KIR2DL2	trans-position, trans-gene	6-32661463-G-A	splice_region_variant	42340	32890	9450	1.84499e-160	-0.181256	-0.194361	-0.16815	0.0066863	genotypic	OncologyII	KIR2DL2:P43627:OID31431:v1	0.471841
P2RY2	OSM	trans-position, trans-gene	11-73234296-C-T	missense_variant	44958	38866	6092	1.93135e-160	0.36423	0.337887	0.390573	0.0134402	recessive	Inflammation	OSM:P13725:OID20574:v1	0.0701127
MCM7	PILRA	cis-position, trans-gene	7-100095455-G-A	synonymous_variant	44878	18141	26737	1.96922e-160	0.25013	0.232039	0.268221	0.00923008	dominant	Neurology	PILRA:Q9UKJ1:OID21129:v1	0.229537
FUT2	CCL15	trans-position, trans-gene	19-48703998-A-G	3_prime_UTR_variant	43963	34106	9857	2.37438e-160	-0.170516	-0.182851	-0.158181	0.00629333	genotypic	Cardiometabolic	CCL15:Q16663:OID20328:v1	0.4628
HLA-DQB1	CFB	cis-position, trans-gene	6-32662128-T-C	missense_variant	44204	8292	35912	2.70817e-160	0.319865	0.296721	0.343008	0.0118078	dominant	InflammationII	CFB:P00751:OID30755:v1	0.0994398
TEX12	IL18	cis-position, trans-gene	11-112170405-TTTTGTCCTG-T	splice_region_variant	43261	5081	38180	3.52656e-160	0.384758	0.356912	0.412605	0.0142073	recessive	Inflammation	IL18:Q14116:OID20694:v1	0.348907
FUT2	CXADR	trans-position, trans-gene	19-48703205-C-T	synonymous_variant	45078	34147	10931	4.2206e-160	-0.175831	-0.188561	-0.1631	0.0064953	genotypic	Inflammation	CXADR:P78310:OID20561:v1	0.491312
FUT2	CXADR	trans-position, trans-gene	19-48703160-A-G	synonymous_variant	45097	34169	10928	5.91791e-160	-0.175844	-0.188582	-0.163106	0.00649886	genotypic	Inflammation	CXADR:P78310:OID20561:v1	0.491294
FUT2	PNLIPRP2	trans-position, trans-gene	19-48703160-A-G	synonymous_variant	45132	11718	33414	6.35291e-160	0.286315	0.265573	0.307058	0.0105827	recessive	Inflammation	PNLIPRP2:P54317:OID20775:v1	0.491294
FUT2	CCL25	trans-position, trans-gene	19-48703160-A-G	synonymous_variant	45659	34588	11071	7.05764e-160	-0.282995	-0.303501	-0.26249	0.010462	dominant	Inflammation	CCL25:O15444:OID20674:v1	0.491294
FUT2	CCL25	trans-position, trans-gene	19-48703205-C-T	synonymous_variant	45638	34564	11074	8.09994e-160	-0.283008	-0.303519	-0.262497	0.0104645	dominant	Inflammation	CCL25:O15444:OID20674:v1	0.491312
FUT2	CXADR	trans-position, trans-gene	19-48703417-G-A	stop_gained	45065	34139	10926	8.66647e-160	-0.175758	-0.188497	-0.16302	0.00649911	genotypic	Inflammation	CXADR:P78310:OID20561:v1	0.491299
TACC3	TACC3	cis-position, cis-gene	4-1739806-CCGTCCCCATCCCCCTCGCCATCCT-C	non_coding_transcript_exon_variant	44618	24962	19656	9.17194e-160	0.163232	0.151401	0.175063	0.00603613	genotypic	Oncology	TACC3:Q9Y6A5:OID21285:v1	0.384271
FUT2	PNLIPRP2	trans-position, trans-gene	19-48703205-C-T	synonymous_variant	45112	11719	33393	1.07825e-159	0.286039	0.265301	0.306776	0.0105803	recessive	Inflammation	PNLIPRP2:P54317:OID20775:v1	0.491312
KIR3DL1	KIR2DS4	cis-position, trans-gene	19-54829407-C-A	synonymous_variant	42552	15347	27205	1.35289e-159	-0.225921	-0.242302	-0.209541	0.00835719	genotypic	OncologyII	KIR2DS4:P43632:OID31432:v1	0.203511
CEACAM5	CEACAM5	cis-position, cis-gene	19-41709953-T-C	missense_variant	41970	12368	29602	1.62551e-159	-0.241647	-0.259171	-0.224123	0.00894066	genotypic	Oncology	CEACAM5:P06731:OID21171:v1	0.163225
HLA-C	MICB_MICA	cis-position, trans-gene	6-31271975-C-A	non_coding_transcript_exon_variant	43757	803	42954	3.50863e-159	-0.943849	-1.01238	-0.875317	0.0349649	recessive	Inflammation	MICB_MICA:Q29980_Q29983:OID20593:v1	0.122629
CCHCR1	LILRB4	trans-position, trans-gene	6-31145306-G-A	splice_region_variant	43278	23189	20089	4.44083e-159	-0.18358	-0.196913	-0.170247	0.00680265	genotypic	Inflammation	LILRB4:Q8NHJ6:OID20429:v1	0.323549
FUT2	CCL25	trans-position, trans-gene	19-48703417-G-A	stop_gained	45627	34558	11069	5.30727e-159	-0.282416	-0.302937	-0.261895	0.0104699	dominant	Inflammation	CCL25:O15444:OID20674:v1	0.491299
SELE	SELL	cis-position, trans-gene	1-169733631-C-A	5_prime_UTR_variant	45253	8171	37082	5.82836e-159	0.292004	0.270784	0.313224	0.0108264	genotypic	InflammationII	SELL:P14151:OID30752:v1	0.0950103
NMT1	LRRC37A2	trans-position, trans-gene	17-45099436-C-T	synonymous_variant	44778	3879	40899	6.95086e-159	-0.448353	-0.480941	-0.415764	0.0166267	recessive	OncologyII	LRRC37A2:A6NM11:OID31440:v1	0.290076
FUT2	GALNT3	trans-position, trans-gene	19-48703205-C-T	synonymous_variant	44330	33586	10744	7.82917e-159	-0.178788	-0.191784	-0.165791	0.00663096	genotypic	Inflammation	GALNT3:Q14435:OID20471:v1	0.491312
HLA-DQB1	LTA	trans-position, trans-gene	6-32661463-G-A	splice_region_variant	42097	32723	9374	8.73397e-159	-0.182041	-0.195274	-0.168809	0.00675121	genotypic	Inflammation	LTA:P01374:OID20586:v1	0.471841
SIRPB1	SIRPA	cis-position, trans-gene	20-1571784-T-C	missense_variant	44592	27530	17062	9.18236e-159	-0.259228	-0.278077	-0.240379	0.00961674	recessive	Cardiometabolic	SIRPA:P78324:OID20304:v1	0.216373
FUT2	GALNT3	trans-position, trans-gene	19-48703417-G-A	stop_gained	44320	33581	10739	9.26699e-159	-0.17884	-0.191843	-0.165836	0.00663445	genotypic	Inflammation	GALNT3:Q14435:OID20471:v1	0.491299
PER3	PER3	cis-position, cis-gene	1-7809988-T-C	synonymous_variant	44266	38132	6134	9.52999e-159	0.363694	0.337248	0.390139	0.0134925	recessive	InflammationII	PER3:P56645:OID30511:v1	0.0716788
HLA-DQA1	HLA-A	trans-position, trans-gene	6-32642188-C-A	missense_variant	45206	9260	35946	1.02454e-158	-0.284388	-0.305071	-0.263705	0.0105523	genotypic	NeurologyII	HLA-A:P04439:OID31048:v1	0.108522
HLA-DRA	CD22	trans-position, trans-gene	6-32443210-A-G	synonymous_variant	45285	44283	1002	1.66222e-158	-0.243433	-0.261149	-0.225716	0.00903883	genotypic	Inflammation	CD22:P20273:OID20637:v1	0.143214
FUT2	GALNT3	trans-position, trans-gene	19-48703160-A-G	synonymous_variant	44345	33604	10741	2.05747e-158	-0.178629	-0.191632	-0.165626	0.00663404	genotypic	Inflammation	GALNT3:Q14435:OID20471:v1	0.491294
CNTN4	CNTN4	cis-position, cis-gene	3-3040141-T-C	synonymous_variant	45169	44871	298	2.20581e-158	-0.312893	-0.335673	-0.290113	0.0116224	genotypic	Neurology	CNTN4:Q8IWV2:OID21117:v1	0.0828052
C6orf10	HLA-E	trans-position, trans-gene	6-32332045-G-A	stop_gained	43868	17807	26061	2.52504e-158	0.204335	0.189457	0.219212	0.00759057	genotypic	Inflammation	HLA-E:P13747:OID20532:v1	0.230602
LGALS8	LGALS8	cis-position, cis-gene	1-236538910-A-G	missense_variant	45031	41747	3284	2.59489e-158	0.479521	0.444602	0.51444	0.0178157	dominant	Neurology	LGALS8:O00214:OID21041:v1	0.262935
FUT2	MEP1A	trans-position, trans-gene	19-48703205-C-T	synonymous_variant	45310	11763	33547	3.36745e-158	-0.273944	-0.2939	-0.253987	0.0101818	recessive	OncologyII	MEP1A:Q16819:OID31459:v1	0.491312
SLC44A4	HLA-A	trans-position, trans-gene	6-31871554-C-T	synonymous_variant	44150	33950	10200	4.67668e-158	-0.300559	-0.322462	-0.278656	0.011175	dominant	NeurologyII	HLA-A:P04439:OID31048:v1	0.471376
FUT2	GP2	trans-position, trans-gene	19-48703998-A-G	3_prime_UTR_variant	42129	12576	29553	6.07225e-158	0.275102	0.25505	0.295153	0.0102302	recessive	Cardiometabolic	GP2:P55259:OID20090:v1	0.4628
FUT2	MEP1A	trans-position, trans-gene	19-48703160-A-G	synonymous_variant	45331	11762	33569	6.27645e-158	-0.273668	-0.293622	-0.253714	0.0101805	recessive	OncologyII	MEP1A:Q16819:OID31459:v1	0.491294
PRSS16	BTN2A1	cis-position, trans-gene	6-27255285-AAAGGAGAGCCAGATT-A	disruptive_inframe_deletion	44870	16236	28634	7.90916e-158	0.252438	0.234027	0.270849	0.00939339	dominant	Inflammation	BTN2A1:Q7KYR7:OID20713:v1	0.203892
SLC44A4	HLA-A	trans-position, trans-gene	6-31871532-C-T	missense_variant	44827	34651	10176	1.01544e-157	-0.299653	-0.321516	-0.277791	0.0111542	dominant	NeurologyII	HLA-A:P04439:OID31048:v1	0.471511
FUT2	MEP1A	trans-position, trans-gene	19-48703417-G-A	stop_gained	45301	11759	33542	1.36817e-157	-0.273523	-0.293488	-0.253558	0.0101862	recessive	OncologyII	MEP1A:Q16819:OID31459:v1	0.491299
TNFSF8	TNFSF8	cis-position, cis-gene	9-114905862-C-T	synonymous_variant	44970	28387	16583	1.62821e-157	-0.258179	-0.277028	-0.23933	0.00961685	dominant	CardiometabolicII	TNFSF8:P32971:OID30384:v1	0.397106
TIMP3	TIMP3	cis-position, cis-gene	22-32857305-C-T	synonymous_variant	45189	6473	38716	2.47094e-157	-0.352247	-0.377979	-0.326514	0.0131287	dominant	Inflammation	TIMP3:P35625:OID20684:v1	0.0746917
ANKRD52	APOF	cis-position, trans-gene	12-56255817-A-G	synonymous_variant	45660	39607	6053	3.44186e-157	0.339088	0.314305	0.363872	0.0126447	recessive	InflammationII	APOF:Q13790:OID30701:v1	0.0688609
FUT2	CDH17	trans-position, trans-gene	19-48703998-A-G	3_prime_UTR_variant	43444	33716	9728	4.17816e-157	-0.299276	-0.321152	-0.277401	0.0111609	dominant	Cardiometabolic	CDH17:Q12864:OID20134:v1	0.4628
HLA-H	LRP1	trans-position, trans-gene	6-29888731-T-G	non_coding_transcript_exon_variant	43732	403	43329	7.68614e-157	1.13426	1.05128	1.21725	0.0423378	genotypic	Oncology	LRP1:Q07954:OID21293:v1	0.00504747
FUT2	GP2	trans-position, trans-gene	19-48703417-G-A	stop_gained	43765	33145	10620	1.13431e-156	0.173465	0.160767	0.186163	0.00647838	genotypic	Cardiometabolic	GP2:P55259:OID20090:v1	0.491299
TFRC	TFRC	cis-position, cis-gene	3-196062557-C-A	non_coding_transcript_exon_variant	44917	44690	227	1.20746e-156	-0.339486	-0.364341	-0.31463	0.0126812	genotypic	Cardiometabolic	TFRC:P02786:OID20369:v1	0.0693762
PARP4	C1QTNF9	cis-position, trans-gene	13-24426479-C-G	missense_variant	43448	25608	17840	2.15863e-156	-0.256359	-0.275141	-0.237577	0.00958265	dominant	InflammationII	C1QTNF9:P0C862:OID30620:v1	0.362808
TOB1	WFIKKN2	cis-position, trans-gene	17-50864056-C-CAAA	5_prime_UTR_variant	44029	3102	40927	2.65205e-156	-0.486531	-0.522189	-0.450873	0.0181928	dominant	Inflammation	WFIKKN2:Q8TEU8:OID20785:v1	0.0353312
CFH	CFH	cis-position, cis-gene	1-196726612-A-G	synonymous_variant	42779	13136	29643	2.70759e-156	-0.27303	-0.293038	-0.253021	0.0102084	dominant	InflammationII	CFH:P08603:OID30790:v1	0.167868
TOB1	WFIKKN2	cis-position, trans-gene	17-50864056-C-CAAA	5_prime_UTR_variant	44029	3102	40927	2.84097e-156	-0.486244	-0.521885	-0.450604	0.0181838	genotypic	Inflammation	WFIKKN2:Q8TEU8:OID20785:v1	0.0353312
FUT2	TSPAN8	trans-position, trans-gene	19-48703998-A-G	3_prime_UTR_variant	43600	33842	9758	3.25569e-156	-0.169687	-0.182127	-0.157247	0.00634667	genotypic	OncologyII	TSPAN8:P19075:OID31470:v1	0.4628
FUT2	GP2	trans-position, trans-gene	19-48703205-C-T	synonymous_variant	43776	33150	10626	5.59779e-156	0.173079	0.16038	0.185777	0.00647862	genotypic	Cardiometabolic	GP2:P55259:OID20090:v1	0.491312
FUT2	GP2	trans-position, trans-gene	19-48703160-A-G	synonymous_variant	43791	33169	10622	5.75146e-156	0.173102	0.160401	0.185802	0.00647974	genotypic	Cardiometabolic	GP2:P55259:OID20090:v1	0.491294
ANKRD52	APOF	cis-position, trans-gene	12-56254127-G-C	synonymous_variant	45651	39583	6068	5.93437e-156	0.337403	0.312643	0.362163	0.0126327	recessive	InflammationII	APOF:Q13790:OID30701:v1	0.0690363
HLA-A	CDSN	trans-position, trans-gene	6-29943451-A-C	missense_variant	43665	17714	25951	6.62643e-156	0.199559	0.184914	0.214203	0.00747152	genotypic	Inflammation	CDSN:Q15517:OID20667:v1	0.237877
BTN3A2	HLA-E	trans-position, trans-gene	6-26372893-G-A	splice_region_variant	43420	9243	34177	8.34356e-156	0.298525	0.276612	0.320439	0.0111803	dominant	Inflammation	HLA-E:P13747:OID20532:v1	0.116084
HLA-DQA2	HLA-DRA	cis-position, trans-gene	6-32746366-G-A	missense_variant	44769	6411	38358	8.50368e-156	0.332418	0.308013	0.356824	0.0124515	genotypic	Inflammation	HLA-DRA:P01903:OID20520:v1	0.0744538
FOLR3	L1CAM	trans-position, trans-gene	11-72139110-CTA-C	frameshift_variant	45347	39035	6312	1.12582e-155	0.346479	0.321031	0.371928	0.012984	recessive	Oncology	L1CAM:P32004:OID21484:v1	0.0726137
ENTPD2	ENTPD2	cis-position, cis-gene	9-137052352-C-G	splice_region_variant	42577	41992	585	1.13639e-155	-0.306126	-0.328605	-0.283646	0.011469	genotypic	Oncology	ENTPD2:Q9Y5L3:OID21260:v1	0.0873298
RARRES2	RARRES2	cis-position, cis-gene	7-150338411-C-G	missense_variant	43820	18875	24945	1.36582e-155	0.24832	0.230078	0.266561	0.00930686	dominant	Cardiometabolic	RARRES2:Q99969:OID20373:v1	0.251267
MCCD1	ENPP6	trans-position, trans-gene	6-31529148-G-A	missense_variant	44211	42441	1770	1.4069e-155	0.214903	0.199115	0.230691	0.00805506	genotypic	CardiometabolicII	ENPP6:Q6UWR7:OID30273:v1	0.194628
KNG1	F11	trans-position, trans-gene	3-186727263-T-G	missense_variant	44776	9105	35671	1.45151e-155	-0.297866	-0.319751	-0.275981	0.0111658	dominant	InflammationII	F11:P03951:OID30773:v1	0.107483
CELA3A	CELA3A	cis-position, cis-gene	1-22009812-C-T	synonymous_variant	44885	17743	27142	1.56089e-155	0.208336	0.193027	0.223644	0.00781052	genotypic	Cardiometabolic	CELA3A:P09093:OID20298:v1	0.223653
MCCD1	ENPP6	trans-position, trans-gene	6-31528999-T-G	5_prime_UTR_variant	43984	42215	1769	1.60962e-155	0.2156	0.199758	0.231442	0.00808257	genotypic	CardiometabolicII	ENPP6:Q6UWR7:OID30273:v1	0.193114
C6orf10	HLA-A	trans-position, trans-gene	6-32330595-A-G	missense_variant	43818	25831	17987	1.73904e-155	-0.256376	-0.275216	-0.237536	0.00961213	dominant	NeurologyII	HLA-A:P04439:OID31048:v1	0.367141
ADAMTS7	CTSH	cis-position, trans-gene	15-78766230-T-G	synonymous_variant	44299	44192	107	1.75596e-155	-0.406579	-0.436459	-0.3767	0.0152445	genotypic	Cardiometabolic	CTSH:P09668:OID20113:v1	0.0469924
KIF2C	UROD	cis-position, trans-gene	1-44753223-A-T	synonymous_variant	44565	1463	43102	2.48693e-155	-0.684482	-0.734811	-0.634154	0.0256776	recessive	InflammationII	UROD:P06132:OID30603:v1	0.180729
FUT2	HEPH	trans-position, trans-gene	19-48703998-A-G	3_prime_UTR_variant	43779	33978	9801	2.8756e-155	-0.172987	-0.185708	-0.160266	0.00649031	genotypic	CardiometabolicII	HEPH:Q9BQS7:OID30337:v1	0.4628
PER3	PER3	cis-position, cis-gene	1-7827433-T-C	missense_variant	44324	44253	71	3.46921e-155	0.432907	0.401062	0.464752	0.0162474	genotypic	InflammationII	PER3:P56645:OID30511:v1	0.0434787
FXYD5	FXYD5	cis-position, cis-gene	19-35169605-G-A	missense_variant	43769	41962	1807	1.38444e-154	-0.631899	-0.678473	-0.585326	0.0237616	dominant	Inflammation	FXYD5:Q96DB9:OID20463:v1	0.197252
KIF2C	UROD	cis-position, trans-gene	1-44760412-G-A	synonymous_variant	44601	1455	43146	1.42894e-154	-0.68486	-0.735342	-0.634377	0.0257562	recessive	InflammationII	UROD:P06132:OID30603:v1	0.180746
MFSD4A	TOP1	trans-position, trans-gene	1-205584967-A-C	synonymous_variant	44733	32514	12219	1.57496e-154	0.169184	0.156711	0.181657	0.00636366	genotypic	OncologyII	TOP1:P11387:OID31449:v1	0.48116
MAMSTR	SPINK5	trans-position, trans-gene	19-48714854-G-T	synonymous_variant	44796	13614	31182	2.48329e-154	0.262154	0.242814	0.281493	0.00986708	recessive	Neurology	SPINK5:Q9NQ38:OID21148:v1	0.451373
MUC3A	ACHE	cis-position, trans-gene	7-100959373-A-C	missense_variant	44216	7298	36918	2.51289e-154	0.318566	0.295066	0.342067	0.01199	genotypic	InflammationII	ACHE:P22303:OID30585:v1	0.0829373
KNG1	KLKB1	trans-position, trans-gene	3-186727263-T-G	missense_variant	44549	9067	35482	4.25459e-154	-0.269478	-0.289373	-0.249583	0.0101504	genotypic	InflammationII	KLKB1:P03952:OID30760:v1	0.107483
CDH6	CDH6	cis-position, cis-gene	5-31317422-A-G	synonymous_variant	43417	33137	10280	6.61506e-154	0.170363	0.157779	0.182947	0.00642046	genotypic	Cardiometabolic	CDH6:P55285:OID20157:v1	0.47375
TRIM31	TRIM40	cis-position, trans-gene	6-30108126-C-T	synonymous_variant	43498	17824	25674	6.61888e-154	-0.255351	-0.274214	-0.236489	0.0096235	dominant	NeurologyII	TRIM40:Q6P9F5:OID30885:v1	0.234507
ASPM	CFHR2	cis-position, trans-gene	1-197101567-T-C	missense_variant	44822	30181	14641	7.85534e-154	0.175739	0.162753	0.188726	0.00662557	genotypic	InflammationII	CFHR2:P36980:OID30720:v1	0.432005
MAP4K5	MAP4K5	cis-position, cis-gene	14-50435050-G-A	missense_variant	44454	4635	39819	1.03726e-153	-0.404179	-0.434057	-0.374301	0.0152436	dominant	Neurology	MAP4K5:Q9Y4K4:OID20899:v1	0.053608
HLA-DQA2	HLA-DRA	cis-position, trans-gene	6-32746366-G-A	missense_variant	44769	6411	38358	1.08462e-153	0.351054	0.325101	0.377007	0.0132412	dominant	Inflammation	HLA-DRA:P01903:OID20520:v1	0.0744538
MMRN2	SNCG	cis-position, trans-gene	10-86957383-T-A	synonymous_variant	44871	44820	51	1.72178e-153	-0.476347	-0.511587	-0.441108	0.0179792	genotypic	Neurology	SNCG:O76070:OID20971:v1	0.0318583
COL18A1	C1QTNF1	trans-position, trans-gene	21-45504511-CGGCCCCCCA-C	disruptive_inframe_deletion	44436	44352	84	1.964e-153	0.430043	0.398225	0.461862	0.016234	genotypic	Cardiometabolic	C1QTNF1:Q9BXJ1:OID20367:v1	0.042189
COL18A1	C1QTNF1	trans-position, trans-gene	21-45504511-CGGCCCCCCA-C	disruptive_inframe_deletion	44436	40770	3666	2.13287e-153	0.44494	0.412015	0.477866	0.0167984	recessive	Cardiometabolic	C1QTNF1:Q9BXJ1:OID20367:v1	0.042189
PER3	PER3	cis-position, cis-gene	1-7827433-T-C	missense_variant	44324	40561	3763	3.06859e-153	0.44254	0.409775	0.475304	0.0167164	recessive	InflammationII	PER3:P56645:OID30511:v1	0.0434787
SIGLEC10	SIGLEC8	cis-position, trans-gene	19-51415106-A-G	missense_variant&splice_region_variant	43329	11746	31583	3.3158e-153	0.272347	0.252183	0.292511	0.0102878	dominant	CardiometabolicII	SIGLEC8:Q9NYZ4:OID30261:v1	0.148212
MUC3A	ACHE	cis-position, trans-gene	7-100959373-A-C	missense_variant	44216	7298	36918	6.02773e-153	0.319486	0.29581	0.343163	0.0120799	dominant	InflammationII	ACHE:P22303:OID30585:v1	0.0829373
MMRN2	SNCG	cis-position, trans-gene	10-86957383-T-A	synonymous_variant	44871	42066	2805	8.38628e-153	-0.488355	-0.524566	-0.452144	0.0184748	recessive	Neurology	SNCG:O76070:OID20971:v1	0.0318583
CNTN4	CNTN4	cis-position, cis-gene	3-3040141-T-C	synonymous_variant	45169	37985	7184	8.84423e-153	-0.326914	-0.351157	-0.302672	0.0123686	recessive	Neurology	CNTN4:Q8IWV2:OID21117:v1	0.0828052
CD177P1	TEX101	cis-position, trans-gene	19-43379121-G-C	non_coding_transcript_exon_variant	42963	13766	29197	1.16244e-152	-0.189395	-0.203443	-0.175348	0.0071671	dominant	NeurologyII	TEX101:Q9BY14:OID30971:v1	0.177237
HLA-DQA1	BTN3A2	trans-position, trans-gene	6-32642668-G-A	synonymous_variant	43712	12614	31098	1.18512e-152	-0.23464	-0.252045	-0.217235	0.00888011	genotypic	Inflammation	BTN3A2:P78410:OID20540:v1	0.159306
HLA-A	HLA-E	cis-position, trans-gene	6-29943451-A-C	missense_variant	43274	3047	40227	1.55926e-152	0.472011	0.436986	0.507037	0.01787	recessive	Inflammation	HLA-E:P13747:OID20532:v1	0.237877
SELE	SELL	cis-position, trans-gene	1-169733631-C-A	5_prime_UTR_variant	45253	8171	37082	1.76562e-152	0.309212	0.286259	0.332165	0.0117107	dominant	InflammationII	SELL:P14151:OID30752:v1	0.0950103
TFRC	TFRC	cis-position, cis-gene	3-196062557-C-A	non_coding_transcript_exon_variant	44917	38892	6025	1.81474e-152	-0.35422	-0.380514	-0.327925	0.0134154	recessive	Cardiometabolic	TFRC:P02786:OID20369:v1	0.0693762
NPHS2	TOR1AIP1	cis-position, trans-gene	1-179564780-G-A	synonymous_variant	44178	7662	36516	1.89208e-152	-0.304189	-0.32677	-0.281609	0.0115206	genotypic	CardiometabolicII	TOR1AIP1:Q5JTV8:OID30195:v1	0.0912023
ENTPD2	ENTPD2	cis-position, cis-gene	9-137052352-C-G	splice_region_variant	42577	35726	6851	2.0623e-152	-0.341498	-0.366848	-0.316149	0.0129333	recessive	Oncology	ENTPD2:Q9Y5L3:OID21260:v1	0.0873298
LGALS8	LGALS8	cis-position, cis-gene	1-236548023-T-C	synonymous_variant	44465	40343	4122	2.14364e-152	0.424016	0.392534	0.455498	0.0160621	dominant	Neurology	LGALS8:O00214:OID21041:v1	0.294032
CFH	CFP	trans-position, trans-gene	1-196726612-A-G	synonymous_variant	45266	13893	31373	2.16594e-152	-0.225145	-0.241862	-0.208427	0.0085294	genotypic	InflammationII	CFP:P27918:OID30784:v1	0.167868
FUT2	NECTIN2	trans-position, trans-gene	19-48703998-A-G	3_prime_UTR_variant	43372	12937	30435	4.01003e-152	-0.266797	-0.286622	-0.246972	0.0101147	recessive	Cardiometabolic	NECTIN2:Q92692:OID20222:v1	0.4628
BAZ2B	LY75	cis-position, trans-gene	2-159438268-T-C	non_coding_transcript_exon_variant	43735	9633	34102	5.49861e-152	-0.298167	-0.320334	-0.276	0.0113096	dominant	Inflammation	LY75:O60449:OID20580:v1	0.117206
DCAF13	CTHRC1	cis-position, trans-gene	8-103440085-C-CAAAG	non_coding_transcript_exon_variant	44060	30367	13693	7.43111e-152	0.154936	0.143412	0.16646	0.00587956	genotypic	CardiometabolicII	CTHRC1:Q96CG8:OID30393:v1	0.445501
CYP21A1P	CD8A	trans-position, trans-gene	6-32006894-G-A	non_coding_transcript_exon_variant	43582	6309	37273	1.12737e-151	0.275012	0.254545	0.295478	0.0104421	genotypic	Neurology	CD8A:P01732:OID21018:v1	0.087383
FUT2	CCL25	trans-position, trans-gene	19-48703998-A-G	3_prime_UTR_variant	43908	34069	9839	1.14421e-151	-0.289246	-0.310773	-0.267718	0.0109831	dominant	Inflammation	CCL25:O15444:OID20674:v1	0.4628
LYPD2	SLURP1	cis-position, trans-gene	8-142752438-C-T	missense_variant	44880	13978	30902	1.65626e-151	0.25934	0.240026	0.278653	0.00985375	dominant	CardiometabolicII	SLURP1:P55000:OID30404:v1	0.172041
FUT2	REG1B	trans-position, trans-gene	19-48703998-A-G	3_prime_UTR_variant	43963	34106	9857	2.41467e-151	-0.167959	-0.180474	-0.155445	0.00638471	genotypic	Cardiometabolic	REG1B:P48304:OID20266:v1	0.4628
CST4	CST3	cis-position, trans-gene	20-23685969-C-T	synonymous_variant	43880	8886	34994	3.00037e-151	-0.254359	-0.273316	-0.235401	0.00967205	genotypic	Cardiometabolic	CST3:P01034:OID20400:v1	0.108791
CST4	CST3	cis-position, trans-gene	20-23685847-T-G	3_prime_UTR_variant	44265	9800	34465	4.3916e-151	-0.247858	-0.266342	-0.229374	0.00943045	genotypic	Cardiometabolic	CST3:P01034:OID20400:v1	0.117899
FOLR3	L1CAM	trans-position, trans-gene	11-72139110-CTA-C	frameshift_variant	45347	45091	256	5.17576e-151	0.321284	0.297316	0.345251	0.0122282	genotypic	Oncology	L1CAM:P32004:OID21484:v1	0.0726137
ASPM	CFHR2	cis-position, trans-gene	1-197101577-G-A	synonymous_variant	44714	30030	14684	5.78214e-151	0.174113	0.161123	0.187103	0.00662755	genotypic	InflammationII	CFHR2:P36980:OID30720:v1	0.430835
HCG4	HLA-E	cis-position, trans-gene	6-29792034-C-G	non_coding_transcript_exon_variant	43804	24865	18939	5.86559e-151	0.173631	0.160678	0.186584	0.00660882	genotypic	Inflammation	HLA-E:P13747:OID20532:v1	0.349717
GRIN1	DPP7	cis-position, trans-gene	9-137161424-G-A	splice_region_variant	44860	44637	223	5.86569e-151	0.342537	0.31698	0.368094	0.013039	genotypic	Cardiometabolic	DPP7:Q9UHL4:OID20142:v1	0.0676047
HCG4	HLA-E	cis-position, trans-gene	6-29792046-T-C	non_coding_transcript_exon_variant	43835	24953	18882	5.97933e-151	0.173816	0.160848	0.186783	0.00661605	genotypic	Inflammation	HLA-E:P13747:OID20532:v1	0.350456
ADAMTS7	CTSH	cis-position, trans-gene	15-78766230-T-G	synonymous_variant	44299	40246	4053	6.69737e-151	-0.416575	-0.44766	-0.385489	0.0158596	recessive	Cardiometabolic	CTSH:P09668:OID20113:v1	0.0469924
PKD1L3	SERPIND1	trans-position, trans-gene	16-71953096-G-A	splice_region_variant	43690	30977	12713	7.24507e-151	-0.170207	-0.182909	-0.157506	0.00648045	genotypic	InflammationII	SERPIND1:P05546:OID30767:v1	0.469628
FUT2	CXADR	trans-position, trans-gene	19-48703998-A-G	3_prime_UTR_variant	43379	33665	9714	7.31773e-151	-0.171239	-0.184017	-0.15846	0.00651963	genotypic	Inflammation	CXADR:P78310:OID20561:v1	0.4628
LGALS8	LGALS8	cis-position, cis-gene	1-236538909-C-T	missense_variant	44953	39055	5898	9.34553e-151	0.360749	0.333815	0.387683	0.0137418	dominant	Neurology	LGALS8:O00214:OID21041:v1	0.355848
HLA-C	SFTPD	trans-position, trans-gene	6-31271975-C-A	non_coding_transcript_exon_variant	43850	9942	33908	1.29257e-150	0.28719	0.26574	0.30864	0.0109439	dominant	Cardiometabolic	SFTPD:P35247:OID20214:v1	0.122629
MOG	KLRD1	trans-position, trans-gene	6-29657224-A-G	synonymous_variant	45207	32048	13159	1.87744e-150	-0.259718	-0.279129	-0.240307	0.00990364	recessive	Inflammation	KLRD1:Q13241:OID20632:v1	0.159734
PON2	PON3	cis-position, trans-gene	7-95405463-G-C	missense_variant	45181	18764	26417	1.99553e-150	-0.193989	-0.208489	-0.179489	0.00739789	genotypic	Inflammation	PON3:Q15166:OID20777:v1	0.236618
MCCD1	LRP1	trans-position, trans-gene	6-31529138-G-A	missense_variant	44721	12792	31929	2.65243e-150	0.260736	0.24124	0.280233	0.00994712	dominant	Oncology	LRP1:Q07954:OID21293:v1	0.15584
PPARG	TIMP4	cis-position, trans-gene	3-12351626-C-G	missense_variant	44940	9977	34963	2.87582e-150	-0.276677	-0.297368	-0.255985	0.0105567	dominant	Neurology	TIMP4:Q99727:OID21147:v1	0.118298
BPIFB3	BPIFB2	cis-position, trans-gene	20-33064486-G-A	missense_variant	45197	27216	17981	3.10376e-150	0.175904	0.162747	0.18906	0.00671258	genotypic	CardiometabolicII	BPIFB2:Q8N4F0:OID30311:v1	0.367834
HCG4	HLA-E	cis-position, trans-gene	6-29792047-T-C	non_coding_transcript_exon_variant	43847	25351	18496	6.75499e-150	0.172608	0.159685	0.185532	0.00659363	genotypic	Inflammation	HLA-E:P13747:OID20532:v1	0.357286
CELA3A	CELA3A	cis-position, cis-gene	1-22009815-G-A	synonymous_variant	44552	17406	27146	9.89974e-150	0.209721	0.194009	0.225433	0.00801638	genotypic	Cardiometabolic	CELA3A:P09093:OID20298:v1	0.217907
HLA-DRA	C2	cis-position, trans-gene	6-32443210-A-G	synonymous_variant	44885	33047	11838	1.73725e-149	0.272003	0.251607	0.292399	0.010406	recessive	Cardiometabolic	C2:P06681:OID20410:v1	0.143214
MAMSTR	IL19	trans-position, trans-gene	19-48714854-G-T	synonymous_variant	43691	34656	9035	1.95964e-149	0.298785	0.276379	0.321191	0.0114315	dominant	Cardiometabolic	IL19:Q9UHD0:OID20158:v1	0.451373
HLA-C	SFTPD	trans-position, trans-gene	6-31271975-C-A	non_coding_transcript_exon_variant	43850	9942	33908	2.13595e-149	0.254534	0.235444	0.273624	0.00973981	genotypic	Cardiometabolic	SFTPD:P35247:OID20214:v1	0.122629
PRRC2A	C2	cis-position, trans-gene	6-31635993-A-G	synonymous_variant	45123	16013	29110	2.94813e-149	0.212677	0.196717	0.228638	0.00814294	genotypic	Cardiometabolic	C2:P06681:OID20410:v1	0.196744
FUT2	LPO	trans-position, trans-gene	19-48703205-C-T	synonymous_variant	43669	11342	32327	3.27783e-149	0.274141	0.253568	0.294715	0.0104966	recessive	Neurology	LPO:P22079:OID20963:v1	0.491312
PZP	PZP	cis-position, cis-gene	12-9162613-A-G	synonymous_variant	44401	8140	36261	4.00253e-149	0.232886	0.215402	0.250369	0.00892018	recessive	InflammationII	PZP:P20742:OID30730:v1	0.42527
FUT2	PNLIPRP2	trans-position, trans-gene	19-48703417-G-A	stop_gained	45103	34193	10910	7.9963e-149	0.17104	0.158185	0.183895	0.00655846	genotypic	Inflammation	PNLIPRP2:P54317:OID20775:v1	0.491299
ZNF589	MST1	trans-position, trans-gene	3-48241161-TGCGC-T	5_prime_UTR_variant	43944	23158	20786	9.02312e-149	-0.18597	-0.199948	-0.171992	0.00713151	genotypic	InflammationII	MST1:P26927:OID30713:v1	0.315813
BCO2	IL18	cis-position, trans-gene	11-112194760-A-C	splice_region_variant	42520	4516	38004	9.26151e-149	0.390932	0.361551	0.420312	0.01499	recessive	Inflammation	IL18:Q14116:OID20694:v1	0.326922
NID2	NID2	cis-position, cis-gene	14-52068930-G-T	missense_variant	45222	44540	682	1.03882e-148	0.993319	0.918635	1.068	0.0381036	dominant	Neurology	NID2:Q14112:OID21085:v1	0.120169
FUT2	LPO	trans-position, trans-gene	19-48703417-G-A	stop_gained	43660	11340	32320	1.12093e-148	0.273678	0.253102	0.294255	0.0104981	recessive	Neurology	LPO:P22079:OID20963:v1	0.491299
ECHS1	PRAP1	cis-position, trans-gene	10-133370622-G-A	missense_variant	45597	45456	141	1.24637e-148	-0.356553	-0.383369	-0.329737	0.0136815	genotypic	CardiometabolicII	PRAP1:Q96NZ9:OID30391:v1	0.0552485
FUT2	LPO	trans-position, trans-gene	19-48703160-A-G	synonymous_variant	43686	11343	32343	1.27376e-148	0.273547	0.252976	0.294117	0.010495	recessive	Neurology	LPO:P22079:OID20963:v1	0.491294
HLA-G	CDSN	trans-position, trans-gene	6-29827859-G-A	synonymous_variant	44268	31102	13166	1.41898e-148	0.168145	0.155498	0.180792	0.0064525	genotypic	Inflammation	CDSN:Q15517:OID20667:v1	0.462784
HLA-DQA1	HLA-A	trans-position, trans-gene	6-32642188-C-A	missense_variant	45206	9260	35946	2.01879e-148	-0.300147	-0.322736	-0.277558	0.011525	dominant	NeurologyII	HLA-A:P04439:OID31048:v1	0.108522
PNLIPRP3	PNLIPRP2	cis-position, trans-gene	10-116471793-A-G	synonymous_variant	44994	5331	39663	3.13664e-148	0.355124	0.32838	0.381868	0.0136448	genotypic	Inflammation	PNLIPRP2:P54317:OID20775:v1	0.061064
MCCD1	KIR2DL2	trans-position, trans-gene	6-31528999-T-G	5_prime_UTR_variant	44936	43140	1796	3.20354e-148	-0.607741	-0.653511	-0.561972	0.0233516	dominant	OncologyII	KIR2DL2:P43627:OID31431:v1	0.193114
HLA-DQB1	HLA-DRA	cis-position, trans-gene	6-32662159-C-T	missense_variant	43964	11636	32328	3.64923e-148	-0.2393	-0.257324	-0.221276	0.0091958	genotypic	Inflammation	HLA-DRA:P01903:OID20520:v1	0.145231
FUT2	GP2	trans-position, trans-gene	19-48703998-A-G	3_prime_UTR_variant	42129	32700	9429	3.66016e-148	0.169588	0.156817	0.182359	0.00651586	genotypic	Cardiometabolic	GP2:P55259:OID20090:v1	0.4628
MAMSTR	SPINK5	trans-position, trans-gene	19-48714854-G-T	synonymous_variant	44796	35563	9233	4.06093e-148	0.166962	0.154384	0.17954	0.00641749	genotypic	Neurology	SPINK5:Q9NQ38:OID21148:v1	0.451373
HLA-G	BTN3A2	trans-position, trans-gene	6-29827859-G-A	synonymous_variant	43876	9810	34066	4.25297e-148	-0.292025	-0.314025	-0.270025	0.0112244	recessive	Inflammation	BTN3A2:P78410:OID20540:v1	0.462784
MAMSTR	REG1A	trans-position, trans-gene	19-48714854-G-T	synonymous_variant	44522	13515	31007	4.4604e-148	-0.257226	-0.276607	-0.237845	0.0098881	recessive	Cardiometabolic	REG1A:P05451:OID20415:v1	0.451373
MCCD1	ENPP6	trans-position, trans-gene	6-31528999-T-G	5_prime_UTR_variant	43984	28776	15208	5.1496e-148	0.249146	0.230371	0.267921	0.00957911	recessive	CardiometabolicII	ENPP6:Q6UWR7:OID30273:v1	0.193114
MCCD1	KIR2DL2	trans-position, trans-gene	6-31529148-G-A	missense_variant	45173	43377	1796	5.22075e-148	-0.60729	-0.653059	-0.56152	0.0233518	dominant	OncologyII	KIR2DL2:P43627:OID31431:v1	0.194628
FUT2	PNLIPRP2	trans-position, trans-gene	19-48703205-C-T	synonymous_variant	45112	34197	10915	7.9379e-148	0.170401	0.15755	0.183252	0.00655643	genotypic	Inflammation	PNLIPRP2:P54317:OID20775:v1	0.491312
TNXA	LTA	cis-position, trans-gene	6-32010978-A-G	splice_region_variant	41157	3704	37453	9.97629e-148	-0.433232	-0.465904	-0.400561	0.016669	dominant	Inflammation	LTA:P01374:OID20586:v1	0.0542907
MCCD1	ENPP6	trans-position, trans-gene	6-31529148-G-A	missense_variant	44211	28782	15429	1.1125e-147	0.247594	0.228914	0.266275	0.00953066	recessive	CardiometabolicII	ENPP6:Q6UWR7:OID30273:v1	0.194628
FUT2	PNLIPRP2	trans-position, trans-gene	19-48703160-A-G	synonymous_variant	45132	34220	10912	1.11858e-147	0.170379	0.157523	0.183234	0.00655895	genotypic	Inflammation	PNLIPRP2:P54317:OID20775:v1	0.491294
CYP21A1P	TNXB	cis-position, trans-gene	6-32006894-G-A	non_coding_transcript_exon_variant	43215	6254	36961	1.7186e-147	0.265706	0.245648	0.285764	0.0102336	genotypic	Neurology	TNXB:P22105:OID21107:v1	0.087383
FUT2	PNLIP	trans-position, trans-gene	19-48703417-G-A	stop_gained	45545	34490	11055	1.92933e-147	0.169185	0.156409	0.181962	0.00651857	genotypic	InflammationII	PNLIP:P16233:OID30693:v1	0.491299
C6orf201	ECI2	cis-position, trans-gene	6-4079624-C-G	5_prime_UTR_variant	43922	14936	28986	2.6238e-147	-0.221444	-0.238173	-0.204716	0.00853485	genotypic	CardiometabolicII	ECI2:O75521:OID30142:v1	0.187729
CCHCR1	BTN3A2	trans-position, trans-gene	6-31145306-G-A	splice_region_variant	44008	23608	20400	3.2274e-147	-0.243012	-0.261376	-0.224649	0.00936912	dominant	Inflammation	BTN3A2:P78410:OID20540:v1	0.323549
MPIG6B	HLA-DRA	cis-position, trans-gene	6-31724898-C-CA	3_prime_UTR_variant	43554	5457	38097	4.14684e-147	-0.34887	-0.375241	-0.322498	0.0134549	genotypic	Inflammation	HLA-DRA:P01903:OID20520:v1	0.0649155
FUT2	GALNT3	trans-position, trans-gene	19-48703998-A-G	3_prime_UTR_variant	42647	33106	9541	4.33235e-147	-0.173085	-0.186169	-0.160002	0.0066753	genotypic	Inflammation	GALNT3:Q14435:OID20471:v1	0.4628
HLA-DQB1	LILRB4	trans-position, trans-gene	6-32664911-T-A	missense_variant	40597	2796	37801	4.64231e-147	-0.482316	-0.518771	-0.445861	0.0185995	recessive	Inflammation	LILRB4:Q8NHJ6:OID20429:v1	0.171508
CELA3A	CELA3A	cis-position, cis-gene	1-22009812-C-T	synonymous_variant	44885	17743	27142	7.20835e-147	0.245344	0.22678	0.263907	0.00947118	dominant	Cardiometabolic	CELA3A:P09093:OID20298:v1	0.223653
COL15A1	COL15A1	cis-position, cis-gene	9-99023351-T-C	splice_region_variant	45240	10706	34534	7.33289e-147	0.246237	0.227604	0.264869	0.00950617	genotypic	CardiometabolicII	COL15A1:P39059:OID30396:v1	0.126738
HLA-DQB1	HLA-DRA	cis-position, trans-gene	6-32661470-A-AC	non_coding_transcript_exon_variant	41253	12437	28816	7.36924e-147	-0.238471	-0.256509	-0.220433	0.00920316	genotypic	Inflammation	HLA-DRA:P01903:OID20520:v1	0.164184
MAMSTR	CDH1	trans-position, trans-gene	19-48714854-G-T	synonymous_variant	43308	34391	8917	8.11762e-147	-0.297855	-0.320393	-0.275317	0.0114988	dominant	Cardiometabolic	CDH1:P12830:OID20353:v1	0.451373
FUT2	REG1A	trans-position, trans-gene	19-48703998-A-G	3_prime_UTR_variant	43165	33521	9644	9.44796e-147	-0.166349	-0.178939	-0.153759	0.00642336	genotypic	Cardiometabolic	REG1A:P05451:OID20415:v1	0.4628
FUT2	PNLIP	trans-position, trans-gene	19-48703205-C-T	synonymous_variant	45561	34502	11059	9.70976e-147	0.168748	0.155973	0.181522	0.00651758	genotypic	InflammationII	PNLIP:P16233:OID30693:v1	0.491312
FUT2	PNLIP	trans-position, trans-gene	19-48703160-A-G	synonymous_variant	45578	34521	11057	1.01742e-146	0.168783	0.156005	0.181561	0.00651941	genotypic	InflammationII	PNLIP:P16233:OID30693:v1	0.491294
CYP21A1P	SGSH	trans-position, trans-gene	6-32007008-C-T	splice_region_variant	42443	356	42087	1.37758e-146	1.33128	1.23047	1.43208	0.0514315	dominant	CardiometabolicII	SGSH:P51688:OID30341:v1	0.00416467
ECHS1	PRAP1	cis-position, trans-gene	10-133370622-G-A	missense_variant	45597	40709	4888	1.74078e-146	-0.369515	-0.397513	-0.341517	0.0142845	recessive	CardiometabolicII	PRAP1:Q96NZ9:OID30391:v1	0.0552485
PFKM	COL2A1	cis-position, trans-gene	12-48118548-C-T	missense_variant	42912	1959	40953	2.4592e-146	0.585764	0.541368	0.63016	0.0226508	recessive	CardiometabolicII	COL2A1:P02458:OID30286:v1	0.207815
PNLIPRP3	PNLIPRP2	cis-position, trans-gene	10-116471793-A-G	synonymous_variant	44994	5331	39663	2.61274e-146	0.371668	0.343491	0.399845	0.0143759	dominant	Inflammation	PNLIPRP2:P54317:OID20775:v1	0.061064
HCG4	HLA-E	cis-position, trans-gene	6-29791973-G-A	non_coding_transcript_exon_variant	44089	24628	19461	1.12808e-145	0.172816	0.159686	0.185946	0.00669878	genotypic	Inflammation	HLA-E:P13747:OID20532:v1	0.339454
NPHS2	TOR1AIP1	cis-position, trans-gene	1-179564780-G-A	synonymous_variant	44178	7662	36516	1.34527e-145	-0.319904	-0.344216	-0.295593	0.0124037	dominant	CardiometabolicII	TOR1AIP1:Q5JTV8:OID30195:v1	0.0912023
MEP1B	MEP1A	trans-position, trans-gene	18-32215113-T-C	synonymous_variant	44361	19108	25253	1.40716e-145	0.234935	0.21708	0.252791	0.00910996	recessive	OncologyII	MEP1A:Q16819:OID31459:v1	0.347975
HLA-H	MICB_MICA	trans-position, trans-gene	6-29888125-G-A	non_coding_transcript_exon_variant	43712	4740	38972	3.07435e-145	-0.332579	-0.357885	-0.307274	0.0129109	genotypic	Inflammation	MICB_MICA:Q29980_Q29983:OID20593:v1	0.0603683
CYP21A1P	SGSH	trans-position, trans-gene	6-32007008-C-T	splice_region_variant	42443	356	42087	3.16802e-145	1.29787	1.19913	1.39662	0.0503808	genotypic	CardiometabolicII	SGSH:P51688:OID30341:v1	0.00416467
CYP21A1P	MICB_MICA	cis-position, trans-gene	6-32006894-G-A	non_coding_transcript_exon_variant	43145	6241	36904	3.90892e-145	-0.344621	-0.370852	-0.318391	0.0133826	dominant	Inflammation	MICB_MICA:Q29980_Q29983:OID20593:v1	0.087383
CST4	CST3	cis-position, trans-gene	20-23685847-T-G	3_prime_UTR_variant	44265	9800	34465	4.32954e-145	-0.268164	-0.28858	-0.247748	0.0104162	dominant	Cardiometabolic	CST3:P01034:OID20400:v1	0.117899
RAB6B	TF	cis-position, trans-gene	3-133828848-G-A	synonymous_variant	45428	11980	33448	4.98873e-145	0.238941	0.220744	0.257138	0.00928401	genotypic	InflammationII	TF:P02787:OID30783:v1	0.142564
FUT2	MEP1A	trans-position, trans-gene	19-48703998-A-G	3_prime_UTR_variant	43600	13005	30595	5.12025e-145	-0.255989	-0.275482	-0.236496	0.00994527	recessive	OncologyII	MEP1A:Q16819:OID31459:v1	0.4628
MAMSTR	CELA3A	trans-position, trans-gene	19-48714854-G-T	synonymous_variant	45260	35908	9352	5.59518e-145	0.167759	0.154981	0.180537	0.0065193	genotypic	Cardiometabolic	CELA3A:P09093:OID20298:v1	0.451373
F7	F7	cis-position, cis-gene	13-113117603-A-G	splice_region_variant	45359	889	44470	1.12751e-144	-0.828173	-0.891322	-0.765024	0.0322185	genotypic	Cardiometabolic	F7:P08709:OID20372:v1	0.00984435
HLA-DQB1	HLA-DRA	cis-position, trans-gene	6-32665000-C-T	synonymous_variant	43483	6779	36704	1.30293e-144	-0.293124	-0.315477	-0.270772	0.0114042	genotypic	Inflammation	HLA-DRA:P01903:OID20520:v1	0.085154
[truncated: 29,372 more rows]

## Sheet: Collapsing_cautionary_genes
Gene	Protein	Match(?Cis)	nSamples	nCarriers	nNonCarriers	P-Value	beta	lower	upper	se	model	Panel	Olink Assay
CHIT1	CHIT1	yes	45442	153	45289	1.08328e-39	-1.00336	-1.15238	-0.85434	0.0760306	ptv5pcnt	Cardiometabolic	CHIT1:Q13231:OID20312:v1:Cardiometabolic
CHAC2	CHAC2	yes	44180	158	44022	2.55175e-33	-0.944335	-1.0981	-0.79057	0.0784508	flexdmg	Oncology	CHAC2:Q8WUX2:OID21230:v1:Oncology
OR6F1	DYNLT1	no	44410	312	44098	2.88748e-29	0.635452	0.524628	0.746275	0.056542	ptv5pcnt	NeurologyII	DYNLT1:P63172:OID30925:v1:NeurologyII
CHAC2	CHAC2	yes	44180	81	44099	4.99681e-25	-1.1324	-1.34706	-0.917729	0.109523	ptv5pcnt	Oncology	CHAC2:Q8WUX2:OID21230:v1:Oncology
CHAC2	CHAC2	yes	44180	58	44122	1.35941e-24	-1.32541	-1.57904	-1.07179	0.1294	rec	Oncology	CHAC2:Q8WUX2:OID21230:v1:Oncology
CHAC2	CHAC2	yes	44180	190	43990	6.23692e-19	-0.636794	-0.777163	-0.496425	0.0716162	flexnonsynmtr	Oncology	CHAC2:Q8WUX2:OID21230:v1:Oncology
CXCL11	CXCL11	yes	45644	150	45494	9.73599e-18	-0.683659	-0.839825	-0.527494	0.0796756	ptv5pcnt	Neurology	CXCL11:O14625:OID21042:v1:Neurology
CHAC2	CHAC2	yes	44180	82	44098	1.39898e-17	-0.929847	-1.14329	-0.716407	0.108897	ptvraredmg	Oncology	CHAC2:Q8WUX2:OID21230:v1:Oncology
ROR1	ROR1	yes	45276	154	45122	1.45483e-16	-0.638496	-0.789944	-0.487048	0.0772687	ptvraredmg	Cardiometabolic	ROR1:Q01973:OID20224:v1:Cardiometabolic
ROR1	ROR1	yes	45276	147	45129	5.98999e-15	-0.617426	-0.77244	-0.462413	0.079088	raredmg	Cardiometabolic	ROR1:Q01973:OID20224:v1:Cardiometabolic
CHIT1	CHIT1	yes	45442	116	45326	4.76389e-14	-0.658977	-0.830264	-0.487691	0.0873902	flexdmg	Cardiometabolic	CHIT1:Q13231:OID20312:v1:Cardiometabolic
AHCTF1	DYNLT1	no	44410	1376	43034	2.60229e-13	0.199524	0.146068	0.25298	0.0272732	ptv5pcnt	NeurologyII	DYNLT1:P63172:OID30925:v1:NeurologyII
CHIT1	CHIT1	yes	45442	111	45331	1.14679e-12	-0.635539	-0.810649	-0.46043	0.0893408	ptvraredmg	Cardiometabolic	CHIT1:Q13231:OID20312:v1:Cardiometabolic
CHIT1	CHIT1	yes	45442	34	45408	2.48434e-12	-1.12999	-1.44611	-0.813863	0.161286	ptv	Cardiometabolic	CHIT1:Q13231:OID20312:v1:Cardiometabolic
ROR1	ROR1	yes	45276	232	45044	7.78293e-12	-0.431382	-0.554917	-0.307846	0.0630279	flexdmg	Cardiometabolic	ROR1:Q01973:OID20224:v1:Cardiometabolic
CHAC2	CHAC2	yes	44180	51	44129	1.32557e-09	-0.837641	-1.10832	-0.566967	0.138098	raredmg	Oncology	CHAC2:Q8WUX2:OID21230:v1:Oncology
CHIT1	CHIT1	yes	45442	146	45296	1.02318e-08	-0.446443	-0.59921	-0.293676	0.0779417	flexnonsynmtr	Cardiometabolic	CHIT1:Q13231:OID20312:v1:Cardiometabolic
CHAC2	CHAC2	yes	44180	32	44148	1.10908e-08	-0.995998	-1.33763	-0.654364	0.174301	raredmgmtr	Oncology	CHAC2:Q8WUX2:OID21230:v1:Oncology
CXCL11	NAAA	no	44706	144	44562	9.10377e-08	-0.439547	-0.60074	-0.278354	0.0822406	ptv5pcnt	Neurology	NAAA:Q02083:OID20931:v1:Neurology
MUC6	CDHR5	no	45276	818	44458	2.30923e-07	-0.179839	-0.247975	-0.111704	0.0347627	ptv5pcnt	Cardiometabolic	CDHR5:Q9HBB8:OID20193:v1:Cardiometabolic
CHAC2	CHAC2	yes	44180	26	44154	4.7757e-07	-0.973691	-1.35266	-0.594719	0.193351	ptv	Oncology	CHAC2:Q8WUX2:OID21230:v1:Oncology
OMA1	CHEK2	no	44454	10	44444	7.92934e-07	1.56584	0.944292	2.18738	0.317112	raredmgmtr	Cardiometabolic	CHEK2:O96017:OID20054:v1:Cardiometabolic
ATXN3	ATXN3	yes	45493	23	45470	8.37482e-07	-0.992093	-1.38675	-0.597436	0.201354	raredmg	NeurologyII	ATXN3:P54252:OID31149:v1:NeurologyII

## Sheet: UKB_WES_Batch_5_Cautions
UKB WES Batch 5 cautionary variants
6-55350134-G-T
6-55350097-G-A
5-74759384-T-C
11-55268333-AT-A
10-31831750-C-T
7-135398201-G-C
7-35117771-AAC-A
13-49892497-C-T
6-131674173-A-G
14-67864961-CTTT-C
1-240207728-A-G
7-152178015-T-TA
6-29887956-C-T
18-58696337-A-ATTTT
8-99832368-G-GTTTTTTTTTTTTTTTTTTTTTT
5-16762115-T-TAAAAA
8-18064437-C-CGGGGGGG
9-113282625-C-CTT
1-151692406-C-CTTTT
6-32664911-T-A
14-67864961-CTTTTTT-C
14-67864961-CTT-C
2-43710584-CTTTT-C
3-31990151-A-G
19-22756294-T-G
21-33528618-G-A
5-10249925-AAAAAAAAAAC-A
9-121037940-C-T
8-89946302-T-C
13-21158129-T-TGC
19-22756524-G-A
1-158686557-C-CAGAGAGAG
11-99819752-C-CAACTGAGGAACCAGGCATTATTTTGTCGA
12-69936078-GT-G
8-99832368-G-GTTTTTTTTTTTTTTTTTTTTTTT
11-9438045-G-GTTTT
12-69936078-G-GTT
7-152178015-T-TAA
11-77961143-T-TAAA
6-36601940-C-CTTTTTTTTTT
3-122359830-T-TAAAAA
14-20920143-G-A
5-174001225-T-C
14-67864961-CTTTTTTTTT-C
19-21973360-A-G
5-16762115-T-TAAA
17-20365247-T-C
14-67864961-C-CTTTTT
4-155785283-T-G
7-152178015-T-TTAAAAAAAAA
2-106423787-G-A
14-67864961-CTTTTTTTT-C
3-161238094-CTTT-C
[truncated: 329 more rows]
