# Supplementary material for: Rare variant associations with plasma protein levels in the UK Biobank
Source: Nature. 2023 Oct 4;622(7982):339–47. doi: 10.1038/s41586-023-06547-x (PMC10567546; doi:10.1038/s41586-023-06547-x)
Supplement: Supplementary file 4 — Supplementary Datasets 1–20. [file 41586_2023_6547_MOESM4_ESM.zip › 2022-09-14560C-s4/2022-09-14560C-Supp table 18 - Panel concordance.xlsx]

## Sheet: Sheet1
Gene	Genotype	Most.Damaging.Effect	MAF	expansion	signed -log10(p)
					Cardiometabolic	Inflammation	Neurology	Oncology
CXCL8	4-73741568-G-T	stop_gained	0.000324	0	-14.5	-15.69	-15.21	-17.06
CXCL8	4-73741569-A-C	missense_variant	7.56e-05	0	11.23	11.8	11.87	11.95
TNF	6-31576785-C-T	missense_variant	0.00108	0	-51.03	-54.57	-41.14	-41.12
IDO1	8-39924777-G-A	splice_region_variant	7.62e-05	1	-6.57	-7	-6.48	-7.97
IDO1	8-39925284-A-G	missense_variant	9.71e-05	1	-6.58	-6.47	-7.25	-5.85
IDO1	8-39927927-G-A	synonymous_variant	0.00521	1	7.56	7.72	6.87	8.02
LMOD1	1-201900129-G-A	missense_variant	0.341	1	-186.51	-162.76	-202.97	-166.23
LMOD1	1-201946204-G-A	missense_variant	0.001	1	-6.36	-3.41	-3.85	-3.52
