# Supplementary material for: Rare variant associations with plasma protein levels in the UK Biobank
Source: Nature. 2023 Oct 4;622(7982):339–47. doi: 10.1038/s41586-023-06547-x (PMC10567546; doi:10.1038/s41586-023-06547-x)
Supplement: Supplementary file 4 — Supplementary Datasets 1–20. [file 41586_2023_6547_MOESM4_ESM.zip › 2022-09-14560C-s4/2022-09-14560C-Supp Table 19 - Gene Coverage.csv]

Gene	Chr	OriginalLength	AvgCtrl
A3GALT2	1	1039	0.999808
AADACL3	1	1236	0.99935
AADACL4	1	1236	0.999494
ABCA4	1	7018	0.999825
ABCB10	1	2265	0.999956
ABCD3	1	2099	0.99867
ABL2	1	3754	1
ACADM	1	1425	0.999038
ACAP3	1	2597	0.999897
ACBD3	1	1615	0.999924
ACBD6	1	877	0.999638
ACKR1	1	1042	1
ACOT11	1	2048	0.999926
ACOT7	1	1433	0.999875
ACP6	1	1323	0.999916
ACTA1	1	1154	0.999926
ACTL8	1	1105	1
ACTN2	1	2970	0.999497
ACTRT2	1	1134	1
ADAM15	1	2776	0.999924
ADAM30	1	2373	1
ADAMTS4	1	2546	1
ADAMTSL4	1	3437	0.999703
ADAR	1	3737	1
ADCY10	1	4973	0.999247
ADGRB2	1	4875	0.99982
ADGRL2	1	4412	0.998805
ADGRL4	1	2129	0.998462
ADIPOR1	1	1152	0.999923
ADORA1	1	985	0.999926
ADORA3	1	987	0.998443
ADPRHL2	1	1112	0.999924
ADSS	1	1419	0.997808
AGBL4	1	1564	0.999868
AGL	1	4765	0.999195
AGMAT	1	1083	0.9999
AGO1	1	2646	0.999918
AGO3	1	2655	0.999878
AGO4	1	2654	0.999912
AGRN	1	6278	0.999739
AGT	1	1470	0.999877
AGTRAP	1	597	0.999765
AHCTF1	1	6968	0.999701
AHCYL1	1	1657	0.999898
AHDC1	1	4812	1
AIDA	1	957	0.999781
AIM2	1	1048	0.999924
AJAP1	1	1252	0.999914
AK2	1	758	0.999866
AK4	1	688	0.999808
AK5	1	1741	0.998759
AKIRIN1	1	595	0.999864
AKNAD1	1	2567	0.999852
AKR1A1	1	1006	0.999915
AKR7A2	1	1104	0.999926
AKR7A3	1	1020	0.999923
AKR7L	1	1020	0.992062
AKT3	1	1536	0.996538
ALDH4A1	1	1748	0.999922
ALDH9A1	1	1597	0.999525
ALG14	1	663	0.999922
ALG6	1	1576	0.99823
ALPL	1	1615	0.999814
ALX3	1	1044	0.999926
AMIGO1	1	1482	0.99933
AMPD1	1	2403	0.999878
AMPD2	1	2749	0.999926
AMY1A	1	1572	0.003405
AMY1B	1	1572	0
AMY1C	1	1572	0
AMY2A	1	1572	0.99583
AMY2B	1	1572	0.999925
ANGEL2	1	1667	0.999879
ANGPTL1	1	1488	0.999585
ANGPTL3	1	1407	0.998159
ANGPTL7	1	1057	0.999871
ANKRD13C	1	1674	0.99943
ANKRD34A	1	1491	1
ANKRD35	1	3054	0.999912
ANKRD45	1	817	0.999591
ANKRD65	1	1208	0.999726
ANP32E	1	831	0.996475
ANXA9	1	1082	0.999924
AP4B1	1	2256	0.998775
APCS	1	676	0.999904
APH1A	1	833	0.999901
APOA2	1	311	0.999914
APOBEC4	1	1104	0.999924
AQP10	1	926	0.999919
ARF1	1	558	0.999926
ARHGAP29	1	3870	0.999855
ARHGAP30	1	3350	1
ARHGEF10L	1	3948	0.999976
ARHGEF11	1	4849	0.999898
ARHGEF16	1	2182	0.999925
ARHGEF19	1	2465	0.999926
ARHGEF2	1	3045	0.999912
ARID1A	1	6934	0.999992
ARID4B	1	4027	0.996884
ARL8A	1	585	0.999834
ARMH1	1	1363	0.999887
ARNT	1	2454	0.999828
ARPC5	1	477	0.999819
ARTN	1	695	0.999842
ARV1	1	832	0.997728
ASAP3	1	2831	0.999926
ASB17	1	896	0.999653
ASCL5	1	621	0.999309
ASH1L	1	8999	1
ASPM	1	10542	0.99885
ASTN1	1	4021	0.999919
ATAD3A	1	1965	0.999908
ATAD3B	1	2007	0.99966
ATAD3C	1	1280	0.999658
ATF3	1	618	0.999926
ATF6	1	2073	0.999171
ATG4C	1	1413	0.998841
ATP13A2	1	3891	0.999924
ATP1A1	1	3176	0.999867
ATP1A2	1	3151	0.999924
ATP1A4	1	3174	0.999842
ATP1B1	1	932	0.999913
ATP2B4	1	3876	0.999914
ATP5IF1	1	374	0.999926
ATP5PB	1	795	0.999886
ATP6V0B	1	841	0.999922
ATP6V1G3	1	415	0.993509
ATP8B2	1	3910	0.999865
ATPAF1	1	1094	0.999576
ATXN7L2	1	2209	0.99992
AUNIP	1	1157	0.999847
AURKAIP1	1	608	0.999926
AVPR1B	1	1279	1
AXDND1	1	3135	0.998169
AZIN2	1	1475	0.999841
B3GALNT2	1	1691	0.999175
B3GALT2	1	1269	0.999394
B3GALT6	1	990	1
B4GALT2	1	1230	0.999925
B4GALT3	1	1202	0.999923
BARHL2	1	1172	1
BATF3	1	392	0.998802
BCAN	1	2858	1
BCAR3	1	2606	0.999796
BCAS2	1	702	0.998757
BCL10	1	710	0.999686
BCL2L15	1	504	0.998671
BCL9	1	4305	1
BECN2	1	1296	0.999926
BEND5	1	1286	0.999856
BEST4	1	1454	0.99987
BGLAP	1	315	0.999926
BLZF1	1	1280	0.99732
BMP8A	1	1233	0.999869
BMP8B	1	1233	0.999785
BNIPL	1	1110	0.998733
BOLA1	1	414	0.999901
BPNT1	1	955	0.999188
BRDT	1	2924	0.999766
BRINP2	1	2376	1
BRINP3	1	2325	1
BROX	1	1280	0.998128
BSDC1	1	1498	0.999921
BSND	1	975	0.999917
BTBD8	1	1169	0.998905
BTF3L4	1	493	0.998687
BTG2	1	481	0.999925
C1QA	1	742	0.999544
C1QB	1	766	0.999556
C1QC	1	742	1
C1QTNF12	1	937	0.999879
C1orf100	1	456	0.999797
C1orf105	1	748	0.999017
C1orf109	1	624	0.999836
C1orf112	1	2836	0.9987
C1orf115	1	433	0.999926
C1orf116	1	1814	0.999519
C1orf122	1	341	0.999896
C1orf127	1	2516	0.999923
C1orf131	1	906	0.998153
C1orf141	1	1444	0.993818
C1orf146	1	559	0.994712
C1orf158	1	597	0.999473
C1orf159	1	1175	0.999556
C1orf162	1	484	0.999792
C1orf174	1	744	0.999701
C1orf185	1	616	0.997394
C1orf189	1	318	0.999613
C1orf194	1	490	0.999744
C1orf198	1	996	1
C1orf21	1	382	0.999844
C1orf210	1	346	0.999867
C1orf216	1	690	0.999926
C1orf226	1	956	0.999769
C1orf35	1	820	0.999926
C1orf43	1	790	0.999622
C1orf50	1	616	0.999501
C1orf52	1	557	0.99984
C1orf53	1	446	0.999782
C1orf54	1	482	0.999065
C1orf56	1	1030	1
C1orf61	1	487	0.999685
C1orf68	1	753	0.999326
C1orf74	1	810	0.999926
C1orf87	1	1681	0.999676
C1orf94	1	1821	0.999704
C2CD4D	1	1062	1
C4BPA	1	1834	0.998959
C4BPB	1	779	0.998118
C8A	1	1795	0.999805
C8B	1	1887	0.999285
CA14	1	1054	0.99957
CA6	1	1057	0.998573
CACNA1E	1	7130	0.99879
CACNA1S	1	5794	0.999772
CACYBP	1	707	0.997897
CADM3	1	1335	0.999912
CALML6	1	566	0.999926
CAMK1G	1	1471	0.999839
CAMK2N1	1	241	0.999898
CAMSAP2	1	4538	0.99931
CAMTA1	1	5309	0.999441
CAP1	1	1472	0.997869
CAPN2	1	2190	0.999577
CAPN8	1	2192	0.999904
CAPN9	1	2149	0.999621
CAPZA1	1	897	0.997922
CAPZB	1	1137	0.998064
CASP9	1	1283	0.999888
CASQ1	1	1231	0.999271
CASQ2	1	1240	0.997862
CASZ1	1	5352	0.999982
CATSPER4	1	1455	0.999846
CATSPERE	1	2940	0.993877
CC2D1B	1	2665	0.999907
CCDC163	1	373	0
CCDC17	1	1917	0.999925
CCDC18	1	4476	0.995116
CCDC181	1	1546	0.998735
CCDC185	1	1872	0.999926
CCDC190	1	917	0.99959
CCDC24	1	952	0.999924
CCDC27	1	2015	0.999909
CCDC28B	1	797	0.999925
CCDC30	1	2408	0.998026
CCN1	1	1162	0.999925
CCNL2	1	1629	0.999892
CCSAP	1	821	0.999619
CCT3	1	1690	0.999658
CD101	1	3098	0.999921
CD160	1	558	0.999717
CD164L2	1	549	0.9999
CD1A	1	1004	0.999749
CD1B	1	1022	0.999874
CD1C	1	1022	0.99987
CD1D	1	1028	0.999896
CD1E	1	1187	0.999759
CD2	1	1072	0.999455
CD244	1	1145	0.999414
CD247	1	523	0.999542
CD34	1	1205	0.999268
CD46	1	1308	0.998183
CD48	1	851	0.999851
CD52	1	190	0.999923
CD53	1	684	0.998957
CD55	1	1696	0.998552
CD58	1	777	0.999605
CD5L	1	1064	0.999911
CD84	1	1066	0.999729
CDA	1	453	0.998467
CDC14A	1	2059	0.997948
CDC20	1	1536	0.99697
CDC42	1	686	0.99907
CDC42BPA	1	5300	0.997201
CDC42SE1	1	248	0.999516
CDC7	1	1765	0.999327
CDC73	1	1660	0.997467
CDCA8	1	879	0.998999
CDCP2	1	1876	1
CDK11A	1	2481	0.754851
CDK11B	1	2473	0.768785
CDK18	1	1571	0.999796
CDKN2C	1	511	0.999925
CELA2A	1	838	0.999911
CELA2B	1	838	0.999893
CELA3A	1	841	0.998492
CELA3B	1	841	0.999688
CELF3	1	1442	0.999921
CELSR2	1	8904	0.999914
CENPF	1	9417	0.999859
CENPL	1	1189	0.999943
CENPS	1	433	0.999926
CENPS-CORT	1	627	0.999926
CEP104	1	2858	0.999622
CEP170	1	4857	0.994371
CEP350	1	9498	0.997936
CEP85	1	2337	0.999944
CEPT1	1	1279	0.999414
CERS2	1	1179	0.998288
CFAP126	1	550	0.999725
CFAP45	1	1700	0.999817
CFAP57	1	4108	0.999901
CFH	1	3798	0.998432
CFHR1	1	1013	0
CFHR2	1	829	0.925848
CFHR3	1	1013	0
CFHR4	1	1773	0.999073
CFHR5	1	1746	0.999082
CGN	1	3688	0.999765
CHD1L	1	2782	0.999499
CHD5	1	6025	0.999239
CHI3L1	1	1188	0.999884
CHI3L2	1	1209	0.997271
CHIA	1	1471	0.999831
CHIT1	1	1441	0.999923
CHML	1	1971	1
CHRM3	1	1773	0.999644
CHRNB2	1	1529	0.999377
CHTOP	1	766	0.999926
CIART	1	1174	0.996207
CITED4	1	555	1
CKS1B	1	248	0.99977
CLCA1	1	2797	0.997612
CLCA2	1	2884	0.999256
CLCA4	1	2812	0.998407
CLCC1	1	1692	0.998788
CLCN6	1	2698	0.999839
CLCNKA	1	2136	0.999685
CLCNKB	1	2284	0.999853
CLDN19	1	807	0.999557
CLIC4	1	782	0.999732
CLK2	1	1544	0.999706
CLSPN	1	4210	0.998964
CLSTN1	1	3018	0.999909
CMPK1	1	707	0.999058
CNIH3	1	503	0.999601
CNIH4	1	462	0.996478
CNKSR1	1	2243	0.998505
CNN3	1	1014	0.99971
CNR2	1	1083	1
CNST	1	2229	0.999354
CNTN2	1	3207	0.999856
COA6	1	602	0.985285
COA7	1	704	0.999981
COG2	1	2285	0.999431
COL11A1	1	5685	0.999246
COL16A1	1	5091	0.999812
COL24A1	1	5381	0.999494
COL8A2	1	2116	0.999435
COL9A2	1	2194	0.999914
COLGALT2	1	1925	0.999296
COP1	1	2272	0.994788
COPA	1	3830	0.999813
COQ8A	1	1996	0.999921
CORT	1	322	0.999926
COX20	1	409	0.995134
CPLANE2	1	793	0.999921
CPT2	1	1993	0.999552
CPTP	1	649	0.999599
CR1	1	7654	0.803065
CR1L	1	1754	0.999788
CR2	1	3351	0.999556
CRABP2	1	429	0.999875
CRB1	1	4404	0.999623
CRCT1	1	300	0.999918
CREB3L4	1	1220	0.999918
CREG1	1	675	0.999487
CRNN	1	1492	0.999926
CROCC	1	6198	0.999907
CRP	1	679	0.999926
CRTC2	1	2134	0.999823
CRYZ	1	1018	0.999592
CSDE1	1	2607	0.999629
CSF1	1	1693	0.999566
CSF3R	1	2757	0.999914
CSMD2	1	11373	0.999702
CSRP1	1	598	0.999913
CTBS	1	1182	0.999547
CTH	1	1262	0.99641
CTNNBIP1	1	254	0.999899
CTPS1	1	1840	0.999719
CTRC	1	835	0.999925
CTSE	1	1266	0.999372
CTSK	1	1014	0.999428
CTSS	1	1020	0.999556
CTTNBP2NL	1	1932	0.9986
CYB561D1	1	883	1
CYB5R1	1	950	0.999697
CYB5RL	1	1038	0.999904
CYP2J2	1	1541	0.999902
CYP4A11	1	1656	0.999923
CYP4A22	1	1660	0.999925
CYP4B1	1	1583	0.999893
CYP4X1	1	1574	0.999923
CYP4Z1	1	1562	0.999722
CZIB	1	511	0.99988
DAB1	1	1716	0.999457
DAP3	1	1241	0.999836
DARS2	1	2002	0.998825
DBT	1	1489	0.99712
DCAF6	1	2940	0.997515
DCAF8	1	1838	0.999848
DCDC2B	1	1082	0.999922
DCLRE1B	1	1611	0.999414
DCST1	1	2181	0.999923
DCST2	1	2378	0.999924
DDAH1	1	885	0.999472
DDI2	1	1232	0.999889
DDOST	1	1411	0.999585
DDR2	1	2628	0.999922
DDX20	1	2515	0.999598
DDX59	1	1884	0.999906
DEDD	1	1059	0.999922
DEGS1	1	980	1
DENND1B	1	2513	0.999551
DENND2C	1	2855	0.999738
DENND2D	1	1522	0.999914
DENND4B	1	4595	0.999926
DEPDC1	1	2480	0.998037
DESI2	1	601	0.998472
DFFA	1	1040	0.999908
DFFB	1	1113	0.999921
DHCR24	1	1583	0.999922
DHDDS	1	1033	0.999841
DHRS3	1	929	0.99985
DHX9	1	3917	0.999786
DIO1	1	762	0.999924
DIPK1A	1	1322	0.998572
DIRAS3	1	690	0.999926
DISC1	1	3039	0.999814
DISP1	1	4599	1
DISP3	1	4255	0.999403
DLGAP3	1	2976	0.999626
DMAP1	1	1440	0.999859
DMBX1	1	1146	0.999926
DMRTA2	1	1633	0.999765
DMRTB1	1	1041	1
DNAH14	1	1438	0.998907
DNAJB4	1	1022	0.999567
DNAJC11	1	1740	0.999905
DNAJC16	1	2401	0.999646
DNAJC6	1	3011	0.99994
DNAJC8	1	794	0.999843
DNASE2B	1	1106	0.999901
DNM3	1	2719	0.999735
DNTTIP2	1	2295	1
DOCK7	1	6731	0.984152
DPH2	1	1490	0.999926
DPH5	1	882	0.998814
DPM3	1	369	0.994832
DPT	1	618	0.99986
DPYD	1	3209	0.999212
DR1	1	539	0.999911
DRAM2	1	825	0.999626
DRAXIN	1	1070	0.999603
DSTYK	1	2838	0.999871
DTL	1	2249	0.99901
DUSP10	1	1457	0.999589
DUSP12	1	1043	0.999557
DUSP23	1	457	0.999926
DUSP27	1	3493	0.999913
DVL1	1	2144	0.999899
DYRK3	1	1796	0.999829
E2F2	1	1338	0.999923
EBNA1BP2	1	1122	0.999887
ECE1	1	2536	0.999604
ECHDC2	1	915	0.999917
ECM1	1	1746	0.999825
EDARADD	1	703	0.999593
EDEM3	1	2875	0.997148
EDN2	1	553	0.999911
EEF1AKNMT	1	2128	0.999901
EFCAB14	1	1528	0.999909
EFCAB2	1	546	0.999424
EFCAB7	1	1938	0.999415
EFHD2	1	735	0.999901
EFNA1	1	634	0.999925
EFNA3	1	733	0.999917
EFNA4	1	797	0.999925
EGLN1	1	1297	0.999487
EIF2B3	1	1436	0.999901
EIF2D	1	1811	0.999914
EIF3I	1	1018	0.999911
EIF4G3	1	5075	0.999494
ELAVL4	1	1351	0.999891
ELF3	1	1144	0.999926
ELK4	1	1446	1
ELOA	1	2437	1
ELOVL1	1	864	0.999926
EMC1	1	3070	0.999797
ENAH	1	1832	0.998783
ENO1	1	1408	0.999921
ENSA	1	618	0.999865
EPB41	1	2688	0.999462
EPHA10	1	3129	0.999789
EPHA2	1	2995	0.999923
EPHA8	1	3255	0.999858
EPHB2	1	3241	0.999799
EPHX1	1	1396	0.999864
EPHX4	1	1113	0.99885
EPRS	1	4663	0.998531
EPS15	1	2787	0.996188
EPS8L3	1	1853	0.999917
ERI3	1	1046	0.999788
ERICH3	1	4645	0.999659
ERMAP	1	1464	0.989446
ERO1B	1	1464	0.997179
ERRFI1	1	1397	0.999457
ESPN	1	2613	0.999951
ESRRG	1	1497	0.999474
ETNK2	1	1295	0.999923
ETV3	1	1583	0.999519
ETV3L	1	1102	0.999796
EVA1B	1	502	0.999837
EVI5	1	2538	0.995764
EXO1	1	2589	0.998578
EXO5	1	1122	0.999457
EXOC8	1	2178	0.999357
EXOSC10	1	2754	0.999732
EXTL1	1	2071	0.999526
EXTL2	1	1005	0.999975
EYA3	1	1898	0.999502
F11R	1	936	0.999913
F13B	1	2030	0.99781
F3	1	908	0.999727
F5	1	6771	0.999721
FAAH	1	1796	0.999906
FAAP20	1	795	0.70049
FABP3	1	414	0.999892
FAF1	1	2025	0.997294
FAM102B	1	1123	0.998888
FAM110D	1	816	0.999922
FAM129A	1	2839	1
FAM131C	1	867	0.997656
FAM151A	1	1786	0.999892
FAM163A	1	508	0.999877
FAM167B	1	496	0.999924
FAM177B	1	489	0.997032
FAM183A	1	417	0.9999
FAM189B	1	2054	0.999836
FAM19A3	1	522	0.999925
FAM20B	1	1254	0.999447
FAM229A	1	392	0.99992
FAM43B	1	990	1
FAM71A	1	1785	0.999496
FAM72A	1	618	0.999887
FAM72B	1	462	0.999777
FAM72C	1	462	0
FAM72D	1	462	0.995985
FAM76A	1	1062	0.999776
FAM78B	1	790	0.999657
FAM89A	1	559	0.999913
FASLG	1	858	0.999925
FBLIM1	1	1381	0.999906
FBXO2	1	911	0.999556
FBXO28	1	1123	0.999745
FBXO42	1	2186	1
FBXO44	1	816	0.999682
FBXO6	1	898	0.999756
FCAMR	1	1762	0.99992
FCER1A	1	790	0.999483
FCER1G	1	277	0.999679
FCGR1A	1	1145	0.976877
FCGR1B	1	976	0.999309
FCGR2A	1	978	0.999909
FCGR2B	1	961	0.857786
FCGR3A	1	1096	0.929787
FCGR3B	1	718	0.998434
FCMR	1	1201	0.999744
FCN3	1	928	0.999855
FCRL1	1	1396	0.999764
FCRL2	1	1571	0.9999
FCRL3	1	2318	0.999914
FCRL4	1	1592	0.999778
FCRL5	1	2998	0.999916
FCRL6	1	1366	0.999906
FCRLA	1	1169	0.999924
FCRLB	1	1301	0.999926
FDPS	1	1296	0.999826
FGGY	1	1788	0.999683
FGR	1	1630	0.99987
FH	1	1569	0.999861
FHL3	1	859	0.999926
FLAD1	1	1932	0.999639
FLG	1	12190	0.989492
FLG2	1	7180	0.999422
FLVCR1	1	1704	0.999283
FMN2	1	5237	0.963912
FMO1	1	1627	0.999711
FMO2	1	1636	0.952598
FMO3	1	1627	0.998788
FMO4	1	1705	0.993672
FMO5	1	1773	0.999663
FMOD	1	1135	0.999417
FNBP1L	1	1902	0.999327
FNDC10	1	681	0.99821
FNDC5	1	713	0.999914
FNDC7	1	2246	0.999859
FOXD2	1	1488	0.999916
FOXD3	1	1437	0.999427
FOXE3	1	960	0.999514
FOXJ3	1	1913	0.997122
FPGT	1	1836	0.997235
FPGT-TNNI3K	1	2954	0.999835
FRRS1	1	1937	0.996907
FUBP1	1	2011	0.991526
FUCA1	1	1429	0.999501
FYB2	1	2263	0.998491
G0S2	1	312	0.999859
GABPB2	1	1375	0.999795
GABRD	1	1391	0.999811
GADD45A	1	510	0.998786
GALE	1	1083	0.999858
GALNT2	1	1776	0.999779
GATAD2B	1	1818	0.999537
GBA	1	1651	0.861344
GBP1	1	1815	0.999914
GBP2	1	1812	0.99965
GBP3	1	1824	0.999891
GBP4	1	1963	0.996033
GBP5	1	1797	0.999549
GBP6	1	1938	0.999848
GBP7	1	1953	0.999841
GCLM	1	849	0.99682
GCSAML	1	424	0.994548
GDAP2	1	1587	0.991481
GFI1	1	1289	0.999563
GGPS1	1	911	0.995599
GIPC2	1	968	0.994874
GJA4	1	1002	0.999529
GJA5	1	1077	0.999267
GJA8	1	1302	1
GJA9	1	1548	0.999913
GJB3	1	813	0.999318
GJB4	1	801	0.999314
GJB5	1	822	0.999895
GJC2	1	1320	0.99969
GLIS1	1	1891	0.999614
GLMN	1	1853	0.98952
GLMP	1	1273	0.999918
GLRX2	1	633	0.996561
GLUL	1	1142	0.999564
GMEB1	1	1754	0.999395
GNAI3	1	1093	0.995756
GNAT2	1	1093	0.996196
GNB1	1	1055	0.995921
GNG12	1	223	0.994341
GNG4	1	232	0.999143
GNG5	1	211	0.997212
GNL2	1	2256	0.997834
GNPAT	1	2103	0.994769
GOLPH3L	1	870	0.98657
GOLT1A	1	415	0.999891
GON4L	1	6963	0.976839
GORAB	1	1205	0.999841
GPA33	1	984	0.999792
GPATCH2	1	1660	0.992022
GPATCH3	1	1602	0.999839
GPATCH4	1	1172	0.999462
GPBP1L1	1	1461	0.999455
GPN2	1	949	0.999779
GPR137B	1	1224	0.998391
GPR153	1	1846	0.999882
GPR157	1	1020	0.999918
GPR161	1	1850	0.999228
GPR25	1	1086	1
GPR3	1	993	0.999314
GPR37L1	1	1450	0.999824
GPR52	1	1086	1
GPR61	1	1356	0.999919
GPR88	1	1155	1
GPR89A	1	1420	0.779564
GPR89B	1	1420	0.795688
GPSM2	1	2107	0.99474
GPX7	1	572	0.999853
GREM2	1	507	1
GRHL3	1	2096	0.999614
GRIK3	1	2820	0.99842
GSTM1	1	685	0
GSTM2	1	698	0.998103
GSTM3	1	706	0.997521
GSTM4	1	710	0.999439
GSTM5	1	685	0.999891
GTF2B	1	975	0.997061
GUCA2A	1	356	0.999133
GUCA2B	1	347	0.999564
GUK1	1	840	0.999579
H3F3A	1	419	0.998529
H6PD	1	2425	0.999899
HAO2	1	1123	0.998058
HAPLN2	1	1039	0.999898
HAX1	1	864	0.9993
HCN3	1	2353	0.999733
HCRTR1	1	1302	0.999879
HDAC1	1	1501	0.995479
HDGF	1	952	0.999856
HEATR1	1	6607	0.998885
HECTD3	1	2666	0.999892
HENMT1	1	1206	0.99893
HES2	1	534	0.999901
HES3	1	569	0.999882
HES4	1	752	0.999791
HES5	1	509	0.999757
HEYL	1	1003	0.99991
HFM1	1	4456	0.993866
HHAT	1	1620	0.999825
HHIPL2	1	2207	0.999678
HHLA3	1	471	0.999926
HIPK1	1	3791	0.999059
HIST2H2AA3	1	393	0
HIST2H2AA4	1	393	0
HIST2H2AB	1	393	0.999901
HIST2H2AC	1	390	0.999901
HIST2H2BE	1	381	0.999901
HIST2H2BF	1	413	0.999925
HIST2H3A	1	411	0
HIST2H3C	1	411	0
HIST2H3D	1	411	0.999926
HIST2H4A	1	312	0
HIST2H4B	1	312	0
HIST3H2A	1	393	0.999877
HIST3H2BB	1	381	0.999877
HIST3H3	1	411	0.999877
HIVEP3	1	7241	0.999743
HJV	1	1289	0.999698
HLX	1	1479	0.999917
HMCN1	1	17332	0.998965
HMGB4	1	561	0.999457
HMGCL	1	1010	0.998773
HMGCS2	1	1559	0.999568
HMGN2	1	293	0.998989
HNRNPCL1	1	882	0.996529
HNRNPCL2	1	882	0.999619
HNRNPCL3	1	882	0
HNRNPCL4	1	882	0
HNRNPR	1	1947	0.996466
HNRNPU	1	2530	0.999063
HOOK1	1	2271	0.997067
HORMAD1	1	1237	0.9932
HP1BP3	1	1706	0.999256
HPCA	1	590	0.999806
HPCAL4	1	584	0.999921
HPDL	1	1116	0.999926
HRNR	1	8557	0.801178
HS2ST1	1	1099	0.998272
HSD11B1	1	899	0.999824
HSD17B7	1	1058	0.999258
HSD3B1	1	1130	0.999923
HSD3B2	1	1127	0.999924
HSPA6	1	1932	0.994542
HSPB11	1	451	0.994798
HSPB7	1	876	0.999923
HSPG2	1	13560	0.999903
HTR1D	1	1134	1
HTR6	1	1331	0.999894
HYI	1	968	0.999136
IARS2	1	3127	0.998218
IBA57	1	1079	0.999922
ICMT	1	871	0.999721
ID3	1	364	0.999922
IER5	1	984	0.999919
IFFO2	1	1586	0.999614
IFI16	1	2398	0.996871
IFI44	1	1363	0.999683
IFI44L	1	1387	0.998446
IFI6	1	429	0.9998
IFNLR1	1	1587	0.9999
IGFN1	1	11215	0.9967
IGSF21	1	1440	0.999829
IGSF3	1	3685	0.999861
IGSF8	1	1862	0.999833
IGSF9	1	3616	0.999759
IKBKE	1	2227	0.999717
IL10	1	553	0.998115
IL12RB2	1	2645	0.991028
IL19	1	668	0.999252
IL20	1	547	0.999899
IL22RA1	1	1749	1
IL23R	1	1926	0.99736
IL24	1	644	0.999908
IL6R	1	1557	0.999412
ILDR2	1	1956	0.999607
ILF2	1	1225	0.998344
INAVA	1	1769	0.999667
INKA2	1	898	1
INPP5B	1	2874	0.998526
INSL5	1	412	0.999583
INSRR	1	3978	0.999904
INTS11	1	2032	0.999731
INTS3	1	3245	0.999306
INTS7	1	2965	0.997275
IPO13	1	2968	0.999656
IPO9	1	3218	0.99891
IPP	1	1885	0.998982
IQCC	1	1657	0.999587
IQGAP3	1	5044	0.999826
IRF2BP2	1	1768	0.999676
IRF6	1	1428	0.9997
ISG15	1	502	0.999469
ISG20L2	1	1070	0.999506
ITGA10	1	3620	0.999708
ITGB3BP	1	683	0.985317
ITLN1	1	966	0.999594
ITLN2	1	1006	0.99978
ITPKB	1	2865	1
IVL	1	1758	0.979395
IVNS1ABP	1	1977	0.999497
JAK1	1	3557	0.999304
JMJD4	1	1412	0.999925
JTB	1	457	0.99988
JUN	1	996	0.999925
KANK4	1	3020	0.999691
KAZN	1	2640	0.999902
KCNA10	1	1536	0.99992
KCNA2	1	1685	1
KCNA3	1	1728	0.999923
KCNAB2	1	1431	0.999805
KCNC4	1	1986	0.99964
KCND3	1	1992	0.999918
KCNH1	1	3010	0.999804
KCNJ10	1	1140	0.999926
KCNJ9	1	1186	0.999909
KCNK1	1	1019	0.999904
KCNK2	1	1348	0.99896
KCNN3	1	2295	1
KCNQ4	1	2140	0.999761
KCNT2	1	3541	0.995126
KCTD3	1	2516	0.997388
KDF1	1	1205	0.999421
KDM1A	1	2729	0.996415
KDM4A	1	3275	0.999915
KDM5B	1	4851	0.999353
KHDC4	1	1897	0.999359
KHDRBS1	1	1364	0.99398
KIAA0040	1	300	0.999916
KIAA0319L	1	3226	0.999217
KIAA0754	1	4284	0.975319
KIAA1107	1	3864	0.999779
KIAA1324	1	3126	0.999873
KIAA1522	1	3371	0.999553
KIAA1614	1	3605	1
KIAA2013	1	1913	1
KIF14	1	5059	0.997636
KIF17	1	3146	0.999753
KIF1B	1	6982	0.999083
KIF21B	1	5112	0.999878
KIF26B	1	6383	1
KIF2C	1	2265	0.999425
KIFAP3	1	2544	0.997355
KIRREL1	1	2330	0.999889
KISS1	1	421	0.999579
KLF17	1	1178	0.999807
KLF18	1	3163	0
KLHDC7A	1	2334	1
KLHDC8A	1	1069	0.999891
KLHDC9	1	1081	0.999717
KLHL12	1	1747	0.999681
KLHL17	1	1973	0.999627
KLHL20	1	1870	0.999835
KLHL21	1	1806	1
KMO	1	1517	0.99672
KNCN	1	387	0.999889
KPNA6	1	1663	0.999714
KPRP	1	1740	1
KRTCAP2	1	505	0.999882
KTI12	1	1065	0.999279
KYAT3	1	1413	0.998775
L1TD1	1	2602	0.999546
LAD1	1	1590	0.999855
LAMB3	1	3603	0.999785
LAMC1	1	4938	0.99944
LAMC2	1	3678	0.999788
LAMTOR2	1	390	0.999926
LAMTOR5	1	534	0.999732
LAPTM5	1	817	0.999834
LAX1	1	1258	0.999176
LBR	1	1896	0.999066
LCE1A	1	333	0.999924
LCE1B	1	357	0.999921
LCE1C	1	357	0.999912
LCE1D	1	345	0
LCE1E	1	357	0.999884
LCE1F	1	357	0.999926
LCE2A	1	321	0.999926
LCE2B	1	333	0.999926
LCE2C	1	333	0.999926
LCE2D	1	333	0.999926
LCE3A	1	270	0.999926
LCE3B	1	288	0
LCE3C	1	285	0
LCE3D	1	279	0
LCE3E	1	279	0
LCE4A	1	300	0.999912
LCE5A	1	357	0.999924
LCE6A	1	243	0.999926
LCK	1	1574	0.999915
LDLRAD1	1	702	0.999919
LDLRAD2	1	835	0.999901
LDLRAP1	1	959	0.999865
LEFTY1	1	1113	0.999878
LEFTY2	1	1113	0.999926
LELP1	1	297	0.999867
LEMD1	1	562	0.999184
LENEP	1	186	0.999926
LEPR	1	3848	0.999729
LEPROT	1	455	0.999904
LEXM	1	1358	0.999813
LGALS8	1	1116	0.998295
LGR6	1	3119	0.999645
LHX4	1	1193	0.999901
LHX8	1	1103	0.999754
LHX9	1	1242	0.999923
LIN28A	1	642	0.999915
LIN9	1	1733	0.997202
LINGO4	1	1782	1
LIX1L	1	1034	0.9994
LMNA	1	2275	0.999924
LMO4	1	510	0.999607
LMOD1	1	1811	1
LMX1A	1	1177	0.999887
LOC105378696	1	534	0
LOC110117498	1	292	0.999877
LOC110117498-PIK3R3	1	1560	0.996415
LOC149373	1	380	0.999918
LOR	1	939	1
LPAR3	1	1066	0.99991
LPGAT1	1	1137	0.998616
LRIF1	1	2322	0.99995
LRIG2	1	3266	0.999217
LRP8	1	2964	0.999908
LRRC38	1	889	0.999531
LRRC39	1	1108	0.999753
LRRC40	1	1865	0.992478
LRRC41	1	2475	1
LRRC42	1	1311	0.999693
LRRC47	1	1776	0.999053
LRRC52	1	946	0.999901
LRRC7	1	4584	0.998255
LRRC71	1	1736	0.999892
LRRC8B	1	2416	0.999929
LRRC8C	1	2416	0.999433
LRRC8D	1	2577	0.999551
LRRIQ3	1	1899	0.995961
LRRN2	1	2142	1
LSM10	1	372	0.999926
LURAP1	1	724	0.999926
LUZP1	1	3235	0.99945
LY9	1	2136	0.999864
LYPD8	1	730	0.999926
LYPLA2	1	728	0.999822
LYPLAL1	1	730	0.998914
LYSMD1	1	732	0.999925
LYST	1	11606	0.997692
LZIC	1	593	0.998377
MAB21L3	1	1109	0.99988
MACF1	1	16661	0.999782
MACO1	1	2035	0.999923
MAD2L2	1	664	0.999696
MAEL	1	1349	0.999446
MAGI3	1	4580	0.999566
MAGOH	1	457	0.996533
MAN1A2	1	1974	0.996365
MAN1C1	1	1937	0.999775
MANEAL	1	1386	1
MAP10	1	3144	0.999878
MAP1LC3C	1	456	0.999924
MAP3K21	1	3147	1
MAP3K6	1	3979	0.999921
MAP7D1	1	2590	0.997571
MAPKAPK2	1	1297	0.999894
Mar-01	1	1038	0.999926
Mar-02	1	1060	0.999922
MARCKSL1	1	592	1
MARK1	1	2459	0.998163
MASP2	1	2119	0.999845
MAST2	1	5509	1
MATN1	1	1519	0.999912
MCL1	1	1072	0.999876
MCOLN2	1	1753	0.998015
MCOLN3	1	1706	0.99846
MDM4	1	1509	0.997429
MEAF6	1	684	0.999835
MECR	1	1158	0.999911
MED18	1	631	0.999909
MED8	1	938	0.999926
MEF2D	1	1606	0.999922
MEGF6	1	4770	0.999923
METTL11B	1	864	0.999923
METTL18	1	1119	1
MEX3A	1	1567	1
MFAP2	1	580	0.999925
MFN2	1	2338	0.999924
MFSD14A	1	1517	0.996955
MFSD2A	1	1684	0.999864
MFSD4A	1	1581	0.999924
MGST3	1	475	0.999842
MIA3	1	5947	0.999143
MIB2	1	3289	0.999909
MIER1	1	1917	0.997698
MIGA1	1	1962	0.997037
MIIP	1	1199	0.999915
MINDY1	1	1590	0.999924
MINOS1	1	249	0.998018
MIXL1	1	727	0.999839
MLLT11	1	273	0.999926
MMACHC	1	861	0.999926
MMEL1	1	2428	0.999911
MMP23B	1	1201	0.650216
MNDA	1	1244	0.999899
MOB3C	1	819	0.999627
MORN1	1	1567	0.999899
MOV10	1	3088	0.999883
MPC2	1	400	0.999535
MPL	1	1952	0.999925
MPZ	1	767	0.99991
MPZL1	1	830	0.999614
MR1	1	1046	0.999861
MROH7	1	4056	0.999718
MROH9	1	2792	0.999214
MRPL20	1	462	0.99988
MRPL24	1	667	0.999925
MRPL37	1	1558	0.999921
MRPL55	1	507	0.999923
MRPL9	1	828	0.99968
MRPS14	1	395	0.999926
MRPS15	1	802	0.99988
MRPS21	1	268	0.99981
MRTO4	1	748	0.999902
MSH4	1	2887	0.996021
MSTO1	1	1765	0.920413
MT1HL1	1	186	0.999901
MTF1	1	2298	0.999694
MTF2	1	1838	0.998891
MTFR1L	1	899	0.999923
MTHFR	1	2138	0.999875
MTMR11	1	2233	0.999571
MTOR	1	7874	0.999818
MTR	1	3926	0.999441
MTX1	1	1429	0.868773
MUC1	1	1483	0.999847
MUL1	1	1071	0.999672
MUTYH	1	1701	0.999926
MXRA8	1	1445	1
MYBPH	1	1470	0.999925
MYBPHL	1	1093	0.999877
MYCBP	1	328	0.998126
MYCL	1	1318	0.999687
MYOC	1	1523	1
MYOG	1	683	0.999736
MYOM3	1	4454	0.99984
MYSM1	1	2563	0.997898
NADK	1	1995	0.999772
NASP	1	2423	0.9991
NAV1	1	5807	0.999992
NAXE	1	887	0.999909
NBL1	1	750	0.998054
NBPF10	1	11744	0.192974
NBPF11	1	2674	0.82512
NBPF12	1	4494	0.825915
NBPF15	1	2069	0.755112
NBPF19	1	11900	0.410672
NBPF20	1	16136	0.147549
NBPF3	1	2029	0.995206
NBPF4	1	1969	0.991783
NBPF6	1	1969	0.99757
NBPF9	1	3428	0.803176
NCDN	1	2214	0.999692
NCF2	1	1637	0.999771
NCMAP	1	317	0.99981
NCSTN	1	2194	0.999591
NDC1	1	2093	0.99899
NDUFS2	1	1464	0.999891
NDUFS5	1	325	0.999923
NECAP2	1	926	0.999872
NECTIN4	1	1565	0.999921
NEGR1	1	1089	0.998921
NEK2	1	1470	0.999793
NEK7	1	941	0.989599
NENF	1	531	0.999813
NES	1	4878	1
NEXN	1	2072	0.998371
NFASC	1	4244	0.999798
NFIA	1	1775	0.999824
NFYC	1	1413	0.99972
NGF	1	726	0.999926
NHLH1	1	402	0.999926
NHLH2	1	408	0.999926
NID1	1	3820	0.999876
NIPAL3	1	1399	0.999739
NIT1	1	1084	0.999887
NKAIN1	1	648	0.999923
NLRP3	1	3143	0.999617
NME7	1	1175	0.997661
NMNAT1	1	900	0.99836
NMNAT2	1	1038	0.999752
NOC2L	1	2322	0.999001
NOL9	1	2153	0.999745
NOS1AP	1	1611	0.999741
NOTCH2	1	7548	0.999609
NOTCH2NLA	1	723	3.40E-05
NOTCH2NLB	1	766	0.000178
NOTCH2NLC	1	723	0.007101
NPHP4	1	4393	0.999827
NPHS2	1	1180	0.999727
NPL	1	1261	0.998707
NPPA	1	464	0.999926
NPPB	1	413	0.999901
NPR1	1	3270	0.9999
NR0B2	1	778	0.999926
NR1I3	1	1221	0.999924
NR5A2	1	1654	0.999777
NRAS	1	582	0.999093
NRDC	1	3788	0.999
NSL1	1	955	0.998215
NSUN4	1	1175	0.999906
NT5C1A	1	1127	0.999059
NTNG1	1	1778	0.999405
NTPCR	1	589	0.999601
NTRK1	1	2585	0.999906
NUAK2	1	2043	0.999611
NUCKS1	1	756	0.999264
NUDC	1	1028	0.999905
NUDT17	1	1015	0.999541
NUDT4B	1	546	0
NUF2	1	1443	0.997772
NUP133	1	3571	0.999146
NUP210L	1	5823	0.998703
NVL	1	2744	0.998562
OAZ3	1	836	0.99986
OBSCN	1	28444	0.999983
OCLM	1	135	0.997963
ODF2L	1	2151	0.993448
ODR4	1	1413	0.996421
OLFM3	1	1530	0.999894
OLFML2B	1	2284	0.999819
OLFML3	1	1287	1
OMA1	1	1603	0
OPN3	1	1221	0.999925
OPRD1	1	1127	0.999924
OPTC	1	1019	0.999877
OR10J1	1	930	0.999688
OR10J3	1	990	1
OR10J5	1	930	0.999589
OR10K1	1	942	1
OR10K2	1	939	1
OR10R2	1	1008	0.994932
OR10T2	1	945	0.99913
OR10Z1	1	942	1
OR11L1	1	969	0.999328
OR13G1	1	924	0.999908
OR14A16	1	930	0.996771
OR14A2	1	945	0
OR14C36	1	939	1
OR14I1	1	936	0
OR14K1	1	945	0
OR1C1	1	945	0.999187
OR2AK2	1	1008	0.999918
OR2B11	1	954	0.999174
OR2C3	1	963	1
OR2G2	1	954	0.99942
OR2G3	1	930	0.99948
OR2G6	1	951	1
OR2L13	1	939	0.999972
OR2L2	1	939	1
OR2L3	1	939	1
OR2L5	1	939	1
OR2M2	1	1044	0.999728
OR2M3	1	939	1
OR2M4	1	936	0.999898
OR2M5	1	939	1
OR2M7	1	939	1
OR2T1	1	1110	1
OR2T10	1	939	0.977463
OR2T12	1	963	0.999996
OR2T2	1	975	0
OR2T27	1	954	0
OR2T29	1	948	0.216166
OR2T3	1	957	0.971709
OR2T33	1	963	1
OR2T34	1	957	0.906471
OR2T35	1	972	0.497055
OR2T4	1	1047	0.998734
OR2T5	1	948	0.268364
OR2T6	1	927	1
OR2T8	1	939	0
OR2W3	1	945	0.99918
OR4F16	1	939	0
OR4F29	1	939	0
OR4F5	1	918	0
OR6F1	1	927	1
OR6K2	1	975	1
OR6K3	1	948	0.999748
OR6K6	1	1032	0.999888
OR6N1	1	939	1
OR6N2	1	954	0.999447
OR6P1	1	954	0.999442
OR6Y1	1	978	0.99961
ORC1	1	2646	0.999741
OSBPL9	1	2407	0.999203
OSCP1	1	1370	0.9996
OTUD3	1	1225	0.999213
OTUD7B	1	2572	0.999506
OVGP1	1	2077	0.997547
OXCT2	1	1554	0
P3H1	1	2627	0.999619
PABPC4	1	2039	0.999804
PADI1	1	2052	0.999554
PADI2	1	2058	0.999279
PADI3	1	2055	0.999858
PADI4	1	2052	0.99905
PADI6	1	2145	0.999708
PAFAH2	1	1215	0.999812
PALMD	1	1684	0.999026
PAPPA2	1	5513	0.99973
PAQR6	1	1398	0.999751
PAQR7	1	1041	0.999345
PARK7	1	590	0.99982
PARP1	1	3133	0.999056
PARS2	1	1428	0.999915
PATJ	1	5817	0.998413
PAX7	1	1711	0.999022
PBX1	1	1392	0.999568
PBXIP1	1	2232	0.99988
PCNX2	1	6546	0.999569
PCP4L1	1	215	0.999922
PCSK9	1	2123	0.999925
PDC	1	749	0.996209
PDE4B	1	2681	0.998985
PDE4DIP	1	8970	0.777247
PDIK1L	1	1030	1
PDPN	1	737	0.989836
PDZK1	1	1588	0.742235
PDZK1IP1	1	357	0.999836
PEA15	1	468	0.999918
PEAR1	1	3198	0.999925
PEF1	1	871	0.999923
PER3	1	3713	0.997945
PERM1	1	2381	1
PEX10	1	1061	0.999919
PEX11B	1	810	0.998553
PEX14	1	1166	0.998704
PEX19	1	928	0.999661
PFDN2	1	477	0.999847
PFKFB2	1	1640	0.999672
PGBD2	1	1783	0.999745
PGBD5	1	1599	0.999916
PGD	1	1500	0.997849
PGLYRP3	1	1050	0.999919
PGLYRP4	1	1150	0.999283
PGM1	1	2033	0.999802
PHACTR4	1	2207	0.999755
PHC2	1	2632	0.999741
PHF13	1	915	1
PHGDH	1	1646	0.99928
PHLDA3	1	384	0.999926
PHTF1	1	2381	0.995681
PI4KB	1	2531	0.99951
PIAS3	1	1939	0.999049
PIFO	1	596	0.99932
PIGC	1	894	1
PIGK	1	1228	0.983843
PIGM	1	1272	0.999854
PIGR	1	2331	0.999757
PIGV	1	1490	1
PIK3C2B	1	5029	0.999143
PIK3CD	1	3219	0.999918
PIK3R3	1	1422	0.996061
PINK1	1	1774	0.999915
PIP5K1A	1	1749	0.998854
PITHD1	1	656	0.995867
PKLR	1	1776	0.999681
PKN2	1	3039	0.997425
PKP1	1	2296	0.999741
PLA2G2A	1	447	0.998836
PLA2G2D	1	450	0.99783
PLA2G2E	1	441	0.999866
PLA2G2F	1	652	0.999788
PLA2G4A	1	2314	0.97849
PLA2G5	1	429	0.999516
PLCH2	1	4335	0.995815
PLD5	1	1654	0.999893
PLEKHA6	1	3223	0.99872
PLEKHG5	1	3545	0.999839
PLEKHM2	1	3136	0.999767
PLEKHN1	1	1932	0.999743
PLEKHO1	1	1250	0.999844
PLK3	1	1997	0.999655
PLOD1	1	2256	0.999426
PLPP3	1	956	0.999923
PLPPR4	1	2316	0.999888
PLPPR5	1	986	0.999815
PLXNA2	1	5805	0.999961
PM20D1	1	1557	0.998798
PMF1	1	750	0.999528
PMF1-BGLAP	1	748	0.999926
PMVK	1	595	0.999849
PNRC2	1	420	0.99705
PODN	1	2058	0.999907
POGK	1	1842	0.999441
POGZ	1	4301	0.998206
POLR3C	1	1657	0.994915
POLR3GL	1	681	0.998752
POMGNT1	1	2357	0.999721
POU2F1	1	2393	0.999696
POU3F1	1	1356	0.999895
PPCS	1	944	0.99992
PPIAL4A	1	495	0
PPIAL4C	1	495	0
PPIAL4D	1	495	0.00849
PPIAL4E	1	495	0
PPIAL4F	1	495	0
PPIAL4G	1	495	0.973969
PPIE	1	1112	0.999665
PPIH	1	596	0.998608
PPM1J	1	1554	0.999819
PPOX	1	1478	0.99992
PPP1R12B	1	3563	0.999656
PPP1R15B	1	2146	0.999394
PPP1R8	1	1080	0.999055
PPP2R5A	1	1523	0.995723
PPT1	1	953	0.999657
PQLC2	1	900	0.999162
PRAMEF1	1	1433	0.998738
PRAMEF10	1	1433	0.702207
PRAMEF11	1	1445	0.998027
PRAMEF12	1	1460	1
PRAMEF13	1	1433	0.494075
PRAMEF14	1	1433	0.997969
PRAMEF15	1	1445	0.999339
PRAMEF17	1	1433	0.999944
PRAMEF18	1	1448	0.997367
PRAMEF2	1	1433	0.996495
PRAMEF20	1	1436	1
PRAMEF25	1	1445	0.027
PRAMEF26	1	1445	0.012156
PRAMEF27	1	1445	2.00E-06
PRAMEF33	1	1433	0
PRAMEF4	1	1445	0.988485
PRAMEF5	1	1439	0.537231
PRAMEF6	1	1439	0.869684
PRAMEF7	1	1433	1.50E-05
PRAMEF8	1	1433	0.332058
PRAMEF9	1	1445	0.760458
PRCC	1	1500	0.999867
PRDM16	1	3895	0.999435
PRDM2	1	5255	0.998665
PRDX1	1	616	0.999345
PRDX6	1	691	0.999843
PRELP	1	1153	1
PRG4	1	4259	0.999302
PRKAA2	1	1691	0.997702
PRKAB2	1	843	0.999625
PRKACB	1	1466	0.998324
PRKCZ	1	1873	0.999671
PRMT6	1	1128	0.999926
PROK1	1	326	0.999922
PROX1	1	2226	1
PRPF3	1	2108	0.999351
PRPF38A	1	975	0.999434
PRPF38B	1	1661	0.999474
PRR9	1	351	0.999917
PRRC2C	1	8582	0.999416
PRRX1	1	809	0.999763
PRSS38	1	997	0.99992
PRUNE1	1	1390	0.998033
PSEN2	1	1383	0.999848
PSMA5	1	758	0.99867
PSMB2	1	626	0.999892
PSMB4	1	819	0.999455
PSMD4	1	1179	0.999787
PSRC1	1	1087	0.999909
PTAFR	1	1029	0.999344
PTBP2	1	1666	0.996125
PTCH2	1	3716	0.999882
PTGER3	1	1488	1
PTGFR	1	1159	0.99985
PTGFRN	1	2672	0.999742
PTGS2	1	1851	0.999827
PTP4A2	1	520	0.995799
PTPN14	1	3632	0.999068
PTPN22	1	2504	0.995331
PTPN7	1	1499	0.999898
PTPRC	1	4213	0.99865
PTPRF	1	5848	0.99992
PTPRU	1	4483	0.999883
PUM1	1	3647	0.999757
PUSL1	1	940	0.99989
PYCR2	1	987	0.999926
PYGO2	1	1229	1
PYHIN1	1	1534	0.999884
QSOX1	1	2301	0.999885
RAB13	1	640	0.999389
RAB25	1	658	0.999607
RAB29	1	628	0.999827
RAB3B	1	672	0.999527
RAB3GAP2	1	4318	0.998429
RAB42	1	661	0.999827
RAB4A	1	681	0.997641
RAB7B	1	616	0
RABGAP1L	1	3601	0.998622
RABGGTB	1	1028	0.999062
RABIF	1	376	0.999926
RAD54L	1	2312	0.999367
RALGPS2	1	1824	0.998292
RAP1A	1	575	0.997795
RAP1GAP	1	2535	0.999432
RASAL2	1	3949	0.999776
RASSF5	1	1401	0.999899
RAVER2	1	2081	0.999446
RBBP4	1	1322	0.998906
RBBP5	1	1669	0.999587
RBM15	1	2989	0.99962
RBM34	1	1333	0.99887
RBM8A	1	545	0.999918
RBMXL1	1	1173	0.999374
RBP7	1	417	0.998671
RC3H1	1	3477	0.999609
RCAN3	1	738	0.999917
RCC1	1	1395	0.999924
RCC2	1	1613	0.999731
RCOR3	1	1739	0.999325
RCSD1	1	1275	0.999921
RD3	1	592	0.999914
REG4	1	733	0.999561
REN	1	1257	0.999871
RER1	1	611	0.998897
RERE	1	4785	0.991135
RFX5	1	1883	1
RGL1	1	2511	0.999565
RGS1	1	646	0.999513
RGS13	1	492	0.999438
RGS16	1	625	0.999819
RGS18	1	724	0.994957
RGS2	1	652	0.999311
RGS21	1	471	0.995309
RGS4	1	929	0.999625
RGS5	1	574	0.999844
RGS7	1	1607	0.997391
RGS8	1	647	0.999861
RGSL1	1	3311	0.999822
RHBDL2	1	936	0.999427
RHBG	1	1413	0.999904
RHCE	1	1290	0.99939
RHD	1	1676	0.638595
RHEX	1	535	0.999609
RHOC	1	594	0.999924
RHOU	1	785	0.999853
RIIAD1	1	291	0.996479
RIMKLA	1	1192	0.999587
RIMS3	1	947	0.999917
RIT1	1	731	0.999459
RLF	1	5773	0.999482
RNASEL	1	2246	0.998949
RNF11	1	473	0.999845
RNF115	1	947	0.998541
RNF186	1	684	0.999926
RNF187	1	720	0.999912
RNF19B	1	2257	0.999639
RNF2	1	1031	0.99987
RNF207	1	1969	0.999707
RNF220	1	1753	1
RNF223	1	750	0.999681
RNPC3	1	1606	0.995579
RNPEP	1	1993	0.999301
RO60	1	1702	0.999531
ROR1	1	2854	1
RORC	1	1608	0.999639
RPA2	1	883	0.999781
RPAP2	1	1887	0.998994
RPE65	1	1654	0.999912
RPF1	1	1082	0.997852
RPL11	1	557	0.999898
RPL22	1	399	0.996597
RPL5	1	922	0.999763
RPRD2	1	4426	0.999297
RPS27	1	267	0.998144
RPS6KA1	1	2495	0.999855
RPS6KC1	1	3257	0.999282
RPS8	1	647	0.999759
RPTN	1	2359	0.999839
RRAGC	1	1224	0.996084
RRNAD1	1	1456	0.999694
RRP15	1	865	0.999837
RSBN1	1	2433	0.997675
RSC1A1	1	1854	1
RSPO1	1	825	0.999906
RSRP1	1	885	0.999586
RTCA	1	1184	0.998956
RUNX3	1	1326	1
RUSC1	1	2872	1
RWDD3	1	831	0.998828
RXFP4	1	1125	0.999364
RXRG	1	1428	0.99981
RYR2	1	15320	0.998626
S100A1	1	289	0.999926
S100A10	1	298	0.999853
S100A11	1	326	0.999828
S100A12	1	283	0.999626
S100A13	1	301	0.99991
S100A14	1	323	0.999924
S100A16	1	316	0.999922
S100A3	1	310	0.999926
S100A4	1	310	0.999926
S100A5	1	283	0.999925
S100A6	1	277	0.999926
S100A7	1	310	0.999926
S100A7A	1	310	0.999926
S100A8	1	286	0.999926
S100A9	1	349	0.999867
S100PBP	1	1243	0.99849
S1PR1	1	1149	0.999369
SAMD11	1	2094	0.999378
SAMD13	1	363	0.998963
SARS	1	1655	0.999775
SASS6	1	2038	0.978427
SCAMP3	1	1076	0.999832
SCCPDH	1	1334	0.99841
SCMH1	1	2159	0.999846
SCNM1	1	717	0.999913
SCNN1D	1	2477	0.99957
SCP2	1	1728	0.995359
SCYL3	1	2277	0.999636
SDC3	1	1345	0.999787
SDCCAG8	1	2210	0.998551
SDE2	1	1380	0.998002
SDF4	1	1225	0.999838
SDHB	1	871	0.997819
SDHC	1	637	0.999296
SEC16B	1	3382	0.989933
SEC22B	1	664	0.997039
SELE	1	1877	0.999795
SELENBP1	1	1593	0.999925
SELENOF	1	514	0.994281
SELENON	1	1821	0.999911
SELP	1	2553	0.999771
SEMA4A	1	2338	0.999996
SEMA6C	1	2957	0.999596
SERBP1	1	1255	0.999883
SERINC2	1	1533	0.999742
SERPINC1	1	1419	0.99988
SERTAD4	1	1079	0.998333
SESN2	1	1479	0.999593
SETDB1	1	4010	0.999566
SETSIP	1	909	0.999324
SF3A3	1	1570	0.99816
SF3B4	1	1295	0.998974
SFN	1	747	1
SFPQ	1	2160	0.999749
SFT2D2	1	511	0.999461
SGIP1	1	2653	0.999654
SH2D1B	1	411	0.999881
SH2D2A	1	1228	0.999908
SH2D5	1	1304	0.999847
SH3BGRL3	1	290	0.999924
SH3BP5L	1	1202	0.999815
SH3D21	1	1986	0.999852
SH3GLB1	1	1249	0.999377
SHC1	1	1799	0.99979
SHCBP1L	1	1998	0.999395
SHE	1	1508	0.999629
SHISA4	1	610	0.999897
SHISAL2A	1	581	0.999917
SIKE1	1	652	0.999301
SIPA1L2	1	5249	0.99973
SKI	1	2211	1
SLAMF1	1	1119	0.998258
SLAMF6	1	1027	0.999878
SLAMF7	1	1071	0.999863
SLAMF8	1	874	0.999926
SLAMF9	1	882	0.999925
SLC16A1	1	1515	1
SLC16A4	1	1512	0.99945
SLC19A2	1	1514	1
SLC1A7	1	1969	0.999826
SLC22A15	1	1688	0.999819
SLC25A24	1	1600	0.994529
SLC25A33	1	990	0.999826
SLC25A34	1	931	0.999926
SLC25A44	1	977	1
SLC26A9	1	2748	0.999925
SLC2A1	1	1515	0.999804
SLC2A5	1	1714	0.999867
SLC2A7	1	1583	0.999926
SLC30A1	1	1528	0.999801
SLC30A10	1	1470	0.99991
SLC30A2	1	1147	0.999646
SLC30A7	1	1171	0.998793
SLC35A3	1	1132	0.992101
SLC35D1	1	1112	0.998783
SLC35E2A	1	830	0.998126
SLC35E2B	1	1246	0.999874
SLC35F3	1	1581	0.999761
SLC39A1	1	983	1
SLC41A1	1	1578	0.999924
SLC44A3	1	2018	0.999891
SLC44A5	1	2359	0.996748
SLC45A1	1	2381	0.999912
SLC45A3	1	1674	0.999926
SLC50A1	1	699	0.999915
SLC5A9	1	2177	0.999911
SLC6A17	1	2224	0.999926
SLC6A9	1	2207	0.999856
SLC9A1	1	2492	0.9998
SLC9C2	1	3479	0.997729
SLFNL1	1	1236	0.999883
SMAP2	1	1435	0.999638
SMCP	1	351	0.999925
SMG5	1	3135	0.999923
SMG7	1	4001	0.999701
SMIM1	1	241	0.999907
SMIM12	1	279	0.999926
SMPDL3B	1	1513	0.99988
SMYD2	1	1346	0.999836
SMYD3	1	1331	0.999795
SNAP47	1	1411	1
SNAPIN	1	423	0.999598
SNIP1	1	1203	1
SNRNP40	1	1110	0.999251
SNRPE	1	295	0.996689
SNX27	1	1683	0.999717
SNX7	1	1388	0.99784
SOAT1	1	1709	0.998407
SORT1	1	2572	0.996761
SOX13	1	1917	0.999474
SPAG17	1	6860	0.999094
SPATA1	1	1424	0.997175
SPATA17	1	1122	0.999313
SPATA21	1	1529	0.999971
SPATA45	1	301	0.996791
SPATA46	1	794	1
SPATA6	1	1515	0.99986
SPEN	1	11051	0.999859
SPHAR	1	192	0.999501
SPOCD1	1	3707	0.999841
SPRR1A	1	270	0.999926
SPRR1B	1	270	0.999839
SPRR2A	1	219	0.999921
SPRR2B	1	219	0.998159
SPRR2D	1	219	0.999926
SPRR2E	1	219	0.999926
SPRR2F	1	219	0.999926
SPRR2G	1	222	0.999926
SPRR3	1	510	0.999926
SPRR4	1	240	0.999926
SPRTN	1	1521	0.999926
SPSB1	1	826	0.999926
SPTA1	1	7464	0.999665
SRARP	1	514	0.999878
SRGAP2	1	3317	0.993835
SRGAP2B	1	1412	0.000103
SRGAP2C	1	1412	0.665359
SRM	1	937	0.999918
SRP9	1	381	0.999391
SRRM1	1	2779	0.999746
SRSF10	1	909	0.999002
SRSF11	1	1499	0.998729
SRSF4	1	1505	1
SSBP3	1	1235	0.999784
SSR2	1	568	0.999855
SSU72	1	601	0.999906
SSX2IP	1	1893	0.999651
ST3GAL3	1	1583	0.999925
ST6GALNAC3	1	934	0.999804
ST6GALNAC5	1	1027	0.999924
ST7L	1	1823	0.999057
STIL	1	3927	0.9995
STK40	1	1359	0.999926
STMN1	1	613	0.999923
STPG1	1	1033	0.998967
STRIP1	1	2594	0.999668
STUM	1	438	0.999913
STX12	1	863	0.999545
STX6	1	796	0.992966
STXBP3	1	1851	0.998824
SUCO	1	4446	0.999019
SUSD4	1	1654	0.999923
SV2A	1	2273	0.999899
SVBP	1	205	0.999287
SWT1	1	2771	0.998444
SYCP1	1	3051	0.997735
SYDE2	1	3609	1
SYF2	1	756	0.999842
SYNC	1	1527	0.999925
SYPL2	1	839	0.999926
SYT11	1	1308	1
SYT14	1	1896	0.999871
SYT2	1	1288	0.999925
SYT6	1	1298	0.999966
SYTL1	1	1741	0.999894
SZRD1	1	471	0.999437
SZT2	1	10408	0.999924
TACSTD2	1	972	0.999926
TADA1	1	1036	0.99988
TAF12	1	502	0.999919
TAF13	1	387	0.999782
TAF1A	1	1389	0.999162
TAF5L	1	1788	1
TAGLN2	1	679	0.999923
TAL1	1	1004	0.999831
TARBP1	1	4982	0.998991
TARDBP	1	1261	0.999746
TARS2	1	2225	0.999904
TAS1R1	1	2546	1
TAS1R2	1	2540	1
TAS1R3	1	2579	0.999889
TATDN3	1	882	0.999542
TBCE	1	1833	0.999786
TBX15	1	1837	1
TBX19	1	1375	0.999921
TCEA3	1	1087	0.999886
TCEANC2	1	639	0.999917
TCHH	1	5836	0.995295
TCHHL1	1	2719	0.999707
TCTEX1D1	1	552	0.999749
TCTEX1D4	1	666	0.999877
TDRD10	1	1178	0.99956
TDRD5	1	3172	0.999873
TDRKH	1	1730	0.999925
TEDDM1	1	822	0.999921
TEKT2	1	1325	0.999926
TENT5B	1	1282	0.999926
TENT5C	1	1176	0.999926
TESK2	1	1752	0.99955
TEX35	1	857	0.999844
TEX38	1	625	0.999925
TEX46	1	374	0.999923
TEX50	1	538	0.999314
TFAP2E	1	1353	1
TFB2M	1	1219	0.998586
TGFB2	1	1357	0.99988
TGFBR3	1	2616	0.999895
THAP3	1	830	0.999921
THBS3	1	2959	0.999923
THEM4	1	743	0.999876
THEM5	1	764	0.999925
THEMIS2	1	1952	0.999612
THRAP3	1	2904	0.999961
TIE1	1	3505	0.999924
TIMM17A	1	536	0.999066
TINAGL1	1	1444	0.999923
TIPRL	1	868	0.999299
TLR5	1	2577	0.999576
TM2D1	1	644	0.996676
TMCC2	1	2419	1
TMCO1	1	744	0.999648
TMCO2	1	553	0.999816
TMCO4	1	1953	0.999925
TMED5	1	755	0.99907
TMEM125	1	660	0.999901
TMEM167B	1	233	0.999925
TMEM183A	1	1159	0.999605
TMEM200B	1	924	0.999923
TMEM201	1	2060	0.999914
TMEM206	1	1268	0.999887
TMEM222	1	647	0.999926
TMEM234	1	439	0.999921
TMEM240	1	534	0.999909
TMEM35B	1	473	0.999924
TMEM39B	1	1511	0.999856
TMEM50A	1	494	0.999777
TMEM51	1	766	0.999926
TMEM52	1	646	0.999922
TMEM53	1	842	0.999466
TMEM54	1	689	0.999926
TMEM56	1	812	0.999926
TMEM56-RWDD3	1	630	0.999925
TMEM59	1	1048	0.999109
TMEM61	1	641	0.999926
TMEM63A	1	2508	0.999902
TMEM69	1	748	0.999698
TMEM79	1	1193	1
TMEM81	1	768	0.999926
TMEM82	1	1052	0.999894
TMEM88B	1	496	0.999869
TMEM9	1	577	0.999882
TMIGD3	1	1175	0.99949
TMOD4	1	1070	0.999907
TNFAIP8L2	1	555	1
TNFRSF14	1	880	0.999925
TNFRSF18	1	995	0.999908
TNFRSF1B	1	1422	0.999913
TNFRSF25	1	1317	0.999926
TNFRSF4	1	858	0.999899
TNFRSF8	1	1844	0.999919
TNFRSF9	1	792	0.999834
TNFSF18	1	608	0.999837
TNFSF4	1	567	0.999728
TNN	1	3968	0.99989
TNNI1	1	588	0.999923
TNNI3K	1	2604	0.999908
TNNT2	1	957	0.999912
TNR	1	4157	0.999842
TOE1	1	1561	1
TOMM20	1	454	0.999649
TOMM40L	1	959	0.999925
TOR1AIP1	1	1791	0.999238
TOR1AIP2	1	1825	0.999928
TOR3A	1	1214	0.999911
TP53BP2	1	3473	0.999931
TP73	1	2002	0.999922
TPM3	1	1281	0.999816
TPR	1	7292	0.999835
TPRG1L	1	835	0.999926
TRABD2B	1	1578	0.999919
TRAF3IP3	1	1741	0.999785
TRAF5	1	1710	0.999722
TRAPPC3	1	583	0.999914
TRIM11	1	1427	0.999864
TRIM17	1	1603	0.999749
TRIM33	1	3460	0.997657
TRIM45	1	1763	0.999914
TRIM46	1	2416	0.999926
TRIM58	1	1481	0.999903
TRIM62	1	1493	0.999694
TRIM63	1	1094	0.999866
TRIM67	1	2388	1
TRIT1	1	1444	0.999755
TRMT13	1	1486	0.999581
TRMT1L	1	2258	0.999736
TRNAU1AP	1	896	0.999898
TRNP1	1	684	0.999735
TSACC	1	386	0.999925
TSEN15	1	560	0.998311
TSHB	1	421	0.99988
TSNAX	1	893	0.999651
TSPAN1	1	750	0.999899
TSPAN2	1	694	0.999789
TSSK3	1	811	0.999926
TSTD1	1	394	0.999926
TTC13	1	2671	0.999118
TTC22	1	1837	0.999781
TTC24	1	1785	0.999894
TTC39A	1	2043	0.99988
TTC4	1	1200	0.999876
TTF2	1	3577	0.999817
TTLL10	1	2103	0.999873
TTLL7	1	2740	0.999672
TUFT1	1	1221	0.999913
TUT4	1	5050	0.999388
TXLNA	1	1677	0.999911
TXNDC12	1	543	0.999525
TXNIP	1	1289	0.993445
TYW3	1	800	0.999819
UAP1	1	1605	0.999835
UBAP2L	1	3494	0.999919
UBE2J2	1	852	0.999717
UBE2Q1	1	1317	0.999924
UBE2T	1	614	0.999853
UBE2U	1	713	0.997606
UBE4B	1	4017	0.999898
UBIAD1	1	1036	0.999809
UBL4B	1	525	0.999522
UBQLN4	1	1846	0.999913
UBR4	1	15972	0.999924
UBXN10	1	843	1
UBXN11	1	1615	0.999854
UCHL5	1	1171	0.998807
UCK2	1	850	0.99992
UFC1	1	524	0.999913
UHMK1	1	1338	0.999772
UQCRH	1	288	0.999923
UQCRHL	1	276	0.999926
URB2	1	4607	1
UROD	1	1140	0.999926
USF1	1	969	0.999925
USH2A	1	15903	0.999866
USP1	1	2386	0.999392
USP21	1	1742	0.999898
USP24	1	8131	0.999585
USP33	1	2933	0.999557
USP48	1	3220	0.999838
UTP11	1	790	0.999772
UTP25	1	2315	0.99992
UTS2	1	516	0.999813
VAMP3	1	319	0.999919
VAMP4	1	450	0.999039
VANGL1	1	1599	0.999925
VANGL2	1	1590	0.999926
VASH2	1	1092	0.999916
VAV3	1	2673	0.999485
VCAM1	1	2252	0.999921
VN1R5	1	1074	0.996415
VPS13D	1	13439	0.999817
VPS45	1	1992	0.999717
VPS72	1	1148	0.999945
VSIG8	1	1269	0.999926
VTCN1	1	865	0.999919
VWA1	1	1346	0.999604
WARS2	1	1132	0.999908
WASF2	1	1525	1
WDR26	1	2038	0.999862
WDR3	1	2932	0.999882
WDR47	1	2836	1
WDR63	1	2760	0.999524
WDR77	1	1065	0.999921
WDR78	1	2668	0.998987
WDTC1	1	2090	0.999926
WLS	1	1796	0.999925
WNT2B	1	1325	0.999926
WNT3A	1	1071	0.999926
WNT4	1	1072	0.999926
WNT9A	1	1110	0.999792
WRAP73	1	1427	0.999923
XCL1	1	353	0.999914
XCL2	1	353	0.999787
XKR8	1	1196	0.999926
XPR1	1	2147	0.999902
YARS	1	1635	0.999915
YBX1	1	999	0.999699
YIPF1	1	949	0.999924
YOD1	1	1106	0.999925
YRDC	1	856	0.999924
YTHDF2	1	1756	0.999922
YY1AP1	1	2754	1
ZBED6	1	2940	0.76386
ZBTB17	1	2507	0.999926
ZBTB18	1	1600	0.998891
ZBTB37	1	1583	0.999676
ZBTB40	1	3784	1
ZBTB41	1	2766	0.998694
ZBTB48	1	2103	0.999926
ZBTB7B	1	1730	0.999806
ZBTB8A	1	1334	0.999546
ZBTB8B	1	1496	0.999536
ZBTB8OS	1	582	0.999111
ZC3H11A	1	2493	0.999865
ZC3H11B	1	2418	0
ZC3H12A	1	1816	0.999596
ZCCHC17	1	1038	0.870802
ZDHHC18	1	1195	0.999905
ZFP69	1	1597	0.999508
ZFP69B	1	1621	1
ZFYVE9	1	4342	0.999516
ZMPSTE24	1	1464	0.999575
ZMYM1	1	3461	0.999632
ZMYM4	1	4763	0.999348
ZMYM6	1	4034	0.999616
ZMYND12	1	1126	0.999883
ZNF124	1	1096	0.999884
ZNF281	1	2688	0.999926
ZNF326	1	1797	0.999863
ZNF362	1	1291	0.999753
ZNF436	1	1421	1
ZNF496	1	1788	0.999924
ZNF593	1	413	0.999925
ZNF644	1	4000	0.99955
ZNF648	1	1707	1
ZNF669	1	1407	0.999706
ZNF670	1	1182	0.999414
ZNF672	1	1359	1
ZNF683	1	1595	1
ZNF684	1	1149	0.999443
ZNF687	1	3742	0.999899
ZNF691	1	952	0.99973
ZNF692	1	1619	0.999919
ZNF695	1	1697	0.999488
ZNF697	1	1642	1
ZNHIT6	1	1449	0.998594
ZP4	1	1667	0.999923
ZRANB2	1	1067	0.999436
ZSCAN20	1	3156	0.999694
ZSWIM5	1	3610	0.999691
ZYG11A	1	2332	0.999027
ZYG11B	1	2287	1
ZZZ3	1	2779	0.99943
A1CF	10	1952	0.999864
ABCC2	10	4762	0.999865
ABI1	10	1626	0.999779
ABLIM1	10	2587	0.999858
ABRAXAS2	10	1280	0.99788
ACADSB	10	1339	0.998054
ACBD5	10	1672	0.999723
ACBD7	10	279	0.998341
ACSL5	10	2300	0.99973
ACSM6	10	1479	0.999712
ACTA2	10	1162	0.999916
ACTR1A	10	1171	0.999856
ADAM12	10	2926	0.999872
ADAM8	10	2563	0.99992
ADAMTS14	10	3765	0.999922
ADARB2	10	2256	0.999965
ADD3	10	2173	0.999279
ADGRA1	10	1703	0.999538
ADIRF	10	239	0.999907
ADK	10	1147	0.998941
ADO	10	813	0.999322
ADRA2A	10	1398	1
ADRB1	10	1434	0.999329
AFAP1L2	10	2529	0.999906
AGAP4	10	2016	0.998986
AGAP5	10	2089	0.997028
AGAP6	10	2089	1
AGAP9	10	2005	0.96782
AIFM2	10	1150	0.999923
AKR1C1	10	1004	0.912728
AKR1C2	10	1059	0.917091
AKR1C3	10	1004	0.999582
AKR1C4	10	1004	0.999145
AKR1E2	10	999	0.999902
[truncated: 16,886 more rows]
