# Supplementary material for: Rare variant associations with plasma protein levels in the UK Biobank
Source: Nature. 2023 Oct 4;622(7982):339–47. doi: 10.1038/s41586-023-06547-x (PMC10567546; doi:10.1038/s41586-023-06547-x)
Supplement: Supplementary file 4 — Supplementary Datasets 1–20. [file 41586_2023_6547_MOESM4_ESM.zip › 2022-09-14560C-s4/2022-09-14560C-Supp table 2 - ExWAS plt1x10-7.xlsx]

## Sheet: ExWAS plt1x10-7
Gene	Protein	Match(?Cis)	cis_trans_position_1mb_coding_region	Num_Proteins_p<1x10-8	Genotype	Most Damaging Effect	nSamples	nCarriers	nNonCarriers	p-value	beta	lower	upper	se	model	panel	Olink Assay	MAF	In Sun et al. GWAS	In Sun et al. Credible Set (SuSiE)
PLA2G2A	PLA2G2A	Yes	cis-position, cis-gene	5	1-19978433-G-A	synonymous_variant	44847	17820	27027	0	0.83275	0.81652	0.84898	0.00828041	dominant	Cardiometabolic	PLA2G2A:P14555:OID20274:v1	0.223811	1
PLA2G5	PLA2G2A	No	cis-position, trans-gene	1	1-20084839-C-T	synonymous_variant	44316	24645	19671	0	0.378823	0.361368	0.396279	0.00890597	dominant	Cardiometabolic	PLA2G2A:P14555:OID20274:v1	0.335302	1
ELOA	FUCA1	No	cis-position, trans-gene	4	1-23757004-C-T	synonymous_variant	45464	24605	20859	0	-0.414339	-0.432114	-0.396565	0.00906866	dominant	Cardiometabolic	FUCA1:P04066:OID20261:v1	0.322763	1
FUCA1	FUCA1	Yes	cis-position, cis-gene	2	1-23854472-T-C	missense_variant	45328	25279	20049	0	-0.442373	-0.46018	-0.424566	0.00908511	dominant	Cardiometabolic	FUCA1:P04066:OID20261:v1	0.336433	1
PCSK9	PCSK9	Yes	cis-position, cis-gene	3	1-55039974-G-T	missense_variant	45809	1590	44219	0	-1.15756	-1.20494	-1.11017	0.0241765	dominant	Cardiometabolic	PCSK9:Q8NBP7:OID20235:v1	0.017474	1
AMY2B	AMY2A	No	cis-position, trans-gene	4	1-103573943-A-T	splice_region_variant	43217	13645	29572	0	-0.493127	-0.512654	-0.4736	0.00996276	dominant	Cardiometabolic	AMY2A:P04746:OID20333:v1	0.173443	1
AMY2B	AMY2B	Yes	cis-position, cis-gene	4	1-103573943-A-T	splice_region_variant	41916	13251	28665	0	-0.486364	-0.506238	-0.466491	0.0101396	dominant	Cardiometabolic	AMY2B:P19961:OID20340:v1	0.173443	1
IL6R	IL6R	Yes	cis-position, cis-gene	6	1-154454494-A-C	missense_variant	44035	28142	15893	0	1.44029	1.42658	1.45399	0.00699216	dominant	Cardiometabolic	IL6R:P08887:OID20385:v1	0.403541	1
TDRD10	IL6R	No	cis-position, trans-gene	3	1-154544001-G-A	missense_variant	44956	23728	21228	0	0.622564	0.605307	0.639822	0.00880482	dominant	Cardiometabolic	IL6R:P08887:OID20385:v1	0.313387	1
TDRD10	IL6R	No	cis-position, trans-gene	2	1-154544102-G-A	missense_variant	44773	15429	29344	0	-0.675964	-0.694061	-0.657867	0.00923305	dominant	Cardiometabolic	IL6R:P08887:OID20385:v1	0.191294	1
DCST2	ADAM15	No	cis-position, trans-gene	4	1-155033615-A-G	synonymous_variant	44415	25016	19399	0	0.408963	0.390743	0.427184	0.00929612	dominant	Cardiometabolic	ADAM15:Q13444:OID20109:v1	0.338918	1
DCST1	ADAM15	No	cis-position, trans-gene	4	1-155034523-C-T	synonymous_variant	44418	24925	19493	0	0.408532	0.390317	0.426746	0.00929308	dominant	Cardiometabolic	ADAM15:Q13444:OID20109:v1	0.337445	1
DCST1	ADAM15	No	cis-position, trans-gene	5	1-155047234-A-C	missense_variant	44310	24898	19412	0	0.422068	0.403853	0.440283	0.00929322	dominant	Cardiometabolic	ADAM15:Q13444:OID20109:v1	0.338278	1
ADAM15	ADAM15	Yes	cis-position, cis-gene	10	1-155054466-A-C	missense_variant	44437	43593	844	0	-1.40097	-1.46729	-1.33465	0.0338354	dominant	Cardiometabolic	ADAM15:Q13444:OID20109:v1	0.136493	1
ADAM15	ADAM15	Yes	cis-position, cis-gene	3	1-155058081-A-C	synonymous_variant	44417	34968	9449	0	-0.478702	-0.500815	-0.456588	0.0112823	dominant	Cardiometabolic	ADAM15:Q13444:OID20109:v1	0.460951	1
ADAM15	ADAM15	Yes	cis-position, cis-gene	21	1-155060832-G-A	synonymous_variant&splice_region_variant	44384	13376	31008	0	1.14199	1.12491	1.15907	0.00871605	dominant	Cardiometabolic	ADAM15:Q13444:OID20109:v1	0.164498	1
ADAM15	ADAM15	Yes	cis-position, cis-gene	4	1-155061442-C-T	missense_variant	44395	17344	27051	0	-0.779878	-0.797349	-0.762407	0.00891375	dominant	Cardiometabolic	ADAM15:Q13444:OID20109:v1	0.21922	1
EFNA1	ADAM15	No	cis-position, trans-gene	23	1-155133751-A-T	missense_variant	44320	34305	10015	0	0.645627	0.624368	0.666886	0.0108463	dominant	Cardiometabolic	ADAM15:Q13444:OID20109:v1	0.476671	1
TRIM46	ADAM15	No	cis-position, trans-gene	30	1-155177242-G-A	synonymous_variant	44309	26392	17917	0	-0.383988	-0.40247	-0.365506	0.00942965	dominant	Cardiometabolic	ADAM15:Q13444:OID20109:v1	0.364658	1
MUC1	ADAM15	No	cis-position, trans-gene	29	1-155192276-C-T	splice_acceptor_variant	44339	34871	9468	0	-0.553723	-0.57567	-0.531775	0.0111975	dominant	Cardiometabolic	ADAM15:Q13444:OID20109:v1	0.463034	1
MTX1	ADAM15	No	cis-position, trans-gene	32	1-155208991-T-A	missense_variant	44435	28425	16010	0	0.566181	0.547696	0.584666	0.00943105	dominant	Cardiometabolic	ADAM15:Q13444:OID20109:v1	0.398922	1
SCAMP3	ADAM15	No	cis-position, trans-gene	14	1-155260340-C-T	synonymous_variant	44375	19779	24596	0	-0.425519	-0.443671	-0.407367	0.00926123	dominant	Cardiometabolic	ADAM15:Q13444:OID20109:v1	0.254698	1
PKLR	ADAM15	No	cis-position, trans-gene	13	1-155290592-G-T	synonymous_variant	43787	19689	24098	0	-0.409749	-0.428033	-0.391464	0.00932879	dominant	Cardiometabolic	ADAM15:Q13444:OID20109:v1	0.259062	1
GON4L	ADAM15	No	cis-position, trans-gene	13	1-155765221-T-C	missense_variant	44291	22346	21945	0	-0.407617	-0.425714	-0.38952	0.00923298	dominant	Cardiometabolic	ADAM15:Q13444:OID20109:v1	0.296353	1
FCRL1	FCRL1	Yes	cis-position, cis-gene	3	1-157798210-G-C	synonymous_variant	44970	19350	25620	0	0.363026	0.345079	0.380973	0.00915634	dominant	Cardiometabolic	FCRL1:Q96LA6:OID20172:v1	0.246224	1
FCRL1	FCRL1	Yes	cis-position, cis-gene	7	1-157802090-C-T	synonymous_variant	44931	33748	11183	0	-0.45829	-0.478776	-0.437804	0.0104521	dominant	Cardiometabolic	FCRL1:Q96LA6:OID20172:v1	0.49652	1
FCGR2A	FCGR2A	Yes	cis-position, cis-gene	36	1-161506414-C-T	stop_gained	45035	9949	35086	0	-1.57621	-1.59241	-1.56002	0.008264	dominant	Cardiometabolic	FCGR2A:P12318:OID20391:v1	0.117636	1
FCGR2A	FCGR2A	Yes	cis-position, cis-gene	41	1-161506415-A-G	missense_variant	45039	9986	35053	0	-1.57256	-1.58875	-1.55638	0.00825885	dominant	Cardiometabolic	FCGR2A:P12318:OID20391:v1	0.118069	1
FCGR2A	FCGR2A	Yes	cis-position, cis-gene	12	1-161509955-A-G	missense_variant	43928	34178	9750	0	0.47529	0.453706	0.496874	0.0110121	dominant	Cardiometabolic	FCGR2A:P12318:OID20391:v1	0.465594	1
FCGR2A	FCGR2A	Yes	cis-position, cis-gene	42	1-161510859-A-G	missense_variant	45042	9943	35099	0	-1.59082	-1.6069	-1.57474	0.00820574	dominant	Cardiometabolic	FCGR2A:P12318:OID20391:v1	0.117491	1
SELP	SELP	Yes	cis-position, cis-gene	2	1-169594713-T-G	missense_variant	45393	9652	35741	0	-0.43833	-0.4602	-0.41646	0.011158	dominant	Cardiometabolic	SELP:P16109:OID20379:v1	0.112637	1
MYBPH	CHIT1	No	cis-position, trans-gene	1	1-203171543-G-A	synonymous_variant	45418	8253	37165	0	-0.53085	-0.552749	-0.508951	0.0111728	dominant	Cardiometabolic	CHIT1:Q13231:OID20312:v1	0.0957842	1
MYBPH	CHIT1	No	cis-position, trans-gene	2	1-203175705-G-A	synonymous_variant	45431	3829	41602	0	-0.736062	-0.766454	-0.705669	0.0155061	dominant	Cardiometabolic	CHIT1:Q13231:OID20312:v1	0.043214	1
CHIT1	CHIT1	Yes	cis-position, cis-gene	2	1-203217822-C-CAGACCATGGCCCCGCCCAGTCCCT	stop_gained	45194	16116	29078	0	-1.17396	-1.18846	-1.15946	0.00739914	dominant	Cardiometabolic	CHIT1:Q13231:OID20312:v1	0.198949	1
SLC41A1	PM20D1	No	cis-position, trans-gene	2	1-205810103-G-A	synonymous_variant	45023	21911	23112	0	-0.58669	-0.603806	-0.569573	0.00873297	dominant	Cardiometabolic	PM20D1:Q6GTS8:OID20149:v1	0.283838	1
PM20D1	PM20D1	Yes	cis-position, cis-gene	2	1-205841819-C-T	missense_variant	44975	5383	39592	0	-0.552523	-0.579707	-0.52534	0.013869	dominant	Cardiometabolic	PM20D1:Q6GTS8:OID20149:v1	0.0620176	1
PM20D1	PM20D1	Yes	cis-position, cis-gene	2	1-205843784-A-G	missense_variant&splice_region_variant	44972	12373	32599	0	-0.577819	-0.597208	-0.558431	0.00989205	dominant	Cardiometabolic	PM20D1:Q6GTS8:OID20149:v1	0.149301	1
PM20D1	PM20D1	Yes	cis-position, cis-gene	3	1-205845357-G-A	missense_variant	44791	19995	24796	0	-0.875817	-0.892009	-0.859625	0.00826129	dominant	Cardiometabolic	PM20D1:Q6GTS8:OID20149:v1	0.257164	1
PM20D1	PM20D1	Yes	cis-position, cis-gene	2	1-205849911-C-T	synonymous_variant	45013	6251	38762	0	-0.509088	-0.534609	-0.483568	0.0130206	dominant	Cardiometabolic	PM20D1:Q6GTS8:OID20149:v1	0.0723899	1
PM20D1	PM20D1	Yes	cis-position, cis-gene	2	1-205849976-G-A	missense_variant	44990	6227	38763	0	-0.510254	-0.535822	-0.484685	0.0130451	dominant	Cardiometabolic	PM20D1:Q6GTS8:OID20149:v1	0.0721465	1
SFTPA2	SFTPD	No	cis-position, trans-gene	4	10-79558907-C-G	missense_variant	44908	10863	34045	0	-0.571912	-0.592092	-0.551731	0.0102963	dominant	Cardiometabolic	SFTPD:P35247:OID20214:v1	0.129433	1
SFTPA1	SFTPD	No	cis-position, trans-gene	4	10-79612325-A-G	synonymous_variant	45220	12313	32907	0	-0.510929	-0.530378	-0.49148	0.0099229	dominant	Cardiometabolic	SFTPD:P35247:OID20214:v1	0.146596	1
SFTPD	SFTPD	Yes	cis-position, cis-gene	3	10-79938112-A-T	missense_variant	45239	5790	39449	0	-0.813793	-0.839373	-0.788213	0.0130509	dominant	Cardiometabolic	SFTPD:P35247:OID20214:v1	0.0660956	1
SFTPD	SFTPD	Yes	cis-position, cis-gene	2	10-79941966-T-C	missense_variant	44369	37044	7325	0	-0.62932	-0.652822	-0.605818	0.0119908	dominant	Cardiometabolic	SFTPD:P35247:OID20214:v1	0.401963	1
SFTPD	SFTPD	Yes	cis-position, cis-gene	2	10-79946568-A-G	missense_variant	45099	29796	15303	0	-1.0144	-1.03076	-0.998043	0.00834674	dominant	Cardiometabolic	SFTPD:P35247:OID20214:v1	0.419365	1
PLAC9	SFTPD	No	cis-position, trans-gene	3	10-80142187-G-C	splice_region_variant	45135	5721	39414	0	-0.815209	-0.840925	-0.789493	0.0131203	dominant	Cardiometabolic	SFTPD:P35247:OID20214:v1	0.0654866	1
DYDC2	SFTPD	No	cis-position, trans-gene	3	10-80363037-G-A	synonymous_variant	45213	10440	34773	0	-0.530597	-0.551157	-0.510036	0.01049	dominant	Cardiometabolic	SFTPD:P35247:OID20214:v1	0.123219	1
TMEM254	SFTPD	No	cis-position, trans-gene	3	10-80081665-C-CA	frameshift_variant	43979	6350	37629	0	-0.558695	-0.583759	-0.533632	0.0127876	dominant	Cardiometabolic	SFTPD:P35247:OID20214:v1	0.0759101	1
CRTAC1	CRTAC1	Yes	cis-position, cis-gene	1	10-97865562-C-T	missense_variant	45784	17107	28677	0	-0.896171	-0.911995	-0.880348	0.00807319	dominant	Cardiometabolic	CRTAC1:Q9NQ79:OID20279:v1	0.209406	1
CRTAC1	CRTAC1	Yes	cis-position, cis-gene	1	10-97880363-C-T	missense_variant	45799	2815	42984	0	-0.809764	-0.844886	-0.774641	0.0179195	dominant	Cardiometabolic	CRTAC1:Q9NQ79:OID20279:v1	0.0311232	1
LMNTD2	CDHR5	No	cis-position, trans-gene	2	11-557989-C-T	synonymous_variant	45246	36538	8708	0	0.458716	0.436076	0.481356	0.011551	dominant	Cardiometabolic	CDHR5:Q9HBB8:OID20193:v1	0.436948	1
RASSF7	CDHR5	No	cis-position, trans-gene	1	11-562421-G-A	missense_variant	45264	4114	41150	0	-0.856089	-0.886671	-0.825507	0.0156029	dominant	Cardiometabolic	CDHR5:Q9HBB8:OID20193:v1	0.0467775	1
RASSF7	CDHR5	No	cis-position, trans-gene	1	11-563257-G-A	synonymous_variant	45266	4160	41106	0	-0.848777	-0.87921	-0.818343	0.0155271	dominant	Cardiometabolic	CDHR5:Q9HBB8:OID20193:v1	0.0473152	1
PHRF1	CDHR5	No	cis-position, trans-gene	1	11-608593-G-A	missense_variant	45274	3430	41844	0	-1.03394	-1.0669	-1.00099	0.0168138	dominant	Cardiometabolic	CDHR5:Q9HBB8:OID20193:v1	0.0388235	1
CDHR5	CDHR5	Yes	cis-position, cis-gene	2	11-617537-C-T	synonymous_variant	45147	35856	9291	0	0.471553	0.449497	0.493609	0.0112532	dominant	Cardiometabolic	CDHR5:Q9HBB8:OID20193:v1	0.451594	1
CDHR5	CDHR5	Yes	cis-position, cis-gene	1	11-618675-G-A	synonymous_variant	45267	1895	43372	0	-0.962184	-1.00663	-0.917739	0.0226757	dominant	Cardiometabolic	CDHR5:Q9HBB8:OID20193:v1	0.02132	1
CDHR5	CDHR5	Yes	cis-position, cis-gene	2	11-618998-G-A	missense_variant	45223	35858	9365	0	0.474543	0.452557	0.496529	0.0112171	dominant	Cardiometabolic	CDHR5:Q9HBB8:OID20193:v1	0.453505	1
CTSD	CTSD	Yes	cis-position, cis-gene	7	11-1758975-A-G	synonymous_variant	41917	6864	35053	0	-0.538585	-0.562713	-0.514457	0.0123101	dominant	Cardiometabolic	CTSD:P07339:OID20358:v1	0.0857476	1
CTSD	CTSD	Yes	cis-position, cis-gene	8	11-1759637-G-A	synonymous_variant&splice_region_variant	42213	6889	35324	0	-0.537021	-0.561087	-0.512955	0.0122785	dominant	Cardiometabolic	CTSD:P07339:OID20358:v1	0.0854144	1
CTSD	CTSD	Yes	cis-position, cis-gene	8	11-1761364-G-A	missense_variant	42250	6926	35324	0	-0.538156	-0.562181	-0.514132	0.0122572	dominant	Cardiometabolic	CTSD:P07339:OID20358:v1	0.0857084	1
CHRDL2	CHRDL2	Yes	cis-position, cis-gene	4	11-74702798-T-C	synonymous_variant	45251	3695	41556	0	-0.635731	-0.667093	-0.604368	0.0160012	dominant	Cardiometabolic	CHRDL2:Q6WN34:OID20223:v1	0.0416406	1
NCAM1	NCAM1	Yes	cis-position, cis-gene	1	11-113207864-G-A	missense_variant	45424	1145	44279	0	-1.11687	-1.17166	-1.06208	0.0279526	dominant	Cardiometabolic	NCAM1:P13591:OID20354:v1	0.0127485	1
NXPE1	FCN2	No	trans-position, trans-gene	5	11-114530525-A-G	synonymous_variant	44948	11054	33894	0	-0.536124	-0.556727	-0.515521	0.0105117	dominant	Cardiometabolic	FCN2:Q15485:OID20382:v1	0.132356	1
NXPE1	FCN2	No	trans-position, trans-gene	5	11-114530561-C-T	synonymous_variant	45040	11130	33910	0	-0.537118	-0.557656	-0.516579	0.0104787	dominant	Cardiometabolic	FCN2:Q15485:OID20382:v1	0.132937	1
NXPE1	FCN2	No	trans-position, trans-gene	5	11-114530889-A-G	missense_variant	44993	11088	33905	0	-0.53609	-0.556664	-0.515516	0.010497	dominant	Cardiometabolic	FCN2:Q15485:OID20382:v1	0.132584	1
NXPE4	FCN2	No	trans-position, trans-gene	5	11-114571214-A-G	synonymous_variant	45032	11069	33963	0	-0.538771	-0.559351	-0.518191	0.0104998	dominant	Cardiometabolic	FCN2:Q15485:OID20382:v1	0.132167	1
NXPE1	FCN2	No	trans-position, trans-gene	4	11-114527905-CA-C	splice_region_variant	44009	10230	33779	0	-0.533061	-0.554315	-0.511807	0.0108438	dominant	Cardiometabolic	FCN2:Q15485:OID20382:v1	0.125362	0
CLEC1A	CLEC1A	Yes	cis-position, cis-gene	1	12-10071474-T-G	missense_variant	44440	1602	42838	0	-1.00184	-1.04972	-0.953971	0.0244246	dominant	Cardiometabolic	CLEC1A:Q8NC01:OID20099:v1	0.0181594	1
SLITRK6	SLITRK6	Yes	cis-position, cis-gene	1	13-85796182-A-G	synonymous_variant	44437	1496	42941	0	-1.4499	-1.49901	-1.40078	0.0250574	dominant	Cardiometabolic	SLITRK6:Q9H5Y7:OID20094:v1	0.016843	1
SLITRK6	SLITRK6	Yes	cis-position, cis-gene	1	13-85796287-G-A	synonymous_variant	44438	1497	42941	0	-1.45463	-1.50372	-1.40553	0.0250482	dominant	Cardiometabolic	SLITRK6:Q9H5Y7:OID20094:v1	0.0168427	1
SLITRK6	SLITRK6	Yes	cis-position, cis-gene	1	13-85796436-G-A	missense_variant	44440	1493	42947	0	-1.45765	-1.5068	-1.40851	0.0250746	dominant	Cardiometabolic	SLITRK6:Q9H5Y7:OID20094:v1	0.0167987	1
F7	F7	Yes	cis-position, cis-gene	4	13-113115754-C-T	synonymous_variant	45322	9467	35855	0	-0.825709	-0.846422	-0.804995	0.0105681	dominant	Cardiometabolic	F7:P08709:OID20372:v1	0.110602	1
F7	F7	Yes	cis-position, cis-gene	4	13-113118845-G-A	missense_variant	45352	8670	36682	0	-0.855774	-0.877174	-0.834374	0.0109184	dominant	Cardiometabolic	F7:P08709:OID20372:v1	0.100672	1
RNASE4	ANG	No	cis-position, trans-gene	2	14-20699417-A-T	missense_variant	45110	12261	32849	0	0.549238	0.530165	0.568312	0.00973127	dominant	Cardiometabolic	ANG:P03950:OID20403:v1	0.146586	1
MAPK1IP1L	LGALS3	No	cis-position, trans-gene	1	14-55063142-A-G	synonymous_variant	45369	3923	41446	0	-0.830921	-0.860934	-0.800909	0.0153123	dominant	Cardiometabolic	LGALS3:P17931:OID20284:v1	0.0443869	1
LGALS3	LGALS3	Yes	cis-position, cis-gene	1	14-55137391-G-A	synonymous_variant&splice_region_variant	45371	261	45110	0	-2.58231	-2.69491	-2.46971	0.0574479	dominant	Cardiometabolic	LGALS3:P17931:OID20284:v1	0.00286029	1
LGALS3	LGALS3	Yes	cis-position, cis-gene	2	14-55138217-C-A	missense_variant	45256	29919	15337	0	-0.680408	-0.697728	-0.663088	0.00883662	dominant	Cardiometabolic	LGALS3:P17931:OID20284:v1	0.415996	1
LGALS3	LGALS3	Yes	cis-position, cis-gene	2	14-55138318-A-C	missense_variant	45141	30983	14158	0	-0.681816	-0.699549	-0.664083	0.00904728	dominant	Cardiometabolic	LGALS3:P17931:OID20284:v1	0.438815	1
LGALS3	LGALS3	Yes	cis-position, cis-gene	3	14-55145121-A-T	missense_variant	45201	7044	38157	0	-0.981581	-1.00385	-0.959316	0.0113599	dominant	Cardiometabolic	LGALS3:P17931:OID20284:v1	0.0813906	1
DLGAP5	LGALS3	No	cis-position, trans-gene	2	14-55152593-A-G	synonymous_variant	44903	29570	15333	0	-0.681063	-0.698437	-0.663689	0.00886422	dominant	Cardiometabolic	LGALS3:P17931:OID20284:v1	0.415492	1
DLGAP5	LGALS3	No	cis-position, trans-gene	2	14-55177190-A-G	synonymous_variant	45323	8490	36833	0	-0.836715	-0.857662	-0.815769	0.010687	dominant	Cardiometabolic	LGALS3:P17931:OID20284:v1	0.0985284	1
DLGAP5	LGALS3	No	cis-position, trans-gene	2	14-55188974-C-T	missense_variant	45233	8411	36822	0	-0.837517	-0.858542	-0.816492	0.0107268	dominant	Cardiometabolic	LGALS3:P17931:OID20284:v1	0.0978369	1
FBXO34	LGALS3	No	cis-position, trans-gene	2	14-55350990-T-C	synonymous_variant	45305	30486	14819	0	-0.660954	-0.6785	-0.643407	0.00895241	dominant	Cardiometabolic	LGALS3:P17931:OID20284:v1	0.42571	1
FBXO34	LGALS3	No	cis-position, trans-gene	3	14-55351685-T-C	missense_variant	45359	7361	37998	0	-0.940365	-0.962334	-0.918397	0.0112085	dominant	Cardiometabolic	LGALS3:P17931:OID20284:v1	0.0846433	1
FBXO34	LGALS3	No	cis-position, trans-gene	2	14-55351799-T-A	missense_variant	45276	30933	14343	0	-0.662669	-0.680384	-0.644955	0.00903797	dominant	Cardiometabolic	LGALS3:P17931:OID20284:v1	0.435065	1
FBXO34	LGALS3	No	cis-position, trans-gene	2	14-55351988-T-C	missense_variant	45353	31034	14319	0	-0.662996	-0.680708	-0.645283	0.00903695	dominant	Cardiometabolic	LGALS3:P17931:OID20284:v1	0.435656	1
TBPL2	LGALS3	No	cis-position, trans-gene	1	14-55436998-C-A	missense_variant	45270	7935	37335	0	-0.713621	-0.735567	-0.691674	0.0111969	dominant	Cardiometabolic	LGALS3:P17931:OID20284:v1	0.0915945	1
BBOF1	ENTPD5	No	cis-position, trans-gene	2	14-74057166-A-G	missense_variant	44347	14568	29779	0	-0.402457	-0.421544	-0.38337	0.00973814	dominant	Cardiometabolic	ENTPD5:O75356:OID20104:v1	0.181222	1
BBOF1	ENTPD5	No	cis-position, trans-gene	2	14-74057246-G-A	synonymous_variant	44286	14760	29526	0	-0.398744	-0.41777	-0.379718	0.00970712	dominant	Cardiometabolic	ENTPD5:O75356:OID20104:v1	0.18429	1
SERPINA11	SERPINA11	Yes	cis-position, cis-gene	7	14-94446462-G-A	synonymous_variant	45618	29679	15939	0	-0.775975	-0.791587	-0.760363	0.00796535	dominant	Cardiometabolic	SERPINA11:Q86U17:OID20281:v1	0.41147	1
SERPINA11	SERPINA11	Yes	cis-position, cis-gene	7	14-94446559-T-G	missense_variant	45645	29708	15937	0	-0.776485	-0.792097	-0.760872	0.00796532	dominant	Cardiometabolic	SERPINA11:Q86U17:OID20281:v1	0.411563	1
SERPINA9	SERPINA11	No	cis-position, trans-gene	6	14-94467372-C-T	synonymous_variant	45476	35582	9894	0	-0.688061	-0.706896	-0.669227	0.00960948	dominant	Cardiometabolic	SERPINA11:Q86U17:OID20281:v1	0.465579	1
SERPINA9	SERPINA11	No	cis-position, trans-gene	7	14-94469229-G-A	synonymous_variant	45574	15371	30203	0	0.492254	0.475535	0.508972	0.00852978	dominant	Cardiometabolic	SERPINA11:Q86U17:OID20281:v1	0.186092	1
SERPINA9	SERPINA11	No	cis-position, trans-gene	4	14-94469564-G-C	missense_variant	45741	17040	28701	0	-0.368373	-0.38493	-0.351816	0.00844748	dominant	Cardiometabolic	SERPINA11:Q86U17:OID20281:v1	0.207876	1
SERPINA4	SERPINA12	No	cis-position, trans-gene	10	14-94563515-G-T	synonymous_variant	43926	18401	25525	0	-0.385445	-0.40317	-0.36772	0.00904344	dominant	Cardiometabolic	SERPINA12:Q8IW75:OID20219:v1	0.238987	1
LTK	TYRO3	No	cis-position, trans-gene	3	15-41507513-C-T	splice_donor_variant	45237	12726	32511	0	0.499336	0.479422	0.51925	0.01016	dominant	Cardiometabolic	TYRO3:Q06418:OID20161:v1	0.150982	1
RPAP1	TYRO3	No	cis-position, trans-gene	4	15-41521081-C-T	synonymous_variant	45123	30611	14512	0	-0.627434	-0.646268	-0.608601	0.00960898	dominant	Cardiometabolic	TYRO3:Q06418:OID20161:v1	0.433494	1
RPAP1	TYRO3	No	cis-position, trans-gene	3	15-41525169-A-G	splice_region_variant	44582	34013	10569	0	0.776572	0.756003	0.797141	0.0104942	dominant	Cardiometabolic	TYRO3:Q06418:OID20161:v1	0.484261	1
RPAP1	TYRO3	No	cis-position, trans-gene	3	15-41527169-T-C	missense_variant&splice_region_variant	45219	15125	30094	0	-0.527181	-0.546048	-0.508314	0.00962613	dominant	Cardiometabolic	TYRO3:Q06418:OID20161:v1	0.185474	1
RPAP1	TYRO3	No	cis-position, trans-gene	3	15-41527518-C-T	missense_variant	45232	34227	11005	0	0.761329	0.741087	0.781571	0.0103275	dominant	Cardiometabolic	TYRO3:Q06418:OID20161:v1	0.493788	1
RPAP1	TYRO3	No	cis-position, trans-gene	3	15-41529554-T-C	synonymous_variant	44280	33250	11030	0	0.764759	0.744467	0.785051	0.0103529	dominant	Cardiometabolic	TYRO3:Q06418:OID20161:v1	0.49414	1
RPAP1	TYRO3	No	cis-position, trans-gene	2	15-41537032-A-G	synonymous_variant	45232	35222	10010	0	-0.736088	-0.757161	-0.715015	0.0107513	dominant	Cardiometabolic	TYRO3:Q06418:OID20161:v1	0.472473	1
TYRO3	TYRO3	Yes	cis-position, cis-gene	3	15-41565018-G-A	splice_region_variant	44649	22749	21900	0	-0.753166	-0.770316	-0.736016	0.00874986	dominant	Cardiometabolic	TYRO3:Q06418:OID20161:v1	0.300992	1
TYRO3	TYRO3	Yes	cis-position, cis-gene	3	15-41568213-G-A	splice_region_variant	45133	29698	15435	0	-0.601833	-0.620428	-0.583237	0.00948728	dominant	Cardiometabolic	TYRO3:Q06418:OID20161:v1	0.415573	1
TYRO3	TYRO3	Yes	cis-position, cis-gene	3	15-41568292-T-A	missense_variant	43572	21489	22083	0	-0.743215	-0.760486	-0.725945	0.00881137	dominant	Cardiometabolic	TYRO3:Q06418:OID20161:v1	0.271381	1
MGA	TYRO3	No	cis-position, trans-gene	2	15-41740185-C-G	missense_variant	45233	25922	19311	0	0.521033	0.50307	0.538996	0.0091647	dominant	Cardiometabolic	TYRO3:Q06418:OID20161:v1	0.346545	1
MAPKBP1	TYRO3	No	cis-position, trans-gene	2	15-41813720-C-G	missense_variant	45148	27194	17954	0	-0.385195	-0.403651	-0.366739	0.00941627	dominant	Cardiometabolic	TYRO3:Q06418:OID20161:v1	0.370129	1
MAPKBP1	TYRO3	No	cis-position, trans-gene	2	15-41823549-G-C	missense_variant	45214	25236	19978	0	0.499895	0.481946	0.517844	0.00915751	dominant	Cardiometabolic	TYRO3:Q06418:OID20161:v1	0.334832	1
JMJD7-PLA2G4B	TYRO3	No	cis-position, trans-gene	3	15-41846258-G-A	synonymous_variant	45261	23688	21573	0	-0.572872	-0.590492	-0.555251	0.00898982	dominant	Cardiometabolic	TYRO3:Q06418:OID20161:v1	0.309192	1
SPTBN5	TYRO3	No	cis-position, trans-gene	2	15-41853738-G-C	missense_variant	45234	24955	20279	0	-0.537868	-0.555669	-0.520068	0.00908173	dominant	Cardiometabolic	TYRO3:Q06418:OID20161:v1	0.330201	1
SPTBN5	TYRO3	No	cis-position, trans-gene	3	15-41856602-C-T	splice_region_variant	44503	23809	20694	0	-0.500097	-0.518094	-0.482101	0.0091818	dominant	Cardiometabolic	TYRO3:Q06418:OID20161:v1	0.320102	1
SPTBN5	TYRO3	No	cis-position, trans-gene	2	15-41857274-T-C	missense_variant	45224	35968	9256	0	0.459797	0.43741	0.482183	0.0114216	dominant	Cardiometabolic	TYRO3:Q06418:OID20161:v1	0.454521	1
SPTBN5	TYRO3	No	cis-position, trans-gene	3	15-41857398-C-G	missense_variant	45254	23533	21721	0	-0.514757	-0.532525	-0.496988	0.00906556	dominant	Cardiometabolic	TYRO3:Q06418:OID20161:v1	0.30646	1
SPTBN5	TYRO3	No	cis-position, trans-gene	3	15-41858690-G-A	missense_variant	45197	23202	21995	0	-0.520472	-0.538227	-0.502717	0.00905848	dominant	Cardiometabolic	TYRO3:Q06418:OID20161:v1	0.301968	1
SPTBN5	TYRO3	No	cis-position, trans-gene	2	15-41867092-C-T	missense_variant	45252	20284	24968	0	-0.430548	-0.448593	-0.412502	0.00920689	dominant	Cardiometabolic	TYRO3:Q06418:OID20161:v1	0.257089	1
SPTBN5	TYRO3	No	cis-position, trans-gene	2	15-41874302-C-T	missense_variant	45051	31086	13965	0	0.395898	0.376303	0.415493	0.00999731	dominant	Cardiometabolic	TYRO3:Q06418:OID20161:v1	0.443674	1
SPTBN5	TYRO3	No	cis-position, trans-gene	2	15-41876202-C-T	missense_variant	45210	22883	22327	0	-0.477749	-0.495601	-0.459898	0.00910775	dominant	Cardiometabolic	TYRO3:Q06418:OID20161:v1	0.296314	1
SPTBN5	TYRO3	No	cis-position, trans-gene	2	15-41879264-C-T	missense_variant	45206	19482	25724	0	-0.414464	-0.43263	-0.396299	0.00926805	dominant	Cardiometabolic	TYRO3:Q06418:OID20161:v1	0.24546	1
MORF4L1	CTSH	No	cis-position, trans-gene	1	15-78893535-A-G	splice_region_variant	42365	8491	33874	0	0.710635	0.688641	0.732629	0.0112213	dominant	Cardiometabolic	CTSH:P09668:OID20113:v1	0.106788	1
MORF4L1	CTSH	No	cis-position, trans-gene	1	15-78893556-C-A	synonymous_variant	42838	8923	33915	0	0.71365	0.692111	0.73519	0.0109894	dominant	Cardiometabolic	CTSH:P09668:OID20113:v1	0.11129	1
CTSH	CTSH	Yes	cis-position, cis-gene	1	15-78932405-C-T	missense_variant	44161	14450	29711	0	1.1334	1.11729	1.14952	0.00822233	dominant	Cardiometabolic	CTSH:P09668:OID20113:v1	0.180272	1
CTSH	CTSH	Yes	cis-position, cis-gene	10	15-78939136-T-C	splice_region_variant	43842	10318	33524	0	-0.795808	-0.815829	-0.775787	0.0102146	dominant	Cardiometabolic	CTSH:P09668:OID20113:v1	0.125892	1
CTSH	CTSH	Yes	cis-position, cis-gene	12	15-78944951-C-T	missense_variant&splice_region_variant	44148	8648	35500	0	-1.19718	-1.217	-1.17736	0.0101121	dominant	Cardiometabolic	CTSH:P09668:OID20113:v1	0.103269	1
VASN	VASN	Yes	cis-position, cis-gene	1	16-4381359-G-A	missense_variant	44525	5640	38885	0	-0.933161	-0.959236	-0.907086	0.0133036	dominant	Cardiometabolic	VASN:Q6EMK4:OID20345:v1	0.0655056	1
UMOD	UMOD	Yes	cis-position, cis-gene	138	16-20348311-C-T	synonymous_variant	45589	14817	30772	0	-1.04515	-1.0614	-1.02891	0.00828794	dominant	Cardiometabolic	UMOD:P07911:OID20237:v1	0.178395	1
UMOD	UMOD	Yes	cis-position, cis-gene	140	16-20348509-C-T	synonymous_variant	45645	14774	30871	0	-1.05028	-1.06651	-1.03405	0.00828053	dominant	Cardiometabolic	UMOD:P07911:OID20237:v1	0.177596	1
UMOD	UMOD	Yes	cis-position, cis-gene	90	16-20348779-G-A	synonymous_variant	45638	42982	2656	0	1.20293	1.16685	1.239	0.0184067	dominant	Cardiometabolic	UMOD:P07911:OID20237:v1	0.24073	1
PDILT	UMOD	No	cis-position, trans-gene	4	16-20365412-A-G	splice_region_variant	44481	37999	6482	0	0.719113	0.694629	0.743597	0.0124916	dominant	Cardiometabolic	UMOD:P07911:OID20237:v1	0.374615	1
PDILT	UMOD	No	cis-position, trans-gene	5	16-20365433-T-C	synonymous_variant	44635	38175	6460	0	0.720925	0.696421	0.745428	0.0125016	dominant	Cardiometabolic	UMOD:P07911:OID20237:v1	0.374445	1
PDILT	UMOD	No	cis-position, trans-gene	11	16-20399166-G-A	synonymous_variant	45579	21727	23852	0	-0.563569	-0.580493	-0.546645	0.00863449	dominant	Cardiometabolic	UMOD:P07911:OID20237:v1	0.275164	1
PDILT	UMOD	No	cis-position, trans-gene	11	16-20399225-C-T	missense_variant	45550	21683	23867	0	-0.562891	-0.579819	-0.545963	0.00863655	dominant	Cardiometabolic	UMOD:P07911:OID20237:v1	0.274833	1
CES1	CES1	Yes	cis-position, cis-gene	1	16-55821449-G-T	missense_variant	45235	2735	42500	0	-1.33561	-1.37095	-1.30026	0.0180346	dominant	Cardiometabolic	CES1:P23141:OID20244:v1	0.0306973	1
CES1	CES1	Yes	cis-position, cis-gene	1	16-55828800-C-T	missense_variant	44033	3498	40535	0	-1.21312	-1.24396	-1.18229	0.0157312	dominant	Cardiometabolic	CES1:P23141:OID20244:v1	0.0396829	1
CA5A	CA5A	Yes	cis-position, cis-gene	1	16-87888240-T-A	synonymous_variant	44374	16111	28263	0	0.929532	0.913109	0.945955	0.00837895	dominant	Cardiometabolic	CA5A:P35218:OID20075:v1	0.201031	1
SCARF1	SCARF1	Yes	cis-position, cis-gene	1	17-1638859-G-A	synonymous_variant	45671	38865	6806	0	-0.510369	-0.535388	-0.48535	0.0127647	dominant	Cardiometabolic	SCARF1:Q14162:OID20297:v1	0.385682	1
SCARF1	SCARF1	Yes	cis-position, cis-gene	1	17-1638896-G-A	missense_variant	45634	38089	7545	0	-0.533015	-0.556935	-0.509095	0.0122039	dominant	Cardiometabolic	SCARF1:Q14162:OID20297:v1	0.406219	1
BLMH	BLMH	Yes	cis-position, cis-gene	10	17-30249058-T-C	missense_variant	45696	25114	20582	0	0.710294	0.693488	0.727101	0.00857466	dominant	Cardiometabolic	BLMH:Q13867:OID20336:v1	0.330243	1
BLMH	BLMH	Yes	cis-position, cis-gene	10	17-30285430-G-C	synonymous_variant	45552	24971	20581	0	0.709441	0.692605	0.726276	0.00858944	dominant	Cardiometabolic	BLMH:Q13867:OID20336:v1	0.329755	1
CCL16	CCL16	Yes	cis-position, cis-gene	2	17-35977569-C-A	missense_variant	45780	1841	43939	0	-1.38009	-1.42086	-1.33932	0.0208011	dominant	Cardiometabolic	CCL16:O15467:OID20334:v1	0.0204549	1
CCL16	CCL16	Yes	cis-position, cis-gene	2	17-35977644-C-T	synonymous_variant	45802	1860	43942	0	-1.38185	-1.42242	-1.34129	0.0206967	dominant	Cardiometabolic	CCL16:O15467:OID20334:v1	0.0206503	1
CCL14	CCL15	No	cis-position, trans-gene	3	17-35986576-G-A	missense_variant	45667	2713	42954	0	1.4335	1.39898	1.46803	0.0176137	dominant	Cardiometabolic	CCL15:Q16663:OID20328:v1	0.0300875	1
CCL14	CCL15	No	cis-position, trans-gene	3	17-35986638-G-A	synonymous_variant	45725	2736	42989	0	1.44357	1.40921	1.47793	0.0175315	dominant	Cardiometabolic	CCL15:Q16663:OID20328:v1	0.0303086	1
CCL15-CCL14	CCL15	No	cis-position, trans-gene	4	17-36001422-G-A	missense_variant	45807	3501	42306	0	1.66448	1.63533	1.69363	0.0148729	dominant	Cardiometabolic	CCL15:Q16663:OID20328:v1	0.0388244	1
CCL23	CCL15	No	cis-position, trans-gene	5	17-36013244-T-C	missense_variant	45726	15134	30592	0	0.713876	0.696479	0.731272	0.0088757	dominant	Cardiometabolic	CCL15:Q16663:OID20328:v1	0.182266	1
CCL23	CCL15	No	cis-position, trans-gene	4	17-36014358-A-G	synonymous_variant	45741	2384	43357	0	1.65533	1.61907	1.69159	0.0185002	dominant	Cardiometabolic	CCL15:Q16663:OID20328:v1	0.0263528	1
MLX	AOC3	No	cis-position, trans-gene	1	17-42570011-A-G	missense_variant	45325	22168	23157	0	-0.377065	-0.394132	-0.359997	0.0087078	dominant	Cardiometabolic	AOC3:Q16853:OID20389:v1	0.285592	1
CNTNAP1	AOC3	No	cis-position, trans-gene	2	17-42689052-C-T	splice_region_variant	45384	4628	40756	0	-0.823693	-0.851427	-0.795958	0.0141504	dominant	Cardiometabolic	AOC3:Q16853:OID20389:v1	0.0524871	1
AOC3	AOC3	Yes	cis-position, cis-gene	2	17-42852620-G-A	missense_variant	45417	9433	35984	0	-0.924262	-0.94395	-0.904574	0.0100449	dominant	Cardiometabolic	AOC3:Q16853:OID20389:v1	0.109661	1
CA4	CA4	Yes	cis-position, cis-gene	1	17-60157982-C-T	splice_region_variant	45755	3494	42261	0	-0.798968	-0.832209	-0.765727	0.0169596	dominant	Cardiometabolic	CA4:P22748:OID20241:v1	0.0389328	1
CETN1	CLUL1	No	cis-position, trans-gene	1	18-580623-T-C	missense_variant	45172	11755	33417	0	-0.562767	-0.582104	-0.543429	0.0098661	dominant	Cardiometabolic	CLUL1:Q15846:OID20198:v1	0.139503	1
MEP1B	MEP1B	Yes	cis-position, cis-gene	7	18-32208144-G-A	synonymous_variant	45151	19836	25315	0	-0.94269	-0.958873	-0.926507	0.00825673	dominant	Cardiometabolic	MEP1B:Q16820:OID20168:v1	0.252013	1
MEP1B	MEP1B	Yes	cis-position, cis-gene	8	18-32213563-C-T	splice_region_variant	44299	36504	7795	0	1.57288	1.55358	1.59218	0.00984834	dominant	Cardiometabolic	MEP1B:Q16820:OID20168:v1	0.415297	1
MEP1B	MEP1B	Yes	cis-position, cis-gene	8	18-32215113-T-C	synonymous_variant	44219	38623	5596	0	1.66158	1.63847	1.68469	0.0117922	dominant	Cardiometabolic	MEP1B:Q16820:OID20168:v1	0.347975	1
MEP1B	MEP1B	Yes	cis-position, cis-gene	8	18-32215138-T-C	missense_variant	44561	40857	3704	0	1.59333	1.56347	1.62319	0.0152345	dominant	Cardiometabolic	MEP1B:Q16820:OID20168:v1	0.281359	1
MEP1B	MEP1B	Yes	cis-position, cis-gene	10	18-32217958-C-T	missense_variant	44924	28016	16908	0	-1.22586	-1.24098	-1.21073	0.00771699	dominant	Cardiometabolic	MEP1B:Q16820:OID20168:v1	0.38768	1
GAREM1	MEP1B	No	cis-position, trans-gene	3	18-32470393-C-T	synonymous_variant	45242	13628	31614	0	-0.458927	-0.47831	-0.439545	0.00988887	dominant	Cardiometabolic	MEP1B:Q16820:OID20168:v1	0.163664	1
CD320	TCN2	No	trans-position, trans-gene	1	19-8302475-G-C	synonymous_variant	45720	3123	42597	0	0.717786	0.683297	0.752276	0.0175966	dominant	Cardiometabolic	TCN2:P20062:OID20341:v1	0.0348644	1
CD320	TCN2	No	trans-position, trans-gene	1	19-8302825-C-T	missense_variant	45721	3124	42597	0	0.71691	0.682422	0.751397	0.0175955	dominant	Cardiometabolic	TCN2:P20062:OID20341:v1	0.0348744	1
CD320	TCN2	No	trans-position, trans-gene	1	19-8303874-G-A	synonymous_variant	45659	3067	42592	0	0.714546	0.679766	0.749326	0.0177449	dominant	Cardiometabolic	TCN2:P20062:OID20341:v1	0.0342949	1
CD320	TCN2	No	trans-position, trans-gene	1	19-8303910-C-A	synonymous_variant	45713	3116	42597	0	0.715157	0.68063	0.749685	0.0176158	dominant	Cardiometabolic	TCN2:P20062:OID20341:v1	0.0347941	1
CD320	TCN2	No	trans-position, trans-gene	1	19-8308268-T-C	missense_variant	45726	3135	42591	0	0.719516	0.685087	0.753945	0.0175658	dominant	Cardiometabolic	TCN2:P20062:OID20341:v1	0.0349894	1
CD320	TCN2	No	trans-position, trans-gene	1	19-8305034-ACTC-A	conservative_inframe_deletion	45727	1172	44555	0	1.26003	1.2052	1.31486	0.027975	dominant	Cardiometabolic	TCN2:P20062:OID20341:v1	0.012944	1
ICAM1	ICAM1	Yes	cis-position, cis-gene	5	19-10285007-A-G	missense_variant	44997	29936	15061	0	0.501754	0.483118	0.520391	0.00950828	dominant	Cardiometabolic	ICAM1:P05362:OID20411:v1	0.423232	1
ICAM1	ICAM5	No	cis-position, trans-gene	5	19-10285007-A-G	missense_variant	45213	30071	15142	0	0.785063	0.767463	0.802662	0.00897941	dominant	Cardiometabolic	ICAM5:Q9UMF0:OID20145:v1	0.423232	1
ICAM5	ICAM1	No	cis-position, trans-gene	5	19-10292262-G-A	missense_variant	44905	27673	17232	0	0.364141	0.345784	0.382497	0.00936534	dominant	Cardiometabolic	ICAM1:P05362:OID20411:v1	0.382318	1
ICAM5	ICAM5	Yes	cis-position, cis-gene	5	19-10292262-G-A	missense_variant	45125	27795	17330	0	0.751844	0.734704	0.768984	0.0087449	dominant	Cardiometabolic	ICAM5:Q9UMF0:OID20145:v1	0.382318	1
ICAM5	ICAM1	No	cis-position, trans-gene	5	19-10292692-G-A	missense_variant	44921	27690	17231	0	0.364515	0.346159	0.382871	0.00936514	dominant	Cardiometabolic	ICAM1:P05362:OID20411:v1	0.38238	1
ICAM5	ICAM5	Yes	cis-position, cis-gene	5	19-10292692-G-A	missense_variant	45139	27810	17329	0	0.752702	0.735556	0.769849	0.008748	dominant	Cardiometabolic	ICAM5:Q9UMF0:OID20145:v1	0.38238	1
ICAM5	ICAM5	Yes	cis-position, cis-gene	3	19-10293843-G-A	synonymous_variant	45252	12223	33029	0	0.484958	0.465237	0.50468	0.0100621	dominant	Cardiometabolic	ICAM5:Q9UMF0:OID20145:v1	0.145731	1
ICAM3	ICAM3	Yes	cis-position, cis-gene	3	19-10335892-T-C	missense_variant	45742	17965	27777	0	0.383878	0.365674	0.402082	0.00928755	dominant	Cardiometabolic	ICAM3:P32942:OID20277:v1	0.221307	1
ICAM3	ICAM5	No	cis-position, trans-gene	3	19-10335892-T-C	missense_variant	45208	17752	27456	0	0.383129	0.365076	0.401183	0.0092109	dominant	Cardiometabolic	ICAM5:Q9UMF0:OID20145:v1	0.221307	1
ICAM3	ICAM5	No	cis-position, trans-gene	3	19-10338682-T-C	missense_variant&splice_region_variant	45051	17854	27197	0	0.377215	0.359151	0.39528	0.00921647	dominant	Cardiometabolic	ICAM5:Q9UMF0:OID20145:v1	0.223725	1
TYK2	ICAM5	No	cis-position, trans-gene	10	19-10352442-G-C	missense_variant	45002	4057	40945	0	-0.8	-0.830541	-0.769459	0.0155822	dominant	Cardiometabolic	ICAM5:Q9UMF0:OID20145:v1	0.0461811	1
TYK2	ICAM5	No	cis-position, trans-gene	6	19-10364976-C-A	missense_variant	45237	22322	22915	0	-0.387508	-0.405113	-0.369902	0.00898211	dominant	Cardiometabolic	ICAM5:Q9UMF0:OID20145:v1	0.288714	1
PDE4A	ICAM5	No	cis-position, trans-gene	3	19-10467167-C-A	missense_variant	45201	15242	29959	0	-0.376135	-0.394823	-0.357447	0.00953477	dominant	Cardiometabolic	ICAM5:Q9UMF0:OID20145:v1	0.186137	1
ACP5	ACP5	Yes	cis-position, cis-gene	1	19-11576380-C-T	missense_variant	45433	10045	35388	0	-0.542	-0.562453	-0.521547	0.0104352	dominant	Cardiometabolic	ACP5:P13686:OID20314:v1	0.117064	1
ACP5	ACP5	Yes	cis-position, cis-gene	1	19-11576536-C-T	missense_variant	45421	10556	34865	0	-0.540638	-0.560717	-0.520559	0.0102443	dominant	Cardiometabolic	ACP5:P13686:OID20314:v1	0.123334	1
ACP5	ACP5	Yes	cis-position, cis-gene	1	19-11577093-G-A	synonymous_variant	45362	10500	34862	0	-0.542111	-0.562228	-0.521994	0.0102638	dominant	Cardiometabolic	ACP5:P13686:OID20314:v1	0.122848	1
ETHE1	TNFRSF10C	No	trans-position, trans-gene	12	19-43527172-C-T	synonymous_variant	45358	16242	29116	0	-0.382718	-0.401582	-0.363853	0.0096246	dominant	Cardiometabolic	TNFRSF10C:O14798:OID20265:v1	0.198957	1
ZNF428	TNFRSF10C	No	trans-position, trans-gene	11	19-43607738-C-T	missense_variant	45366	1850	43516	0	-1.06641	-1.11188	-1.02095	0.0231963	dominant	Cardiometabolic	TNFRSF10C:O14798:OID20265:v1	0.0205756	1
SRRM5	TNFRSF10C	No	trans-position, trans-gene	13	19-43612804-A-G	missense_variant	45359	20742	24617	0	-0.607563	-0.625164	-0.589962	0.00897996	dominant	Cardiometabolic	TNFRSF10C:O14798:OID20265:v1	0.263464	1
SRRM5	TNFRSF10C	No	trans-position, trans-gene	13	19-43614039-G-A	missense_variant	45360	20690	24670	0	-0.607347	-0.624952	-0.589742	0.00898214	dominant	Cardiometabolic	TNFRSF10C:O14798:OID20265:v1	0.26267	1
PLAUR	TNFRSF10C	No	trans-position, trans-gene	29	19-43648948-A-G	missense_variant	45277	12817	32460	0	-1.41303	-1.42878	-1.39728	0.00803553	dominant	Cardiometabolic	TNFRSF10C:O14798:OID20265:v1	0.153706	1
PHLDB3	TNFRSF10C	No	trans-position, trans-gene	12	19-43501724-CCAAA-C	splice_region_variant	45256	16161	29095	0	-0.381109	-0.400012	-0.362206	0.00964433	dominant	Cardiometabolic	TNFRSF10C:O14798:OID20265:v1	0.198561	1
FAM83E	PRSS27	No	trans-position, trans-gene	98	19-48613298-A-G	synonymous_variant	45122	40720	4402	0	-0.616515	-0.646616	-0.586414	0.0153575	dominant	Cardiometabolic	PRSS27:Q9BQR3:OID20212:v1	0.312692	1
FUT2	PRSS27	No	trans-position, trans-gene	211	19-48703160-A-G	synonymous_variant	45041	34131	10910	0	0.519635	0.498947	0.540324	0.0105554	dominant	Cardiometabolic	PRSS27:Q9BQR3:OID20212:v1	0.491294	1
FUT2	PRSS27	No	trans-position, trans-gene	210	19-48703205-C-T	synonymous_variant	45023	34109	10914	0	0.519572	0.498888	0.540257	0.0105533	dominant	Cardiometabolic	PRSS27:Q9BQR3:OID20212:v1	0.491312	1
FUT2	CGREF1	No	trans-position, trans-gene	169	19-48703346-C-T	synonymous_variant	45198	30432	14766	0	0.408785	0.389794	0.427775	0.00968878	dominant	Cardiometabolic	CGREF1:Q99674:OID20152:v1	0.428939	1
FUT2	IL19	No	trans-position, trans-gene	169	19-48703346-C-T	synonymous_variant	44064	29683	14381	0	-0.589849	-0.608467	-0.57123	0.00949912	dominant	Cardiometabolic	IL19:Q9UHD0:OID20158:v1	0.428939	1
FUT2	PRSS27	No	trans-position, trans-gene	169	19-48703346-C-T	synonymous_variant	45057	30336	14721	0	-0.779764	-0.797774	-0.761754	0.00918862	dominant	Cardiometabolic	PRSS27:Q9BQR3:OID20212:v1	0.428939	1
FUT2	CDH1	No	trans-position, trans-gene	169	19-48703346-C-T	synonymous_variant	43688	29374	14314	0	0.631829	0.613273	0.650385	0.00946715	dominant	Cardiometabolic	CDH1:P12830:OID20353:v1	0.428939	1
FUT2	CDH17	No	trans-position, trans-gene	169	19-48703346-C-T	synonymous_variant	45198	30432	14766	0	0.578824	0.560379	0.597268	0.00941037	dominant	Cardiometabolic	CDH17:Q12864:OID20134:v1	0.428939	1
FUT2	PRSS27	No	trans-position, trans-gene	210	19-48703417-G-A	stop_gained	45011	34102	10909	0	0.519904	0.499207	0.540601	0.0105596	dominant	Cardiometabolic	PRSS27:Q9BQR3:OID20212:v1	0.491299	1
FUT2	PRSS27	No	trans-position, trans-gene	192	19-48703728-G-A	missense_variant	45114	35401	9713	0	0.508767	0.487156	0.530377	0.0110255	dominant	Cardiometabolic	PRSS27:Q9BQR3:OID20212:v1	0.464377	1
FUT2	PRSS27	No	trans-position, trans-gene	189	19-48703949-A-G	synonymous_variant	44949	35283	9666	0	0.506583	0.48491	0.528256	0.0110576	dominant	Cardiometabolic	PRSS27:Q9BQR3:OID20212:v1	0.463107	1
MAMSTR	IL19	No	trans-position, trans-gene	117	19-48714048-A-G	splice_region_variant	44032	24320	19712	0	-0.380964	-0.398936	-0.362991	0.0091698	dominant	Cardiometabolic	IL19:Q9UHD0:OID20158:v1	0.331083	1
MAMSTR	PRSS27	No	trans-position, trans-gene	117	19-48714048-A-G	splice_region_variant	45024	24867	20157	0	-0.515219	-0.532894	-0.497545	0.0090175	dominant	Cardiometabolic	PRSS27:Q9BQR3:OID20212:v1	0.331083	1
MAMSTR	CDH1	No	trans-position, trans-gene	117	19-48714048-A-G	splice_region_variant	43650	24053	19597	0	0.409606	0.391631	0.427581	0.00917067	dominant	Cardiometabolic	CDH1:P12830:OID20353:v1	0.331083	1
MAMSTR	CDH17	No	trans-position, trans-gene	117	19-48714048-A-G	splice_region_variant	45165	24940	20225	0	0.375072	0.357293	0.392851	0.00907085	dominant	Cardiometabolic	CDH17:Q12864:OID20134:v1	0.331083	1
MAMSTR	PRSS27	No	trans-position, trans-gene	188	19-48714854-G-T	synonymous_variant	44663	35434	9229	0	0.459165	0.436999	0.481331	0.0113089	dominant	Cardiometabolic	PRSS27:Q9BQR3:OID20212:v1	0.451373	1
MAMSTR	PRSS27	No	trans-position, trans-gene	184	19-48715345-C-T	synonymous_variant&splice_region_variant	45064	35808	9256	0	0.454447	0.43232	0.476574	0.0112891	dominant	Cardiometabolic	PRSS27:Q9BQR3:OID20212:v1	0.452696	1
IZUMO1	IL19	No	trans-position, trans-gene	118	19-48740962-C-A	synonymous_variant	44046	29555	14491	0	-0.386248	-0.405291	-0.367206	0.00971547	dominant	Cardiometabolic	IL19:Q9UHD0:OID20158:v1	0.42694	1
IZUMO1	PRSS27	No	trans-position, trans-gene	118	19-48740962-C-A	synonymous_variant	45038	30231	14807	0	-0.519096	-0.53786	-0.500332	0.00957344	dominant	Cardiometabolic	PRSS27:Q9BQR3:OID20212:v1	0.42694	1
IZUMO1	CDH1	No	trans-position, trans-gene	118	19-48740962-C-A	synonymous_variant	43663	29278	14385	0	0.417407	0.398355	0.436458	0.00972007	dominant	Cardiometabolic	CDH1:P12830:OID20353:v1	0.42694	1
IZUMO1	CDH17	No	trans-position, trans-gene	118	19-48740962-C-A	synonymous_variant	45179	30320	14859	0	0.37982	0.360977	0.398662	0.00961329	dominant	Cardiometabolic	CDH17:Q12864:OID20134:v1	0.42694	1
IZUMO1	IL19	No	trans-position, trans-gene	118	19-48740963-G-A	missense_variant	44039	29548	14491	0	-0.386819	-0.405863	-0.367776	0.00971597	dominant	Cardiometabolic	IL19:Q9UHD0:OID20158:v1	0.426927	1
IZUMO1	PRSS27	No	trans-position, trans-gene	118	19-48740963-G-A	missense_variant	45030	30223	14807	0	-0.51947	-0.538233	-0.500707	0.00957301	dominant	Cardiometabolic	PRSS27:Q9BQR3:OID20212:v1	0.426927	1
IZUMO1	CDH1	No	trans-position, trans-gene	118	19-48740963-G-A	missense_variant	43660	29275	14385	0	0.417171	0.398122	0.43622	0.00971872	dominant	Cardiometabolic	CDH1:P12830:OID20353:v1	0.426927	1
IZUMO1	CDH17	No	trans-position, trans-gene	118	19-48740963-G-A	missense_variant	45171	30312	14859	0	0.379479	0.360632	0.398326	0.00961578	dominant	Cardiometabolic	CDH17:Q12864:OID20134:v1	0.426927	1
IZUMO1	IL19	No	trans-position, trans-gene	117	19-48744529-G-A	synonymous_variant	43257	28754	14503	0	-0.384617	-0.403747	-0.365487	0.00976014	dominant	Cardiometabolic	IL19:Q9UHD0:OID20158:v1	0.425229	1
IZUMO1	PRSS27	No	trans-position, trans-gene	117	19-48744529-G-A	synonymous_variant	44221	29399	14822	0	-0.518551	-0.537418	-0.499684	0.00962577	dominant	Cardiometabolic	PRSS27:Q9BQR3:OID20212:v1	0.425229	1
IZUMO1	CDH1	No	trans-position, trans-gene	117	19-48744529-G-A	synonymous_variant	42871	28471	14400	0	0.415089	0.395931	0.434246	0.00977415	dominant	Cardiometabolic	CDH1:P12830:OID20353:v1	0.425229	1
IZUMO1	CDH17	No	trans-position, trans-gene	117	19-48744529-G-A	synonymous_variant	44360	29486	14874	0	0.376431	0.35749	0.395373	0.00966384	dominant	Cardiometabolic	CDH17:Q12864:OID20134:v1	0.425229	1
FGF21	IL19	No	trans-position, trans-gene	158	19-48756272-A-G	synonymous_variant	44053	35184	8869	0	-0.457036	-0.479343	-0.434728	0.0113813	dominant	Cardiometabolic	IL19:Q9UHD0:OID20158:v1	0.449486	1
FGF21	PRSS27	No	trans-position, trans-gene	158	19-48756272-A-G	synonymous_variant	45044	35981	9063	0	-0.601466	-0.623474	-0.579458	0.0112283	dominant	Cardiometabolic	PRSS27:Q9BQR3:OID20212:v1	0.449486	1
FGF21	CDH1	No	trans-position, trans-gene	158	19-48756272-A-G	synonymous_variant	43672	34853	8819	0	0.464455	0.442102	0.486809	0.0114048	dominant	Cardiometabolic	CDH1:P12830:OID20353:v1	0.449486	1
FGF21	PRSS27	No	trans-position, trans-gene	144	19-48758111-T-C	missense_variant	44954	38053	6901	0	-0.623258	-0.647856	-0.598659	0.0125502	dominant	Cardiometabolic	PRSS27:Q9BQR3:OID20212:v1	0.392551	1
LILRA6	LILRB5	No	cis-position, trans-gene	13	19-54239024-C-G	missense_variant	45003	6196	38807	0	0.537862	0.511579	0.564145	0.0134097	dominant	Cardiometabolic	LILRB5:O75023:OID20324:v1	0.0736273	1
LILRB5	LILRB5	Yes	cis-position, cis-gene	39	19-54250888-C-T	synonymous_variant	45661	16196	29465	0	0.75308	0.735268	0.770893	0.00908786	dominant	Cardiometabolic	LILRB5:O75023:OID20324:v1	0.197525	1
LILRB5	LILRB5	Yes	cis-position, cis-gene	40	19-54252048-C-T	splice_region_variant	45032	17332	27700	0	-1.07515	-1.09128	-1.05902	0.00822841	dominant	Cardiometabolic	LILRB5:O75023:OID20324:v1	0.219049	1
LILRB5	LILRB5	Yes	cis-position, cis-gene	40	19-54252059-C-T	missense_variant	45417	17712	27705	0	-1.07317	-1.08918	-1.05715	0.00816975	dominant	Cardiometabolic	LILRB5:O75023:OID20324:v1	0.221349	1
LILRB5	LILRB5	Yes	cis-position, cis-gene	40	19-54252060-A-G	synonymous_variant	45417	17774	27643	0	-1.06986	-1.08588	-1.05383	0.00817439	dominant	Cardiometabolic	LILRB5:O75023:OID20324:v1	0.222324	1
LILRB5	LILRB5	Yes	cis-position, cis-gene	81	19-54255498-T-C	missense_variant	45791	29123	16668	0	-1.48551	-1.49871	-1.4723	0.00673892	dominant	Cardiometabolic	LILRB5:O75023:OID20324:v1	0.397534	1
LILRB2	LILRB2	Yes	cis-position, cis-gene	9	19-54278553-C-T	missense_variant	44303	36287	8016	0	1.19243	1.17135	1.21351	0.0107545	dominant	Cardiometabolic	LILRB2:Q8N423:OID20301:v1	0.416728	1
LILRB2	LILRB2	Yes	cis-position, cis-gene	9	19-54278566-G-A	splice_region_variant	43913	35958	7955	0	1.19432	1.17313	1.21551	0.0108105	dominant	Cardiometabolic	LILRB2:Q8N423:OID20301:v1	0.413874	1
LILRB2	LILRB2	Yes	cis-position, cis-gene	8	19-54278869-G-A	missense_variant	44133	36151	7982	0	1.19374	1.17264	1.21484	0.0107659	dominant	Cardiometabolic	LILRB2:Q8N423:OID20301:v1	0.412638	1
LILRB2	LILRB2	Yes	cis-position, cis-gene	15	19-54279064-T-C	missense_variant	45594	43729	1865	0	2.07862	2.03741	2.11984	0.0210289	dominant	Cardiometabolic	LILRB2:Q8N423:OID20301:v1	0.201587	1
LILRB2	LILRB5	No	cis-position, trans-gene	21	19-54279520-A-T	missense_variant	45786	16487	29299	0	-0.824846	-0.842286	-0.807405	0.00889817	dominant	Cardiometabolic	LILRB5:O75023:OID20324:v1	0.20098	1
LILRB2	LILRB5	No	cis-position, trans-gene	12	19-54280068-G-A	synonymous_variant	45802	5543	40259	0	-0.76313	-0.790213	-0.736047	0.0138177	dominant	Cardiometabolic	LILRB5:O75023:OID20324:v1	0.0626633	1
LILRB2	LILRB2	Yes	cis-position, cis-gene	15	19-54280275-C-T	missense_variant	45556	43691	1865	0	2.08002	2.0388	2.12123	0.0210262	dominant	Cardiometabolic	LILRB2:Q8N423:OID20301:v1	0.20146	1
DPYSL5	CGREF1	No	cis-position, trans-gene	2	2-26940176-T-C	splice_region_variant	45198	38372	6826	0	-0.643003	-0.667657	-0.618348	0.0125788	dominant	Cardiometabolic	CGREF1:Q99674:OID20152:v1	0.386981	1
DPYSL5	CGREF1	No	cis-position, trans-gene	2	2-26946974-C-A	synonymous_variant	45054	38525	6529	0	-0.671546	-0.696624	-0.646468	0.0127948	dominant	Cardiometabolic	CGREF1:Q99674:OID20152:v1	0.379081	1
TMEM214	CGREF1	No	cis-position, trans-gene	2	2-27037601-G-A	missense_variant	45211	22938	22273	0	0.566347	0.548957	0.583736	0.00887232	dominant	Cardiometabolic	CGREF1:Q99674:OID20152:v1	0.298253	1
AGBL5	CGREF1	No	cis-position, trans-gene	2	2-27067657-A-G	synonymous_variant	45153	41151	4002	0	-0.683135	-0.714465	-0.651806	0.0159845	dominant	Cardiometabolic	CGREF1:Q99674:OID20152:v1	0.297838	1
KHK	CGREF1	No	cis-position, trans-gene	2	2-27092384-G-A	missense_variant	45134	27228	17906	0	0.695921	0.678496	0.713346	0.00889029	dominant	Cardiometabolic	CGREF1:Q99674:OID20152:v1	0.370209	1
CGREF1	CGREF1	Yes	cis-position, cis-gene	2	2-27100517-C-T	missense_variant	44858	26632	18226	0	0.686895	0.66946	0.704329	0.00889499	dominant	Cardiometabolic	CGREF1:Q99674:OID20152:v1	0.364279	1
CGREF1	CGREF1	Yes	cis-position, cis-gene	2	2-27101856-G-C	synonymous_variant	45113	38782	6331	0	-0.759648	-0.784859	-0.734437	0.0128627	dominant	Cardiometabolic	CGREF1:Q99674:OID20152:v1	0.374502	1
CGREF1	CGREF1	Yes	cis-position, cis-gene	2	2-27101883-G-T	synonymous_variant	45011	38670	6341	0	-0.761117	-0.786326	-0.735909	0.0128612	dominant	Cardiometabolic	CGREF1:Q99674:OID20152:v1	0.374541	1
TRIM54	CGREF1	No	cis-position, trans-gene	13	2-27282890-C-T	synonymous_variant	45262	5657	39605	0	-0.630521	-0.657322	-0.60372	0.0136739	dominant	Cardiometabolic	CGREF1:Q99674:OID20152:v1	0.064917	1
QPCT	QPCT	Yes	cis-position, cis-gene	1	2-37352828-C-T	missense_variant	45303	419	44884	0	-1.9328	-2.02477	-1.84083	0.046923	dominant	Cardiometabolic	QPCT:Q16769:OID20320:v1	0.00458765	1
QPCT	QPCT	Yes	cis-position, cis-gene	1	2-37372820-A-C	missense_variant	45126	2050	43076	0	-0.900015	-0.942302	-0.857728	0.0215749	dominant	Cardiometabolic	QPCT:Q16769:OID20320:v1	0.0230618	1
IL1R1	IL1RL1	No	cis-position, trans-gene	4	2-102176415-A-C	synonymous_variant	45638	4382	41256	0	-0.557299	-0.585437	-0.529161	0.0143561	dominant	Cardiometabolic	IL1RL1:Q01638:OID20250:v1	0.0491166	1
IL1RL1	IL1RL1	Yes	cis-position, cis-gene	3	2-102340831-A-G	splice_region_variant	45577	2591	42986	0	-1.34667	-1.38085	-1.31249	0.0174394	dominant	Cardiometabolic	IL1RL1:Q01638:OID20250:v1	0.028852	1
IL1RL1	IL1RL1	Yes	cis-position, cis-gene	8	2-102341256-C-T	synonymous_variant	45011	27873	17138	0	-0.805309	-0.821161	-0.789456	0.0080879	dominant	Cardiometabolic	IL1RL1:Q01638:OID20250:v1	0.38388	1
IL1RL1	IL1RL1	Yes	cis-position, cis-gene	9	2-102351547-G-A	missense_variant	45151	27656	17495	0	0.383054	0.366014	0.400094	0.0086938	dominant	Cardiometabolic	IL1RL1:Q01638:OID20250:v1	0.378106	1
IL1RL1	IL1RL1	Yes	cis-position, cis-gene	9	2-102351615-T-C	synonymous_variant	45472	27986	17486	0	0.38274	0.36574	0.39974	0.00867325	dominant	Cardiometabolic	IL1RL1:Q01638:OID20250:v1	0.379138	1
IL1RL1	IL1RL1	Yes	cis-position, cis-gene	9	2-102351751-C-A	missense_variant	45304	27809	17495	0	0.382998	0.365969	0.400026	0.00868783	dominant	Cardiometabolic	IL1RL1:Q01638:OID20250:v1	0.378569	1
IL1RL1	IL1RL1	Yes	cis-position, cis-gene	9	2-102351752-A-G	missense_variant	45282	27788	17494	0	0.383487	0.366458	0.400515	0.008688	dominant	Cardiometabolic	IL1RL1:Q01638:OID20250:v1	0.378532	1
IL1RL1	IL1RL1	Yes	cis-position, cis-gene	9	2-102351825-T-C	synonymous_variant	44826	27335	17491	0	0.385082	0.367993	0.402171	0.00871884	dominant	Cardiometabolic	IL1RL1:Q01638:OID20250:v1	0.377271	1
IL1RL1	IL1RL1	Yes	cis-position, cis-gene	9	2-102351896-C-T	missense_variant	44442	26926	17516	0	0.384131	0.366995	0.401268	0.00874291	dominant	Cardiometabolic	IL1RL1:Q01638:OID20250:v1	0.375932	1
IL1RL1	IL1RL1	Yes	cis-position, cis-gene	9	2-102351902-T-C	missense_variant	44662	27161	17501	0	0.383856	0.36675	0.400962	0.00872738	dominant	Cardiometabolic	IL1RL1:Q01638:OID20250:v1	0.376711	1
IL18R1	IL1RL1	No	cis-position, trans-gene	9	2-102367819-T-C	splice_region_variant	45229	28724	16505	0	-0.753216	-0.769402	-0.737031	0.00825766	dominant	Cardiometabolic	IL1RL1:Q01638:OID20250:v1	0.396138	1
IL18R1	IL1RL1	No	cis-position, trans-gene	7	2-102384942-C-T	synonymous_variant	44768	21971	22797	0	-0.577013	-0.593188	-0.560838	0.00825241	dominant	Cardiometabolic	IL1RL1:Q01638:OID20250:v1	0.287613	1
SLC9A4	IL1RL1	No	cis-position, trans-gene	4	2-102532641-G-A	missense_variant	45588	39402	6186	0	-0.567773	-0.591846	-0.543701	0.0122818	dominant	Cardiometabolic	IL1RL1:Q01638:OID20250:v1	0.369608	1
TFPI	TFPI	Yes	cis-position, cis-gene	2	2-187478770-T-C	missense_variant	44745	22465	22280	0	0.422838	0.405623	0.440052	0.00878284	dominant	Cardiometabolic	TFPI:P10646:OID20388:v1	0.294396	1
CST3	CST3	Yes	cis-position, cis-gene	4	20-23637790-C-T	missense_variant	45198	17441	27757	0	-0.358236	-0.375288	-0.341184	0.00869992	dominant	Cardiometabolic	CST3:P01034:OID20400:v1	0.216964	1
BPIFB6	BPIFB1	No	cis-position, trans-gene	4	20-33039485-A-G	missense_variant	45044	27757	17287	0	0.371617	0.353642	0.389592	0.00917068	dominant	Cardiometabolic	BPIFB1:Q8TDL5:OID20308:v1	0.379248	1
BPIFB3	BPIFB1	No	cis-position, trans-gene	4	20-33064486-G-A	missense_variant	44805	26971	17834	0	0.403585	0.385744	0.421427	0.00910273	dominant	Cardiometabolic	BPIFB1:Q8TDL5:OID20308:v1	0.367834	1
BPIFB3	BPIFB1	No	cis-position, trans-gene	4	20-33068826-C-G	missense_variant	45006	27120	17886	0	0.406658	0.388856	0.42446	0.00908263	dominant	Cardiometabolic	BPIFB1:Q8TDL5:OID20308:v1	0.367222	1
BPIFB4	BPIFB1	No	cis-position, trans-gene	3	20-33086040-A-G	missense_variant	45052	27333	17719	0	0.492316	0.47467	0.509963	0.00900326	dominant	Cardiometabolic	BPIFB1:Q8TDL5:OID20308:v1	0.369133	1
BPIFB4	BPIFB1	No	cis-position, trans-gene	4	20-33088998-A-C	missense_variant	45126	27876	17250	0	0.494597	0.476881	0.512313	0.00903853	dominant	Cardiometabolic	BPIFB1:Q8TDL5:OID20308:v1	0.377807	1
AHCY	AHCY	Yes	cis-position, cis-gene	1	20-34295502-G-A	missense_variant	45266	1460	43806	0	-1.39632	-1.44617	-1.34646	0.0254373	dominant	Cardiometabolic	AHCY:P23526:OID20199:v1	0.0162899	1
MYH7B	PROC	No	trans-position, trans-gene	3	20-34977952-G-A	missense_variant	45307	8718	36589	0	0.637162	0.615435	0.658889	0.011085	dominant	Cardiometabolic	PROC:P04070:OID20402:v1	0.100957	1
MYH7B	PROC	No	trans-position, trans-gene	3	20-34997634-C-T	synonymous_variant	45336	7279	38057	0	0.796314	0.773294	0.819334	0.0117449	dominant	Cardiometabolic	PROC:P04070:OID20402:v1	0.0834359	1
MYH7B	PROC	No	trans-position, trans-gene	3	20-34999793-G-A	synonymous_variant&splice_region_variant	45240	7183	38057	0	0.796946	0.773793	0.820099	0.0118126	dominant	Cardiometabolic	PROC:P04070:OID20402:v1	0.0825435	1
PROCR	PROC	No	trans-position, trans-gene	3	20-35176751-A-G	missense_variant	45325	7653	37672	0	0.823186	0.800757	0.845616	0.0114435	dominant	Cardiometabolic	PROC:P04070:OID20402:v1	0.0880346	1
LBP	LBP	Yes	cis-position, cis-gene	2	20-38369011-C-T	missense_variant	45262	7015	38247	0	-1.23694	-1.25926	-1.21463	0.0113869	dominant	Cardiometabolic	LBP:P18428:OID20355:v1	0.0811487	1
WFDC5	PI3	No	cis-position, trans-gene	2	20-45110478-G-A	missense_variant	44633	14823	29810	0	0.361937	0.343827	0.380047	0.00923986	dominant	Cardiometabolic	PI3:P19957:OID20326:v1	0.182994	1
PI3	PI3	Yes	cis-position, cis-gene	2	20-45174972-C-T	missense_variant	44548	14564	29984	0	0.398951	0.380818	0.417085	0.00925176	dominant	Cardiometabolic	PI3:P19957:OID20326:v1	0.17991	1
PI3	PI3	Yes	cis-position, cis-gene	2	20-45175881-A-C	missense_variant	44568	15293	29275	0	0.389804	0.371881	0.407727	0.00914418	dominant	Cardiometabolic	PI3:P19957:OID20326:v1	0.189841	1
SEMG1	PI3	No	cis-position, trans-gene	2	20-45207532-T-A	missense_variant	44544	17074	27470	0	0.355987	0.338441	0.373534	0.00895228	dominant	Cardiometabolic	PI3:P19957:OID20326:v1	0.215088	1
SEMG2	PI3	No	cis-position, trans-gene	2	20-45221759-C-A	missense_variant	44501	14750	29751	0	0.383866	0.365763	0.40197	0.00923634	dominant	Cardiometabolic	PI3:P19957:OID20326:v1	0.18292	1
SEMG2	PI3	No	cis-position, trans-gene	2	20-45221884-A-G	synonymous_variant	44541	14796	29745	0	0.384173	0.366086	0.402261	0.00922826	dominant	Cardiometabolic	PI3:P19957:OID20326:v1	0.183285	1
SEMG2	PI3	No	cis-position, trans-gene	2	20-45222453-G-A	missense_variant	44569	14905	29664	0	0.379293	0.361242	0.397345	0.00920975	dominant	Cardiometabolic	PI3:P19957:OID20326:v1	0.184565	1
CTSZ	CTSZ	Yes	cis-position, cis-gene	1	20-58997654-A-G	missense_variant	45284	770	44514	0	-2.07137	-2.13799	-2.00475	0.0339883	dominant	Cardiometabolic	CTSZ:Q9UBR2:OID20365:v1	0.00852763	1
PDXK	CSTB	No	cis-position, trans-gene	1	21-43749003-G-A	synonymous_variant	44123	6453	37670	0	-0.52927	-0.554427	-0.504112	0.0128352	dominant	Cardiometabolic	CSTB:P04080:OID20294:v1	0.0761477	1
RRP1	CSTB	No	cis-position, trans-gene	1	21-43797678-T-C	synonymous_variant	44556	29498	15058	0	-0.74276	-0.760557	-0.724964	0.00907987	dominant	Cardiometabolic	CSTB:P04080:OID20294:v1	0.419572	1
RRP1	CSTB	No	cis-position, trans-gene	1	21-43800602-A-G	missense_variant	44494	13245	31249	0	-0.424621	-0.443966	-0.405277	0.00986966	dominant	Cardiometabolic	CSTB:P04080:OID20294:v1	0.163248	1
COMT	COMT	Yes	cis-position, cis-gene	1	22-19962712-C-T	synonymous_variant	43925	33651	10274	0	-0.572052	-0.593155	-0.550949	0.0107667	dominant	Cardiometabolic	COMT:P21964:OID20086:v1	0.484019	1
COMT	COMT	Yes	cis-position, cis-gene	1	22-19963684-C-G	synonymous_variant	43885	28243	15642	0	0.486693	0.467989	0.505397	0.00954276	dominant	Cardiometabolic	COMT:P21964:OID20086:v1	0.403521	1
COMT	COMT	Yes	cis-position, cis-gene	1	22-19963748-G-A	missense_variant	43893	33602	10291	0	-0.574799	-0.595882	-0.553717	0.0107564	dominant	Cardiometabolic	COMT:P21964:OID20086:v1	0.484287	1
GAL3ST1	TCN2	No	cis-position, trans-gene	1	22-30557308-C-T	missense_variant	45564	23506	22058	0	0.380051	0.362637	0.397465	0.00888456	dominant	Cardiometabolic	TCN2:P20062:OID20341:v1	0.30502	1
TCN2	TCN2	Yes	cis-position, cis-gene	1	22-30610873-A-G	missense_variant&splice_region_variant	45594	10575	35019	0	-0.616125	-0.636368	-0.595881	0.0103283	dominant	Cardiometabolic	TCN2:P20062:OID20341:v1	0.124586	1
TCN2	TCN2	Yes	cis-position, cis-gene	1	22-30617432-C-T	missense_variant	45716	10335	35381	0	-0.782304	-0.802236	-0.762372	0.0101693	dominant	Cardiometabolic	TCN2:P20062:OID20341:v1	0.12091	1
OSBP2	TCN2	No	cis-position, trans-gene	1	22-30695152-A-G	synonymous_variant	45689	22697	22992	0	0.399713	0.382372	0.417054	0.00884751	dominant	Cardiometabolic	TCN2:P20062:OID20341:v1	0.291367	1
MAPK11	PLXNB2	No	cis-position, trans-gene	2	22-50267952-G-A	splice_region_variant	45574	10705	34869	0	-0.416373	-0.436969	-0.395778	0.0105078	dominant	Cardiometabolic	PLXNB2:O15031:OID20317:v1	0.125094	1
PLXNB2	PLXNB2	Yes	cis-position, cis-gene	1	22-50283705-T-C	missense_variant	45528	39973	5555	0	-1.00721	-1.03274	-0.981681	0.0130254	dominant	Cardiometabolic	PLXNB2:O15031:OID20317:v1	0.346841	1
PLXNB2	PLXNB2	Yes	cis-position, cis-gene	2	22-50283979-T-C	missense_variant	45568	14643	30925	0	-0.383042	-0.401736	-0.364349	0.00953735	dominant	Cardiometabolic	PLXNB2:O15031:OID20317:v1	0.17618	1
HYAL1	HYAL1	Yes	cis-position, cis-gene	2	3-50302191-C-T	missense_variant	44992	5514	39478	0	-0.561347	-0.588545	-0.53415	0.0138761	dominant	Cardiometabolic	HYAL1:Q12794:OID20357:v1	0.0634528	1
PBRM1	ITIH3	No	cis-position, trans-gene	30	3-52550771-T-C	synonymous_variant	44954	28139	16815	0	0.364131	0.346758	0.381504	0.00886382	dominant	Cardiometabolic	ITIH3:Q06033:OID20352:v1	0.38779	1
PBRM1	ITIH3	No	cis-position, trans-gene	28	3-52576635-T-A	synonymous_variant	45113	27898	17215	0	0.355491	0.338203	0.372779	0.00882017	dominant	Cardiometabolic	ITIH3:Q06033:OID20352:v1	0.381793	1
PBRM1	ITIH3	No	cis-position, trans-gene	30	3-52609669-T-C	synonymous_variant	45178	28400	16778	0	0.36689	0.349541	0.384239	0.00885141	dominant	Cardiometabolic	ITIH3:Q06033:OID20352:v1	0.389397	1
GNL3	ITIH3	No	cis-position, trans-gene	28	3-52687289-G-A	missense_variant	45070	27915	17155	0	0.357129	0.339829	0.37443	0.00882666	dominant	Cardiometabolic	ITIH3:Q06033:OID20352:v1	0.382784	1
GNL3	ITIH3	No	cis-position, trans-gene	30	3-52693241-G-A	missense_variant	45141	29429	15712	0	0.371529	0.353929	0.389128	0.00897904	dominant	Cardiometabolic	ITIH3:Q06033:OID20352:v1	0.409905	1
SPCS1	ITIH3	No	cis-position, trans-gene	30	3-52706166-C-G	missense_variant	45388	29704	15684	0	0.372596	0.355011	0.39018	0.00897159	dominant	Cardiometabolic	ITIH3:Q06033:OID20352:v1	0.410948	1
NEK4	ITIH3	No	cis-position, trans-gene	28	3-52763618-G-C	missense_variant	44757	27579	17178	0	0.358013	0.340676	0.37535	0.00884524	dominant	Cardiometabolic	ITIH3:Q06033:OID20352:v1	0.381628	1
NEK4	ITIH3	No	cis-position, trans-gene	29	3-52766268-T-C	synonymous_variant	45311	28543	16768	0	0.367033	0.349695	0.38437	0.00884564	dominant	Cardiometabolic	ITIH3:Q06033:OID20352:v1	0.390202	1
NEK4	ITIH3	No	cis-position, trans-gene	30	3-52768386-A-C	synonymous_variant	45245	28468	16777	0	0.367748	0.350407	0.385089	0.00884736	dominant	Cardiometabolic	ITIH3:Q06033:OID20352:v1	0.389808	1
ITIH1	ITIH3	No	cis-position, trans-gene	26	3-52786965-A-T	missense_variant	45306	26671	18635	0	0.355698	0.338679	0.372718	0.00868324	dominant	Cardiometabolic	ITIH3:Q06033:OID20352:v1	0.3575	1
ITIH1	ITIH3	No	cis-position, trans-gene	29	3-52786995-A-G	missense_variant	45280	27132	18148	0	0.360299	0.343218	0.377381	0.00871488	dominant	Cardiometabolic	ITIH3:Q06033:OID20352:v1	0.365427	1
ITIH1	ITIH3	No	cis-position, trans-gene	25	3-52791512-T-C	splice_region_variant	44780	25346	19434	0	0.376953	0.359999	0.393907	0.0086499	dominant	Cardiometabolic	ITIH3:Q06033:OID20352:v1	0.341977	1
ITIH1	ITIH3	No	cis-position, trans-gene	25	3-52791569-T-C	synonymous_variant	45244	25827	19417	0	0.376145	0.359254	0.393035	0.00861738	dominant	Cardiometabolic	ITIH3:Q06033:OID20352:v1	0.343961	1
DCBLD2	ICAM2	No	trans-position, trans-gene	52	3-98799495-C-T	synonymous_variant	45794	7344	38450	0	0.530107	0.505595	0.55462	0.0125063	dominant	Cardiometabolic	ICAM2:P13598:OID20248:v1	0.0836302	1
FETUB	FETUB	Yes	cis-position, cis-gene	4	3-186642466-T-A	splice_region_variant	43498	723	42775	0	-2.20054	-2.26805	-2.13303	0.0344441	dominant	Cardiometabolic	FETUB:Q9UGM5:OID20404:v1	0.00832789	1
HRG	CRTAC1	No	trans-position, trans-gene	8	3-186671770-T-C	missense_variant	45689	10111	35578	0	0.555947	0.535785	0.57611	0.010287	dominant	Cardiometabolic	CRTAC1:Q9NQ79:OID20279:v1	0.118188	1
HRG	CRTAC1	No	trans-position, trans-gene	14	3-186677647-C-T	missense_variant	45779	18158	27621	0	0.588371	0.571586	0.605155	0.00856328	dominant	Cardiometabolic	CRTAC1:Q9NQ79:OID20279:v1	0.223463	1
HRG	CRTAC1	No	trans-position, trans-gene	14	3-186677783-A-T	missense_variant	45694	33106	12588	0	0.389534	0.370543	0.408525	0.00968912	dominant	Cardiometabolic	CRTAC1:Q9NQ79:OID20279:v1	0.475233	1
TFRC	TFRC	Yes	cis-position, cis-gene	1	3-196055305-C-T	splice_region_variant	45141	23762	21379	0	0.479417	0.461919	0.496916	0.00892783	dominant	Cardiometabolic	TFRC:P02786:OID20369:v1	0.312845	1
TFRC	TFRC	Yes	cis-position, cis-gene	1	3-196055306-A-G	splice_region_variant	45120	23742	21378	0	0.479789	0.462286	0.497291	0.00892985	dominant	Cardiometabolic	TFRC:P02786:OID20369:v1	0.312745	1
TFRC	TFRC	Yes	cis-position, cis-gene	1	3-196073940-C-T	missense_variant	45276	36648	8628	0	-0.697651	-0.719634	-0.675668	0.0112158	dominant	Cardiometabolic	TFRC:P02786:OID20369:v1	0.436898	1
PDGFRA	PDGFRA	Yes	cis-position, cis-gene	1	4-54273604-T-C	missense_variant	45190	9234	35956	0	-0.457666	-0.479507	-0.435826	0.0111429	dominant	Cardiometabolic	PDGFRA:P16234:OID20133:v1	0.10811	1
PDGFRA	PDGFRA	Yes	cis-position, cis-gene	1	4-54277410-G-A	synonymous_variant	44999	8732	36267	0	-0.457644	-0.479974	-0.435315	0.0113924	dominant	Cardiometabolic	PDGFRA:P16234:OID20133:v1	0.102695	1
SPARCL1	SPARCL1	Yes	cis-position, cis-gene	1	4-87480464-A-G	synonymous_variant	45091	37596	7495	0	0.880852	0.857923	0.903781	0.0116984	dominant	Cardiometabolic	SPARCL1:Q14515:OID20361:v1	0.406686	1
SPARCL1	SPARCL1	Yes	cis-position, cis-gene	1	4-87494484-G-C	missense_variant	45075	26265	18810	0	0.892738	0.876317	0.909159	0.00837787	dominant	Cardiometabolic	SPARCL1:Q14515:OID20361:v1	0.354579	1
SPARCL1	SPARCL1	Yes	cis-position, cis-gene	1	4-87495036-G-T	missense_variant	44638	25817	18821	0	0.894851	0.878357	0.911345	0.00841523	dominant	Cardiometabolic	SPARCL1:Q14515:OID20361:v1	0.352899	1
SPARCL1	SPARCL1	Yes	cis-position, cis-gene	1	4-87495071-A-G	synonymous_variant	44929	37438	7491	0	0.884308	0.861375	0.907241	0.0117003	dominant	Cardiometabolic	SPARCL1:Q14515:OID20361:v1	0.406506	1
PLEKHG4B	PDCD6	No	cis-position, trans-gene	1	5-140698-G-T	missense_variant	45212	3091	42121	0	-1.26995	-1.30433	-1.23556	0.0175424	dominant	Cardiometabolic	PDCD6:O75340:OID20163:v1	0.0346945	1
PLEKHG4B	PDCD6	No	cis-position, trans-gene	1	5-181545-T-G	synonymous_variant	45129	40339	4790	0	0.746329	0.71732	0.775339	0.0148007	dominant	Cardiometabolic	PDCD6:O75340:OID20163:v1	0.32466	1
PLEKHG4B	PDCD6	No	cis-position, trans-gene	1	5-181615-C-G	missense_variant	44457	35793	8664	0	0.490007	0.467095	0.512919	0.0116896	dominant	Cardiometabolic	PDCD6:O75340:OID20163:v1	0.435693	1
PLEKHG4B	PDCD6	No	cis-position, trans-gene	1	5-181647-A-G	synonymous_variant	45168	40441	4727	0	0.754752	0.725583	0.78392	0.0148817	dominant	Cardiometabolic	PDCD6:O75340:OID20163:v1	0.322508	1
CCDC127	PDCD6	No	cis-position, trans-gene	1	5-205450-G-A	synonymous_variant	45262	10878	34384	0	-1.63743	-1.65268	-1.62218	0.00778001	dominant	Cardiometabolic	PDCD6:O75340:OID20163:v1	0.12869	1
SDHA	PDCD6	No	cis-position, trans-gene	1	5-226045-A-C	synonymous_variant&splice_region_variant	45197	10945	34252	0	-1.62091	-1.63623	-1.60558	0.00781819	dominant	Cardiometabolic	PDCD6:O75340:OID20163:v1	0.129771	1
SDHA	PDCD6	No	cis-position, trans-gene	1	5-228247-T-C	synonymous_variant	44955	10704	34251	0	-1.62285	-1.63833	-1.60737	0.00789719	dominant	Cardiometabolic	PDCD6:O75340:OID20163:v1	0.127777	1
SDHA	PDCD6	No	cis-position, trans-gene	1	5-233619-C-G	synonymous_variant	45105	10859	34246	0	-1.61621	-1.63164	-1.60079	0.00786859	dominant	Cardiometabolic	PDCD6:O75340:OID20163:v1	0.12896	1
SDHA	PDCD6	No	cis-position, trans-gene	1	5-251426-A-G	synonymous_variant	44312	10059	34253	0	-1.62872	-1.64463	-1.61282	0.00811283	dominant	Cardiometabolic	PDCD6:O75340:OID20163:v1	0.122342	1
SDHA	PDCD6	No	cis-position, trans-gene	1	5-256394-G-A	missense_variant	43364	8898	34466	0	-1.60921	-1.62579	-1.59264	0.00845634	dominant	Cardiometabolic	PDCD6:O75340:OID20163:v1	0.107251	1
PDCD6	PDCD6	Yes	cis-position, cis-gene	1	5-271742-CCCGGCCCTGGGG-C	conservative_inframe_deletion	44904	10469	34435	0	-1.65035	-1.66579	-1.63492	0.00787394	dominant	Cardiometabolic	PDCD6:O75340:OID20163:v1	0.124992	1
OSMR	OSMR	Yes	cis-position, cis-gene	1	5-38883969-T-G	missense_variant	45428	5746	39682	0	-0.850799	-0.87609	-0.825508	0.0129035	dominant	Cardiometabolic	OSMR:Q99650:OID20356:v1	0.0653786	1
PAM	PAM	Yes	cis-position, cis-gene	1	5-103003107-A-G	missense_variant	44989	4366	40623	0	-1.1638	-1.19268	-1.13492	0.0147337	dominant	Cardiometabolic	PAM:P19021:OID20291:v1	0.0498305	1
PAM	PAM	Yes	cis-position, cis-gene	2	5-103009842-A-C	synonymous_variant	44854	22584	22270	0	-0.442634	-0.460458	-0.42481	0.00909371	dominant	Cardiometabolic	PAM:P19021:OID20291:v1	0.296803	1
GIN1	PAM	No	cis-position, trans-gene	2	5-103097705-G-A	missense_variant	44379	23236	21143	0	-0.471856	-0.489727	-0.453985	0.0091178	dominant	Cardiometabolic	PAM:P19021:OID20291:v1	0.311175	1
PPIP5K2	PAM	No	cis-position, trans-gene	2	5-103184699-A-C	synonymous_variant	45218	23898	21320	0	-0.470861	-0.488588	-0.453133	0.00904435	dominant	Cardiometabolic	PAM:P19021:OID20291:v1	0.314542	1
PPIP5K2	PAM	No	cis-position, trans-gene	1	5-103201584-A-G	missense_variant	45420	4452	40968	0	-1.15019	-1.17882	-1.12156	0.014609	dominant	Cardiometabolic	PAM:P19021:OID20291:v1	0.0503412	1
TGFBI	TGFBI	Yes	cis-position, cis-gene	5	5-136047300-G-C	synonymous_variant	44945	32645	12300	0	-0.693448	-0.71272	-0.674177	0.00983232	dominant	Cardiometabolic	TGFBI:Q15582:OID20417:v1	0.477175	1
TGFBI	TGFBI	Yes	cis-position, cis-gene	3	5-136052974-A-G	synonymous_variant	44955	20830	24125	0	0.596015	0.578717	0.613312	0.00882521	dominant	Cardiometabolic	TGFBI:Q15582:OID20417:v1	0.267711	1
TGFBI	TGFBI	Yes	cis-position, cis-gene	3	5-136055685-C-T	synonymous_variant	44871	20696	24175	0	0.594843	0.577515	0.612171	0.00884075	dominant	Cardiometabolic	TGFBI:Q15582:OID20417:v1	0.266505	1
TGFBI	TGFBI	Yes	cis-position, cis-gene	3	5-136056737-T-C	synonymous_variant	44911	20782	24129	0	0.59607	0.578758	0.613381	0.00883222	dominant	Cardiometabolic	TGFBI:Q15582:OID20417:v1	0.267426	1
PDGFRB	PDGFRB	Yes	cis-position, cis-gene	3	5-150115832-T-C	synonymous_variant	45704	31424	14280	0	-0.84126	-0.859288	-0.823232	0.00919785	dominant	Cardiometabolic	PDGFRB:P09619:OID20268:v1	0.43955	1
PDGFRB	PDGFRB	Yes	cis-position, cis-gene	1	5-150132844-G-A	missense_variant	45802	1370	44432	0	-1.06456	-1.11694	-1.01219	0.0267219	dominant	Cardiometabolic	PDGFRB:P09619:OID20268:v1	0.0152968	1
MUC22	C2	No	cis-position, trans-gene	14	6-31028548-C-T	synonymous_variant	45349	1336	44013	0	-1.06784	-1.1201	-1.01558	0.0266647	dominant	Cardiometabolic	C2:P06681:OID20410:v1	0.015003	1
HLA-B	SFTPD	No	trans-position, trans-gene	25	6-31356973-G-A	missense_variant	41912	3960	37952	0	0.638784	0.607799	0.669768	0.0158081	dominant	Cardiometabolic	SFTPD:P35247:OID20214:v1	0.0520481	1
PRRC2A	APOM	No	cis-position, trans-gene	17	6-31632527-G-C	missense_variant	45345	2725	42620	0	-0.783018	-0.820079	-0.745957	0.0189084	dominant	Cardiometabolic	APOM:O95445:OID20374:v1	0.0304728	1
LY6G5B	APOM	No	cis-position, trans-gene	19	6-31671980-G-A	missense_variant	45345	2813	42532	0	-0.764316	-0.800847	-0.727786	0.0186378	dominant	Cardiometabolic	APOM:O95445:OID20374:v1	0.031478	1
LY6G6F	APOM	No	cis-position, trans-gene	19	6-31707520-C-T	missense_variant	45340	2787	42553	0	-0.765785	-0.802477	-0.729093	0.0187201	dominant	Cardiometabolic	APOM:O95445:OID20374:v1	0.031221	1
LY6G6D	APOM	No	cis-position, trans-gene	21	6-31715380-T-G	missense_variant	45351	2579	42772	0	-0.764765	-0.802857	-0.726674	0.0194344	dominant	Cardiometabolic	APOM:O95445:OID20374:v1	0.0288931	1
SAPCD1	APOM	No	cis-position, trans-gene	19	6-31764430-C-T	splice_region_variant	45330	2471	42859	0	-0.784098	-0.822952	-0.745244	0.0198234	dominant	Cardiometabolic	APOM:O95445:OID20374:v1	0.0276542	1
C2	C2	Yes	cis-position, cis-gene	11	6-31934288-ATGGTGGACAGGGTCAGGAATCAGGAGTC-A	frameshift_variant	45106	377	44729	0	-2.4423	-2.53735	-2.34725	0.0484924	dominant	Cardiometabolic	C2:P06681:OID20410:v1	0.00418882	1
GLO1	GLO1	Yes	cis-position, cis-gene	2	6-38682852-T-G	missense_variant	43377	30408	12969	0	-0.424762	-0.444478	-0.405047	0.0100588	dominant	Cardiometabolic	GLO1:Q04760:OID20107:v1	0.457154	1
GSTA1	GSTA1	Yes	cis-position, cis-gene	5	6-52794164-T-C	synonymous_variant	45008	30033	14975	0	-0.392643	-0.411351	-0.373935	0.00954459	dominant	Cardiometabolic	GSTA1:P08263:OID20166:v1	0.425392	1
FUCA2	FUCA1	No	trans-position, trans-gene	1	6-143495722-C-T	synonymous_variant	45364	25380	19984	0	0.507448	0.489791	0.525104	0.00900819	dominant	Cardiometabolic	FUCA1:P04066:OID20261:v1	0.337961	1
FUCA2	FUCA1	No	trans-position, trans-gene	5	6-143503967-G-T	missense_variant	45315	20731	24584	0	-1.50781	-1.51961	-1.49601	0.00602087	dominant	Cardiometabolic	FUCA1:P04066:OID20261:v1	0.263111	1
KATNA1	LRP11	No	cis-position, trans-gene	4	6-149632845-C-T	synonymous_variant	45039	25749	19290	0	0.699004	0.682063	0.715945	0.00864336	dominant	Cardiometabolic	LRP11:Q86VZ4:OID20185:v1	0.345937	1
LATS1	LRP11	No	cis-position, trans-gene	4	6-149662080-G-A	synonymous_variant	45159	26003	19156	0	0.705004	0.688091	0.721918	0.00862917	dominant	Cardiometabolic	LRP11:Q86VZ4:OID20185:v1	0.34855	1
LATS1	LRP11	No	cis-position, trans-gene	4	6-149683643-A-G	synonymous_variant	45149	25999	19150	0	0.70539	0.688478	0.722301	0.00862822	dominant	Cardiometabolic	LRP11:Q86VZ4:OID20185:v1	0.348627	1
PCMT1	LRP11	No	cis-position, trans-gene	4	6-149793609-G-A	missense_variant	45155	26293	18862	0	0.74119	0.724368	0.758012	0.0085828	dominant	Cardiometabolic	LRP11:Q86VZ4:OID20185:v1	0.353638	1
RAET1E	LRP11	No	cis-position, trans-gene	4	6-149888581-C-G	missense_variant	44957	28070	16887	0	0.373911	0.355701	0.392122	0.00929091	dominant	Cardiometabolic	LRP11:Q86VZ4:OID20185:v1	0.3879	1
RAET1E	LRP11	No	cis-position, trans-gene	4	6-149889545-G-A	missense_variant	45067	28528	16539	0	0.404404	0.386181	0.422628	0.00929771	dominant	Cardiometabolic	LRP11:Q86VZ4:OID20185:v1	0.394841	1
RAET1E	LRP11	No	cis-position, trans-gene	4	6-149889549-C-T	missense_variant	44969	28055	16914	0	0.370912	0.352704	0.38912	0.00928956	dominant	Cardiometabolic	LRP11:Q86VZ4:OID20185:v1	0.387479	1
RAET1E	LRP11	No	cis-position, trans-gene	4	6-149889587-C-T	missense_variant	44786	19676	25110	0	0.503517	0.485999	0.521034	0.00893738	dominant	Cardiometabolic	LRP11:Q86VZ4:OID20185:v1	0.251805	1
RAET1E	LRP11	No	cis-position, trans-gene	4	6-149889964-T-C	synonymous_variant	45099	19969	25130	0	0.500921	0.483479	0.518363	0.00889896	dominant	Cardiometabolic	LRP11:Q86VZ4:OID20185:v1	0.25324	1
GPNMB	GPNMB	Yes	cis-position, cis-gene	1	7-23266522-G-A	missense_variant	43988	1939	42049	0	-1.10168	-1.14505	-1.05831	0.0221275	dominant	Cardiometabolic	GPNMB:Q14956:OID20173:v1	0.0222213	1
DDC	DDC	Yes	cis-position, cis-gene	1	7-50463289-C-T	missense_variant	45195	1489	43706	0	-1.43124	-1.48027	-1.38222	0.0250126	dominant	Cardiometabolic	DDC:P20711:OID20215:v1	0.0165044	1
DDC	DDC	Yes	cis-position, cis-gene	1	7-50539996-G-A	synonymous_variant	45173	1442	43731	0	-1.45724	-1.50699	-1.40749	0.0253822	dominant	Cardiometabolic	DDC:P20711:OID20215:v1	0.015951	1
PON3	PON2	No	cis-position, trans-gene	4	7-95372243-C-T	synonymous_variant	44228	31884	12344	0	-0.46469	-0.484922	-0.444458	0.0103226	dominant	Cardiometabolic	PON2:Q15165:OID20088:v1	0.473607	1
PON3	PON2	No	cis-position, trans-gene	4	7-95394734-A-G	missense_variant&splice_region_variant	43754	30856	12898	0	-0.494785	-0.514721	-0.47485	0.010171	dominant	Cardiometabolic	PON2:Q15165:OID20088:v1	0.460611	1
PON3	PON2	No	cis-position, trans-gene	10	7-95396288-G-A	synonymous_variant	44267	20075	24192	0	-0.977353	-0.993607	-0.961099	0.00829261	dominant	Cardiometabolic	PON2:Q15165:OID20088:v1	0.262248	1
PON2	PON2	Yes	cis-position, cis-gene	12	7-95405463-G-C	missense_variant	44191	18370	25821	0	-1.03051	-1.04671	-1.01431	0.00826471	dominant	Cardiometabolic	PON2:Q15165:OID20088:v1	0.236618	1
PON2	PON2	Yes	cis-position, cis-gene	12	7-95406270-A-T	synonymous_variant&splice_region_variant	43507	17833	25674	0	-1.02873	-1.04509	-1.01237	0.00834678	dominant	Cardiometabolic	PON2:Q15165:OID20088:v1	0.233504	1
PON2	PON2	Yes	cis-position, cis-gene	12	7-95411704-G-C	missense_variant	44288	18472	25816	0	-1.03053	-1.0467	-1.01436	0.00825091	dominant	Cardiometabolic	PON2:Q15165:OID20088:v1	0.237347	1
CYP3A43	PILRB	No	cis-position, trans-gene	4	7-99861633-C-T	synonymous_variant	45151	10030	35121	0	-0.587105	-0.608127	-0.566084	0.0107251	dominant	Cardiometabolic	PILRB:Q9UKJ0:OID20197:v1	0.118358	1
OR2AE1	PILRB	No	cis-position, trans-gene	3	7-99876804-A-G	missense_variant	45104	34881	10223	0	-0.448156	-0.469322	-0.42699	0.0107989	dominant	Cardiometabolic	PILRB:Q9UKJ0:OID20197:v1	0.475635	1
TRIM4	PILRB	No	cis-position, trans-gene	3	7-99903276-T-C	synonymous_variant	44147	30902	13245	0	-0.527587	-0.54692	-0.508253	0.00986394	dominant	Cardiometabolic	PILRB:Q9UKJ0:OID20197:v1	0.457081	1
AZGP1	PILRB	No	cis-position, trans-gene	2	7-99971771-G-A	synonymous_variant	45120	28320	16800	0	0.488196	0.470071	0.506322	0.00924761	dominant	Cardiometabolic	PILRB:Q9UKJ0:OID20197:v1	0.390034	1
ZSCAN21	PILRB	No	cis-position, trans-gene	3	7-100057066-G-A	synonymous_variant	45203	21583	23620	0	0.374377	0.356643	0.392112	0.00904791	dominant	Cardiometabolic	PILRB:Q9UKJ0:OID20197:v1	0.277496	1
MCM7	PILRB	No	cis-position, trans-gene	8	7-100099174-T-C	missense_variant	45188	22078	23110	0	-0.839717	-0.856026	-0.823407	0.00832109	dominant	Cardiometabolic	PILRB:Q9UKJ0:OID20197:v1	0.285824	1
GAL3ST4	PILRB	No	cis-position, trans-gene	9	7-100159989-G-A	missense_variant	45097	36117	8980	0	-0.53294	-0.555025	-0.510856	0.0112674	dominant	Cardiometabolic	PILRB:Q9UKJ0:OID20197:v1	0.443946	1
GAL3ST4	PILRB	No	cis-position, trans-gene	9	7-100160513-T-G	missense_variant	45201	36312	8889	0	-0.53956	-0.561712	-0.517408	0.011302	dominant	Cardiometabolic	PILRB:Q9UKJ0:OID20197:v1	0.441697	1
STAG3	PILRB	No	cis-position, trans-gene	7	7-100198523-A-C	synonymous_variant	45217	33490	11727	0	-0.774743	-0.794046	-0.75544	0.00984846	dominant	Cardiometabolic	PILRB:Q9UKJ0:OID20197:v1	0.48995	1
STAG3	PILRB	No	cis-position, trans-gene	8	7-100202222-T-A	synonymous_variant	45217	21168	24049	0	-0.992262	-1.00786	-0.976661	0.00795947	dominant	Cardiometabolic	PILRB:Q9UKJ0:OID20197:v1	0.27136	1
PVRIG	PILRB	No	cis-position, trans-gene	8	7-100220236-A-G	missense_variant	45139	41811	3328	0	1.47703	1.44527	1.5088	0.0162068	dominant	Cardiometabolic	PILRB:Q9UKJ0:OID20197:v1	0.27051	1
CASTOR3	PILRB	No	cis-position, trans-gene	8	7-100224062-C-T	synonymous_variant	45127	41797	3330	0	1.47715	1.4454	1.5089	0.0161984	dominant	Cardiometabolic	PILRB:Q9UKJ0:OID20197:v1	0.270508	1
SPDYE3	PILRB	No	cis-position, trans-gene	5	7-100319793-G-A	synonymous_variant	45225	15258	29967	0	0.484971	0.466428	0.503514	0.00946054	dominant	Cardiometabolic	PILRB:Q9UKJ0:OID20197:v1	0.187037	1
PILRB	PILRB	Yes	cis-position, cis-gene	6	7-100358243-G-A	missense_variant	44812	15209	29603	0	0.483088	0.464487	0.501688	0.00948976	dominant	Cardiometabolic	PILRB:Q9UKJ0:OID20197:v1	0.188496	1
PILRA	PILRB	No	cis-position, trans-gene	8	7-100373690-T-C	synonymous_variant	45236	40790	4446	0	1.87212	1.84723	1.89702	0.0127026	dominant	Cardiometabolic	PILRB:Q9UKJ0:OID20197:v1	0.31511	1
PILRA	PILRB	No	cis-position, trans-gene	8	7-100374211-A-G	missense_variant	45192	40691	4501	0	1.88016	1.85551	1.90482	0.0125792	dominant	Cardiometabolic	PILRB:Q9UKJ0:OID20197:v1	0.317049	1
ZCWPW1	PILRB	No	cis-position, trans-gene	3	7-100417088-T-C	missense_variant	45156	5587	39569	0	-0.844568	-0.870838	-0.818299	0.0134028	dominant	Cardiometabolic	PILRB:Q9UKJ0:OID20197:v1	0.0639014	1
ZCWPW1	PILRB	No	cis-position, trans-gene	7	7-100419831-G-A	synonymous_variant	45127	15690	29437	0	0.405318	0.386731	0.423905	0.00948327	dominant	Cardiometabolic	PILRB:Q9UKJ0:OID20197:v1	0.193785	1
MEPCE	PILRB	No	cis-position, trans-gene	7	7-100430564-C-T	synonymous_variant	45248	15920	29328	0	0.399259	0.380743	0.417776	0.00944709	dominant	Cardiometabolic	PILRB:Q9UKJ0:OID20197:v1	0.196058	1
MEPCE	PILRB	No	cis-position, trans-gene	7	7-100430861-T-C	synonymous_variant	45203	15890	29313	0	0.400131	0.3816	0.418662	0.00945449	dominant	Cardiometabolic	PILRB:Q9UKJ0:OID20197:v1	0.195927	1
TSC22D4	PILRB	No	cis-position, trans-gene	4	7-100467096-A-G	synonymous_variant	45227	27443	17784	0	0.669139	0.651731	0.686547	0.00888164	dominant	Cardiometabolic	PILRB:Q9UKJ0:OID20197:v1	0.37154	1
TSC22D4	PILRB	No	cis-position, trans-gene	7	7-100474408-T-C	synonymous_variant	45243	15904	29339	0	0.396502	0.377973	0.41503	0.00945307	dominant	Cardiometabolic	PILRB:Q9UKJ0:OID20197:v1	0.195766	1
NYAP1	PILRB	No	cis-position, trans-gene	7	7-100491017-C-G	synonymous_variant	44933	15621	29312	0	0.396159	0.377506	0.414813	0.00951712	dominant	Cardiometabolic	PILRB:Q9UKJ0:OID20197:v1	0.194066	1
ZNF3	PILRB	No	cis-position, trans-gene	8	7-100064888-GTAGT-G	frameshift_variant	45109	22067	23042	0	-0.84122	-0.857539	-0.824901	0.00832614	dominant	Cardiometabolic	PILRB:Q9UKJ0:OID20197:v1	0.286245	1
PILRB	PILRB	Yes	cis-position, cis-gene	6	7-100359505-GCCT-G	disruptive_inframe_deletion	45176	15352	29824	0	0.483722	0.465201	0.502242	0.0094493	dominant	Cardiometabolic	PILRB:Q9UKJ0:OID20197:v1	0.188761	1
LRCH4	PILRB	No	cis-position, trans-gene	7	7-100575235-C-T	missense_variant	45235	12400	32835	0	0.434056	0.414234	0.453878	0.0101133	dominant	Cardiometabolic	PILRB:Q9UKJ0:OID20197:v1	0.147715	1
LRCH4	PILRB	No	cis-position, trans-gene	4	7-100577850-T-C	synonymous_variant	45083	40227	4856	0	1.35624	1.3299	1.38258	0.0134381	dominant	Cardiometabolic	PILRB:Q9UKJ0:OID20197:v1	0.32937	1
FBXO24	PILRB	No	cis-position, trans-gene	7	7-100600763-C-T	missense_variant	45255	17930	27325	0	0.396261	0.378187	0.414335	0.00922139	dominant	Cardiometabolic	PILRB:Q9UKJ0:OID20197:v1	0.22191	1
NEIL2	CTSB	No	cis-position, trans-gene	6	8-11783275-A-G	synonymous_variant	45201	17875	27326	0	0.409831	0.391764	0.427898	0.00921761	dominant	Cardiometabolic	CTSB:P07858:OID20276:v1	0.22244	1
CTSB	CTSB	Yes	cis-position, cis-gene	10	8-11849072-T-G	synonymous_variant	45144	38688	6456	0	0.523884	0.498549	0.54922	0.0129262	dominant	Cardiometabolic	CTSB:P07858:OID20276:v1	0.379475	1
LPL	LPL	Yes	cis-position, cis-gene	1	8-19948197-G-A	missense_variant	45259	1542	43717	0	-1.51476	-1.55674	-1.47277	0.0214196	dominant	Cardiometabolic	LPL:P06858:OID20188:v1	0.0172108	1
TNFRSF10C	TNFRSF10C	Yes	cis-position, cis-gene	3	8-23114758-GT-G	frameshift_variant	45360	659	44701	0	-1.84218	-1.91713	-1.76724	0.0382374	dominant	Cardiometabolic	TNFRSF10C:O14798:OID20265:v1	0.00740645	1
OBP2B	ICAM2	No	trans-position, trans-gene	166	9-133206442-C-T	missense_variant	45367	17128	28239	0	-0.422736	-0.441334	-0.404139	0.00948864	dominant	Cardiometabolic	ICAM2:P13598:OID20248:v1	0.210546	1
OBP2B	SELE	No	trans-position, trans-gene	166	9-133206442-C-T	missense_variant	45367	17128	28239	0	-0.475657	-0.493667	-0.457647	0.00918884	dominant	Cardiometabolic	SELE:P16581:OID20290:v1	0.210546	1
ABO	CDH5	No	trans-position, trans-gene	221	9-133255635-C-T	synonymous_variant	45780	7557	38223	0	0.94322	0.920551	0.965889	0.0115655	dominant	Cardiometabolic	CDH5:P33151:OID20243:v1	0.0864114	1
ABO	CD209	No	trans-position, trans-gene	221	9-133255635-C-T	synonymous_variant	45331	7478	37853	0	0.577853	0.554151	0.601554	0.0120924	dominant	Cardiometabolic	CD209:Q9NNX6:OID20262:v1	0.0864114	1
ABO	ENG	No	trans-position, trans-gene	221	9-133255635-C-T	synonymous_variant	45780	7557	38223	0	0.574436	0.550591	0.598282	0.0121659	dominant	Cardiometabolic	ENG:P17813:OID20287:v1	0.0864114	1
ABO	TIE1	No	trans-position, trans-gene	221	9-133255635-C-T	synonymous_variant	45780	7557	38223	0	0.688346	0.664865	0.711827	0.01198	dominant	Cardiometabolic	TIE1:P35590:OID20303:v1	0.0864114	1
ABO	GP2	No	trans-position, trans-gene	221	9-133255635-C-T	synonymous_variant	43853	7242	36611	0	0.499198	0.475245	0.523151	0.0122209	dominant	Cardiometabolic	GP2:P55259:OID20090:v1	0.0864114	1
ABO	CLEC1A	No	trans-position, trans-gene	221	9-133255635-C-T	synonymous_variant	44424	7338	37086	0	0.617476	0.593666	0.641285	0.0121476	dominant	Cardiometabolic	CLEC1A:Q8NC01:OID20099:v1	0.0864114	1
ABO	PCDH17	No	trans-position, trans-gene	221	9-133255635-C-T	synonymous_variant	45245	7459	37786	0	0.502345	0.478229	0.52646	0.0123038	dominant	Cardiometabolic	PCDH17:O14917:OID20132:v1	0.0864114	1
ABO	CDH17	No	trans-position, trans-gene	221	9-133255635-C-T	synonymous_variant	45246	7460	37786	0	0.615022	0.591451	0.638593	0.012026	dominant	Cardiometabolic	CDH17:Q12864:OID20134:v1	0.0864114	1
ABO	CDH5	No	trans-position, trans-gene	232	9-133255801-C-T	synonymous_variant	45803	5626	40177	0	1.265	1.24012	1.28987	0.0126915	dominant	Cardiometabolic	CDH5:P33151:OID20243:v1	0.0636442	1
ABO	CD209	No	trans-position, trans-gene	232	9-133255801-C-T	synonymous_variant	45354	5563	39791	0	0.868228	0.841934	0.894522	0.0134153	dominant	Cardiometabolic	CD209:Q9NNX6:OID20262:v1	0.0636442	1
ABO	ENG	No	trans-position, trans-gene	232	9-133255801-C-T	synonymous_variant	45803	5626	40177	0	0.722716	0.695901	0.749531	0.013681	dominant	Cardiometabolic	ENG:P17813:OID20287:v1	0.0636442	1
ABO	TIE1	No	trans-position, trans-gene	232	9-133255801-C-T	synonymous_variant	45803	5626	40177	0	0.950162	0.924072	0.976252	0.013311	dominant	Cardiometabolic	TIE1:P35590:OID20303:v1	0.0636442	1
ABO	NOTCH1	No	trans-position, trans-gene	232	9-133255801-C-T	synonymous_variant	45803	5626	40177	0	0.55149	0.524725	0.578256	0.0136555	dominant	Cardiometabolic	NOTCH1:P46531:OID20311:v1	0.0636442	1
ABO	GP2	No	trans-position, trans-gene	232	9-133255801-C-T	synonymous_variant	43876	5400	38476	0	0.727058	0.700335	0.753781	0.0136339	dominant	Cardiometabolic	GP2:P55259:OID20090:v1	0.0636442	1
ABO	CLEC1A	No	trans-position, trans-gene	232	9-133255801-C-T	synonymous_variant	44447	5472	38975	0	0.804774	0.778124	0.831425	0.0135972	dominant	Cardiometabolic	CLEC1A:Q8NC01:OID20099:v1	0.0636442	1
ABO	PCDH17	No	trans-position, trans-gene	232	9-133255801-C-T	synonymous_variant	45269	5556	39713	0	0.69472	0.667697	0.721742	0.0137867	dominant	Cardiometabolic	PCDH17:O14917:OID20132:v1	0.0636442	1
ABO	CDH17	No	trans-position, trans-gene	232	9-133255801-C-T	synonymous_variant	45270	5557	39713	0	0.77558	0.749107	0.802053	0.0135065	dominant	Cardiometabolic	CDH17:Q12864:OID20134:v1	0.0636442	1
ABO	CD209	No	trans-position, trans-gene	104	9-133255902-C-T	missense_variant	45333	19283	26050	0	-0.378239	-0.396133	-0.360346	0.00912928	dominant	Cardiometabolic	CD209:Q9NNX6:OID20262:v1	0.242149	1
ABO	CDH5	No	trans-position, trans-gene	230	9-133255928-C-G	missense_variant	45756	5591	40165	0	1.26456	1.23961	1.28951	0.012728	dominant	Cardiometabolic	CDH5:P33151:OID20243:v1	0.063332	1
ABO	CD209	No	trans-position, trans-gene	230	9-133255928-C-G	missense_variant	45307	5527	39780	0	0.869725	0.843362	0.896088	0.0134505	dominant	Cardiometabolic	CD209:Q9NNX6:OID20262:v1	0.063332	1
ABO	ENG	No	trans-position, trans-gene	230	9-133255928-C-G	missense_variant	45756	5591	40165	0	0.719576	0.692685	0.746467	0.0137196	dominant	Cardiometabolic	ENG:P17813:OID20287:v1	0.063332	1
ABO	TIE1	No	trans-position, trans-gene	230	9-133255928-C-G	missense_variant	45756	5591	40165	0	0.950641	0.924479	0.976802	0.0133475	dominant	Cardiometabolic	TIE1:P35590:OID20303:v1	0.063332	1
ABO	NOTCH1	No	trans-position, trans-gene	230	9-133255928-C-G	missense_variant	45756	5591	40165	0	0.549987	0.523146	0.576827	0.0136941	dominant	Cardiometabolic	NOTCH1:P46531:OID20311:v1	0.063332	1
ABO	GP2	No	trans-position, trans-gene	230	9-133255928-C-G	missense_variant	43830	5365	38465	0	0.729672	0.702866	0.756477	0.013676	dominant	Cardiometabolic	GP2:P55259:OID20090:v1	0.063332	1
ABO	CLEC1A	No	trans-position, trans-gene	230	9-133255928-C-G	missense_variant	44400	5436	38964	0	0.80379	0.777058	0.830522	0.0136387	dominant	Cardiometabolic	CLEC1A:Q8NC01:OID20099:v1	0.063332	1
ABO	PCDH17	No	trans-position, trans-gene	230	9-133255928-C-G	missense_variant	45221	5519	39702	0	0.694526	0.667419	0.721633	0.0138301	dominant	Cardiometabolic	PCDH17:O14917:OID20132:v1	0.063332	1
ABO	CDH17	No	trans-position, trans-gene	230	9-133255928-C-G	missense_variant	45222	5520	39702	0	0.773764	0.747219	0.800309	0.0135432	dominant	Cardiometabolic	CDH17:Q12864:OID20134:v1	0.063332	1
ABO	CDH5	No	trans-position, trans-gene	227	9-133255935-G-T	missense_variant	45713	5548	40165	0	1.26319	1.23816	1.28822	0.0127703	dominant	Cardiometabolic	CDH5:P33151:OID20243:v1	0.0629353	1
ABO	CD209	No	trans-position, trans-gene	227	9-133255935-G-T	missense_variant	45267	5487	39780	0	0.868354	0.841896	0.894812	0.0134989	dominant	Cardiometabolic	CD209:Q9NNX6:OID20262:v1	0.0629353	1
ABO	ENG	No	trans-position, trans-gene	227	9-133255935-G-T	missense_variant	45713	5548	40165	0	0.720045	0.693062	0.747029	0.013767	dominant	Cardiometabolic	ENG:P17813:OID20287:v1	0.0629353	1
ABO	TIE1	No	trans-position, trans-gene	227	9-133255935-G-T	missense_variant	45713	5548	40165	0	0.949369	0.923118	0.975619	0.013393	dominant	Cardiometabolic	TIE1:P35590:OID20303:v1	0.0629353	1
ABO	NOTCH1	No	trans-position, trans-gene	227	9-133255935-G-T	missense_variant	45713	5548	40165	0	0.551256	0.524323	0.578189	0.0137412	dominant	Cardiometabolic	NOTCH1:P46531:OID20311:v1	0.0629353	1
ABO	GP2	No	trans-position, trans-gene	227	9-133255935-G-T	missense_variant	43791	5326	38465	0	0.729665	0.702774	0.756556	0.01372	dominant	Cardiometabolic	GP2:P55259:OID20090:v1	0.0629353	1
ABO	CLEC1A	No	trans-position, trans-gene	227	9-133255935-G-T	missense_variant	44361	5397	38964	0	0.806892	0.780079	0.833704	0.0136798	dominant	Cardiometabolic	CLEC1A:Q8NC01:OID20099:v1	0.0629353	1
ABO	PCDH17	No	trans-position, trans-gene	227	9-133255935-G-T	missense_variant	45179	5477	39702	0	0.693449	0.666258	0.72064	0.0138729	dominant	Cardiometabolic	PCDH17:O14917:OID20132:v1	0.0629353	1
ABO	CDH17	No	trans-position, trans-gene	227	9-133255935-G-T	missense_variant	45180	5478	39702	0	0.773177	0.746552	0.799802	0.0135841	dominant	Cardiometabolic	CDH17:Q12864:OID20134:v1	0.0629353	1
ABO	CD209	No	trans-position, trans-gene	103	9-133255960-G-A	synonymous_variant	45300	19260	26040	0	-0.378672	-0.396571	-0.360772	0.00913225	dominant	Cardiometabolic	CD209:Q9NNX6:OID20262:v1	0.242105	1
ABO	CDH5	No	trans-position, trans-gene	230	9-133256028-C-T	missense_variant	45776	5604	40172	0	1.26653	1.24161	1.29144	0.0127124	dominant	Cardiometabolic	CDH5:P33151:OID20243:v1	0.0634221	1
ABO	CD209	No	trans-position, trans-gene	230	9-133256028-C-T	missense_variant	45327	5541	39786	0	0.870247	0.843908	0.896586	0.0134382	dominant	Cardiometabolic	CD209:Q9NNX6:OID20262:v1	0.0634221	1
ABO	ENG	No	trans-position, trans-gene	230	9-133256028-C-T	missense_variant	45776	5604	40172	0	0.722598	0.695731	0.749465	0.0137075	dominant	Cardiometabolic	ENG:P17813:OID20287:v1	0.0634221	1
ABO	TIE1	No	trans-position, trans-gene	230	9-133256028-C-T	missense_variant	45776	5604	40172	0	0.949636	0.923504	0.975768	0.0133326	dominant	Cardiometabolic	TIE1:P35590:OID20303:v1	0.0634221	1
ABO	NOTCH1	No	trans-position, trans-gene	230	9-133256028-C-T	missense_variant	45776	5604	40172	0	0.552921	0.526107	0.579735	0.0136805	dominant	Cardiometabolic	NOTCH1:P46531:OID20311:v1	0.0634221	1
ABO	GP2	No	trans-position, trans-gene	230	9-133256028-C-T	missense_variant	43850	5379	38471	0	0.729968	0.703201	0.756735	0.0136565	dominant	Cardiometabolic	GP2:P55259:OID20090:v1	0.0634221	1
ABO	CLEC1A	No	trans-position, trans-gene	230	9-133256028-C-T	missense_variant	44421	5451	38970	0	0.805815	0.779122	0.832509	0.0136191	dominant	Cardiometabolic	CLEC1A:Q8NC01:OID20099:v1	0.0634221	1
ABO	PCDH17	No	trans-position, trans-gene	230	9-133256028-C-T	missense_variant	45241	5532	39709	0	0.693663	0.666587	0.720738	0.0138139	dominant	Cardiometabolic	PCDH17:O14917:OID20132:v1	0.0634221	1
ABO	CDH17	No	trans-position, trans-gene	230	9-133256028-C-T	missense_variant	45242	5533	39709	0	0.774183	0.747662	0.800705	0.0135312	dominant	Cardiometabolic	CDH17:Q12864:OID20134:v1	0.0634221	1
ABO	CD209	No	trans-position, trans-gene	102	9-133256050-C-T	synonymous_variant	45307	19294	26013	0	-0.376855	-0.394753	-0.358957	0.00913154	dominant	Cardiometabolic	CD209:Q9NNX6:OID20262:v1	0.242555	1
ABO	CDH5	No	trans-position, trans-gene	232	9-133256074-G-A	synonymous_variant	45768	5608	40160	0	1.26491	1.24	1.28982	0.0127095	dominant	Cardiometabolic	CDH5:P33151:OID20243:v1	0.0635087	1
ABO	CD209	No	trans-position, trans-gene	232	9-133256074-G-A	synonymous_variant	45319	5544	39775	0	0.86667	0.840336	0.893004	0.0134357	dominant	Cardiometabolic	CD209:Q9NNX6:OID20262:v1	0.0635087	1
ABO	ENG	No	trans-position, trans-gene	232	9-133256074-G-A	synonymous_variant	45768	5608	40160	0	0.721449	0.694594	0.748304	0.0137014	dominant	Cardiometabolic	ENG:P17813:OID20287:v1	0.0635087	1
ABO	TIE1	No	trans-position, trans-gene	232	9-133256074-G-A	synonymous_variant	45768	5608	40160	0	0.949705	0.923579	0.97583	0.0133294	dominant	Cardiometabolic	TIE1:P35590:OID20303:v1	0.0635087	1
ABO	NOTCH1	No	trans-position, trans-gene	232	9-133256074-G-A	synonymous_variant	45768	5608	40160	0	0.551723	0.524919	0.578527	0.0136756	dominant	Cardiometabolic	NOTCH1:P46531:OID20311:v1	0.0635087	1
ABO	GP2	No	trans-position, trans-gene	232	9-133256074-G-A	synonymous_variant	43843	5382	38461	0	0.729507	0.702742	0.756273	0.0136558	dominant	Cardiometabolic	GP2:P55259:OID20090:v1	0.0635087	1
ABO	CLEC1A	No	trans-position, trans-gene	232	9-133256074-G-A	synonymous_variant	44413	5453	38960	0	0.805277	0.778589	0.831965	0.0136163	dominant	Cardiometabolic	CLEC1A:Q8NC01:OID20099:v1	0.0635087	1
ABO	PCDH17	No	trans-position, trans-gene	232	9-133256074-G-A	synonymous_variant	45233	5535	39698	0	0.693215	0.666147	0.720283	0.0138101	dominant	Cardiometabolic	PCDH17:O14917:OID20132:v1	0.0635087	1
ABO	CDH17	No	trans-position, trans-gene	232	9-133256074-G-A	synonymous_variant	45234	5536	39698	0	0.772249	0.745735	0.798764	0.0135276	dominant	Cardiometabolic	CDH17:Q12864:OID20134:v1	0.0635087	1
ABO	CD209	No	trans-position, trans-gene	104	9-133256085-A-T	missense_variant	45279	19265	26014	0	-0.378369	-0.396277	-0.360462	0.00913635	dominant	Cardiometabolic	CD209:Q9NNX6:OID20262:v1	0.242421	1
ABO	CDH5	No	trans-position, trans-gene	224	9-133256205-G-C	missense_variant	45789	7573	38216	0	0.944163	0.921516	0.96681	0.0115544	dominant	Cardiometabolic	CDH5:P33151:OID20243:v1	0.0865871	1
ABO	CD209	No	trans-position, trans-gene	224	9-133256205-G-C	missense_variant	45340	7493	37847	0	0.578361	0.554681	0.602041	0.0120816	dominant	Cardiometabolic	CD209:Q9NNX6:OID20262:v1	0.0865871	1
ABO	ENG	No	trans-position, trans-gene	224	9-133256205-G-C	missense_variant	45789	7573	38216	0	0.574564	0.55074	0.598389	0.0121554	dominant	Cardiometabolic	ENG:P17813:OID20287:v1	0.0865871	1
ABO	TIE1	No	trans-position, trans-gene	224	9-133256205-G-C	missense_variant	45789	7573	38216	0	0.68809	0.664627	0.711553	0.0119706	dominant	Cardiometabolic	TIE1:P35590:OID20303:v1	0.0865871	1
ABO	GP2	No	trans-position, trans-gene	224	9-133256205-G-C	missense_variant	43862	7258	36604	0	0.49924	0.475314	0.523166	0.0122071	dominant	Cardiometabolic	GP2:P55259:OID20090:v1	0.0865871	1
ABO	CLEC1A	No	trans-position, trans-gene	224	9-133256205-G-C	missense_variant	44433	7354	37079	0	0.619412	0.595626	0.643198	0.0121355	dominant	Cardiometabolic	CLEC1A:Q8NC01:OID20099:v1	0.0865871	1
ABO	PCDH17	No	trans-position, trans-gene	224	9-133256205-G-C	missense_variant	45255	7476	37779	0	0.502386	0.478293	0.526479	0.0122923	dominant	Cardiometabolic	PCDH17:O14917:OID20132:v1	0.0865871	1
ABO	CDH17	No	trans-position, trans-gene	224	9-133256205-G-C	missense_variant	45256	7477	37779	0	0.61566	0.592109	0.639211	0.0120157	dominant	Cardiometabolic	CDH17:Q12864:OID20134:v1	0.0865871	1
ABO	CD209	No	trans-position, trans-gene	104	9-133261367-C-A	missense_variant	45331	19376	25955	0	-0.378615	-0.396498	-0.360733	0.00912367	dominant	Cardiometabolic	CD209:Q9NNX6:OID20262:v1	0.243558	1
SURF2	ADAMTS13	No	cis-position, trans-gene	8	9-133356661-C-T	synonymous_variant	45807	1535	44272	0	-1.40313	-1.45167	-1.35459	0.0247638	dominant	Cardiometabolic	ADAMTS13:Q76LX8:OID20249:v1	0.0169246	1
STKLD1	ICAM2	No	trans-position, trans-gene	205	9-133405414-T-G	missense_variant	45764	7932	37832	0	-0.678561	-0.701971	-0.65515	0.0119439	dominant	Cardiometabolic	ICAM2:P13598:OID20248:v1	0.0907971	1
STKLD1	CD209	No	trans-position, trans-gene	205	9-133405414-T-G	missense_variant	45315	7864	37451	0	0.608241	0.5851	0.631381	0.0118063	dominant	Cardiometabolic	CD209:Q9NNX6:OID20262:v1	0.0907971	1
STKLD1	SELE	No	trans-position, trans-gene	205	9-133405414-T-G	missense_variant	45764	7932	37832	0	-0.775523	-0.798077	-0.752969	0.011507	dominant	Cardiometabolic	SELE:P16581:OID20290:v1	0.0907971	1
ADAMTS13	ADAMTS13	Yes	cis-position, cis-gene	10	9-133442704-C-T	missense_variant	45808	1581	44227	0	-1.52554	-1.57303	-1.47804	0.0242299	dominant	Cardiometabolic	ADAMTS13:Q76LX8:OID20249:v1	0.0174852	1
ADAMTS13	ADAMTS13	Yes	cis-position, cis-gene	14	9-133454478-G-A	synonymous_variant	45804	4741	41063	0	-0.623469	-0.652578	-0.594359	0.0148516	dominant	Cardiometabolic	ADAMTS13:Q76LX8:OID20249:v1	0.0531724	1
SLC2A6	ADAMTS13	No	cis-position, trans-gene	14	9-133474059-C-T	synonymous_variant	45730	4667	41063	0	-0.621108	-0.650419	-0.591796	0.0149548	dominant	Cardiometabolic	ADAMTS13:Q76LX8:OID20249:v1	0.0524262	1
ABO	ICAM2	No	trans-position, trans-gene	311	9-133257521-T-TC	splice_acceptor_variant	45068	25091	19977	0	-0.622128	-0.639833	-0.604423	0.00903316	dominant	Cardiometabolic	ICAM2:P13598:OID20248:v1	0.337784	1
ABO	VWF	No	trans-position, trans-gene	311	9-133257521-T-TC	splice_acceptor_variant	45068	25091	19977	0	0.413358	0.395425	0.431292	0.0091496	dominant	Cardiometabolic	VWF:P04275:OID20256:v1	0.337784	1
ABO	CD209	No	trans-position, trans-gene	311	9-133257521-T-TC	splice_acceptor_variant	44624	24848	19776	0	1.13553	1.1206	1.15047	0.00762026	dominant	Cardiometabolic	CD209:Q9NNX6:OID20262:v1	0.337784	1
ABO	SELE	No	trans-position, trans-gene	311	9-133257521-T-TC	splice_acceptor_variant	45068	25091	19977	0	-0.76857	-0.785279	-0.751861	0.00852506	dominant	Cardiometabolic	SELE:P16581:OID20290:v1	0.337784	1
ABO	TIE1	No	trans-position, trans-gene	311	9-133257521-T-TC	splice_acceptor_variant	45068	25091	19977	0	0.514146	0.496463	0.531829	0.00902166	dominant	Cardiometabolic	TIE1:P35590:OID20303:v1	0.337784	1
ABO	GP2	No	trans-position, trans-gene	311	9-133257521-T-TC	splice_acceptor_variant	43175	24000	19175	0	0.73711	0.720118	0.754102	0.0086692	dominant	Cardiometabolic	GP2:P55259:OID20090:v1	0.337784	1
FCN2	FCN2	Yes	cis-position, cis-gene	3	9-134887180-C-T	missense_variant	44826	21679	23147	0	0.391967	0.374054	0.409879	0.00913897	dominant	Cardiometabolic	FCN2:Q15485:OID20382:v1	0.280355	1
FCN2	FCN2	Yes	cis-position, cis-gene	4	9-134887245-G-T	missense_variant	44996	9392	35604	0	-0.828392	-0.849482	-0.807302	0.0107603	dominant	Cardiometabolic	FCN2:Q15485:OID20382:v1	0.110847	1
ENTPD2	DPP7	No	cis-position, trans-gene	14	9-137048660-A-G	synonymous_variant	44810	19357	25453	0	-0.481965	-0.499921	-0.46401	0.00916072	dominant	Cardiometabolic	DPP7:Q9UHL4:OID20142:v1	0.246316	1
ENTPD2	DPP7	No	cis-position, trans-gene	12	9-137050284-C-G	synonymous_variant&splice_region_variant	43924	19235	24689	0	-0.488322	-0.506425	-0.470218	0.00923641	dominant	Cardiometabolic	DPP7:Q9UHL4:OID20142:v1	0.249647	0
ENTPD2	DPP7	No	cis-position, trans-gene	13	9-137050911-G-A	synonymous_variant	44714	19200	25514	0	-0.488086	-0.506053	-0.47012	0.00916664	dominant	Cardiometabolic	DPP7:Q9UHL4:OID20142:v1	0.244958	1
MAN1B1	DPP7	No	cis-position, trans-gene	12	9-137108537-T-C	missense_variant	44815	41839	2976	0	0.911606	0.875772	0.947441	0.0182828	dominant	Cardiometabolic	DPP7:Q9UHL4:OID20142:v1	0.258449	1
DPP7	DPP7	Yes	cis-position, cis-gene	12	9-137111973-C-G	synonymous_variant	44862	41871	2991	0	0.913665	0.877928	0.949401	0.0182329	dominant	Cardiometabolic	DPP7:Q9UHL4:OID20142:v1	0.25924	1
DPP7	DPP7	Yes	cis-position, cis-gene	1	9-137113991-G-A	missense_variant	44916	1000	43916	0	-1.35558	-1.41635	-1.29481	0.0310062	dominant	Cardiometabolic	DPP7:Q9UHL4:OID20142:v1	0.0112788	1
DPP7	DPP7	Yes	cis-position, cis-gene	12	9-137114298-G-C	missense_variant	44512	41606	2906	0	0.940085	0.90388	0.976291	0.018472	dominant	Cardiometabolic	DPP7:Q9UHL4:OID20142:v1	0.253294	1
DPP7	DPP7	Yes	cis-position, cis-gene	1	9-137110719-CGAT-C	conservative_inframe_deletion	44913	1240	43673	0	-1.31321	-1.36776	-1.25866	0.027831	dominant	Cardiometabolic	DPP7:Q9UHL4:OID20142:v1	0.0139567	1
F9	F9	Yes	cis-position, cis-gene	1	X-139551121-A-G	missense_variant	45112	18645	26467	0	0.512705	0.494603	0.530807	0.00923561	dominant	Cardiometabolic	F9:P00740:OID20349:v1	0.301137	1
PLA2G2A	PLA2G2A	Yes	cis-position, cis-gene	5	1-19978433-G-A	synonymous_variant	44847	2276	42571	0	0.979845	0.940834	1.01886	0.0199033	recessive	Cardiometabolic	PLA2G2A:P14555:OID20274:v1	0.223811	1
FUCA1	FUCA1	Yes	cis-position, cis-gene	2	1-23854472-T-C	missense_variant	45328	5244	40084	0	-0.57995	-0.607804	-0.552097	0.0142107	recessive	Cardiometabolic	FUCA1:P04066:OID20261:v1	0.336433	1
IL6R	IL6R	Yes	cis-position, cis-gene	6	1-154454494-A-C	missense_variant	44035	7354	36681	0	1.46821	1.44762	1.4888	0.0105055	recessive	Cardiometabolic	IL6R:P08887:OID20385:v1	0.403541	1
TDRD10	IL6R	No	cis-position, trans-gene	3	1-154544001-G-A	missense_variant	44956	4423	40533	0	0.757324	0.727643	0.787004	0.015143	recessive	Cardiometabolic	IL6R:P08887:OID20385:v1	0.313387	1
TDRD10	IL6R	No	cis-position, trans-gene	2	1-154544102-G-A	missense_variant	44773	1675	43098	0	-1.06096	-1.1079	-1.01402	0.0239488	recessive	Cardiometabolic	IL6R:P08887:OID20385:v1	0.191294	1
ADAM15	ADAM15	Yes	cis-position, cis-gene	10	1-155054466-A-C	missense_variant	44437	33212	11225	0	-0.961437	-0.980694	-0.942179	0.00982517	recessive	Cardiometabolic	ADAM15:Q13444:OID20109:v1	0.136493	1
ADAM15	ADAM15	Yes	cis-position, cis-gene	3	1-155058081-A-C	synonymous_variant	44417	12980	31437	0	-0.459818	-0.479655	-0.43998	0.0101211	recessive	Cardiometabolic	ADAM15:Q13444:OID20109:v1	0.460951	1
ADAM15	ADAM15	Yes	cis-position, cis-gene	21	1-155060832-G-A	synonymous_variant&splice_region_variant	44384	1169	43215	0	1.5856	1.52988	1.64131	0.0284267	recessive	Cardiometabolic	ADAM15:Q13444:OID20109:v1	0.164498	1
ADAM15	ADAM15	Yes	cis-position, cis-gene	4	1-155061442-C-T	missense_variant	44395	2149	42246	0	-1.22283	-1.26431	-1.18135	0.0211632	recessive	Cardiometabolic	ADAM15:Q13444:OID20109:v1	0.21922	1
EFNA1	ADAM15	No	cis-position, trans-gene	23	1-155133751-A-T	missense_variant	44320	12058	32262	0	0.585389	0.56536	0.605417	0.0102185	recessive	Cardiometabolic	ADAM15:Q13444:OID20109:v1	0.476671	1
MUC1	ADAM15	No	cis-position, trans-gene	29	1-155192276-C-T	splice_acceptor_variant	44339	12767	31572	0	-0.558508	-0.578242	-0.538775	0.0100681	recessive	Cardiometabolic	ADAM15:Q13444:OID20109:v1	0.463034	1
MTX1	ADAM15	No	cis-position, trans-gene	32	1-155208991-T-A	missense_variant	44435	6999	37436	0	0.619514	0.594851	0.644176	0.0125828	recessive	Cardiometabolic	ADAM15:Q13444:OID20109:v1	0.398922	1
FCRL1	FCRL1	Yes	cis-position, cis-gene	7	1-157802090-C-T	synonymous_variant	44931	11495	33436	0	-0.487646	-0.507883	-0.46741	0.0103248	recessive	Cardiometabolic	FCRL1:Q96LA6:OID20172:v1	0.49652	1
FCGR2A	FCGR2A	Yes	cis-position, cis-gene	36	1-161506414-C-T	stop_gained	45035	643	44392	0	-2.51792	-2.59045	-2.44538	0.0370083	recessive	Cardiometabolic	FCGR2A:P12318:OID20391:v1	0.117636	1
FCGR2A	FCGR2A	Yes	cis-position, cis-gene	41	1-161506415-A-G	missense_variant	45039	646	44393	0	-2.51466	-2.58702	-2.4423	0.0369164	recessive	Cardiometabolic	FCGR2A:P12318:OID20391:v1	0.118069	1
FCGR2A	FCGR2A	Yes	cis-position, cis-gene	12	1-161509955-A-G	missense_variant	43928	12767	31161	0	0.454901	0.435184	0.474618	0.0100597	recessive	Cardiometabolic	FCGR2A:P12318:OID20391:v1	0.465594	1
FCGR2A	FCGR2A	Yes	cis-position, cis-gene	42	1-161510859-A-G	missense_variant	45042	639	44403	0	-2.53979	-2.61251	-2.46707	0.0371021	recessive	Cardiometabolic	FCGR2A:P12318:OID20391:v1	0.117491	1
HSPA6	FCGR3B	No	cis-position, trans-gene	4	1-161525687-A-T	synonymous_variant	44662	19559	25103	0	0.363755	0.345757	0.381753	0.0091826	recessive	Cardiometabolic	FCGR3B:O75015:OID20387:v1	0.339288	1
HSPA6	FCGR3B	No	cis-position, trans-gene	5	1-161526095-T-C	synonymous_variant	44638	25808	18830	0	0.447849	0.429916	0.465782	0.00914935	recessive	Cardiometabolic	FCGR3B:O75015:OID20387:v1	0.240396	1
CHIT1	CHIT1	Yes	cis-position, cis-gene	2	1-203217822-C-CAGACCATGGCCCCGCCCAGTCCCT	stop_gained	45194	1876	43318	0	-2.22384	-2.26216	-2.18552	0.01955	recessive	Cardiometabolic	CHIT1:Q13231:OID20312:v1	0.198949	1
SLC41A1	PM20D1	No	cis-position, trans-gene	2	1-205810103-G-A	synonymous_variant	45023	3673	41350	0	-0.922367	-0.954028	-0.890706	0.0161534	recessive	Cardiometabolic	PM20D1:Q6GTS8:OID20149:v1	0.283838	1
PM20D1	PM20D1	Yes	cis-position, cis-gene	2	1-205843784-A-G	missense_variant&splice_region_variant	44972	1053	43919	0	-1.53006	-1.58774	-1.47238	0.0294298	recessive	Cardiometabolic	PM20D1:Q6GTS8:OID20149:v1	0.149301	1
PM20D1	PM20D1	Yes	cis-position, cis-gene	3	1-205845357-G-A	missense_variant	44791	3052	41739	0	-1.57407	-1.60669	-1.54145	0.0166413	recessive	Cardiometabolic	PM20D1:Q6GTS8:OID20149:v1	0.257164	1
IL19	IL19	Yes	cis-position, cis-gene	1	1-206842612-T-C	missense_variant	43156	26447	16709	0	0.4008	0.382312	0.419289	0.00943273	recessive	Cardiometabolic	IL19:Q9UHD0:OID20158:v1	0.219017	1
SFTPD	SFTPD	Yes	cis-position, cis-gene	2	10-79941966-T-C	missense_variant	44369	16038	28331	0	-0.43534	-0.453612	-0.417068	0.00932233	recessive	Cardiometabolic	SFTPD:P35247:OID20214:v1	0.401963	1
SFTPD	SFTPD	Yes	cis-position, cis-gene	2	10-79946568-A-G	missense_variant	45099	8011	37088	0	-0.967868	-0.989442	-0.946294	0.011007	recessive	Cardiometabolic	SFTPD:P35247:OID20214:v1	0.419365	1
CRTAC1	CRTAC1	Yes	cis-position, cis-gene	1	10-97865562-C-T	missense_variant	45784	2097	43687	0	-1.35225	-1.3916	-1.31289	0.0200783	recessive	Cardiometabolic	CRTAC1:Q9NQ79:OID20279:v1	0.209406	1
LRRC56	CDHR5	No	cis-position, trans-gene	1	11-554166-C-G	missense_variant	45202	30664	14538	0	0.424528	0.405482	0.443574	0.00971743	recessive	Cardiometabolic	CDHR5:Q9HBB8:OID20193:v1	0.176865	1
LRRC56	CDHR5	No	cis-position, trans-gene	1	11-554214-G-C	missense_variant	45025	30688	14337	0	0.403336	0.384156	0.422516	0.00978576	recessive	Cardiometabolic	CDHR5:Q9HBB8:OID20193:v1	0.175154	1
LMNTD2	CDHR5	No	cis-position, trans-gene	1	11-556521-C-G	synonymous_variant	45228	39706	5522	0	0.640629	0.613526	0.667732	0.0138279	recessive	Cardiometabolic	CDHR5:Q9HBB8:OID20193:v1	0.0628579	1
LMNTD2	CDHR5	No	cis-position, trans-gene	1	11-556857-G-C	synonymous_variant	45271	39743	5528	0	0.643528	0.616442	0.670614	0.0138193	recessive	Cardiometabolic	CDHR5:Q9HBB8:OID20193:v1	0.0628643	1
LMNTD2	CDHR5	No	cis-position, trans-gene	2	11-557989-C-T	synonymous_variant	45246	14424	30822	0	0.393619	0.374466	0.412771	0.00977152	recessive	Cardiometabolic	CDHR5:Q9HBB8:OID20193:v1	0.436948	1
LMNTD2	CDHR5	No	cis-position, trans-gene	1	11-558884-C-T	missense_variant	45252	30638	14614	0	0.4382	0.41921	0.457191	0.00968872	recessive	Cardiometabolic	CDHR5:Q9HBB8:OID20193:v1	0.177465	1
LMNTD2	CDHR5	No	cis-position, trans-gene	1	11-559016-C-T	missense_variant	45252	30781	14471	0	0.441022	0.421986	0.460059	0.00971252	recessive	Cardiometabolic	CDHR5:Q9HBB8:OID20193:v1	0.175508	1
PHRF1	CDHR5	No	cis-position, trans-gene	1	11-610277-T-C	missense_variant	45246	34570	10676	0	0.564091	0.543348	0.584834	0.0105833	recessive	Cardiometabolic	CDHR5:Q9HBB8:OID20193:v1	0.126099	1
IRF7	CDHR5	No	cis-position, trans-gene	1	11-614864-C-T	synonymous_variant	45232	34006	11226	0	0.567881	0.547517	0.588244	0.0103894	recessive	Cardiometabolic	CDHR5:Q9HBB8:OID20193:v1	0.133054	1
CDHR5	CDHR5	Yes	cis-position, cis-gene	2	11-617537-C-T	synonymous_variant	45147	13666	31481	0	0.435863	0.416491	0.455235	0.00988346	recessive	Cardiometabolic	CDHR5:Q9HBB8:OID20193:v1	0.451594	1
CDHR5	CDHR5	Yes	cis-position, cis-gene	2	11-618998-G-A	missense_variant	45223	13571	31652	0	0.44062	0.421219	0.460021	0.00989846	recessive	Cardiometabolic	CDHR5:Q9HBB8:OID20193:v1	0.453505	1
NXPE1	FCN2	No	trans-position, trans-gene	8	11-114522930-C-T	missense_variant	44766	4867	39899	0	0.619559	0.590747	0.648371	0.0146998	recessive	Cardiometabolic	FCN2:Q15485:OID20382:v1	0.328462	1
NXPE1	FCN2	No	trans-position, trans-gene	8	11-114530855-T-C	synonymous_variant	44987	4885	40102	0	0.621079	0.592323	0.649836	0.0146715	recessive	Cardiometabolic	FCN2:Q15485:OID20382:v1	0.32983	1
NXPE4	FCN2	No	trans-position, trans-gene	8	11-114571221-G-A	missense_variant	44943	4841	40102	0	0.622163	0.593289	0.651038	0.0147316	recessive	Cardiometabolic	FCN2:Q15485:OID20382:v1	0.328459	1
LGALS3	LGALS3	Yes	cis-position, cis-gene	2	14-55138217-C-A	missense_variant	45256	7744	37512	0	-0.773805	-0.795828	-0.751782	0.0112362	recessive	Cardiometabolic	LGALS3:P17931:OID20284:v1	0.415996	1
LGALS3	LGALS3	Yes	cis-position, cis-gene	2	14-55138318-A-C	missense_variant	45141	8650	36491	0	-0.755571	-0.776627	-0.734516	0.0107424	recessive	Cardiometabolic	LGALS3:P17931:OID20284:v1	0.438815	1
DLGAP5	LGALS3	No	cis-position, trans-gene	2	14-55152593-A-G	synonymous_variant	44903	7751	37152	0	-0.776041	-0.79809	-0.753993	0.011249	recessive	Cardiometabolic	LGALS3:P17931:OID20284:v1	0.415492	1
FBXO34	LGALS3	No	cis-position, trans-gene	2	14-55350990-T-C	synonymous_variant	45305	8099	37206	0	-0.746743	-0.768419	-0.725067	0.011059	recessive	Cardiometabolic	LGALS3:P17931:OID20284:v1	0.42571	1
FBXO34	LGALS3	No	cis-position, trans-gene	2	14-55351799-T-A	missense_variant	45276	8474	36802	0	-0.738097	-0.759386	-0.716807	0.0108618	recessive	Cardiometabolic	LGALS3:P17931:OID20284:v1	0.435065	1
FBXO34	LGALS3	No	cis-position, trans-gene	2	14-55351988-T-C	missense_variant	45353	8493	36860	0	-0.737549	-0.758813	-0.716286	0.0108486	recessive	Cardiometabolic	LGALS3:P17931:OID20284:v1	0.435656	1
SERPINA11	SERPINA11	Yes	cis-position, cis-gene	7	14-94446462-G-A	synonymous_variant	45618	7835	37783	0	-0.953084	-0.972936	-0.933233	0.0101281	recessive	Cardiometabolic	SERPINA11:Q86U17:OID20281:v1	0.41147	1
SERPINA11	SERPINA11	Yes	cis-position, cis-gene	7	14-94446559-T-G	missense_variant	45645	7837	37808	0	-0.952093	-0.971949	-0.932236	0.0101308	recessive	Cardiometabolic	SERPINA11:Q86U17:OID20281:v1	0.411563	1
SERPINA9	SERPINA11	No	cis-position, trans-gene	6	14-94463204-G-A	synonymous_variant	45678	32437	13241	0	-0.607392	-0.624533	-0.59025	0.00874545	recessive	Cardiometabolic	SERPINA11:Q86U17:OID20281:v1	0.157235	1
SERPINA9	SERPINA11	No	cis-position, trans-gene	6	14-94464768-A-G	missense_variant	45500	32320	13180	0	-0.607131	-0.624305	-0.589957	0.00876226	recessive	Cardiometabolic	SERPINA11:Q86U17:OID20281:v1	0.157208	1
SERPINA9	SERPINA11	No	cis-position, trans-gene	6	14-94467372-C-T	synonymous_variant	45476	13015	32461	0	-0.69709	-0.714057	-0.680124	0.00865635	recessive	Cardiometabolic	SERPINA11:Q86U17:OID20281:v1	0.465579	1
RPAP1	TYRO3	No	cis-position, trans-gene	4	15-41521081-C-T	synonymous_variant	45123	8478	36645	0	-0.705195	-0.727838	-0.682551	0.0115528	recessive	Cardiometabolic	TYRO3:Q06418:OID20161:v1	0.433494	1
RPAP1	TYRO3	No	cis-position, trans-gene	3	15-41525169-A-G	splice_region_variant	44582	11993	32589	0	0.728964	0.709178	0.748749	0.0100946	recessive	Cardiometabolic	TYRO3:Q06418:OID20161:v1	0.484261	1
RPAP1	TYRO3	No	cis-position, trans-gene	3	15-41527518-C-T	missense_variant	45232	11588	33644	0	0.721727	0.701739	0.741716	0.0101981	recessive	Cardiometabolic	TYRO3:Q06418:OID20161:v1	0.493788	1
RPAP1	TYRO3	No	cis-position, trans-gene	3	15-41529554-T-C	synonymous_variant	44280	11569	32711	0	0.727563	0.707497	0.747629	0.0102375	recessive	Cardiometabolic	TYRO3:Q06418:OID20161:v1	0.49414	1
RPAP1	TYRO3	No	cis-position, trans-gene	2	15-41537032-A-G	synonymous_variant	45232	12493	32739	0	-0.748525	-0.767883	-0.729166	0.00987675	recessive	Cardiometabolic	TYRO3:Q06418:OID20161:v1	0.472473	1
TYRO3	TYRO3	Yes	cis-position, cis-gene	3	15-41565018-G-A	splice_region_variant	44649	4110	40539	0	-1.05907	-1.08955	-1.02859	0.0155511	recessive	Cardiometabolic	TYRO3:Q06418:OID20161:v1	0.300992	1
TYRO3	TYRO3	Yes	cis-position, cis-gene	3	15-41568213-G-A	splice_region_variant	45133	7797	37336	0	-0.705623	-0.729089	-0.682157	0.0119724	recessive	Cardiometabolic	TYRO3:Q06418:OID20161:v1	0.415573	1
TYRO3	TYRO3	Yes	cis-position, cis-gene	3	15-41568292-T-A	missense_variant	43572	2154	41418	0	-1.01895	-1.06084	-0.977057	0.021372	recessive	Cardiometabolic	TYRO3:Q06418:OID20161:v1	0.271381	1
MGA	TYRO3	No	cis-position, trans-gene	2	15-41740185-C-G	missense_variant	45233	5429	39804	0	0.610094	0.582349	0.637839	0.0141555	recessive	Cardiometabolic	TYRO3:Q06418:OID20161:v1	0.346545	1
MAPKBP1	TYRO3	No	cis-position, trans-gene	2	15-41823549-G-C	missense_variant	45214	5053	40161	0	0.600497	0.571812	0.629183	0.0146352	recessive	Cardiometabolic	TYRO3:Q06418:OID20161:v1	0.334832	1
JMJD7-PLA2G4B	TYRO3	No	cis-position, trans-gene	3	15-41846258-G-A	synonymous_variant	45261	4274	40987	0	-0.776619	-0.807215	-0.746023	0.0156101	recessive	Cardiometabolic	TYRO3:Q06418:OID20161:v1	0.309192	1
SPTBN5	TYRO3	No	cis-position, trans-gene	2	15-41853738-G-C	missense_variant	45234	4890	40344	0	-0.713805	-0.742663	-0.684948	0.0147231	recessive	Cardiometabolic	TYRO3:Q06418:OID20161:v1	0.330201	1
SPTBN5	TYRO3	No	cis-position, trans-gene	3	15-41856602-C-T	splice_region_variant	44503	4657	39846	0	-0.657149	-0.686816	-0.627483	0.0151358	recessive	Cardiometabolic	TYRO3:Q06418:OID20161:v1	0.320102	1
SPTBN5	TYRO3	No	cis-position, trans-gene	2	15-41857274-T-C	missense_variant	45224	13401	31823	0	0.410609	0.390837	0.430381	0.0100875	recessive	Cardiometabolic	TYRO3:Q06418:OID20161:v1	0.454521	1
SPTBN5	TYRO3	No	cis-position, trans-gene	3	15-41857398-C-G	missense_variant	45254	4188	41066	0	-0.695932	-0.726986	-0.664877	0.015844	recessive	Cardiometabolic	TYRO3:Q06418:OID20161:v1	0.30646	1
SPTBN5	TYRO3	No	cis-position, trans-gene	3	15-41858690-G-A	missense_variant	45197	4077	41120	0	-0.711119	-0.742536	-0.679703	0.0160285	recessive	Cardiometabolic	TYRO3:Q06418:OID20161:v1	0.301968	1
SPTBN5	TYRO3	No	cis-position, trans-gene	2	15-41876202-C-T	missense_variant	45210	3894	41316	0	-0.661835	-0.69403	-0.62964	0.0164259	recessive	Cardiometabolic	TYRO3:Q06418:OID20161:v1	0.296314	1
CTSH	CTSH	Yes	cis-position, cis-gene	1	15-78932405-C-T	missense_variant	44161	1491	42670	0	1.43624	1.388	1.48449	0.0246129	recessive	Cardiometabolic	CTSH:P09668:OID20113:v1	0.180272	1
CTSH	CTSH	Yes	cis-position, cis-gene	10	15-78939136-T-C	splice_region_variant	43842	707	43135	0	-1.51385	-1.58438	-1.44332	0.0359859	recessive	Cardiometabolic	CTSH:P09668:OID20113:v1	0.125892	1
CTSH	CTSH	Yes	cis-position, cis-gene	4	15-78939176-A-G	splice_region_variant	42818	20611	22207	0	-0.379288	-0.397228	-0.361348	0.00915296	recessive	Cardiometabolic	CTSH:P09668:OID20113:v1	0.311458	1
CTSH	CTSH	Yes	cis-position, cis-gene	4	15-78944905-C-G	missense_variant	44017	21855	22162	0	-0.421606	-0.439246	-0.403967	0.00899978	recessive	Cardiometabolic	CTSH:P09668:OID20113:v1	0.29632	1
CTSH	CTSH	Yes	cis-position, cis-gene	12	15-78944951-C-T	missense_variant&splice_region_variant	44148	461	43687	0	-2.60945	-2.69488	-2.52403	0.0435824	recessive	Cardiometabolic	CTSH:P09668:OID20113:v1	0.103269	1
MRPL28	CNTN1	No	trans-position, trans-gene	13	16-369092-A-G	synonymous_variant	45732	16135	29597	0	-0.392181	-0.409562	-0.374801	0.00886766	recessive	Cardiometabolic	CNTN1:Q12860:OID20307:v1	0.406361	1
TMEM8A	CNTN1	No	trans-position, trans-gene	13	16-376432-T-C	missense_variant	45767	15593	30174	0	-0.40076	-0.418265	-0.383256	0.00893083	recessive	Cardiometabolic	CNTN1:Q12860:OID20307:v1	0.416515	1
TMEM8A	CNTN1	No	trans-position, trans-gene	14	16-377479-T-C	missense_variant	45735	15656	30079	0	-0.400959	-0.41845	-0.383468	0.00892384	recessive	Cardiometabolic	CNTN1:Q12860:OID20307:v1	0.41505	1
TMEM8A	CNTN1	No	trans-position, trans-gene	13	16-377516-T-C	synonymous_variant	45762	15670	30092	0	-0.400914	-0.418393	-0.383435	0.00891777	recessive	Cardiometabolic	CNTN1:Q12860:OID20307:v1	0.414862	1
TMEM8A	CNTN1	No	trans-position, trans-gene	13	16-377784-G-A	synonymous_variant	45335	15578	29757	0	-0.402361	-0.419918	-0.384805	0.00895717	recessive	Cardiometabolic	CNTN1:Q12860:OID20307:v1	0.416085	1
TMEM8A	CNTN1	No	trans-position, trans-gene	13	16-377820-C-T	synonymous_variant	44893	15575	29318	0	-0.402756	-0.420353	-0.385159	0.00897817	recessive	Cardiometabolic	CNTN1:Q12860:OID20307:v1	0.415402	1
VASN	VASN	Yes	cis-position, cis-gene	5	16-4381201-A-G	synonymous_variant	44534	27610	16924	0	-0.376844	-0.395374	-0.358315	0.00945376	recessive	Cardiometabolic	VASN:Q6EMK4:OID20345:v1	0.212671	1
VASN	VASN	Yes	cis-position, cis-gene	5	16-4382028-A-C	missense_variant	44425	26632	17793	0	-0.396512	-0.414847	-0.378178	0.00935435	recessive	Cardiometabolic	VASN:Q6EMK4:OID20345:v1	0.225918	1
UMOD	UMOD	Yes	cis-position, cis-gene	138	16-20348311-C-T	synonymous_variant	45589	1461	44128	0	-1.75409	-1.80161	-1.70657	0.0242463	recessive	Cardiometabolic	UMOD:P07911:OID20237:v1	0.178395	1
UMOD	UMOD	Yes	cis-position, cis-gene	140	16-20348509-C-T	synonymous_variant	45645	1453	44192	0	-1.7574	-1.80506	-1.70975	0.024313	recessive	Cardiometabolic	UMOD:P07911:OID20237:v1	0.177596	1
UMOD	UMOD	Yes	cis-position, cis-gene	90	16-20348779-G-A	synonymous_variant	45638	26304	19334	0	0.800894	0.784601	0.817188	0.00831297	recessive	Cardiometabolic	UMOD:P07911:OID20237:v1	0.24073	1
PDILT	UMOD	No	cis-position, trans-gene	4	16-20365412-A-G	splice_region_variant	44481	17588	26893	0	0.584112	0.566619	0.601606	0.00892518	recessive	Cardiometabolic	UMOD:P07911:OID20237:v1	0.374615	1
PDILT	UMOD	No	cis-position, trans-gene	5	16-20365433-T-C	synonymous_variant	44635	17619	27016	0	0.582322	0.564854	0.599791	0.00891257	recessive	Cardiometabolic	UMOD:P07911:OID20237:v1	0.374445	1
PDILT	UMOD	No	cis-position, trans-gene	11	16-20399166-G-A	synonymous_variant	45579	3357	42222	0	-0.824012	-0.857	-0.791025	0.0168303	recessive	Cardiometabolic	UMOD:P07911:OID20237:v1	0.275164	1
PDILT	UMOD	No	cis-position, trans-gene	11	16-20399225-C-T	missense_variant	45550	3354	42196	0	-0.823567	-0.856561	-0.790573	0.0168336	recessive	Cardiometabolic	UMOD:P07911:OID20237:v1	0.274833	1
CA5A	CA5A	Yes	cis-position, cis-gene	1	16-87888240-T-A	synonymous_variant	44374	1759	42615	0	1.04616	1.00146	1.09086	0.0228066	recessive	Cardiometabolic	CA5A:P35218:OID20075:v1	0.201031	1
SCARF1	SCARF1	Yes	cis-position, cis-gene	1	17-1638859-G-A	synonymous_variant	45671	17247	28424	0	-0.470425	-0.488613	-0.452236	0.00927972	recessive	Cardiometabolic	SCARF1:Q14162:OID20297:v1	0.385682	1
SCARF1	SCARF1	Yes	cis-position, cis-gene	1	17-1638896-G-A	missense_variant	45634	16110	29524	0	-0.505778	-0.524177	-0.487379	0.00938725	recessive	Cardiometabolic	SCARF1:Q14162:OID20297:v1	0.406219	1
BLMH	BLMH	Yes	cis-position, cis-gene	10	17-30249058-T-C	missense_variant	45696	5089	40607	0	0.920578	0.893346	0.94781	0.0138937	recessive	Cardiometabolic	BLMH:Q13867:OID20336:v1	0.330243	1
BLMH	BLMH	Yes	cis-position, cis-gene	10	17-30285430-G-C	synonymous_variant	45552	5091	40461	0	0.918811	0.89157	0.946051	0.0138982	recessive	Cardiometabolic	BLMH:Q13867:OID20336:v1	0.329755	1
CCL23	CCL15	No	cis-position, trans-gene	5	17-36013244-T-C	missense_variant	45726	1523	44203	0	0.980815	0.932917	1.02871	0.0244379	recessive	Cardiometabolic	CCL15:Q16663:OID20328:v1	0.182266	1
MEP1B	MEP1B	Yes	cis-position, cis-gene	7	18-32208144-G-A	synonymous_variant	45151	2901	42250	0	-1.53797	-1.57233	-1.5036	0.0175338	recessive	Cardiometabolic	MEP1B:Q16820:OID20168:v1	0.252013	1
MEP1B	MEP1B	Yes	cis-position, cis-gene	8	18-32213563-C-T	splice_region_variant	44299	15294	29005	0	1.13182	1.11553	1.14812	0.00831383	recessive	Cardiometabolic	MEP1B:Q16820:OID20168:v1	0.415297	1
MEP1B	MEP1B	Yes	cis-position, cis-gene	8	18-32215113-T-C	synonymous_variant	44219	19028	25191	0	1.12109	1.10561	1.13658	0.00790223	recessive	Cardiometabolic	MEP1B:Q16820:OID20168:v1	0.347975	1
MEP1B	MEP1B	Yes	cis-position, cis-gene	8	18-32215138-T-C	missense_variant	44561	23178	21383	0	1.006	0.990127	1.02187	0.00809641	recessive	Cardiometabolic	MEP1B:Q16820:OID20168:v1	0.281359	1
MEP1B	MEP1B	Yes	cis-position, cis-gene	10	18-32217958-C-T	missense_variant	44924	6821	38103	0	-1.75503	-1.77473	-1.73534	0.010047	recessive	Cardiometabolic	MEP1B:Q16820:OID20168:v1	0.38768	1
ICAM1	ICAM1	Yes	cis-position, cis-gene	5	19-10285007-A-G	missense_variant	44997	8151	36846	0	0.508013	0.484941	0.531085	0.0117713	recessive	Cardiometabolic	ICAM1:P05362:OID20411:v1	0.423232	1
ICAM1	ICAM5	No	cis-position, trans-gene	5	19-10285007-A-G	missense_variant	45213	8207	37006	0	0.788725	0.766573	0.810877	0.0113021	recessive	Cardiometabolic	ICAM5:Q9UMF0:OID20145:v1	0.423232	1
ICAM5	ICAM5	Yes	cis-position, cis-gene	5	19-10292262-G-A	missense_variant	45125	6710	38415	0	0.804226	0.780045	0.828407	0.0123372	recessive	Cardiometabolic	ICAM5:Q9UMF0:OID20145:v1	0.382318	1
ICAM5	ICAM5	Yes	cis-position, cis-gene	5	19-10292692-G-A	missense_variant	45139	6711	38428	0	0.803702	0.779507	0.827896	0.0123441	recessive	Cardiometabolic	ICAM5:Q9UMF0:OID20145:v1	0.38238	1
PLAUR	TNFRSF10C	No	trans-position, trans-gene	29	19-43648948-A-G	missense_variant	45277	1113	44164	0	-1.24861	-1.30692	-1.1903	0.0297504	recessive	Cardiometabolic	TNFRSF10C:O14798:OID20265:v1	0.153706	1
APOE	LDLR	No	trans-position, trans-gene	133	19-44908822-C-T	missense_variant	45365	375	44990	0	2.41942	2.32313	2.51571	0.0491282	recessive	Cardiometabolic	LDLR:P01130:OID20240:v1	0.082029	1
NTN5	PRSS27	No	trans-position, trans-gene	96	19-48661695-A-G	synonymous_variant	45096	20043	25053	0	0.404899	0.386989	0.422809	0.00913782	recessive	Cardiometabolic	PRSS27:Q9BQR3:OID20212:v1	0.333603	1
FUT2	CGREF1	No	trans-position, trans-gene	211	19-48703160-A-G	synonymous_variant	45182	11728	33454	0	-0.507336	-0.527516	-0.487155	0.0102959	recessive	Cardiometabolic	CGREF1:Q99674:OID20152:v1	0.491294	1
FUT2	IL19	No	trans-position, trans-gene	211	19-48703160-A-G	synonymous_variant	44050	11416	32634	0	0.736384	0.716764	0.756003	0.0100099	recessive	Cardiometabolic	IL19:Q9UHD0:OID20158:v1	0.491294	1
FUT2	PRSS27	No	trans-position, trans-gene	211	19-48703160-A-G	synonymous_variant	45041	11691	33350	0	0.95563	0.936842	0.974418	0.00958568	recessive	Cardiometabolic	PRSS27:Q9BQR3:OID20212:v1	0.491294	1
FUT2	CDH1	No	trans-position, trans-gene	211	19-48703160-A-G	synonymous_variant	43669	11362	32307	0	-0.782953	-0.802461	-0.763445	0.00995307	recessive	Cardiometabolic	CDH1:P12830:OID20353:v1	0.491294	1
FUT2	CDH17	No	trans-position, trans-gene	211	19-48703160-A-G	synonymous_variant	45182	11728	33454	0	-0.71668	-0.736127	-0.697233	0.00992193	recessive	Cardiometabolic	CDH17:Q12864:OID20134:v1	0.491294	1
FUT2	CGREF1	No	trans-position, trans-gene	210	19-48703205-C-T	synonymous_variant	45164	11728	33436	0	-0.507874	-0.528054	-0.487693	0.0102959	recessive	Cardiometabolic	CGREF1:Q99674:OID20152:v1	0.491312	1
FUT2	IL19	No	trans-position, trans-gene	210	19-48703205-C-T	synonymous_variant	44030	11417	32613	0	0.736075	0.716458	0.755692	0.0100086	recessive	Cardiometabolic	IL19:Q9UHD0:OID20158:v1	0.491312	1
FUT2	PRSS27	No	trans-position, trans-gene	210	19-48703205-C-T	synonymous_variant	45023	11691	33332	0	0.955896	0.937111	0.97468	0.00958382	recessive	Cardiometabolic	PRSS27:Q9BQR3:OID20212:v1	0.491312	1
FUT2	CDH1	No	trans-position, trans-gene	210	19-48703205-C-T	synonymous_variant	43652	11362	32290	0	-0.782448	-0.801956	-0.762941	0.00995272	recessive	Cardiometabolic	CDH1:P12830:OID20353:v1	0.491312	1
FUT2	CDH17	No	trans-position, trans-gene	210	19-48703205-C-T	synonymous_variant	45164	11728	33436	0	-0.716094	-0.735547	-0.696641	0.00992487	recessive	Cardiometabolic	CDH17:Q12864:OID20134:v1	0.491312	1
FUT2	PRSS27	No	trans-position, trans-gene	169	19-48703346-C-T	synonymous_variant	45057	8322	36735	0	-0.49146	-0.514456	-0.468463	0.0117329	recessive	Cardiometabolic	PRSS27:Q9BQR3:OID20212:v1	0.428939	1
FUT2	CGREF1	No	trans-position, trans-gene	210	19-48703417-G-A	stop_gained	45152	11724	33428	0	-0.507125	-0.527306	-0.486944	0.0102964	recessive	Cardiometabolic	CGREF1:Q99674:OID20152:v1	0.491299	1
FUT2	IL19	No	trans-position, trans-gene	210	19-48703417-G-A	stop_gained	44024	11412	32612	0	0.736481	0.71686	0.756102	0.0100105	recessive	Cardiometabolic	IL19:Q9UHD0:OID20158:v1	0.491299	1
FUT2	PRSS27	No	trans-position, trans-gene	210	19-48703417-G-A	stop_gained	45011	11687	33324	0	0.957218	0.938426	0.97601	0.00958753	recessive	Cardiometabolic	PRSS27:Q9BQR3:OID20212:v1	0.491299	1
FUT2	CDH1	No	trans-position, trans-gene	210	19-48703417-G-A	stop_gained	43640	11359	32281	0	-0.782788	-0.802303	-0.763272	0.00995669	recessive	Cardiometabolic	CDH1:P12830:OID20353:v1	0.491299	1
FUT2	CDH17	No	trans-position, trans-gene	210	19-48703417-G-A	stop_gained	45152	11724	33428	0	-0.716597	-0.736056	-0.697139	0.00992772	recessive	Cardiometabolic	CDH17:Q12864:OID20134:v1	0.491299	1
FUT2	CGREF1	No	trans-position, trans-gene	192	19-48703728-G-A	missense_variant	45254	12964	32290	0	-0.465347	-0.484952	-0.445742	0.0100024	recessive	Cardiometabolic	CGREF1:Q99674:OID20152:v1	0.464377	1
FUT2	IL19	No	trans-position, trans-gene	192	19-48703728-G-A	missense_variant	44119	12626	31493	0	0.670182	0.651045	0.689319	0.0097638	recessive	Cardiometabolic	IL19:Q9UHD0:OID20158:v1	0.464377	1
FUT2	PRSS27	No	trans-position, trans-gene	192	19-48703728-G-A	missense_variant	45114	12923	32191	0	0.885389	0.867016	0.903762	0.00937405	recessive	Cardiometabolic	PRSS27:Q9BQR3:OID20212:v1	0.464377	1
FUT2	CDH1	No	trans-position, trans-gene	192	19-48703728-G-A	missense_variant	43739	12549	31190	0	-0.719816	-0.738852	-0.700781	0.00971199	recessive	Cardiometabolic	CDH1:P12830:OID20353:v1	0.464377	1
FUT2	CDH17	No	trans-position, trans-gene	192	19-48703728-G-A	missense_variant	45254	12964	32290	0	-0.656037	-0.674998	-0.637076	0.00967371	recessive	Cardiometabolic	CDH17:Q12864:OID20134:v1	0.464377	1
FUT2	CGREF1	No	trans-position, trans-gene	189	19-48703949-A-G	synonymous_variant	45090	13022	32068	0	-0.463704	-0.483296	-0.444113	0.00999551	recessive	Cardiometabolic	CGREF1:Q99674:OID20152:v1	0.463107	1
FUT2	IL19	No	trans-position, trans-gene	189	19-48703949-A-G	synonymous_variant	43965	12682	31283	0	0.665819	0.646677	0.68496	0.00976602	recessive	Cardiometabolic	IL19:Q9UHD0:OID20158:v1	0.463107	1
FUT2	PRSS27	No	trans-position, trans-gene	189	19-48703949-A-G	synonymous_variant	44949	12981	31968	0	0.881622	0.863244	0.9	0.00937642	recessive	Cardiometabolic	PRSS27:Q9BQR3:OID20212:v1	0.463107	1
FUT2	CDH1	No	trans-position, trans-gene	189	19-48703949-A-G	synonymous_variant	43572	12602	30970	0	-0.716963	-0.735999	-0.697926	0.00971246	recessive	Cardiometabolic	CDH1:P12830:OID20353:v1	0.463107	1
FUT2	CDH17	No	trans-position, trans-gene	189	19-48703949-A-G	synonymous_variant	45090	13022	32068	0	-0.653422	-0.672375	-0.634468	0.00967005	recessive	Cardiometabolic	CDH17:Q12864:OID20134:v1	0.463107	1
MAMSTR	IL19	No	trans-position, trans-gene	188	19-48714854-G-T	synonymous_variant	43691	13262	30429	0	0.557188	0.537995	0.576381	0.00979209	recessive	Cardiometabolic	IL19:Q9UHD0:OID20158:v1	0.451373	1
MAMSTR	PRSS27	No	trans-position, trans-gene	188	19-48714854-G-T	synonymous_variant	44663	13554	31109	0	0.739663	0.721007	0.758319	0.00951849	recessive	Cardiometabolic	PRSS27:Q9BQR3:OID20212:v1	0.451373	1
MAMSTR	CDH1	No	trans-position, trans-gene	188	19-48714854-G-T	synonymous_variant	43308	13168	30140	0	-0.591562	-0.610734	-0.57239	0.00978156	recessive	Cardiometabolic	CDH1:P12830:OID20353:v1	0.451373	1
MAMSTR	CDH17	No	trans-position, trans-gene	188	19-48714854-G-T	synonymous_variant	44804	13606	31198	0	-0.541719	-0.560736	-0.522703	0.00970216	recessive	Cardiometabolic	CDH17:Q12864:OID20134:v1	0.451373	1
MAMSTR	IL19	No	trans-position, trans-gene	184	19-48715345-C-T	synonymous_variant&splice_region_variant	44072	13207	30865	0	0.555104	0.535914	0.574294	0.00979065	recessive	Cardiometabolic	IL19:Q9UHD0:OID20158:v1	0.452696	1
MAMSTR	PRSS27	No	trans-position, trans-gene	184	19-48715345-C-T	synonymous_variant&splice_region_variant	45064	13498	31566	0	0.737754	0.719094	0.756414	0.00952022	recessive	Cardiometabolic	PRSS27:Q9BQR3:OID20212:v1	0.452696	1
MAMSTR	CDH1	No	trans-position, trans-gene	184	19-48715345-C-T	synonymous_variant&splice_region_variant	43692	13114	30578	0	-0.58784	-0.607009	-0.568671	0.00977998	recessive	Cardiometabolic	CDH1:P12830:OID20353:v1	0.452696	1
MAMSTR	CDH17	No	trans-position, trans-gene	184	19-48715345-C-T	synonymous_variant&splice_region_variant	45205	13550	31655	0	-0.537664	-0.556679	-0.518649	0.00970151	recessive	Cardiometabolic	CDH17:Q12864:OID20134:v1	0.452696	1
FGF21	PRSS27	No	trans-position, trans-gene	144	19-48758111-T-C	missense_variant	44954	16589	28365	0	-0.368134	-0.386696	-0.349572	0.00947027	recessive	Cardiometabolic	PRSS27:Q9BQR3:OID20212:v1	0.392551	1
LILRB5	LILRB5	Yes	cis-position, cis-gene	39	19-54250888-C-T	synonymous_variant	45661	1854	43807	0	1.09914	1.05393	1.14434	0.0230626	recessive	Cardiometabolic	LILRB5:O75023:OID20324:v1	0.197525	1
LILRB5	LILRB5	Yes	cis-position, cis-gene	40	19-54252048-C-T	splice_region_variant	45032	2393	42639	0	-1.61117	-1.64946	-1.57288	0.019535	recessive	Cardiometabolic	LILRB5:O75023:OID20324:v1	0.219049	1
LILRB5	LILRB5	Yes	cis-position, cis-gene	40	19-54252059-C-T	missense_variant	45417	2389	43028	0	-1.60517	-1.64352	-1.56682	0.0195658	recessive	Cardiometabolic	LILRB5:O75023:OID20324:v1	0.221349	1
LILRB5	LILRB5	Yes	cis-position, cis-gene	40	19-54252060-A-G	synonymous_variant	45417	2416	43001	0	-1.59646	-1.63462	-1.55831	0.0194671	recessive	Cardiometabolic	LILRB5:O75023:OID20324:v1	0.222324	1
LILRB5	LILRB5	Yes	cis-position, cis-gene	81	19-54255498-T-C	missense_variant	45791	7255	38536	0	-1.73015	-1.74946	-1.71083	0.00985481	recessive	Cardiometabolic	LILRB5:O75023:OID20324:v1	0.397534	1
LILRB2	LILRB2	Yes	cis-position, cis-gene	9	19-54278553-C-T	missense_variant	44303	15417	28886	0	1.01338	0.996594	1.03017	0.00856506	recessive	Cardiometabolic	LILRB2:Q8N423:OID20301:v1	0.416728	1
LILRB2	LILRB2	Yes	cis-position, cis-gene	9	19-54278566-G-A	splice_region_variant	43913	15541	28372	0	1.01497	0.998171	1.03177	0.00857093	recessive	Cardiometabolic	LILRB2:Q8N423:OID20301:v1	0.413874	1
LILRB2	LILRB2	Yes	cis-position, cis-gene	8	19-54278869-G-A	missense_variant	44133	15720	28413	0	1.03107	1.01447	1.04766	0.00846633	recessive	Cardiometabolic	LILRB2:Q8N423:OID20301:v1	0.412638	1
LILRB2	LILRB2	Yes	cis-position, cis-gene	15	19-54279064-T-C	missense_variant	45594	29072	16522	0	1.28164	1.26707	1.29621	0.007433	recessive	Cardiometabolic	LILRB2:Q8N423:OID20301:v1	0.201587	1
LILRB2	LILRB1	No	cis-position, trans-gene	15	19-54279064-T-C	missense_variant	45808	29200	16608	0	0.530025	0.512175	0.547875	0.00910708	recessive	Cardiometabolic	LILRB1:Q8NHL6:OID20323:v1	0.201587	1
LILRB2	LILRB5	No	cis-position, trans-gene	21	19-54279520-A-T	missense_variant	45786	1911	43875	0	-1.26999	-1.31409	-1.22589	0.0225006	recessive	Cardiometabolic	LILRB5:O75023:OID20324:v1	0.20098	1
LILRB2	LILRB2	Yes	cis-position, cis-gene	15	19-54280275-C-T	missense_variant	45556	29061	16495	0	1.2827	1.26813	1.29727	0.0074345	recessive	Cardiometabolic	LILRB2:Q8N423:OID20301:v1	0.20146	1
LILRB2	LILRB1	No	cis-position, trans-gene	15	19-54280275-C-T	missense_variant	45770	29189	16581	0	0.529538	0.511678	0.547398	0.00911216	recessive	Cardiometabolic	LILRB1:Q8NHL6:OID20323:v1	0.20146	1
LILRB1	LILRB1	Yes	cis-position, cis-gene	3	19-54631705-C-T	synonymous_variant	45799	34693	11106	0	-0.476188	-0.49646	-0.455915	0.0103432	recessive	Cardiometabolic	LILRB1:Q8NHL6:OID20323:v1	0.12948	1
LILRB1	LILRB1	Yes	cis-position, cis-gene	3	19-54631706-A-G	missense_variant	45798	34693	11105	0	-0.475848	-0.496123	-0.455573	0.0103443	recessive	Cardiometabolic	LILRB1:Q8NHL6:OID20323:v1	0.129483	1
DPYSL5	CGREF1	No	cis-position, trans-gene	2	2-26940176-T-C	splice_region_variant	45198	17044	28154	0	-0.601702	-0.619597	-0.583808	0.00912978	recessive	Cardiometabolic	CGREF1:Q99674:OID20152:v1	0.386981	1
DPYSL5	CGREF1	No	cis-position, trans-gene	2	2-26946974-C-A	synonymous_variant	45054	17426	27628	0	-0.627583	-0.645333	-0.609833	0.00905604	recessive	Cardiometabolic	CGREF1:Q99674:OID20152:v1	0.379081	1
TMEM214	CGREF1	No	cis-position, trans-gene	2	2-27037601-G-A	missense_variant	45211	4015	41196	0	0.683189	0.651911	0.714468	0.0159582	recessive	Cardiometabolic	CGREF1:Q99674:OID20152:v1	0.298253	1
AGBL5	CGREF1	No	cis-position, trans-gene	2	2-27067657-A-G	synonymous_variant	45153	22274	22879	0	-0.568532	-0.585928	-0.551136	0.0088754	recessive	Cardiometabolic	CGREF1:Q99674:OID20152:v1	0.297838	1
KHK	CGREF1	No	cis-position, trans-gene	2	2-27092384-G-A	missense_variant	45134	6192	38942	0	0.755127	0.729661	0.780592	0.0129925	recessive	Cardiometabolic	CGREF1:Q99674:OID20152:v1	0.370209	1
CGREF1	CGREF1	Yes	cis-position, cis-gene	2	2-27100517-C-T	missense_variant	44858	6047	38811	0	0.753193	0.727437	0.778949	0.0131406	recessive	Cardiometabolic	CGREF1:Q99674:OID20152:v1	0.364279	1
CGREF1	CGREF1	Yes	cis-position, cis-gene	2	2-27101856-G-C	synonymous_variant	45113	17656	27457	0	-0.707239	-0.724684	-0.689794	0.00890032	recessive	Cardiometabolic	CGREF1:Q99674:OID20152:v1	0.374502	1
CGREF1	CGREF1	Yes	cis-position, cis-gene	2	2-27101883-G-T	synonymous_variant	45011	17637	27374	0	-0.709123	-0.726589	-0.691657	0.00891099	recessive	Cardiometabolic	CGREF1:Q99674:OID20152:v1	0.374541	1
REG1B	REG1B	Yes	cis-position, cis-gene	3	2-79085288-G-A	splice_region_variant	44848	24461	20387	0	0.363382	0.345651	0.381113	0.00904655	recessive	Cardiometabolic	REG1B:P48304:OID20266:v1	0.265264	1
IL1RL1	IL1RL1	Yes	cis-position, cis-gene	8	2-102341256-C-T	synonymous_variant	45011	6694	38317	0	-1.09868	-1.12031	-1.07704	0.0110391	recessive	Cardiometabolic	IL1RL1:Q01638:OID20250:v1	0.38388	1
IL18R1	IL1RL1	No	cis-position, trans-gene	9	2-102367819-T-C	splice_region_variant	45229	7121	38108	0	-0.998588	-1.01997	-0.977207	0.0109086	recessive	Cardiometabolic	IL1RL1:Q01638:OID20250:v1	0.396138	1
IL18R1	IL1RL1	No	cis-position, trans-gene	7	2-102384942-C-T	synonymous_variant	44768	3784	40984	0	-0.847358	-0.876942	-0.817773	0.0150938	recessive	Cardiometabolic	IL1RL1:Q01638:OID20250:v1	0.287613	1
SLC9A4	IL1RL1	No	cis-position, trans-gene	4	2-102532641-G-A	missense_variant	45588	18085	27503	0	-0.522505	-0.539067	-0.505943	0.00844984	recessive	Cardiometabolic	IL1RL1:Q01638:OID20250:v1	0.369608	1
BPIFB4	BPIFB1	No	cis-position, trans-gene	4	20-33088998-A-C	missense_variant	45126	6243	38883	0	0.505608	0.480285	0.530931	0.0129198	recessive	Cardiometabolic	BPIFB1:Q8TDL5:OID20308:v1	0.377807	1
LBP	LBP	Yes	cis-position, cis-gene	2	20-38369011-C-T	missense_variant	45262	339	44923	0	-2.58287	-2.68529	-2.48045	0.0522557	recessive	Cardiometabolic	LBP:P18428:OID20355:v1	0.0811487	1
RRP1	CSTB	No	cis-position, trans-gene	1	21-43797678-T-C	synonymous_variant	44556	7878	36678	0	-0.934981	-0.956993	-0.912968	0.0112308	recessive	Cardiometabolic	CSTB:P04080:OID20294:v1	0.419572	1
COMT	COMT	Yes	cis-position, cis-gene	1	22-19962712-C-T	synonymous_variant	43925	11773	32152	0	-0.64273	-0.662648	-0.622812	0.0101622	recessive	Cardiometabolic	COMT:P21964:OID20086:v1	0.484019	1
COMT	COMT	Yes	cis-position, cis-gene	1	22-19963748-G-A	missense_variant	43893	11764	32129	0	-0.64556	-0.665475	-0.625645	0.0101607	recessive	Cardiometabolic	COMT:P21964:OID20086:v1	0.484287	1
PLXNB2	PLXNB2	Yes	cis-position, cis-gene	1	22-50283705-T-C	missense_variant	45528	19505	26023	0	-0.906398	-0.922312	-0.890485	0.00811918	recessive	Cardiometabolic	PLXNB2:O15031:OID20317:v1	0.346841	1
CPOX	ICAM2	No	trans-position, trans-gene	31	3-98585623-T-C	synonymous_variant	45533	20997	24536	0	-0.534288	-0.552077	-0.516498	0.00907625	recessive	Cardiometabolic	ICAM2:P13598:OID20248:v1	0.322179	1
TFRC	TFRC	Yes	cis-position, cis-gene	1	3-196055305-C-T	splice_region_variant	45141	4477	40664	0	0.598808	0.569175	0.628442	0.015119	recessive	Cardiometabolic	TFRC:P02786:OID20369:v1	0.312845	1
TFRC	TFRC	Yes	cis-position, cis-gene	1	3-196055306-A-G	splice_region_variant	45120	4475	40645	0	0.598395	0.568752	0.628037	0.0151238	recessive	Cardiometabolic	TFRC:P02786:OID20369:v1	0.312745	1
TFRC	TFRC	Yes	cis-position, cis-gene	1	3-196073940-C-T	missense_variant	45276	14316	30960	0	-0.695917	-0.714173	-0.677661	0.0093143	recessive	Cardiometabolic	TFRC:P02786:OID20369:v1	0.436898	1
CXCL5	CXCL5	Yes	cis-position, cis-gene	3	4-73998280-T-C	synonymous_variant	45095	35151	9944	0	-0.635694	-0.656277	-0.615111	0.0105014	recessive	Cardiometabolic	CXCL5:P42830:OID20207:v1	0.117752	1
SPARCL1	SPARCL1	Yes	cis-position, cis-gene	1	4-87480464-A-G	synonymous_variant	45091	15910	29181	0	0.714768	0.69699	0.732545	0.0090701	recessive	Cardiometabolic	SPARCL1:Q14515:OID20361:v1	0.406686	1
SPARCL1	SPARCL1	Yes	cis-position, cis-gene	1	4-87494484-G-C	missense_variant	45075	5687	39388	0	1.00315	0.977481	1.02883	0.0130982	recessive	Cardiometabolic	SPARCL1:Q14515:OID20361:v1	0.354579	1
SPARCL1	SPARCL1	Yes	cis-position, cis-gene	1	4-87495036-G-T	missense_variant	44638	5676	38962	0	1.00632	0.980583	1.03205	0.0131302	recessive	Cardiometabolic	SPARCL1:Q14515:OID20361:v1	0.352899	1
SPARCL1	SPARCL1	Yes	cis-position, cis-gene	1	4-87495071-A-G	synonymous_variant	44929	15896	29033	0	0.71772	0.699929	0.735512	0.00907722	recessive	Cardiometabolic	SPARCL1:Q14515:OID20361:v1	0.406506	1
PLEKHG4B	PDCD6	No	cis-position, trans-gene	1	5-173991-G-A	missense_variant	45196	14611	30585	0	0.393879	0.374598	0.413159	0.00983689	recessive	Cardiometabolic	PDCD6:O75340:OID20163:v1	0.432621	1
PLEKHG4B	PDCD6	No	cis-position, trans-gene	1	5-181545-T-G	synonymous_variant	45129	20619	24510	0	0.597699	0.580095	0.615302	0.00898127	recessive	Cardiometabolic	PDCD6:O75340:OID20163:v1	0.32466	1
PLEKHG4B	PDCD6	No	cis-position, trans-gene	1	5-181615-C-G	missense_variant	44457	14375	30082	0	0.467664	0.448363	0.486965	0.00984736	recessive	Cardiometabolic	PDCD6:O75340:OID20163:v1	0.435693	1
PLEKHG4B	PDCD6	No	cis-position, trans-gene	1	5-181647-A-G	synonymous_variant	45168	20763	24405	0	0.603015	0.585444	0.620587	0.00896503	recessive	Cardiometabolic	PDCD6:O75340:OID20163:v1	0.322508	1
CCDC127	PDCD6	No	cis-position, trans-gene	1	5-205450-G-A	synonymous_variant	45262	760	44502	0	-2.49157	-2.5591	-2.42404	0.034454	recessive	Cardiometabolic	PDCD6:O75340:OID20163:v1	0.12869	1
SDHA	PDCD6	No	cis-position, trans-gene	1	5-226045-A-C	synonymous_variant&splice_region_variant	45197	776	44421	0	-2.46431	-2.53113	-2.39749	0.0340904	recessive	Cardiometabolic	PDCD6:O75340:OID20163:v1	0.129771	1
SDHA	PDCD6	No	cis-position, trans-gene	1	5-228247-T-C	synonymous_variant	44955	776	44179	0	-2.47086	-2.53754	-2.40419	0.0340179	recessive	Cardiometabolic	PDCD6:O75340:OID20163:v1	0.127777	1
SDHA	PDCD6	No	cis-position, trans-gene	1	5-233619-C-G	synonymous_variant	45105	769	44336	0	-2.46536	-2.53246	-2.39827	0.0342316	recessive	Cardiometabolic	PDCD6:O75340:OID20163:v1	0.12896	1
SDHA	PDCD6	No	cis-position, trans-gene	1	5-251426-A-G	synonymous_variant	44312	775	43537	0	-2.48828	-2.55455	-2.422	0.033814	recessive	Cardiometabolic	PDCD6:O75340:OID20163:v1	0.122342	1
SDHA	PDCD6	No	cis-position, trans-gene	1	5-256394-G-A	missense_variant	43364	403	42961	0	-2.53204	-2.62348	-2.44059	0.046654	recessive	Cardiometabolic	PDCD6:O75340:OID20163:v1	0.107251	1
PDCD6	PDCD6	Yes	cis-position, cis-gene	1	5-271742-CCCGGCCCTGGGG-C	conservative_inframe_deletion	44904	749	44155	0	-2.51884	-2.58661	-2.45108	0.0345754	recessive	Cardiometabolic	PDCD6:O75340:OID20163:v1	0.124992	1
GIN1	PAM	No	cis-position, trans-gene	2	5-103097705-G-A	missense_variant	44379	4361	40018	0	-0.602523	-0.632885	-0.572162	0.0154904	recessive	Cardiometabolic	PAM:P19021:OID20291:v1	0.311175	1
PPIP5K2	PAM	No	cis-position, trans-gene	2	5-103184699-A-C	synonymous_variant	45218	4516	40702	0	-0.59689	-0.626772	-0.567007	0.0152458	recessive	Cardiometabolic	PAM:P19021:OID20291:v1	0.314542	1
TGFBI	TGFBI	Yes	cis-position, cis-gene	5	5-136047300-G-C	synonymous_variant	44945	10235	34710	0	-0.766742	-0.787138	-0.746346	0.0104058	recessive	Cardiometabolic	TGFBI:Q15582:OID20417:v1	0.477175	1
TGFBI	TGFBI	Yes	cis-position, cis-gene	3	5-136052974-A-G	synonymous_variant	44955	3256	41699	0	0.762804	0.728595	0.797012	0.0174532	recessive	Cardiometabolic	TGFBI:Q15582:OID20417:v1	0.267711	1
TGFBI	TGFBI	Yes	cis-position, cis-gene	3	5-136055685-C-T	synonymous_variant	44871	3237	41634	0	0.760359	0.72604	0.794677	0.0175093	recessive	Cardiometabolic	TGFBI:Q15582:OID20417:v1	0.266505	1
TGFBI	TGFBI	Yes	cis-position, cis-gene	3	5-136056737-T-C	synonymous_variant	44911	3255	41656	0	0.764018	0.729799	0.798237	0.0174585	recessive	Cardiometabolic	TGFBI:Q15582:OID20417:v1	0.267426	1
PDGFRB	PDGFRB	Yes	cis-position, cis-gene	3	5-150115832-T-C	synonymous_variant	45704	8736	36968	0	-0.940406	-0.961854	-0.918957	0.0109431	recessive	Cardiometabolic	PDGFRB:P09619:OID20268:v1	0.43955	1
GLO1	GLO1	Yes	cis-position, cis-gene	2	6-38682852-T-G	missense_variant	43377	9269	34108	0	-0.475559	-0.497576	-0.453542	0.0112331	recessive	Cardiometabolic	GLO1:Q04760:OID20107:v1	0.457154	1
GSTA1	GSTA1	Yes	cis-position, cis-gene	5	6-52794164-T-C	synonymous_variant	45008	8263	36745	0	-0.469973	-0.492752	-0.447194	0.0116218	recessive	Cardiometabolic	GSTA1:P08263:OID20166:v1	0.425392	1
FUCA2	FUCA1	No	trans-position, trans-gene	1	6-143495722-C-T	synonymous_variant	45364	5292	40072	0	0.634321	0.606686	0.661956	0.0140994	recessive	Cardiometabolic	FUCA1:P04066:OID20261:v1	0.337961	1
FUCA2	FUCA1	No	trans-position, trans-gene	5	6-143503967-G-T	missense_variant	45315	3109	42206	0	-2.04255	-2.07313	-2.01196	0.0156055	recessive	Cardiometabolic	FUCA1:P04066:OID20261:v1	0.263111	1
KATNA1	LRP11	No	cis-position, trans-gene	4	6-149632845-C-T	synonymous_variant	45039	5438	39601	0	0.808722	0.782218	0.835227	0.0135225	recessive	Cardiometabolic	LRP11:Q86VZ4:OID20185:v1	0.345937	1
LATS1	LRP11	No	cis-position, trans-gene	4	6-149662080-G-A	synonymous_variant	45159	5505	39654	0	0.811381	0.785047	0.837714	0.0134352	recessive	Cardiometabolic	LRP11:Q86VZ4:OID20185:v1	0.34855	1
LATS1	LRP11	No	cis-position, trans-gene	4	6-149683643-A-G	synonymous_variant	45149	5509	39640	0	0.811891	0.785572	0.838209	0.0134278	recessive	Cardiometabolic	LRP11:Q86VZ4:OID20185:v1	0.348627	1
PCMT1	LRP11	No	cis-position, trans-gene	4	6-149793609-G-A	missense_variant	45155	5673	39482	0	0.843248	0.817369	0.869128	0.0132037	recessive	Cardiometabolic	LRP11:Q86VZ4:OID20185:v1	0.353638	1
PON3	PON2	No	cis-position, trans-gene	4	7-95372243-C-T	synonymous_variant	44228	10041	34187	0	-0.472886	-0.494598	-0.451173	0.0110776	recessive	Cardiometabolic	PON2:Q15165:OID20088:v1	0.473607	1
PON3	PON2	No	cis-position, trans-gene	4	7-95394734-A-G	missense_variant&splice_region_variant	43754	9494	34260	0	-0.515276	-0.537395	-0.493157	0.0112853	recessive	Cardiometabolic	PON2:Q15165:OID20088:v1	0.460611	1
PON3	PON2	No	cis-position, trans-gene	10	7-95396288-G-A	synonymous_variant	44267	3141	41126	0	-1.3853	-1.41903	-1.35156	0.0172121	recessive	Cardiometabolic	PON2:Q15165:OID20088:v1	0.262248	1
PON2	PON2	Yes	cis-position, cis-gene	12	7-95405463-G-C	missense_variant	44191	2562	41629	0	-1.51907	-1.55617	-1.48197	0.0189293	recessive	Cardiometabolic	PON2:Q15165:OID20088:v1	0.236618	1
PON2	PON2	Yes	cis-position, cis-gene	12	7-95406270-A-T	synonymous_variant&splice_region_variant	43507	2498	41009	0	-1.52013	-1.55767	-1.48259	0.0191528	recessive	Cardiometabolic	PON2:Q15165:OID20088:v1	0.233504	1
PON2	PON2	Yes	cis-position, cis-gene	12	7-95411704-G-C	missense_variant	44288	2569	41719	0	-1.51828	-1.55534	-1.48122	0.0189067	recessive	Cardiometabolic	PON2:Q15165:OID20088:v1	0.237347	1
OR2AE1	PILRB	No	cis-position, trans-gene	3	7-99876804-A-G	missense_variant	45104	12421	32683	0	-0.4651	-0.484856	-0.445344	0.0100794	recessive	Cardiometabolic	PILRB:Q9UKJ0:OID20197:v1	0.475635	1
TRIM4	PILRB	No	cis-position, trans-gene	3	7-99903276-T-C	synonymous_variant	44147	9425	34722	0	-0.595507	-0.617121	-0.573893	0.0110275	recessive	Cardiometabolic	PILRB:Q9UKJ0:OID20197:v1	0.457081	1
TRIM4	PILRB	No	cis-position, trans-gene	3	7-99903288-A-G	synonymous_variant	43768	15354	28414	0	-0.426273	-0.445096	-0.407451	0.00960318	recessive	Cardiometabolic	PILRB:Q9UKJ0:OID20197:v1	0.415132	1
AZGP1	PILRB	No	cis-position, trans-gene	2	7-99971771-G-A	synonymous_variant	45120	6872	38248	0	0.561806	0.537214	0.586399	0.0125471	recessive	Cardiometabolic	PILRB:Q9UKJ0:OID20197:v1	0.390034	1
MCM7	PILRB	No	cis-position, trans-gene	8	7-100099174-T-C	missense_variant	45188	3726	41462	0	-1.2197	-1.25054	-1.18887	0.0157306	recessive	Cardiometabolic	PILRB:Q9UKJ0:OID20197:v1	0.285824	1
LAMTOR4	PILRB	No	cis-position, trans-gene	9	7-100149507-G-A	synonymous_variant	44673	16421	28252	0	-0.448955	-0.467353	-0.430557	0.00938678	recessive	Cardiometabolic	PILRB:Q9UKJ0:OID20197:v1	0.397015	1
LAMTOR4	PILRB	No	cis-position, trans-gene	9	7-100153394-A-G	splice_region_variant	44521	15728	28793	0	-0.405625	-0.424287	-0.386964	0.0095211	recessive	Cardiometabolic	PILRB:Q9UKJ0:OID20197:v1	0.40784	1
GAL3ST4	PILRB	No	cis-position, trans-gene	9	7-100159989-G-A	missense_variant	45097	14019	31078	0	-0.528255	-0.547178	-0.509332	0.00965446	recessive	Cardiometabolic	PILRB:Q9UKJ0:OID20197:v1	0.443946	1
GAL3ST4	PILRB	No	cis-position, trans-gene	9	7-100160513-T-G	missense_variant	45201	14145	31056	0	-0.535717	-0.554562	-0.516872	0.00961448	recessive	Cardiometabolic	PILRB:Q9UKJ0:OID20197:v1	0.441697	1
STAG3	PILRB	No	cis-position, trans-gene	7	7-100198523-A-C	synonymous_variant	45217	10769	34448	0	-0.850066	-0.869749	-0.830383	0.0100423	recessive	Cardiometabolic	PILRB:Q9UKJ0:OID20197:v1	0.48995	1
STAG3	PILRB	No	cis-position, trans-gene	8	7-100202222-T-A	synonymous_variant	45217	3340	41877	0	-1.47168	-1.50341	-1.43996	0.0161874	recessive	Cardiometabolic	PILRB:Q9UKJ0:OID20197:v1	0.27136	1
PVRIG	PILRB	No	cis-position, trans-gene	8	7-100220236-A-G	missense_variant	45139	24078	21061	0	0.993493	0.977882	1.0091	0.00796488	recessive	Cardiometabolic	PILRB:Q9UKJ0:OID20197:v1	0.27051	1
CASTOR3	PILRB	No	cis-position, trans-gene	8	7-100224062-C-T	synonymous_variant	45127	24077	21050	0	0.993902	0.978293	1.00951	0.00796394	recessive	Cardiometabolic	PILRB:Q9UKJ0:OID20197:v1	0.270508	1
PILRA	PILRB	No	cis-position, trans-gene	8	7-100373690-T-C	synonymous_variant	45236	21204	24032	0	1.30795	1.29448	1.32141	0.00687095	recessive	Cardiometabolic	PILRB:Q9UKJ0:OID20197:v1	0.31511	1
PILRA	PILRB	No	cis-position, trans-gene	8	7-100374211-A-G	missense_variant	45192	21068	24124	0	1.31713	1.30371	1.33054	0.00684497	recessive	Cardiometabolic	PILRB:Q9UKJ0:OID20197:v1	0.317049	1
TSC22D4	PILRB	No	cis-position, trans-gene	4	7-100467096-A-G	synonymous_variant	45227	6199	39028	0	0.748647	0.723347	0.773947	0.012908	recessive	Cardiometabolic	PILRB:Q9UKJ0:OID20197:v1	0.37154	1
ZNF3	PILRB	No	cis-position, trans-gene	8	7-100064888-GTAGT-G	frameshift_variant	45109	3730	41379	0	-1.22232	-1.25313	-1.1915	0.0157202	recessive	Cardiometabolic	PILRB:Q9UKJ0:OID20197:v1	0.286245	1
LRCH4	PILRB	No	cis-position, trans-gene	4	7-100577850-T-C	synonymous_variant	45083	20272	24811	0	0.989643	0.973911	1.00538	0.00802663	recessive	Cardiometabolic	PILRB:Q9UKJ0:OID20197:v1	0.32937	1
GIGYF1	PILRB	No	cis-position, trans-gene	7	7-100684145-T-C	synonymous_variant	45262	32429	12833	0	0.519694	0.500279	0.53911	0.00990585	recessive	Cardiometabolic	PILRB:Q9UKJ0:OID20197:v1	0.1541	1
GIGYF1	PILRB	No	cis-position, trans-gene	6	7-100687290-C-G	splice_region_variant	45153	35616	9537	0	0.668296	0.647063	0.689529	0.0108332	recessive	Cardiometabolic	PILRB:Q9UKJ0:OID20197:v1	0.112621	1
ZAN	PILRB	No	cis-position, trans-gene	4	7-100773477-C-A	missense_variant	45107	14331	30776	0	-0.406126	-0.425167	-0.387085	0.00971471	recessive	Cardiometabolic	PILRB:Q9UKJ0:OID20197:v1	0.436786	1
ZAN	PILRB	No	cis-position, trans-gene	4	7-100773491-C-T	missense_variant&splice_region_variant	44862	14331	30531	0	-0.406273	-0.425337	-0.387208	0.00972664	recessive	Cardiometabolic	PILRB:Q9UKJ0:OID20197:v1	0.436494	1
CTSB	CTSB	Yes	cis-position, cis-gene	10	8-11849072-T-G	synonymous_variant	45144	17327	27817	0	0.432386	0.414254	0.450518	0.00925109	recessive	Cardiometabolic	CTSB:P07858:OID20276:v1	0.379475	1
FBP1	FBP1	Yes	cis-position, cis-gene	1	9-94606867-C-T	missense_variant	45183	38787	6396	0	0.606382	0.581211	0.631552	0.0128419	recessive	Cardiometabolic	FBP1:P09467:OID20227:v1	0.0735113	1
OBP2B	CDH5	No	trans-position, trans-gene	148	9-133208193-T-G	synonymous_variant	45464	32646	12818	0	-0.475028	-0.494627	-0.455429	0.00999955	recessive	Cardiometabolic	CDH5:P33151:OID20243:v1	0.153207	1
CACFD1	ICAM2	No	trans-position, trans-gene	225	9-133463535-T-C	synonymous_variant	45739	33646	12093	0	0.622679	0.602684	0.642675	0.0102017	recessive	Cardiometabolic	ICAM2:P13598:OID20248:v1	0.142155	1
CACFD1	CD209	No	trans-position, trans-gene	225	9-133463535-T-C	synonymous_variant	45290	33313	11977	0	-0.558232	-0.578023	-0.538442	0.0100972	recessive	Cardiometabolic	CD209:Q9NNX6:OID20262:v1	0.142155	1
CACFD1	SELE	No	trans-position, trans-gene	225	9-133463535-T-C	synonymous_variant	45739	33646	12093	0	0.716566	0.697359	0.735773	0.00979922	recessive	Cardiometabolic	SELE:P16581:OID20290:v1	0.142155	1
CACFD1	GP2	No	trans-position, trans-gene	225	9-133463535-T-C	synonymous_variant	43815	32217	11598	0	-0.406438	-0.426625	-0.386251	0.0102993	recessive	Cardiometabolic	GP2:P55259:OID20090:v1	0.142155	1
SLC2A6	SELE	No	trans-position, trans-gene	152	9-133475078-T-G	synonymous_variant	45752	24026	21726	0	0.366913	0.3493	0.384525	0.00898582	recessive	Cardiometabolic	SELE:P16581:OID20290:v1	0.275314	1
ABO	CD209	No	trans-position, trans-gene	311	9-133257521-T-TC	splice_acceptor_variant	44624	5293	39331	0	0.740819	0.713588	0.768049	0.0138931	recessive	Cardiometabolic	CD209:Q9NNX6:OID20262:v1	0.337784	1
ABO	SELE	No	trans-position, trans-gene	311	9-133257521-T-TC	splice_acceptor_variant	45068	5354	39714	0	-0.699497	-0.726613	-0.672382	0.0138342	recessive	Cardiometabolic	SELE:P16581:OID20290:v1	0.337784	1
ABO	GP2	No	trans-position, trans-gene	311	9-133257521-T-TC	splice_acceptor_variant	43175	5105	38070	0	0.554341	0.526576	0.582105	0.0141652	recessive	Cardiometabolic	GP2:P55259:OID20090:v1	0.337784	1
FCN2	FCN2	Yes	cis-position, cis-gene	4	9-134887245-G-T	missense_variant	44996	577	44419	0	-1.69662	-1.77611	-1.61712	0.0405588	recessive	Cardiometabolic	FCN2:Q15485:OID20382:v1	0.110847	1
ENTPD2	DPP7	No	cis-position, trans-gene	14	9-137048660-A-G	synonymous_variant	44810	2658	42152	0	-0.791714	-0.829803	-0.753625	0.0194328	recessive	Cardiometabolic	DPP7:Q9UHL4:OID20142:v1	0.246316	1
ENTPD2	DPP7	No	cis-position, trans-gene	12	9-137050284-C-G	synonymous_variant&splice_region_variant	43924	2643	41281	0	-0.788245	-0.826482	-0.750008	0.0195085	recessive	Cardiometabolic	DPP7:Q9UHL4:OID20142:v1	0.249647	0
ENTPD2	DPP7	No	cis-position, trans-gene	13	9-137050911-G-A	synonymous_variant	44714	2645	42069	0	-0.793121	-0.831284	-0.754957	0.0194709	recessive	Cardiometabolic	DPP7:Q9UHL4:OID20142:v1	0.244958	1
MAN1B1	DPP7	No	cis-position, trans-gene	12	9-137108537-T-C	missense_variant	44815	24690	20125	0	0.568993	0.55133	0.586656	0.00901158	recessive	Cardiometabolic	DPP7:Q9UHL4:OID20142:v1	0.258449	1
DPP7	DPP7	Yes	cis-position, cis-gene	12	9-137111973-C-G	synonymous_variant	44862	24653	20209	0	0.569436	0.551792	0.58708	0.00900196	recessive	Cardiometabolic	DPP7:Q9UHL4:OID20142:v1	0.25924	1
DPP7	DPP7	Yes	cis-position, cis-gene	12	9-137114298-G-C	missense_variant	44512	24931	19581	0	0.582234	0.564503	0.599964	0.00904596	recessive	Cardiometabolic	DPP7:Q9UHL4:OID20142:v1	0.253294	1
F9	F9	Yes	cis-position, cis-gene	1	X-139551121-A-G	missense_variant	45112	8491	36621	0	0.671367	0.648301	0.694433	0.0117682	recessive	Cardiometabolic	F9:P00740:OID20349:v1	0.301137	1
CDA	CDA	Yes	cis-position, cis-gene	1	1-20589208-A-C	missense_variant	45446	25859	19587	0	-0.574701	-0.591943	-0.557458	0.00879729	dominant	CardiometabolicII	CDA:P32320:OID30345:v1	0.344177	1
EXTL1	EXTL1	Yes	cis-position, cis-gene	1	1-26031176-G-A	synonymous_variant	44028	15647	28381	0	0.419317	0.400272	0.438361	0.00971654	dominant	CardiometabolicII	EXTL1:Q92935:OID30114:v1	0.197779	1
TRIM63	EXTL1	No	cis-position, trans-gene	1	1-26058512-T-C	missense_variant	44074	16766	27308	0	0.376759	0.357926	0.395592	0.00960851	dominant	CardiometabolicII	EXTL1:Q92935:OID30114:v1	0.212942	1
PGLYRP3	PGLYRP4	No	cis-position, trans-gene	3	1-153307220-C-T	missense_variant	44100	4873	39227	0	0.988225	0.960353	1.0161	0.0142202	dominant	CardiometabolicII	PGLYRP4:Q96LB8:OID30101:v1	0.0568246	1
PGLYRP4	PGLYRP4	Yes	cis-position, cis-gene	3	1-153340568-C-T	missense_variant	44048	4839	39209	0	0.995667	0.967728	1.02361	0.0142547	dominant	CardiometabolicII	PGLYRP4:Q96LB8:OID30101:v1	0.0564598	1
PGLYRP4	PGLYRP4	Yes	cis-position, cis-gene	3	1-153347925-G-A	missense_variant	44059	4874	39185	0	0.990307	0.96245	1.01816	0.0142128	dominant	CardiometabolicII	PGLYRP4:Q96LB8:OID30101:v1	0.056869	1
TNN	TNN	Yes	cis-position, cis-gene	1	1-175077653-A-G	missense_variant	45553	34175	11378	0	-0.596031	-0.616273	-0.575788	0.0103278	dominant	CardiometabolicII	TNN:Q9UQP3:OID30412:v1	0.499211	1
TNN	TNN	Yes	cis-position, cis-gene	1	1-175085412-C-T	synonymous_variant	44504	33082	11422	0	-0.601922	-0.622216	-0.581629	0.0103535	dominant	CardiometabolicII	TNN:Q9UQP3:OID30412:v1	0.499469	1
TNN	TNN	Yes	cis-position, cis-gene	1	1-175118593-T-C	missense_variant	44270	29505	14765	0	-0.550571	-0.569449	-0.531693	0.0096315	dominant	CardiometabolicII	TNN:Q9UQP3:OID30412:v1	0.429631	1
TNN	TNN	Yes	cis-position, cis-gene	1	1-175123538-C-T	missense_variant	45555	39526	6029	0	-1.19083	-1.21528	-1.16638	0.0124743	dominant	CardiometabolicII	TNN:Q9UQP3:OID30412:v1	0.364282	1
TNN	TNN	Yes	cis-position, cis-gene	1	1-175123571-C-T	missense_variant	45538	30901	14637	0	-0.636736	-0.655276	-0.618196	0.0094591	dominant	CardiometabolicII	TNN:Q9UQP3:OID30412:v1	0.432884	1
TNN	TNN	Yes	cis-position, cis-gene	1	1-175128728-G-A	synonymous_variant	45578	17536	28042	0	0.669663	0.652055	0.687271	0.00898378	dominant	CardiometabolicII	TNN:Q9UQP3:OID30412:v1	0.215549	1
KIAA0040	TNN	No	cis-position, trans-gene	2	1-175160809-TC-T	frameshift_variant	45005	32115	12890	0	-0.411062	-0.430908	-0.391216	0.0101253	dominant	CardiometabolicII	TNN:Q9UQP3:OID30412:v1	0.463648	0
KIAA0040	TNN	No	cis-position, trans-gene	2	1-175160811-TTCTTCTTG-T	frameshift_variant	44892	31997	12895	0	-0.411504	-0.431352	-0.391656	0.0101266	dominant	CardiometabolicII	TNN:Q9UQP3:OID30412:v1	0.463328	0
TOR1AIP1	TOR1AIP1	Yes	cis-position, cis-gene	3	1-179882939-T-C	missense_variant	44373	38266	6107	0	1.14552	1.12086	1.17019	0.0125841	dominant	CardiometabolicII	TOR1AIP1:Q5JTV8:OID30195:v1	0.368883	1
TOR1AIP1	TOR1AIP1	Yes	cis-position, cis-gene	2	1-179883024-G-C	synonymous_variant	43679	9516	34163	0	-0.544789	-0.566814	-0.522763	0.0112374	dominant	CardiometabolicII	TOR1AIP1:Q5JTV8:OID30195:v1	0.11575	1
TOR1AIP1	TOR1AIP1	Yes	cis-position, cis-gene	2	1-179883025-C-T	missense_variant	43650	9525	34125	0	-0.543601	-0.565621	-0.521581	0.0112348	dominant	CardiometabolicII	TOR1AIP1:Q5JTV8:OID30195:v1	0.115865	1
TOR1AIP1	TOR1AIP1	Yes	cis-position, cis-gene	3	1-179889309-G-A	splice_acceptor_variant	42814	36224	6590	0	1.18953	1.16585	1.21321	0.0120801	dominant	CardiometabolicII	TOR1AIP1:Q5JTV8:OID30195:v1	0.383748	1
TOR1AIP1	TOR1AIP1	Yes	cis-position, cis-gene	3	1-179907853-C-G	missense_variant	43700	37523	6177	0	1.14349	1.11889	1.16809	0.0125499	dominant	CardiometabolicII	TOR1AIP1:Q5JTV8:OID30195:v1	0.369142	1
TOR1AIP1	TOR1AIP1	Yes	cis-position, cis-gene	1	1-179908645-A-C	missense_variant	44278	5346	38932	0	-0.568542	-0.596466	-0.540618	0.0142468	dominant	CardiometabolicII	TOR1AIP1:Q5JTV8:OID30195:v1	0.0622115	1
CEP350	TOR1AIP1	No	cis-position, trans-gene	3	1-180003202-A-C	synonymous_variant	44197	9685	34512	0	-0.44095	-0.462983	-0.418916	0.0112417	dominant	CardiometabolicII	TOR1AIP1:Q5JTV8:OID30195:v1	0.116445	1
CEP350	TOR1AIP1	No	cis-position, trans-gene	3	1-180020607-G-C	missense_variant	44407	38898	5509	0	0.794194	0.767118	0.82127	0.013814	dominant	CardiometabolicII	TOR1AIP1:Q5JTV8:OID30195:v1	0.349281	1
CEP350	TOR1AIP1	No	cis-position, trans-gene	3	1-180031407-G-T	missense_variant	44313	9841	34472	0	-0.440489	-0.462397	-0.41858	0.0111778	dominant	CardiometabolicII	TOR1AIP1:Q5JTV8:OID30195:v1	0.117897	1
CEP350	TOR1AIP1	No	cis-position, trans-gene	2	1-180111155-T-A	synonymous_variant	44434	9060	35374	0	-0.474541	-0.497071	-0.452011	0.0114948	dominant	CardiometabolicII	TOR1AIP1:Q5JTV8:OID30195:v1	0.107574	1
LAMC1	NPL	No	cis-position, trans-gene	1	1-183127290-C-T	synonymous_variant	45607	466	45141	0	-1.72567	-1.80522	-1.64612	0.040587	dominant	CardiometabolicII	NPL:Q9BXD5:OID30329:v1	0.00517078	1
FCAMR	FCAMR	Yes	cis-position, cis-gene	3	1-206967095-C-T	synonymous_variant	45478	14643	30835	0	0.508795	0.490441	0.527148	0.00936408	dominant	CardiometabolicII	FCAMR:Q8WWV6:OID30332:v1	0.177168	1
ECHDC3	ECHDC3	Yes	cis-position, cis-gene	1	10-11755501-G-A	missense_variant	45555	7932	37623	0	-0.990412	-1.01242	-0.968408	0.0112267	dominant	CardiometabolicII	ECHDC3:Q96DC8:OID30293:v1	0.0914386	1
ALDH18A1	TCTN3	No	cis-position, trans-gene	2	10-95613997-G-A	synonymous_variant	45612	4018	41594	0	-1.24398	-1.27355	-1.2144	0.0150884	dominant	CardiometabolicII	TCTN3:Q6NUS6:OID30326:v1	0.0450532	1
TCTN3	TCTN3	Yes	cis-position, cis-gene	2	10-95693946-A-C	missense_variant	45591	4056	41535	0	-1.24881	-1.27822	-1.21941	0.0150032	dominant	CardiometabolicII	TCTN3:Q6NUS6:OID30326:v1	0.0455272	1
CCDC86	TMEM132A	No	cis-position, trans-gene	2	11-60842499-A-G	synonymous_variant	44439	17363	27076	0	0.457767	0.439322	0.476212	0.00941076	dominant	CardiometabolicII	TMEM132A:Q24JP5:OID30287:v1	0.219735	1
PRPF19	TMEM132A	No	cis-position, trans-gene	1	11-60898869-G-A	synonymous_variant	44226	28287	15939	0	0.803352	0.785568	0.821137	0.00907355	dominant	CardiometabolicII	TMEM132A:Q24JP5:OID30287:v1	0.400451	1
TMEM109	TMEM132A	No	cis-position, trans-gene	3	11-60921973-T-C	synonymous_variant	44429	38537	5892	0	0.85822	0.832176	0.884264	0.0132875	dominant	CardiometabolicII	TMEM132A:Q24JP5:OID30287:v1	0.363731	1
TMEM132A	TMEM132A	Yes	cis-position, cis-gene	3	11-60927829-C-A	synonymous_variant	44360	39090	5270	0	0.779245	0.751602	0.806887	0.0141031	dominant	CardiometabolicII	TMEM132A:Q24JP5:OID30287:v1	0.343443	1
TMEM132A	TMEM132A	Yes	cis-position, cis-gene	1	11-60930582-G-A	synonymous_variant	44170	28233	15937	0	0.810436	0.792666	0.828206	0.00906628	dominant	CardiometabolicII	TMEM132A:Q24JP5:OID30287:v1	0.400376	1
TMEM132A	TMEM132A	Yes	cis-position, cis-gene	1	11-60933664-C-G	synonymous_variant	44338	29547	14791	0	0.71415	0.695697	0.732603	0.00941473	dominant	CardiometabolicII	TMEM132A:Q24JP5:OID30287:v1	0.422904	1
TMEM132A	TMEM132A	Yes	cis-position, cis-gene	4	11-60936410-G-A	missense_variant	44438	5827	38611	0	0.587682	0.560864	0.614501	0.0136827	dominant	CardiometabolicII	TMEM132A:Q24JP5:OID30287:v1	0.0679703	1
TMEM132A	TMEM132A	Yes	cis-position, cis-gene	1	11-60936741-C-T	missense_variant	44423	29605	14818	0	0.715173	0.696746	0.7336	0.00940164	dominant	CardiometabolicII	TMEM132A:Q24JP5:OID30287:v1	0.42272	1
SLC15A3	TMEM132A	No	cis-position, trans-gene	4	11-60951320-C-T	missense_variant	44440	6864	37576	0	0.55781	0.532784	0.582837	0.0127686	dominant	CardiometabolicII	TMEM132A:Q24JP5:OID30287:v1	0.0804055	1
AQP11	AAMDC	No	cis-position, trans-gene	1	11-77590296-G-A	missense_variant	44438	8743	35695	0	-1.10725	-1.12798	-1.08652	0.0105745	dominant	CardiometabolicII	AAMDC:Q9H7C9:OID30236:v1	0.104282	1
RSF1	AAMDC	No	cis-position, trans-gene	1	11-77667343-T-C	synonymous_variant	44435	8853	35582	0	-1.11748	-1.13803	-1.09692	0.010488	dominant	CardiometabolicII	AAMDC:Q9H7C9:OID30236:v1	0.105633	1
RSF1	AAMDC	No	cis-position, trans-gene	1	11-77667460-A-G	synonymous_variant	44380	8795	35585	0	-1.11829	-1.1389	-1.09768	0.0105147	dominant	CardiometabolicII	AAMDC:Q9H7C9:OID30236:v1	0.105114	1
RSF1	AAMDC	No	cis-position, trans-gene	1	11-77698523-T-C	synonymous_variant	44387	8795	35592	0	-1.11715	-1.13776	-1.09653	0.0105177	dominant	CardiometabolicII	AAMDC:Q9H7C9:OID30236:v1	0.1051	1
AAMDC	AAMDC	Yes	cis-position, cis-gene	1	11-77872220-G-A	missense_variant	44406	8919	35487	0	-1.12891	-1.14934	-1.10849	0.0104219	dominant	CardiometabolicII	AAMDC:Q9H7C9:OID30236:v1	0.106459	1
TMPRSS4	SCN4B	No	cis-position, trans-gene	1	11-118094815-A-G	splice_acceptor_variant	44180	26981	17199	0	0.579773	0.562163	0.597383	0.00898451	dominant	CardiometabolicII	SCN4B:Q8IWT1:OID30277:v1	0.377457	1
PHLDB1	TREH	No	cis-position, trans-gene	1	11-118631404-A-G	synonymous_variant	45592	3298	42294	0	0.717732	0.683127	0.752337	0.0176555	dominant	CardiometabolicII	TREH:O43280:OID30388:v1	0.0367283	1
PHLDB1	TREH	No	cis-position, trans-gene	2	11-118643907-C-T	synonymous_variant	45394	18018	27376	0	-0.972548	-0.988968	-0.956127	0.00837782	dominant	CardiometabolicII	TREH:O43280:OID30388:v1	0.223272	1
TREH	TREH	Yes	cis-position, cis-gene	2	11-118658418-G-A	synonymous_variant	45582	18182	27400	0	-0.973369	-0.989728	-0.95701	0.00834622	dominant	CardiometabolicII	TREH:O43280:OID30388:v1	0.224122	1
TREH	TREH	Yes	cis-position, cis-gene	2	11-118659902-T-C	missense_variant	45585	18446	27139	0	-0.97186	-0.988176	-0.955544	0.00832423	dominant	CardiometabolicII	TREH:O43280:OID30388:v1	0.22788	1
TREH	TREH	Yes	cis-position, cis-gene	2	11-118663373-C-T	synonymous_variant	45533	18112	27421	0	-0.973955	-0.990334	-0.957575	0.00835672	dominant	CardiometabolicII	TREH:O43280:OID30388:v1	0.223537	1
REP15	MANSC4	No	cis-position, trans-gene	3	12-27697180-A-T	missense_variant	43970	14630	29340	0	0.700343	0.682005	0.718681	0.00935596	dominant	CardiometabolicII	MANSC4:A6NHS7:OID30141:v1	0.183892	1
MRPS35	MANSC4	No	cis-position, trans-gene	4	12-27714794-G-A	missense_variant	42966	12281	30685	0	0.844112	0.825203	0.86302	0.00964721	dominant	CardiometabolicII	MANSC4:A6NHS7:OID30141:v1	0.15735	1
MANSC4	MANSC4	Yes	cis-position, cis-gene	4	12-27763011-A-G	synonymous_variant	44078	13036	31042	0	1.00202	0.984242	1.01979	0.00906915	dominant	CardiometabolicII	MANSC4:A6NHS7:OID30141:v1	0.161702	1
MANSC4	MANSC4	Yes	cis-position, cis-gene	4	12-27763273-G-A	missense_variant	43898	12853	31045	0	1.00072	0.982846	1.0186	0.00911993	dominant	CardiometabolicII	MANSC4:A6NHS7:OID30141:v1	0.160249	1
MANSC4	MANSC4	Yes	cis-position, cis-gene	4	12-27763291-A-G	missense_variant	43890	12844	31046	0	1.00216	0.98429	1.02004	0.00911956	dominant	CardiometabolicII	MANSC4:A6NHS7:OID30141:v1	0.160194	1
TMEM106C	COL2A1	No	cis-position, trans-gene	1	12-47965893-G-T	missense_variant	44439	6481	37958	0	-0.674804	-0.700012	-0.649595	0.0128614	dominant	CardiometabolicII	COL2A1:P02458:OID30286:v1	0.076002	1
COL2A1	COL2A1	Yes	cis-position, cis-gene	1	12-47974758-C-T	missense_variant	44411	6816	37595	0	-0.672625	-0.697288	-0.647962	0.012583	dominant	CardiometabolicII	COL2A1:P02458:OID30286:v1	0.0801984	1
COL2A1	COL2A1	Yes	cis-position, cis-gene	1	12-47983086-T-C	splice_region_variant	44386	6179	38207	0	-0.716433	-0.742079	-0.690788	0.0130844	dominant	CardiometabolicII	COL2A1:P02458:OID30286:v1	0.0723428	1
COL2A1	COL2A1	Yes	cis-position, cis-gene	1	12-47984597-A-G	synonymous_variant&splice_region_variant	44382	6354	38028	0	-0.722242	-0.74756	-0.696923	0.0129173	dominant	CardiometabolicII	COL2A1:P02458:OID30286:v1	0.0746054	1
COL2A1	COL2A1	Yes	cis-position, cis-gene	1	12-47997633-G-T	synonymous_variant	44408	17700	26708	0	0.418394	0.400069	0.436718	0.00934917	dominant	CardiometabolicII	COL2A1:P02458:OID30286:v1	0.224862	1
SENP1	COL2A1	No	cis-position, trans-gene	2	12-48083639-A-G	synonymous_variant	44223	17023	27200	0	0.474631	0.45626	0.493003	0.0093733	dominant	CardiometabolicII	COL2A1:P02458:OID30286:v1	0.21587	1
PFKM	COL2A1	No	cis-position, trans-gene	1	12-48118548-C-T	missense_variant	42912	15881	27031	0	0.451434	0.432569	0.470299	0.00962484	dominant	CardiometabolicII	COL2A1:P02458:OID30286:v1	0.207815	1
PFKM	COL2A1	No	cis-position, trans-gene	1	12-48132876-G-A	synonymous_variant	44344	8133	36211	0	-0.777417	-0.800005	-0.75483	0.0115242	dominant	CardiometabolicII	COL2A1:P02458:OID30286:v1	0.0963361	1
PFKM	COL2A1	No	cis-position, trans-gene	2	12-48132929-G-A	missense_variant	44364	17371	26993	0	0.456949	0.438636	0.475261	0.0093432	dominant	CardiometabolicII	COL2A1:P02458:OID30286:v1	0.219608	1
PFKM	COL2A1	No	cis-position, trans-gene	1	12-48133403-C-T	synonymous_variant	44319	11138	33181	0	-0.589934	-0.610372	-0.569497	0.0104274	dominant	CardiometabolicII	COL2A1:P02458:OID30286:v1	0.135534	1
PFKM	COL2A1	No	cis-position, trans-gene	1	12-48145699-T-G	synonymous_variant	44239	27193	17046	0	0.572365	0.554243	0.590487	0.00924595	dominant	CardiometabolicII	COL2A1:P02458:OID30286:v1	0.38154	1
ASB8	COL2A1	No	cis-position, trans-gene	1	12-48149801-G-C	synonymous_variant	44433	8222	36211	0	-0.776873	-0.79936	-0.754386	0.0114728	dominant	CardiometabolicII	COL2A1:P02458:OID30286:v1	0.0971469	1
CCDC184	COL2A1	No	cis-position, trans-gene	1	12-48184542-A-C	missense_variant	44426	42061	2365	0	0.970908	0.931073	1.01074	0.0203236	dominant	CardiometabolicII	COL2A1:P02458:OID30286:v1	0.227655	1
CCDC184	COL2A1	No	cis-position, trans-gene	1	12-48184659-C-T	synonymous_variant	44378	11976	32402	0	-0.545864	-0.565907	-0.525821	0.0102258	dominant	CardiometabolicII	COL2A1:P02458:OID30286:v1	0.146133	1
H1FNT	COL2A1	No	cis-position, trans-gene	1	12-48329541-C-G	missense_variant	44439	24530	19909	0	0.478874	0.46098	0.496767	0.00912928	dominant	CardiometabolicII	COL2A1:P02458:OID30286:v1	0.331134	1
ZNF641	COL2A1	No	cis-position, trans-gene	1	12-48343202-T-G	missense_variant	44439	24542	19897	0	0.477123	0.459225	0.495021	0.00913151	dominant	CardiometabolicII	COL2A1:P02458:OID30286:v1	0.331393	1
ZNF641	COL2A1	No	cis-position, trans-gene	1	12-48343462-A-C	synonymous_variant	44424	24530	19894	0	0.477431	0.45953	0.495333	0.0091333	dominant	CardiometabolicII	COL2A1:P02458:OID30286:v1	0.331393	1
LALBA	COL2A1	No	cis-position, trans-gene	1	12-48569086-A-G	synonymous_variant	44366	5165	39201	0	-0.561206	-0.589338	-0.533074	0.0143531	dominant	CardiometabolicII	COL2A1:P02458:OID30286:v1	0.0598084	1
PTPRB	PTPRB	Yes	cis-position, cis-gene	1	12-70596274-T-C	missense_variant	45197	22091	23106	0	-0.426873	-0.444197	-0.40955	0.00883851	dominant	CardiometabolicII	PTPRB:P23467:OID30324:v1	0.285384	1
STAB2	STAB2	Yes	cis-position, cis-gene	6	12-103654676-C-A	missense_variant	45565	7025	38540	0	-0.501339	-0.525676	-0.477001	0.0124171	dominant	CardiometabolicII	STAB2:Q8WWQ8:OID30401:v1	0.0805786	1
ZC3H13	LCP1	No	cis-position, trans-gene	2	13-45988791-C-T	synonymous_variant	45598	1277	44321	0	1.17856	1.12465	1.23246	0.0275013	dominant	CardiometabolicII	LCP1:P13796:OID30367:v1	0.0139471	1
LCP1	LCP1	Yes	cis-position, cis-gene	2	13-46134156-T-C	missense_variant	45474	45053	421	0	-2.14598	-2.23866	-2.05329	0.0472881	dominant	CardiometabolicII	LCP1:P13796:OID30367:v1	0.0921785	1
NPC2	NPC2	Yes	cis-position, cis-gene	1	14-74480701-C-T	splice_donor_variant	44817	779	44038	0	-2.02727	-2.09113	-1.9634	0.0325839	dominant	CardiometabolicII	NPC2:P61916:OID30418:v1	0.00871999	1
SEL1L	SEL1L	Yes	cis-position, cis-gene	3	14-81506097-T-C	missense_variant	44445	1253	43192	0	-1.28048	-1.33431	-1.22666	0.0274622	dominant	CardiometabolicII	SEL1L:Q9UBV2:OID30196:v1	0.0141534	1
NPRL3	HBZ	No	cis-position, trans-gene	7	16-92716-C-T	synonymous_variant	45602	3480	42122	0	1.0287	0.996069	1.06133	0.0166488	dominant	CardiometabolicII	HBZ:P02008:OID30307:v1	0.0387049	1
HBM	HBZ	No	cis-position, trans-gene	7	16-166421-G-T	synonymous_variant	45602	3523	42079	0	1.14437	1.11226	1.17647	0.0163791	dominant	CardiometabolicII	HBZ:P02008:OID30307:v1	0.0393086	1
FAM234A	HBZ	No	cis-position, trans-gene	7	16-254410-C-T	5_prime_UTR_premature_start_codon_gain_variant	45573	3492	42081	0	1.10147	1.06911	1.13384	0.0165118	dominant	CardiometabolicII	HBZ:P02008:OID30307:v1	0.03901	1
APOBR	APOBR	Yes	cis-position, cis-gene	28	16-28495107-C-T	synonymous_variant	44247	10656	33591	0	0.48471	0.463597	0.505822	0.0107718	dominant	CardiometabolicII	APOBR:Q0VD83:OID30246:v1	0.128755	1
APOBR	APOBR	Yes	cis-position, cis-gene	4	16-28495551-A-G	synonymous_variant	44341	28752	15589	0	-1.37257	-1.38718	-1.35795	0.00745481	dominant	CardiometabolicII	APOBR:Q0VD83:OID30246:v1	0.409112	1
APOBR	APOBR	Yes	cis-position, cis-gene	4	16-28496323-C-G	missense_variant	44403	28813	15590	0	-1.37308	-1.38767	-1.35848	0.00744681	dominant	CardiometabolicII	APOBR:Q0VD83:OID30246:v1	0.409209	1
APOBR	APOBR	Yes	cis-position, cis-gene	4	16-28496727-A-G	synonymous_variant	44416	28842	15574	0	-1.37116	-1.38577	-1.35655	0.00745507	dominant	CardiometabolicII	APOBR:Q0VD83:OID30246:v1	0.409612	1
APOBR	APOBR	Yes	cis-position, cis-gene	4	16-28496748-C-T	synonymous_variant	44315	28696	15619	0	-1.3687	-1.38334	-1.35407	0.00746737	dominant	CardiometabolicII	APOBR:Q0VD83:OID30246:v1	0.408428	1
APOBR	APOBR	Yes	cis-position, cis-gene	4	16-28497126-A-G	synonymous_variant	44418	29840	14578	0	-1.32291	-1.33829	-1.30753	0.00784821	dominant	CardiometabolicII	APOBR:Q0VD83:OID30246:v1	0.42903	1
APOBR	APOBR	Yes	cis-position, cis-gene	1	16-28498188-G-A	synonymous_variant	44448	4910	39538	0	-0.713032	-0.741638	-0.684426	0.0145948	dominant	CardiometabolicII	APOBR:Q0VD83:OID30246:v1	0.0568138	1
IL27	APOBR	No	cis-position, trans-gene	1	16-28499885-C-G	missense_variant	44370	5362	39008	0	-0.759067	-0.786412	-0.731723	0.0139514	dominant	CardiometabolicII	APOBR:Q0VD83:OID30246:v1	0.0626217	1
IL27	APOBR	No	cis-position, trans-gene	5	16-28502082-A-G	missense_variant	44356	24479	19877	0	-1.15486	-1.17005	-1.13968	0.00774894	dominant	CardiometabolicII	APOBR:Q0VD83:OID30246:v1	0.33051	1
NUPR1	APOBR	No	cis-position, trans-gene	7	16-28538187-G-A	synonymous_variant	44345	10307	34038	0	0.499287	0.47797	0.520604	0.010876	dominant	CardiometabolicII	APOBR:Q0VD83:OID30246:v1	0.12372	1
SGF29	APOBR	No	cis-position, trans-gene	3	16-28591691-A-G	synonymous_variant	43403	9326	34077	0	0.497486	0.475276	0.519696	0.0113315	dominant	CardiometabolicII	APOBR:Q0VD83:OID30246:v1	0.11482	1
SULT1A2	APOBR	No	cis-position, trans-gene	6	16-28592334-T-G	missense_variant	44421	26672	17749	0	-1.2251	-1.24016	-1.21005	0.00768286	dominant	CardiometabolicII	APOBR:Q0VD83:OID30246:v1	0.368611	1
SULT1A2	APOBR	No	cis-position, trans-gene	5	16-28595875-G-A	missense_variant	43337	9273	34064	0	0.570036	0.547778	0.592295	0.0113562	dominant	CardiometabolicII	APOBR:Q0VD83:OID30246:v1	0.11484	1
ATXN2L	APOBR	No	cis-position, trans-gene	5	16-28835545-G-A	splice_acceptor_variant	44247	28085	16162	0	-1.21646	-1.23209	-1.20084	0.00797228	dominant	CardiometabolicII	APOBR:Q0VD83:OID30246:v1	0.397762	1
ATXN2L	APOBR	No	cis-position, trans-gene	5	16-28835925-T-C	splice_region_variant	44116	28387	15729	0	-1.20184	-1.21771	-1.18597	0.00809689	dominant	CardiometabolicII	APOBR:Q0VD83:OID30246:v1	0.405381	1
SH2B1	APOBR	No	cis-position, trans-gene	5	16-28871920-A-G	missense_variant	43268	27192	16076	0	-1.21377	-1.22952	-1.19802	0.00803682	dominant	CardiometabolicII	APOBR:Q0VD83:OID30246:v1	0.393905	1
ATP2A1	APOBR	No	cis-position, trans-gene	6	16-28887472-T-C	synonymous_variant	44410	26618	17792	0	-1.05649	-1.07266	-1.04031	0.00825373	dominant	CardiometabolicII	APOBR:Q0VD83:OID30246:v1	0.367594	1
CD19	APOBR	No	cis-position, trans-gene	6	16-28933075-C-G	missense_variant	44284	39576	4708	0	1.37403	1.34685	1.4012	0.0138639	dominant	CardiometabolicII	APOBR:Q0VD83:OID30246:v1	0.32441	1
CD19	APOBR	No	cis-position, trans-gene	2	16-28933379-G-T	synonymous_variant	44398	26111	18287	0	0.728705	0.711227	0.746182	0.00891691	dominant	CardiometabolicII	APOBR:Q0VD83:OID30246:v1	0.358921	1
SPNS1	APOBR	No	cis-position, trans-gene	2	16-28983824-C-T	synonymous_variant	44442	7085	37357	0	-0.618933	-0.643431	-0.594435	0.0124989	dominant	CardiometabolicII	APOBR:Q0VD83:OID30246:v1	0.0827971	1
ARL2BP	ARL2BP	Yes	cis-position, cis-gene	1	16-57249818-G-A	missense_variant	44078	3042	41036	0	-0.760909	-0.796886	-0.724933	0.0183551	dominant	CardiometabolicII	ARL2BP:Q9Y2Y0:OID30121:v1	0.035415	1
ABCA8	FGFBP2	No	trans-position, trans-gene	27	17-68883786-C-T	splice_region_variant	43114	3870	39244	0	1.26166	1.23183	1.29149	0.0152188	dominant	CardiometabolicII	FGFBP2:Q9BYJ0:OID30395:v1	0.0466274	1
NT5C	NT5C	Yes	cis-position, cis-gene	2	17-75131253-G-A	missense_variant	45581	2748	42833	0	-1.64128	-1.67638	-1.60618	0.0179068	dominant	CardiometabolicII	NT5C:Q8TCD5:OID30294:v1	0.0306755	1
CARD14	SGSH	No	cis-position, trans-gene	1	17-80188371-G-A	splice_region_variant	44713	25416	19297	0	0.379159	0.361018	0.397299	0.00925542	dominant	CardiometabolicII	SGSH:P51688:OID30341:v1	0.342184	1
CARD14	SGSH	No	cis-position, trans-gene	1	17-80205031-A-G	splice_region_variant	44501	33638	10863	0	0.839208	0.819317	0.8591	0.0101488	dominant	CardiometabolicII	SGSH:P51688:OID30341:v1	0.489694	1
CARD14	SGSH	No	cis-position, trans-gene	1	17-80205094-C-T	missense_variant	44622	33748	10874	0	0.839422	0.819561	0.859284	0.0101335	dominant	CardiometabolicII	SGSH:P51688:OID30341:v1	0.489958	1
SGSH	SGSH	Yes	cis-position, cis-gene	1	17-80210594-C-T	missense_variant	44823	24828	19995	0	-1.02573	-1.04148	-1.00998	0.00803396	dominant	CardiometabolicII	SGSH:P51688:OID30341:v1	0.332555	1
SLC26A11	SGSH	No	cis-position, trans-gene	1	17-80241767-T-G	splice_region_variant	44578	19142	25436	0	-0.456082	-0.474109	-0.438055	0.00919726	dominant	CardiometabolicII	SGSH:P51688:OID30341:v1	0.244785	1
SLC26A11	SGSH	No	cis-position, trans-gene	1	17-80246505-G-A	splice_region_variant	44840	8733	36107	0	-0.642563	-0.664859	-0.620267	0.0113753	dominant	CardiometabolicII	SGSH:P51688:OID30341:v1	0.102554	1
SLC26A11	SGSH	No	cis-position, trans-gene	1	17-80248265-T-G	splice_region_variant	44850	8775	36075	0	-0.642087	-0.664341	-0.619832	0.0113542	dominant	CardiometabolicII	SGSH:P51688:OID30341:v1	0.10313	1
SBSN	SBSN	Yes	cis-position, cis-gene	3	19-35527026-G-C	missense_variant	45473	27502	17971	0	-0.49208	-0.510196	-0.473963	0.00924299	dominant	CardiometabolicII	SBSN:Q6UWP8:OID30398:v1	0.37309	1
SBSN	SBSN	Yes	cis-position, cis-gene	3	19-35527370-C-T	synonymous_variant	43692	9202	34490	0	-0.494201	-0.51668	-0.471723	0.0114685	dominant	CardiometabolicII	SBSN:Q6UWP8:OID30398:v1	0.114813	1
FAM83E	MUC2	No	trans-position, trans-gene	98	19-48613298-A-G	synonymous_variant	45594	41163	4431	0	-0.687425	-0.717444	-0.657406	0.0153156	dominant	CardiometabolicII	MUC2:Q02817:OID30377:v1	0.312692	1
FUT2	MUC2	No	trans-position, trans-gene	211	19-48703160-A-G	synonymous_variant	45515	34500	11015	0	0.497244	0.476511	0.517978	0.0105781	dominant	CardiometabolicII	MUC2:Q02817:OID30377:v1	0.491294	1
FUT2	MUC2	No	trans-position, trans-gene	210	19-48703205-C-T	synonymous_variant	45492	34474	11018	0	0.496491	0.475746	0.517237	0.0105844	dominant	CardiometabolicII	MUC2:Q02817:OID30377:v1	0.491312	1
FUT2	BPIFA2	No	trans-position, trans-gene	169	19-48703346-C-T	synonymous_variant	43030	28973	14057	0	-0.5779	-0.596591	-0.559208	0.00953624	dominant	CardiometabolicII	BPIFA2:Q96DR5:OID30279:v1	0.428939	1
FUT2	MUC2	No	trans-position, trans-gene	169	19-48703346-C-T	synonymous_variant	45532	30679	14853	0	-0.852376	-0.870117	-0.834635	0.00905149	dominant	CardiometabolicII	MUC2:Q02817:OID30377:v1	0.428939	1
FUT2	MUC2	No	trans-position, trans-gene	210	19-48703417-G-A	stop_gained	45482	34469	11013	0	0.498135	0.477394	0.518876	0.010582	dominant	CardiometabolicII	MUC2:Q02817:OID30377:v1	0.491299	1
FUT2	MUC2	No	trans-position, trans-gene	192	19-48703728-G-A	missense_variant	45585	35773	9812	0	0.48474	0.463083	0.506397	0.0110494	dominant	CardiometabolicII	MUC2:Q02817:OID30377:v1	0.464377	1
FUT2	MUC2	No	trans-position, trans-gene	189	19-48703949-A-G	synonymous_variant	45417	35652	9765	0	0.485318	0.46361	0.507027	0.0110757	dominant	CardiometabolicII	MUC2:Q02817:OID30377:v1	0.463107	1
MAMSTR	BPIFA2	No	trans-position, trans-gene	117	19-48714048-A-G	splice_region_variant	42997	23759	19238	0	-0.399527	-0.417506	-0.381548	0.00917297	dominant	CardiometabolicII	BPIFA2:Q96DR5:OID30279:v1	0.331083	1
MAMSTR	MUC2	No	trans-position, trans-gene	117	19-48714048-A-G	splice_region_variant	45496	25136	20360	0	-0.558594	-0.576154	-0.541035	0.00895872	dominant	CardiometabolicII	MUC2:Q02817:OID30377:v1	0.331083	1
MAMSTR	MUC2	No	trans-position, trans-gene	188	19-48714854-G-T	synonymous_variant	45134	35821	9313	0	0.452216	0.430042	0.474389	0.0113129	dominant	CardiometabolicII	MUC2:Q02817:OID30377:v1	0.451373	1
MAMSTR	MUC2	No	trans-position, trans-gene	184	19-48715345-C-T	synonymous_variant&splice_region_variant	45533	36193	9340	0	0.448603	0.426466	0.47074	0.0112944	dominant	CardiometabolicII	MUC2:Q02817:OID30377:v1	0.452696	1
IZUMO1	BPIFA2	No	trans-position, trans-gene	118	19-48740962-C-A	synonymous_variant	43010	28830	14180	0	-0.387209	-0.406288	-0.368129	0.0097344	dominant	CardiometabolicII	BPIFA2:Q96DR5:OID30279:v1	0.42694	1
IZUMO1	MUC2	No	trans-position, trans-gene	118	19-48740962-C-A	synonymous_variant	45510	30562	14948	0	-0.563585	-0.58225	-0.54492	0.00952298	dominant	CardiometabolicII	MUC2:Q02817:OID30377:v1	0.42694	1
IZUMO1	BPIFA2	No	trans-position, trans-gene	118	19-48740963-G-A	missense_variant	43004	28824	14180	0	-0.387094	-0.406176	-0.368013	0.00973539	dominant	CardiometabolicII	BPIFA2:Q96DR5:OID30279:v1	0.426927	1
IZUMO1	MUC2	No	trans-position, trans-gene	118	19-48740963-G-A	missense_variant	45502	30554	14948	0	-0.563532	-0.582202	-0.544862	0.00952546	dominant	CardiometabolicII	MUC2:Q02817:OID30377:v1	0.426927	1
IZUMO1	BPIFA2	No	trans-position, trans-gene	117	19-48744529-G-A	synonymous_variant	42230	28044	14186	0	-0.389753	-0.408918	-0.370587	0.00977833	dominant	CardiometabolicII	BPIFA2:Q96DR5:OID30279:v1	0.425229	1
IZUMO1	MUC2	No	trans-position, trans-gene	117	19-48744529-G-A	synonymous_variant	44683	29720	14963	0	-0.559773	-0.578524	-0.541022	0.00956682	dominant	CardiometabolicII	MUC2:Q02817:OID30377:v1	0.425229	1
FGF21	MUC2	No	trans-position, trans-gene	158	19-48756272-A-G	synonymous_variant	45515	36339	9176	0	-0.643928	-0.665815	-0.622042	0.0111667	dominant	CardiometabolicII	MUC2:Q02817:OID30377:v1	0.449486	1
FGF21	MUC2	No	trans-position, trans-gene	144	19-48758111-T-C	missense_variant	45424	38446	6978	0	-0.664463	-0.688971	-0.639954	0.0125043	dominant	CardiometabolicII	MUC2:Q02817:OID30377:v1	0.392551	1
SIGLEC10	SIGLEC8	No	cis-position, trans-gene	2	19-51416744-T-C	missense_variant	44440	10537	33903	0	0.466828	0.446246	0.48741	0.0105008	dominant	CardiometabolicII	SIGLEC8:Q9NYZ4:OID30261:v1	0.126528	1
SIGLEC8	SIGLEC8	Yes	cis-position, cis-gene	2	19-51452378-A-T	splice_region_variant	44400	4775	39625	0	-0.721571	-0.749676	-0.693466	0.0143391	dominant	CardiometabolicII	SIGLEC8:Q9NYZ4:OID30261:v1	0.0552734	1
SIGLEC8	SIGLEC8	Yes	cis-position, cis-gene	2	19-51457686-A-G	missense_variant	44429	5833	38596	0	-0.726709	-0.752343	-0.701075	0.0130786	dominant	CardiometabolicII	SIGLEC8:Q9NYZ4:OID30261:v1	0.0679094	1
RPS9	LILRA6	No	cis-position, trans-gene	4	19-54207461-C-T	synonymous_variant	45592	2681	42911	0	1.0791	1.04204	1.11615	0.0189051	dominant	CardiometabolicII	LILRA6:Q6PI73:OID30346:v1	0.0299873	1
LILRB3	LILRA6	No	cis-position, trans-gene	5	19-54219881-C-G	missense_variant	45580	1792	43788	0	1.02319	0.97772	1.06866	0.0231986	dominant	CardiometabolicII	LILRA6:Q6PI73:OID30346:v1	0.0198751	1
LILRA6	LILRA6	Yes	cis-position, cis-gene	13	19-54239024-C-G	missense_variant	44815	6175	38640	0	-0.540416	-0.566452	-0.514379	0.0132837	dominant	CardiometabolicII	LILRA6:Q6PI73:OID30346:v1	0.0736273	1
LILRB5	LILRA3	No	cis-position, trans-gene	39	19-54250888-C-T	synonymous_variant	45454	16111	29343	0	0.463307	0.444806	0.481807	0.00943889	dominant	CardiometabolicII	LILRA3:Q8N6C8:OID30376:v1	0.197525	1
LILRB5	LILRA6	No	cis-position, trans-gene	3	19-54252383-A-G	missense_variant	45581	2235	43346	0	1.09511	1.05456	1.13566	0.0206871	dominant	CardiometabolicII	LILRA6:Q6PI73:OID30346:v1	0.0248099	1
LILRB2	LILRA3	No	cis-position, trans-gene	9	19-54278553-C-T	missense_variant	44317	36297	8020	0	0.577535	0.554242	0.600827	0.0118838	dominant	CardiometabolicII	LILRA3:Q8N6C8:OID30376:v1	0.416728	1
LILRB2	LILRA3	No	cis-position, trans-gene	9	19-54278566-G-A	splice_region_variant	43911	35952	7959	0	0.580896	0.557515	0.604277	0.011929	dominant	CardiometabolicII	LILRA3:Q8N6C8:OID30376:v1	0.413874	1
LILRB2	LILRA3	No	cis-position, trans-gene	8	19-54278869-G-A	missense_variant	44139	36154	7985	0	0.576589	0.553256	0.599922	0.0119046	dominant	CardiometabolicII	LILRA3:Q8N6C8:OID30376:v1	0.412638	1
LILRB2	LILRA3	No	cis-position, trans-gene	15	19-54279064-T-C	missense_variant	45604	43729	1875	0	1.72511	1.6823	1.76793	0.021846	dominant	CardiometabolicII	LILRA3:Q8N6C8:OID30376:v1	0.201587	1
LILRB2	LILRA3	No	cis-position, trans-gene	21	19-54279520-A-T	missense_variant	45582	16423	29159	0	0.414796	0.396299	0.433293	0.00943719	dominant	CardiometabolicII	LILRA3:Q8N6C8:OID30376:v1	0.20098	1
LILRB2	LILRA3	No	cis-position, trans-gene	15	19-54280275-C-T	missense_variant	45566	43693	1873	0	1.73171	1.6889	1.77453	0.0218454	dominant	CardiometabolicII	LILRA3:Q8N6C8:OID30376:v1	0.20146	1
DPYSL5	KHK	No	cis-position, trans-gene	2	2-26940176-T-C	splice_region_variant	44383	37677	6706	0	0.58117	0.556419	0.60592	0.0126277	dominant	CardiometabolicII	KHK:P50053:OID30241:v1	0.386981	1
DPYSL5	KHK	No	cis-position, trans-gene	2	2-26946974-C-A	synonymous_variant	44239	37824	6415	0	0.597119	0.571902	0.622336	0.0128658	dominant	CardiometabolicII	KHK:P50053:OID30241:v1	0.379081	1
TMEM214	KHK	No	cis-position, trans-gene	2	2-27037601-G-A	missense_variant	44394	22539	21855	0	-0.438077	-0.455769	-0.420385	0.00902649	dominant	CardiometabolicII	KHK:P50053:OID30241:v1	0.298253	1
AGBL5	KHK	No	cis-position, trans-gene	2	2-27067657-A-G	synonymous_variant	44337	40401	3936	0	0.674477	0.643175	0.705779	0.0159702	dominant	CardiometabolicII	KHK:P50053:OID30241:v1	0.297838	1
KHK	KHK	Yes	cis-position, cis-gene	2	2-27092384-G-A	missense_variant	44319	26735	17584	0	-0.499783	-0.517762	-0.481803	0.0091731	dominant	CardiometabolicII	KHK:P50053:OID30241:v1	0.370209	1
CGREF1	KHK	No	cis-position, trans-gene	2	2-27100517-C-T	missense_variant	44052	26151	17901	0	-0.477919	-0.495934	-0.459904	0.00919125	dominant	CardiometabolicII	KHK:P50053:OID30241:v1	0.364279	1
CGREF1	KHK	No	cis-position, trans-gene	2	2-27101856-G-C	synonymous_variant	44301	38079	6222	0	0.685687	0.660329	0.711045	0.0129376	dominant	CardiometabolicII	KHK:P50053:OID30241:v1	0.374502	1
CGREF1	KHK	No	cis-position, trans-gene	2	2-27101883-G-T	synonymous_variant	44195	37964	6231	0	0.685859	0.660513	0.711206	0.0129317	dominant	CardiometabolicII	KHK:P50053:OID30241:v1	0.374541	1
VIT	VIT	Yes	cis-position, cis-gene	2	2-36773813-C-G	stop_gained	45602	1174	44428	0	-1.62341	-1.67262	-1.57421	0.0251026	dominant	CardiometabolicII	VIT:Q6UXI7:OID30334:v1	0.0128582	1
GALNT5	GALNT5	Yes	cis-position, cis-gene	1	2-157284294-G-C	missense_variant	45581	1631	43950	0	-0.942776	-0.989689	-0.895863	0.023935	dominant	CardiometabolicII	GALNT5:Q7Z7M9:OID30295:v1	0.0180165	1
PECR	PECR	Yes	cis-position, cis-gene	1	2-216039296-A-T	missense_variant	43716	8403	35313	0	-0.484459	-0.507812	-0.461105	0.011915	dominant	CardiometabolicII	PECR:Q9BY49:OID30228:v1	0.101793	1
ARMC9	B3GNT7	No	cis-position, trans-gene	1	2-231331852-C-T	synonymous_variant	44204	22197	22007	0	-0.460306	-0.477566	-0.443046	0.00880603	dominant	CardiometabolicII	B3GNT7:Q8NFL0:OID30281:v1	0.296425	1
ARMC9	B3GNT7	No	cis-position, trans-gene	1	2-231331885-G-A	synonymous_variant	43051	23575	19476	0	-0.439102	-0.45674	-0.421464	0.00899899	dominant	CardiometabolicII	B3GNT7:Q8NFL0:OID30281:v1	0.333827	1
B3GNT7	B3GNT7	Yes	cis-position, cis-gene	1	2-231398416-G-A	missense_variant	44435	18137	26298	0	-0.840875	-0.857141	-0.824608	0.00829907	dominant	CardiometabolicII	B3GNT7:Q8NFL0:OID30281:v1	0.231508	1
ITPA	ITPA	Yes	cis-position, cis-gene	1	20-3213196-C-A	missense_variant	44018	6222	37796	0	-1.28585	-1.30935	-1.26234	0.0119933	dominant	CardiometabolicII	ITPA:Q9BY32:OID30082:v1	0.0731945	1
SLC4A11	ITPA	No	cis-position, trans-gene	2	20-3233935-C-T	synonymous_variant	44034	15046	28988	0	-0.742713	-0.760834	-0.724592	0.00924522	dominant	CardiometabolicII	ITPA:Q9BY32:OID30082:v1	0.189103	1
C20orf194	ITPA	No	cis-position, trans-gene	1	20-3381386-T-C	synonymous_variant	43388	17623	25765	0	-0.580432	-0.598482	-0.562383	0.00920873	dominant	CardiometabolicII	ITPA:Q9BY32:OID30082:v1	0.230378	1
MYH7B	PROCR	No	cis-position, trans-gene	3	20-34977952-G-A	missense_variant	44063	8442	35621	0	0.635091	0.612185	0.657997	0.0116864	dominant	CardiometabolicII	PROCR:Q9UNN8:OID30149:v1	0.100957	1
MYH7B	PROCR	No	cis-position, trans-gene	3	20-34997634-C-T	synonymous_variant	44094	7052	37042	0	0.76453	0.740157	0.788902	0.0124348	dominant	CardiometabolicII	PROCR:Q9UNN8:OID30149:v1	0.0834359	1
MYH7B	PROCR	No	cis-position, trans-gene	3	20-34999793-G-A	synonymous_variant&splice_region_variant	43999	6957	37042	0	0.761299	0.736776	0.785822	0.0125116	dominant	CardiometabolicII	PROCR:Q9UNN8:OID30149:v1	0.0825435	1
PROCR	PROCR	Yes	cis-position, cis-gene	3	20-35176751-A-G	missense_variant	44082	7409	36673	0	0.77904	0.755229	0.80285	0.012148	dominant	CardiometabolicII	PROCR:Q9UNN8:OID30149:v1	0.0880346	1
AC092042.3	GASK1A	No	cis-position, trans-gene	3	3-43032269-G-A	missense_variant&splice_region_variant	43322	27350	15972	0	0.382821	0.363745	0.401897	0.00973245	dominant	CardiometabolicII	GASK1A:Q9UFP1:OID30109:v1	0.398433	1
FAM198A	GASK1A	No	cis-position, trans-gene	3	3-43032942-C-T	missense_variant	43862	27897	15965	0	0.378075	0.359065	0.397085	0.00969872	dominant	CardiometabolicII	GASK1A:Q9UFP1:OID30109:v1	0.399748	1
FAM198A	GASK1A	No	cis-position, trans-gene	2	3-43053609-A-G	missense_variant	43970	36960	7010	0	0.857049	0.832966	0.881132	0.0122873	dominant	CardiometabolicII	GASK1A:Q9UFP1:OID30109:v1	0.397451	1
FAM198A	GASK1A	No	cis-position, trans-gene	3	3-43056218-A-G	synonymous_variant	44016	27169	16847	0	0.466721	0.448118	0.485324	0.00949114	dominant	CardiometabolicII	GASK1A:Q9UFP1:OID30109:v1	0.38381	1
FAM198A	GASK1A	No	cis-position, trans-gene	1	3-43056273-G-A	missense_variant	44035	13596	30439	0	-0.97326	-0.991179	-0.955341	0.00914228	dominant	CardiometabolicII	GASK1A:Q9UFP1:OID30109:v1	0.168782	1
ZNF589	SPINK8	No	cis-position, trans-gene	4	3-48241205-A-G	missense_variant	43749	23423	20326	0	-0.544853	-0.56294	-0.526765	0.00922821	dominant	CardiometabolicII	SPINK8:P0C7L1:OID30153:v1	0.319096	1
ZNF589	SPINK8	No	cis-position, trans-gene	4	3-48268338-C-G	missense_variant	44054	23726	20328	0	-0.547481	-0.565508	-0.529455	0.0091973	dominant	CardiometabolicII	SPINK8:P0C7L1:OID30153:v1	0.3205	1
SPINK8	SPINK8	Yes	cis-position, cis-gene	4	3-48319502-T-G	missense_variant	43957	23186	20771	0	-0.557701	-0.575688	-0.539713	0.00917723	dominant	CardiometabolicII	SPINK8:P0C7L1:OID30153:v1	0.312583	1
MELTF	MELTF	Yes	cis-position, cis-gene	1	3-197015419-T-C	synonymous_variant	45568	17802	27766	0	0.480381	0.462588	0.498174	0.00907797	dominant	CardiometabolicII	MELTF:P08582:OID30347:v1	0.21929	1
MELTF	MELTF	Yes	cis-position, cis-gene	1	3-197015524-G-A	splice_region_variant	45505	17636	27869	0	0.481076	0.463249	0.498903	0.00909524	dominant	CardiometabolicII	MELTF:P08582:OID30347:v1	0.21738	1
MELTF	MELTF	Yes	cis-position, cis-gene	1	3-197016259-T-C	synonymous_variant	45487	18493	26994	0	0.445625	0.427865	0.463384	0.00906086	dominant	CardiometabolicII	MELTF:P08582:OID30347:v1	0.229999	1
MELTF	MELTF	Yes	cis-position, cis-gene	1	3-197019758-T-C	synonymous_variant	45554	18113	27441	0	0.484437	0.466712	0.502161	0.00904321	dominant	CardiometabolicII	MELTF:P08582:OID30347:v1	0.223765	1
CYTL1	CYTL1	Yes	cis-position, cis-gene	1	4-5015156-G-A	missense_variant	45476	3277	42199	0	-1.38878	-1.42009	-1.35746	0.0159761	dominant	CardiometabolicII	CYTL1:Q9NRR1:OID30374:v1	0.0369505	1
MAN2B2	MAN2B2	Yes	cis-position, cis-gene	1	4-6593220-A-C	missense_variant	45540	32949	12591	0	1.14562	1.12838	1.16286	0.00879729	dominant	CardiometabolicII	MAN2B2:Q9Y2E5:OID30306:v1	0.474952	1
MAN2B2	MAN2B2	Yes	cis-position, cis-gene	1	4-6594633-G-A	missense_variant	45575	34835	10740	0	-1.00474	-1.02391	-0.985571	0.00978002	dominant	CardiometabolicII	MAN2B2:Q9Y2E5:OID30306:v1	0.485546	1
MAN2B2	MAN2B2	Yes	cis-position, cis-gene	1	4-6598285-A-G	missense_variant	45498	32917	12581	0	1.22287	1.20607	1.23967	0.0085722	dominant	CardiometabolicII	MAN2B2:Q9Y2E5:OID30306:v1	0.475045	1
MAN2B2	MAN2B2	Yes	cis-position, cis-gene	1	4-6605137-A-G	missense_variant	45589	34721	10868	0	1.17523	1.157	1.19346	0.0093009	dominant	CardiometabolicII	MAN2B2:Q9Y2E5:OID30306:v1	0.487214	1
MAN2B2	MAN2B2	Yes	cis-position, cis-gene	1	4-6609162-G-A	missense_variant	45579	8217	37362	0	0.780419	0.758053	0.802786	0.0114113	dominant	CardiometabolicII	MAN2B2:Q9Y2E5:OID30306:v1	0.0943225	1
MAN2B2	MAN2B2	Yes	cis-position, cis-gene	2	4-6614329-C-T	missense_variant	45595	4896	40699	0	-0.941072	-0.968916	-0.913229	0.0142057	dominant	CardiometabolicII	MAN2B2:Q9Y2E5:OID30306:v1	0.055306	1
FGFBP2	FGFBP2	Yes	cis-position, cis-gene	1	4-15963047-C-T	missense_variant	45580	12383	33197	0	0.803297	0.78431	0.822284	0.00968722	dominant	CardiometabolicII	FGFBP2:Q9BYJ0:OID30395:v1	0.146865	1
GC	PYDC1	No	trans-position, trans-gene	2	4-71752606-G-T	missense_variant	44138	21828	22310	0	-0.905115	-0.921167	-0.889062	0.00819005	dominant	CardiometabolicII	PYDC1:Q8WXC3:OID30202:v1	0.290455	1
GC	PYDC1	No	trans-position, trans-gene	2	4-71752617-A-C	missense_variant	44156	35469	8687	0	0.619576	0.597521	0.641631	0.0112525	dominant	CardiometabolicII	PYDC1:Q8WXC3:OID30202:v1	0.441789	1
LECT2	LECT2	Yes	cis-position, cis-gene	1	5-135951340-T-C	missense_variant	45354	39087	6267	0	-1.00976	-1.03087	-0.988638	0.0107746	dominant	CardiometabolicII	LECT2:O14960:OID30320:v1	0.370229	1
LECT2	LECT2	Yes	cis-position, cis-gene	2	5-135952943-A-G	missense_variant	45506	4102	41404	0	-0.807621	-0.834327	-0.780915	0.0136254	dominant	CardiometabolicII	LECT2:O14960:OID30320:v1	0.0461096	1
GM2A	GM2A	Yes	cis-position, cis-gene	1	5-151259848-A-G	missense_variant	43825	37187	6638	0	-0.801973	-0.825509	-0.778438	0.0120077	dominant	CardiometabolicII	GM2A:P17900:OID30413:v1	0.384377	1
GM2A	GM2A	Yes	cis-position, cis-gene	1	5-151259878-A-G	missense_variant	43779	38129	5650	0	-0.918707	-0.943701	-0.893713	0.0127518	dominant	CardiometabolicII	GM2A:P17900:OID30413:v1	0.353085	1
GM2A	GM2A	Yes	cis-position, cis-gene	1	5-151267451-A-G	stop_retained_variant	44474	20533	23941	0	-0.533691	-0.550582	-0.5168	0.00861788	dominant	CardiometabolicII	GM2A:P17900:OID30413:v1	0.266352	1
SLC36A3	GM2A	No	cis-position, trans-gene	1	5-151287455-T-C	missense_variant	43996	26636	17360	0	-0.374707	-0.39242	-0.356994	0.00903719	dominant	CardiometabolicII	GM2A:P17900:OID30413:v1	0.373535	1
SLC36A2	GM2A	No	cis-position, trans-gene	1	5-151316886-C-T	synonymous_variant	44514	34356	10158	0	-0.463591	-0.484051	-0.443131	0.0104387	dominant	CardiometabolicII	GM2A:P17900:OID30413:v1	0.477011	1
SLC36A2	GM2A	No	cis-position, trans-gene	1	5-151316979-C-T	synonymous_variant	44368	34210	10158	0	-0.46251	-0.482987	-0.442032	0.0104477	dominant	CardiometabolicII	GM2A:P17900:OID30413:v1	0.476933	1
SLC36A2	GM2A	No	cis-position, trans-gene	1	5-151344245-G-A	synonymous_variant	44167	33648	10519	0	-0.459598	-0.479827	-0.43937	0.0103204	dominant	CardiometabolicII	GM2A:P17900:OID30413:v1	0.485022	1
MUC22	SGSH	No	trans-position, trans-gene	22	6-31026693-C-G	missense_variant	44249	1132	43117	0	1.5016	1.44486	1.55834	0.0289477	dominant	CardiometabolicII	SGSH:P51688:OID30341:v1	0.0145343	1
MUC22	SGSH	No	trans-position, trans-gene	23	6-31026840-C-G	missense_variant	43608	1111	42497	0	1.50531	1.44802	1.5626	0.0292294	dominant	CardiometabolicII	SGSH:P51688:OID30341:v1	0.0144593	1
CCHCR1	SGSH	No	trans-position, trans-gene	25	6-31143012-T-C	synonymous_variant	44870	1323	43547	0	1.56704	1.51488	1.6192	0.0266108	dominant	CardiometabolicII	SGSH:P51688:OID30341:v1	0.01481	1
HLA-B	SGSH	No	trans-position, trans-gene	29	6-31355426-A-G	synonymous_variant	41303	4138	37165	0	0.723924	0.693323	0.754524	0.0156124	dominant	CardiometabolicII	SGSH:P51688:OID30341:v1	0.0518361	1
HLA-B	SGSH	No	trans-position, trans-gene	28	6-31356979-G-A	missense_variant	41695	2433	39262	0	1.19438	1.15617	1.23259	0.0194943	dominant	CardiometabolicII	SGSH:P51688:OID30341:v1	0.0336129	1
MICA	SGSH	No	trans-position, trans-gene	38	6-31411266-A-G	missense_variant	44832	2314	42518	0	1.6816	1.64335	1.71985	0.0195146	dominant	CardiometabolicII	SGSH:P51688:OID30341:v1	0.0259934	1
MICA	SGSH	No	trans-position, trans-gene	41	6-31412213-C-G	missense_variant	44779	2270	42509	0	1.68188	1.64327	1.7205	0.0197002	dominant	CardiometabolicII	SGSH:P51688:OID30341:v1	0.0255786	1
MCCD1	SGSH	No	trans-position, trans-gene	33	6-31529172-C-T	missense_variant	44626	1781	42845	0	1.63068	1.58665	1.6747	0.0224619	dominant	CardiometabolicII	SGSH:P51688:OID30341:v1	0.0200148	1
PRRC2A	SGSH	No	trans-position, trans-gene	24	6-31631817-A-G	synonymous_variant	44872	1471	43401	0	1.10284	1.05241	1.15326	0.0257273	dominant	CardiometabolicII	SGSH:P51688:OID30341:v1	0.0165361	1
PRRC2A	SGSH	No	trans-position, trans-gene	23	6-31635268-A-G	missense_variant	44869	1113	43756	0	1.48909	1.43186	1.54632	0.0291994	dominant	CardiometabolicII	SGSH:P51688:OID30341:v1	0.0124568	1
PRRC2A	SGSH	No	trans-position, trans-gene	26	6-31635412-G-A	missense_variant	44865	1463	43402	0	1.10423	1.05367	1.15479	0.025796	dominant	CardiometabolicII	SGSH:P51688:OID30341:v1	0.016463	1
BAG6	SGSH	No	trans-position, trans-gene	27	6-31643969-G-A	synonymous_variant	44865	1475	43390	0	1.09379	1.04342	1.14416	0.0256971	dominant	CardiometabolicII	SGSH:P51688:OID30341:v1	0.0165925	1
BAG6	SGSH	No	trans-position, trans-gene	26	6-31647737-T-C	synonymous_variant	44871	1490	43381	0	1.0929	1.04278	1.14302	0.025571	dominant	CardiometabolicII	SGSH:P51688:OID30341:v1	0.0167847	1
GPANK1	SGSH	No	trans-position, trans-gene	26	6-31664130-G-A	synonymous_variant	44869	1574	43295	0	1.02671	0.977821	1.07559	0.0249413	dominant	CardiometabolicII	SGSH:P51688:OID30341:v1	0.0177465	1
LY6G5B	SGSH	No	trans-position, trans-gene	29	6-31672068-C-A	missense_variant	44873	1587	43286	0	1.0243	0.975609	1.073	0.0248437	dominant	CardiometabolicII	SGSH:P51688:OID30341:v1	0.0178957	1
ABHD16A	SGSH	No	trans-position, trans-gene	24	6-31693071-G-A	synonymous_variant	44873	1118	43755	0	1.48837	1.43126	1.54548	0.0291362	dominant	CardiometabolicII	SGSH:P51688:OID30341:v1	0.0125097	1
MSH5	SGSH	No	trans-position, trans-gene	21	6-31741268-C-T	missense_variant	44844	1279	43565	0	1.25027	1.1965	1.30403	0.0274324	dominant	CardiometabolicII	SGSH:P51688:OID30341:v1	0.0143752	1
MSH5	SGSH	No	trans-position, trans-gene	21	6-31762148-C-T	missense_variant	44869	1353	43516	0	1.19895	1.14656	1.25134	0.026729	dominant	CardiometabolicII	SGSH:P51688:OID30341:v1	0.0152202	1
C2	SGSH	No	trans-position, trans-gene	23	6-31944746-T-C	missense_variant	44870	1146	43724	0	1.37484	1.3182	1.43148	0.0288977	dominant	CardiometabolicII	SGSH:P51688:OID30341:v1	0.0128344	1
SKIV2L	SGSH	No	trans-position, trans-gene	12	6-31960262-C-G	synonymous_variant	44850	778	44072	0	1.5974	1.52902	1.66578	0.0348861	dominant	CardiometabolicII	SGSH:P51688:OID30341:v1	0.00864992	1
TNXB	SGSH	No	trans-position, trans-gene	12	6-32073844-G-A	missense_variant	44871	800	44071	0	1.58215	1.51468	1.64961	0.0344201	dominant	CardiometabolicII	SGSH:P51688:OID30341:v1	0.00888347	1
POR	ZP3	No	cis-position, trans-gene	2	7-75980359-A-G	synonymous_variant	44430	19667	24763	0	0.605353	0.587451	0.623255	0.00913343	dominant	CardiometabolicII	ZP3:P21754:OID30265:v1	0.253839	1
POR	ZP3	No	cis-position, trans-gene	3	7-75985969-G-A	synonymous_variant	44436	26612	17824	0	-0.410916	-0.42955	-0.392283	0.00950667	dominant	CardiometabolicII	ZP3:P21754:OID30265:v1	0.367004	1
STYXL1	ZP3	No	cis-position, trans-gene	3	7-76005369-G-A	synonymous_variant	44361	13569	30792	0	0.571393	0.551855	0.590932	0.00996869	dominant	CardiometabolicII	ZP3:P21754:OID30265:v1	0.167049	1
YWHAG	ZP3	No	cis-position, trans-gene	3	7-76329871-G-A	synonymous_variant	44438	22318	22120	0	-0.62596	-0.643676	-0.608244	0.00903876	dominant	CardiometabolicII	ZP3:P21754:OID30265:v1	0.294372	1
SSC4D	ZP3	No	cis-position, trans-gene	3	7-76400378-C-T	missense_variant	44444	16682	27762	0	0.702464	0.684355	0.720572	0.00923903	dominant	CardiometabolicII	ZP3:P21754:OID30265:v1	0.20944	1
ZP3	ZP3	Yes	cis-position, cis-gene	4	7-76425055-G-A	missense_variant	44406	18507	25899	0	1.10485	1.08897	1.12073	0.00810174	dominant	CardiometabolicII	ZP3:P21754:OID30265:v1	0.236975	1
DTX2	ZP3	No	cis-position, trans-gene	3	7-76482518-G-A	synonymous_variant	44271	18105	26166	0	0.629454	0.611368	0.64754	0.00922749	dominant	CardiometabolicII	ZP3:P21754:OID30265:v1	0.23156	1
DTX2	ZP3	No	cis-position, trans-gene	4	7-76482677-C-G	synonymous_variant	44234	18755	25479	0	1.03619	1.01992	1.05245	0.00829736	dominant	CardiometabolicII	ZP3:P21754:OID30265:v1	0.241343	1
DTX2	ZP3	No	cis-position, trans-gene	5	7-76482743-C-T	synonymous_variant	44343	33095	11248	0	1.52517	1.50907	1.54126	0.00821144	dominant	CardiometabolicII	ZP3:P21754:OID30265:v1	0.499708	1
DTX2	ZP3	No	cis-position, trans-gene	2	7-76502378-A-G	synonymous_variant	44169	38095	6074	0	-0.556199	-0.582829	-0.52957	0.0135864	dominant	CardiometabolicII	ZP3:P21754:OID30265:v1	0.369003	1
UPK3B	ZP3	No	cis-position, trans-gene	3	7-76515166-A-G	missense_variant	44124	27905	16219	0	-0.887756	-0.90533	-0.870182	0.00896637	dominant	CardiometabolicII	ZP3:P21754:OID30265:v1	0.397112	1
LAMB1	LAMB1	Yes	cis-position, cis-gene	1	7-107929517-A-G	missense_variant	44443	1899	42544	0	-1.40794	-1.45142	-1.36446	0.0221842	dominant	CardiometabolicII	LAMB1:P07942:OID30280:v1	0.0215603	1
LAMB4	LAMB1	No	cis-position, trans-gene	1	7-108098437-G-A	synonymous_variant	44133	28443	15690	0	-0.776736	-0.794602	-0.758869	0.00911554	dominant	CardiometabolicII	LAMB1:P07942:OID30280:v1	0.407463	1
LAMB4	LAMB1	No	cis-position, trans-gene	1	7-108098503-G-A	synonymous_variant	44098	28386	15712	0	-0.777429	-0.795276	-0.759581	0.00910578	dominant	CardiometabolicII	LAMB1:P07942:OID30280:v1	0.407017	1
LAMB4	LAMB1	No	cis-position, trans-gene	2	7-108103219-A-G	synonymous_variant	44255	28537	15718	0	-0.77763	-0.795455	-0.759805	0.00909416	dominant	CardiometabolicII	LAMB1:P07942:OID30280:v1	0.407232	1
ASAH1	ASAH1	Yes	cis-position, cis-gene	2	8-18067230-A-T	missense_variant	45050	3513	41537	0	-1.14888	-1.18117	-1.11659	0.0164757	dominant	CardiometabolicII	ASAH1:Q13510:OID30415:v1	0.0398957	1
ASAH1	ASAH1	Yes	cis-position, cis-gene	3	8-18075590-G-A	splice_region_variant	44880	6411	38469	0	-0.663133	-0.688491	-0.637775	0.0129375	dominant	CardiometabolicII	ASAH1:Q13510:OID30415:v1	0.0741863	1
ASAH1	ASAH1	Yes	cis-position, cis-gene	2	8-18084625-A-G	synonymous_variant	45073	3154	41919	0	-1.11425	-1.14847	-1.08003	0.0174589	dominant	CardiometabolicII	ASAH1:Q13510:OID30415:v1	0.0356254	1
CPQ	CPQ	Yes	cis-position, cis-gene	1	8-97029409-G-A	missense_variant	45492	744	44748	0	-1.94707	-2.01465	-1.87948	0.0344816	dominant	CardiometabolicII	CPQ:Q9Y646:OID30406:v1	0.00823179	1
PSCA	SLURP1	No	cis-position, trans-gene	10	8-142682072-T-C	synonymous_variant	45268	31044	14224	0	0.42077	0.401834	0.439706	0.00966125	dominant	CardiometabolicII	SLURP1:P55000:OID30404:v1	0.439753	1
PSCA	SLURP1	No	cis-position, trans-gene	10	8-142682129-C-A	synonymous_variant	44855	30632	14223	0	0.421325	0.40235	0.440301	0.0096813	dominant	CardiometabolicII	SLURP1:P55000:OID30404:v1	0.439221	1
LY6K	SLURP1	No	cis-position, trans-gene	9	8-142700626-A-G	synonymous_variant	45249	33704	11545	0	-0.455069	-0.475226	-0.434912	0.010284	dominant	CardiometabolicII	SLURP1:P55000:OID30404:v1	0.494909	1
THEM6	SLURP1	No	cis-position, trans-gene	10	8-142727533-C-T	synonymous_variant	45243	33224	12019	0	-0.466541	-0.486405	-0.446676	0.0101347	dominant	CardiometabolicII	SLURP1:P55000:OID30404:v1	0.484864	1
LY6D	SLURP1	No	cis-position, trans-gene	7	8-142786489-C-T	missense_variant	44478	28321	16157	0	-0.438815	-0.457203	-0.420427	0.00938161	dominant	CardiometabolicII	SLURP1:P55000:OID30404:v1	0.401364	1
ECPAS	PTGR1	No	cis-position, trans-gene	1	9-111421979-G-C	missense_variant	45602	4028	41574	0	-0.676518	-0.707321	-0.645714	0.0157159	dominant	CardiometabolicII	PTGR1:Q14914:OID30297:v1	0.0454192	1
ABO	ROBO4	No	trans-position, trans-gene	221	9-133255635-C-T	synonymous_variant	44429	7321	37108	0	0.497272	0.47274	0.521805	0.0125167	dominant	CardiometabolicII	ROBO4:Q8WZ75:OID30226:v1	0.0864114	1
ABO	MUC2	No	trans-position, trans-gene	221	9-133255635-C-T	synonymous_variant	45576	7532	38044	0	0.493616	0.469573	0.51766	0.0122669	dominant	CardiometabolicII	MUC2:Q02817:OID30377:v1	0.0864114	1
ABO	CLEC4M	No	trans-position, trans-gene	221	9-133255635-C-T	synonymous_variant	45509	7521	37988	0	0.595371	0.571571	0.619171	0.0121426	dominant	CardiometabolicII	CLEC4M:Q9H2X3:OID30405:v1	0.0864114	1
ABO	ROBO4	No	trans-position, trans-gene	232	9-133255801-C-T	synonymous_variant	44450	5448	39002	0	0.627243	0.599606	0.65488	0.0141002	dominant	CardiometabolicII	ROBO4:Q8WZ75:OID30226:v1	0.0636442	1
ABO	PTPRB	No	trans-position, trans-gene	232	9-133255801-C-T	synonymous_variant	45609	5595	40014	0	0.56862	0.542187	0.595052	0.013486	dominant	CardiometabolicII	PTPRB:P23467:OID30324:v1	0.0636442	1
ABO	MUC2	No	trans-position, trans-gene	232	9-133255801-C-T	synonymous_variant	45599	5609	39990	0	0.707095	0.680195	0.733994	0.0137243	dominant	CardiometabolicII	MUC2:Q02817:OID30377:v1	0.0636442	1
ABO	CLEC4M	No	trans-position, trans-gene	232	9-133255801-C-T	synonymous_variant	45532	5599	39933	0	0.892112	0.86574	0.918484	0.0134551	dominant	CardiometabolicII	CLEC4M:Q9H2X3:OID30405:v1	0.0636442	1
ABO	CLEC4M	No	trans-position, trans-gene	104	9-133255902-C-T	missense_variant	45511	19366	26145	0	-0.387324	-0.405314	-0.369333	0.00917883	dominant	CardiometabolicII	CLEC4M:Q9H2X3:OID30405:v1	0.242149	1
ABO	ROBO4	No	trans-position, trans-gene	230	9-133255928-C-G	missense_variant	44404	5414	38990	0	0.62851	0.600801	0.656219	0.0141369	dominant	CardiometabolicII	ROBO4:Q8WZ75:OID30226:v1	0.063332	1
ABO	PTPRB	No	trans-position, trans-gene	230	9-133255928-C-G	missense_variant	45561	5559	40002	0	0.568659	0.542154	0.595163	0.0135226	dominant	CardiometabolicII	PTPRB:P23467:OID30324:v1	0.063332	1
ABO	MUC2	No	trans-position, trans-gene	230	9-133255928-C-G	missense_variant	45552	5572	39980	0	0.708355	0.681373	0.735337	0.0137663	dominant	CardiometabolicII	MUC2:Q02817:OID30377:v1	0.063332	1
ABO	CLEC4M	No	trans-position, trans-gene	230	9-133255928-C-G	missense_variant	45485	5562	39923	0	0.89376	0.867314	0.920206	0.0134926	dominant	CardiometabolicII	CLEC4M:Q9H2X3:OID30405:v1	0.063332	1
ABO	ROBO4	No	trans-position, trans-gene	227	9-133255935-G-T	missense_variant	44364	5374	38990	0	0.626544	0.598742	0.654346	0.0141846	dominant	CardiometabolicII	ROBO4:Q8WZ75:OID30226:v1	0.0629353	1
ABO	PTPRB	No	trans-position, trans-gene	227	9-133255935-G-T	missense_variant	45520	5518	40002	0	0.569487	0.542901	0.596072	0.0135639	dominant	CardiometabolicII	PTPRB:P23467:OID30324:v1	0.0629353	1
ABO	MUC2	No	trans-position, trans-gene	227	9-133255935-G-T	missense_variant	45511	5531	39980	0	0.709133	0.682058	0.736208	0.0138136	dominant	CardiometabolicII	MUC2:Q02817:OID30377:v1	0.0629353	1
ABO	CLEC4M	No	trans-position, trans-gene	227	9-133255935-G-T	missense_variant	45444	5521	39923	0	0.891989	0.865448	0.91853	0.0135411	dominant	CardiometabolicII	CLEC4M:Q9H2X3:OID30405:v1	0.0629353	1
ABO	CLEC4M	No	trans-position, trans-gene	103	9-133255960-G-A	synonymous_variant	45478	19344	26134	0	-0.388052	-0.406045	-0.370058	0.0091803	dominant	CardiometabolicII	CLEC4M:Q9H2X3:OID30405:v1	0.242105	1
ABO	ROBO4	No	trans-position, trans-gene	230	9-133256028-C-T	missense_variant	44424	5427	38997	0	0.630601	0.602921	0.658282	0.0141228	dominant	CardiometabolicII	ROBO4:Q8WZ75:OID30226:v1	0.0634221	1
ABO	PTPRB	No	trans-position, trans-gene	230	9-133256028-C-T	missense_variant	45583	5574	40009	0	0.569266	0.542794	0.595739	0.0135063	dominant	CardiometabolicII	PTPRB:P23467:OID30324:v1	0.0634221	1
ABO	MUC2	No	trans-position, trans-gene	230	9-133256028-C-T	missense_variant	45573	5586	39987	0	0.707734	0.680785	0.734683	0.0137494	dominant	CardiometabolicII	MUC2:Q02817:OID30377:v1	0.0634221	1
ABO	CLEC4M	No	trans-position, trans-gene	230	9-133256028-C-T	missense_variant	45506	5576	39930	0	0.894827	0.868408	0.921246	0.013479	dominant	CardiometabolicII	CLEC4M:Q9H2X3:OID30405:v1	0.0634221	1
ABO	CLEC4M	No	trans-position, trans-gene	102	9-133256050-C-T	synonymous_variant	45485	19376	26109	0	-0.385775	-0.403771	-0.36778	0.00918122	dominant	CardiometabolicII	CLEC4M:Q9H2X3:OID30405:v1	0.242555	1
ABO	ROBO4	No	trans-position, trans-gene	232	9-133256074-G-A	synonymous_variant	44415	5430	38985	0	0.62817	0.60049	0.65585	0.0141224	dominant	CardiometabolicII	ROBO4:Q8WZ75:OID30226:v1	0.0635087	1
ABO	PTPRB	No	trans-position, trans-gene	232	9-133256074-G-A	synonymous_variant	45574	5577	39997	0	0.565759	0.539285	0.592233	0.013507	dominant	CardiometabolicII	PTPRB:P23467:OID30324:v1	0.0635087	1
ABO	MUC2	No	trans-position, trans-gene	232	9-133256074-G-A	synonymous_variant	45564	5589	39975	0	0.706199	0.679251	0.733147	0.0137487	dominant	CardiometabolicII	MUC2:Q02817:OID30377:v1	0.0635087	1
ABO	CLEC4M	No	trans-position, trans-gene	232	9-133256074-G-A	synonymous_variant	45498	5580	39918	0	0.891345	0.864933	0.917758	0.0134756	dominant	CardiometabolicII	CLEC4M:Q9H2X3:OID30405:v1	0.0635087	1
ABO	CLEC4M	No	trans-position, trans-gene	104	9-133256085-A-T	missense_variant	45459	19349	26110	0	-0.387532	-0.405535	-0.369528	0.0091855	dominant	CardiometabolicII	CLEC4M:Q9H2X3:OID30405:v1	0.242421	1
ABO	ROBO4	No	trans-position, trans-gene	224	9-133256205-G-C	missense_variant	44436	7335	37101	0	0.497824	0.473305	0.522343	0.0125096	dominant	CardiometabolicII	ROBO4:Q8WZ75:OID30226:v1	0.0865871	1
ABO	MUC2	No	trans-position, trans-gene	224	9-133256205-G-C	missense_variant	45585	7548	38037	0	0.495268	0.471243	0.519292	0.0122572	dominant	CardiometabolicII	MUC2:Q02817:OID30377:v1	0.0865871	1
ABO	CLEC4M	No	trans-position, trans-gene	224	9-133256205-G-C	missense_variant	45518	7537	37981	0	0.595537	0.57176	0.619314	0.0121311	dominant	CardiometabolicII	CLEC4M:Q9H2X3:OID30405:v1	0.0865871	1
ABO	CLEC4M	No	trans-position, trans-gene	104	9-133261367-C-A	missense_variant	45507	19457	26050	0	-0.38787	-0.405849	-0.36989	0.00917299	dominant	CardiometabolicII	CLEC4M:Q9H2X3:OID30405:v1	0.243558	1
STKLD1	CLEC4M	No	trans-position, trans-gene	205	9-133405414-T-G	missense_variant	45493	7872	37621	0	0.624497	0.601216	0.647778	0.011878	dominant	CardiometabolicII	CLEC4M:Q9H2X3:OID30405:v1	0.0907971	1
ABO	MUC2	No	trans-position, trans-gene	311	9-133257521-T-TC	splice_acceptor_variant	44877	24987	19890	0	0.7521	0.735005	0.769194	0.00872159	dominant	CardiometabolicII	MUC2:Q02817:OID30377:v1	0.337784	1
ABO	CLEC4M	No	trans-position, trans-gene	311	9-133257521-T-TC	splice_acceptor_variant	44811	24953	19858	0	1.15923	1.1443	1.17416	0.0076172	dominant	CardiometabolicII	CLEC4M:Q9H2X3:OID30405:v1	0.337784	1
SRPX	SRPX	Yes	cis-position, cis-gene	3	X-38149868-G-A	missense_variant	45590	5916	39674	0	-1.40247	-1.4243	-1.38064	0.0111376	dominant	CardiometabolicII	SRPX:P78539:OID30310:v1	0.0873592	1
CDA	CDA	Yes	cis-position, cis-gene	1	1-20589208-A-C	missense_variant	45446	5405	40041	0	-0.805679	-0.832256	-0.779103	0.0135593	recessive	CardiometabolicII	CDA:P32320:OID30345:v1	0.344177	1
EXTL1	EXTL1	Yes	cis-position, cis-gene	1	1-26031165-C-A	missense_variant	43987	21196	22791	0	-0.529394	-0.547361	-0.511426	0.00916687	recessive	CardiometabolicII	EXTL1:Q92935:OID30114:v1	0.306998	1
PGLYRP4	PGLYRP4	Yes	cis-position, cis-gene	1	1-153341677-C-A	missense_variant	44023	32320	11703	0	-0.602086	-0.622165	-0.582006	0.0102447	recessive	CardiometabolicII	PGLYRP4:Q96LB8:OID30101:v1	0.143569	1
PGLYRP4	PGLYRP4	Yes	cis-position, cis-gene	2	1-153347896-T-G	missense_variant	43699	32212	11487	0	-0.598278	-0.618523	-0.578032	0.0103291	recessive	CardiometabolicII	PGLYRP4:Q96LB8:OID30101:v1	0.142393	1
TNN	TNN	Yes	cis-position, cis-gene	1	1-175077653-A-G	missense_variant	45553	11450	34103	0	-0.615641	-0.635789	-0.595494	0.010279	recessive	CardiometabolicII	TNN:Q9UQP3:OID30412:v1	0.499211	1
TNN	TNN	Yes	cis-position, cis-gene	1	1-175085412-C-T	synonymous_variant	44504	11376	33128	0	-0.621812	-0.642082	-0.601543	0.0103415	recessive	CardiometabolicII	TNN:Q9UQP3:OID30412:v1	0.499469	1
TNN	TNN	Yes	cis-position, cis-gene	1	1-175118593-T-C	missense_variant	44270	8530	35740	0	-0.636071	-0.658694	-0.613449	0.0115419	recessive	CardiometabolicII	TNN:Q9UQP3:OID30412:v1	0.429631	1
TNN	TNN	Yes	cis-position, cis-gene	1	1-175123538-C-T	missense_variant	45555	18397	27158	0	-1.11759	-1.13298	-1.1022	0.00785245	recessive	CardiometabolicII	TNN:Q9UQP3:OID30412:v1	0.364282	1
TNN	TNN	Yes	cis-position, cis-gene	1	1-175123571-C-T	missense_variant	45538	8534	37004	0	-0.727929	-0.750211	-0.705648	0.0113682	recessive	CardiometabolicII	TNN:Q9UQP3:OID30412:v1	0.432884	1
TNN	TNN	Yes	cis-position, cis-gene	1	1-175128728-G-A	synonymous_variant	45578	2123	43455	0	0.924443	0.882229	0.966658	0.0215377	recessive	CardiometabolicII	TNN:Q9UQP3:OID30412:v1	0.215549	1
TNN	TNN	Yes	cis-position, cis-gene	1	1-175144442-T-C	synonymous_variant	45586	42105	3481	0	-0.736432	-0.769912	-0.702953	0.0170814	recessive	CardiometabolicII	TNN:Q9UQP3:OID30412:v1	0.039131	1
KIAA0040	TNN	No	cis-position, trans-gene	2	1-175160809-TC-T	frameshift_variant	45005	9638	35367	0	-0.434443	-0.456346	-0.412539	0.0111752	recessive	CardiometabolicII	TNN:Q9UQP3:OID30412:v1	0.463648	0
KIAA0040	TNN	No	cis-position, trans-gene	2	1-175160811-TTCTTCTTG-T	frameshift_variant	44892	9621	35271	0	-0.434045	-0.455966	-0.412123	0.0111844	recessive	CardiometabolicII	TNN:Q9UQP3:OID30412:v1	0.463328	0
TOR1AIP1	TOR1AIP1	Yes	cis-position, cis-gene	3	1-179882939-T-C	missense_variant	44373	17708	26665	0	0.804669	0.787315	0.822022	0.0088538	recessive	CardiometabolicII	TOR1AIP1:Q5JTV8:OID30195:v1	0.368883	1
TOR1AIP1	TOR1AIP1	Yes	cis-position, cis-gene	3	1-179889309-G-A	splice_acceptor_variant	42814	16507	26307	0	0.847954	0.830253	0.865655	0.00903104	recessive	CardiometabolicII	TOR1AIP1:Q5JTV8:OID30195:v1	0.383748	1
TOR1AIP1	TOR1AIP1	Yes	cis-position, cis-gene	3	1-179907853-C-G	missense_variant	43700	17577	26123	0	0.811098	0.793619	0.828577	0.00891791	recessive	CardiometabolicII	TOR1AIP1:Q5JTV8:OID30195:v1	0.369142	1
CEP350	TOR1AIP1	No	cis-position, trans-gene	3	1-180020607-G-C	missense_variant	44407	18879	25528	0	0.586478	0.568577	0.604378	0.00913277	recessive	CardiometabolicII	TOR1AIP1:Q5JTV8:OID30195:v1	0.349281	1
ECHDC3	ECHDC3	Yes	cis-position, cis-gene	1	10-11755501-G-A	missense_variant	45555	416	45139	0	-2.20966	-2.30239	-2.11693	0.0473103	recessive	CardiometabolicII	ECHDC3:Q96DC8:OID30293:v1	0.0914386	1
PRPF19	TMEM132A	No	cis-position, trans-gene	1	11-60898869-G-A	synonymous_variant	44226	7135	37091	0	0.825936	0.801954	0.849919	0.0122357	recessive	CardiometabolicII	TMEM132A:Q24JP5:OID30287:v1	0.400451	1
TMEM109	TMEM132A	No	cis-position, trans-gene	3	11-60921973-T-C	synonymous_variant	44429	18001	26428	0	0.642114	0.624269	0.65996	0.00910485	recessive	CardiometabolicII	TMEM132A:Q24JP5:OID30287:v1	0.363731	1
TMEM132A	TMEM132A	Yes	cis-position, cis-gene	3	11-60927829-C-A	synonymous_variant	44360	19156	25204	0	0.568397	0.550494	0.586299	0.00913369	recessive	CardiometabolicII	TMEM132A:Q24JP5:OID30287:v1	0.343443	1
TMEM132A	TMEM132A	Yes	cis-position, cis-gene	1	11-60930582-G-A	synonymous_variant	44170	7136	37034	0	0.82778	0.803795	0.851766	0.0122373	recessive	CardiometabolicII	TMEM132A:Q24JP5:OID30287:v1	0.400376	1
TMEM132A	TMEM132A	Yes	cis-position, cis-gene	1	11-60933664-C-G	synonymous_variant	44338	7954	36384	0	0.718276	0.695117	0.741435	0.0118157	recessive	CardiometabolicII	TMEM132A:Q24JP5:OID30287:v1	0.422904	1
TMEM132A	TMEM132A	Yes	cis-position, cis-gene	1	11-60936741-C-T	missense_variant	44423	7950	36473	0	0.718555	0.695401	0.741708	0.011813	recessive	CardiometabolicII	TMEM132A:Q24JP5:OID30287:v1	0.42272	1
AQP11	AAMDC	No	cis-position, trans-gene	1	11-77590296-G-A	missense_variant	44438	506	43932	0	-2.37798	-2.46183	-2.29412	0.042784	recessive	CardiometabolicII	AAMDC:Q9H7C9:OID30236:v1	0.104282	1
RSF1	AAMDC	No	cis-position, trans-gene	1	11-77667343-T-C	synonymous_variant	44435	514	43921	0	-2.41288	-2.49595	-2.3298	0.0423841	recessive	CardiometabolicII	AAMDC:Q9H7C9:OID30236:v1	0.105633	1
RSF1	AAMDC	No	cis-position, trans-gene	1	11-77667460-A-G	synonymous_variant	44380	514	43866	0	-2.41388	-2.49692	-2.33084	0.0423662	recessive	CardiometabolicII	AAMDC:Q9H7C9:OID30236:v1	0.105114	1
RSF1	AAMDC	No	cis-position, trans-gene	1	11-77698523-T-C	synonymous_variant	44387	512	43875	0	-2.41357	-2.49679	-2.33036	0.0424558	recessive	CardiometabolicII	AAMDC:Q9H7C9:OID30236:v1	0.1051	1
AAMDC	AAMDC	Yes	cis-position, cis-gene	1	11-77872220-G-A	missense_variant	44406	514	43892	0	-2.4551	-2.53805	-2.37215	0.0423222	recessive	CardiometabolicII	AAMDC:Q9H7C9:OID30236:v1	0.106459	1
TMPRSS4	SCN4B	No	cis-position, trans-gene	1	11-118094815-A-G	splice_acceptor_variant	44180	6430	37750	0	0.635778	0.611008	0.660549	0.0126379	recessive	CardiometabolicII	SCN4B:Q8IWT1:OID30277:v1	0.377457	1
PHLDB1	TREH	No	cis-position, trans-gene	2	11-118643907-C-T	synonymous_variant	45394	2267	43127	0	-1.88068	-1.91895	-1.84241	0.0195274	recessive	CardiometabolicII	TREH:O43280:OID30388:v1	0.223272	1
TREH	TREH	Yes	cis-position, cis-gene	2	11-118658418-G-A	synonymous_variant	45582	2263	43319	0	-1.87676	-1.91509	-1.83843	0.0195538	recessive	CardiometabolicII	TREH:O43280:OID30388:v1	0.224122	1
TREH	TREH	Yes	cis-position, cis-gene	2	11-118659902-T-C	missense_variant	45585	2346	43239	0	-1.85801	-1.89564	-1.82039	0.0191948	recessive	CardiometabolicII	TREH:O43280:OID30388:v1	0.22788	1
TREH	TREH	Yes	cis-position, cis-gene	2	11-118663373-C-T	synonymous_variant	45533	2258	43275	0	-1.87982	-1.91819	-1.84146	0.0195756	recessive	CardiometabolicII	TREH:O43280:OID30388:v1	0.223537	1
MANSC4	MANSC4	Yes	cis-position, cis-gene	4	12-27763011-A-G	synonymous_variant	44078	1176	42902	0	1.20485	1.14908	1.26062	0.0284534	recessive	CardiometabolicII	MANSC4:A6NHS7:OID30141:v1	0.161702	1
MANSC4	MANSC4	Yes	cis-position, cis-gene	4	12-27763273-G-A	missense_variant	43898	1177	42721	0	1.20766	1.15195	1.26338	0.0284249	recessive	CardiometabolicII	MANSC4:A6NHS7:OID30141:v1	0.160249	1
MANSC4	MANSC4	Yes	cis-position, cis-gene	4	12-27763291-A-G	missense_variant	43890	1177	42713	0	1.20768	1.15197	1.2634	0.0284266	recessive	CardiometabolicII	MANSC4:A6NHS7:OID30141:v1	0.160194	1
PFKM	COL2A1	No	cis-position, trans-gene	1	12-48132876-G-A	synonymous_variant	44344	440	43904	0	-1.82513	-1.91614	-1.73411	0.0464357	recessive	CardiometabolicII	COL2A1:P02458:OID30286:v1	0.0963361	1
PFKM	COL2A1	No	cis-position, trans-gene	1	12-48145699-T-G	synonymous_variant	44239	6549	37690	0	0.549768	0.524392	0.575144	0.0129469	recessive	CardiometabolicII	COL2A1:P02458:OID30286:v1	0.38154	1
ASB8	COL2A1	No	cis-position, trans-gene	1	12-48149801-G-C	synonymous_variant	44433	440	43993	0	-1.82406	-1.9151	-1.73302	0.0464483	recessive	CardiometabolicII	COL2A1:P02458:OID30286:v1	0.0971469	1
CCDC184	COL2A1	No	cis-position, trans-gene	1	12-48184542-A-C	missense_variant	44426	26548	17878	0	0.56125	0.543292	0.579208	0.00916197	recessive	CardiometabolicII	COL2A1:P02458:OID30286:v1	0.227655	1
LCP1	LCP1	Yes	cis-position, cis-gene	2	13-46134156-T-C	missense_variant	45474	37505	7969	0	-1.59586	-1.6147	-1.57703	0.00960871	recessive	CardiometabolicII	LCP1:P13796:OID30367:v1	0.0921785	1
CILP	CILP	Yes	cis-position, cis-gene	3	15-65201874-A-G	missense_variant&splice_region_variant	45493	18041	27452	0	-0.358115	-0.37566	-0.34057	0.00895137	recessive	CardiometabolicII	CILP:O75339:OID30399:v1	0.369615	1
RHBDF1	HBZ	No	cis-position, trans-gene	3	16-58586-T-C	synonymous_variant	45587	31170	14417	0	-0.412288	-0.431324	-0.393252	0.00971219	recessive	CardiometabolicII	HBZ:P02008:OID30307:v1	0.173525	1
RGS11	HBZ	No	cis-position, trans-gene	5	16-272935-C-T	splice_region_variant	45376	18276	27100	0	-0.379886	-0.398007	-0.361764	0.00924557	recessive	CardiometabolicII	HBZ:P02008:OID30307:v1	0.36741	1
RGS11	HBZ	No	cis-position, trans-gene	9	16-274052-A-G	synonymous_variant	45134	18607	26527	0	-0.372551	-0.390666	-0.354437	0.00924203	recessive	CardiometabolicII	HBZ:P02008:OID30307:v1	0.361324	1
APOBR	APOBR	Yes	cis-position, cis-gene	4	16-28495551-A-G	synonymous_variant	44341	7544	36797	0	-1.70497	-1.72385	-1.68609	0.00963251	recessive	CardiometabolicII	APOBR:Q0VD83:OID30246:v1	0.409112	1
APOBR	APOBR	Yes	cis-position, cis-gene	4	16-28496323-C-G	missense_variant	44403	7545	36858	0	-1.70514	-1.72401	-1.68627	0.00962749	recessive	CardiometabolicII	APOBR:Q0VD83:OID30246:v1	0.409209	1
APOBR	APOBR	Yes	cis-position, cis-gene	4	16-28496727-A-G	synonymous_variant	44416	7564	36852	0	-1.70082	-1.71969	-1.68196	0.00962553	recessive	CardiometabolicII	APOBR:Q0VD83:OID30246:v1	0.409612	1
APOBR	APOBR	Yes	cis-position, cis-gene	4	16-28496748-C-T	synonymous_variant	44315	7519	36796	0	-1.70072	-1.71968	-1.68176	0.00967306	recessive	CardiometabolicII	APOBR:Q0VD83:OID30246:v1	0.408428	1
APOBR	APOBR	Yes	cis-position, cis-gene	4	16-28497126-A-G	synonymous_variant	44418	8284	36134	0	-1.58869	-1.60727	-1.5701	0.00948204	recessive	CardiometabolicII	APOBR:Q0VD83:OID30246:v1	0.42903	1
IL27	APOBR	No	cis-position, trans-gene	5	16-28502082-A-G	missense_variant	44356	4883	39473	0	-1.55932	-1.58505	-1.53358	0.0131296	recessive	CardiometabolicII	APOBR:Q0VD83:OID30246:v1	0.33051	1
SULT1A2	APOBR	No	cis-position, trans-gene	6	16-28592334-T-G	missense_variant	44421	6098	38323	0	-1.57755	-1.60004	-1.55507	0.0114737	recessive	CardiometabolicII	APOBR:Q0VD83:OID30246:v1	0.368611	1
ATXN2L	APOBR	No	cis-position, trans-gene	5	16-28835545-G-A	splice_acceptor_variant	44247	7122	37125	0	-1.52137	-1.54228	-1.50045	0.0106723	recessive	CardiometabolicII	APOBR:Q0VD83:OID30246:v1	0.397762	1
ATXN2L	APOBR	No	cis-position, trans-gene	5	16-28835925-T-C	splice_region_variant	44116	7395	36721	0	-1.48655	-1.50723	-1.46586	0.0105523	recessive	CardiometabolicII	APOBR:Q0VD83:OID30246:v1	0.405381	1
SH2B1	APOBR	No	cis-position, trans-gene	5	16-28871920-A-G	missense_variant	43268	6899	36369	0	-1.52828	-1.54953	-1.50702	0.0108436	recessive	CardiometabolicII	APOBR:Q0VD83:OID30246:v1	0.393905	1
ATP2A1	APOBR	No	cis-position, trans-gene	6	16-28887472-T-C	synonymous_variant	44410	6050	38360	0	-1.37184	-1.39561	-1.34807	0.0121264	recessive	CardiometabolicII	APOBR:Q0VD83:OID30246:v1	0.367594	1
CD19	APOBR	No	cis-position, trans-gene	6	16-28933075-C-G	missense_variant	44284	20231	24053	0	0.996691	0.98052	1.01286	0.00825059	recessive	CardiometabolicII	APOBR:Q0VD83:OID30246:v1	0.32441	1
CD19	APOBR	No	cis-position, trans-gene	2	16-28933379-G-T	synonymous_variant	44398	5747	38651	0	0.826492	0.80012	0.852864	0.0134548	recessive	CardiometabolicII	APOBR:Q0VD83:OID30246:v1	0.358921	1
CARD14	SGSH	No	cis-position, trans-gene	1	17-80205031-A-G	splice_region_variant	44501	11760	32741	0	0.74135	0.721708	0.760993	0.0100214	recessive	CardiometabolicII	SGSH:P51688:OID30341:v1	0.489694	1
CARD14	SGSH	No	cis-position, trans-gene	1	17-80205094-C-T	missense_variant	44622	11749	32873	0	0.741137	0.721511	0.760764	0.0100136	recessive	CardiometabolicII	SGSH:P51688:OID30341:v1	0.489958	1
SGSH	SGSH	Yes	cis-position, cis-gene	1	17-80210594-C-T	missense_variant	44823	5011	39812	0	-1.50289	-1.52834	-1.47744	0.0129859	recessive	CardiometabolicII	SGSH:P51688:OID30341:v1	0.332555	1
SBSN	SBSN	Yes	cis-position, cis-gene	3	19-35527026-G-C	missense_variant	45473	6426	39047	0	-0.640703	-0.666239	-0.615168	0.0130282	recessive	CardiometabolicII	SBSN:Q6UWP8:OID30398:v1	0.37309	1
SULT2B1	MUC2	No	trans-position, trans-gene	75	19-48599142-C-T	synonymous_variant	45517	14625	30892	0	0.395348	0.376218	0.414479	0.00976056	recessive	CardiometabolicII	MUC2:Q02817:OID30377:v1	0.432757	1
FAM83E	MUC2	No	trans-position, trans-gene	98	19-48613298-A-G	synonymous_variant	45594	21530	24064	0	-0.375387	-0.393261	-0.357513	0.00911943	recessive	CardiometabolicII	MUC2:Q02817:OID30377:v1	0.312692	1
NTN5	MUC2	No	trans-position, trans-gene	96	19-48661695-A-G	synonymous_variant	45567	20233	25334	0	0.450955	0.433137	0.468773	0.00909069	recessive	CardiometabolicII	MUC2:Q02817:OID30377:v1	0.333603	1
FUT2	BPIFA2	No	trans-position, trans-gene	211	19-48703160-A-G	synonymous_variant	43015	11168	31847	0	0.695908	0.676138	0.715678	0.0100865	recessive	CardiometabolicII	BPIFA2:Q96DR5:OID30279:v1	0.491294	1
FUT2	MUC2	No	trans-position, trans-gene	211	19-48703160-A-G	synonymous_variant	45515	11808	33707	0	1.05168	1.03332	1.07004	0.00936784	recessive	CardiometabolicII	MUC2:Q02817:OID30377:v1	0.491294	1
FUT2	SLC51B	No	trans-position, trans-gene	211	19-48703160-A-G	synonymous_variant	44020	11418	32602	0	-0.420234	-0.440947	-0.399521	0.0105679	recessive	CardiometabolicII	SLC51B:Q86UW2:OID30107:v1	0.491294	1
FUT2	BPIFA2	No	trans-position, trans-gene	210	19-48703205-C-T	synonymous_variant	42992	11168	31824	0	0.696269	0.676499	0.716038	0.0100864	recessive	CardiometabolicII	BPIFA2:Q96DR5:OID30279:v1	0.491312	1
FUT2	MUC2	No	trans-position, trans-gene	210	19-48703205-C-T	synonymous_variant	45492	11809	33683	0	1.05222	1.03385	1.0706	0.0093726	recessive	CardiometabolicII	MUC2:Q02817:OID30377:v1	0.491312	1
FUT2	SLC51B	No	trans-position, trans-gene	210	19-48703205-C-T	synonymous_variant	44000	11418	32582	0	-0.420797	-0.441506	-0.400087	0.010566	recessive	CardiometabolicII	SLC51B:Q86UW2:OID30107:v1	0.491312	1
FUT2	MUC2	No	trans-position, trans-gene	169	19-48703346-C-T	synonymous_variant	45532	8394	37138	0	-0.457887	-0.48095	-0.434824	0.0117669	recessive	CardiometabolicII	MUC2:Q02817:OID30377:v1	0.428939	1
FUT2	BPIFA2	No	trans-position, trans-gene	210	19-48703417-G-A	stop_gained	42987	11166	31821	0	0.696058	0.67629	0.715825	0.0100853	recessive	CardiometabolicII	BPIFA2:Q96DR5:OID30279:v1	0.491299	1
FUT2	MUC2	No	trans-position, trans-gene	210	19-48703417-G-A	stop_gained	45482	11805	33677	0	1.05233	1.03397	1.0707	0.0093711	recessive	CardiometabolicII	MUC2:Q02817:OID30377:v1	0.491299	1
FUT2	SLC51B	No	trans-position, trans-gene	210	19-48703417-G-A	stop_gained	43987	11416	32571	0	-0.421739	-0.442458	-0.401019	0.0105712	recessive	CardiometabolicII	SLC51B:Q86UW2:OID30107:v1	0.491299	1
FUT2	BPIFA2	No	trans-position, trans-gene	192	19-48703728-G-A	missense_variant	43076	12344	30732	0	0.645621	0.626377	0.664864	0.00981809	recessive	CardiometabolicII	BPIFA2:Q96DR5:OID30279:v1	0.464377	1
FUT2	MUC2	No	trans-position, trans-gene	192	19-48703728-G-A	missense_variant	45585	13054	32531	0	0.973948	0.955941	0.991955	0.00918705	recessive	CardiometabolicII	MUC2:Q02817:OID30377:v1	0.464377	1
FUT2	BPIFA2	No	trans-position, trans-gene	189	19-48703949-A-G	synonymous_variant	42917	12394	30523	0	0.643353	0.62412	0.662585	0.00981238	recessive	CardiometabolicII	BPIFA2:Q96DR5:OID30279:v1	0.463107	1
FUT2	MUC2	No	trans-position, trans-gene	189	19-48703949-A-G	synonymous_variant	45417	13110	32307	0	0.970154	0.952147	0.988162	0.00918743	recessive	CardiometabolicII	MUC2:Q02817:OID30377:v1	0.463107	1
MAMSTR	BPIFA2	No	trans-position, trans-gene	188	19-48714854-G-T	synonymous_variant	42657	12971	29686	0	0.549189	0.529943	0.568435	0.00981943	recessive	CardiometabolicII	BPIFA2:Q96DR5:OID30279:v1	0.451373	1
MAMSTR	MUC2	No	trans-position, trans-gene	188	19-48714854-G-T	synonymous_variant	45134	13707	31427	0	0.800468	0.782036	0.818899	0.00940377	recessive	CardiometabolicII	MUC2:Q02817:OID30377:v1	0.451373	1
MAMSTR	BPIFA2	No	trans-position, trans-gene	184	19-48715345-C-T	synonymous_variant&splice_region_variant	43028	12921	30107	0	0.54609	0.526845	0.565334	0.00981854	recessive	CardiometabolicII	BPIFA2:Q96DR5:OID30279:v1	0.452696	1
MAMSTR	MUC2	No	trans-position, trans-gene	184	19-48715345-C-T	synonymous_variant&splice_region_variant	45533	13652	31881	0	0.799414	0.780976	0.817851	0.0094069	recessive	CardiometabolicII	MUC2:Q02817:OID30377:v1	0.452696	1
SIGLEC10	SIGLEC8	No	cis-position, trans-gene	2	19-51417359-C-T	splice_acceptor_variant	44440	33483	10957	0	-0.477201	-0.497475	-0.456927	0.0103438	recessive	CardiometabolicII	SIGLEC8:Q9NYZ4:OID30261:v1	0.131862	1
LILRB2	LILRA3	No	cis-position, trans-gene	9	19-54278553-C-T	missense_variant	44317	15410	28907	0	0.513793	0.495065	0.532521	0.00955499	recessive	CardiometabolicII	LILRA3:Q8N6C8:OID30376:v1	0.416728	1
LILRB2	LILRA3	No	cis-position, trans-gene	9	19-54278566-G-A	splice_region_variant	43911	15534	28377	0	0.515648	0.496915	0.534381	0.00955763	recessive	CardiometabolicII	LILRA3:Q8N6C8:OID30376:v1	0.413874	1
LILRB2	LILRA3	No	cis-position, trans-gene	8	19-54278869-G-A	missense_variant	44139	15708	28431	0	0.537926	0.519336	0.556517	0.00948486	recessive	CardiometabolicII	LILRA3:Q8N6C8:OID30376:v1	0.412638	1
LILRB2	LILRA3	No	cis-position, trans-gene	15	19-54279064-T-C	missense_variant	45604	29079	16525	0	1.08556	1.06953	1.10158	0.00817585	recessive	CardiometabolicII	LILRA3:Q8N6C8:OID30376:v1	0.201587	1
LILRB2	LILRA3	No	cis-position, trans-gene	15	19-54280275-C-T	missense_variant	45566	29065	16501	0	1.08873	1.07271	1.10474	0.0081705	recessive	CardiometabolicII	LILRA3:Q8N6C8:OID30376:v1	0.20146	1
DPYSL5	KHK	No	cis-position, trans-gene	2	2-26940176-T-C	splice_region_variant	44383	16744	27639	0	0.427875	0.409583	0.446167	0.00933261	recessive	CardiometabolicII	KHK:P50053:OID30241:v1	0.386981	1
DPYSL5	KHK	No	cis-position, trans-gene	2	2-26946974-C-A	synonymous_variant	44239	17122	27117	0	0.433533	0.415306	0.451759	0.00929909	recessive	CardiometabolicII	KHK:P50053:OID30241:v1	0.379081	1
TMEM214	KHK	No	cis-position, trans-gene	2	2-27037601-G-A	missense_variant	44394	3947	40447	0	-0.674412	-0.705675	-0.643148	0.0159506	recessive	CardiometabolicII	KHK:P50053:OID30241:v1	0.298253	1
AGBL5	KHK	No	cis-position, trans-gene	2	2-27067657-A-G	synonymous_variant	44337	21856	22481	0	0.437754	0.420052	0.455455	0.00903132	recessive	CardiometabolicII	KHK:P50053:OID30241:v1	0.297838	1
KHK	KHK	Yes	cis-position, cis-gene	2	2-27092384-G-A	missense_variant	44319	6086	38233	0	-0.705079	-0.730642	-0.679516	0.0130423	recessive	CardiometabolicII	KHK:P50053:OID30241:v1	0.370209	1
CGREF1	KHK	No	cis-position, trans-gene	2	2-27100517-C-T	missense_variant	44052	5939	38113	0	-0.671419	-0.697357	-0.645481	0.0132335	recessive	CardiometabolicII	KHK:P50053:OID30241:v1	0.364279	1
CGREF1	KHK	No	cis-position, trans-gene	2	2-27101856-G-C	synonymous_variant	44301	17338	26963	0	0.488586	0.470531	0.506641	0.00921179	recessive	CardiometabolicII	KHK:P50053:OID30241:v1	0.374502	1
CGREF1	KHK	No	cis-position, trans-gene	2	2-27101883-G-T	synonymous_variant	44195	17319	26876	0	0.489576	0.471504	0.507647	0.00922009	recessive	CardiometabolicII	KHK:P50053:OID30241:v1	0.374541	1
ARMC9	B3GNT7	No	cis-position, trans-gene	1	2-231331852-C-T	synonymous_variant	44204	3978	40226	0	-0.632808	-0.663317	-0.602298	0.0155658	recessive	CardiometabolicII	B3GNT7:Q8NFL0:OID30281:v1	0.296425	1
ARMC9	B3GNT7	No	cis-position, trans-gene	1	2-231331885-G-A	synonymous_variant	43051	5120	37931	0	-0.569305	-0.596638	-0.541972	0.0139453	recessive	CardiometabolicII	B3GNT7:Q8NFL0:OID30281:v1	0.333827	1
B3GNT7	B3GNT7	Yes	cis-position, cis-gene	1	2-231398416-G-A	missense_variant	44435	2426	42009	0	-1.22479	-1.26213	-1.18744	0.0190529	recessive	CardiometabolicII	B3GNT7:Q8NFL0:OID30281:v1	0.231508	1
SLC4A11	ITPA	No	cis-position, trans-gene	2	20-3233935-C-T	synonymous_variant	44034	1636	42398	0	-1.136	-1.18349	-1.08852	0.0242261	recessive	CardiometabolicII	ITPA:Q9BY32:OID30082:v1	0.189103	1
C20orf194	ITPA	No	cis-position, trans-gene	1	20-3381386-T-C	synonymous_variant	43388	2393	40995	0	-0.85343	-0.893193	-0.813666	0.0202874	recessive	CardiometabolicII	ITPA:Q9BY32:OID30082:v1	0.230378	1
FAM198A	GASK1A	No	cis-position, trans-gene	2	3-43053609-A-G	missense_variant	43970	16001	27969	0	0.709244	0.69111	0.727377	0.00925162	recessive	CardiometabolicII	GASK1A:Q9UFP1:OID30109:v1	0.397451	1
FAM198A	GASK1A	No	cis-position, trans-gene	3	3-43056218-A-G	synonymous_variant	44016	6629	37387	0	0.539737	0.514266	0.565208	0.0129954	recessive	CardiometabolicII	GASK1A:Q9UFP1:OID30109:v1	0.38381	1
FAM198A	GASK1A	No	cis-position, trans-gene	1	3-43056273-G-A	missense_variant	44035	1251	42784	0	-1.71688	-1.7704	-1.66336	0.0273054	recessive	CardiometabolicII	GASK1A:Q9UFP1:OID30109:v1	0.168782	1
POMGNT2	GASK1A	No	cis-position, trans-gene	2	3-43080067-C-T	synonymous_variant	44077	28321	15756	0	0.515888	0.497144	0.534632	0.00956312	recessive	CardiometabolicII	GASK1A:Q9UFP1:OID30109:v1	0.198788	1
ZNF589	SPINK8	No	cis-position, trans-gene	4	3-48241205-A-G	missense_variant	43749	4483	39266	0	-0.729197	-0.759335	-0.69906	0.015376	recessive	CardiometabolicII	SPINK8:P0C7L1:OID30153:v1	0.319096	1
ZNF589	SPINK8	No	cis-position, trans-gene	4	3-48268338-C-G	missense_variant	44054	4495	39559	0	-0.722317	-0.752425	-0.69221	0.0153608	recessive	CardiometabolicII	SPINK8:P0C7L1:OID30153:v1	0.3205	1
SPINK8	SPINK8	Yes	cis-position, cis-gene	4	3-48319502-T-G	missense_variant	43957	4277	39680	0	-0.74891	-0.779666	-0.718155	0.0156914	recessive	CardiometabolicII	SPINK8:P0C7L1:OID30153:v1	0.312583	1
MAN2B2	MAN2B2	Yes	cis-position, cis-gene	1	4-6593220-A-C	missense_variant	45540	10275	35265	0	0.95986	0.940126	0.979595	0.0100687	recessive	CardiometabolicII	MAN2B2:Q9Y2E5:OID30306:v1	0.474952	1
MAN2B2	MAN2B2	Yes	cis-position, cis-gene	1	4-6594633-G-A	missense_variant	45575	12084	33491	0	-1.23238	-1.24942	-1.21535	0.00869286	recessive	CardiometabolicII	MAN2B2:Q9Y2E5:OID30306:v1	0.485546	1
MAN2B2	MAN2B2	Yes	cis-position, cis-gene	1	4-6598285-A-G	missense_variant	45498	10293	35205	0	1.01082	0.991303	1.03033	0.00995518	recessive	CardiometabolicII	MAN2B2:Q9Y2E5:OID30306:v1	0.475045	1
MAN2B2	MAN2B2	Yes	cis-position, cis-gene	1	4-6605137-A-G	missense_variant	45589	12024	33565	0	0.93176	0.913147	0.950373	0.0094962	recessive	CardiometabolicII	MAN2B2:Q9Y2E5:OID30306:v1	0.487214	1
GC	PYDC1	No	trans-position, trans-gene	2	4-71752606-G-T	missense_variant	44138	3799	40339	0	-0.868091	-0.899395	-0.836787	0.0159712	recessive	CardiometabolicII	PYDC1:Q8WXC3:OID30202:v1	0.290455	1
GC	PYDC1	No	trans-position, trans-gene	2	4-71752617-A-C	missense_variant	44156	13835	30321	0	0.684529	0.666058	0.703	0.00942379	recessive	CardiometabolicII	PYDC1:Q8WXC3:OID30202:v1	0.441789	1
LECT2	LECT2	Yes	cis-position, cis-gene	1	5-135951340-T-C	missense_variant	45354	18053	27301	0	-1.06167	-1.07467	-1.04866	0.00663513	recessive	CardiometabolicII	LECT2:O14960:OID30320:v1	0.370229	1
GM2A	GM2A	Yes	cis-position, cis-gene	1	5-151259848-A-G	missense_variant	43825	16788	27037	0	-0.765293	-0.782042	-0.748545	0.00854487	recessive	CardiometabolicII	GM2A:P17900:OID30413:v1	0.384377	1
GM2A	GM2A	Yes	cis-position, cis-gene	1	5-151259878-A-G	missense_variant	43779	18527	25252	0	-0.859871	-0.875897	-0.843845	0.00817664	recessive	CardiometabolicII	GM2A:P17900:OID30413:v1	0.353085	1
GM2A	GM2A	Yes	cis-position, cis-gene	1	5-151267451-A-G	stop_retained_variant	44474	3182	41292	0	-0.793764	-0.827004	-0.760523	0.0169595	recessive	CardiometabolicII	GM2A:P17900:OID30413:v1	0.266352	1
SLC36A3	GM2A	No	cis-position, trans-gene	1	5-151287455-T-C	missense_variant	43996	6269	37727	0	-0.493366	-0.518192	-0.468541	0.012666	recessive	CardiometabolicII	GM2A:P17900:OID30413:v1	0.373535	1
SLC36A2	GM2A	No	cis-position, trans-gene	1	5-151316886-C-T	synonymous_variant	44514	12202	32312	0	-0.487725	-0.506862	-0.468587	0.00976403	recessive	CardiometabolicII	GM2A:P17900:OID30413:v1	0.477011	1
SLC36A2	GM2A	No	cis-position, trans-gene	1	5-151316979-C-T	synonymous_variant	44368	12202	32166	0	-0.48942	-0.508571	-0.470269	0.00977085	recessive	CardiometabolicII	GM2A:P17900:OID30413:v1	0.476933	1
SLC36A2	GM2A	No	cis-position, trans-gene	1	5-151344245-G-A	synonymous_variant	44167	11841	32326	0	-0.483844	-0.503204	-0.464483	0.00987757	recessive	CardiometabolicII	GM2A:P17900:OID30413:v1	0.485022	1
POR	ZP3	No	cis-position, trans-gene	3	7-75985969-G-A	synonymous_variant	44436	6032	38404	0	-0.536266	-0.563019	-0.509514	0.013649	recessive	CardiometabolicII	ZP3:P21754:OID30265:v1	0.367004	1
YWHAG	ZP3	No	cis-position, trans-gene	3	7-76329871-G-A	synonymous_variant	44438	3855	40583	0	-0.941478	-0.973422	-0.909534	0.0162979	recessive	CardiometabolicII	ZP3:P21754:OID30265:v1	0.294372	1
ZP3	ZP3	Yes	cis-position, cis-gene	4	7-76425055-G-A	missense_variant	44406	2516	41890	0	1.23105	1.19238	1.26972	0.0197311	recessive	CardiometabolicII	ZP3:P21754:OID30265:v1	0.236975	1
DTX2	ZP3	No	cis-position, trans-gene	4	7-76482677-C-G	synonymous_variant	44234	2585	41649	0	1.17884	1.14054	1.21713	0.0195378	recessive	CardiometabolicII	ZP3:P21754:OID30265:v1	0.241343	1
DTX2	ZP3	No	cis-position, trans-gene	5	7-76482743-C-T	synonymous_variant	44343	11209	33134	0	1.12302	1.10425	1.14179	0.00957562	recessive	CardiometabolicII	ZP3:P21754:OID30265:v1	0.499708	1
DTX2	ZP3	No	cis-position, trans-gene	2	7-76502378-A-G	synonymous_variant	44169	17662	26507	0	-0.517164	-0.535624	-0.498704	0.00941831	recessive	CardiometabolicII	ZP3:P21754:OID30265:v1	0.369003	1
UPK3B	ZP3	No	cis-position, trans-gene	3	7-76515166-A-G	missense_variant	44124	7145	36979	0	-1.24104	-1.26368	-1.2184	0.0115515	recessive	CardiometabolicII	ZP3:P21754:OID30265:v1	0.397112	1
LAMB4	LAMB1	No	cis-position, trans-gene	1	7-108098437-G-A	synonymous_variant	44133	7528	36605	0	-0.951575	-0.974445	-0.928704	0.0116685	recessive	CardiometabolicII	LAMB1:P07942:OID30280:v1	0.407463	1
LAMB4	LAMB1	No	cis-position, trans-gene	1	7-108098503-G-A	synonymous_variant	44098	7516	36582	0	-0.95396	-0.976822	-0.931098	0.0116642	recessive	CardiometabolicII	LAMB1:P07942:OID30280:v1	0.407017	1
LAMB4	LAMB1	No	cis-position, trans-gene	2	7-108103219-A-G	synonymous_variant	44255	7513	36742	0	-0.9534	-0.976259	-0.930541	0.0116626	recessive	CardiometabolicII	LAMB1:P07942:OID30280:v1	0.407232	1
LY6K	SLURP1	No	cis-position, trans-gene	9	8-142700626-A-G	synonymous_variant	45249	11089	34160	0	-0.480709	-0.501098	-0.46032	0.0104024	recessive	CardiometabolicII	SLURP1:P55000:OID30404:v1	0.494909	1
THEM6	SLURP1	No	cis-position, trans-gene	10	8-142727533-C-T	synonymous_variant	45243	10652	34591	0	-0.501664	-0.522309	-0.481019	0.0105331	recessive	CardiometabolicII	SLURP1:P55000:OID30404:v1	0.484864	1
LY6D	SLURP1	No	cis-position, trans-gene	7	8-142786489-C-T	missense_variant	44478	7372	37106	0	-0.539218	-0.563053	-0.515383	0.0121608	recessive	CardiometabolicII	SLURP1:P55000:OID30404:v1	0.401364	1
LAMC3	AIF1L	No	cis-position, trans-gene	1	9-131061184-C-G	missense_variant	44360	29365	14995	0	-0.396945	-0.416115	-0.377774	0.00978064	recessive	CardiometabolicII	AIF1L:Q9BQI0:OID30204:v1	0.186038	1
LAMC3	AIF1L	No	cis-position, trans-gene	1	9-131072662-A-G	missense_variant	44370	30506	13864	0	-0.404003	-0.42357	-0.384437	0.00998279	recessive	CardiometabolicII	AIF1L:Q9BQI0:OID30204:v1	0.170462	1
CACFD1	MUC2	No	trans-position, trans-gene	225	9-133463535-T-C	synonymous_variant	45536	33539	11997	0	-0.423159	-0.443427	-0.40289	0.0103411	recessive	CardiometabolicII	MUC2:Q02817:OID30377:v1	0.142155	1
CACFD1	CLEC4M	No	trans-position, trans-gene	225	9-133463535-T-C	synonymous_variant	45469	33489	11980	0	-0.568616	-0.588534	-0.548698	0.0101621	recessive	CardiometabolicII	CLEC4M:Q9H2X3:OID30405:v1	0.142155	1
ABO	MUC2	No	trans-position, trans-gene	311	9-133257521-T-TC	splice_acceptor_variant	44877	5334	39543	0	0.583569	0.555757	0.611382	0.01419	recessive	CardiometabolicII	MUC2:Q02817:OID30377:v1	0.337784	1
ABO	CLEC4M	No	trans-position, trans-gene	311	9-133257521-T-TC	splice_acceptor_variant	44811	5330	39481	0	0.748278	0.720924	0.775632	0.0139561	recessive	CardiometabolicII	CLEC4M:Q9H2X3:OID30405:v1	0.337784	1
SRPX	SRPX	Yes	cis-position, cis-gene	3	X-38149868-G-A	missense_variant	45590	2031	43559	0	-2.01218	-2.04962	-1.97475	0.0190996	recessive	CardiometabolicII	SRPX:P78539:OID30310:v1	0.0873592	1
CTRC	CTRC	Yes	cis-position, cis-gene	1	1-15440540-C-T	synonymous_variant	45171	8390	36781	0	-0.588939	-0.611616	-0.566262	0.0115698	dominant	Inflammation	CTRC:Q99895:OID20752:v1	0.0978061	1
C1QA	C1QA	Yes	cis-position, cis-gene	1	1-22638945-A-G	synonymous_variant	45479	28082	17397	0	-0.417837	-0.435789	-0.399884	0.00915942	dominant	Inflammation	C1QA:P02745:OID20654:v1	0.381096	1
RHCE	ICAM4	No	trans-position, trans-gene	2	1-25390874-C-G	missense_variant	45168	12931	32237	0	0.684473	0.665137	0.703809	0.00986526	dominant	Inflammation	ICAM4:Q14773:OID20578:v1	0.155203	1
LAMTOR5	PROK1	No	cis-position, trans-gene	1	1-110407655-G-A	missense_variant	45150	10820	34330	0	0.505882	0.490854	0.520911	0.00766744	dominant	Inflammation	PROK1:P58294:OID20543:v1	0.127876	1
LAMTOR5-AS1	PROK1	No	cis-position, trans-gene	1	1-110407817-C-T	splice_donor_variant	44872	34145	10727	0	0.405223	0.389866	0.42058	0.00783509	dominant	Inflammation	PROK1:P58294:OID20543:v1	0.48724	1
FCRL5	FCRL3	No	cis-position, trans-gene	5	1-157515771-G-A	splice_region_variant	44136	38577	5559	0	-0.708921	-0.736129	-0.681713	0.0138816	dominant	Inflammation	FCRL3:Q96P31:OID20443:v1	0.354083	1
FCRL4	FCRL3	No	cis-position, trans-gene	5	1-157587911-G-A	synonymous_variant	43806	28428	15378	0	-0.763408	-0.78159	-0.745227	0.00927607	dominant	Inflammation	FCRL3:Q96P31:OID20443:v1	0.409878	1
FCRL4	FCRL3	No	cis-position, trans-gene	5	1-157589332-C-T	missense_variant	44389	12509	31880	0	-0.551532	-0.571459	-0.531605	0.0101669	dominant	Inflammation	FCRL3:Q96P31:OID20443:v1	0.1532	1
FCRL3	FCRL2	No	cis-position, trans-gene	7	1-157698600-T-C	missense_variant	45254	33105	12149	0	0.575043	0.555298	0.594788	0.010074	dominant	Inflammation	FCRL2:Q96LA5:OID20639:v1	0.482611	1
FCRL3	FCRL3	Yes	cis-position, cis-gene	7	1-157698600-T-C	missense_variant	44156	32262	11894	0	1.39776	1.38136	1.41417	0.00836769	dominant	Inflammation	FCRL3:Q96P31:OID20443:v1	0.482611	1
FCRL3	FCRL3	Yes	cis-position, cis-gene	4	1-157698637-G-A	splice_region_variant	43934	16318	27616	0	0.634156	0.61582	0.652493	0.00935511	dominant	Inflammation	FCRL3:Q96P31:OID20443:v1	0.208632	1
FCRL2	FCRL2	Yes	cis-position, cis-gene	3	1-157768584-G-C	missense_variant	45527	2587	42940	0	-0.9994	-1.03731	-0.961488	0.0193424	dominant	Inflammation	FCRL2:Q96LA5:OID20639:v1	0.0289774	1
FCRL1	FCRL3	No	cis-position, trans-gene	3	1-157798210-G-C	synonymous_variant	44130	18951	25179	0	0.549882	0.531824	0.567939	0.00921303	dominant	Inflammation	FCRL3:Q96P31:OID20443:v1	0.246224	1
FCRL1	FCRL2	No	cis-position, trans-gene	7	1-157802090-C-T	synonymous_variant	45197	33945	11252	0	-0.574988	-0.595277	-0.554698	0.0103517	dominant	Inflammation	FCRL2:Q96LA5:OID20639:v1	0.49652	1
FCRL1	FCRL3	No	cis-position, trans-gene	7	1-157802090-C-T	synonymous_variant	44105	33160	10945	0	-0.937151	-0.956814	-0.917488	0.010032	dominant	Inflammation	FCRL3:Q96P31:OID20443:v1	0.49652	1
CD5L	FCRL3	No	cis-position, trans-gene	4	1-157833189-C-T	splice_region_variant	43902	39877	4025	0	-0.698032	-0.72965	-0.666415	0.0161313	dominant	Inflammation	FCRL3:Q96P31:OID20443:v1	0.299312	1
ACKR1	CCL7	No	trans-position, trans-gene	14	1-159205564-G-A	missense_variant	45103	37113	7990	0	-0.479639	-0.502439	-0.456839	0.0116326	dominant	Inflammation	CCL7:P80098:OID20523:v1	0.418635	1
FCRL6	FCRL6	Yes	cis-position, cis-gene	2	1-159809120-G-A	missense_variant	45136	11186	33950	0	-1.01463	-1.03348	-0.995772	0.00962043	dominant	Inflammation	FCRL6:Q6DN72:OID20529:v1	0.132442	1
FCRL6	FCRL6	Yes	cis-position, cis-gene	2	1-159809193-T-C	synonymous_variant	45029	14996	30033	0	-0.984209	-1.00125	-0.967172	0.00869225	dominant	Inflammation	FCRL6:Q6DN72:OID20529:v1	0.183339	1
FCRL6	FCRL6	Yes	cis-position, cis-gene	2	1-159815623-C-T	stop_gained	44492	11073	33419	0	-1.01225	-1.03118	-0.993308	0.00966196	dominant	Inflammation	FCRL6:Q6DN72:OID20529:v1	0.134271	1
FCRL6	FCRL6	Yes	cis-position, cis-gene	2	1-159815635-A-G	missense_variant	44097	14536	29561	0	-0.978687	-0.995971	-0.961403	0.00881828	dominant	Inflammation	FCRL6:Q6DN72:OID20529:v1	0.183462	1
CD48	CD48	Yes	cis-position, cis-gene	1	1-160684968-C-G	missense_variant	45297	11528	33769	0	-1.00362	-1.02239	-0.984846	0.00957831	dominant	Inflammation	CD48:P09326:OID20692:v1	0.136248	1
CD48	CD48	Yes	cis-position, cis-gene	1	1-160684996-G-A	synonymous_variant	45248	16609	28639	0	-0.714621	-0.732359	-0.696882	0.00905032	dominant	Inflammation	CD48:P09326:OID20692:v1	0.204295	1
SLAMF7	SLAMF7	Yes	cis-position, cis-gene	2	1-160750338-C-T	synonymous_variant	45187	444	44743	0	2.15807	2.06768	2.24845	0.0461138	dominant	Inflammation	SLAMF7:Q9NQ25:OID20602:v1	0.00495434	1
LY9	SLAMF7	No	cis-position, trans-gene	2	1-160799900-G-A	missense_variant	45188	449	44739	0	2.01335	1.92321	2.10349	0.0459889	dominant	Inflammation	SLAMF7:Q9NQ25:OID20602:v1	0.00498651	1
CD244	CD244	Yes	cis-position, cis-gene	3	1-160841584-C-G	missense_variant&splice_region_variant	45751	523	45228	0	-2.28436	-2.36721	-2.20151	0.0422715	dominant	Inflammation	CD244:Q9BZW8:OID20628:v1	0.00567716	1
PRELP	PRELP	Yes	cis-position, cis-gene	1	1-203483281-G-A	missense_variant	45223	926	44297	0	-2.34607	-2.40292	-2.28922	0.0290061	dominant	Inflammation	PRELP:P51888:OID20766:v1	0.0103184	1
PRELP	PRELP	Yes	cis-position, cis-gene	1	1-203483592-C-T	synonymous_variant	45224	969	44255	0	-2.25003	-2.30579	-2.19426	0.0284511	dominant	Inflammation	PRELP:P51888:OID20766:v1	0.0108147	1
OPTC	PRELP	No	cis-position, trans-gene	1	1-203502991-G-A	synonymous_variant	45204	948	44256	0	-2.20502	-2.26156	-2.14849	0.0288445	dominant	Inflammation	PRELP:P51888:OID20766:v1	0.0105712	1
NFASC	NFASC	Yes	cis-position, cis-gene	1	1-204976806-A-G	synonymous_variant	45688	8615	37073	0	0.641835	0.620664	0.663007	0.0108019	dominant	Inflammation	NFASC:O94856:OID20634:v1	0.0991959	1
NFASC	NFASC	Yes	cis-position, cis-gene	1	1-204979531-A-G	synonymous_variant	45697	9021	36676	0	0.626556	0.605735	0.647376	0.0106225	dominant	Inflammation	NFASC:O94856:OID20634:v1	0.104177	1
NFASC	NFASC	Yes	cis-position, cis-gene	2	1-204982010-C-T	synonymous_variant	45637	2466	43171	0	0.759876	0.722491	0.797261	0.0190739	dominant	Inflammation	NFASC:O94856:OID20634:v1	0.0274075	1
ITIH2	PTX3	No	trans-position, trans-gene	3	10-7730072-A-G	missense_variant	45108	4536	40572	0	-0.672709	-0.702394	-0.643024	0.0151452	dominant	Inflammation	PTX3:P26022:OID20570:v1	0.0518975	1
ITIH2	PTX3	No	trans-position, trans-gene	3	10-7732395-C-G	missense_variant	45163	4571	40592	0	-0.674984	-0.704564	-0.645403	0.015092	dominant	Inflammation	PTX3:P26022:OID20570:v1	0.0522138	1
PNLIPRP1	PNLIPRP2	No	cis-position, trans-gene	3	10-116609094-T-C	missense_variant	45042	15395	29647	0	0.852082	0.834416	0.869749	0.00901339	dominant	Inflammation	PNLIPRP2:P54317:OID20775:v1	0.18912	1
MGMT	MGMT	Yes	cis-position, cis-gene	2	10-129467281-C-T	synonymous_variant	45177	5846	39331	0	-0.551183	-0.578075	-0.52429	0.0137205	dominant	Inflammation	MGMT:P16455:OID20588:v1	0.0669776	1
MGMT	MGMT	Yes	cis-position, cis-gene	2	10-129707928-C-T	synonymous_variant	45164	9316	35848	0	-0.480775	-0.503041	-0.458508	0.0113601	dominant	Inflammation	MGMT:P16455:OID20588:v1	0.109044	1
MGMT	MGMT	Yes	cis-position, cis-gene	2	10-129708019-C-T	missense_variant	45139	10373	34766	0	-0.461301	-0.482723	-0.439878	0.0109297	dominant	Inflammation	MGMT:P16455:OID20588:v1	0.122053	1
TPP1	TPP1	Yes	cis-position, cis-gene	1	11-6617713-G-A	missense_variant	44925	184	44741	0	2.94732	2.80763	3.08702	0.0712735	dominant	Inflammation	TPP1:O14773:OID20750:v1	0.00203985	1
MS4A6A	TREM2	No	trans-position, trans-gene	18	11-60173126-T-A	missense_variant	44443	26933	17510	0	0.46664	0.449623	0.483658	0.0086823	dominant	Inflammation	TREM2:Q9NZC2:OID20731:v1	0.375005	1
MS4A6A	TREM2	No	trans-position, trans-gene	16	11-60178272-T-C	synonymous_variant	44642	28572	16070	0	0.455941	0.438623	0.473259	0.00883552	dominant	Inflammation	TREM2:Q9NZC2:OID20731:v1	0.402711	1
MS4A6A	TREM2	No	trans-position, trans-gene	16	11-60179779-C-T	missense_variant	44618	36256	8362	0	-0.507919	-0.529358	-0.48648	0.0109382	dominant	Inflammation	TREM2:Q9NZC2:OID20731:v1	0.430372	1
MS4A4A	TREM2	No	trans-position, trans-gene	4	11-60302703-A-G	missense_variant	44892	22281	22611	0	-0.354951	-0.371702	-0.338199	0.00854668	dominant	Inflammation	TREM2:Q9NZC2:OID20731:v1	0.291097	1
CD6	CD6	Yes	cis-position, cis-gene	2	11-61008631-T-C	synonymous_variant	45652	11460	34192	0	-0.618308	-0.638139	-0.598478	0.0101176	dominant	Inflammation	CD6:P30203:OID20649:v1	0.134227	1
CD6	CD6	Yes	cis-position, cis-gene	3	11-61008714-C-T	missense_variant	45626	18892	26734	0	0.485359	0.467743	0.502974	0.00898751	dominant	Inflammation	CD6:P30203:OID20649:v1	0.233621	1
CD6	CD6	Yes	cis-position, cis-gene	2	11-61008737-C-T	missense_variant	45624	26182	19442	0	-0.953567	-0.969405	-0.937729	0.0080806	dominant	Inflammation	CD6:P30203:OID20649:v1	0.346209	1
CD6	CD6	Yes	cis-position, cis-gene	3	11-61008834-C-T	missense_variant	45484	38002	7482	0	-0.579954	-0.603532	-0.556376	0.0120297	dominant	Inflammation	CD6:P30203:OID20649:v1	0.403388	1
CD6	CD6	Yes	cis-position, cis-gene	2	11-61008835-G-C	synonymous_variant	45599	11427	34172	0	-0.620674	-0.640522	-0.600825	0.0101267	dominant	Inflammation	CD6:P30203:OID20649:v1	0.134102	1
CD6	CD6	Yes	cis-position, cis-gene	1	11-61009601-G-A	missense_variant	45613	15741	29872	0	-0.759917	-0.777401	-0.742433	0.00892016	dominant	Inflammation	CD6:P30203:OID20649:v1	0.190784	1
CD6	CD6	Yes	cis-position, cis-gene	1	11-61017991-C-T	synonymous_variant	45534	15510	30024	0	-0.749362	-0.766948	-0.731775	0.00897247	dominant	Inflammation	CD6:P30203:OID20649:v1	0.187983	1
CD6	CD6	Yes	cis-position, cis-gene	3	11-61017992-G-A	missense_variant	45613	19494	26119	0	0.499924	0.482424	0.517425	0.0089287	dominant	Inflammation	CD6:P30203:OID20649:v1	0.24217	1
CTSC	CTSC	Yes	cis-position, cis-gene	1	11-88312415-A-G	missense_variant	45054	43922	1132	0	1.53499	1.47912	1.59086	0.0285037	dominant	Inflammation	CTSC:P53634:OID20679:v1	0.155702	1
MMP10	MMP10	Yes	cis-position, cis-gene	3	11-102778751-T-C	splice_acceptor_variant	45122	1835	43287	0	-0.983331	-1.02878	-0.93788	0.023189	dominant	Inflammation	MMP10:P09238:OID20687:v1	0.0206475	1
MMP10	MMP10	Yes	cis-position, cis-gene	5	11-102779693-C-T	missense_variant	45094	13380	31714	0	-0.423505	-0.443169	-0.403841	0.0100327	dominant	Inflammation	MMP10:P09238:OID20687:v1	0.161354	1
MMP3	MMP1	No	cis-position, trans-gene	4	11-102838694-A-G	synonymous_variant	43290	31753	11537	0	-0.468324	-0.48896	-0.447688	0.0105286	dominant	Inflammation	MMP1:P03956:OID20672:v1	0.485245	1
MMP3	MMP1	No	cis-position, trans-gene	4	11-102842734-A-G	synonymous_variant	43239	31718	11521	0	-0.466958	-0.487603	-0.446312	0.0105332	dominant	Inflammation	MMP1:P03956:OID20672:v1	0.485676	1
MMP3	MMP1	No	cis-position, trans-gene	4	11-102842889-T-C	missense_variant	43100	31579	11521	0	-0.468609	-0.489273	-0.447945	0.0105428	dominant	Inflammation	MMP1:P03956:OID20672:v1	0.485388	1
DPPA3	CLEC4C	No	cis-position, trans-gene	2	12-7715251-G-C	missense_variant	45083	24561	20522	0	-0.420897	-0.438813	-0.402982	0.00914058	dominant	Inflammation	CLEC4C:Q8WTT0:OID20547:v1	0.326557	1
CLEC4C	CLEC4C	Yes	cis-position, cis-gene	1	12-7741460-G-A	missense_variant	44289	21165	23124	0	0.858747	0.842125	0.875369	0.0084806	dominant	Inflammation	CLEC4C:Q8WTT0:OID20547:v1	0.280339	1
CLEC4A	CLEC4A	Yes	cis-position, cis-gene	1	12-8125599-G-A	missense_variant	45101	1143	43958	0	-2.04044	-2.09423	-1.98666	0.0274405	dominant	Inflammation	CLEC4A:Q9UMR7:OID20573:v1	0.0127928	1
CLEC7A	CLEC7A	Yes	cis-position, cis-gene	3	12-10118488-A-C	stop_gained	45365	7068	38297	0	-1.66227	-1.68162	-1.64292	0.0098727	dominant	Inflammation	CLEC7A:Q9BXN2:OID20636:v1	0.0813741	1
TMEM119	SELPLG	No	cis-position, trans-gene	1	12-108591703-C-T	synonymous_variant	45185	1393	43792	0	-1.91823	-1.96635	-1.87012	0.0245486	dominant	Inflammation	SELPLG:Q14242:OID20560:v1	0.015511	1
SELPLG	SELPLG	Yes	cis-position, cis-gene	1	12-108623488-T-C	missense_variant	45180	1389	43791	0	-1.95221	-2.00028	-1.90414	0.0245234	dominant	Inflammation	SELPLG:Q14242:OID20560:v1	0.0154803	1
SELPLG	SELPLG	Yes	cis-position, cis-gene	1	12-108623490-G-A	missense_variant	45184	1391	43793	0	-1.95276	-2.0008	-1.90473	0.0245058	dominant	Inflammation	SELPLG:Q14242:OID20560:v1	0.0155005	1
XPO4	IL17D	No	cis-position, trans-gene	1	13-20783922-A-G	splice_region_variant	43943	32955	10988	0	-0.379658	-0.398674	-0.360642	0.00970191	dominant	Inflammation	IL17D:Q8TAD2:OID20481:v1	0.497031	1
GZMB	GZMB	Yes	cis-position, cis-gene	1	14-24631076-A-G	missense_variant	44754	17842	26912	0	-0.38899	-0.406959	-0.371021	0.00916781	dominant	Inflammation	GZMB:P10144:OID20604:v1	0.225535	1
SERPINA1	CKAP4	No	trans-position, trans-gene	197	14-94378610-C-T	missense_variant	45523	1860	43663	0	1.33864	1.2955	1.38178	0.0220096	dominant	Inflammation	CKAP4:Q07065:OID20617:v1	0.0206723	1
SERPINA1	LTBR	No	trans-position, trans-gene	197	14-94378610-C-T	missense_variant	45006	1838	43168	0	0.970588	0.926631	1.01455	0.0224271	dominant	Inflammation	LTBR:P36941:OID20768:v1	0.0206723	1
DMXL2	SCG3	No	cis-position, trans-gene	3	15-51491623-T-C	synonymous_variant	45033	34521	10512	0	0.510447	0.489608	0.531287	0.0106324	dominant	Inflammation	SCG3:Q8WXD2:OID20728:v1	0.484105	1
DMXL2	SCG3	No	cis-position, trans-gene	3	15-51499362-A-G	missense_variant	45219	34701	10518	0	0.509375	0.488554	0.530195	0.0106227	dominant	Inflammation	SCG3:Q8WXD2:OID20728:v1	0.484333	1
DMXL2	SCG3	No	cis-position, trans-gene	3	15-51502975-G-A	synonymous_variant	44818	34270	10548	0	0.510474	0.489651	0.531297	0.0106239	dominant	Inflammation	SCG3:Q8WXD2:OID20728:v1	0.484889	1
DMXL2	SCG3	No	cis-position, trans-gene	1	15-51537615-G-A	missense_variant	45241	19405	25836	0	-0.782484	-0.799211	-0.765758	0.00853378	dominant	Inflammation	SCG3:Q8WXD2:OID20728:v1	0.244926	1
DMXL2	SCG3	No	cis-position, trans-gene	3	15-51622465-G-A	synonymous_variant	45237	34698	10539	0	0.509729	0.488933	0.530524	0.0106099	dominant	Inflammation	SCG3:Q8WXD2:OID20728:v1	0.484967	1
DMXL2	SCG3	No	cis-position, trans-gene	3	15-51622519-T-C	synonymous_variant	44807	34277	10530	0	0.509456	0.488618	0.530294	0.0106316	dominant	Inflammation	SCG3:Q8WXD2:OID20728:v1	0.484624	1
CD276	CD276	Yes	cis-position, cis-gene	1	15-73702465-C-T	missense_variant	45203	8420	36783	0	-1.40297	-1.42151	-1.38442	0.00946346	dominant	Inflammation	CD276:Q5ZPR3:OID20680:v1	0.0978728	1
CD276	CD276	Yes	cis-position, cis-gene	1	15-73702506-C-A	missense_variant	45180	8410	36770	0	-1.40284	-1.42139	-1.38428	0.00946701	dominant	Inflammation	CD276:Q5ZPR3:OID20680:v1	0.0978047	1
CD276	CD276	Yes	cis-position, cis-gene	1	15-73702824-A-C	synonymous_variant	43358	6585	36773	0	-1.40063	-1.4212	-1.38006	0.0104953	dominant	Inflammation	CD276:Q5ZPR3:OID20680:v1	0.079828	1
CD276	CD276	Yes	cis-position, cis-gene	1	15-73702832-C-T	missense_variant	43885	8012	35873	0	-1.27479	-1.29421	-1.25537	0.00990809	dominant	Inflammation	CD276:Q5ZPR3:OID20680:v1	0.0963498	1
CD276	CD276	Yes	cis-position, cis-gene	1	15-73703090-G-T	splice_region_variant	45161	10474	34687	0	-1.13636	-1.15441	-1.11831	0.00920795	dominant	Inflammation	CD276:Q5ZPR3:OID20680:v1	0.12346	1
CD276	CD276	Yes	cis-position, cis-gene	1	15-73703725-G-A	missense_variant	45176	8329	36847	0	-1.40451	-1.42316	-1.38586	0.00951343	dominant	Inflammation	CD276:Q5ZPR3:OID20680:v1	0.0968624	1
CD276	CD276	Yes	cis-position, cis-gene	1	15-73703760-G-A	missense_variant	45189	8415	36774	0	-1.40331	-1.42186	-1.38475	0.00946666	dominant	Inflammation	CD276:Q5ZPR3:OID20680:v1	0.0978505	1
CD276	CD276	Yes	cis-position, cis-gene	1	15-73704249-G-A	synonymous_variant	45002	3979	41023	0	-1.33095	-1.35941	-1.30249	0.0145206	dominant	Inflammation	CD276:Q5ZPR3:OID20680:v1	0.0454693	1
CD276	CD276	Yes	cis-position, cis-gene	1	15-73708388-G-C	synonymous_variant	45180	8298	36882	0	-1.39978	-1.41851	-1.38106	0.00955386	dominant	Inflammation	CD276:Q5ZPR3:OID20680:v1	0.0964954	1
CD276	CD276	Yes	cis-position, cis-gene	1	15-73709652-T-C	synonymous_variant	44895	8114	36781	0	-1.40442	-1.42328	-1.38556	0.00962291	dominant	Inflammation	CD276:Q5ZPR3:OID20680:v1	0.0951579	1
CD276	CD276	Yes	cis-position, cis-gene	1	15-73709665-G-A	missense_variant	45003	4012	40991	0	-1.33422	-1.36256	-1.30588	0.0144594	dominant	Inflammation	CD276:Q5ZPR3:OID20680:v1	0.0458894	1
IL16	IL16	Yes	cis-position, cis-gene	1	15-81299298-G-A	splice_region_variant	45536	7638	37898	0	-0.987386	-1.00966	-0.965113	0.0113636	dominant	Inflammation	IL16:Q14005:OID20633:v1	0.0883035	1
IL16	IL16	Yes	cis-position, cis-gene	1	15-81300461-A-G	synonymous_variant	45260	16782	28478	0	-0.399388	-0.417672	-0.381104	0.00932854	dominant	Inflammation	IL16:Q14005:OID20633:v1	0.208006	1
IL16	IL16	Yes	cis-position, cis-gene	1	15-81305928-T-G	missense_variant	45535	7607	37928	0	-0.989227	-1.01153	-0.966928	0.0113772	dominant	Inflammation	IL16:Q14005:OID20633:v1	0.0878755	1
IL16	IL16	Yes	cis-position, cis-gene	1	15-81306075-G-A	synonymous_variant	45719	7791	37928	0	-0.987606	-1.00969	-0.965519	0.0112688	dominant	Inflammation	IL16:Q14005:OID20633:v1	0.0895472	1
CACNA1H	TPSAB1	No	cis-position, trans-gene	2	16-1202369-C-T	missense_variant	45580	20141	25439	0	0.44719	0.42925	0.465129	0.0091528	dominant	Inflammation	TPSAB1:Q15661:OID20642:v1	0.254164	1
CACNA1H	TPSAB1	No	cis-position, trans-gene	3	16-1210481-T-C	missense_variant	45598	43715	1883	0	1.69503	1.65183	1.73824	0.0220442	dominant	Inflammation	TPSAB1:Q15661:OID20642:v1	0.201293	1
CACNA1H	TPSAB1	No	cis-position, trans-gene	4	16-1210636-G-A	missense_variant	45652	5246	40406	0	0.611846	0.58378	0.639911	0.014319	dominant	Inflammation	TPSAB1:Q15661:OID20642:v1	0.0593469	1
CACNA1H	TPSAB1	No	cis-position, trans-gene	1	16-1211219-A-G	synonymous_variant	45256	37286	7970	0	0.840769	0.817961	0.863578	0.0116369	dominant	Inflammation	TPSAB1:Q15661:OID20642:v1	0.416567	1
CACNA1H	TPSAB1	No	cis-position, trans-gene	1	16-1211222-A-G	synonymous_variant	45203	37235	7968	0	0.84072	0.817907	0.863533	0.0116393	dominant	Inflammation	TPSAB1:Q15661:OID20642:v1	0.416469	1
CACNA1H	TPSAB1	No	cis-position, trans-gene	3	16-1211282-T-C	synonymous_variant	45604	43735	1869	0	1.69723	1.65386	1.7406	0.0221263	dominant	Inflammation	TPSAB1:Q15661:OID20642:v1	0.200616	1
CACNA1H	TPSAB1	No	cis-position, trans-gene	1	16-1215600-G-A	splice_region_variant	45477	11228	34249	0	0.686771	0.666518	0.707024	0.0103333	dominant	Inflammation	TPSAB1:Q15661:OID20642:v1	0.132582	1
CACNA1H	TPSAB1	No	cis-position, trans-gene	4	16-1218013-G-C	synonymous_variant	45662	5294	40368	0	0.609913	0.581951	0.637875	0.014266	dominant	Inflammation	TPSAB1:Q15661:OID20642:v1	0.0598739	1
CACNA1H	TPSAB1	No	cis-position, trans-gene	4	16-1218376-G-A	missense_variant	45667	5076	40591	0	0.668108	0.639721	0.696495	0.014483	dominant	Inflammation	TPSAB1:Q15661:OID20642:v1	0.0573739	1
CACNA1H	TPSAB1	No	cis-position, trans-gene	1	16-1218494-C-T	synonymous_variant	45624	37806	7818	0	0.848709	0.825755	0.871663	0.0117112	dominant	Inflammation	TPSAB1:Q15661:OID20642:v1	0.41342	1
CACNA1H	TPSAB1	No	cis-position, trans-gene	2	16-1218542-G-A	synonymous_variant	45662	1745	43917	0	-0.979256	-1.02601	-0.932503	0.0238534	dominant	Inflammation	TPSAB1:Q15661:OID20642:v1	0.0194002	1
CACNA1H	TPSAB1	No	cis-position, trans-gene	2	16-1219003-A-G	missense_variant&splice_region_variant	45667	1750	43917	0	-0.984476	-1.03116	-0.937793	0.0238177	dominant	Inflammation	TPSAB1:Q15661:OID20642:v1	0.0194521	1
CACNA1H	TPSAB1	No	cis-position, trans-gene	1	16-1219029-T-C	synonymous_variant	45474	37680	7794	0	0.847589	0.824619	0.87056	0.0117194	dominant	Inflammation	TPSAB1:Q15661:OID20642:v1	0.412628	1
CACNA1H	TPSAB1	No	cis-position, trans-gene	4	16-1219095-C-T	missense_variant	45591	5214	40377	0	0.613579	0.585446	0.641712	0.0143534	dominant	Inflammation	TPSAB1:Q15661:OID20642:v1	0.0590818	1
CACNA1H	TPSAB1	No	cis-position, trans-gene	1	16-1220162-G-A	missense_variant	45589	37676	7913	0	0.837097	0.81423	0.859965	0.0116671	dominant	Inflammation	TPSAB1:Q15661:OID20642:v1	0.415762	1
CACNA1H	TPSAB1	No	cis-position, trans-gene	3	16-1220349-T-C	synonymous_variant	45639	43806	1833	0	1.7338	1.69009	1.77751	0.0223013	dominant	Inflammation	TPSAB1:Q15661:OID20642:v1	0.198477	1
TPSG1	TPSAB1	No	cis-position, trans-gene	3	16-1221890-G-T	missense_variant	45620	33174	12446	0	0.831336	0.8123	0.850373	0.00971229	dominant	Inflammation	TPSAB1:Q15661:OID20642:v1	0.47935	1
TPSG1	TPSAB1	No	cis-position, trans-gene	4	16-1221938-T-C	synonymous_variant	45662	5302	40360	0	0.608398	0.580455	0.636341	0.0142565	dominant	Inflammation	TPSAB1:Q15661:OID20642:v1	0.0599711	1
TPSG1	TPSAB1	No	cis-position, trans-gene	1	16-1222038-G-A	missense_variant	45660	42593	3067	0	1.04196	1.00675	1.07716	0.0179612	dominant	Inflammation	TPSAB1:Q15661:OID20642:v1	0.258157	1
TPSG1	TPSAB1	No	cis-position, trans-gene	4	16-1222275-C-T	missense_variant	45653	5278	40375	0	0.610318	0.582322	0.638313	0.0142832	dominant	Inflammation	TPSAB1:Q15661:OID20642:v1	0.0597033	1
TPSG1	TPSAB1	No	cis-position, trans-gene	2	16-1222722-C-T	synonymous_variant	45672	1749	43923	0	-0.984726	-1.03143	-0.938026	0.0238266	dominant	Inflammation	TPSAB1:Q15661:OID20642:v1	0.0194176	1
TPSG1	TPSAB1	No	cis-position, trans-gene	4	16-1222750-G-A	missense_variant	45662	5286	40376	0	0.612782	0.584809	0.640755	0.0142718	dominant	Inflammation	TPSAB1:Q15661:OID20642:v1	0.0597685	1
TPSG1	TPSAB1	No	cis-position, trans-gene	3	16-1222865-G-A	synonymous_variant	45605	42066	3539	0	1.14274	1.11024	1.17524	0.0165809	dominant	Inflammation	TPSAB1:Q15661:OID20642:v1	0.27765	1
TPSG1	TPSAB1	No	cis-position, trans-gene	2	16-1223444-G-T	missense_variant	45664	1694	43970	0	-0.990388	-1.03783	-0.942947	0.0242044	dominant	Inflammation	TPSAB1:Q15661:OID20642:v1	0.0188164	1
TPSD1	TPSAB1	No	cis-position, trans-gene	3	16-1256641-C-T	missense_variant	45559	15174	30385	0	1.01651	0.999532	1.03349	0.00866238	dominant	Inflammation	TPSAB1:Q15661:OID20642:v1	0.183965	1
TNFSF12	TNFSF12	Yes	cis-position, cis-gene	8	17-7550188-C-A	synonymous_variant	45686	21343	24343	0	0.44082	0.42321	0.458429	0.00898443	dominant	Inflammation	TNFSF12:O43508:OID20624:v1	0.269482	1
MYO15A	SHMT1	No	cis-position, trans-gene	1	17-18138193-C-T	synonymous_variant	45303	36020	9283	0	0.569577	0.547626	0.591528	0.0111993	dominant	Inflammation	SHMT1:P34896:OID20714:v1	0.452234	1
MYO15A	SHMT1	No	cis-position, trans-gene	1	17-18143584-T-C	missense_variant	45313	42505	2808	0	1.01898	0.98239	1.05558	0.0186704	dominant	Inflammation	SHMT1:P34896:OID20714:v1	0.246752	1
MYO15A	SHMT1	No	cis-position, trans-gene	1	17-18173861-T-C	synonymous_variant	45320	42421	2899	0	1.03896	1.003	1.07493	0.0183495	dominant	Inflammation	SHMT1:P34896:OID20714:v1	0.249708	1
MIEF2	SHMT1	No	cis-position, trans-gene	1	17-18264191-T-C	synonymous_variant	45345	40302	5043	0	1.18552	1.1587	1.21235	0.0136852	dominant	Inflammation	SHMT1:P34896:OID20714:v1	0.332646	1
TOP3A	SHMT1	No	cis-position, trans-gene	1	17-18290627-G-A	synonymous_variant	45311	24154	21157	0	0.577774	0.560301	0.595247	0.00891465	dominant	Inflammation	SHMT1:P34896:OID20714:v1	0.316378	1
SMCR8	SHMT1	No	cis-position, trans-gene	1	17-18317360-C-T	missense_variant	45297	24142	21155	0	0.577858	0.560391	0.595325	0.00891168	dominant	Inflammation	SHMT1:P34896:OID20714:v1	0.316373	1
SMCR8	SHMT1	No	cis-position, trans-gene	1	17-18317456-G-A	missense_variant	45299	40260	5039	0	1.18845	1.16163	1.21528	0.0136878	dominant	Inflammation	SHMT1:P34896:OID20714:v1	0.332775	1
SMCR8	SHMT1	No	cis-position, trans-gene	1	17-18317820-C-T	synonymous_variant	45294	24139	21155	0	0.578181	0.560711	0.595652	0.00891355	dominant	Inflammation	SHMT1:P34896:OID20714:v1	0.316368	1
SMCR8	SHMT1	No	cis-position, trans-gene	1	17-18322863-G-T	synonymous_variant	45336	24301	21035	0	0.579241	0.561775	0.596708	0.00891141	dominant	Inflammation	SHMT1:P34896:OID20714:v1	0.3184	1
SHMT1	SHMT1	Yes	cis-position, cis-gene	1	17-18328782-G-A	missense_variant	45338	24277	21061	0	0.580406	0.562942	0.597869	0.0089101	dominant	Inflammation	SHMT1:P34896:OID20714:v1	0.318102	1
EVPLL	SHMT1	No	cis-position, trans-gene	1	17-18380948-G-A	missense_variant	45318	38412	6906	0	1.05675	1.03335	1.08014	0.0119368	dominant	Inflammation	SHMT1:P34896:OID20714:v1	0.390913	1
TOP3A	SHMT1	No	cis-position, trans-gene	1	17-18302436-TGGAGAGTGAA-T	splice_region_variant	45214	24168	21046	0	0.579369	0.561888	0.59685	0.00891898	dominant	Inflammation	SHMT1:P34896:OID20714:v1	0.317671	1
ALDH3A1	ALDH3A1	Yes	cis-position, cis-gene	1	17-19741159-A-T	synonymous_variant	45008	29638	15370	0	0.585934	0.568123	0.603745	0.00908717	dominant	Inflammation	ALDH3A1:P30838:OID20512:v1	0.416331	1
ALDH3A1	ALDH3A1	Yes	cis-position, cis-gene	1	17-19742625-A-C	missense_variant	45050	39689	5361	0	0.782853	0.756588	0.809119	0.0134007	dominant	Inflammation	ALDH3A1:P30838:OID20512:v1	0.344484	1
KSR1	LGALS9	No	cis-position, trans-gene	1	17-27582790-C-T	missense_variant	45201	10009	35192	0	-0.462911	-0.483269	-0.442552	0.0103869	dominant	Inflammation	LGALS9:O00182:OID20781:v1	0.11799	1
KSR1	LGALS9	No	cis-position, trans-gene	1	17-27582824-G-T	synonymous_variant	45146	31889	13257	0	0.375417	0.356773	0.394061	0.00951222	dominant	Inflammation	LGALS9:O00182:OID20781:v1	0.460205	1
LGALS9	LGALS9	Yes	cis-position, cis-gene	2	17-27631278-G-A	missense_variant	45081	17094	27987	0	-0.541559	-0.558657	-0.52446	0.0087237	dominant	Inflammation	LGALS9:O00182:OID20781:v1	0.212876	1
LGALS9	LGALS9	Yes	cis-position, cis-gene	2	17-27643607-G-A	missense_variant	43660	18129	25531	0	-0.563832	-0.580821	-0.546844	0.0086674	dominant	Inflammation	LGALS9:O00182:OID20781:v1	0.236862	1
CCL15-CCL14	CCL23	No	cis-position, trans-gene	4	17-36001422-G-A	missense_variant	45449	3476	41973	0	-0.750483	-0.782403	-0.718563	0.0162855	dominant	Inflammation	CCL23:P55773:OID20693:v1	0.0388244	1
CCL23	CCL23	Yes	cis-position, cis-gene	4	17-36014358-A-G	synonymous_variant	45384	2365	43019	0	-0.90597	-0.944133	-0.867807	0.0194707	dominant	Inflammation	CCL23:P55773:OID20693:v1	0.0263528	1
CCL3	CCL3	Yes	cis-position, cis-gene	6	17-36089191-G-A	synonymous_variant	44981	18487	26494	0	0.456157	0.43908	0.473234	0.00871251	dominant	Inflammation	CCL3:P10147:OID20610:v1	0.233807	1
CCL4	CCL3	No	cis-position, trans-gene	6	17-36105270-A-G	missense_variant	44917	17945	26972	0	0.454567	0.437389	0.471745	0.00876403	dominant	Inflammation	CCL3:P10147:OID20610:v1	0.226508	1
CCL4	CCL3	No	cis-position, trans-gene	6	17-36105271-T-A	missense_variant	44897	17875	27022	0	0.453529	0.436333	0.470725	0.00877332	dominant	Inflammation	CCL3:P10147:OID20610:v1	0.225737	1
GSDMA	FABP9	No	trans-position, trans-gene	47	17-39966427-G-T	missense_variant	44445	33275	11170	0	0.450661	0.430222	0.471099	0.0104278	dominant	Inflammation	FABP9:Q0Z7S8:OID20501:v1	0.497948	1
WFIKKN2	WFIKKN2	Yes	cis-position, cis-gene	1	17-50839972-C-T	synonymous_variant	45232	40385	4847	0	-0.976492	-1.00446	-0.948524	0.0142692	dominant	Inflammation	WFIKKN2:Q8TEU8:OID20785:v1	0.32759	1
TOB1	WFIKKN2	No	cis-position, trans-gene	1	17-50863061-T-C	synonymous_variant	45199	41240	3959	0	-0.884823	-0.915932	-0.853713	0.015872	dominant	Inflammation	WFIKKN2:Q8TEU8:OID20785:v1	0.293975	1
POLG2	MILR1	No	cis-position, trans-gene	2	17-64480312-G-A	synonymous_variant	42660	4322	38338	0	0.8217	0.79167	0.851729	0.0153211	dominant	Inflammation	MILR1:Q7Z6M3:OID20482:v1	0.052188	1
POLG2	MILR1	No	cis-position, trans-gene	1	17-64496464-C-T	missense_variant	44319	7200	37119	0	0.606989	0.582716	0.631262	0.0123842	dominant	Inflammation	MILR1:Q7Z6M3:OID20482:v1	0.0849494	1
SMURF2	MILR1	No	cis-position, trans-gene	1	17-64561496-A-T	splice_region_variant	43998	2932	41066	0	0.786889	0.750651	0.823128	0.0184891	dominant	Inflammation	MILR1:Q7Z6M3:OID20482:v1	0.0340565	1
ENPP7	ENPP7	Yes	cis-position, cis-gene	1	17-79731150-C-T	missense_variant	43838	37660	6178	0	-1.18208	-1.20637	-1.15779	0.0123927	dominant	Inflammation	ENPP7:Q6UWV6:OID20689:v1	0.373387	1
ENPP7	ENPP7	Yes	cis-position, cis-gene	1	17-79731283-C-T	synonymous_variant	43850	37650	6200	0	-1.18117	-1.20542	-1.15692	0.0123706	dominant	Inflammation	ENPP7:Q6UWV6:OID20689:v1	0.373788	1
ENPP7	ENPP7	Yes	cis-position, cis-gene	1	17-79735540-C-G	synonymous_variant	43838	23066	20772	0	0.940922	0.924541	0.957302	0.00835742	dominant	Inflammation	ENPP7:Q6UWV6:OID20689:v1	0.312068	1
PIGN	TNFRSF11A	No	cis-position, trans-gene	1	18-62101142-A-G	synonymous_variant	45234	19768	25466	0	-0.451773	-0.469313	-0.434233	0.00894878	dominant	Inflammation	TNFRSF11A:Q9Y6Q6:OID20646:v1	0.251217	1
PIGN	TNFRSF11A	No	cis-position, trans-gene	1	18-62106804-C-T	synonymous_variant	45356	19912	25444	0	-0.451421	-0.46894	-0.433903	0.00893793	dominant	Inflammation	TNFRSF11A:Q9Y6Q6:OID20646:v1	0.252232	1
PIGN	TNFRSF11A	No	cis-position, trans-gene	1	18-62113191-A-G	synonymous_variant	45459	20020	25439	0	-0.449774	-0.467261	-0.432287	0.00892201	dominant	Inflammation	TNFRSF11A:Q9Y6Q6:OID20646:v1	0.252857	1
PIGN	TNFRSF11A	No	cis-position, trans-gene	1	18-62114567-A-G	synonymous_variant	43320	18446	24874	0	-0.444656	-0.46264	-0.426671	0.00917559	dominant	Inflammation	TNFRSF11A:Q9Y6Q6:OID20646:v1	0.24401	1
KIAA1468	TNFRSF11A	No	cis-position, trans-gene	2	18-62268909-C-T	synonymous_variant	44445	18110	26335	0	-0.474213	-0.492021	-0.456405	0.00908572	dominant	Inflammation	TNFRSF11A:Q9Y6Q6:OID20646:v1	0.23199	1
TNFRSF11A	TNFRSF11A	Yes	cis-position, cis-gene	1	18-62354528-C-T	missense_variant	45725	15999	29726	0	-0.640904	-0.658611	-0.623197	0.00903432	dominant	Inflammation	TNFRSF11A:Q9Y6Q6:OID20646:v1	0.193186	1
TNFRSF11A	TNFRSF11A	Yes	cis-position, cis-gene	2	18-62360008-C-T	missense_variant	45414	34274	11140	0	-0.466219	-0.486538	-0.445901	0.0103665	dominant	Inflammation	TNFRSF11A:Q9Y6Q6:OID20646:v1	0.496129	1
SERPINB8	SERPINB8	Yes	cis-position, cis-gene	1	18-63987229-A-G	missense_variant	45611	37628	7983	0	-0.955843	-0.977883	-0.933803	0.011245	dominant	Inflammation	SERPINB8:P50452:OID20630:v1	0.418772	1
CD70	CD70	Yes	cis-position, cis-gene	1	19-6586257-G-A	synonymous_variant	45111	22387	22724	0	-0.411509	-0.428678	-0.394339	0.00875978	dominant	Inflammation	CD70:P32970:OID20599:v1	0.289956	1
CCL25	CCL25	Yes	cis-position, cis-gene	1	19-8056476-A-G	missense_variant	45676	19196	26480	0	0.918598	0.902753	0.934443	0.00808405	dominant	Inflammation	CCL25:O15444:OID20674:v1	0.23867	1
CCL25	CCL25	Yes	cis-position, cis-gene	1	19-8057853-G-A	missense_variant	45671	39659	6012	0	-0.513933	-0.539702	-0.488165	0.0131471	dominant	Inflammation	CCL25:O15444:OID20674:v1	0.360547	1
FBN3	CCL25	No	cis-position, trans-gene	1	19-8131759-G-A	synonymous_variant	45717	9281	36436	0	0.462284	0.440687	0.483881	0.0110187	dominant	Inflammation	CCL25:O15444:OID20674:v1	0.107343	1
IL12RB1	IL12RB1	Yes	cis-position, cis-gene	3	19-18069603-C-G	missense_variant	44282	23587	20695	0	-0.43446	-0.452457	-0.416464	0.0091819	dominant	Inflammation	IL12RB1:P42701:OID20486:v1	0.316999	1
IL12RB1	IL12RB1	Yes	cis-position, cis-gene	3	19-18069641-A-G	missense_variant	44123	23439	20684	0	-0.434177	-0.452198	-0.416157	0.00919409	dominant	Inflammation	IL12RB1:P42701:OID20486:v1	0.316526	1
IL12RB1	IL12RB1	Yes	cis-position, cis-gene	2	19-18075765-G-A	synonymous_variant	44068	23358	20710	0	-0.436517	-0.45455	-0.418485	0.00920003	dominant	Inflammation	IL12RB1:P42701:OID20486:v1	0.315681	1
IL12RB1	IL12RB1	Yes	cis-position, cis-gene	2	19-18075808-T-C	missense_variant	44123	23422	20701	0	-0.435327	-0.453352	-0.417301	0.00919646	dominant	Inflammation	IL12RB1:P42701:OID20486:v1	0.316075	1
IL12RB1	IL12RB1	Yes	cis-position, cis-gene	4	19-18077598-C-T	missense_variant	43574	14284	29290	0	-0.508078	-0.527237	-0.488919	0.0097748	dominant	Inflammation	IL12RB1:P42701:OID20486:v1	0.180548	1
IL12RB1	IL12RB1	Yes	cis-position, cis-gene	3	19-18086825-G-A	5_prime_UTR_premature_start_codon_gain_variant	44234	16042	28192	0	-0.500668	-0.519237	-0.4821	0.00947353	dominant	Inflammation	IL12RB1:P42701:OID20486:v1	0.202112	1
DMAC2	CEACAM21	No	cis-position, trans-gene	3	19-41432317-C-T	missense_variant&splice_region_variant	45183	1865	43318	0	1.36374	1.31985	1.40763	0.0223921	dominant	Inflammation	CEACAM21:Q3KPI0:OID20548:v1	0.0209629	1
CEACAM21	CEACAM21	Yes	cis-position, cis-gene	3	19-41577497-A-C	missense_variant	45109	19784	25325	0	1.48522	1.47306	1.49738	0.00620448	dominant	Inflammation	CEACAM21:Q3KPI0:OID20548:v1	0.25073	1
CEACAM21	CEACAM21	Yes	cis-position, cis-gene	2	19-41579520-G-A	missense_variant	45172	19464	25708	0	1.4429	1.43027	1.45553	0.00644336	dominant	Inflammation	CEACAM21:Q3KPI0:OID20548:v1	0.245352	1
CEACAM4	CEACAM21	No	cis-position, trans-gene	1	19-41619716-G-A	splice_region_variant	45084	6114	38970	0	1.04782	1.02311	1.07252	0.0126054	dominant	Inflammation	CEACAM21:Q3KPI0:OID20548:v1	0.0705677	1
CEACAM5	CEACAM21	No	cis-position, trans-gene	3	19-41709751-G-A	missense_variant	45183	2770	42413	0	0.817586	0.780471	0.8547	0.0189359	dominant	Inflammation	CEACAM21:Q3KPI0:OID20548:v1	0.0311636	1
CEACAM5	CEACAM21	No	cis-position, trans-gene	3	19-41709969-A-G	synonymous_variant	45179	2765	42414	0	0.814796	0.777654	0.851938	0.01895	dominant	Inflammation	CEACAM21:Q3KPI0:OID20548:v1	0.0311124	1
POU2F2	CEACAM21	No	cis-position, trans-gene	5	19-42091904-T-C	synonymous_variant	45176	5993	39183	0	0.543554	0.517247	0.569862	0.0134219	dominant	Inflammation	CEACAM21:Q3KPI0:OID20548:v1	0.0685891	1
PLAUR	TNFSF10	No	trans-position, trans-gene	29	19-43648948-A-G	missense_variant	45653	12903	32750	0	-0.57176	-0.591076	-0.552444	0.00985487	dominant	Inflammation	TNFSF10:P50591:OID20611:v1	0.153706	1
FUT2	CCL25	No	trans-position, trans-gene	169	19-48703346-C-T	synonymous_variant	45677	30772	14905	0	0.592972	0.574873	0.611071	0.00923399	dominant	Inflammation	CCL25:O15444:OID20674:v1	0.428939	1
MAMSTR	CCL25	No	trans-position, trans-gene	117	19-48714048-A-G	splice_region_variant	45640	25210	20430	0	0.380513	0.363033	0.397993	0.00891831	dominant	Inflammation	CCL25:O15444:OID20674:v1	0.331083	1
IZUMO1	CCL25	No	trans-position, trans-gene	118	19-48740962-C-A	synonymous_variant	45656	30649	15007	0	0.378092	0.359555	0.39663	0.00945797	dominant	Inflammation	CCL25:O15444:OID20674:v1	0.42694	1
IZUMO1	CCL25	No	trans-position, trans-gene	118	19-48740963-G-A	missense_variant	45648	30641	15007	0	0.378448	0.359907	0.396989	0.00945979	dominant	Inflammation	CCL25:O15444:OID20674:v1	0.426927	1
IZUMO1	CCL25	No	trans-position, trans-gene	117	19-48744529-G-A	synonymous_variant	44830	29807	15023	0	0.37672	0.358094	0.395346	0.00950304	dominant	Inflammation	CCL25:O15444:OID20674:v1	0.425229	1
FGF21	CCL25	No	trans-position, trans-gene	158	19-48756272-A-G	synonymous_variant	45664	36463	9201	0	0.435933	0.414209	0.457657	0.0110836	dominant	Inflammation	CCL25:O15444:OID20674:v1	0.449486	1
SIGLEC10	SIGLEC10	Yes	cis-position, cis-gene	2	19-51414481-G-A	synonymous_variant	45046	12544	32502	0	-0.55198	-0.571504	-0.532455	0.00996161	dominant	Inflammation	SIGLEC10:Q96LC7:OID20537:v1	0.150725	1
SIGLEC10	SIGLEC10	Yes	cis-position, cis-gene	2	19-51414858-A-G	synonymous_variant	45136	13177	31959	0	-0.56889	-0.588068	-0.549712	0.00978438	dominant	Inflammation	SIGLEC10:Q96LC7:OID20537:v1	0.158656	1
SIGLEC10	SIGLEC10	Yes	cis-position, cis-gene	2	19-51414881-G-T	missense_variant	45055	13090	31965	0	-0.569655	-0.588866	-0.550444	0.00980164	dominant	Inflammation	SIGLEC10:Q96LC7:OID20537:v1	0.157952	1
SIGLEC10	SIGLEC10	Yes	cis-position, cis-gene	2	19-51415106-A-G	missense_variant&splice_region_variant	44046	11940	32106	0	-0.582678	-0.602467	-0.562889	0.0100962	dominant	Inflammation	SIGLEC10:Q96LC7:OID20537:v1	0.148212	1
SIGLEC10	SIGLEC10	Yes	cis-position, cis-gene	2	19-51416744-T-C	missense_variant	45173	10702	34471	0	-0.493566	-0.514325	-0.472808	0.0105909	dominant	Inflammation	SIGLEC10:Q96LC7:OID20537:v1	0.126528	1
VSTM1	OSCAR	No	cis-position, trans-gene	2	19-54042277-T-C	missense_variant&splice_region_variant	45237	30329	14908	0	-0.43314	-0.452039	-0.414241	0.00964219	dominant	Inflammation	OSCAR:Q8IYS5:OID20776:v1	0.425936	1
TARM1	OSCAR	No	cis-position, trans-gene	2	19-54075076-A-G	missense_variant	45298	1375	43923	0	-1.04477	-1.09677	-0.992771	0.026529	dominant	Inflammation	OSCAR:Q8IYS5:OID20776:v1	0.0154128	1
OSCAR	OSCAR	Yes	cis-position, cis-gene	4	19-54096049-C-G	missense_variant	45298	833	44465	0	-1.42739	-1.49362	-1.36115	0.0337908	dominant	Inflammation	OSCAR:Q8IYS5:OID20776:v1	0.00928225	1
OSCAR	OSCAR	Yes	cis-position, cis-gene	3	19-54096945-C-A	missense_variant	45294	2654	42640	0	-1.03069	-1.06813	-0.993239	0.0191055	dominant	Inflammation	OSCAR:Q8IYS5:OID20776:v1	0.0298029	1
LAIR1	LAIR1	Yes	cis-position, cis-gene	2	19-54358584-T-A	stop_gained	43636	13848	29788	0	0.818042	0.800913	0.835171	0.0087393	dominant	Inflammation	LAIR1:Q6GTX8:OID20737:v1	0.174985	1
KIR2DL4	FCAR	No	cis-position, trans-gene	7	19-54804874-A-G	missense_variant	44960	27142	17818	0	0.48121	0.463042	0.499379	0.00926966	dominant	Inflammation	FCAR:P24071:OID20564:v1	0.370294	1
KIR3DL1	FCAR	No	cis-position, trans-gene	7	19-54818367-A-C	synonymous_variant	44638	18169	26469	0	0.36516	0.346788	0.383532	0.00937349	dominant	Inflammation	FCAR:P24071:OID20564:v1	0.230741	0
KIR3DL2	FCAR	No	cis-position, trans-gene	7	19-54866553-C-T	missense_variant	45185	22775	22410	0	0.593196	0.575786	0.610606	0.00888253	dominant	Inflammation	FCAR:P24071:OID20564:v1	0.297256	1
FCAR	FCAR	Yes	cis-position, cis-gene	6	19-54885488-G-A	synonymous_variant	45099	20961	24138	0	0.819912	0.803235	0.83659	0.00850895	dominant	Inflammation	FCAR:P24071:OID20564:v1	0.269726	1
FCAR	FCAR	Yes	cis-position, cis-gene	4	19-54885501-G-A	missense_variant	44878	6530	38348	0	-0.561524	-0.586962	-0.536086	0.0129783	dominant	Inflammation	FCAR:P24071:OID20564:v1	0.0759476	1
IL1R1	IL1RL2	No	cis-position, trans-gene	4	2-102165189-C-G	missense_variant	44299	5984	38315	0	-0.631971	-0.657178	-0.606764	0.0128605	dominant	Inflammation	IL1RL2:Q9HB29:OID20487:v1	0.0701217	1
IL1RL1	IL18R1	No	cis-position, trans-gene	4	2-102339008-C-A	missense_variant	45453	18048	27405	0	-0.449133	-0.467141	-0.431125	0.00918768	dominant	Inflammation	IL18R1:Q13478:OID20652:v1	0.224702	1
IL1RL1	IL18R1	No	cis-position, trans-gene	9	2-102351547-G-A	missense_variant	45229	27698	17531	0	-0.475716	-0.493797	-0.457635	0.00922502	dominant	Inflammation	IL18R1:Q13478:OID20652:v1	0.378106	1
IL1RL1	IL18R1	No	cis-position, trans-gene	9	2-102351615-T-C	synonymous_variant	45557	28035	17522	0	-0.473744	-0.491794	-0.455695	0.0092089	dominant	Inflammation	IL18R1:Q13478:OID20652:v1	0.379138	1
IL1RL1	IL18R1	No	cis-position, trans-gene	9	2-102351751-C-A	missense_variant	45383	27852	17531	0	-0.472383	-0.490447	-0.454319	0.00921628	dominant	Inflammation	IL18R1:Q13478:OID20652:v1	0.378569	1
IL1RL1	IL18R1	No	cis-position, trans-gene	9	2-102351752-A-G	missense_variant	45361	27831	17530	0	-0.472579	-0.490646	-0.454511	0.00921819	dominant	Inflammation	IL18R1:Q13478:OID20652:v1	0.378532	1
IL1RL1	IL18R1	No	cis-position, trans-gene	9	2-102351825-T-C	synonymous_variant	44903	27376	17527	0	-0.474982	-0.493114	-0.456851	0.00925061	dominant	Inflammation	IL18R1:Q13478:OID20652:v1	0.377271	1
IL1RL1	IL18R1	No	cis-position, trans-gene	9	2-102351896-C-T	missense_variant	44524	26973	17551	0	-0.474336	-0.492512	-0.45616	0.00927335	dominant	Inflammation	IL18R1:Q13478:OID20652:v1	0.375932	1
IL1RL1	IL18R1	No	cis-position, trans-gene	9	2-102351902-T-C	missense_variant	44745	27209	17536	0	-0.4745	-0.492659	-0.45634	0.00926489	dominant	Inflammation	IL18R1:Q13478:OID20652:v1	0.376711	1
SLC9A4	IL18R1	No	cis-position, trans-gene	3	2-102525124-G-A	missense_variant	45739	4193	41546	0	0.664524	0.633894	0.695154	0.0156273	dominant	Inflammation	IL18R1:Q13478:OID20652:v1	0.0470484	1
MARCH7	LY75	No	cis-position, trans-gene	2	2-159747941-C-T	synonymous_variant	45066	23474	21592	0	0.595071	0.57765	0.612493	0.00888857	dominant	Inflammation	LY75:O60449:OID20580:v1	0.308252	1
MARCH7	LY75	No	cis-position, trans-gene	5	2-159748003-C-T	missense_variant	45162	2601	42561	0	-0.898394	-0.936597	-0.86019	0.0194914	dominant	Inflammation	LY75:O60449:OID20580:v1	0.0293209	1
MARCH7	LY75	No	cis-position, trans-gene	5	2-159748030-G-A	missense_variant	45159	2100	43059	0	-0.957275	-0.999621	-0.914928	0.0216051	dominant	Inflammation	LY75:O60449:OID20580:v1	0.0235663	1
LY75	LY75	Yes	cis-position, cis-gene	4	2-159817015-A-G	missense_variant	44998	22909	22089	0	0.635279	0.61798	0.652578	0.00882606	dominant	Inflammation	LY75:O60449:OID20580:v1	0.30036	1
LY75	LY75	Yes	cis-position, cis-gene	4	2-159819839-T-C	missense_variant	45068	8566	36502	0	-0.611389	-0.633938	-0.588841	0.0115043	dominant	Inflammation	LY75:O60449:OID20580:v1	0.100426	1
LY75	LY75	Yes	cis-position, cis-gene	5	2-159834145-G-A	missense_variant	45180	2050	43130	0	-1.09127	-1.13386	-1.04869	0.0217273	dominant	Inflammation	LY75:O60449:OID20580:v1	0.0229829	1
LY75	LY75	Yes	cis-position, cis-gene	6	2-159854411-T-C	synonymous_variant	45010	37027	7983	0	1.2004	1.17922	1.22158	0.010806	dominant	Inflammation	LY75:O60449:OID20580:v1	0.418904	1
LY75	LY75	Yes	cis-position, cis-gene	6	2-159854534-G-C	missense_variant&splice_region_variant	44593	29373	15220	0	-1.02183	-1.03872	-1.00493	0.00861941	dominant	Inflammation	LY75:O60449:OID20580:v1	0.419131	1
LY75	LY75	Yes	cis-position, cis-gene	4	2-159878497-C-T	splice_region_variant	45082	14247	30835	0	-0.696657	-0.715187	-0.678127	0.00945391	dominant	Inflammation	LY75:O60449:OID20580:v1	0.173421	1
LY75	LY75	Yes	cis-position, cis-gene	5	2-159881110-C-T	synonymous_variant	44990	14190	30800	0	-0.698415	-0.71697	-0.679861	0.00946641	dominant	Inflammation	LY75:O60449:OID20580:v1	0.173293	1
LY75	LY75	Yes	cis-position, cis-gene	5	2-159882166-G-A	synonymous_variant	45177	14413	30764	0	-0.698537	-0.716986	-0.680088	0.00941269	dominant	Inflammation	LY75:O60449:OID20580:v1	0.175077	1
LY75	LY75	Yes	cis-position, cis-gene	5	2-159886529-T-A	missense_variant&splice_region_variant	44920	18209	26711	0	-0.704126	-0.721564	-0.686687	0.00889728	dominant	Inflammation	LY75:O60449:OID20580:v1	0.230293	1
PLA2R1	LY75	No	cis-position, trans-gene	7	2-160028907-G-C	missense_variant	43905	32810	11095	0	0.787534	0.7675	0.807568	0.0102212	dominant	Inflammation	LY75:O60449:OID20580:v1	0.493691	1
ITGB6	LY75	No	cis-position, trans-gene	3	2-160172707-G-A	synonymous_variant	44809	30219	14590	0	0.386374	0.367168	0.405581	0.00979921	dominant	Inflammation	LY75:O60449:OID20580:v1	0.430731	1
RBMS1	LY75	No	cis-position, trans-gene	5	2-160318182-C-T	synonymous_variant	44814	22207	22607	0	0.36694	0.348952	0.384928	0.00917769	dominant	Inflammation	LY75:O60449:OID20580:v1	0.291359	1
CSRNP3	GALNT3	No	cis-position, trans-gene	3	2-165679408-C-T	synonymous_variant	44275	33063	11212	0	0.422893	0.401898	0.443888	0.0107118	dominant	Inflammation	GALNT3:Q14435:OID20471:v1	0.499989	1
DYTN	ADAM23	No	cis-position, trans-gene	1	2-206663116-G-T	missense_variant	45728	27180	18548	0	0.382575	0.364331	0.40082	0.00930846	dominant	Inflammation	ADAM23:O75077:OID20651:v1	0.362547	1
SIRPD	SIRPB1	No	cis-position, trans-gene	3	20-1557620-G-A	synonymous_variant	45067	16032	29035	0	-0.84373	-0.860847	-0.826613	0.008733	dominant	Inflammation	SIRPB1:O00241:OID20739:v1	0.198951	1
SIRPB1	SIRPB1	Yes	cis-position, cis-gene	2	20-1566159-G-A	missense_variant	44676	10424	34252	0	-1.00775	-1.02696	-0.988546	0.00979837	dominant	Inflammation	SIRPB1:O00241:OID20739:v1	0.125363	1
SIRPB1	SIRPB1	Yes	cis-position, cis-gene	4	20-1570839-C-T	synonymous_variant	44986	39275	5711	0	1.00068	0.97523	1.02612	0.012983	dominant	Inflammation	SIRPB1:O00241:OID20739:v1	0.354148	1
SIRPB1	SIRPB1	Yes	cis-position, cis-gene	2	20-1571811-G-A	synonymous_variant	45064	11090	33974	0	-1.0025	-1.02124	-0.983763	0.00956066	dominant	Inflammation	SIRPB1:O00241:OID20739:v1	0.132405	1
SIRPB1	SIRPB1	Yes	cis-position, cis-gene	4	20-1619878-T-C	missense_variant	44629	25574	19055	0	-0.736015	-0.752999	-0.719031	0.00866515	dominant	Inflammation	SIRPB1:O00241:OID20739:v1	0.349071	1
SIGLEC1	SIGLEC1	Yes	cis-position, cis-gene	33	20-3706494-C-A	stop_gained	45452	1011	44441	0	-1.87626	-1.93432	-1.8182	0.0296211	dominant	Inflammation	SIGLEC1:Q9BZZ2:OID20690:v1	0.0111598	1
CST7	CST7	Yes	cis-position, cis-gene	2	20-24958954-G-C	synonymous_variant	44781	33091	11690	0	0.431141	0.410611	0.451672	0.0104745	dominant	Inflammation	CST7:O76096:OID20704:v1	0.491843	1
APMAP	CST7	No	cis-position, trans-gene	1	20-24992611-C-A	synonymous_variant	45276	8258	37018	0	-0.636519	-0.659431	-0.613607	0.0116896	dominant	Inflammation	CST7:O76096:OID20704:v1	0.0962261	1
ACSS1	CST7	No	cis-position, trans-gene	1	20-25013639-G-A	synonymous_variant	45282	9534	35748	0	-0.603958	-0.625657	-0.582258	0.011071	dominant	Inflammation	CST7:O76096:OID20704:v1	0.111581	1
ACSS1	CST7	No	cis-position, trans-gene	1	20-25013653-C-T	missense_variant	45276	14667	30609	0	-0.533459	-0.552347	-0.514572	0.00963642	dominant	Inflammation	CST7:O76096:OID20704:v1	0.177889	1
ACSS1	CST7	No	cis-position, trans-gene	1	20-25020098-G-A	synonymous_variant	45243	9501	35742	0	-0.603183	-0.624921	-0.581445	0.0110906	dominant	Inflammation	CST7:O76096:OID20704:v1	0.111313	1
ACSS1	CST7	No	cis-position, trans-gene	1	20-25023069-A-C	synonymous_variant	45304	2049	43255	0	1.59328	1.55188	1.63469	0.0211252	dominant	Inflammation	CST7:O76096:OID20704:v1	0.0231429	1
ACSS1	CST7	No	cis-position, trans-gene	1	20-25030787-T-C	synonymous_variant	45292	24221	21071	0	-0.459345	-0.477157	-0.441533	0.0090876	dominant	Inflammation	CST7:O76096:OID20704:v1	0.317541	1
ADA	ADA	Yes	cis-position, cis-gene	1	20-44624274-T-C	synonymous_variant	45696	14415	31281	0	0.485665	0.466827	0.504502	0.00961107	dominant	Inflammation	ADA:P00813:OID20645:v1	0.172682	1
ADA	ADA	Yes	cis-position, cis-gene	1	20-44626579-T-C	missense_variant	45732	5481	40251	0	1.38619	1.36158	1.41079	0.0125526	dominant	Inflammation	ADA:P00813:OID20645:v1	0.0617725	1
SLC12A5	CD40	No	cis-position, trans-gene	5	20-46051773-C-T	synonymous_variant	45193	17551	27642	0	-0.370557	-0.388864	-0.352249	0.0093407	dominant	Inflammation	CD40:P25942:OID20724:v1	0.217752	1
SREBF2	TNFRSF13C	No	cis-position, trans-gene	11	22-41897136-G-C	missense_variant	44345	6858	37487	0	-0.811796	-0.835656	-0.787935	0.0121737	dominant	Inflammation	TNFRSF13C:Q96RJ3:OID20480:v1	0.0808855	1
SREBF2	TNFRSF13C	No	cis-position, trans-gene	11	22-41904944-C-A	synonymous_variant	44401	6807	37594	0	-0.823902	-0.847814	-0.79999	0.0121999	dominant	Inflammation	TNFRSF13C:Q96RJ3:OID20480:v1	0.0800389	1
CENPM	TNFRSF13C	No	cis-position, trans-gene	11	22-41945359-G-A	synonymous_variant	44242	6683	37559	0	-0.816068	-0.840179	-0.791957	0.0123014	dominant	Inflammation	TNFRSF13C:Q96RJ3:OID20480:v1	0.0789285	1
CENPM	TNFRSF13C	No	cis-position, trans-gene	11	22-41945930-A-G	synonymous_variant	44328	6771	37557	0	-0.817956	-0.841936	-0.793977	0.0122345	dominant	Inflammation	TNFRSF13C:Q96RJ3:OID20480:v1	0.0797936	1
CRELD2	CRELD2	Yes	cis-position, cis-gene	3	22-49921734-C-G	missense_variant	45363	3031	42332	0	-0.859126	-0.894591	-0.823661	0.0180944	dominant	Inflammation	CRELD2:Q6UXH1:OID20751:v1	0.0339977	1
CRELD2	CRELD2	Yes	cis-position, cis-gene	3	22-49925431-T-G	missense_variant	44899	8605	36294	0	0.478129	0.455383	0.500874	0.0116047	dominant	Inflammation	CRELD2:Q6UXH1:OID20751:v1	0.101272	1
CRELD2	CRELD2	Yes	cis-position, cis-gene	3	22-49925522-A-G	missense_variant	45312	9005	36307	0	0.479444	0.457125	0.501763	0.0113872	dominant	Inflammation	CRELD2:Q6UXH1:OID20751:v1	0.104786	1
CCR2	CCL4	No	trans-position, trans-gene	8	3-46358571-G-A	synonymous_variant	45263	12687	32576	0	0.495767	0.476194	0.51534	0.00998617	dominant	Inflammation	CCL4:P13236:OID20695:v1	0.152002	1
CCRL2	CCL4	No	trans-position, trans-gene	10	3-46408373-G-T	synonymous_variant	45246	12943	32303	0	0.474954	0.455464	0.494444	0.00994377	dominant	Inflammation	CCL4:P13236:OID20695:v1	0.155826	1
CCRL2	CCL4	No	trans-position, trans-gene	10	3-46408581-G-A	missense_variant	45277	12969	32308	0	0.475546	0.456069	0.495022	0.00993673	dominant	Inflammation	CCL4:P13236:OID20695:v1	0.155949	1
LTF	CCL4	No	trans-position, trans-gene	8	3-46441489-A-T	splice_region_variant	44750	13749	31001	0	0.414006	0.394702	0.43331	0.00984869	dominant	Inflammation	CCL4:P13236:OID20695:v1	0.169424	1
CCR5	CCL4	No	trans-position, trans-gene	11	3-46373452-TACAGTCAGTATCAATTCTGGAAGAATTTCCAG-T	frameshift_variant	43887	8793	35094	0	0.639026	0.61694	0.661111	0.0112682	dominant	Inflammation	CCL4:P13236:OID20695:v1	0.107476	1
CHDH	IL17RB	No	cis-position, trans-gene	1	3-53822626-C-T	synonymous_variant	44569	35201	9368	0	-0.637663	-0.658972	-0.616354	0.0108719	dominant	Inflammation	IL17RB:Q9NRM6:OID20585:v1	0.461979	1
CHDH	IL17RB	No	cis-position, trans-gene	1	3-53823649-C-T	synonymous_variant	44578	13288	31290	0	0.508228	0.489105	0.52735	0.00975616	dominant	Inflammation	IL17RB:Q9NRM6:OID20585:v1	0.161705	1
CHDH	IL17RB	No	cis-position, trans-gene	1	3-53823776-A-C	missense_variant	44598	40611	3987	0	-0.93219	-0.962546	-0.901834	0.0154875	dominant	Inflammation	IL17RB:Q9NRM6:OID20585:v1	0.30295	1
IL17RB	IL17RB	Yes	cis-position, cis-gene	1	3-53849695-C-G	synonymous_variant	44487	38493	5994	0	-0.989457	-1.01422	-0.964694	0.0126339	dominant	Inflammation	IL17RB:Q9NRM6:OID20585:v1	0.366527	1
IL17RB	IL17RB	Yes	cis-position, cis-gene	1	3-53858803-T-C	missense_variant	44550	2657	41893	0	1.47558	1.44013	1.51102	0.0180841	dominant	Inflammation	IL17RB:Q9NRM6:OID20585:v1	0.0304704	1
CD200R1	CD200R1	Yes	cis-position, cis-gene	2	3-112923721-C-G	missense_variant	44268	34349	9919	0	0.777078	0.756178	0.797977	0.0106631	dominant	Inflammation	CD200R1:Q8TD46:OID20595:v1	0.469143	1
CD200R1	CD200R1	Yes	cis-position, cis-gene	1	3-112923725-T-C	synonymous_variant	44824	3260	41564	0	1.88562	1.85509	1.91616	0.0155798	dominant	Inflammation	CD200R1:Q8TD46:OID20595:v1	0.0368422	1
CD200R1	CD200R1	Yes	cis-position, cis-gene	1	3-112925105-C-T	synonymous_variant	44067	3133	40934	0	1.88675	1.85561	1.91788	0.0158857	dominant	Inflammation	CD200R1:Q8TD46:OID20595:v1	0.0360184	1
CD200R1	CD200R1	Yes	cis-position, cis-gene	1	3-112928936-T-C	missense_variant	45034	1676	43358	0	-1.42185	-1.46838	-1.37533	0.0237365	dominant	Inflammation	CD200R1:Q8TD46:OID20595:v1	0.0188795	1
CD200R1	CD200R1	Yes	cis-position, cis-gene	2	3-112928985-A-C	missense_variant	44951	35065	9886	0	0.782506	0.761606	0.803406	0.0106632	dominant	Inflammation	CD200R1:Q8TD46:OID20595:v1	0.468337	1
CD200R1	CD200R1	Yes	cis-position, cis-gene	2	3-112929278-G-T	synonymous_variant	44934	35047	9887	0	0.783263	0.762364	0.804163	0.0106627	dominant	Inflammation	CD200R1:Q8TD46:OID20595:v1	0.468323	1
CD200R1	CD200R1	Yes	cis-position, cis-gene	2	3-112929280-T-G	missense_variant	44924	35037	9887	0	0.783438	0.762537	0.804339	0.0106637	dominant	Inflammation	CD200R1:Q8TD46:OID20595:v1	0.468327	1
CD200R1	CD200R1	Yes	cis-position, cis-gene	2	3-112929375-T-C	missense_variant	44753	34864	9889	0	0.785048	0.764149	0.805947	0.0106625	dominant	Inflammation	CD200R1:Q8TD46:OID20595:v1	0.468241	1
NEPRO	CD200R1	No	cis-position, trans-gene	1	3-113017564-C-T	missense_variant	45032	730	44302	0	1.47006	1.39889	1.54124	0.0363136	dominant	Inflammation	CD200R1:Q8TD46:OID20595:v1	0.00821495	1
CLSTN2	CLSTN2	Yes	cis-position, cis-gene	1	3-140448648-T-A	missense_variant	45743	589	45154	0	2.41706	2.34028	2.49385	0.0391755	dominant	Inflammation	CLSTN2:Q9H4D0:OID20664:v1	0.00643378	1
CXCL10	CXCL10	Yes	cis-position, cis-gene	1	4-76022794-G-A	missense_variant	45439	592	44847	0	1.7319	1.65648	1.80731	0.0384763	dominant	Inflammation	CXCL10:P02778:OID20697:v1	0.0065423	1
PRDM8	FGF5	No	cis-position, trans-gene	1	4-80202224-C-T	synonymous_variant	44425	6902	37523	0	-0.489941	-0.51311	-0.466773	0.0118205	dominant	Inflammation	FGF5:P12034:OID20490:v1	0.0813486	1
BBS12	FGF2	No	cis-position, trans-gene	1	4-122743049-G-A	missense_variant	45134	25061	20073	0	-0.551565	-0.569176	-0.533955	0.00898488	dominant	Inflammation	FGF2:P09038:OID20503:v1	0.333668	1
BBS12	FGF2	No	cis-position, trans-gene	1	4-122743272-G-C	synonymous_variant	45067	18807	26260	0	-0.650626	-0.668105	-0.633147	0.00891768	dominant	Inflammation	FGF2:P09038:OID20503:v1	0.237458	1
BBS12	FGF2	No	cis-position, trans-gene	1	4-122743302-C-T	synonymous_variant	44979	19800	25179	0	-0.657333	-0.674689	-0.639977	0.00885498	dominant	Inflammation	FGF2:P09038:OID20503:v1	0.252472	1
BBS12	FGF2	No	cis-position, trans-gene	1	4-122743764-A-G	synonymous_variant	45143	18649	26494	0	-0.657843	-0.675318	-0.640368	0.00891561	dominant	Inflammation	FGF2:P09038:OID20503:v1	0.234604	1
FGF2	FGF2	Yes	cis-position, cis-gene	1	4-122826931-C-T	synonymous_variant	45166	7955	37211	0	-0.530869	-0.554265	-0.507472	0.0119369	dominant	Inflammation	FGF2:P09038:OID20503:v1	0.0919635	1
TLR3	TLR3	Yes	cis-position, cis-gene	2	4-186082920-C-T	missense_variant	45642	22976	22666	0	-1.33134	-1.34483	-1.31784	0.00688579	dominant	Inflammation	TLR3:O15455:OID20612:v1	0.296824	1
FAM149A	TLR3	No	cis-position, trans-gene	3	4-186105241-C-T	synonymous_variant	45691	18145	27546	0	0.717643	0.700256	0.73503	0.00887096	dominant	Inflammation	TLR3:O15455:OID20612:v1	0.223478	1
FAM149A	TLR3	No	cis-position, trans-gene	2	4-186157712-C-T	missense_variant	45500	20030	25470	0	0.429352	0.41142	0.447283	0.00914866	dominant	Inflammation	TLR3:O15455:OID20612:v1	0.254048	1
KLKB1	RAB6A	No	trans-position, trans-gene	53	4-186236880-G-A	missense_variant	44956	34173	10783	0	0.504835	0.4842	0.525469	0.0105276	dominant	Inflammation	RAB6A:P20340:OID20608:v1	0.489281	1
S100Z	CRHBP	No	cis-position, trans-gene	2	5-76875427-A-C	missense_variant	45116	40247	4869	0	-0.75452	-0.782257	-0.726783	0.0141513	dominant	Inflammation	CRHBP:P24387:OID20747:v1	0.327159	1
MEGF10	MEGF10	Yes	cis-position, cis-gene	1	5-127438533-C-T	synonymous_variant	45199	3133	42066	0	0.87796	0.843495	0.912425	0.0175841	dominant	Inflammation	MEGF10:Q96KG7:OID20746:v1	0.035226	1
MEGF10	MEGF10	Yes	cis-position, cis-gene	1	5-127455537-G-A	synonymous_variant	45170	3109	42061	0	0.870859	0.836255	0.905462	0.0176547	dominant	Inflammation	MEGF10:Q96KG7:OID20746:v1	0.0349679	1
PRRC1	MEGF10	No	cis-position, trans-gene	3	5-127524531-C-T	missense_variant&splice_region_variant	45124	2217	42907	0	0.881981	0.841163	0.922799	0.0208255	dominant	Inflammation	MEGF10:Q96KG7:OID20746:v1	0.0247912	1
UBLCP1	IL12B	No	cis-position, trans-gene	2	5-159278362-A-G	splice_region_variant	43396	8722	34674	0	-0.452394	-0.474842	-0.429946	0.0114529	dominant	Inflammation	IL12B:P29460:OID20666:v1	0.106089	1
SLC17A4	BTN3A2	No	cis-position, trans-gene	48	6-25769121-T-C	synonymous_variant	44753	44032	721	0	1.46518	1.39389	1.53646	0.0363693	dominant	Inflammation	BTN3A2:P78410:OID20540:v1	0.121889	1
SLC17A3	BTN3A2	No	cis-position, trans-gene	17	6-25862238-C-T	missense_variant	44754	18542	26212	0	-0.397352	-0.41555	-0.379154	0.0092846	dominant	Inflammation	BTN3A2:P78410:OID20540:v1	0.236383	1
SLC17A2	BTN3A2	No	cis-position, trans-gene	45	6-25914625-G-A	missense_variant	44907	9896	35011	0	-0.676658	-0.697789	-0.655527	0.0107809	dominant	Inflammation	BTN3A2:P78410:OID20540:v1	0.117607	1
TRIM38	BTN3A2	No	cis-position, trans-gene	53	6-25983549-C-T	synonymous_variant	45163	8375	36788	0	-0.832583	-0.854757	-0.81041	0.0113128	dominant	Inflammation	BTN3A2:P78410:OID20540:v1	0.0975918	1
HIST1H1A	BTN3A2	No	cis-position, trans-gene	44	6-26017314-T-C	missense_variant	45146	10530	34616	0	-0.66499	-0.685657	-0.644322	0.0105446	dominant	Inflammation	BTN3A2:P78410:OID20540:v1	0.124725	1
HIST1H3C	BTN3A2	No	cis-position, trans-gene	47	6-26045677-G-C	synonymous_variant	45156	10012	35144	0	-0.689126	-0.710135	-0.668116	0.010719	dominant	Inflammation	BTN3A2:P78410:OID20540:v1	0.118006	1
HIST1H2BF	BTN3A2	No	cis-position, trans-gene	74	6-26199675-C-T	synonymous_variant	45178	8847	36331	0	-0.886755	-0.908234	-0.865275	0.0109587	dominant	Inflammation	BTN3A2:P78410:OID20540:v1	0.103681	1
HIST1H2BF	BTN2A1	No	cis-position, trans-gene	74	6-26199675-C-T	synonymous_variant	45440	8890	36550	0	0.475129	0.453205	0.497052	0.0111854	dominant	Inflammation	BTN2A1:Q7KYR7:OID20713:v1	0.103681	1
BTN3A2	BTN3A2	Yes	cis-position, cis-gene	66	6-26365358-T-C	splice_region_variant	45081	11084	33997	0	-0.978253	-0.997432	-0.959073	0.0097853	dominant	Inflammation	BTN3A2:P78410:OID20540:v1	0.132313	1
BTN3A2	BTN2A1	No	cis-position, trans-gene	66	6-26365358-T-C	splice_region_variant	45342	11131	34211	0	0.404014	0.383722	0.424306	0.010353	dominant	Inflammation	BTN2A1:Q7KYR7:OID20713:v1	0.132313	1
BTN3A2	BTN3A2	Yes	cis-position, cis-gene	65	6-26370344-C-T	synonymous_variant	44962	10956	34006	0	-0.977868	-0.997135	-0.958601	0.00982995	dominant	Inflammation	BTN3A2:P78410:OID20540:v1	0.131192	1
BTN3A2	BTN2A1	No	cis-position, trans-gene	65	6-26370344-C-T	synonymous_variant	45223	11003	34220	0	0.404455	0.384079	0.424831	0.010396	dominant	Inflammation	BTN2A1:Q7KYR7:OID20713:v1	0.131192	1
BTN3A2	BTN3A2	Yes	cis-position, cis-gene	61	6-26370429-A-G	missense_variant	44403	10389	34014	0	-0.982779	-1.00244	-0.963121	0.0100295	dominant	Inflammation	BTN3A2:P78410:OID20540:v1	0.126502	1
BTN3A2	BTN3A2	Yes	cis-position, cis-gene	59	6-26370431-C-T	synonymous_variant	44283	10331	33952	0	-0.978543	-0.998243	-0.958844	0.0100507	dominant	Inflammation	BTN3A2:P78410:OID20540:v1	0.126247	1
BTN3A2	BTN3A2	Yes	cis-position, cis-gene	29	6-26370479-T-C	synonymous_variant	44747	19726	25021	0	-0.445749	-0.463702	-0.427796	0.00915971	dominant	Inflammation	BTN3A2:P78410:OID20540:v1	0.254164	1
BTN3A2	BTN3A2	Yes	cis-position, cis-gene	63	6-26372893-G-A	splice_region_variant	43420	9243	34177	0	-0.993398	-1.014	-0.972793	0.0105126	dominant	Inflammation	BTN3A2:P78410:OID20540:v1	0.116084	1
BTN3A2	BTN3A2	Yes	cis-position, cis-gene	64	6-26372922-C-T	synonymous_variant	44699	10615	34084	0	-0.98024	-0.999744	-0.960736	0.00995084	dominant	Inflammation	BTN3A2:P78410:OID20540:v1	0.128129	1
BTN3A2	BTN2A1	No	cis-position, trans-gene	64	6-26372922-C-T	synonymous_variant	44965	10668	34297	0	0.408632	0.388023	0.429241	0.0105149	dominant	Inflammation	BTN2A1:Q7KYR7:OID20713:v1	0.128129	1
BTN3A2	BTN3A2	Yes	cis-position, cis-gene	66	6-26373279-G-A	missense_variant	44844	10764	34080	0	-0.980738	-1.00014	-0.961335	0.00989926	dominant	Inflammation	BTN3A2:P78410:OID20540:v1	0.129388	1
BTN3A2	BTN2A1	No	cis-position, trans-gene	66	6-26373279-G-A	missense_variant	45101	10808	34293	0	0.40851	0.388009	0.42901	0.0104594	dominant	Inflammation	BTN2A1:Q7KYR7:OID20713:v1	0.129388	1
BTN2A2	BTN3A2	No	cis-position, trans-gene	68	6-26392287-G-C	missense_variant	45169	11323	33846	0	-0.933605	-0.952806	-0.914404	0.00979637	dominant	Inflammation	BTN3A2:P78410:OID20540:v1	0.134945	1
BTN2A2	BTN2A1	No	cis-position, trans-gene	68	6-26392287-G-C	missense_variant	45429	11372	34057	0	0.411986	0.391868	0.432104	0.0102643	dominant	Inflammation	BTN2A1:Q7KYR7:OID20713:v1	0.134945	1
BTN3A1	BTN3A2	No	cis-position, trans-gene	86	6-26409662-G-C	missense_variant	45143	9212	35931	0	-0.920999	-0.941988	-0.900011	0.0107084	dominant	Inflammation	BTN3A2:P78410:OID20540:v1	0.10831	1
BTN3A1	MICB_MICA	No	trans-position, trans-gene	86	6-26409662-G-C	missense_variant	45143	9212	35931	0	0.455092	0.43285	0.477335	0.0113482	dominant	Inflammation	MICB_MICA:Q29980_Q29983:OID20593:v1	0.10831	1
BTN3A1	BTN2A1	No	cis-position, trans-gene	86	6-26409662-G-C	missense_variant	45404	9254	36150	0	0.498747	0.477198	0.520295	0.010994	dominant	Inflammation	BTN2A1:Q7KYR7:OID20713:v1	0.10831	1
BTN2A1	BTN3A2	No	cis-position, trans-gene	88	6-26463346-G-T	missense_variant	45135	9276	35859	0	-0.906781	-0.927759	-0.885803	0.0107029	dominant	Inflammation	BTN3A2:P78410:OID20540:v1	0.109174	1
BTN2A1	MICB_MICA	No	trans-position, trans-gene	88	6-26463346-G-T	missense_variant	45135	9276	35859	0	0.458909	0.436726	0.481091	0.0113175	dominant	Inflammation	MICB_MICA:Q29980_Q29983:OID20593:v1	0.109174	1
BTN2A1	BTN2A1	Yes	cis-position, cis-gene	88	6-26463346-G-T	missense_variant	45396	9320	36076	0	0.501162	0.479675	0.522649	0.0109628	dominant	Inflammation	BTN2A1:Q7KYR7:OID20713:v1	0.109174	1
BTN2A1	BTN3A2	No	cis-position, trans-gene	87	6-26463347-G-T	missense_variant	45136	9277	35859	0	-0.907039	-0.928016	-0.886063	0.0107024	dominant	Inflammation	BTN3A2:P78410:OID20540:v1	0.109191	1
BTN2A1	MICB_MICA	No	trans-position, trans-gene	87	6-26463347-G-T	missense_variant	45136	9277	35859	0	0.458573	0.436393	0.480754	0.0113166	dominant	Inflammation	MICB_MICA:Q29980_Q29983:OID20593:v1	0.109191	1
BTN2A1	BTN2A1	Yes	cis-position, cis-gene	87	6-26463347-G-T	missense_variant	45398	9322	36076	0	0.501506	0.480021	0.522991	0.0109618	dominant	Inflammation	BTN2A1:Q7KYR7:OID20713:v1	0.109191	1
BTN2A1	BTN3A2	No	cis-position, trans-gene	75	6-26463432-G-A	missense_variant	45139	10180	34959	0	-0.91806	-0.938187	-0.897932	0.0102689	dominant	Inflammation	BTN3A2:P78410:OID20540:v1	0.120473	1
BTN2A1	BTN2A1	Yes	cis-position, cis-gene	75	6-26463432-G-A	missense_variant	45402	10237	35165	0	0.439277	0.418434	0.46012	0.0106342	dominant	Inflammation	BTN2A1:Q7KYR7:OID20713:v1	0.120473	1
BTN2A1	BTN3A2	No	cis-position, trans-gene	74	6-26468098-G-A	missense_variant	45185	10244	34941	0	-0.915049	-0.935135	-0.894962	0.0102481	dominant	Inflammation	BTN3A2:P78410:OID20540:v1	0.120979	1
BTN2A1	BTN2A1	Yes	cis-position, cis-gene	74	6-26468098-G-A	missense_variant	45447	10301	35146	0	0.43838	0.417582	0.459178	0.0106113	dominant	Inflammation	BTN2A1:Q7KYR7:OID20713:v1	0.120979	1
BTN2A1	BTN3A2	No	cis-position, trans-gene	75	6-26468317-G-C	missense_variant	45183	10242	34941	0	-0.915165	-0.935253	-0.895078	0.0102488	dominant	Inflammation	BTN3A2:P78410:OID20540:v1	0.120955	1
BTN2A1	BTN2A1	Yes	cis-position, cis-gene	75	6-26468317-G-C	missense_variant	45445	10299	35146	0	0.439112	0.418313	0.459912	0.0106119	dominant	Inflammation	BTN2A1:Q7KYR7:OID20713:v1	0.120955	1
BTN2A1	BTN3A2	No	cis-position, trans-gene	45	6-26468432-G-A	synonymous_variant	45171	15550	29621	0	-0.682321	-0.700454	-0.664189	0.00925138	dominant	Inflammation	BTN3A2:P78410:OID20540:v1	0.190485	1
BTN1A1	BTN3A2	No	cis-position, trans-gene	74	6-26509154-C-T	missense_variant	45098	10159	34939	0	-0.915137	-0.935293	-0.89498	0.0102839	dominant	Inflammation	BTN3A2:P78410:OID20540:v1	0.120285	1
BTN1A1	BTN2A1	No	cis-position, trans-gene	74	6-26509154-C-T	missense_variant	45358	10215	35143	0	0.436304	0.415437	0.457172	0.0106466	dominant	Inflammation	BTN2A1:Q7KYR7:OID20713:v1	0.120285	1
POM121L2	BTN3A2	No	cis-position, trans-gene	38	6-27310241-C-A	missense_variant	45128	15477	29651	0	-0.480028	-0.49874	-0.461315	0.00954712	dominant	Inflammation	BTN3A2:P78410:OID20540:v1	0.190094	1
PRSS16	BTN3A2	No	cis-position, trans-gene	36	6-27255285-AAAGGAGAGCCAGATT-A	disruptive_inframe_deletion	44615	16158	28457	0	-0.534368	-0.552776	-0.515961	0.00939132	dominant	Inflammation	BTN3A2:P78410:OID20540:v1	0.203892	1
HIST1H2BL	BTN3A2	No	trans-position, trans-gene	78	6-27807896-A-G	missense_variant	45159	11436	33723	0	-0.66652	-0.686581	-0.64646	0.0102347	dominant	Inflammation	BTN3A2:P78410:OID20540:v1	0.136416	1
HIST1H2AL	BTN3A2	No	trans-position, trans-gene	77	6-27865396-A-G	synonymous_variant	44611	10883	33728	0	-0.67512	-0.695523	-0.654718	0.0104094	dominant	Inflammation	BTN3A2:P78410:OID20540:v1	0.131918	1
HIST1H1B	BTN3A2	No	trans-position, trans-gene	94	6-27867440-G-A	synonymous_variant	45149	9865	35284	0	-0.79147	-0.81231	-0.77063	0.0106328	dominant	Inflammation	BTN3A2:P78410:OID20540:v1	0.116472	1
HIST1H1B	MICB_MICA	No	trans-position, trans-gene	94	6-27867440-G-A	synonymous_variant	45149	9865	35284	0	0.476219	0.454582	0.497856	0.0110392	dominant	Inflammation	MICB_MICA:Q29980_Q29983:OID20593:v1	0.116472	1
HIST1H1B	BTN2A1	No	trans-position, trans-gene	94	6-27867440-G-A	synonymous_variant	45411	9916	35495	0	0.442567	0.421472	0.463661	0.0107624	dominant	Inflammation	BTN2A1:Q7KYR7:OID20713:v1	0.116472	1
HIST1H1B	BTN3A2	No	trans-position, trans-gene	80	6-27867494-T-C	synonymous_variant	45130	11393	33737	0	-0.666657	-0.68674	-0.646574	0.0102463	dominant	Inflammation	BTN3A2:P78410:OID20540:v1	0.136061	1
HIST1H3I	BTN3A2	No	trans-position, trans-gene	62	6-27871968-T-C	synonymous_variant	45160	14600	30560	0	-0.573109	-0.591876	-0.554343	0.00957454	dominant	Inflammation	BTN3A2:P78410:OID20540:v1	0.177723	1
HIST1H3J	BTN3A2	No	trans-position, trans-gene	49	6-27890643-A-G	synonymous_variant	45159	15721	29438	0	-0.4196	-0.438343	-0.400857	0.0095627	dominant	Inflammation	BTN3A2:P78410:OID20540:v1	0.193103	1
OR2B2	BTN3A2	No	trans-position, trans-gene	101	6-27911422-C-A	missense_variant	45082	9645	35437	0	-0.816563	-0.837521	-0.795605	0.0106929	dominant	Inflammation	BTN3A2:P78410:OID20540:v1	0.114106	1
OR2B2	MICB_MICA	No	trans-position, trans-gene	101	6-27911422-C-A	missense_variant	45082	9645	35437	0	0.490463	0.468661	0.512266	0.0111238	dominant	Inflammation	MICB_MICA:Q29980_Q29983:OID20593:v1	0.114106	1
OR2B2	BTN2A1	No	trans-position, trans-gene	101	6-27911422-C-A	missense_variant	45342	9695	35647	0	0.458093	0.436843	0.479344	0.0108418	dominant	Inflammation	BTN2A1:Q7KYR7:OID20713:v1	0.114106	1
OR2B2	BTN3A2	No	trans-position, trans-gene	99	6-27912204-A-G	missense_variant	45152	9718	35434	0	-0.8139	-0.834799	-0.793002	0.0106626	dominant	Inflammation	BTN3A2:P78410:OID20540:v1	0.11473	1
OR2B2	MICB_MICA	No	trans-position, trans-gene	99	6-27912204-A-G	missense_variant	45152	9718	35434	0	0.490228	0.468492	0.511963	0.0110896	dominant	Inflammation	MICB_MICA:Q29980_Q29983:OID20593:v1	0.11473	1
OR2B2	BTN2A1	No	trans-position, trans-gene	99	6-27912204-A-G	missense_variant	45412	9768	35644	0	0.458333	0.437147	0.479518	0.0108088	dominant	Inflammation	BTN2A1:Q7KYR7:OID20713:v1	0.11473	1
ZKSCAN8	BTN3A2	No	trans-position, trans-gene	39	6-28153120-G-A	synonymous_variant	45162	18964	26198	0	-0.366714	-0.384867	-0.348561	0.0092617	dominant	Inflammation	BTN3A2:P78410:OID20540:v1	0.239676	1
ZKSCAN4	BTN3A2	No	trans-position, trans-gene	74	6-28251883-G-A	missense_variant	45167	13294	31873	0	-0.613252	-0.632448	-0.594056	0.00979391	dominant	Inflammation	BTN3A2:P78410:OID20540:v1	0.16098	1
ZKSCAN4	MICB_MICA	No	trans-position, trans-gene	74	6-28251883-G-A	missense_variant	45167	13294	31873	0	0.404059	0.384408	0.42371	0.010026	dominant	Inflammation	MICB_MICA:Q29980_Q29983:OID20593:v1	0.16098	1
NKAPL	BTN3A2	No	trans-position, trans-gene	71	6-28260564-A-G	missense_variant	44962	43692	1270	0	1.25769	1.20385	1.31153	0.027468	dominant	Inflammation	BTN3A2:P78410:OID20540:v1	0.161966	1
ZSCAN26	BTN3A2	No	trans-position, trans-gene	72	6-28272137-G-A	missense_variant	45154	13392	31762	0	-0.604033	-0.62321	-0.584855	0.00978435	dominant	Inflammation	BTN3A2:P78410:OID20540:v1	0.162386	1
ZSCAN26	MICB_MICA	No	trans-position, trans-gene	72	6-28272137-G-A	missense_variant	45154	13392	31762	0	0.395623	0.375999	0.415246	0.0100121	dominant	Inflammation	MICB_MICA:Q29980_Q29983:OID20593:v1	0.162386	1
PGBD1	BTN3A2	No	trans-position, trans-gene	97	6-28301047-A-G	missense_variant	45158	9827	35331	0	-0.794041	-0.814912	-0.77317	0.0106483	dominant	Inflammation	BTN3A2:P78410:OID20540:v1	0.116084	1
PGBD1	MICB_MICA	No	trans-position, trans-gene	97	6-28301047-A-G	missense_variant	45158	9827	35331	0	0.499805	0.478185	0.521425	0.0110304	dominant	Inflammation	MICB_MICA:Q29980_Q29983:OID20593:v1	0.116084	1
PGBD1	BTN2A1	No	trans-position, trans-gene	97	6-28301047-A-G	missense_variant	45421	9879	35542	0	0.447845	0.426731	0.468958	0.0107722	dominant	Inflammation	BTN2A1:Q7KYR7:OID20713:v1	0.116084	1
ZSCAN31	BTN3A2	No	trans-position, trans-gene	68	6-28329536-T-A	missense_variant	45178	13506	31672	0	-0.603085	-0.622216	-0.583955	0.00976021	dominant	Inflammation	BTN3A2:P78410:OID20540:v1	0.163651	1
ZSCAN31	MICB_MICA	No	trans-position, trans-gene	68	6-28329536-T-A	missense_variant	45178	13506	31672	0	0.390604	0.371019	0.410188	0.00999195	dominant	Inflammation	MICB_MICA:Q29980_Q29983:OID20593:v1	0.163651	1
ZSCAN12	BTN3A2	No	trans-position, trans-gene	105	6-28398374-A-G	missense_variant	45151	9755	35396	0	-0.785231	-0.806191	-0.764272	0.0106934	dominant	Inflammation	BTN3A2:P78410:OID20540:v1	0.115216	1
ZSCAN12	MICB_MICA	No	trans-position, trans-gene	105	6-28398374-A-G	missense_variant	45151	9755	35396	0	0.507111	0.48544	0.528782	0.0110564	dominant	Inflammation	MICB_MICA:Q29980_Q29983:OID20593:v1	0.115216	1
ZSCAN12	BTN2A1	No	trans-position, trans-gene	105	6-28398374-A-G	missense_variant	45412	9804	35608	0	0.451968	0.430801	0.473136	0.0107997	dominant	Inflammation	BTN2A1:Q7KYR7:OID20713:v1	0.115216	1
ZBED9	BTN3A2	No	trans-position, trans-gene	51	6-28575487-C-T	synonymous_variant	45070	18448	26622	0	-0.383922	-0.402141	-0.365702	0.00929537	dominant	Inflammation	BTN3A2:P78410:OID20540:v1	0.232626	1
TRIM27	BTN3A2	No	trans-position, trans-gene	113	6-28923399-T-C	synonymous_variant	45167	10064	35103	0	-0.745923	-0.766747	-0.7251	0.0106242	dominant	Inflammation	BTN3A2:P78410:OID20540:v1	0.118953	1
TRIM27	MICB_MICA	No	trans-position, trans-gene	113	6-28923399-T-C	synonymous_variant	45167	10064	35103	0	0.505836	0.484417	0.527255	0.0109279	dominant	Inflammation	MICB_MICA:Q29980_Q29983:OID20593:v1	0.118953	1
TRIM27	BTN2A1	No	trans-position, trans-gene	113	6-28923399-T-C	synonymous_variant	45430	10116	35314	0	0.42829	0.407327	0.449252	0.0106949	dominant	Inflammation	BTN2A1:Q7KYR7:OID20713:v1	0.118953	1
OR12D3	BTN3A2	No	trans-position, trans-gene	118	6-29374998-G-A	missense_variant	45149	10385	34764	0	-0.705535	-0.726221	-0.68485	0.0105536	dominant	Inflammation	BTN3A2:P78410:OID20540:v1	0.122826	1
OR12D3	MICB_MICA	No	trans-position, trans-gene	118	6-29374998-G-A	missense_variant	45149	10385	34764	0	0.51337	0.492215	0.534525	0.0107933	dominant	Inflammation	MICB_MICA:Q29980_Q29983:OID20593:v1	0.122826	1
OR12D3	BTN2A1	No	trans-position, trans-gene	118	6-29374998-G-A	missense_variant	45413	10434	34979	0	0.41787	0.397128	0.438612	0.0105825	dominant	Inflammation	BTN2A1:Q7KYR7:OID20713:v1	0.122826	1
UBD	HLA-E	No	cis-position, trans-gene	132	6-29556180-A-G	synonymous_variant	45171	10521	34650	0	0.415417	0.394786	0.436047	0.0105258	dominant	Inflammation	HLA-E:P13747:OID20532:v1	0.124949	1
UBD	BTN3A2	No	trans-position, trans-gene	132	6-29556180-A-G	synonymous_variant	45171	10521	34650	0	-0.676831	-0.697493	-0.656169	0.0105417	dominant	Inflammation	BTN3A2:P78410:OID20540:v1	0.124949	1
UBD	MICB_MICA	No	trans-position, trans-gene	132	6-29556180-A-G	synonymous_variant	45171	10521	34650	0	0.536295	0.515297	0.557292	0.0107129	dominant	Inflammation	MICB_MICA:Q29980_Q29983:OID20593:v1	0.124949	1
UBD	BTN2A1	No	trans-position, trans-gene	132	6-29556180-A-G	synonymous_variant	45432	10574	34858	0	0.409295	0.388643	0.429947	0.0105367	dominant	Inflammation	BTN2A1:Q7KYR7:OID20713:v1	0.124949	1
HLA-A	BTN3A2	No	trans-position, trans-gene	99	6-29942954-G-A	missense_variant	43556	14295	29261	0	-0.45394	-0.473179	-0.4347	0.00981598	dominant	Inflammation	BTN3A2:P78410:OID20540:v1	0.184503	1
HLA-A	MICB_MICA	No	trans-position, trans-gene	99	6-29942954-G-A	missense_variant	43556	14295	29261	0	0.388669	0.369265	0.408074	0.00990019	dominant	Inflammation	MICB_MICA:Q29980_Q29983:OID20593:v1	0.184503	1
HLA-A	BTN3A2	No	trans-position, trans-gene	90	6-29943445-C-T	missense_variant	43195	13413	29782	0	-0.456383	-0.476002	-0.436764	0.0100096	dominant	Inflammation	BTN3A2:P78410:OID20540:v1	0.175495	1
HLA-A	MICB_MICA	No	trans-position, trans-gene	90	6-29943445-C-T	missense_variant	43195	13413	29782	0	0.396617	0.376814	0.416421	0.0101037	dominant	Inflammation	MICB_MICA:Q29980_Q29983:OID20593:v1	0.175495	1
TRIM31	BTN3A2	No	trans-position, trans-gene	103	6-30110498-C-T	missense_variant	45145	14242	30903	0	-0.467061	-0.48619	-0.447933	0.00975956	dominant	Inflammation	BTN3A2:P78410:OID20540:v1	0.173664	1
TRIM31	MICB_MICA	No	trans-position, trans-gene	103	6-30110498-C-T	missense_variant	45145	14242	30903	0	0.440508	0.421337	0.45968	0.00978154	dominant	Inflammation	MICB_MICA:Q29980_Q29983:OID20593:v1	0.173664	1
TRIM31	BTN3A2	No	trans-position, trans-gene	105	6-30110553-C-T	synonymous_variant	45112	14159	30953	0	-0.469917	-0.489075	-0.450759	0.00977444	dominant	Inflammation	BTN3A2:P78410:OID20540:v1	0.172714	1
TRIM31	MICB_MICA	No	trans-position, trans-gene	105	6-30110553-C-T	synonymous_variant	45112	14159	30953	0	0.447267	0.428069	0.466466	0.00979519	dominant	Inflammation	MICB_MICA:Q29980_Q29983:OID20593:v1	0.172714	1
TRIM31	BTN3A2	No	trans-position, trans-gene	97	6-30112497-G-A	synonymous_variant	45146	14507	30639	0	-0.455997	-0.47505	-0.436944	0.00972078	dominant	Inflammation	BTN3A2:P78410:OID20540:v1	0.177186	1
TRIM31	MICB_MICA	No	trans-position, trans-gene	97	6-30112497-G-A	synonymous_variant	45146	14507	30639	0	0.435296	0.416216	0.454375	0.00973447	dominant	Inflammation	MICB_MICA:Q29980_Q29983:OID20593:v1	0.177186	1
TRIM31	BTN3A2	No	trans-position, trans-gene	101	6-30112719-G-A	synonymous_variant	45167	14283	30884	0	-0.4664	-0.485513	-0.447286	0.00975169	dominant	Inflammation	BTN3A2:P78410:OID20540:v1	0.174013	1
TRIM31	MICB_MICA	No	trans-position, trans-gene	101	6-30112719-G-A	synonymous_variant	45167	14283	30884	0	0.445126	0.42598	0.464271	0.00976797	dominant	Inflammation	MICB_MICA:Q29980_Q29983:OID20593:v1	0.174013	1
TRIM26	MICB_MICA	No	trans-position, trans-gene	29	6-30186422-T-C	synonymous_variant	45159	32967	12192	0	0.447992	0.427917	0.468067	0.0102423	dominant	Inflammation	MICB_MICA:Q29980_Q29983:OID20593:v1	0.480376	1
TRIM26	BTN3A2	No	trans-position, trans-gene	77	6-30198489-C-T	synonymous_variant	45125	18564	26561	0	-0.364488	-0.382732	-0.346243	0.0093082	dominant	Inflammation	BTN3A2:P78410:OID20540:v1	0.232777	1
TRIM26	MICB_MICA	No	trans-position, trans-gene	77	6-30198489-C-T	synonymous_variant	45125	18564	26561	0	0.435313	0.417211	0.453415	0.00923561	dominant	Inflammation	MICB_MICA:Q29980_Q29983:OID20593:v1	0.232777	1
TRIM39	MICB_MICA	No	trans-position, trans-gene	26	6-30329752-T-C	synonymous_variant	45162	17562	27600	0	-0.384912	-0.403255	-0.366569	0.00935856	dominant	Inflammation	MICB_MICA:Q29980_Q29983:OID20593:v1	0.21913	1
TRIM39	MICB_MICA	No	trans-position, trans-gene	27	6-30341731-T-C	synonymous_variant	45181	17221	27960	0	-0.398482	-0.416864	-0.3801	0.00937839	dominant	Inflammation	MICB_MICA:Q29980_Q29983:OID20593:v1	0.214047	1
RPP21	MICB_MICA	No	trans-position, trans-gene	26	6-30346789-T-G	synonymous_variant	45022	17043	27979	0	-0.399077	-0.417511	-0.380642	0.00940507	dominant	Inflammation	MICB_MICA:Q29980_Q29983:OID20593:v1	0.212741	1
RPP21	MICB_MICA	No	trans-position, trans-gene	27	6-30346790-C-A	missense_variant	45000	17019	27981	0	-0.39951	-0.417955	-0.381066	0.00941041	dominant	Inflammation	MICB_MICA:Q29980_Q29983:OID20593:v1	0.212576	1
GNL1	HLA-E	No	cis-position, trans-gene	163	6-30547266-T-C	synonymous_variant	45096	12092	33004	0	0.456512	0.436918	0.476105	0.00999671	dominant	Inflammation	HLA-E:P13747:OID20532:v1	0.145536	1
GNL1	BTN3A2	No	trans-position, trans-gene	163	6-30547266-T-C	synonymous_variant	45096	12092	33004	0	-0.516209	-0.53626	-0.496158	0.0102302	dominant	Inflammation	BTN3A2:P78410:OID20540:v1	0.145536	1
GNL1	MICB_MICA	No	cis-position, trans-gene	163	6-30547266-T-C	synonymous_variant	45096	12092	33004	0	0.51334	0.493293	0.533388	0.0102283	dominant	Inflammation	MICB_MICA:Q29980_Q29983:OID20593:v1	0.145536	1
GNL1	CDSN	No	cis-position, trans-gene	163	6-30547266-T-C	synonymous_variant	45506	12197	33309	0	0.432584	0.412562	0.452606	0.0102154	dominant	Inflammation	CDSN:Q15517:OID20667:v1	0.145536	1
PPP1R18	HLA-E	No	cis-position, trans-gene	162	6-30685004-C-T	missense_variant	45163	12154	33009	0	0.458848	0.439301	0.478395	0.00997289	dominant	Inflammation	HLA-E:P13747:OID20532:v1	0.14604	1
PPP1R18	BTN3A2	No	trans-position, trans-gene	162	6-30685004-C-T	missense_variant	45163	12154	33009	0	-0.512333	-0.532356	-0.49231	0.0102156	dominant	Inflammation	BTN3A2:P78410:OID20540:v1	0.14604	1
PPP1R18	MICB_MICA	No	cis-position, trans-gene	162	6-30685004-C-T	missense_variant	45163	12154	33009	0	0.519199	0.499198	0.5392	0.0102044	dominant	Inflammation	MICB_MICA:Q29980_Q29983:OID20593:v1	0.14604	1
PPP1R18	CDSN	No	cis-position, trans-gene	162	6-30685004-C-T	missense_variant	45574	12263	33311	0	0.436863	0.41689	0.456837	0.0101903	dominant	Inflammation	CDSN:Q15517:OID20667:v1	0.14604	1
DDR1	CDSN	No	cis-position, trans-gene	59	6-30897052-T-C	synonymous_variant	45507	28692	16815	0	0.402779	0.384456	0.421103	0.00934871	dominant	Inflammation	CDSN:Q15517:OID20667:v1	0.391759	1
VARS2	MICB_MICA	No	cis-position, trans-gene	121	6-30926164-G-A	missense_variant	45168	17526	27642	0	0.432379	0.41411	0.450647	0.00932043	dominant	Inflammation	MICB_MICA:Q29980_Q29983:OID20593:v1	0.218178	1
VARS2	CDSN	No	cis-position, trans-gene	121	6-30926164-G-A	missense_variant	45579	17687	27892	0	0.407763	0.389622	0.425904	0.00925558	dominant	Inflammation	CDSN:Q15517:OID20667:v1	0.218178	1
SFTA2	MICB_MICA	No	cis-position, trans-gene	125	6-30931747-T-C	missense_variant	45004	17347	27657	0	0.435979	0.417661	0.454297	0.0093458	dominant	Inflammation	MICB_MICA:Q29980_Q29983:OID20593:v1	0.216941	1
SFTA2	CDSN	No	cis-position, trans-gene	125	6-30931747-T-C	missense_variant	45415	17507	27908	0	0.409789	0.391598	0.42798	0.009281	dominant	Inflammation	CDSN:Q15517:OID20667:v1	0.216941	1
DPCR1	HLA-E	No	cis-position, trans-gene	177	6-30951614-G-A	synonymous_variant	45181	13719	31462	0	0.44448	0.42564	0.463319	0.00961194	dominant	Inflammation	HLA-E:P13747:OID20532:v1	0.165994	1
DPCR1	BTN3A2	No	trans-position, trans-gene	177	6-30951614-G-A	synonymous_variant	45181	13719	31462	0	-0.442526	-0.461932	-0.423121	0.00990069	dominant	Inflammation	BTN3A2:P78410:OID20540:v1	0.165994	1
DPCR1	MICB_MICA	No	cis-position, trans-gene	177	6-30951614-G-A	synonymous_variant	45181	13719	31462	0	0.588968	0.569907	0.608029	0.00972507	dominant	Inflammation	MICB_MICA:Q29980_Q29983:OID20593:v1	0.165994	1
DPCR1	CDSN	No	cis-position, trans-gene	177	6-30951614-G-A	synonymous_variant	45594	13847	31747	0	0.476296	0.457154	0.495439	0.0097665	dominant	Inflammation	CDSN:Q15517:OID20667:v1	0.165994	1
DPCR1	HLA-E	No	cis-position, trans-gene	177	6-30952347-G-A	missense_variant	45168	13706	31462	0	0.444426	0.425582	0.46327	0.00961438	dominant	Inflammation	HLA-E:P13747:OID20532:v1	0.165922	1
DPCR1	BTN3A2	No	trans-position, trans-gene	177	6-30952347-G-A	missense_variant	45168	13706	31462	0	-0.442909	-0.462319	-0.423498	0.00990321	dominant	Inflammation	BTN3A2:P78410:OID20540:v1	0.165922	1
DPCR1	MICB_MICA	No	cis-position, trans-gene	177	6-30952347-G-A	missense_variant	45168	13706	31462	0	0.589406	0.570338	0.608474	0.00972833	dominant	Inflammation	MICB_MICA:Q29980_Q29983:OID20593:v1	0.165922	1
DPCR1	CDSN	No	cis-position, trans-gene	177	6-30952347-G-A	missense_variant	45580	13834	31746	0	0.476945	0.457797	0.496094	0.00976952	dominant	Inflammation	CDSN:Q15517:OID20667:v1	0.165922	1
MUC22	HLA-E	No	cis-position, trans-gene	164	6-31025536-C-T	synonymous_variant	45109	15052	30057	0	0.393347	0.374896	0.411797	0.0094135	dominant	Inflammation	HLA-E:P13747:OID20532:v1	0.184705	1
MUC22	MICB_MICA	No	cis-position, trans-gene	164	6-31025536-C-T	synonymous_variant	45109	15052	30057	0	0.530346	0.511642	0.549051	0.00954284	dominant	Inflammation	MICB_MICA:Q29980_Q29983:OID20593:v1	0.184705	1
MUC22	CDSN	No	cis-position, trans-gene	164	6-31025536-C-T	synonymous_variant	45519	15193	30326	0	0.455507	0.436817	0.474196	0.00953538	dominant	Inflammation	CDSN:Q15517:OID20667:v1	0.184705	1
MUC22	MICB_MICA	No	cis-position, trans-gene	25	6-31026089-A-T	missense_variant	44655	10341	34314	0	-0.492632	-0.513832	-0.471433	0.010816	dominant	Inflammation	MICB_MICA:Q29980_Q29983:OID20593:v1	0.124741	1
MUC22	MICB_MICA	No	cis-position, trans-gene	22	6-31026103-G-C	missense_variant	44995	11254	33741	0	-0.454464	-0.47508	-0.433847	0.0105186	dominant	Inflammation	MICB_MICA:Q29980_Q29983:OID20593:v1	0.134807	1
MUC22	MICB_MICA	No	cis-position, trans-gene	63	6-31026471-C-G	missense_variant	44441	8264	36177	0	0.606999	0.584219	0.629779	0.0116225	dominant	Inflammation	MICB_MICA:Q29980_Q29983:OID20593:v1	0.109027	1
MUC22	MICB_MICA	No	cis-position, trans-gene	49	6-31026476-G-A	missense_variant	44438	10042	34396	0	0.482112	0.460752	0.503472	0.0108978	dominant	Inflammation	MICB_MICA:Q29980_Q29983:OID20593:v1	0.134043	1
MUC22	LTA	No	cis-position, trans-gene	26	6-31027401-C-T	missense_variant	45061	9511	35550	0	-0.477122	-0.498857	-0.455386	0.0110895	dominant	Inflammation	LTA:P01374:OID20586:v1	0.113205	1
MUC22	MICB_MICA	No	cis-position, trans-gene	26	6-31027401-C-T	missense_variant	45061	9511	35550	0	-0.500742	-0.522588	-0.478897	0.0111455	dominant	Inflammation	MICB_MICA:Q29980_Q29983:OID20593:v1	0.113205	1
MUC22	LTA	No	cis-position, trans-gene	24	6-31027410-T-C	missense_variant	45053	9508	35545	0	-0.474424	-0.496161	-0.452687	0.0110901	dominant	Inflammation	LTA:P01374:OID20586:v1	0.113194	1
MUC22	MICB_MICA	No	cis-position, trans-gene	24	6-31027410-T-C	missense_variant	45053	9508	35545	0	-0.501534	-0.523382	-0.479687	0.0111465	dominant	Inflammation	MICB_MICA:Q29980_Q29983:OID20593:v1	0.113194	1
MUC22	LTA	No	cis-position, trans-gene	24	6-31027520-A-G	missense_variant	45078	9511	35567	0	-0.475617	-0.497347	-0.453887	0.0110867	dominant	Inflammation	LTA:P01374:OID20586:v1	0.113199	1
MUC22	MICB_MICA	No	cis-position, trans-gene	24	6-31027520-A-G	missense_variant	45078	9511	35567	0	-0.499561	-0.521409	-0.477713	0.0111469	dominant	Inflammation	MICB_MICA:Q29980_Q29983:OID20593:v1	0.113199	1
MUC22	LTA	No	cis-position, trans-gene	25	6-31027755-T-C	missense_variant	45158	9592	35566	0	-0.475545	-0.497211	-0.453879	0.011054	dominant	Inflammation	LTA:P01374:OID20586:v1	0.113902	1
MUC22	MICB_MICA	No	cis-position, trans-gene	25	6-31027755-T-C	missense_variant	45158	9592	35566	0	-0.497273	-0.519047	-0.475499	0.0111092	dominant	Inflammation	MICB_MICA:Q29980_Q29983:OID20593:v1	0.113902	1
MUC22	LTA	No	cis-position, trans-gene	25	6-31028355-C-T	missense_variant	45183	9615	35568	0	-0.47576	-0.497408	-0.454111	0.0110449	dominant	Inflammation	LTA:P01374:OID20586:v1	0.114054	1
MUC22	MICB_MICA	No	cis-position, trans-gene	25	6-31028355-C-T	missense_variant	45183	9615	35568	0	-0.497682	-0.519437	-0.475928	0.0110991	dominant	Inflammation	MICB_MICA:Q29980_Q29983:OID20593:v1	0.114054	1
MUC22	LTA	No	cis-position, trans-gene	25	6-31028713-C-T	synonymous_variant	45109	9558	35551	0	-0.474132	-0.495828	-0.452435	0.0110698	dominant	Inflammation	LTA:P01374:OID20586:v1	0.113593	1
MUC22	MICB_MICA	No	cis-position, trans-gene	25	6-31028713-C-T	synonymous_variant	45109	9558	35551	0	-0.497645	-0.519452	-0.475839	0.0111258	dominant	Inflammation	MICB_MICA:Q29980_Q29983:OID20593:v1	0.113593	1
MUC22	LTA	No	cis-position, trans-gene	24	6-31028732-G-A	missense_variant	45023	9442	35581	0	-0.473908	-0.495704	-0.452112	0.0111203	dominant	Inflammation	LTA:P01374:OID20586:v1	0.112166	1
MUC22	MICB_MICA	No	cis-position, trans-gene	24	6-31028732-G-A	missense_variant	45023	9442	35581	0	-0.498889	-0.5208	-0.476978	0.0111789	dominant	Inflammation	MICB_MICA:Q29980_Q29983:OID20593:v1	0.112166	1
MUC22	LTA	No	cis-position, trans-gene	24	6-31029301-T-C	synonymous_variant	45175	10017	35158	0	-0.450967	-0.472328	-0.429605	0.0108988	dominant	Inflammation	LTA:P01374:OID20586:v1	0.118555	1
MUC22	MICB_MICA	No	cis-position, trans-gene	24	6-31029301-T-C	synonymous_variant	45175	10017	35158	0	-0.517701	-0.539079	-0.496322	0.0109074	dominant	Inflammation	MICB_MICA:Q29980_Q29983:OID20593:v1	0.118555	1
MUC22	LTA	No	cis-position, trans-gene	24	6-31029557-A-G	missense_variant	45148	9572	35576	0	-0.476572	-0.498253	-0.454891	0.0110617	dominant	Inflammation	LTA:P01374:OID20586:v1	0.112938	1
MUC22	MICB_MICA	No	cis-position, trans-gene	24	6-31029557-A-G	missense_variant	45148	9572	35576	0	-0.498357	-0.520149	-0.476564	0.0111184	dominant	Inflammation	MICB_MICA:Q29980_Q29983:OID20593:v1	0.112938	1
MUC22	LTA	No	cis-position, trans-gene	24	6-31029575-A-G	missense_variant	45103	9944	35159	0	-0.451855	-0.473274	-0.430436	0.010928	dominant	Inflammation	LTA:P01374:OID20586:v1	0.117925	1
MUC22	MICB_MICA	No	cis-position, trans-gene	24	6-31029575-A-G	missense_variant	45103	9944	35159	0	-0.519395	-0.540833	-0.497958	0.0109373	dominant	Inflammation	MICB_MICA:Q29980_Q29983:OID20593:v1	0.117925	1
MUC22	MICB_MICA	No	cis-position, trans-gene	27	6-31030039-G-T	synonymous_variant	45087	13376	31711	0	-0.390752	-0.41036	-0.371143	0.0100041	dominant	Inflammation	MICB_MICA:Q29980_Q29983:OID20593:v1	0.162098	1
MUC22	LTA	No	cis-position, trans-gene	25	6-31030047-T-C	missense_variant	45052	10052	35000	0	-0.445851	-0.467184	-0.424518	0.010884	dominant	Inflammation	LTA:P01374:OID20586:v1	0.119452	1
MUC22	MICB_MICA	No	cis-position, trans-gene	25	6-31030047-T-C	missense_variant	45052	10052	35000	0	-0.526367	-0.547704	-0.505029	0.0108864	dominant	Inflammation	MICB_MICA:Q29980_Q29983:OID20593:v1	0.119452	1
MUC22	MICB_MICA	No	cis-position, trans-gene	70	6-31032220-T-C	missense_variant	45109	25670	19439	0	-0.448258	-0.466185	-0.43033	0.00914665	dominant	Inflammation	MICB_MICA:Q29980_Q29983:OID20593:v1	0.343428	1
MUC22	CDSN	No	cis-position, trans-gene	70	6-31032220-T-C	missense_variant	45519	25929	19590	0	-0.422673	-0.440485	-0.40486	0.00908792	dominant	Inflammation	CDSN:Q15517:OID20667:v1	0.343428	1
MUC22	LTA	No	cis-position, trans-gene	23	6-31032362-C-T	synonymous_variant	45166	9648	35518	0	-0.483335	-0.504941	-0.46173	0.0110232	dominant	Inflammation	LTA:P01374:OID20586:v1	0.113826	1
MUC22	MICB_MICA	No	cis-position, trans-gene	23	6-31032362-C-T	synonymous_variant	45166	9648	35518	0	-0.491048	-0.512785	-0.469311	0.0110902	dominant	Inflammation	MICB_MICA:Q29980_Q29983:OID20593:v1	0.113826	1
MUC22	CDSN	No	cis-position, trans-gene	35	6-31034839-C-T	synonymous_variant	45575	13899	31676	0	-0.420178	-0.439389	-0.400966	0.00980158	dominant	Inflammation	CDSN:Q15517:OID20667:v1	0.166598	1
C6orf15	CDSN	No	cis-position, trans-gene	74	6-31111459-G-A	synonymous_variant	45541	34845	10696	0	0.663467	0.643077	0.683856	0.0104028	dominant	Inflammation	CDSN:Q15517:OID20667:v1	0.482816	1
C6orf15	MICB_MICA	No	cis-position, trans-gene	69	6-31111801-G-A	synonymous_variant	45151	8443	36708	0	0.644858	0.622274	0.667442	0.0115224	dominant	Inflammation	MICB_MICA:Q29980_Q29983:OID20593:v1	0.0983732	1
C6orf15	CDSN	No	cis-position, trans-gene	75	6-31111866-T-C	missense_variant	45495	34818	10677	0	0.664443	0.644042	0.684843	0.0104082	dominant	Inflammation	CDSN:Q15517:OID20667:v1	0.482571	1
C6orf15	HLA-E	No	cis-position, trans-gene	212	6-31111867-G-A	synonymous_variant	45131	12827	32304	0	0.47046	0.45127	0.48965	0.00979079	dominant	Inflammation	HLA-E:P13747:OID20532:v1	0.1547	1
C6orf15	BTN3A2	No	trans-position, trans-gene	212	6-31111867-G-A	synonymous_variant	45131	12827	32304	0	-0.422624	-0.44247	-0.402778	0.0101254	dominant	Inflammation	BTN3A2:P78410:OID20540:v1	0.1547	1
C6orf15	MICB_MICA	No	cis-position, trans-gene	212	6-31111867-G-A	synonymous_variant	45131	12827	32304	0	0.60269	0.583245	0.622135	0.00992084	dominant	Inflammation	MICB_MICA:Q29980_Q29983:OID20593:v1	0.1547	1
C6orf15	CDSN	No	cis-position, trans-gene	212	6-31111867-G-A	synonymous_variant	45543	12947	32596	0	0.50482	0.485335	0.524305	0.00994116	dominant	Inflammation	CDSN:Q15517:OID20667:v1	0.1547	1
C6orf15	CDSN	No	cis-position, trans-gene	75	6-31112112-C-G	missense_variant	45506	34775	10731	0	0.661454	0.641086	0.681822	0.0103917	dominant	Inflammation	CDSN:Q15517:OID20667:v1	0.483863	1
C6orf15	MICB_MICA	No	cis-position, trans-gene	54	6-31112117-A-G	missense_variant	45097	14605	30492	0	0.389862	0.370741	0.408983	0.00975555	dominant	Inflammation	MICB_MICA:Q29980_Q29983:OID20593:v1	0.17835	1
C6orf15	CDSN	No	cis-position, trans-gene	54	6-31112117-A-G	missense_variant	45508	14713	30795	0	0.388492	0.369532	0.407453	0.00967356	dominant	Inflammation	CDSN:Q15517:OID20667:v1	0.17835	1
C6orf15	LTA	No	cis-position, trans-gene	39	6-31112217-C-T	missense_variant	45163	6328	38835	0	-0.546146	-0.571697	-0.520594	0.0130362	dominant	Inflammation	LTA:P01374:OID20586:v1	0.0727322	1
C6orf15	MICB_MICA	No	cis-position, trans-gene	39	6-31112217-C-T	missense_variant	45163	6328	38835	0	-0.689269	-0.714702	-0.663836	0.0129759	dominant	Inflammation	MICB_MICA:Q29980_Q29983:OID20593:v1	0.0727322	1
C6orf15	HLA-E	No	cis-position, trans-gene	179	6-31112239-C-G	missense_variant	45096	16192	28904	0	0.364033	0.345857	0.382209	0.00927337	dominant	Inflammation	HLA-E:P13747:OID20532:v1	0.199634	1
C6orf15	CDSN	No	cis-position, trans-gene	179	6-31112239-C-G	missense_variant	45508	16332	29176	0	0.525055	0.506853	0.543258	0.00928681	dominant	Inflammation	CDSN:Q15517:OID20667:v1	0.199634	1
CDSN	CDSN	Yes	cis-position, cis-gene	54	6-31116036-T-C	missense_variant	44669	41584	3085	0	0.737876	0.702598	0.773154	0.0179988	dominant	Inflammation	CDSN:Q15517:OID20667:v1	0.256551	1
CDSN	MICB_MICA	No	cis-position, trans-gene	119	6-31116271-A-G	synonymous_variant	45132	21382	23750	0	0.800312	0.783612	0.817012	0.00852051	dominant	Inflammation	MICB_MICA:Q29980_Q29983:OID20593:v1	0.274753	1
CDSN	CDSN	Yes	cis-position, cis-gene	119	6-31116271-A-G	synonymous_variant	45544	21552	23992	0	0.563472	0.546142	0.580803	0.00884206	dominant	Inflammation	CDSN:Q15517:OID20667:v1	0.274753	1
CDSN	MICB_MICA	No	cis-position, trans-gene	65	6-31116298-G-C	synonymous_variant	45122	32041	13081	0	-0.4184	-0.438128	-0.398671	0.0100654	dominant	Inflammation	MICB_MICA:Q29980_Q29983:OID20593:v1	0.462816	1
CDSN	MICB_MICA	No	cis-position, trans-gene	66	6-31116386-A-G	missense_variant	45076	32038	13038	0	-0.418548	-0.438293	-0.398803	0.0100741	dominant	Inflammation	MICB_MICA:Q29980_Q29983:OID20593:v1	0.463796	1
CDSN	MICB_MICA	No	cis-position, trans-gene	65	6-31116511-T-C	synonymous_variant	45129	32090	13039	0	-0.41781	-0.437557	-0.398063	0.0100748	dominant	Inflammation	MICB_MICA:Q29980_Q29983:OID20593:v1	0.463827	1
CDSN	MICB_MICA	No	cis-position, trans-gene	67	6-31116907-G-A	synonymous_variant	45039	31991	13048	0	-0.418021	-0.437768	-0.398274	0.0100748	dominant	Inflammation	MICB_MICA:Q29980_Q29983:OID20593:v1	0.463528	1
CDSN	CDSN	Yes	cis-position, cis-gene	46	6-31117010-A-G	missense_variant	45509	16818	28691	0	-0.618624	-0.636432	-0.600817	0.00908544	dominant	Inflammation	CDSN:Q15517:OID20667:v1	0.205531	1
CDSN	MICB_MICA	No	cis-position, trans-gene	66	6-31117015-C-T	synonymous_variant	45070	32028	13042	0	-0.417557	-0.437314	-0.3978	0.0100801	dominant	Inflammation	MICB_MICA:Q29980_Q29983:OID20593:v1	0.463673	1
CDSN	CDSN	Yes	cis-position, cis-gene	54	6-31117187-T-C	missense_variant	45465	42396	3069	0	0.730426	0.695086	0.765766	0.0180306	dominant	Inflammation	CDSN:Q15517:OID20667:v1	0.260436	1
CDSN	CDSN	Yes	cis-position, cis-gene	55	6-31117423-A-G	synonymous_variant	45477	42409	3068	0	0.732032	0.696688	0.767377	0.0180328	dominant	Inflammation	CDSN:Q15517:OID20667:v1	0.260455	1
CDSN	CDSN	Yes	cis-position, cis-gene	54	6-31117492-A-G	synonymous_variant	45422	42356	3066	0	0.731893	0.696528	0.767259	0.0180435	dominant	Inflammation	CDSN:Q15517:OID20667:v1	0.260147	1
CDSN	MICB_MICA	No	cis-position, trans-gene	125	6-31120368-T-A	missense_variant	45062	20908	24154	0	0.799874	0.78312	0.816627	0.00854753	dominant	Inflammation	MICB_MICA:Q29980_Q29983:OID20593:v1	0.268317	1
CDSN	CDSN	Yes	cis-position, cis-gene	125	6-31120368-T-A	missense_variant	45474	21075	24399	0	0.563942	0.546566	0.581318	0.00886511	dominant	Inflammation	CDSN:Q15517:OID20667:v1	0.268317	1
PSORS1C1	MICB_MICA	No	cis-position, trans-gene	52	6-31138682-C-A	missense_variant	44974	6974	38000	0	-0.69575	-0.720114	-0.671386	0.0124304	dominant	Inflammation	MICB_MICA:Q29980_Q29983:OID20593:v1	0.0811678	1
CCHCR1	CDSN	No	cis-position, trans-gene	92	6-31142614-G-C	missense_variant	45259	24712	20547	0	0.389906	0.372077	0.407734	0.00909606	dominant	Inflammation	CDSN:Q15517:OID20667:v1	0.32724	1
CCHCR1	LTA	No	cis-position, trans-gene	41	6-31144707-C-T	missense_variant	45115	5683	39432	0	-0.595772	-0.622463	-0.56908	0.0136181	dominant	Inflammation	LTA:P01374:OID20586:v1	0.0653514	1
CCHCR1	MICB_MICA	No	cis-position, trans-gene	41	6-31144707-C-T	missense_variant	45115	5683	39432	0	-0.673683	-0.700401	-0.646964	0.0136319	dominant	Inflammation	MICB_MICA:Q29980_Q29983:OID20593:v1	0.0653514	1
CCHCR1	HLA-E	No	cis-position, trans-gene	121	6-31144960-C-A	missense_variant	45112	20545	24567	0	0.363646	0.346165	0.381128	0.00891911	dominant	Inflammation	HLA-E:P13747:OID20532:v1	0.262011	1
CCHCR1	CDSN	No	cis-position, trans-gene	121	6-31144960-C-A	missense_variant	45525	20745	24780	0	0.504523	0.486992	0.522055	0.00894464	dominant	Inflammation	CDSN:Q15517:OID20667:v1	0.262011	1
CCHCR1	CDSN	No	cis-position, trans-gene	53	6-31145275-G-A	synonymous_variant	44607	41225	3382	0	0.674289	0.640412	0.708166	0.0172842	dominant	Inflammation	CDSN:Q15517:OID20667:v1	0.266108	1
CCHCR1	CDSN	No	cis-position, trans-gene	92	6-31145306-G-A	splice_region_variant	44415	23837	20578	0	0.394648	0.376677	0.412619	0.00916894	dominant	Inflammation	CDSN:Q15517:OID20667:v1	0.323549	1
CCHCR1	CDSN	No	cis-position, trans-gene	92	6-31145498-A-G	splice_region_variant	45148	38724	6424	0	0.803134	0.778256	0.828011	0.0126924	dominant	Inflammation	CDSN:Q15517:OID20667:v1	0.373122	1
CCHCR1	CDSN	No	cis-position, trans-gene	92	6-31145499-G-A	splice_region_variant	45214	38799	6415	0	0.803288	0.778396	0.828179	0.0126998	dominant	Inflammation	CDSN:Q15517:OID20667:v1	0.373307	1
CCHCR1	CDSN	No	cis-position, trans-gene	98	6-31148433-G-A	synonymous_variant	44828	22525	22303	0	0.35447	0.336565	0.372375	0.00913504	dominant	Inflammation	CDSN:Q15517:OID20667:v1	0.29753	1
CCHCR1	CDSN	No	cis-position, trans-gene	74	6-31148469-G-A	missense_variant	45237	31093	14144	0	0.518675	0.499744	0.537607	0.00965866	dominant	Inflammation	CDSN:Q15517:OID20667:v1	0.44312	1
CCHCR1	CDSN	No	cis-position, trans-gene	58	6-31150788-C-G	synonymous_variant	45484	42542	2942	0	0.755638	0.719617	0.791659	0.0183779	dominant	Inflammation	CDSN:Q15517:OID20667:v1	0.253587	1
CCHCR1	LTA	No	cis-position, trans-gene	43	6-31151121-A-T	missense_variant&splice_region_variant	45165	5692	39473	0	-0.597797	-0.62447	-0.571125	0.0136084	dominant	Inflammation	LTA:P01374:OID20586:v1	0.0653212	1
CCHCR1	MICB_MICA	No	cis-position, trans-gene	43	6-31151121-A-T	missense_variant&splice_region_variant	45165	5692	39473	0	-0.670825	-0.697537	-0.644113	0.0136284	dominant	Inflammation	MICB_MICA:Q29980_Q29983:OID20593:v1	0.0653212	1
CCHCR1	HLA-E	No	cis-position, trans-gene	138	6-31154705-G-A	missense_variant	45117	19511	25606	0	0.37057	0.353009	0.38813	0.00895929	dominant	Inflammation	HLA-E:P13747:OID20532:v1	0.247119	1
CCHCR1	MICB_MICA	No	cis-position, trans-gene	138	6-31154705-G-A	missense_variant	45117	19511	25606	0	0.43984	0.421906	0.457774	0.00914985	dominant	Inflammation	MICB_MICA:Q29980_Q29983:OID20593:v1	0.247119	1
CCHCR1	CDSN	No	cis-position, trans-gene	138	6-31154705-G-A	missense_variant	45528	19699	25829	0	0.558249	0.540765	0.575732	0.00891997	dominant	Inflammation	CDSN:Q15517:OID20667:v1	0.247119	1
CCHCR1	HLA-E	No	cis-position, trans-gene	137	6-31154723-G-A	missense_variant	45087	19312	25775	0	0.374244	0.356664	0.391823	0.00896898	dominant	Inflammation	HLA-E:P13747:OID20532:v1	0.244597	1
CCHCR1	MICB_MICA	No	cis-position, trans-gene	137	6-31154723-G-A	missense_variant	45087	19312	25775	0	0.435103	0.417138	0.453068	0.00916582	dominant	Inflammation	MICB_MICA:Q29980_Q29983:OID20593:v1	0.244597	1
CCHCR1	CDSN	No	cis-position, trans-gene	137	6-31154723-G-A	missense_variant	45499	19500	25999	0	0.556249	0.538737	0.573762	0.00893495	dominant	Inflammation	CDSN:Q15517:OID20667:v1	0.244597	1
CCHCR1	LTA	No	cis-position, trans-gene	26	6-31154787-C-G	synonymous_variant	45163	2459	42704	0	-1.28069	-1.31872	-1.24265	0.019404	dominant	Inflammation	LTA:P01374:OID20586:v1	0.0276242	1
CCHCR1	LTA	No	cis-position, trans-gene	42	6-31157480-C-A	stop_gained	45158	5734	39424	0	-0.59229	-0.618887	-0.565692	0.0135699	dominant	Inflammation	LTA:P01374:OID20586:v1	0.0658401	1
CCHCR1	MICB_MICA	No	cis-position, trans-gene	42	6-31157480-C-A	stop_gained	45158	5734	39424	0	-0.672562	-0.699182	-0.645942	0.0135815	dominant	Inflammation	MICB_MICA:Q29980_Q29983:OID20593:v1	0.0658401	1
TCF19	HLA-E	No	cis-position, trans-gene	213	6-31161533-C-T	missense_variant	45147	12863	32284	0	0.470448	0.451282	0.489615	0.00977881	dominant	Inflammation	HLA-E:P13747:OID20532:v1	0.154992	1
TCF19	BTN3A2	No	trans-position, trans-gene	213	6-31161533-C-T	missense_variant	45147	12863	32284	0	-0.417663	-0.437507	-0.397819	0.0101245	dominant	Inflammation	BTN3A2:P78410:OID20540:v1	0.154992	1
TCF19	MICB_MICA	No	cis-position, trans-gene	213	6-31161533-C-T	missense_variant	45147	12863	32284	0	0.610409	0.591005	0.629813	0.00990013	dominant	Inflammation	MICB_MICA:Q29980_Q29983:OID20593:v1	0.154992	1
TCF19	CDSN	No	cis-position, trans-gene	213	6-31161533-C-T	missense_variant	45559	12981	32578	0	0.499391	0.47991	0.518871	0.00993909	dominant	Inflammation	CDSN:Q15517:OID20667:v1	0.154992	1
TCF19	CDSN	No	cis-position, trans-gene	61	6-31161839-A-G	missense_variant	45558	42670	2888	0	0.750087	0.713727	0.786448	0.018551	dominant	Inflammation	CDSN:Q15517:OID20667:v1	0.251766	1
TCF19	CDSN	No	cis-position, trans-gene	61	6-31161865-A-C	synonymous_variant	45564	42676	2888	0	0.750195	0.71383	0.786559	0.0185532	dominant	Inflammation	CDSN:Q15517:OID20667:v1	0.251798	1
TCF19	LTA	No	cis-position, trans-gene	41	6-31161930-C-T	missense_variant	45157	5733	39424	0	-0.591372	-0.617969	-0.564775	0.0135696	dominant	Inflammation	LTA:P01374:OID20586:v1	0.0658307	1
TCF19	MICB_MICA	No	cis-position, trans-gene	41	6-31161930-C-T	missense_variant	45157	5733	39424	0	-0.668831	-0.695455	-0.642207	0.0135835	dominant	Inflammation	MICB_MICA:Q29980_Q29983:OID20593:v1	0.0658307	1
POU5F1	CDSN	No	cis-position, trans-gene	61	6-31164637-G-A	synonymous_variant	45343	40684	4659	0	0.709196	0.680144	0.738249	0.0148224	dominant	Inflammation	CDSN:Q15517:OID20667:v1	0.318873	1
POU5F1	CDSN	No	cis-position, trans-gene	61	6-31164872-A-C	splice_region_variant	45108	40448	4660	0	0.710918	0.681875	0.73996	0.0148173	dominant	Inflammation	CDSN:Q15517:OID20667:v1	0.317945	1
POU5F1	LTA	No	cis-position, trans-gene	44	6-31165179-G-C	synonymous_variant	45180	5733	39447	0	-0.592212	-0.618812	-0.565612	0.0135713	dominant	Inflammation	LTA:P01374:OID20586:v1	0.0657966	1
POU5F1	MICB_MICA	No	cis-position, trans-gene	44	6-31165179-G-C	synonymous_variant	45180	5733	39447	0	-0.67175	-0.698372	-0.645128	0.0135827	dominant	Inflammation	MICB_MICA:Q29980_Q29983:OID20593:v1	0.0657966	1
TCF19	CDSN	No	cis-position, trans-gene	46	6-31166310-C-G	missense_variant	45371	10422	34949	0	-0.550077	-0.570942	-0.529213	0.0106451	dominant	Inflammation	CDSN:Q15517:OID20667:v1	0.122163	1
POU5F1	HLA-E	No	cis-position, trans-gene	125	6-31170330-G-A	synonymous_variant	45186	20519	24667	0	0.369098	0.351635	0.38656	0.00890941	dominant	Inflammation	HLA-E:P13747:OID20532:v1	0.260805	1
POU5F1	MICB_MICA	No	cis-position, trans-gene	125	6-31170330-G-A	synonymous_variant	45186	20519	24667	0	0.359392	0.341405	0.377379	0.00917699	dominant	Inflammation	MICB_MICA:Q29980_Q29983:OID20593:v1	0.260805	1
POU5F1	CDSN	No	cis-position, trans-gene	125	6-31170330-G-A	synonymous_variant	45598	20714	24884	0	0.49005	0.472497	0.507604	0.00895578	dominant	Inflammation	CDSN:Q15517:OID20667:v1	0.260805	1
POU5F1	CDSN	No	cis-position, trans-gene	47	6-31170594-G-A	synonymous_variant	45518	10577	34941	0	-0.549932	-0.57068	-0.529184	0.0105857	dominant	Inflammation	CDSN:Q15517:OID20667:v1	0.123489	1
HLA-C	MICB_MICA	No	cis-position, trans-gene	158	6-31269347-T-C	missense_variant	43783	38102	5681	0	-0.56474	-0.591843	-0.537637	0.0138278	dominant	Inflammation	MICB_MICA:Q29980_Q29983:OID20593:v1	0.348494	1
HLA-C	MICB_MICA	No	cis-position, trans-gene	157	6-31269385-C-G	missense_variant&splice_region_variant	44333	38654	5679	0	-0.563248	-0.590303	-0.536193	0.0138033	dominant	Inflammation	MICB_MICA:Q29980_Q29983:OID20593:v1	0.350294	1
HLA-C	MICB_MICA	No	cis-position, trans-gene	39	6-31271305-G-C	missense_variant	41229	5497	35732	0	-0.580013	-0.607443	-0.552583	0.0139947	dominant	Inflammation	MICB_MICA:Q29980_Q29983:OID20593:v1	0.0726518	1
HLA-C	MICB_MICA	No	cis-position, trans-gene	35	6-31271830-G-A	missense_variant	40949	5868	35081	0	-0.545613	-0.572115	-0.51911	0.0135214	dominant	Inflammation	MICB_MICA:Q29980_Q29983:OID20593:v1	0.0778656	1
HLA-B	MICB_MICA	No	cis-position, trans-gene	66	6-31354526-C-G	missense_variant&splice_region_variant	44412	25754	18658	0	-0.794199	-0.811315	-0.777083	0.00873256	dominant	Inflammation	MICB_MICA:Q29980_Q29983:OID20593:v1	0.356081	1
HLA-B	MICB_MICA	No	cis-position, trans-gene	85	6-31354625-C-T	splice_region_variant	44047	26513	17534	0	0.773527	0.756077	0.790978	0.00890331	dominant	Inflammation	MICB_MICA:Q29980_Q29983:OID20593:v1	0.373181	1
HLA-B	CDSN	No	cis-position, trans-gene	85	6-31354625-C-T	splice_region_variant	44446	26725	17721	0	0.390988	0.372677	0.409298	0.00934199	dominant	Inflammation	CDSN:Q15517:OID20667:v1	0.373181	1
HLA-B	MICB_MICA	No	cis-position, trans-gene	30	6-31355210-C-T	synonymous_variant	44843	3297	41546	0	-0.883381	-0.917404	-0.849358	0.0173584	dominant	Inflammation	MICB_MICA:Q29980_Q29983:OID20593:v1	0.0376868	1
HLA-B	MICB_MICA	No	cis-position, trans-gene	31	6-31355339-C-T	synonymous_variant	41394	3308	38086	0	-0.887236	-0.92087	-0.853602	0.0171601	dominant	Inflammation	MICB_MICA:Q29980_Q29983:OID20593:v1	0.0412474	1
HLA-B	MICB_MICA	No	cis-position, trans-gene	29	6-31355426-A-G	synonymous_variant	41579	4123	37456	0	-0.6557	-0.68651	-0.62489	0.0157192	dominant	Inflammation	MICB_MICA:Q29980_Q29983:OID20593:v1	0.0518361	1
HLA-B	MICB_MICA	No	cis-position, trans-gene	58	6-31355544-G-A	missense_variant	43397	12390	31007	0	0.593715	0.573816	0.613615	0.0101528	dominant	Inflammation	MICB_MICA:Q29980_Q29983:OID20593:v1	0.157727	1
HLA-B	LTA	No	cis-position, trans-gene	45	6-31355560-T-C	missense_variant	44740	9662	35078	0	-0.565479	-0.586879	-0.544079	0.0109182	dominant	Inflammation	LTA:P01374:OID20586:v1	0.115606	1
HLA-B	MICB_MICA	No	cis-position, trans-gene	12	6-31356374-C-G	missense_variant	43793	3852	39941	0	-0.682651	-0.714555	-0.650747	0.0162774	dominant	Inflammation	MICB_MICA:Q29980_Q29983:OID20593:v1	0.0454586	0
HLA-B	MICB_MICA	No	cis-position, trans-gene	12	6-31356375-A-G	synonymous_variant	43759	3804	39955	0	-0.688095	-0.720194	-0.655996	0.0163768	dominant	Inflammation	MICB_MICA:Q29980_Q29983:OID20593:v1	0.0448244	0
HLA-B	MICB_MICA	No	cis-position, trans-gene	17	6-31356797-C-T	synonymous_variant	44549	3066	41483	0	-0.766473	-0.801848	-0.731099	0.0180482	dominant	Inflammation	MICB_MICA:Q29980_Q29983:OID20593:v1	0.0356705	1
HLA-B	MICB_MICA	No	cis-position, trans-gene	16	6-31356870-T-C	missense_variant	44513	3076	41437	0	-0.750796	-0.785944	-0.715647	0.0179328	dominant	Inflammation	MICB_MICA:Q29980_Q29983:OID20593:v1	0.0355139	1
MICA	MICB_MICA	Yes	cis-position, cis-gene	70	6-31410558-G-C	missense_variant	45167	5510	39657	0	-0.941671	-0.968094	-0.915248	0.013481	dominant	Inflammation	MICB_MICA:Q29980_Q29983:OID20593:v1	0.0628239	1
MICA	MICB_MICA	Yes	cis-position, cis-gene	70	6-31410581-T-G	missense_variant	45068	12572	32496	0	-1.04806	-1.06591	-1.03021	0.00910565	dominant	Inflammation	MICB_MICA:Q29980_Q29983:OID20593:v1	0.151941	1
MICA	MICB_MICA	Yes	cis-position, cis-gene	65	6-31410610-T-C	synonymous_variant	44984	20096	24888	0	-1.26294	-1.27711	-1.24876	0.00723192	dominant	Inflammation	MICB_MICA:Q29980_Q29983:OID20593:v1	0.25785	1
MICA	MICB_MICA	Yes	cis-position, cis-gene	21	6-31410611-G-A	missense_variant	45160	5172	39988	0	-0.885229	-0.912594	-0.857864	0.0139616	dominant	Inflammation	MICB_MICA:Q29980_Q29983:OID20593:v1	0.0591831	1
MICA	MICB_MICA	Yes	cis-position, cis-gene	65	6-31410648-A-G	missense_variant	44956	20064	24892	0	-1.26249	-1.27667	-1.24831	0.00723523	dominant	Inflammation	MICB_MICA:Q29980_Q29983:OID20593:v1	0.257605	1
MICA	MICB_MICA	Yes	cis-position, cis-gene	22	6-31410733-G-A	synonymous_variant	45183	5196	39987	0	-0.887483	-0.914791	-0.860175	0.0139325	dominant	Inflammation	MICB_MICA:Q29980_Q29983:OID20593:v1	0.0594128	1
MICA	MICB_MICA	Yes	cis-position, cis-gene	34	6-31411087-A-G	missense_variant	45184	3477	41707	0	-0.874352	-0.90754	-0.841163	0.0169326	dominant	Inflammation	MICB_MICA:Q29980_Q29983:OID20593:v1	0.0393882	1
MICA	MICB_MICA	Yes	cis-position, cis-gene	64	6-31411200-G-A	missense_variant	45131	20246	24885	0	-1.26228	-1.2764	-1.24815	0.0072081	dominant	Inflammation	MICB_MICA:Q29980_Q29983:OID20593:v1	0.258635	1
MICA	MICB_MICA	Yes	cis-position, cis-gene	38	6-31411266-A-G	missense_variant	45147	2312	42835	0	-0.855374	-0.89591	-0.814838	0.0206816	dominant	Inflammation	MICB_MICA:Q29980_Q29983:OID20593:v1	0.0259934	1
MICA	MICB_MICA	Yes	cis-position, cis-gene	13	6-31411282-A-T	missense_variant	45157	2035	43122	0	-0.928976	-0.971981	-0.885971	0.021941	dominant	Inflammation	MICB_MICA:Q29980_Q29983:OID20593:v1	0.022876	1
MICA	MICB_MICA	Yes	cis-position, cis-gene	66	6-31411332-G-A	missense_variant	45112	20223	24889	0	-1.26174	-1.27588	-1.24759	0.00721568	dominant	Inflammation	MICB_MICA:Q29980_Q29983:OID20593:v1	0.258481	1
MICA	MICB_MICA	Yes	cis-position, cis-gene	13	6-31411975-C-T	synonymous_variant	45112	4032	41080	0	-0.869974	-0.900858	-0.83909	0.0157571	dominant	Inflammation	MICB_MICA:Q29980_Q29983:OID20593:v1	0.045714	1
MICA	MICB_MICA	Yes	cis-position, cis-gene	69	6-31411996-C-T	synonymous_variant	44946	20056	24890	0	-1.26437	-1.27855	-1.2502	0.00723316	dominant	Inflammation	MICB_MICA:Q29980_Q29983:OID20593:v1	0.257547	1
MICA	MICB_MICA	Yes	cis-position, cis-gene	65	6-31412017-C-T	synonymous_variant	44961	20071	24890	0	-1.26382	-1.27798	-1.24966	0.00722624	dominant	Inflammation	MICB_MICA:Q29980_Q29983:OID20593:v1	0.257604	1
MICA	MICB_MICA	Yes	cis-position, cis-gene	67	6-31412018-A-G	missense_variant	44969	20079	24890	0	-1.26364	-1.27781	-1.24948	0.00722649	dominant	Inflammation	MICB_MICA:Q29980_Q29983:OID20593:v1	0.257636	1
MICA	MICB_MICA	Yes	cis-position, cis-gene	67	6-31412030-C-T	missense_variant	44996	20107	24889	0	-1.26395	-1.27811	-1.24979	0.00722456	dominant	Inflammation	MICB_MICA:Q29980_Q29983:OID20593:v1	0.257778	1
MICA	MICB_MICA	Yes	cis-position, cis-gene	89	6-31412040-T-C	missense_variant	45069	28788	16281	0	-0.933649	-0.950585	-0.916712	0.00864102	dominant	Inflammation	MICB_MICA:Q29980_Q29983:OID20593:v1	0.400524	1
MICA	MICB_MICA	Yes	cis-position, cis-gene	65	6-31412046-C-G	missense_variant	45086	20197	24889	0	-1.26277	-1.27691	-1.24863	0.00721467	dominant	Inflammation	MICB_MICA:Q29980_Q29983:OID20593:v1	0.258281	1
MICA	MICB_MICA	Yes	cis-position, cis-gene	91	6-31412154-G-A	missense_variant	45143	28862	16281	0	-0.934053	-0.950972	-0.917134	0.00863217	dominant	Inflammation	MICB_MICA:Q29980_Q29983:OID20593:v1	0.400752	1
MICA	MICB_MICA	Yes	cis-position, cis-gene	41	6-31412213-C-G	missense_variant	45096	2270	42826	0	-0.864817	-0.905714	-0.82392	0.0208655	dominant	Inflammation	MICB_MICA:Q29980_Q29983:OID20593:v1	0.0255786	1
CDSN	MICB_MICA	No	cis-position, trans-gene	121	6-31117165-GCTT-G	disruptive_inframe_deletion	45000	21250	23750	0	0.800978	0.784247	0.817709	0.00853613	dominant	Inflammation	MICB_MICA:Q29980_Q29983:OID20593:v1	0.274082	1
CDSN	CDSN	Yes	cis-position, cis-gene	121	6-31117165-GCTT-G	disruptive_inframe_deletion	45411	21419	23992	0	0.564614	0.547255	0.581972	0.00885647	dominant	Inflammation	CDSN:Q15517:OID20667:v1	0.274082	1
PSORS1C2	MICB_MICA	No	cis-position, trans-gene	60	6-31138080-AG-A	frameshift_variant	45008	9614	35394	0	0.488138	0.466354	0.509922	0.011114	dominant	Inflammation	MICB_MICA:Q29980_Q29983:OID20593:v1	0.113376	1
PSORS1C1	MICB_MICA	No	cis-position, trans-gene	50	6-31138723-T-TC	frameshift_variant	45011	7376	37635	0	-0.631081	-0.655029	-0.607132	0.0122187	dominant	Inflammation	MICB_MICA:Q29980_Q29983:OID20593:v1	0.0861094	0
HLA-B	MICB_MICA	No	cis-position, trans-gene	13	6-31356962-GGGT-G	disruptive_inframe_deletion	42585	2676	39909	0	-0.795934	-0.833195	-0.758674	0.0190102	dominant	Inflammation	MICB_MICA:Q29980_Q29983:OID20593:v1	0.0346462	0
HLA-B	MICB_MICA	No	cis-position, trans-gene	13	6-31356966-G-GCA	frameshift_variant	42249	2528	39721	0	-0.798544	-0.836787	-0.760301	0.0195114	dominant	Inflammation	MICB_MICA:Q29980_Q29983:OID20593:v1	0.0335333	0
MICA	MICB_MICA	Yes	cis-position, cis-gene	32	6-31412224-TG-T	splice_donor_variant	45129	3489	41640	0	-0.875616	-0.908743	-0.84249	0.0169012	dominant	Inflammation	MICB_MICA:Q29980_Q29983:OID20593:v1	0.0396295	1
MICA	MICB_MICA	Yes	cis-position, cis-gene	26	6-31412380-TGCTG-T	frameshift_variant	45079	8959	36120	0	-0.958291	-0.979329	-0.937253	0.0107335	dominant	Inflammation	MICB_MICA:Q29980_Q29983:OID20593:v1	0.105129	1
MICA	MICB_MICA	Yes	cis-position, cis-gene	61	6-31412383-TG-T	frameshift_variant	44684	8181	36503	0	-0.461009	-0.484098	-0.43792	0.01178	dominant	Inflammation	MICB_MICA:Q29980_Q29983:OID20593:v1	0.0959897	1
MICA	MICB_MICA	Yes	cis-position, cis-gene	45	6-31412384-G-GCTGCTGCTGCT	frameshift_variant	42048	9268	32780	0	-1.06518	-1.0844	-1.04596	0.00980538	dominant	Inflammation	MICB_MICA:Q29980_Q29983:OID20593:v1	0.119373	0
MICB	HLA-E	No	trans-position, trans-gene	235	6-31506180-C-G	missense_variant	45123	12099	33024	0	0.447996	0.428398	0.467594	0.00999886	dominant	Inflammation	HLA-E:P13747:OID20532:v1	0.144919	1
MICB	BTN3A2	No	trans-position, trans-gene	235	6-31506180-C-G	missense_variant	45123	12099	33024	0	-0.413082	-0.43333	-0.392835	0.0103303	dominant	Inflammation	BTN3A2:P78410:OID20540:v1	0.144919	1
MICB	MICB_MICA	Yes	cis-position, cis-gene	235	6-31506180-C-G	missense_variant	45123	12099	33024	0	0.67362	0.653982	0.693259	0.0100197	dominant	Inflammation	MICB_MICA:Q29980_Q29983:OID20593:v1	0.144919	1
MICB	CDSN	No	cis-position, trans-gene	235	6-31506180-C-G	missense_variant	45533	12187	33346	0	0.458813	0.438838	0.478788	0.0101913	dominant	Inflammation	CDSN:Q15517:OID20667:v1	0.144919	1
MICB	MICB_MICA	Yes	cis-position, cis-gene	33	6-31507043-C-T	missense_variant	45186	3688	41498	0	-0.780996	-0.813456	-0.748537	0.0165608	dominant	Inflammation	MICB_MICA:Q29980_Q29983:OID20593:v1	0.0417719	1
MCCD1	LTA	No	cis-position, trans-gene	49	6-31529138-G-A	missense_variant	44868	12876	31992	0	-0.698385	-0.717364	-0.679406	0.00968323	dominant	Inflammation	LTA:P01374:OID20586:v1	0.15584	1
MCCD1	MICB_MICA	No	cis-position, trans-gene	49	6-31529138-G-A	missense_variant	44868	12876	31992	0	-0.464626	-0.484357	-0.444896	0.0100663	dominant	Inflammation	MICB_MICA:Q29980_Q29983:OID20593:v1	0.15584	1
ATP6V1G2	HLA-E	No	trans-position, trans-gene	248	6-31546470-A-G	splice_region_variant	44828	11469	33359	0	0.465411	0.445462	0.485361	0.0101782	dominant	Inflammation	HLA-E:P13747:OID20532:v1	0.138145	1
ATP6V1G2	BTN3A2	No	trans-position, trans-gene	248	6-31546470-A-G	splice_region_variant	44828	11469	33359	0	-0.424327	-0.444923	-0.40373	0.0105085	dominant	Inflammation	BTN3A2:P78410:OID20540:v1	0.138145	1
ATP6V1G2	MICB_MICA	No	cis-position, trans-gene	248	6-31546470-A-G	splice_region_variant	44828	11469	33359	0	0.699048	0.679076	0.719019	0.0101894	dominant	Inflammation	MICB_MICA:Q29980_Q29983:OID20593:v1	0.138145	1
ATP6V1G2	CDSN	No	cis-position, trans-gene	248	6-31546470-A-G	splice_region_variant	45240	11558	33682	0	0.464739	0.44439	0.485088	0.0103819	dominant	Inflammation	CDSN:Q15517:OID20667:v1	0.138145	1
NFKBIL1	LTA	No	cis-position, trans-gene	33	6-31557671-C-T	synonymous_variant	45107	11912	33195	0	-0.716913	-0.736328	-0.697497	0.00990571	dominant	Inflammation	LTA:P01374:OID20586:v1	0.142179	1
LTA	LTA	Yes	cis-position, cis-gene	72	6-31572779-T-C	missense_variant	44714	19495	25219	0	-0.523152	-0.5408	-0.505504	0.00900383	dominant	Inflammation	LTA:P01374:OID20586:v1	0.251134	1
LTA	MICB_MICA	No	cis-position, trans-gene	72	6-31572779-T-C	missense_variant	44714	19495	25219	0	-0.665053	-0.682445	-0.647662	0.00887304	dominant	Inflammation	MICB_MICA:Q29980_Q29983:OID20593:v1	0.251134	1
LTA	LTA	Yes	cis-position, cis-gene	17	6-31572980-A-C	missense_variant	45159	5520	39639	0	-1.59205	-1.6154	-1.5687	0.0119147	dominant	Inflammation	LTA:P01374:OID20586:v1	0.0628834	1
LTA	MICB_MICA	No	cis-position, trans-gene	102	6-31573007-C-A	missense_variant	44942	26377	18565	0	0.548947	0.531126	0.566768	0.00909217	dominant	Inflammation	MICB_MICA:Q29980_Q29983:OID20593:v1	0.360887	1
NCR3	LTA	No	cis-position, trans-gene	4	6-31589863-C-T	missense_variant	45182	1587	43595	0	-1.0704	-1.11847	-1.02233	0.0245262	dominant	Inflammation	LTA:P01374:OID20586:v1	0.0178221	1
PRRC2A	MICB_MICA	No	cis-position, trans-gene	27	6-31624287-C-T	missense_variant	45168	5069	40099	0	-0.743389	-0.771406	-0.715372	0.0142943	dominant	Inflammation	MICB_MICA:Q29980_Q29983:OID20593:v1	0.0579095	1
PRRC2A	MICB_MICA	No	cis-position, trans-gene	204	6-31630712-A-G	synonymous_variant	45144	16140	29004	0	0.563031	0.544705	0.581356	0.00934949	dominant	Inflammation	MICB_MICA:Q29980_Q29983:OID20593:v1	0.198027	1
PRRC2A	LTA	No	cis-position, trans-gene	12	6-31630746-C-T	missense_variant	45184	1122	44062	0	-1.28702	-1.34384	-1.23021	0.0289893	dominant	Inflammation	LTA:P01374:OID20586:v1	0.0125213	1
PRRC2A	MICB_MICA	No	cis-position, trans-gene	201	6-31635993-A-G	synonymous_variant	44957	15959	28998	0	0.55874	0.54034	0.57714	0.00938785	dominant	Inflammation	MICB_MICA:Q29980_Q29983:OID20593:v1	0.196744	1
PRRC2A	LTA	No	cis-position, trans-gene	49	6-31636233-C-G	synonymous_variant	44980	21892	23088	0	-0.364565	-0.382403	-0.346727	0.00910083	dominant	Inflammation	LTA:P01374:OID20586:v1	0.284153	1
PRRC2A	MICB_MICA	No	cis-position, trans-gene	52	6-31636578-C-A	synonymous_variant	45128	5142	39986	0	0.571386	0.543225	0.599548	0.014368	dominant	Inflammation	MICB_MICA:Q29980_Q29983:OID20593:v1	0.058793	1
PRRC2A	MICB_MICA	No	cis-position, trans-gene	205	6-31636814-C-T	missense_variant	45155	16141	29014	0	0.563504	0.545185	0.581823	0.00934634	dominant	Inflammation	MICB_MICA:Q29980_Q29983:OID20593:v1	0.197948	1
C6orf47	MICB_MICA	No	cis-position, trans-gene	24	6-31659672-C-G	missense_variant	45169	10766	34403	0	-0.436086	-0.457079	-0.415092	0.0107108	dominant	Inflammation	MICB_MICA:Q29980_Q29983:OID20593:v1	0.12706	1
GPANK1	MICB_MICA	No	cis-position, trans-gene	26	6-31662541-C-G	missense_variant	45164	5053	40111	0	-0.741467	-0.769526	-0.713409	0.0143155	dominant	Inflammation	MICB_MICA:Q29980_Q29983:OID20593:v1	0.0577309	1
GPANK1	MICB_MICA	No	cis-position, trans-gene	205	6-31664357-C-A	missense_variant	45095	16080	29015	0	0.562085	0.543743	0.580426	0.00935789	dominant	Inflammation	MICB_MICA:Q29980_Q29983:OID20593:v1	0.197571	1
CSNK2B	MICB_MICA	No	cis-position, trans-gene	33	6-31667933-T-C	synonymous_variant	44971	14376	30595	0	-0.41617	-0.435353	-0.396986	0.00978744	dominant	Inflammation	MICB_MICA:Q29980_Q29983:OID20593:v1	0.175165	1
LY6G6F	MICB_MICA	No	cis-position, trans-gene	22	6-31707988-G-A	missense_variant	45166	12067	33099	0	-0.491278	-0.511352	-0.471204	0.0102416	dominant	Inflammation	MICB_MICA:Q29980_Q29983:OID20593:v1	0.143522	1
LY6G6C	MICB_MICA	No	cis-position, trans-gene	34	6-31719231-G-A	synonymous_variant	45106	15574	29532	0	-0.454553	-0.473264	-0.435843	0.00954608	dominant	Inflammation	MICB_MICA:Q29980_Q29983:OID20593:v1	0.190483	1
MSH5	MICB_MICA	No	cis-position, trans-gene	22	6-31740551-C-T	missense_variant	45162	7682	37480	0	-0.561285	-0.584953	-0.537616	0.0120756	dominant	Inflammation	MICB_MICA:Q29980_Q29983:OID20593:v1	0.088868	1
MSH5	HLA-E	No	trans-position, trans-gene	281	6-31760120-C-T	synonymous_variant	45165	11186	33979	0	0.447744	0.427617	0.467871	0.0102688	dominant	Inflammation	HLA-E:P13747:OID20532:v1	0.13297	1
MSH5	MICB_MICA	No	cis-position, trans-gene	281	6-31760120-C-T	synonymous_variant	45165	11186	33979	0	0.666667	0.64646	0.686874	0.0103097	dominant	Inflammation	MICB_MICA:Q29980_Q29983:OID20593:v1	0.13297	1
MSH5	CDSN	No	cis-position, trans-gene	281	6-31760120-C-T	synonymous_variant	45577	11269	34308	0	0.430224	0.409662	0.450785	0.0104905	dominant	Inflammation	CDSN:Q15517:OID20667:v1	0.13297	1
SAPCD1	MICB_MICA	No	cis-position, trans-gene	29	6-31764104-C-T	missense_variant	44980	9486	35494	0	-0.593438	-0.615102	-0.571774	0.011053	dominant	Inflammation	MICB_MICA:Q29980_Q29983:OID20593:v1	0.11188	1
VWA7	HLA-E	No	trans-position, trans-gene	278	6-31765689-T-C	missense_variant	45169	11190	33979	0	0.447868	0.427743	0.467994	0.010268	dominant	Inflammation	HLA-E:P13747:OID20532:v1	0.133017	1
VWA7	MICB_MICA	No	cis-position, trans-gene	278	6-31765689-T-C	missense_variant	45169	11190	33979	0	0.667288	0.647081	0.687496	0.0103097	dominant	Inflammation	MICB_MICA:Q29980_Q29983:OID20593:v1	0.133017	1
VWA7	CDSN	No	cis-position, trans-gene	278	6-31765689-T-C	missense_variant	45582	11274	34308	0	0.430366	0.409806	0.450925	0.0104895	dominant	Inflammation	CDSN:Q15517:OID20667:v1	0.133017	1
VWA7	HLA-E	No	trans-position, trans-gene	278	6-31766568-G-T	synonymous_variant	45169	11195	33974	0	0.447399	0.427273	0.467524	0.0102681	dominant	Inflammation	HLA-E:P13747:OID20532:v1	0.133039	1
VWA7	MICB_MICA	No	cis-position, trans-gene	278	6-31766568-G-T	synonymous_variant	45169	11195	33974	0	0.666413	0.64621	0.686616	0.0103074	dominant	Inflammation	MICB_MICA:Q29980_Q29983:OID20593:v1	0.133039	1
VWA7	CDSN	No	cis-position, trans-gene	278	6-31766568-G-T	synonymous_variant	45581	11278	34303	0	0.430375	0.409818	0.450931	0.010488	dominant	Inflammation	CDSN:Q15517:OID20667:v1	0.133039	1
VARS	MICB_MICA	No	cis-position, trans-gene	29	6-31781043-G-A	synonymous_variant	45148	12602	32546	0	-0.526581	-0.546276	-0.506886	0.0100484	dominant	Inflammation	MICB_MICA:Q29980_Q29983:OID20593:v1	0.150934	1
HSPA1B	MICB_MICA	No	cis-position, trans-gene	85	6-31829810-C-G	synonymous_variant	43379	30514	12865	0	-0.451267	-0.471221	-0.431312	0.0101807	dominant	Inflammation	MICB_MICA:Q29980_Q29983:OID20593:v1	0.466494	0
C2	MICB_MICA	No	cis-position, trans-gene	25	6-31928196-C-G	splice_region_variant	44976	12475	32501	0	-0.465905	-0.485824	-0.445985	0.0101629	dominant	Inflammation	MICB_MICA:Q29980_Q29983:OID20593:v1	0.151197	1
SKIV2L	MICB_MICA	No	cis-position, trans-gene	33	6-31962031-C-T	synonymous_variant	45152	3643	41509	0	-0.706588	-0.739383	-0.673793	0.0167322	dominant	Inflammation	MICB_MICA:Q29980_Q29983:OID20593:v1	0.0413165	1
PRRC2A	MICB_MICA	No	cis-position, trans-gene	24	6-31627995-GCCTGCTGCCCCA-G	disruptive_inframe_deletion	44967	10481	34486	0	-0.444785	-0.465972	-0.423599	0.0108096	dominant	Inflammation	MICB_MICA:Q29980_Q29983:OID20593:v1	0.124268	1
TNXB	HLA-E	No	trans-position, trans-gene	280	6-32061428-G-A	synonymous_variant	45177	11059	34118	0	0.437952	0.417723	0.458181	0.0103207	dominant	Inflammation	HLA-E:P13747:OID20532:v1	0.131291	1
TNXB	MICB_MICA	No	cis-position, trans-gene	280	6-32061428-G-A	synonymous_variant	45177	11059	34118	0	0.648968	0.628626	0.669309	0.0103783	dominant	Inflammation	MICB_MICA:Q29980_Q29983:OID20593:v1	0.131291	1
TNXB	CDSN	No	cis-position, trans-gene	280	6-32061428-G-A	synonymous_variant	45588	11140	34448	0	0.423637	0.402981	0.444293	0.0105386	dominant	Inflammation	CDSN:Q15517:OID20667:v1	0.131291	1
TNXB	HLA-E	No	trans-position, trans-gene	277	6-32067917-C-T	synonymous_variant	45174	11084	34090	0	0.437771	0.417558	0.457983	0.0103122	dominant	Inflammation	HLA-E:P13747:OID20532:v1	0.131605	1
TNXB	MICB_MICA	No	cis-position, trans-gene	277	6-32067917-C-T	synonymous_variant	45174	11084	34090	0	0.645939	0.625604	0.666273	0.0103747	dominant	Inflammation	MICB_MICA:Q29980_Q29983:OID20593:v1	0.131605	1
TNXB	CDSN	No	cis-position, trans-gene	277	6-32067917-C-T	synonymous_variant	45586	11167	34419	0	0.424622	0.403983	0.445262	0.0105301	dominant	Inflammation	CDSN:Q15517:OID20667:v1	0.131605	1
TNXB	HLA-E	No	trans-position, trans-gene	278	6-32096949-T-C	missense_variant	45161	11053	34108	0	0.437821	0.417585	0.458057	0.0103246	dominant	Inflammation	HLA-E:P13747:OID20532:v1	0.131312	1
TNXB	MICB_MICA	No	cis-position, trans-gene	278	6-32096949-T-C	missense_variant	45161	11053	34108	0	0.648269	0.627916	0.668622	0.0103841	dominant	Inflammation	MICB_MICA:Q29980_Q29983:OID20593:v1	0.131312	1
TNXB	CDSN	No	cis-position, trans-gene	278	6-32096949-T-C	missense_variant	45573	11136	34437	0	0.423296	0.402637	0.443956	0.0105404	dominant	Inflammation	CDSN:Q15517:OID20667:v1	0.131312	1
PPT2	CDSN	No	trans-position, trans-gene	158	6-32154695-C-A	missense_variant	45491	18863	26628	0	0.401104	0.383123	0.419085	0.00917382	dominant	Inflammation	CDSN:Q15517:OID20667:v1	0.235556	1
EGFL8	CDSN	No	trans-position, trans-gene	161	6-32166733-G-A	missense_variant	45583	18957	26626	0	0.400451	0.3825	0.418403	0.00915901	dominant	Inflammation	CDSN:Q15517:OID20667:v1	0.236136	1
RNF5	CDSN	No	trans-position, trans-gene	176	6-32179919-G-A	synonymous_variant	45504	16353	29151	0	0.397234	0.378766	0.415703	0.00942262	dominant	Inflammation	CDSN:Q15517:OID20667:v1	0.200582	1
RNF5	CDSN	No	trans-position, trans-gene	172	6-32180254-A-G	synonymous_variant	45425	16276	29149	0	0.396124	0.37762	0.414627	0.00944041	dominant	Inflammation	CDSN:Q15517:OID20667:v1	0.200069	1
GPSM3	CDSN	No	trans-position, trans-gene	147	6-32192179-T-C	missense_variant	45461	17769	27692	0	0.380775	0.362591	0.398959	0.00927729	dominant	Inflammation	CDSN:Q15517:OID20667:v1	0.220459	1
NOTCH4	MICB_MICA	No	cis-position, trans-gene	219	6-32200994-G-T	synonymous_variant	45121	12702	32419	0	0.639199	0.619789	0.658608	0.00990271	dominant	Inflammation	MICB_MICA:Q29980_Q29983:OID20593:v1	0.152834	1
NOTCH4	CDSN	No	trans-position, trans-gene	219	6-32200994-G-T	synonymous_variant	45532	12795	32737	0	0.396689	0.376915	0.416463	0.0100887	dominant	Inflammation	CDSN:Q15517:OID20667:v1	0.152834	1
NOTCH4	MICB_MICA	No	cis-position, trans-gene	89	6-32222629-A-G	synonymous_variant	44922	28903	16019	0	0.405208	0.386493	0.423924	0.00954856	dominant	Inflammation	MICB_MICA:Q29980_Q29983:OID20593:v1	0.404028	1
C6orf10	HLA-E	No	trans-position, trans-gene	264	6-32293475-T-G	missense_variant	45143	10980	34163	0	0.411643	0.391309	0.431976	0.0103743	dominant	Inflammation	HLA-E:P13747:OID20532:v1	0.130445	1
C6orf10	MICB_MICA	No	cis-position, trans-gene	264	6-32293475-T-G	missense_variant	45143	10980	34163	0	0.610513	0.590008	0.631018	0.0104617	dominant	Inflammation	MICB_MICA:Q29980_Q29983:OID20593:v1	0.130445	1
C6orf10	HLA-E	No	trans-position, trans-gene	261	6-32335915-T-A	missense_variant	44848	10714	34134	0	0.408361	0.387833	0.428888	0.010473	dominant	Inflammation	HLA-E:P13747:OID20532:v1	0.128263	1
C6orf10	MICB_MICA	No	cis-position, trans-gene	261	6-32335915-T-A	missense_variant	44848	10714	34134	0	0.608312	0.587589	0.629036	0.010573	dominant	Inflammation	MICB_MICA:Q29980_Q29983:OID20593:v1	0.128263	1
BTNL2	MICB_MICA	No	cis-position, trans-gene	190	6-32394044-C-T	synonymous_variant	44985	13843	31142	0	0.42918	0.409787	0.448574	0.00989457	dominant	Inflammation	MICB_MICA:Q29980_Q29983:OID20593:v1	0.168867	1
BTNL2	HLA-DRA	No	cis-position, trans-gene	76	6-32394862-G-A	synonymous_variant	44781	12161	32620	0	-0.417392	-0.437624	-0.39716	0.0103224	dominant	Inflammation	HLA-DRA:P01903:OID20520:v1	0.146938	1
BTNL2	HLA-DRA	No	cis-position, trans-gene	74	6-32394892-T-G	synonymous_variant	44346	11721	32625	0	-0.416061	-0.436594	-0.395528	0.0104758	dominant	Inflammation	HLA-DRA:P01903:OID20520:v1	0.143415	1
BTNL2	HLA-DRA	No	cis-position, trans-gene	74	6-32394925-T-C	synonymous_variant	44252	11626	32626	0	-0.417484	-0.438068	-0.3969	0.0105018	dominant	Inflammation	HLA-DRA:P01903:OID20520:v1	0.142714	1
BTNL2	HLA-DRA	No	cis-position, trans-gene	72	6-32394926-G-T	missense_variant	44259	11632	32627	0	-0.416679	-0.437256	-0.396101	0.0104986	dominant	Inflammation	HLA-DRA:P01903:OID20520:v1	0.142735	1
BTNL2	HLA-DRA	No	cis-position, trans-gene	74	6-32394964-C-T	missense_variant	44608	11985	32623	0	-0.41533	-0.435684	-0.394976	0.0103848	dominant	Inflammation	HLA-DRA:P01903:OID20520:v1	0.145579	1
BTNL2	HLA-DRA	No	cis-position, trans-gene	74	6-32394968-G-A	missense_variant	44685	12067	32618	0	-0.416116	-0.436412	-0.39582	0.010355	dominant	Inflammation	HLA-DRA:P01903:OID20520:v1	0.14627	1
NOTCH4	MICB_MICA	No	cis-position, trans-gene	249	6-32223881-T-TAGCAGC	disruptive_inframe_insertion	44869	11190	33679	0	0.614019	0.593638	0.634399	0.0103981	dominant	Inflammation	MICB_MICA:Q29980_Q29983:OID20593:v1	0.134183	0
HLA-DQA1	HLA-DRA	No	cis-position, trans-gene	50	6-32642188-C-A	missense_variant	44740	9169	35571	0	0.562316	0.540198	0.584434	0.0112846	dominant	Inflammation	HLA-DRA:P01903:OID20520:v1	0.108522	1
TAP2	HLA-DRA	No	cis-position, trans-gene	48	6-32828876-C-A	synonymous_variant	44873	19482	25391	0	-0.382059	-0.400178	-0.36394	0.00924454	dominant	Inflammation	HLA-DRA:P01903:OID20520:v1	0.248088	1
TAP2	HLA-DRA	No	cis-position, trans-gene	47	6-32828908-A-G	stop_lost	44749	19381	25368	0	-0.381661	-0.39981	-0.363512	0.00925964	dominant	Inflammation	HLA-DRA:P01903:OID20520:v1	0.247697	1
TAP2	HLA-DRA	No	cis-position, trans-gene	48	6-32828974-T-C	missense_variant	44975	19581	25394	0	-0.381715	-0.399813	-0.363618	0.00923336	dominant	Inflammation	HLA-DRA:P01903:OID20520:v1	0.24866	1
TAP2	HLA-DRA	No	cis-position, trans-gene	47	6-32829520-T-C	synonymous_variant	44993	19563	25430	0	-0.382127	-0.400221	-0.364034	0.00923117	dominant	Inflammation	HLA-DRA:P01903:OID20520:v1	0.248239	1
TREM2	TREM2	Yes	cis-position, cis-gene	2	6-41161469-C-T	missense_variant	45223	904	44319	0	-1.48617	-1.54535	-1.42699	0.0301916	dominant	Inflammation	TREM2:Q9NZC2:OID20731:v1	0.010027	1
DNPH1	DNPH1	Yes	cis-position, cis-gene	2	6-43226139-G-A	synonymous_variant	45346	8979	36367	0	-0.478591	-0.500642	-0.456539	0.0112505	dominant	Inflammation	DNPH1:O43598:OID20744:v1	0.104338	1
CLIC5	ENPP5	No	cis-position, trans-gene	1	6-46079903-T-C	missense_variant	45434	4385	41049	0	-1.58657	-1.61129	-1.56184	0.0126142	dominant	Inflammation	ENPP5:Q9UJA9:OID20736:v1	0.0492032	1
ENPP4	ENPP5	No	cis-position, trans-gene	3	6-46140015-C-G	missense_variant	45315	35166	10149	0	-0.483199	-0.503081	-0.463317	0.0101437	dominant	Inflammation	ENPP5:Q9UJA9:OID20736:v1	0.474019	1
ENPP5	ENPP5	Yes	cis-position, cis-gene	3	6-46161608-G-A	synonymous_variant	45228	35111	10117	0	-0.484376	-0.504288	-0.464464	0.0101593	dominant	Inflammation	ENPP5:Q9UJA9:OID20736:v1	0.473047	1
ENPP5	ENPP5	Yes	cis-position, cis-gene	1	6-46167546-A-G	synonymous_variant	45438	4636	40802	0	-1.72499	-1.74807	-1.70191	0.011774	dominant	Inflammation	ENPP5:Q9UJA9:OID20736:v1	0.0520804	1
ENPP5	ENPP5	Yes	cis-position, cis-gene	3	6-46167752-T-C	missense_variant	45318	34977	10341	0	-0.480066	-0.499816	-0.460315	0.0100767	dominant	Inflammation	ENPP5:Q9UJA9:OID20736:v1	0.478091	1
ENPP5	ENPP5	Yes	cis-position, cis-gene	1	6-46168147-C-G	missense_variant	45428	4625	40803	0	-1.72649	-1.74959	-1.70339	0.0117856	dominant	Inflammation	ENPP5:Q9UJA9:OID20736:v1	0.0519632	1
ENPP5	ENPP5	Yes	cis-position, cis-gene	3	6-46168247-G-T	missense_variant	44425	34049	10376	0	-0.48157	-0.501372	-0.461769	0.0101027	dominant	Inflammation	ENPP5:Q9UJA9:OID20736:v1	0.479471	1
SMPDL3A	SMPDL3A	Yes	cis-position, cis-gene	3	6-122801319-C-T	missense_variant	44749	11037	33712	0	-1.09028	-1.10916	-1.07141	0.00963015	dominant	Inflammation	SMPDL3A:Q92484:OID20676:v1	0.133044	1
CCL26	CCL24	No	cis-position, trans-gene	5	7-75772100-G-A	splice_region_variant	45139	15375	29764	0	0.507849	0.489343	0.526354	0.00944154	dominant	Inflammation	CCL24:O00175:OID20772:v1	0.188914	1
AOC1	AOC1	Yes	cis-position, cis-gene	1	7-150857465-C-T	missense_variant	44426	6803	37623	0	0.539326	0.513984	0.564669	0.0129299	dominant	Inflammation	AOC1:P19801:OID20452:v1	0.0803934	1
MATN2	MATN2	Yes	cis-position, cis-gene	1	8-97978993-A-G	missense_variant	45127	39921	5206	0	0.607873	0.580568	0.635178	0.0139311	dominant	Inflammation	MATN2:O00339:OID20767:v1	0.339335	1
PSCA	LY6D	No	cis-position, trans-gene	10	8-142682072-T-C	synonymous_variant	44974	30854	14120	0	0.392013	0.37299	0.411036	0.00970547	dominant	Inflammation	LY6D:Q14210:OID20708:v1	0.439753	1
PSCA	LY6D	No	cis-position, trans-gene	10	8-142682129-C-A	synonymous_variant	44567	30448	14119	0	0.393339	0.374278	0.4124	0.00972499	dominant	Inflammation	LY6D:Q14210:OID20708:v1	0.439221	1
LY6D	LY6D	Yes	cis-position, cis-gene	7	8-142786489-C-T	missense_variant	44189	28147	16042	0	-0.53939	-0.557579	-0.5212	0.00928033	dominant	Inflammation	LY6D:Q14210:OID20708:v1	0.401364	1
SPINK4	SPINK4	Yes	cis-position, cis-gene	1	9-33240227-G-A	missense_variant	45098	18307	26791	0	1.02275	1.00727	1.03822	0.00789738	dominant	Inflammation	SPINK4:O60575:OID20509:v1	0.229554	1
OBP2B	PTPRM	No	trans-position, trans-gene	166	9-133206442-C-T	missense_variant	44671	16856	27815	0	-0.375171	-0.393421	-0.35692	0.00931127	dominant	Inflammation	PTPRM:P28827:OID20598:v1	0.210546	1
ABO	PTPRM	No	trans-position, trans-gene	221	9-133255635-C-T	synonymous_variant	45086	7433	37653	0	0.92402	0.901416	0.946624	0.0115326	dominant	Inflammation	PTPRM:P28827:OID20598:v1	0.0864114	1
ABO	CTRC	No	trans-position, trans-gene	221	9-133255635-C-T	synonymous_variant	45199	7457	37742	0	0.709973	0.686438	0.733508	0.0120075	dominant	Inflammation	CTRC:Q99895:OID20752:v1	0.0864114	1
ABO	PTPRM	No	trans-position, trans-gene	232	9-133255801-C-T	synonymous_variant	45108	5531	39577	0	1.19702	1.17202	1.22201	0.0127544	dominant	Inflammation	PTPRM:P28827:OID20598:v1	0.0636442	1
ABO	CTRC	No	trans-position, trans-gene	232	9-133255801-C-T	synonymous_variant	45223	5557	39666	0	0.949085	0.922889	0.975281	0.0133652	dominant	Inflammation	CTRC:Q99895:OID20752:v1	0.0636442	1
ABO	IL3RA	No	trans-position, trans-gene	232	9-133255801-C-T	synonymous_variant	44430	5454	38976	0	0.544009	0.517228	0.57079	0.0136634	dominant	Inflammation	IL3RA:P26951:OID20461:v1	0.0636442	1
ABO	PTPRM	No	trans-position, trans-gene	230	9-133255928-C-G	missense_variant	45061	5496	39565	0	1.19594	1.17087	1.22101	0.0127907	dominant	Inflammation	PTPRM:P28827:OID20598:v1	0.063332	1
ABO	CTRC	No	trans-position, trans-gene	230	9-133255928-C-G	missense_variant	45175	5521	39654	0	0.949092	0.922818	0.975367	0.0134052	dominant	Inflammation	CTRC:Q99895:OID20752:v1	0.063332	1
ABO	IL3RA	No	trans-position, trans-gene	230	9-133255928-C-G	missense_variant	44384	5419	38965	0	0.541814	0.514953	0.568676	0.0137047	dominant	Inflammation	IL3RA:P26951:OID20461:v1	0.063332	1
ABO	PTPRM	No	trans-position, trans-gene	227	9-133255935-G-T	missense_variant	45018	5453	39565	0	1.19547	1.17032	1.22062	0.0128331	dominant	Inflammation	PTPRM:P28827:OID20598:v1	0.0629353	1
ABO	CTRC	No	trans-position, trans-gene	227	9-133255935-G-T	missense_variant	45134	5480	39654	0	0.948751	0.922393	0.97511	0.0134482	dominant	Inflammation	CTRC:Q99895:OID20752:v1	0.0629353	1
ABO	IL3RA	No	trans-position, trans-gene	227	9-133255935-G-T	missense_variant	44343	5378	38965	0	0.540862	0.513911	0.567814	0.0137507	dominant	Inflammation	IL3RA:P26951:OID20461:v1	0.0629353	1
ABO	PTPRM	No	trans-position, trans-gene	230	9-133256028-C-T	missense_variant	45082	5510	39572	0	1.19701	1.17196	1.22206	0.0127791	dominant	Inflammation	PTPRM:P28827:OID20598:v1	0.0634221	1
ABO	CTRC	No	trans-position, trans-gene	230	9-133256028-C-T	missense_variant	45199	5538	39661	0	0.948375	0.922142	0.974608	0.013384	dominant	Inflammation	CTRC:Q99895:OID20752:v1	0.0634221	1
ABO	IL3RA	No	trans-position, trans-gene	230	9-133256028-C-T	missense_variant	44406	5434	38972	0	0.543257	0.51643	0.570083	0.0136869	dominant	Inflammation	IL3RA:P26951:OID20461:v1	0.0634221	1
ABO	PTPRM	No	trans-position, trans-gene	232	9-133256074-G-A	synonymous_variant	45074	5514	39560	0	1.19589	1.17085	1.22092	0.0127714	dominant	Inflammation	PTPRM:P28827:OID20598:v1	0.0635087	1
ABO	CTRC	No	trans-position, trans-gene	232	9-133256074-G-A	synonymous_variant	45191	5542	39649	0	0.948603	0.922381	0.974825	0.0133783	dominant	Inflammation	CTRC:Q99895:OID20752:v1	0.0635087	1
ABO	IL3RA	No	trans-position, trans-gene	232	9-133256074-G-A	synonymous_variant	44397	5436	38961	0	0.545007	0.518184	0.571831	0.0136851	dominant	Inflammation	IL3RA:P26951:OID20461:v1	0.0635087	1
ABO	PTPRM	No	trans-position, trans-gene	224	9-133256205-G-C	missense_variant	45094	7446	37648	0	0.923227	0.900642	0.945813	0.0115231	dominant	Inflammation	PTPRM:P28827:OID20598:v1	0.0865871	1
ABO	CTRC	No	trans-position, trans-gene	224	9-133256205-G-C	missense_variant	45209	7474	37735	0	0.710543	0.687034	0.734052	0.0119941	dominant	Inflammation	CTRC:Q99895:OID20752:v1	0.0865871	1
ABO	PTPRM	No	trans-position, trans-gene	171	9-133257486-T-C	synonymous_variant	44823	24548	20275	0	0.420095	0.402467	0.437722	0.00899348	dominant	Inflammation	PTPRM:P28827:OID20598:v1	0.329397	1
STKLD1	PTPRM	No	trans-position, trans-gene	205	9-133405414-T-G	missense_variant	45069	7820	37249	0	-0.547574	-0.570699	-0.524448	0.0117985	dominant	Inflammation	PTPRM:P28827:OID20598:v1	0.0907971	1
STKLD1	LGALS4	No	trans-position, trans-gene	205	9-133405414-T-G	missense_variant	45180	7833	37347	0	-0.503556	-0.52641	-0.480701	0.0116604	dominant	Inflammation	LGALS4:P56470:OID20748:v1	0.0907971	1
STKLD1	IL3RA	No	trans-position, trans-gene	205	9-133405414-T-G	missense_variant	44391	7678	36713	0	-0.484141	-0.507357	-0.460925	0.0118448	dominant	Inflammation	IL3RA:P26951:OID20461:v1	0.0907971	1
ABO	CLEC4G	No	trans-position, trans-gene	311	9-133257521-T-TC	splice_acceptor_variant	44455	24734	19721	0	0.392084	0.374032	0.410136	0.00921023	dominant	Inflammation	CLEC4G:Q6UXB4:OID20590:v1	0.337784	1
ABO	LGALS4	No	trans-position, trans-gene	311	9-133257521-T-TC	splice_acceptor_variant	44490	24741	19749	0	-0.706646	-0.723307	-0.689985	0.00850052	dominant	Inflammation	LGALS4:P56470:OID20748:v1	0.337784	1
ABO	IL3RA	No	trans-position, trans-gene	311	9-133257521-T-TC	splice_acceptor_variant	43716	24296	19420	0	-0.381814	-0.399594	-0.364034	0.00907135	dominant	Inflammation	IL3RA:P26951:OID20461:v1	0.337784	1
RTL9	CHRDL1	No	cis-position, trans-gene	25	X-110451457-T-A	synonymous_variant	45329	24582	20747	0	-0.427991	-0.444259	-0.411724	0.00829981	dominant	Inflammation	CHRDL1:Q9BU40:OID20771:v1	0.411726	1
CHRDL1	CHRDL1	Yes	cis-position, cis-gene	21	X-110688628-T-C	synonymous_variant	45114	23792	21322	0	-0.443126	-0.459338	-0.426915	0.00827129	dominant	Inflammation	CHRDL1:Q9BU40:OID20771:v1	0.398417	1
C1QA	C1QA	Yes	cis-position, cis-gene	1	1-22638945-A-G	synonymous_variant	45479	6610	38869	0	-0.495297	-0.520196	-0.470398	0.0127034	recessive	Inflammation	C1QA:P02745:OID20654:v1	0.381096	1
LAMTOR5-AS1	PROK1	No	cis-position, trans-gene	1	1-110407817-C-T	splice_donor_variant	44872	11851	33021	0	0.359788	0.344864	0.374711	0.00761393	recessive	Inflammation	PROK1:P58294:OID20543:v1	0.48724	1
TCHH	FABP9	No	trans-position, trans-gene	7	1-152110849-A-T	missense_variant	45178	1536	43642	0	1.24377	1.1956	1.29194	0.0245773	recessive	Inflammation	FABP9:Q0Z7S8:OID20501:v1	0.184875	1
FCRL5	FCRL2	No	cis-position, trans-gene	5	1-157515771-G-A	splice_region_variant	45228	18933	26295	0	-0.385815	-0.403842	-0.367789	0.00919691	recessive	Inflammation	FCRL2:Q96LA5:OID20639:v1	0.354083	1
FCRL5	FCRL3	No	cis-position, trans-gene	5	1-157515771-G-A	splice_region_variant	44136	18482	25654	0	-0.628266	-0.646161	-0.610371	0.00912992	recessive	Inflammation	FCRL3:Q96P31:OID20443:v1	0.354083	1
FCRL5	FCRL3	No	cis-position, trans-gene	5	1-157539092-C-T	missense_variant	44395	31729	12666	0	-0.619344	-0.639008	-0.599681	0.0100325	recessive	Inflammation	FCRL3:Q96P31:OID20443:v1	0.15416	1
FCRL5	FCRL3	No	cis-position, trans-gene	5	1-157539235-C-T	missense_variant	44402	32314	12088	0	-0.63196	-0.651904	-0.612017	0.0101752	recessive	Inflammation	FCRL3:Q96P31:OID20443:v1	0.146562	1
FCRL5	FCRL3	No	cis-position, trans-gene	5	1-157544307-A-G	missense_variant	44312	29436	14876	0	-0.409468	-0.428715	-0.390221	0.00981994	recessive	Inflammation	FCRL3:Q96P31:OID20443:v1	0.185369	1
FCRL4	FCRL3	No	cis-position, trans-gene	5	1-157587911-G-A	synonymous_variant	43806	7480	36326	0	-0.980607	-1.00363	-0.957588	0.0117443	recessive	Inflammation	FCRL3:Q96P31:OID20443:v1	0.409878	1
FCRL3	FCRL2	No	cis-position, trans-gene	7	1-157698600-T-C	missense_variant	45254	10580	34674	0	0.544908	0.524099	0.565718	0.0106172	recessive	Inflammation	FCRL2:Q96LA5:OID20639:v1	0.482611	1
FCRL3	FCRL3	Yes	cis-position, cis-gene	7	1-157698600-T-C	missense_variant	44156	10305	33851	0	1.1858	1.16681	1.20479	0.00968862	recessive	Inflammation	FCRL3:Q96P31:OID20443:v1	0.482611	1
FCRL1	FCRL2	No	cis-position, trans-gene	7	1-157802090-C-T	synonymous_variant	45197	11551	33646	0	-0.627711	-0.647682	-0.60774	0.0101893	recessive	Inflammation	FCRL2:Q96LA5:OID20639:v1	0.49652	1
FCRL1	FCRL3	No	cis-position, trans-gene	7	1-157802090-C-T	synonymous_variant	44105	11293	32812	0	-1.07593	-1.09472	-1.05714	0.00958472	recessive	Inflammation	FCRL3:Q96P31:OID20443:v1	0.49652	1
CD5L	FCRL3	No	cis-position, trans-gene	4	1-157833189-C-T	splice_region_variant	43902	21693	22209	0	-0.586333	-0.604148	-0.568519	0.00908896	recessive	Inflammation	FCRL3:Q96P31:OID20443:v1	0.299312	1
FCRL6	FCRL6	Yes	cis-position, cis-gene	2	1-159809120-G-A	missense_variant	45136	791	44345	0	-1.89563	-1.96266	-1.8286	0.0341994	recessive	Inflammation	FCRL6:Q6DN72:OID20529:v1	0.132442	1
FCRL6	FCRL6	Yes	cis-position, cis-gene	2	1-159809193-T-C	synonymous_variant	45029	1520	43509	0	-1.70758	-1.75545	-1.65972	0.0244204	recessive	Inflammation	FCRL6:Q6DN72:OID20529:v1	0.183339	1
FCRL6	FCRL6	Yes	cis-position, cis-gene	2	1-159815623-C-T	stop_gained	44492	890	43602	0	-1.85423	-1.91722	-1.79124	0.032136	recessive	Inflammation	FCRL6:Q6DN72:OID20529:v1	0.134271	1
FCRL6	FCRL6	Yes	cis-position, cis-gene	2	1-159815635-A-G	missense_variant	44097	1641	42456	0	-1.68116	-1.72711	-1.63521	0.0234436	recessive	Inflammation	FCRL6:Q6DN72:OID20529:v1	0.183462	1
CD48	CD48	Yes	cis-position, cis-gene	1	1-160684968-C-G	missense_variant	45297	808	44489	0	-1.83575	-1.90252	-1.76899	0.0340618	recessive	Inflammation	CD48:P09326:OID20692:v1	0.136248	1
CD48	CD48	Yes	cis-position, cis-gene	1	1-160684996-G-A	synonymous_variant	45248	1866	43382	0	-1.12818	-1.17285	-1.0835	0.022793	recessive	Inflammation	CD48:P09326:OID20692:v1	0.204295	1
PNLIPRP1	PNLIPRP2	No	cis-position, trans-gene	3	10-116609094-T-C	missense_variant	45042	1650	43392	0	1.14871	1.10104	1.19638	0.0243212	recessive	Inflammation	PNLIPRP2:P54317:OID20775:v1	0.18912	1
MS4A6A	TREM2	No	trans-position, trans-gene	18	11-60173126-T-A	missense_variant	44443	6411	38032	0	0.662032	0.63839	0.685674	0.0120623	recessive	Inflammation	TREM2:Q9NZC2:OID20731:v1	0.375005	1
MS4A6A	TREM2	No	trans-position, trans-gene	16	11-60178272-T-C	synonymous_variant	44642	7381	37261	0	0.614655	0.592334	0.636977	0.0113884	recessive	Inflammation	TREM2:Q9NZC2:OID20731:v1	0.402711	1
MS4A6A	TREM2	No	trans-position, trans-gene	16	11-60179779-C-T	missense_variant	44618	14593	30025	0	-0.401257	-0.41913	-0.383384	0.00911878	recessive	Inflammation	TREM2:Q9NZC2:OID20731:v1	0.430372	1
MS4A7	IL12RB1	No	trans-position, trans-gene	16	11-60385111-G-A	synonymous_variant	44009	4325	39684	0	0.604956	0.574464	0.635449	0.0155573	recessive	Inflammation	IL12RB1:P42701:OID20486:v1	0.308606	1
CD6	CD6	Yes	cis-position, cis-gene	2	11-61008737-C-T	missense_variant	45624	5415	40209	0	-1.33077	-1.35559	-1.30595	0.0126643	recessive	Inflammation	CD6:P30203:OID20649:v1	0.346209	1
CD6	CD6	Yes	cis-position, cis-gene	3	11-61008834-C-T	missense_variant	45484	16286	29198	0	-0.556243	-0.574224	-0.538262	0.0091739	recessive	Inflammation	CD6:P30203:OID20649:v1	0.403388	1
CD6	CD6	Yes	cis-position, cis-gene	1	11-61009601-G-A	missense_variant	45613	1678	43935	0	-1.30331	-1.34931	-1.25731	0.0234708	recessive	Inflammation	CD6:P30203:OID20649:v1	0.190784	1
CD6	CD6	Yes	cis-position, cis-gene	3	11-61017880-A-G	synonymous_variant	45604	20042	25562	0	-0.408331	-0.42597	-0.390692	0.00899947	recessive	Inflammation	CD6:P30203:OID20649:v1	0.338781	1
CD6	CD6	Yes	cis-position, cis-gene	1	11-61017991-C-T	synonymous_variant	45534	1625	43909	0	-1.29173	-1.33849	-1.24497	0.0238571	recessive	Inflammation	CD6:P30203:OID20649:v1	0.187983	1
CTSC	CTSC	Yes	cis-position, cis-gene	1	11-88312415-A-G	missense_variant	45054	32143	12911	0	0.838679	0.820294	0.857065	0.00938025	recessive	Inflammation	CTSC:P53634:OID20679:v1	0.155702	1
MMP3	MMP1	No	cis-position, trans-gene	4	11-102838694-A-G	synonymous_variant	43290	10259	33031	0	-0.530328	-0.551689	-0.508966	0.0108987	recessive	Inflammation	MMP1:P03956:OID20672:v1	0.485245	1
MMP3	MMP1	No	cis-position, trans-gene	4	11-102842734-A-G	synonymous_variant	43239	10283	32956	0	-0.530211	-0.551551	-0.508871	0.0108875	recessive	Inflammation	MMP1:P03956:OID20672:v1	0.485676	1
MMP3	MMP1	No	cis-position, trans-gene	4	11-102842889-T-C	missense_variant	43100	10262	32838	0	-0.529999	-0.551377	-0.508622	0.0109066	recessive	Inflammation	MMP1:P03956:OID20672:v1	0.485388	1
LTBR	LTBR	Yes	cis-position, cis-gene	6	12-6386109-C-A	synonymous_variant	44740	24763	19977	0	-0.356922	-0.374539	-0.339306	0.00898784	recessive	Inflammation	LTBR:P36941:OID20768:v1	0.257357	1
CLEC4C	CLEC4C	Yes	cis-position, cis-gene	1	12-7741460-G-A	missense_variant	44289	3677	40612	0	0.963127	0.930962	0.995292	0.0164106	recessive	Inflammation	CLEC4C:Q8WTT0:OID20547:v1	0.280339	1
CLEC7A	CLEC7A	Yes	cis-position, cis-gene	3	12-10118488-A-C	stop_gained	45365	317	45048	0	-2.83009	-2.93428	-2.7259	0.053158	recessive	Inflammation	CLEC7A:Q9BXN2:OID20636:v1	0.0813741	1
IFT88	IL17D	No	cis-position, trans-gene	1	13-20631053-G-A	missense_variant	43334	23499	19835	0	-0.462262	-0.478627	-0.445898	0.00834917	recessive	Inflammation	IL17D:Q8TAD2:OID20481:v1	0.26647	1
XPO4	IL17D	No	cis-position, trans-gene	1	13-20783922-A-G	splice_region_variant	43943	11276	32667	0	-0.374174	-0.393032	-0.355316	0.00962128	recessive	Inflammation	IL17D:Q8TAD2:OID20481:v1	0.497031	1
GZMB	GZMB	Yes	cis-position, cis-gene	1	14-24632954-C-T	missense_variant	45082	27147	17935	0	0.401084	0.383183	0.418986	0.00913325	recessive	Inflammation	GZMB:P10144:OID20604:v1	0.224327	1
DMXL2	SCG3	No	cis-position, trans-gene	3	15-51491623-T-C	synonymous_variant	45033	11939	33094	0	0.484824	0.464842	0.504807	0.0101951	recessive	Inflammation	SCG3:Q8WXD2:OID20728:v1	0.484105	1
DMXL2	SCG3	No	cis-position, trans-gene	3	15-51499362-A-G	missense_variant	45219	11930	33289	0	0.484052	0.464082	0.504023	0.0101892	recessive	Inflammation	SCG3:Q8WXD2:OID20728:v1	0.484333	1
DMXL2	SCG3	No	cis-position, trans-gene	3	15-51502975-G-A	synonymous_variant	44818	11896	32922	0	0.48514	0.465122	0.505158	0.0102132	recessive	Inflammation	SCG3:Q8WXD2:OID20728:v1	0.484889	1
DMXL2	SCG3	No	cis-position, trans-gene	1	15-51537615-G-A	missense_variant	45241	2746	42495	0	-1.19807	-1.23416	-1.16197	0.0184165	recessive	Inflammation	SCG3:Q8WXD2:OID20728:v1	0.244926	1
DMXL2	SCG3	No	cis-position, trans-gene	3	15-51622465-G-A	synonymous_variant	45237	11891	33346	0	0.482058	0.462071	0.502046	0.0101976	recessive	Inflammation	SCG3:Q8WXD2:OID20728:v1	0.484967	1
DMXL2	SCG3	No	cis-position, trans-gene	3	15-51622519-T-C	synonymous_variant	44807	11900	32907	0	0.48356	0.463541	0.503578	0.0102134	recessive	Inflammation	SCG3:Q8WXD2:OID20728:v1	0.484624	1
CD276	CD276	Yes	cis-position, cis-gene	1	15-73702465-C-T	missense_variant	45203	407	44796	0	-2.51456	-2.60484	-2.42428	0.0460618	recessive	Inflammation	CD276:Q5ZPR3:OID20680:v1	0.0978728	1
CD276	CD276	Yes	cis-position, cis-gene	1	15-73702506-C-A	missense_variant	45180	407	44773	0	-2.515	-2.60526	-2.42474	0.0460505	recessive	Inflammation	CD276:Q5ZPR3:OID20680:v1	0.0978047	1
CD276	CD276	Yes	cis-position, cis-gene	1	15-73702824-A-C	synonymous_variant	43358	322	43036	0	-2.54188	-2.64118	-2.44258	0.050664	recessive	Inflammation	CD276:Q5ZPR3:OID20680:v1	0.079828	1
CD276	CD276	Yes	cis-position, cis-gene	1	15-73702832-C-T	missense_variant	43885	424	43461	0	-2.25803	-2.34553	-2.17053	0.0446411	recessive	Inflammation	CD276:Q5ZPR3:OID20680:v1	0.0963498	1
CD276	CD276	Yes	cis-position, cis-gene	1	15-73703090-G-T	splice_region_variant	45161	654	44507	0	-1.94105	-2.01257	-1.86952	0.0364931	recessive	Inflammation	CD276:Q5ZPR3:OID20680:v1	0.12346	1
CD276	CD276	Yes	cis-position, cis-gene	1	15-73703725-G-A	missense_variant	45176	402	44774	0	-2.52454	-2.61537	-2.43371	0.0463398	recessive	Inflammation	CD276:Q5ZPR3:OID20680:v1	0.0968624	1
CD276	CD276	Yes	cis-position, cis-gene	1	15-73703760-G-A	missense_variant	45189	408	44781	0	-2.51699	-2.60715	-2.42682	0.0460031	recessive	Inflammation	CD276:Q5ZPR3:OID20680:v1	0.0978505	1
CD276	CD276	Yes	cis-position, cis-gene	1	15-73708388-G-C	synonymous_variant	45180	400	44780	0	-2.51439	-2.60551	-2.42328	0.0464876	recessive	Inflammation	CD276:Q5ZPR3:OID20680:v1	0.0964954	1
CD276	CD276	Yes	cis-position, cis-gene	1	15-73709652-T-C	synonymous_variant	44895	407	44488	0	-2.51867	-2.6087	-2.42865	0.0459319	recessive	Inflammation	CD276:Q5ZPR3:OID20680:v1	0.0951579	1
IL16	IL16	Yes	cis-position, cis-gene	1	15-81299298-G-A	splice_region_variant	45536	396	45140	0	-2.01516	-2.11016	-1.92016	0.0484701	recessive	Inflammation	IL16:Q14005:OID20633:v1	0.0883035	1
IL16	IL16	Yes	cis-position, cis-gene	1	15-81305928-T-G	missense_variant	45535	390	45145	0	-2.03787	-2.13354	-1.94219	0.0488135	recessive	Inflammation	IL16:Q14005:OID20633:v1	0.0878755	1
IL16	IL16	Yes	cis-position, cis-gene	1	15-81306075-G-A	synonymous_variant	45719	389	45330	0	-2.03333	-2.12927	-1.9374	0.0489462	recessive	Inflammation	IL16:Q14005:OID20633:v1	0.0895472	1
CACNA1H	TPSAB1	No	cis-position, trans-gene	3	16-1210481-T-C	missense_variant	45598	29110	16488	0	0.965813	0.94899	0.982636	0.00858312	recessive	Inflammation	TPSAB1:Q15661:OID20642:v1	0.201293	1
CACNA1H	TPSAB1	No	cis-position, trans-gene	1	16-1211219-A-G	synonymous_variant	45256	15522	29734	0	0.700571	0.682353	0.71879	0.00929514	recessive	Inflammation	TPSAB1:Q15661:OID20642:v1	0.416567	1
CACNA1H	TPSAB1	No	cis-position, trans-gene	1	16-1211222-A-G	synonymous_variant	45203	15520	29683	0	0.702114	0.683894	0.720333	0.00929559	recessive	Inflammation	TPSAB1:Q15661:OID20642:v1	0.416469	1
CACNA1H	TPSAB1	No	cis-position, trans-gene	3	16-1211282-T-C	synonymous_variant	45604	29164	16440	0	0.965542	0.948708	0.982377	0.00858907	recessive	Inflammation	TPSAB1:Q15661:OID20642:v1	0.200616	1
CACNA1H	TPSAB1	No	cis-position, trans-gene	1	16-1218494-C-T	synonymous_variant	45624	15717	29907	0	0.709731	0.691647	0.727816	0.00922656	recessive	Inflammation	TPSAB1:Q15661:OID20642:v1	0.41342	1
CACNA1H	TPSAB1	No	cis-position, trans-gene	1	16-1219029-T-C	synonymous_variant	45474	15739	29735	0	0.711634	0.693567	0.7297	0.0092176	recessive	Inflammation	TPSAB1:Q15661:OID20642:v1	0.412628	1
CACNA1H	TPSAB1	No	cis-position, trans-gene	1	16-1220162-G-A	missense_variant	45589	15592	29997	0	0.7011	0.682947	0.719254	0.00926187	recessive	Inflammation	TPSAB1:Q15661:OID20642:v1	0.415762	1
CACNA1H	TPSAB1	No	cis-position, trans-gene	3	16-1220349-T-C	synonymous_variant	45639	29338	16301	0	0.97935	0.962543	0.996157	0.00857476	recessive	Inflammation	TPSAB1:Q15661:OID20642:v1	0.198477	1
TPSG1	TPSAB1	No	cis-position, trans-gene	3	16-1221890-G-T	missense_variant	45620	10567	35053	0	0.804591	0.784237	0.824945	0.0103847	recessive	Inflammation	TPSAB1:Q15661:OID20642:v1	0.47935	1
TPSG1	TPSAB1	No	cis-position, trans-gene	1	16-1222038-G-A	missense_variant	45660	25143	20517	0	0.672013	0.654724	0.689302	0.00882104	recessive	Inflammation	TPSAB1:Q15661:OID20642:v1	0.258157	1
TPSG1	TPSAB1	No	cis-position, trans-gene	3	16-1222865-G-A	synonymous_variant	45605	23823	21782	0	0.755177	0.738252	0.772102	0.00863534	recessive	Inflammation	TPSAB1:Q15661:OID20642:v1	0.27765	1
TPSD1	TPSAB1	No	cis-position, trans-gene	3	16-1256641-C-T	missense_variant	45559	1583	43976	0	1.2924	1.24397	1.34083	0.0247095	recessive	Inflammation	TPSAB1:Q15661:OID20642:v1	0.183965	1
TNFSF12-TNFSF13	TNFSF13	No	cis-position, trans-gene	13	17-7559652-A-G	missense_variant	45397	28343	17054	0	-0.36591	-0.383423	-0.348397	0.00893515	recessive	Inflammation	TNFSF13:O75888:OID20733:v1	0.209881	1
MYO15A	SHMT1	No	cis-position, trans-gene	1	17-18138193-C-T	synonymous_variant	45303	13622	31681	0	0.471146	0.451754	0.490537	0.00989371	recessive	Inflammation	SHMT1:P34896:OID20714:v1	0.452234	1
MYO15A	SHMT1	No	cis-position, trans-gene	1	17-18143584-T-C	missense_variant	45313	25751	19562	0	0.618151	0.600642	0.63566	0.00893314	recessive	Inflammation	SHMT1:P34896:OID20714:v1	0.246752	1
MYO15A	SHMT1	No	cis-position, trans-gene	1	17-18151915-G-A	synonymous_variant	45254	17592	27662	0	0.380459	0.362051	0.398866	0.00939148	recessive	Inflammation	SHMT1:P34896:OID20714:v1	0.377351	1
MYO15A	SHMT1	No	cis-position, trans-gene	1	17-18173861-T-C	synonymous_variant	45320	25582	19738	0	0.632689	0.615245	0.650133	0.00889987	recessive	Inflammation	SHMT1:P34896:OID20714:v1	0.249708	1
MIEF2	SHMT1	No	cis-position, trans-gene	1	17-18264191-T-C	synonymous_variant	45345	20223	25122	0	0.776678	0.759787	0.79357	0.008618	recessive	Inflammation	SHMT1:P34896:OID20714:v1	0.332646	1
TOP3A	SHMT1	No	cis-position, trans-gene	1	17-18290627-G-A	synonymous_variant	45311	4520	40791	0	0.65244	0.62263	0.68225	0.015209	recessive	Inflammation	SHMT1:P34896:OID20714:v1	0.316378	1
SMCR8	SHMT1	No	cis-position, trans-gene	1	17-18317360-C-T	missense_variant	45297	4522	40775	0	0.6528	0.62301	0.682591	0.0151992	recessive	Inflammation	SHMT1:P34896:OID20714:v1	0.316373	1
SMCR8	SHMT1	No	cis-position, trans-gene	1	17-18317456-G-A	missense_variant	45299	20191	25108	0	0.779191	0.762296	0.796086	0.00861967	recessive	Inflammation	SHMT1:P34896:OID20714:v1	0.332775	1
SMCR8	SHMT1	No	cis-position, trans-gene	1	17-18317820-C-T	synonymous_variant	45294	4523	40771	0	0.652562	0.622768	0.682356	0.0152009	recessive	Inflammation	SHMT1:P34896:OID20714:v1	0.316368	1
SMCR8	SHMT1	No	cis-position, trans-gene	1	17-18322863-G-T	synonymous_variant	45336	4575	40761	0	0.652151	0.622515	0.681786	0.0151199	recessive	Inflammation	SHMT1:P34896:OID20714:v1	0.3184	1
SHMT1	SHMT1	Yes	cis-position, cis-gene	1	17-18328782-G-A	missense_variant	45338	4572	40766	0	0.653595	0.623949	0.68324	0.015125	recessive	Inflammation	SHMT1:P34896:OID20714:v1	0.318102	1
EVPLL	SHMT1	No	cis-position, trans-gene	1	17-18380948-G-A	missense_variant	45318	16790	28528	0	0.760717	0.743192	0.778243	0.00894148	recessive	Inflammation	SHMT1:P34896:OID20714:v1	0.390913	1
TOP3A	SHMT1	No	cis-position, trans-gene	1	17-18302436-TGGAGAGTGAA-T	splice_region_variant	45214	4562	40652	0	0.651862	0.622191	0.681532	0.0151379	recessive	Inflammation	SHMT1:P34896:OID20714:v1	0.317671	1
ALDH3A1	ALDH3A1	Yes	cis-position, cis-gene	1	17-19741159-A-T	synonymous_variant	45008	7818	37190	0	0.569526	0.546829	0.592222	0.0115796	recessive	Inflammation	ALDH3A1:P30838:OID20512:v1	0.416331	1
ALDH3A1	ALDH3A1	Yes	cis-position, cis-gene	1	17-19742625-A-C	missense_variant	45050	19366	25684	0	0.566508	0.549478	0.583538	0.00868875	recessive	Inflammation	ALDH3A1:P30838:OID20512:v1	0.344484	1
LGALS9	LGALS9	Yes	cis-position, cis-gene	2	17-27631278-G-A	missense_variant	45081	2090	42991	0	-0.851347	-0.891697	-0.810997	0.0205866	recessive	Inflammation	LGALS9:O00182:OID20781:v1	0.212876	1
LGALS9	LGALS9	Yes	cis-position, cis-gene	2	17-27643607-G-A	missense_variant	43660	2546	41114	0	-0.856525	-0.893063	-0.819987	0.0186417	recessive	Inflammation	LGALS9:O00182:OID20781:v1	0.236862	1
GSDMA	FABP9	No	trans-position, trans-gene	42	17-39965740-G-A	missense_variant	45072	9267	35805	0	-0.460778	-0.482596	-0.43896	0.0111317	recessive	Inflammation	FABP9:Q0Z7S8:OID20501:v1	0.453371	1
WFIKKN2	WFIKKN2	Yes	cis-position, cis-gene	1	17-50839972-C-T	synonymous_variant	45232	20439	24793	0	-0.857711	-0.874177	-0.841245	0.00840092	recessive	Inflammation	WFIKKN2:Q8TEU8:OID20785:v1	0.32759	1
TOB1	WFIKKN2	No	cis-position, trans-gene	1	17-50863061-T-C	synonymous_variant	45199	22568	22631	0	-0.7434	-0.760247	-0.726552	0.00859558	recessive	Inflammation	WFIKKN2:Q8TEU8:OID20785:v1	0.293975	1
ENPP7	ENPP7	Yes	cis-position, cis-gene	1	17-79731150-C-T	missense_variant	43838	17218	26620	0	-1.29312	-1.30779	-1.27845	0.00748346	recessive	Inflammation	ENPP7:Q6UWV6:OID20689:v1	0.373387	1
ENPP7	ENPP7	Yes	cis-position, cis-gene	1	17-79731283-C-T	synonymous_variant	43850	17209	26641	0	-1.2923	-1.30698	-1.27763	0.00748596	recessive	Inflammation	ENPP7:Q6UWV6:OID20689:v1	0.373788	1
ENPP7	ENPP7	Yes	cis-position, cis-gene	1	17-79735540-C-G	synonymous_variant	43838	4296	39542	0	0.993181	0.963359	1.023	0.0152148	recessive	Inflammation	ENPP7:Q6UWV6:OID20689:v1	0.312068	1
PIGN	TNFRSF11A	No	cis-position, trans-gene	1	18-62147035-G-A	synonymous_variant	44808	17898	26910	0	-0.435552	-0.453485	-0.417619	0.00914946	recessive	Inflammation	TNFRSF11A:Q9Y6Q6:OID20646:v1	0.372011	1
TNFRSF11A	TNFRSF11A	Yes	cis-position, cis-gene	1	18-62354528-C-T	missense_variant	45725	1670	44055	0	-1.09753	-1.14388	-1.05118	0.0236484	recessive	Inflammation	TNFRSF11A:Q9Y6Q6:OID20646:v1	0.193186	1
TNFRSF11A	TNFRSF11A	Yes	cis-position, cis-gene	2	18-62360008-C-T	missense_variant	45414	11492	33922	0	-0.481639	-0.501706	-0.461572	0.010238	recessive	Inflammation	TNFRSF11A:Q9Y6Q6:OID20646:v1	0.496129	1
SERPINB8	SERPINB8	Yes	cis-position, cis-gene	1	18-63987229-A-G	missense_variant	45611	15399	30212	0	-0.994125	-1.01087	-0.977377	0.0085444	recessive	Inflammation	SERPINB8:P50452:OID20630:v1	0.418772	1
CCL25	CCL25	Yes	cis-position, cis-gene	1	19-8056476-A-G	missense_variant	45676	2615	43061	0	1.13748	1.10082	1.17415	0.0187066	recessive	Inflammation	CCL25:O15444:OID20674:v1	0.23867	1
CCL25	CCL25	Yes	cis-position, cis-gene	1	19-8057853-G-A	missense_variant	45671	18737	26934	0	-0.449448	-0.466978	-0.431918	0.00894386	recessive	Inflammation	CCL25:O15444:OID20674:v1	0.360547	1
FXYD5	FXYD5	Yes	cis-position, cis-gene	3	19-35164248-T-C	splice_region_variant	44265	28620	15645	0	-0.452124	-0.471087	-0.43316	0.00967507	recessive	Inflammation	FXYD5:Q96DB9:OID20463:v1	0.196383	1
FXYD5	FXYD5	Yes	cis-position, cis-gene	4	19-35169605-G-A	missense_variant	43769	28312	15457	0	-0.462887	-0.481946	-0.443828	0.0097238	recessive	Inflammation	FXYD5:Q96DB9:OID20463:v1	0.197252	1
CEACAM21	CEACAM21	Yes	cis-position, cis-gene	3	19-41577497-A-C	missense_variant	45109	2852	42257	0	1.50882	1.47415	1.54349	0.0176886	recessive	Inflammation	CEACAM21:Q3KPI0:OID20548:v1	0.25073	1
CEACAM21	CEACAM21	Yes	cis-position, cis-gene	2	19-41579520-G-A	missense_variant	45172	2718	42454	0	1.48472	1.44906	1.52039	0.0181956	recessive	Inflammation	CEACAM21:Q3KPI0:OID20548:v1	0.245352	1
FUT2	CCL25	No	trans-position, trans-gene	211	19-48703160-A-G	synonymous_variant	45659	11836	33823	0	-0.749255	-0.76827	-0.730241	0.00970105	recessive	Inflammation	CCL25:O15444:OID20674:v1	0.491294	1
FUT2	FGF19	No	trans-position, trans-gene	211	19-48703160-A-G	synonymous_variant	45358	11784	33574	0	-0.422108	-0.442549	-0.401667	0.0104288	recessive	Inflammation	FGF19:O95750:OID20715:v1	0.491294	1
FUT2	EPCAM	No	trans-position, trans-gene	211	19-48703160-A-G	synonymous_variant	45131	11724	33407	0	-0.441472	-0.461844	-0.421101	0.0103937	recessive	Inflammation	EPCAM:P16422:OID20743:v1	0.491294	1
FUT2	CCL25	No	trans-position, trans-gene	210	19-48703205-C-T	synonymous_variant	45638	11836	33802	0	-0.748427	-0.76745	-0.729404	0.0097056	recessive	Inflammation	CCL25:O15444:OID20674:v1	0.491312	1
FUT2	FGF19	No	trans-position, trans-gene	210	19-48703205-C-T	synonymous_variant	45339	11785	33554	0	-0.4221	-0.442542	-0.401658	0.0104296	recessive	Inflammation	FGF19:O95750:OID20715:v1	0.491312	1
FUT2	EPCAM	No	trans-position, trans-gene	210	19-48703205-C-T	synonymous_variant	45112	11725	33387	0	-0.441914	-0.462285	-0.421544	0.0103929	recessive	Inflammation	EPCAM:P16422:OID20743:v1	0.491312	1
FUT2	CCL25	No	trans-position, trans-gene	210	19-48703417-G-A	stop_gained	45627	11832	33795	0	-0.750381	-0.769407	-0.731354	0.00970718	recessive	Inflammation	CCL25:O15444:OID20674:v1	0.491299	1
FUT2	FGF19	No	trans-position, trans-gene	210	19-48703417-G-A	stop_gained	45330	11781	33549	0	-0.422009	-0.442456	-0.401561	0.0104324	recessive	Inflammation	FGF19:O95750:OID20715:v1	0.491299	1
FUT2	EPCAM	No	trans-position, trans-gene	210	19-48703417-G-A	stop_gained	45102	11721	33381	0	-0.442971	-0.463346	-0.422596	0.0103954	recessive	Inflammation	EPCAM:P16422:OID20743:v1	0.491299	1
FUT2	CCL25	No	trans-position, trans-gene	192	19-48703728-G-A	missense_variant	45730	13085	32645	0	-0.690146	-0.708688	-0.671604	0.00945996	recessive	Inflammation	CCL25:O15444:OID20674:v1	0.464377	1
FUT2	EPCAM	No	trans-position, trans-gene	192	19-48703728-G-A	missense_variant	45202	12964	32238	0	-0.405803	-0.425574	-0.386032	0.010087	recessive	Inflammation	EPCAM:P16422:OID20743:v1	0.464377	1
FUT2	CCL25	No	trans-position, trans-gene	189	19-48703949-A-G	synonymous_variant	45562	13141	32421	0	-0.689056	-0.70759	-0.670522	0.00945612	recessive	Inflammation	CCL25:O15444:OID20674:v1	0.463107	1
FUT2	EPCAM	No	trans-position, trans-gene	189	19-48703949-A-G	synonymous_variant	45036	13019	32017	0	-0.405097	-0.424856	-0.385339	0.0100808	recessive	Inflammation	EPCAM:P16422:OID20743:v1	0.463107	1
MAMSTR	CCL25	No	trans-position, trans-gene	188	19-48714854-G-T	synonymous_variant	45280	13738	31542	0	-0.555894	-0.574569	-0.537218	0.00952815	recessive	Inflammation	CCL25:O15444:OID20674:v1	0.451373	1
MAMSTR	CCL25	No	trans-position, trans-gene	184	19-48715345-C-T	synonymous_variant&splice_region_variant	45679	13682	31997	0	-0.551562	-0.570229	-0.532895	0.00952394	recessive	Inflammation	CCL25:O15444:OID20674:v1	0.452696	1
SIGLEC10	SIGLEC10	Yes	cis-position, cis-gene	2	19-51417359-C-T	splice_acceptor_variant	45170	34051	11119	0	0.510311	0.48987	0.530753	0.0104293	recessive	Inflammation	SIGLEC10:Q96LC7:OID20537:v1	0.131862	1
VSTM1	OSCAR	No	cis-position, trans-gene	2	19-54042277-T-C	missense_variant&splice_region_variant	45237	8201	37036	0	-0.501698	-0.524806	-0.478589	0.0117898	recessive	Inflammation	OSCAR:Q8IYS5:OID20776:v1	0.425936	1
LAIR1	LAIR1	Yes	cis-position, cis-gene	2	19-54358584-T-A	stop_gained	43636	1400	42236	0	1.07545	1.02691	1.12399	0.0247654	recessive	Inflammation	LAIR1:Q6GTX8:OID20737:v1	0.174985	1
KIR2DL4	FCAR	No	cis-position, trans-gene	7	19-54804874-A-G	missense_variant	44960	6174	38786	0	0.541363	0.515254	0.567471	0.0133206	recessive	Inflammation	FCAR:P24071:OID20564:v1	0.370294	1
KIR3DL2	FCAR	No	cis-position, trans-gene	7	19-54866553-C-T	missense_variant	45185	4077	41108	0	0.713911	0.682754	0.745068	0.0158964	recessive	Inflammation	FCAR:P24071:OID20564:v1	0.297256	1
FCAR	FCAR	Yes	cis-position, cis-gene	6	19-54885488-G-A	synonymous_variant	45099	3372	41727	0	0.965934	0.932374	0.999495	0.0171225	recessive	Inflammation	FCAR:P24071:OID20564:v1	0.269726	1
IL1RL1	IL18R1	No	cis-position, trans-gene	9	2-102351547-G-A	missense_variant	45229	6506	38723	0	-0.593249	-0.618493	-0.568005	0.0128797	recessive	Inflammation	IL18R1:Q13478:OID20652:v1	0.378106	1
IL1RL1	IL18R1	No	cis-position, trans-gene	9	2-102351615-T-C	synonymous_variant	45557	6512	39045	0	-0.59276	-0.617986	-0.567534	0.0128703	recessive	Inflammation	IL18R1:Q13478:OID20652:v1	0.379138	1
IL1RL1	IL18R1	No	cis-position, trans-gene	9	2-102351751-C-A	missense_variant	45383	6511	38872	0	-0.594464	-0.619685	-0.569244	0.0128674	recessive	Inflammation	IL18R1:Q13478:OID20652:v1	0.378569	1
IL1RL1	IL18R1	No	cis-position, trans-gene	9	2-102351752-A-G	missense_variant	45361	6512	38849	0	-0.594519	-0.61974	-0.569298	0.0128679	recessive	Inflammation	IL18R1:Q13478:OID20652:v1	0.378532	1
IL1RL1	IL18R1	No	cis-position, trans-gene	9	2-102351825-T-C	synonymous_variant	44903	6509	38394	0	-0.595985	-0.621241	-0.570728	0.0128858	recessive	Inflammation	IL18R1:Q13478:OID20652:v1	0.377271	1
IL1RL1	IL18R1	No	cis-position, trans-gene	9	2-102351896-C-T	missense_variant	44524	6509	38015	0	-0.599339	-0.624601	-0.574076	0.012889	recessive	Inflammation	IL18R1:Q13478:OID20652:v1	0.375932	1
IL1RL1	IL18R1	No	cis-position, trans-gene	9	2-102351902-T-C	missense_variant	44745	6510	38235	0	-0.597554	-0.622823	-0.572285	0.0128923	recessive	Inflammation	IL18R1:Q13478:OID20652:v1	0.376711	1
SLC9A4	IL18R1	No	cis-position, trans-gene	4	2-102532641-G-A	missense_variant	45672	18105	27567	0	-0.391109	-0.409193	-0.373024	0.00922678	recessive	Inflammation	IL18R1:Q13478:OID20652:v1	0.369608	1
MARCH7	LY75	No	cis-position, trans-gene	2	2-159747941-C-T	synonymous_variant	45066	4331	40735	0	0.754295	0.724135	0.784455	0.0153875	recessive	Inflammation	LY75:O60449:OID20580:v1	0.308252	1
LY75	LY75	Yes	cis-position, cis-gene	4	2-159817015-A-G	missense_variant	44998	4143	40855	0	0.80216	0.771468	0.832852	0.0156593	recessive	Inflammation	LY75:O60449:OID20580:v1	0.30036	1
LY75	LY75	Yes	cis-position, cis-gene	3	2-159819916-C-A	missense_variant	44572	31133	13439	0	0.520497	0.501112	0.539882	0.00989031	recessive	Inflammation	LY75:O60449:OID20580:v1	0.164967	1
LY75	LY75	Yes	cis-position, cis-gene	6	2-159854411-T-C	synonymous_variant	45010	15259	29751	0	1.01821	1.00136	1.03505	0.00859284	recessive	Inflammation	LY75:O60449:OID20580:v1	0.418904	1
LY75	LY75	Yes	cis-position, cis-gene	6	2-159854534-G-C	missense_variant&splice_region_variant	44593	8034	36559	0	-1.20357	-1.2247	-1.18244	0.0107818	recessive	Inflammation	LY75:O60449:OID20580:v1	0.419131	1
LY75	LY75	Yes	cis-position, cis-gene	4	2-159878497-C-T	splice_region_variant	45082	1382	43700	0	-1.12369	-1.17556	-1.07181	0.0264666	recessive	Inflammation	LY75:O60449:OID20580:v1	0.173421	1
LY75	LY75	Yes	cis-position, cis-gene	5	2-159881110-C-T	synonymous_variant	44990	1392	43598	0	-1.12525	-1.17693	-1.07357	0.0263689	recessive	Inflammation	LY75:O60449:OID20580:v1	0.173293	1
LY75	LY75	Yes	cis-position, cis-gene	5	2-159882166-G-A	synonymous_variant	45177	1398	43779	0	-1.12394	-1.1755	-1.07237	0.0263093	recessive	Inflammation	LY75:O60449:OID20580:v1	0.175077	1
LY75	LY75	Yes	cis-position, cis-gene	5	2-159886529-T-A	missense_variant&splice_region_variant	44920	2520	42400	0	-1.06037	-1.09886	-1.02188	0.0196373	recessive	Inflammation	LY75:O60449:OID20580:v1	0.230293	1
PLA2R1	LY75	No	cis-position, trans-gene	6	2-159976677-A-G	splice_region_variant	43280	30649	12631	0	0.593579	0.573865	0.613294	0.0100584	recessive	Inflammation	LY75:O60449:OID20580:v1	0.160262	1
PLA2R1	LY75	No	cis-position, trans-gene	7	2-160028907-G-C	missense_variant	43905	11638	32267	0	0.755729	0.735946	0.775512	0.0100934	recessive	Inflammation	LY75:O60449:OID20580:v1	0.493691	1
SCN1A	GALNT3	No	cis-position, trans-gene	1	2-166036278-C-T	missense_variant	44280	21515	22765	0	0.385373	0.367144	0.403602	0.00930061	recessive	Inflammation	GALNT3:Q14435:OID20471:v1	0.30427	1
SCN1A	GALNT3	No	cis-position, trans-gene	1	2-166041354-A-G	synonymous_variant	44275	21506	22769	0	0.384571	0.366342	0.402801	0.00930068	recessive	Inflammation	GALNT3:Q14435:OID20471:v1	0.304354	1
SCN1A	GALNT3	No	cis-position, trans-gene	1	2-166046935-T-C	synonymous_variant	44249	21521	22728	0	0.385061	0.366823	0.403298	0.00930471	recessive	Inflammation	GALNT3:Q14435:OID20471:v1	0.30413	1
[truncated: 390,134+ more rows]
