# Supplementary material for: Rare variant associations with plasma protein levels in the UK Biobank
Source: Nature. 2023 Oct 4;622(7982):339–47. doi: 10.1038/s41586-023-06547-x (PMC10567546; doi:10.1038/s41586-023-06547-x)
Supplement: Supplementary file 4 — Supplementary Datasets 1–20. [file 41586_2023_6547_MOESM4_ESM.zip › 2022-09-14560C-s4/2022-09-14560C-Supp table 20 - CH_qualifying_variant_list.xlsx]

## Sheet: CH qualifying variants
Gene	Qualifying Variants
ASXL1	Frameshift/nonsense/splice-site in exon 11-12
ASXL2	Frameshift/nonsense/splice-site in exon 11-12
BCOR	Frameshift/nonsense/splice-site
BCORL1	Frameshift/nonsense/splice-site
BRAF	G464E, G464V, G466E, G466V, G469R, G469E, G469A, G469V, V471F, V472S, L485W, N581S, I582M, I592M, I592V, D594N, D594G, D594V, D594E, F595L, F595S, G596R, L597V, L597S, L597Q, L597R, A598V, V600M, V600L, V600K, V600R, V600E, V600A, V600G, V600D, K601E, K601N, R603*, W604R, W604G, S605G, S605F, S605N, G606E, G606A, G606V, H608R, H608L, G615R, S616P, S616F, L618S, L618W
BRCC3	Frameshift/nonsense/splice-site
CBL	RING finger missense p.381-421
CBLB	RING finger missense p.372-412
CEBPA	Frameshift/nonsense/splice-site
CREBBP	Frameshift/nonsense/splice-site, D1435E, R1446L, R1446H, R1446C, Y1450C, P1476R, Y1482H, H1487Y, W1502C, Y1503D, Y1503H, Y1503F, S1680del
CSF1R	L301F, L301S, Y969C, Y969N, Y969F, Y969H, Y969D
CSF3R	T615A, T618I, truncating c.741-791
CTCF	Frameshift/nonsense, R377C, R377H, P378A, P378L
CUX1	Frameshift/nonsense
DNMT3A	Frameshift/nonsense/splice-site, F290I, F290C, V296M, P307S, P307R, R326H, R326L, R326C, R326S, G332R, G332E, V339A, V339M, V339G, L344Q, L344P, R366P, R366H, R366G, A368T, A368V, R379H, R379C, I407T, I407N, I407S, F414L, F414S, F414C, A462V, K468R, C497G, C497Y, Q527H, Q527P, Y533C, S535F, C537G, C537R, G543A, G543S, G543C, L547H, L547P, L547F, M548I, M548K, G550R, W581R, W581G, W581C, R604Q, R6…
EED	Frameshift/nonsense/splice-site, L240Q, I363M
EP300	Frameshift/nonsense/splice_site, VF1148_1149del, D1399N, D1399Y, P1452L, Y1467N, Y1467H, Y1467C, R1627W, A1629V
ETNK1	N244S, N244T, N244K
ETV6	Frameshift/nonsense/splice-site
EZH2	Frameshift/nonsense/splice-site, Q62R, N102S, F145S, F145C, F145Y, F145L, G159R, E164D, R202Q, K238E, E244K, R283Q, H292R, P488S, R497Q, R561H, T568I, K629E, Y641N, Y641H, Y641S, Y641C, Y641F, D659Y, D659G, V674M, A677G, A677V, R679C, R679H, R685C, R685H, A687V, N688I, N688K, H689Y, S690P, I708V, I708T, I708M, E720K, E740K
FLT3	V579A, V592A, V592I, F594L, FY590-591GD, D835Y, D835H, D835E, del835
GATA1	Frameshift/nonsense/splice-site
GATA2	Frameshift/nonsense/splice-site, R293Q, N317H, A318T, A318V, A318G, G320D, L321P, L321F, L321V, Q328P, R330Q, R361L, L359V, A372T, R384G, R384K
GATA3	Frameshift/nonsense/splice-site ZNF domain, R276W, R276Q, N286T, L348V,
GNA13	I34T, G57S, S62F, M68K, Q134R, Y145F, L152F, E167D, Q169H, R264H, E273K, V322G, V362G, L371F
GNAS	R201S, R201C, R201H, R201L, Q227K, Q227R, Q227L, Q227H, R374C
GNB1	K57N, K57M, K57E, K57T, I80T, I80N
IDH1	R132C, R132G, R132H, R132L, R132P, R132V, V178I
IDH2	R140W, R140Q, R140L, R140G, R172W, R172G, R172K, R172T, R172M, R172N, R172S
IKZF1	Frameshift/nonsense
IKZF2	Frameshift/nonsense
IKZF3	Frameshift/nonsense
JAK1	T478A, T478S, V623A, A634D, L653F, R724H, R724Q, R724P, T782M, L783F
JAK2	N533D, N533Y, N533S, H538R, K539E, K539L, I540T, I540V, V617F, R683S, R683G, del/ins537-539L, del/ins538-539L, del/ins540-543MK, del/ins540-544MK, del/ins541-543K, del542-543, del543-544, ins11546-547
JAK3	M511T, M511I, A572V, A572T, A573V, R657Q, V715I, V715A
KDM6A	Frameshift/nonsense/splice-site, del419
KIT	ins503, V559A, V559D, V559G, V559I, V560D, V560A, V560G, V560E, del560, E561K, del579, P627L, P627T, R634W, K642E, K642Q, V654A, V654E, H697Y, H697D, E761D, K807R, D816H, D816Y, D816F, D816I, D816V, D816H, del551-559
KRAS	G12D, G12A, G12E, G12V, G13D, G13C, G13Y, G13F, G13R, G13A, G13V, G13E, V14I, T58I, G60D, G60A, G60V, Q61K, Q61E, Q61P, Q61R, Q61L, Q61H, K117E, K117N, A146T, A146P, A146V
LUC7L2	Frameshift/nonsense/splice-site
MLL	Frameshift/nonsense
MLL2	Frameshift/nonsense
MPL	S505G, S505N, S505C, L510P, del513, W515A, W515R, W515K, W515S, W515L, A519T, A519V, Y591D, W515-518KT
NF1	Frameshift/nonsense
NPM1	Frameshift p.W288fs (insertion at c.859_860, 860_861, 862_863, 863_864)
NRAS	G12S, G12R, G12C, G12N, G12P, G12Y, G12D, G12A, G12V, G12E, G13S, G13R, G13C, G13N, G13P, G13Y, G13D, G13A, G13V, G13E, G60E, G60R, Q61R, Q61L, Q61K, Q61P, Q61H, Q61Q
PDS5B	Frameshift/nonsense/splice-site, R1292Q
PDSS2	Frameshift/nonsense
PHF6	Frameshift/nonsense/splice-site, A40D, M125I, S246Y, F263L, R274Q, C297Y, H302Y, H329L
PHIP	Frameshift/nonsense/splice-site
PPM1D	Frameshift/nonsense, exon 5 or 6
PRPF40B	Frameshift/nonsense/splice-site, P15H, M58I, P405L, P562S,
PRPF8	M1307I, C1594W, D1598Y, D1598N, D1598V
PTEN	Frameshift/nonsense/splice-site, D24G, R47G, F56V, L57W, H61R, K66N, Y68H, C71Y, F81C, Y88C, D92G, D92V, D92E, H93Y, H93D, H93Q, N94I, P95L, I101T, C105F, C105S, D107Y, L112V, H123Y, C124R, C124S, K125E, A126D, K128N, R130G, R130Q, R130L, G132D, I135V, I135K, C136R, C136F, K144Q, A151T, D153Y, D153N, Y155H, Y155C, R159K, R159S, R161K, R161I, G165R, G165E, S170N, S170I, R173C, Y174D, Y177C, H196Y,…
PTPN11	G60V, G60R, G60A, D61Y, D61V, D61G, Y63C, E69K, E69G, E69D, E69Q, F71L, F71K, A72T, A72V, A72D, T73I, E76K, E76Q, E76M, E76A, E76G, E139G, E139D, N308D, N308T, N339S, P491L, S502P, S502A, S502L, G503V, G503G, G503A, G503E, Q506P, T507A, T507K
RAD21	Frameshift/nonsense/splice-site, R65Q, H208R, Q474R
RUNX1	Frameshift/nonsense/splice-site, S73F, H78Q, H78L, R80C, R80P, R80H, L85Q, P86L, P86H, S114L, D133Y, L134P, R135G, R135K, R135S, R139Q, R142S, A165V, R174Q, R177L, R177Q, A224T, D171G, D171V, D171N, R205W, R223C
SETBP1	D868N, D868T, S869N, G870S, I871T, D880N, D880Q
SETD2	Frameshift/nonsense, V1190M
SETDB1	Frameshift/nonsense, K715E
SF1	Frameshift/nonsense/splice-site, T454M, Y476C, A508G
SF3A1	Frameshift/nonsense/splice-site, A57S, M117I, K166T, Y271C
SF3B1	G347V, R387W, R387Q, E592K, E622D, Y623C, R625L, R625C, R625G, H662Q, H662D, T663I, K666N, K666T, K666E, K666R, K700E, V701F, A708T, G740R, G740E, A744P, D781G, E783K, R831Q, L833F, E862K, R957Q
SRSF2	Y44H, P95H, P95L, P95T, P95R, P95A, P107H, P95fs
SMC1A	K190T, R586W, M689V, R807H, R1090H, R1090C
SMC3	Frameshift/nonsense, R155I, Q367E, D392V, K571R, R661P, G662C
STAG1	Frameshift/nonsense/splice-site, H1085Y
STAG2	Frameshift/nonsense/splice-site
SUZ12	Frameshift/nonsense
TET2	Frameshift/nonsense/splice-site, missense mutations in catalytic domains (p.1104-1481 and 1843-2002)
TP53	Frameshift/nonsense/splice-site, S46F, G105C, G105R, G105D, G108S, G108C, R110L, R110C, T118A, T118R, T118I, S127F, S127Y, L130V, L130F, K132Q, K132E, K132W, K132R, K132M, K132N, F134V. F134L, F134S, C135W, C135S, C135F, C135G, C135Y, Q136K, Q136E, Q136P, Q136R, Q136L, Q136H, A138P, A138V, A138A, A138T, T140I, C141R, C141G, C141A, C141Y, C141S, C141F, C141W, V143M, V143A, V143E, L145Q, W146C, W14…
U2AF1	D14G, S34F, S34Y, R35L, R156H, R156Q, Q157R, Q157P
U2AF2	R18W, Q143L, M144I, L187V, Q190L
WT1	Frameshift/nonsense/splice-site
ZRSR2	Frameshift/nonsense, R126P, E133G, C181F, H191Y, I202N, F239V, F239Y, N261Y, C280R, C302R, C326R, H330R, N382K
