# Supplementary material for: Rare variant associations with plasma protein levels in the UK Biobank
Source: Nature. 2023 Oct 4;622(7982):339–47. doi: 10.1038/s41586-023-06547-x (PMC10567546; doi:10.1038/s41586-023-06547-x)
Supplement: Supplementary file 4 — Supplementary Datasets 1–20. [file 41586_2023_6547_MOESM4_ESM.zip › 2022-09-14560C-s4/2022-09-14560C-Supp table 3 - Permutation Null.xlsx]

## Sheet: ExWAS permutation
Genotype	Gene Name	Most Damaging Effect	Olink Assay	nSamples	nCarriers	nNonCarriers	p-value	beta	lower	upper	se	model
16-1500706-G-A	TELO2	splice_region_variant	NARS1:O43776:OID31035:v1:NeurologyII	45520	7	45513	3.38957e-09	2.23716	1.49556	2.97876	0.378366	dominant
16-1500706-G-A	TELO2	splice_region_variant	NARS1:O43776:OID31035:v1:NeurologyII	45520	7	45513	3.38957e-09	2.23716	1.49556	2.97876	0.378366	genotypic
5-112707686-C-T	APC	5_prime_UTR_variant	TMEM106A:Q96A25:OID31411:v1:OncologyII	45424	6	45418	3.43012e-09	-2.40727	-3.20553	-1.60901	0.407271	dominant
5-112707686-C-T	APC	5_prime_UTR_variant	TMEM106A:Q96A25:OID31411:v1:OncologyII	45424	6	45418	3.43012e-09	-2.40727	-3.20553	-1.60901	0.407271	genotypic
18-59331565-C-G	LMAN1	non_coding_transcript_exon_variant	POSTN:Q15063:OID30410:v1:CardiometabolicII	45561	7	45554	3.81247e-09	2.21156	1.47603	2.94709	0.375267	dominant
18-59331565-C-G	LMAN1	non_coding_transcript_exon_variant	POSTN:Q15063:OID30410:v1:CardiometabolicII	45561	7	45554	3.81247e-09	2.21156	1.47603	2.94709	0.375267	genotypic
1-1534019-T-C	ATAD3A	missense_variant	IQGAP2:Q13576:OID21361:v1:Oncology	45025	13	45012	3.97433e-09	1.62888	1.08651	2.17126	0.276719	recessive
12-3680330-G-A	CRACR2A	missense_variant	GLP1R:P43220:OID30809:v1:NeurologyII	44183	10	44173	3.98289e-09	-1.86382	-2.48446	-1.24319	0.316649	genotypic
12-3680330-G-A	CRACR2A	missense_variant	GLP1R:P43220:OID30809:v1:NeurologyII	44183	10	44173	3.98289e-09	-1.86382	-2.48446	-1.24319	0.316649	dominant
22-46364189-C-T	CELSR1	missense_variant	CD99L2:Q8TCZ2:OID21122:v1:Neurology	45232	12619	32613	4.19934e-09	-0.0537815	-0.071717	-0.0358459	0.00915072	genotypic
11-65613540-G-A	MAP3K11	missense_variant	ERI1:Q8IV48:OID31317:v1:OncologyII	44858	14	44844	4.61215e-09	-1.56834	-2.09275	-1.04392	0.267554	dominant
11-65613540-G-A	MAP3K11	missense_variant	ERI1:Q8IV48:OID31317:v1:OncologyII	44858	14	44844	4.61215e-09	-1.56834	-2.09275	-1.04392	0.267554	genotypic
12-55957274-T-C	PMEL	synonymous_variant	SEZ6L2:Q6UXD5:OID21289:v1:Oncology	45042	35	45007	4.73901e-09	0.985882	0.655975	1.31579	0.168319	dominant
12-55957274-T-C	PMEL	synonymous_variant	SEZ6L2:Q6UXD5:OID21289:v1:Oncology	45042	35	45007	4.73901e-09	0.985882	0.655975	1.31579	0.168319	genotypic
6-167962622-G-A	AFDN	3_prime_UTR_variant	RNASE1:P07998:OID30672:v1:InflammationII	45648	1468	44180	4.81346e-09	-0.151615	-0.202373	-0.100857	0.0258966	genotypic
8-66595680-C-T	MYBL1	missense_variant	ENPP2:Q13822:OID20288:v1:Cardiometabolic	45787	349	45438	7.58449e-09	-0.309393	-0.414336	-0.20445	0.0535419	dominant
8-66595680-C-T	MYBL1	missense_variant	ENPP2:Q13822:OID20288:v1:Cardiometabolic	45787	349	45438	7.58449e-09	-0.309393	-0.414336	-0.20445	0.0535419	genotypic
X-101235857-C-T	DRP2	splice_region_variant	CKAP4:Q07065:OID20617:v1:Inflammation	45485	6	45479	7.68803e-09	-1.65864	-2.22146	-1.09583	0.287149	genotypic
17-40928432-C-T	AC004231.1	splice_region_variant	PSMD1:Q99460:OID31058:v1:NeurologyII	45520	39	45481	8.09217e-09	-0.923156	-1.23687	-0.609438	0.160059	dominant
17-40928432-C-T	AC004231.1	splice_region_variant	PSMD1:Q99460:OID31058:v1:NeurologyII	45520	39	45481	8.09217e-09	-0.923156	-1.23687	-0.609438	0.160059	genotypic
19-1460194-C-T	APC2	synonymous_variant	HSD17B3:P37058:OID30145:v1:CardiometabolicII	44103	81	44022	9.15859e-09	0.640325	0.421932	0.858719	0.111424	recessive
6-53269109-G-T	ELOVL5	3_prime_UTR_variant	MTUS1:Q9ULD2:OID31315:v1:OncologyII	44858	6	44852	9.42309e-09	-2.34881	-3.15059	-1.54704	0.409067	genotypic
6-53269109-G-T	ELOVL5	3_prime_UTR_variant	MTUS1:Q9ULD2:OID31315:v1:OncologyII	44858	6	44852	9.42309e-09	-2.34881	-3.15059	-1.54704	0.409067	dominant
6-167962622-G-A	AFDN	3_prime_UTR_variant	RNASE1:P07998:OID30672:v1:InflammationII	45648	1468	44180	9.99447e-09	-0.151628	-0.203477	-0.0997789	0.0264534	dominant
4-140622148-A-G	TBC1D9	3_prime_UTR_variant	SUSD4:Q5VX71:OID31398:v1:OncologyII	45423	60	45363	1.08216e-08	-0.737251	-0.989949	-0.484553	0.128926	dominant
4-140622148-A-G	TBC1D9	3_prime_UTR_variant	SUSD4:Q5VX71:OID31398:v1:OncologyII	45423	60	45363	1.08216e-08	-0.737251	-0.989949	-0.484553	0.128926	genotypic
5-53051536-A-C	ITGA2	synonymous_variant	LSM8:O95777:OID31269:v1:OncologyII	44849	763	44086	1.17488e-08	0.20727	0.136053	0.278487	0.0363351	genotypic
5-53051536-A-C	ITGA2	synonymous_variant	LSM8:O95777:OID31269:v1:OncologyII	44849	763	44086	1.19883e-08	0.208368	0.13673	0.280006	0.0365497	dominant
20-63309425-G-A	COL20A1	missense_variant	NCK2:O43639:OID20683:v1:Inflammation	45452	24	45428	1.29573e-08	1.15965	0.760023	1.55927	0.203888	dominant
20-63309425-G-A	COL20A1	missense_variant	NCK2:O43639:OID20683:v1:Inflammation	45452	24	45428	1.29573e-08	1.15965	0.760023	1.55927	0.203888	genotypic
10-125027230-C-T	CTBP2	missense_variant	PACS2:Q86VP3:OID30186:v1:CardiometabolicII	44108	9	44099	1.32162e-08	-1.89496	-2.54837	-1.24156	0.333367	dominant
10-125027230-C-T	CTBP2	missense_variant	PACS2:Q86VP3:OID30186:v1:CardiometabolicII	44108	9	44099	1.32162e-08	-1.89496	-2.54837	-1.24156	0.333367	genotypic
6-27251712-C-G	PRSS16	non_coding_transcript_exon_variant	SCN4B:Q8IWT1:OID30277:v1:CardiometabolicII	44342	2014	42328	1.37426e-08	-0.128772	-0.173227	-0.0843179	0.0226807	recessive
3-169796797-A-T	LRRC34	missense_variant	PPM1B:O75688:OID30548:v1:InflammationII	44132	2633	41499	1.39421e-08	-0.114408	-0.153921	-0.0748953	0.0201594	recessive
8-143933280-C-T	PLEC	synonymous_variant	HS6ST1:O60243:OID21441:v1:Oncology	45621	6	45615	1.42702e-08	2.30561	1.50877	3.10246	0.406552	dominant
8-143933280-C-T	PLEC	synonymous_variant	HS6ST1:O60243:OID21441:v1:Oncology	45621	6	45615	1.42702e-08	2.30561	1.50877	3.10246	0.406552	genotypic
1-17230634-C-T	PADI1	synonymous_variant	ESAM:Q96AP7:OID20270:v1:Cardiometabolic	45780	15	45765	1.47933e-08	1.43756	0.940182	1.93494	0.253764	dominant
1-17230634-C-T	PADI1	synonymous_variant	ESAM:Q96AP7:OID20270:v1:Cardiometabolic	45780	15	45765	1.47933e-08	1.43756	0.940182	1.93494	0.253764	genotypic
19-51367958-C-T	CLDND2	missense_variant	OGT:O15294:OID31300:v1:OncologyII	44858	72	44786	1.49284e-08	0.669788	0.437985	0.90159	0.118265	dominant
19-51367958-C-T	CLDND2	missense_variant	OGT:O15294:OID31300:v1:OncologyII	44858	72	44786	1.49284e-08	0.669788	0.437985	0.90159	0.118265	genotypic
16-81164701-C-A	PKD1L2	synonymous_variant	SH3GL3:Q99963:OID31334:v1:OncologyII	44593	5545	39048	1.52137e-08	0.077281	0.05052	0.104042	0.0136534	genotypic
5-154927510-G-A	GEMIN5	missense_variant	MTDH:Q86UE4:OID30538:v1:InflammationII	44305	10	44295	1.5323e-08	1.78812	1.16879	2.40745	0.31598	dominant
5-154927510-G-A	GEMIN5	missense_variant	MTDH:Q86UE4:OID30538:v1:InflammationII	44305	10	44295	1.5323e-08	1.78812	1.16879	2.40745	0.31598	genotypic
19-8553367-C-T	MYO1F	missense_variant	IL1RL1:Q01638:OID20250:v1:Cardiometabolic	45667	8	45659	1.61958e-08	-1.9897	-2.68001	-1.29939	0.352197	dominant
19-8553367-C-T	MYO1F	missense_variant	IL1RL1:Q01638:OID20250:v1:Cardiometabolic	45667	8	45659	1.61958e-08	-1.9897	-2.68001	-1.29939	0.352197	genotypic
1-202730940-C-T	KDM5B	missense_variant	MYO9B:Q13459:OID20451:v1:Inflammation	44435	698	43737	1.68172e-08	0.213019	0.139029	0.287009	0.0377496	genotypic
10-13693965-C-T	FRMD4A	synonymous_variant	STK4:Q13043:OID20140:v1:Cardiometabolic	45275	11	45264	1.73928e-08	1.69774	1.10744	2.28804	0.30117	dominant
10-13693965-C-T	FRMD4A	synonymous_variant	STK4:Q13043:OID20140:v1:Cardiometabolic	45275	11	45264	1.73928e-08	1.69774	1.10744	2.28804	0.30117	genotypic
2-95310368-C-T	KCNIP3	missense_variant	TNFRSF6B:O95407:OID20964:v1:Neurology	44914	18	44896	1.7788e-08	1.32482	0.863869	1.78578	0.235178	dominant
2-95310368-C-T	KCNIP3	missense_variant	TNFRSF6B:O95407:OID20964:v1:Neurology	44914	18	44896	1.7788e-08	1.32482	0.863869	1.78578	0.235178	genotypic
7-12380589-C-A	VWDE	missense_variant	BRD3:Q15059:OID30093:v1:CardiometabolicII	44108	7	44101	1.83237e-08	-2.1304	-2.87232	-1.38849	0.378525	dominant
7-12380589-C-A	VWDE	missense_variant	BRD3:Q15059:OID30093:v1:CardiometabolicII	44108	7	44101	1.83237e-08	-2.1304	-2.87232	-1.38849	0.378525	genotypic
16-85661266-C-T	GSE1	synonymous_variant	NACC1:Q96RE7:OID31393:v1:OncologyII	45424	17	45407	1.89461e-08	1.36576	0.889644	1.84188	0.242916	dominant
16-85661266-C-T	GSE1	synonymous_variant	NACC1:Q96RE7:OID31393:v1:OncologyII	45424	17	45407	1.89461e-08	1.36576	0.889644	1.84188	0.242916	genotypic
10-45458410-C-CA	2008-03-01	frameshift_variant	CDAN1:Q8IWY9:OID31076:v1:NeurologyII	45492	6	45486	1.95936e-08	2.29402	1.49347	3.09456	0.408438	dominant
10-45458410-C-CA	2008-03-01	frameshift_variant	CDAN1:Q8IWY9:OID31076:v1:NeurologyII	45492	6	45486	1.95936e-08	2.29402	1.49347	3.09456	0.408438	genotypic
11-116791636-G-T	APOA5	missense_variant	FLT3:P36888:OID21272:v1:Oncology	44180	11	44169	2.00593e-08	1.69322	1.10191	2.28453	0.301687	dominant
11-116791636-G-T	APOA5	missense_variant	FLT3:P36888:OID21272:v1:Oncology	44180	11	44169	2.00593e-08	1.69322	1.10191	2.28453	0.301687	genotypic
2-63487479-A-T	WDPCP	missense_variant	SCG3:Q8WXD2:OID20728:v1:Inflammation	44643	258	44385	2.08811e-08	0.347922	0.226269	0.469576	0.0620674	genotypic
17-4013532-C-T	ZZEF1	synonymous_variant	CCL2:P13500:OID21004:v1:Neurology	44835	196	44639	2.09434e-08	-0.397536	-0.53655	-0.258522	0.0709249	dominant
17-4013532-C-T	ZZEF1	synonymous_variant	CCL2:P13500:OID21004:v1:Neurology	44835	196	44639	2.09434e-08	-0.397536	-0.53655	-0.258522	0.0709249	genotypic
11-9585356-A-G	WEE1	splice_region_variant	GPA33:Q99795:OID21376:v1:Oncology	45029	8	45021	2.10823e-08	1.99167	1.29506	2.68828	0.355409	dominant
11-9585356-A-G	WEE1	splice_region_variant	GPA33:Q99795:OID21376:v1:Oncology	45029	8	45021	2.10823e-08	1.99167	1.29506	2.68828	0.355409	genotypic
9-108862929-C-T	ACTL7A	missense_variant	HDDC2:Q7Z4H3:OID31447:v1:OncologyII	45423	14	45409	2.13713e-08	1.483	0.964084	2.00191	0.264749	dominant
9-108862929-C-T	ACTL7A	missense_variant	HDDC2:Q7Z4H3:OID31447:v1:OncologyII	45423	14	45409	2.13713e-08	1.483	0.964084	2.00191	0.264749	genotypic
18-31541225-G-A	DSG2	missense_variant	S100A3:P33764:OID31352:v1:OncologyII	45424	21	45403	2.1576e-08	-1.22146	-1.64899	-0.793937	0.218124	dominant
18-31541225-G-A	DSG2	missense_variant	S100A3:P33764:OID31352:v1:OncologyII	45424	21	45403	2.1576e-08	-1.22146	-1.64899	-0.793937	0.218124	genotypic
8-86654023-T-G	CNGB3	missense_variant	MYL6B:P14649:OID30936:v1:NeurologyII	43413	17920	25493	2.19284e-08	0.0546475	0.0355108	0.0737842	0.00976354	recessive
2-96026259-C-T	GPAT2	missense_variant	UNG:P13051:OID31419:v1:OncologyII	45313	83	45230	2.19517e-08	0.614174	0.399091	0.829257	0.109735	dominant
2-96026259-C-T	GPAT2	missense_variant	UNG:P13051:OID31419:v1:OncologyII	45313	83	45230	2.19517e-08	0.614174	0.399091	0.829257	0.109735	genotypic
X-3033306-C-T	ARSH	missense_variant	NRTN:Q99748:OID20465:v1:Inflammation	44428	62	44366	2.21489e-08	-0.534406	-0.721606	-0.347207	0.0955092	genotypic
2-169749459-C-G	KLHL23	synonymous_variant	TPT1:P13693:OID20476:v1:Inflammation	44437	6	44431	2.23196e-08	-2.28658	-3.08775	-1.48541	0.408755	dominant
2-169749459-C-G	KLHL23	synonymous_variant	TPT1:P13693:OID20476:v1:Inflammation	44437	6	44431	2.23196e-08	-2.28658	-3.08775	-1.48541	0.408755	genotypic
X-48512666-C-T	PORCN	synonymous_variant	DNAJB1:P25685:OID21363:v1:Oncology	45040	8	45032	2.23494e-08	-1.25019	-1.68824	-0.812129	0.223497	genotypic
11-36081648-T-C	LDLRAD3	splice_region_variant	FXYD5:Q96DB9:OID20463:v1:Inflammation	44436	198	44238	2.24588e-08	-0.397814	-0.537226	-0.258401	0.071128	dominant
11-36081648-T-C	LDLRAD3	splice_region_variant	FXYD5:Q96DB9:OID20463:v1:Inflammation	44436	198	44238	2.24588e-08	-0.397814	-0.537226	-0.258401	0.071128	genotypic
3-14443702-G-C	SLC6A6	missense_variant	LPO:P22079:OID20963:v1:Neurology	43778	6	43772	2.2642e-08	-2.21458	-2.99087	-1.4383	0.39606	dominant
3-14443702-G-C	SLC6A6	missense_variant	LPO:P22079:OID20963:v1:Neurology	43778	6	43772	2.2642e-08	-2.21458	-2.99087	-1.4383	0.39606	genotypic
17-50380393-G-C	EME1	missense_variant	GAD1:Q99259:OID31166:v1:OncologyII	44039	6	44033	2.30646e-08	-2.27986	-3.07948	-1.48023	0.407969	dominant
17-50380393-G-C	EME1	missense_variant	GAD1:Q99259:OID31166:v1:OncologyII	44039	6	44033	2.30646e-08	-2.27986	-3.07948	-1.48023	0.407969	genotypic
12-25225675-G-A	KRAS	missense_variant	CXCL17:Q6UXB2:OID20622:v1:Inflammation	45752	6	45746	2.34654e-08	-2.26588	-3.06104	-1.47073	0.405689	dominant
12-25225675-G-A	KRAS	missense_variant	CXCL17:Q6UXB2:OID20622:v1:Inflammation	45752	6	45746	2.34654e-08	-2.26588	-3.06104	-1.47073	0.405689	genotypic
19-42426870-C-T	LIPE	missense_variant	PPP1R14A:Q96A00:OID31011:v1:NeurologyII	45519	68	45451	2.34751e-08	0.67694	0.439382	0.914499	0.121202	dominant
19-42426870-C-T	LIPE	missense_variant	PPP1R14A:Q96A00:OID31011:v1:NeurologyII	45519	68	45451	2.34751e-08	0.67694	0.439382	0.914499	0.121202	genotypic
16-75627905-G-C	KARS	missense_variant	SCP2:P22307:OID21161:v1:Oncology	42487	3119	39368	2.45895e-08	-0.101	-0.136494	-0.0655049	0.0181093	genotypic
2-64569682-A-G	AFTPH	splice_region_variant	GPR15L:Q6UWK7:OID31511:v1:OncologyII	45419	57	45362	2.46483e-08	-0.728609	-0.984689	-0.472529	0.130652	dominant
2-64569682-A-G	AFTPH	splice_region_variant	GPR15L:Q6UWK7:OID31511:v1:OncologyII	45419	57	45362	2.46483e-08	-0.728609	-0.984689	-0.472529	0.130652	genotypic
6-27255285-AAAGGAGAGCCAGATT-A	PRSS16	disruptive_inframe_deletion	SCN4B:Q8IWT1:OID30277:v1:CardiometabolicII	43892	2001	41891	2.49705e-08	-0.126817	-0.171407	-0.0822278	0.0227496	recessive
X-40073147-C-A	BCOR	synonymous_variant	IL10:P22301:OID20431:v1:Inflammation	44432	8	44424	2.57562e-08	1.97113	1.2774	2.66486	0.353941	recessive
15-93052331-C-T	RGMA	missense_variant	KRT14:P02533:OID20800:v1:Neurology	42826	17	42809	2.60179e-08	-1.35067	-1.82618	-0.875157	0.242605	dominant
15-93052331-C-T	RGMA	missense_variant	KRT14:P02533:OID20800:v1:Neurology	42826	17	42809	2.60179e-08	-1.35067	-1.82618	-0.875157	0.242605	genotypic
9-136742041-C-T	LCN10	non_coding_transcript_exon_variant	PCDH17:O14917:OID20132:v1:Cardiometabolic	45275	6	45269	2.70845e-08	-2.26262	-3.0602	-1.46504	0.406925	genotypic
9-136742041-C-T	LCN10	non_coding_transcript_exon_variant	PCDH17:O14917:OID20132:v1:Cardiometabolic	45275	6	45269	2.70845e-08	-2.26262	-3.0602	-1.46504	0.406925	dominant
X-40073147-C-A	BCOR	synonymous_variant	IL10:P22301:OID20431:v1:Inflammation	44432	23	44409	2.71535e-08	0.811939	0.525706	1.09817	0.146036	genotypic
20-20629487-C-A	RALGAPA2	missense_variant	CBX2:Q14781:OID30177:v1:CardiometabolicII	44108	6	44102	2.75063e-08	-2.26851	-3.06855	-1.46847	0.40818	dominant
20-20629487-C-A	RALGAPA2	missense_variant	CBX2:Q14781:OID30177:v1:CardiometabolicII	44108	6	44102	2.75063e-08	-2.26851	-3.06855	-1.46847	0.40818	genotypic
7-102457400-G-A	ALKBH4	synonymous_variant	AFP:P02771:OID20978:v1:Neurology	44766	11	44755	2.82342e-08	-1.67221	-2.26244	-1.08198	0.301134	dominant
7-102457400-G-A	ALKBH4	synonymous_variant	AFP:P02771:OID20978:v1:Neurology	44766	11	44755	2.82342e-08	-1.67221	-2.26244	-1.08198	0.301134	genotypic
16-87644344-C-T	JPH3	missense_variant	TFF1:P04155:OID21154:v1:Neurology	45050	10	45040	2.83026e-08	1.72467	1.11588	2.33346	0.310605	dominant
16-87644344-C-T	JPH3	missense_variant	TFF1:P04155:OID21154:v1:Neurology	45050	10	45040	2.83026e-08	1.72467	1.11588	2.33346	0.310605	genotypic
2-218075728-G-A	RUFY4	synonymous_variant	SUMF2:Q8NBJ7:OID21032:v1:Neurology	45644	10	45634	2.84843e-08	1.74473	1.12873	2.36073	0.314283	dominant
2-218075728-G-A	RUFY4	synonymous_variant	SUMF2:Q8NBJ7:OID21032:v1:Neurology	45644	10	45634	2.84843e-08	1.74473	1.12873	2.36073	0.314283	genotypic
22-21644038-C-A	SDF2L1	missense_variant	TNC:P24821:OID20359:v1:Cardiometabolic	45433	11	45422	2.85652e-08	-1.65521	-2.23966	-1.07077	0.298184	dominant
2-206305302-T-C	ZDBF2	synonymous_variant	MTHFD2:P13995:OID31078:v1:NeurologyII	45493	630	44863	3.02869e-08	-0.222644	-0.301403	-0.143884	0.040183	dominant
17-5489471-A-G	MIS12	synonymous_variant	PPM1F:P49593:OID30350:v1:CardiometabolicII	45582	2500	43082	3.02965e-08	-0.113739	-0.153974	-0.0735036	0.0205279	dominant
9-131439036-T-C	PRRC2B	synonymous_variant	SLITRK2:Q9H156:OID21409:v1:Oncology	45621	11	45610	3.03884e-08	1.65928	1.07225	2.24631	0.299501	dominant
9-131439036-T-C	PRRC2B	synonymous_variant	SLITRK2:Q9H156:OID21409:v1:Oncology	45621	11	45610	3.03884e-08	1.65928	1.07225	2.24631	0.299501	genotypic
21-41889142-G-A	C2CD2	synonymous_variant	CXCL8:P10145:OID21430:v1:Oncology	44909	8	44901	3.05963e-08	1.9436	1.25584	2.63137	0.350896	dominant
21-41889142-G-A	C2CD2	synonymous_variant	CXCL8:P10145:OID21430:v1:Oncology	44909	8	44901	3.05963e-08	1.9436	1.25584	2.63137	0.350896	genotypic
2-63487479-A-T	WDPCP	missense_variant	SCG3:Q8WXD2:OID20728:v1:Inflammation	44643	258	44385	3.1176e-08	0.345584	0.223223	0.467945	0.0624284	dominant
1-202730940-C-T	KDM5B	missense_variant	MYO9B:Q13459:OID20451:v1:Inflammation	44435	698	43737	3.19249e-08	0.211059	0.136273	0.285845	0.0381557	dominant
11-88337729-C-A	CTSC	missense_variant	RAB33A:Q14088:OID30122:v1:CardiometabolicII	43928	12	43916	3.33947e-08	-1.59372	-2.15923	-1.0282	0.288527	genotypic
11-88337729-C-A	CTSC	missense_variant	RAB33A:Q14088:OID30122:v1:CardiometabolicII	43928	12	43916	3.33947e-08	-1.59372	-2.15923	-1.0282	0.288527	dominant
X-74741834-A-C	NEXMIF	missense_variant	PM20D1:Q6GTS8:OID20149:v1:Cardiometabolic	45041	7	45034	3.34103e-08	-2.06326	-2.7954	-1.33111	0.37354	dominant
7-6154854-T-C	USP42	synonymous_variant	USP47:Q96K76:OID30119:v1:CardiometabolicII	44108	79	44029	3.42505e-08	-0.621173	-0.841769	-0.400577	0.112548	dominant
7-6154854-T-C	USP42	synonymous_variant	USP47:Q96K76:OID30119:v1:CardiometabolicII	44108	79	44029	3.42505e-08	-0.621173	-0.841769	-0.400577	0.112548	genotypic
1-28768993-A-G	YTHDF2	3_prime_UTR_variant	OGFR:Q9NZT2:OID21360:v1:Oncology	44889	9	44880	3.45701e-08	-1.83199	-2.48278	-1.18121	0.332032	dominant
1-28768993-A-G	YTHDF2	3_prime_UTR_variant	OGFR:Q9NZT2:OID21360:v1:Oncology	44889	9	44880	3.45701e-08	-1.83199	-2.48278	-1.18121	0.332032	genotypic
1-170552272-T-G	GORAB	stop_gained	VAV3:Q9UKW4:OID30795:v1:NeurologyII	44185	15	44170	3.47555e-08	-1.42237	-1.92773	-0.91701	0.257835	dominant
1-170552272-T-G	GORAB	stop_gained	VAV3:Q9UKW4:OID30795:v1:NeurologyII	44185	15	44170	3.47555e-08	-1.42237	-1.92773	-0.91701	0.257835	genotypic
13-42301451-A-G	AKAP11	missense_variant	NPPC:P23582:OID20568:v1:Inflammation	45187	467	44720	3.65766e-08	-0.254083	-0.344504	-0.163661	0.0461332	dominant
19-54576100-G-A	LILRA2	missense_variant	GRHPR:Q9UBQ7:OID30289:v1:CardiometabolicII	45614	5	45609	3.71975e-08	2.45131	1.57848	3.32414	0.445319	dominant
19-54576100-G-A	LILRA2	missense_variant	GRHPR:Q9UBQ7:OID30289:v1:CardiometabolicII	45614	5	45609	3.71975e-08	2.45131	1.57848	3.32414	0.445319	genotypic
1-171331714-G-A	FMO4	missense_variant	CXCL11:O14625:OID21042:v1:Neurology	45642	15	45627	3.76215e-08	-1.40424	-1.90443	-0.904053	0.255195	dominant
1-171331714-G-A	FMO4	missense_variant	CXCL11:O14625:OID21042:v1:Neurology	45642	15	45627	3.76215e-08	-1.40424	-1.90443	-0.904053	0.255195	genotypic
2-206305302-T-C	ZDBF2	synonymous_variant	MTHFD2:P13995:OID31078:v1:NeurologyII	45493	630	44863	3.77786e-08	-0.220557	-0.299129	-0.141985	0.0400876	genotypic
8-90940879-T-C	NECAB1	missense_variant	CXCL3:P19876:OID20788:v1:Inflammation	45232	71	45161	3.8003e-08	0.651932	0.419641	0.884224	0.118515	dominant
8-90940879-T-C	NECAB1	missense_variant	CXCL3:P19876:OID20788:v1:Inflammation	45232	71	45161	3.8003e-08	0.651932	0.419641	0.884224	0.118515	genotypic
7-57132332-C-T	ZNF479	5_prime_UTR_variant	ST3GAL1:Q11201:OID21322:v1:Oncology	45042	17	45025	3.84918e-08	1.32218	0.850875	1.79348	0.240457	dominant
7-57132332-C-T	ZNF479	5_prime_UTR_variant	ST3GAL1:Q11201:OID21322:v1:Oncology	45042	17	45025	3.84918e-08	1.32218	0.850875	1.79348	0.240457	genotypic
X-37010732-C-T	FAM47C	synonymous_variant	C5:P01031:OID30744:v1:InflammationII	45677	8	45669	3.87698e-08	-1.33532	-1.81141	-0.859222	0.242904	genotypic
16-410976-G-A	DECR2	synonymous_variant	TCL1A:P56279:OID20987:v1:Neurology	44829	20	44809	3.89153e-08	-1.20069	-1.62884	-0.772547	0.218441	recessive
21-45896359-A-G	PCBP3	synonymous_variant	THOP1:P52888:OID20194:v1:Cardiometabolic	45062	25	45037	3.89927e-08	-1.09206	-1.4815	-0.702625	0.19869	dominant
21-45896359-A-G	PCBP3	synonymous_variant	THOP1:P52888:OID20194:v1:Cardiometabolic	45062	25	45037	3.89927e-08	-1.09206	-1.4815	-0.702625	0.19869	genotypic
4-25365044-CA-C	ZCCHC4	frameshift_variant	CELSR2:Q9HCU4:OID30593:v1:InflammationII	44654	127	44527	3.95529e-08	0.48804	0.313922	0.662157	0.0888347	dominant
17-5489471-A-G	MIS12	synonymous_variant	PPM1F:P49593:OID30350:v1:CardiometabolicII	45582	2500	43082	3.9802e-08	-0.110222	-0.149555	-0.0708904	0.0200672	genotypic
13-42301451-A-G	AKAP11	missense_variant	NPPC:P23582:OID20568:v1:Inflammation	45187	467	44720	3.98998e-08	-0.251758	-0.341602	-0.161913	0.0458388	genotypic
6-159818654-C-T	PNLDC1	synonymous_variant&splice_region_variant	EIF4G1:Q04637:OID20625:v1:Inflammation	45733	73	45660	4.07893e-08	0.642616	0.413122	0.872109	0.117088	dominant
6-159818654-C-T	PNLDC1	synonymous_variant&splice_region_variant	EIF4G1:Q04637:OID20625:v1:Inflammation	45733	73	45660	4.07893e-08	0.642616	0.413122	0.872109	0.117088	genotypic
17-11629470-C-T	DNAH9	synonymous_variant	GP5:P40197:OID30611:v1:InflammationII	44653	10	44643	4.09857e-08	1.72571	1.10933	2.3421	0.31448	dominant
17-11629470-C-T	DNAH9	synonymous_variant	GP5:P40197:OID30611:v1:InflammationII	44653	10	44643	4.09857e-08	1.72571	1.10933	2.3421	0.31448	genotypic
1-6593564-G-A	KLHL21	missense_variant	ROBO4:Q8WZ75:OID30226:v1:CardiometabolicII	44457	12	44445	4.10146e-08	1.58217	1.01704	2.1473	0.288329	dominant
1-6593564-G-A	KLHL21	missense_variant	ROBO4:Q8WZ75:OID30226:v1:CardiometabolicII	44457	12	44445	4.10146e-08	1.58217	1.01704	2.1473	0.288329	genotypic
X-46574585-C-T	CHST7	synonymous_variant	SCAMP3:O14828:OID21332:v1:Oncology	45042	8	45034	4.11834e-08	-1.93872	-2.6313	-1.24614	0.353353	recessive
4-25365044-CA-C	ZCCHC4	frameshift_variant	CELSR2:Q9HCU4:OID30593:v1:InflammationII	44654	127	44527	4.12945e-08	0.481707	0.30961	0.653804	0.0878037	genotypic
4-83448938-A-G	HELQ	synonymous_variant	DOK1:Q99704:OID31111:v1:NeurologyII	43716	27758	15958	4.14148e-08	0.037101	0.0238449	0.0503571	0.00676324	genotypic
19-4512858-T-C	PLIN4	missense_variant	AGER:Q15109:OID20756:v1:Inflammation	44477	16	44461	4.20432e-08	-1.33702	-1.81497	-0.859076	0.243849	dominant
6-27807541-G-A	HIST1H2BL	synonymous_variant	PRND:Q9UKY0:OID31124:v1:NeurologyII	45493	43	45450	4.30082e-08	-0.830455	-1.12754	-0.533372	0.151571	dominant
6-27807541-G-A	HIST1H2BL	synonymous_variant	PRND:Q9UKY0:OID31124:v1:NeurologyII	45493	43	45450	4.30082e-08	-0.830455	-1.12754	-0.533372	0.151571	genotypic
4-128074960-T-C	LARP1B	synonymous_variant	PLXDC1:Q8IUK5:OID21258:v1:Oncology	44053	9	44044	4.33038e-08	1.83064	1.17561	2.48566	0.334193	dominant
4-128074960-T-C	LARP1B	synonymous_variant	PLXDC1:Q8IUK5:OID21258:v1:Oncology	44053	9	44044	4.33038e-08	1.83064	1.17561	2.48566	0.334193	genotypic
22-38065062-G-C	PICK1	missense_variant	APOH:P02749:OID21072:v1:Neurology	45258	10	45248	4.48478e-08	-1.72608	-2.34439	-1.10776	0.315464	dominant
22-38065062-G-C	PICK1	missense_variant	APOH:P02749:OID21072:v1:Neurology	45258	10	45248	4.48478e-08	-1.72608	-2.34439	-1.10776	0.315464	genotypic
17-7733205-G-A	DNAH2	missense_variant	WIF1:Q9Y5W5:OID21464:v1:Oncology	45621	15	45606	4.58371e-08	-1.40126	-1.90358	-0.898946	0.256281	dominant
17-7733205-G-A	DNAH2	missense_variant	WIF1:Q9Y5W5:OID21464:v1:Oncology	45621	15	45606	4.58371e-08	-1.40126	-1.90358	-0.898946	0.256281	genotypic
14-22843722-G-A	MMP14	missense_variant	IFNAR1:P17181:OID31491:v1:OncologyII	45423	23	45400	4.59882e-08	-1.13392	-1.54045	-0.727398	0.207409	dominant
14-22843722-G-A	MMP14	missense_variant	IFNAR1:P17181:OID31491:v1:OncologyII	45423	23	45400	4.59882e-08	-1.13392	-1.54045	-0.727398	0.207409	genotypic
1-12725354-C-T	AADACL3	synonymous_variant	SERPINA4:P29622:OID30774:v1:InflammationII	44966	7	44959	4.63327e-08	-2.06496	-2.80545	-1.32447	0.377798	dominant
1-12725354-C-T	AADACL3	synonymous_variant	SERPINA4:P29622:OID30774:v1:InflammationII	44966	7	44959	4.63327e-08	-2.06496	-2.80545	-1.32447	0.377798	genotypic
2-206305518-T-C	ZDBF2	synonymous_variant	MTHFD2:P13995:OID31078:v1:NeurologyII	45490	626	44864	4.65595e-08	-0.220288	-0.299296	-0.141281	0.0403096	dominant
9-18504874-G-T	ADAMTSL1	missense_variant	LIPF:P07098:OID30266:v1:CardiometabolicII	44457	7	44450	4.66893e-08	2.0463	1.31232	2.78028	0.374477	genotypic
9-18504875-A-C	ADAMTSL1	missense_variant	LIPF:P07098:OID30266:v1:CardiometabolicII	44457	7	44450	4.66893e-08	2.0463	1.31232	2.78028	0.374477	genotypic
9-18504874-G-T	ADAMTSL1	missense_variant	LIPF:P07098:OID30266:v1:CardiometabolicII	44457	7	44450	4.66893e-08	2.0463	1.31232	2.78028	0.374477	dominant
9-18504875-A-C	ADAMTSL1	missense_variant	LIPF:P07098:OID30266:v1:CardiometabolicII	44457	7	44450	4.66893e-08	2.0463	1.31232	2.78028	0.374477	dominant
1-152219645-G-A	HRNR	missense_variant	HAVCR1:Q96D42:OID21422:v1:Oncology	45551	156	45395	4.71557e-08	-0.436629	-0.593293	-0.279965	0.0799301	dominant
1-152219645-G-A	HRNR	missense_variant	HAVCR1:Q96D42:OID21422:v1:Oncology	45551	156	45395	4.71557e-08	-0.436629	-0.593293	-0.279965	0.0799301	genotypic
22-46364189-C-T	CELSR1	missense_variant	CD99L2:Q8TCZ2:OID21122:v1:Neurology	45232	12619	32613	4.84064e-08	-0.0564048	-0.0766602	-0.0361493	0.0103343	dominant
1-160198734-G-A	CASQ1	splice_region_variant	IFNG:P01579:OID20495:v1:Inflammation	44397	6	44391	4.89079e-08	2.21991	1.42246	3.01737	0.406862	dominant
1-160198734-G-A	CASQ1	splice_region_variant	IFNG:P01579:OID20495:v1:Inflammation	44397	6	44391	4.89079e-08	2.21991	1.42246	3.01737	0.406862	genotypic
4-69108145-A-T	UGT2B7	missense_variant	SETMAR:Q53H47:OID20948:v1:Neurology	44766	6	44760	4.94735e-08	-2.21479	-3.01071	-1.41888	0.406076	dominant
4-69108145-A-T	UGT2B7	missense_variant	SETMAR:Q53H47:OID20948:v1:Neurology	44766	6	44760	4.94735e-08	-2.21479	-3.01071	-1.41888	0.406076	genotypic
11-58712835-T-C	GLYAT	missense_variant	TAX1BP1:Q86VP1:OID31075:v1:NeurologyII	45276	8	45268	4.96243e-08	1.92881	1.23559	2.62202	0.353678	dominant
11-58712835-T-C	GLYAT	missense_variant	TAX1BP1:Q86VP1:OID31075:v1:NeurologyII	45276	8	45268	4.96243e-08	1.92881	1.23559	2.62202	0.353678	genotypic
14-58470656-C-A	KIAA0586	missense_variant	GZMB:P10144:OID20604:v1:Inflammation	45066	6	45060	4.98198e-08	2.21826	1.42091	3.0156	0.406805	dominant
14-58470656-C-A	KIAA0586	missense_variant	GZMB:P10144:OID20604:v1:Inflammation	45066	6	45060	4.98198e-08	2.21826	1.42091	3.0156	0.406805	genotypic
3-100555246-C-A	TMEM45A	missense_variant	XIAP:P98170:OID30490:v1:InflammationII	44339	36	44303	5.08252e-08	-0.907164	-1.23345	-0.580876	0.166472	dominant
3-100555246-C-A	TMEM45A	missense_variant	XIAP:P98170:OID30490:v1:InflammationII	44339	36	44303	5.08252e-08	-0.907164	-1.23345	-0.580876	0.166472	genotypic
7-92534687-G-A	RBM48	missense_variant	PNMA2:Q9UL42:OID30842:v1:NeurologyII	44185	16	44169	5.1724e-08	-1.36198	-1.85214	-0.871823	0.250078	dominant
7-92534687-G-A	RBM48	missense_variant	PNMA2:Q9UL42:OID30842:v1:NeurologyII	44185	16	44169	5.1724e-08	-1.36198	-1.85214	-0.871823	0.250078	genotypic
4-2251118-C-T	MXD4	synonymous_variant	CSF1:P09603:OID20719:v1:Inflammation	45447	3334	42113	5.24356e-08	-0.0972632	-0.132283	-0.0622438	0.0178669	dominant
19-8473648-ACTTTTT-A	HNRNPM	splice_region_variant	BRSK2:Q8IWQ3:OID31042:v1:NeurologyII	41690	15	41675	5.29761e-08	-1.40577	-1.91207	-0.89946	0.258317	genotypic
19-8473648-ACTTTTT-A	HNRNPM	splice_region_variant	BRSK2:Q8IWQ3:OID31042:v1:NeurologyII	41690	15	41675	5.29761e-08	-1.40577	-1.91207	-0.89946	0.258317	dominant
4-83462657-C-T	ABRAXAS1	missense_variant	DOK1:Q99704:OID31111:v1:NeurologyII	45360	29462	15898	5.29899e-08	0.0367321	0.0235022	0.0499619	0.00674987	genotypic
10-122836314-A-G	CUZD1	missense_variant	TLR2:O60603:OID31290:v1:OncologyII	44820	745	44075	5.31339e-08	-0.201039	-0.273453	-0.128624	0.036946	dominant
1-153457809-C-A	S100A7	missense_variant	SERPINA4:P29622:OID30774:v1:InflammationII	44971	9	44962	5.33121e-08	1.81307	1.15992	2.46621	0.333234	dominant
1-153457809-C-A	S100A7	missense_variant	SERPINA4:P29622:OID30774:v1:InflammationII	44971	9	44962	5.33121e-08	1.81307	1.15992	2.46621	0.333234	genotypic
19-41382945-AGGGGACTGGGC-A	TMEM91	frameshift_variant	KLRB1:Q12918:OID20629:v1:Inflammation	45019	11811	33208	5.44458e-08	0.0497973	0.0318458	0.0677487	0.00915884	genotypic
6-107069207-C-T	BEND3	missense_variant	LACRT:Q9GZZ8:OID31367:v1:OncologyII	45347	9	45338	5.47728e-08	1.80571	1.15464	2.45679	0.332178	dominant
6-107069207-C-T	BEND3	missense_variant	LACRT:Q9GZZ8:OID31367:v1:OncologyII	45347	9	45338	5.47728e-08	1.80571	1.15464	2.45679	0.332178	genotypic
10-118311231-C-T	FAM204A	missense_variant	CALB1:P05937:OID21306:v1:Oncology	45042	9	45033	5.51564e-08	-1.8041	-2.45474	-1.15346	0.331957	dominant
10-118311231-C-T	FAM204A	missense_variant	CALB1:P05937:OID21306:v1:Oncology	45042	9	45033	5.51564e-08	-1.8041	-2.45474	-1.15346	0.331957	genotypic
16-20411650-G-A	ACSM5	missense_variant	ACRBP:Q8NEB7:OID31385:v1:OncologyII	45424	6	45418	5.54234e-08	-2.21078	-3.00821	-1.41335	0.406851	dominant
16-20411650-G-A	ACSM5	missense_variant	ACRBP:Q8NEB7:OID31385:v1:OncologyII	45424	6	45418	5.54234e-08	-2.21078	-3.00821	-1.41335	0.406851	genotypic
9-35093966-G-A	PIGO	synonymous_variant	IL17D:Q8TAD2:OID20481:v1:Inflammation	44436	395	44041	5.68657e-08	-0.272765	-0.371235	-0.174295	0.0502392	dominant
9-35093966-G-A	PIGO	synonymous_variant	IL17D:Q8TAD2:OID20481:v1:Inflammation	44436	395	44041	5.68657e-08	-0.272765	-0.371235	-0.174295	0.0502392	genotypic
6-29725217-C-T	HLA-F	missense_variant	NTRK2:Q16620:OID20136:v1:Cardiometabolic	45276	6	45270	5.76179e-08	-2.20936	-3.0073	-1.41142	0.407108	dominant
6-29725217-C-T	HLA-F	missense_variant	NTRK2:Q16620:OID20136:v1:Cardiometabolic	45276	6	45270	5.76179e-08	-2.20936	-3.0073	-1.41142	0.407108	genotypic
2-55318873-G-A	CCDC88A	synonymous_variant	FABP2:P12104:OID20200:v1:Cardiometabolic	45272	11	45261	5.76642e-08	1.63139	1.04217	2.2206	0.300616	dominant
2-55318873-G-A	CCDC88A	synonymous_variant	FABP2:P12104:OID20200:v1:Cardiometabolic	45272	11	45261	5.76642e-08	1.63139	1.04217	2.2206	0.300616	genotypic
12-32877939-C-T	PKP2	missense_variant	KRT18:P05783:OID21296:v1:Oncology	45042	14	45028	5.77038e-08	-1.44612	-1.96843	-0.923809	0.266483	dominant
12-32877939-C-T	PKP2	missense_variant	KRT18:P05783:OID21296:v1:Oncology	45042	14	45028	5.77038e-08	-1.44612	-1.96843	-0.923809	0.266483	genotypic
9-78328050-G-T	PSAT1	splice_acceptor_variant	DTX2:Q86UW9:OID30882:v1:NeurologyII	44317	8	44309	5.77637e-08	-1.92057	-2.61426	-1.22687	0.353923	dominant
9-78328050-G-T	PSAT1	splice_acceptor_variant	DTX2:Q86UW9:OID30882:v1:NeurologyII	44317	8	44309	5.77637e-08	-1.92057	-2.61426	-1.22687	0.353923	genotypic
2-206305518-T-C	ZDBF2	synonymous_variant	MTHFD2:P13995:OID31078:v1:NeurologyII	45490	626	44864	5.79043e-08	-0.2182	-0.297018	-0.139381	0.0402133	genotypic
3-195790994-GAGA-G	MUC4	conservative_inframe_deletion	DEFA1_DEFA1B:P59665:OID20344:v1:Cardiometabolic	44362	17	44345	5.82332e-08	1.3036	0.832622	1.77457	0.240291	dominant
3-195790994-GAGA-G	MUC4	conservative_inframe_deletion	DEFA1_DEFA1B:P59665:OID20344:v1:Cardiometabolic	44362	17	44345	5.82332e-08	1.3036	0.832622	1.77457	0.240291	genotypic
3-159069430-A-G	IQCJ	5_prime_UTR_variant	ATG4A:Q8WYN0:OID21246:v1:Oncology	44179	76	44103	5.91927e-08	-0.62042	-0.844691	-0.396149	0.114423	genotypic
3-159069430-A-G	IQCJ	5_prime_UTR_variant	ATG4A:Q8WYN0:OID21246:v1:Oncology	44179	76	44103	5.91927e-08	-0.62042	-0.844691	-0.396149	0.114423	dominant
18-9583245-T-C	PPP4R1	missense_variant	ADAMTS4:O75173:OID30471:v1:InflammationII	44320	5	44315	5.9308e-08	2.41618	1.54272	3.28965	0.445642	dominant
18-9583245-T-C	PPP4R1	missense_variant	ADAMTS4:O75173:OID30471:v1:InflammationII	44320	5	44315	5.9308e-08	2.41618	1.54272	3.28965	0.445642	genotypic
7-32869414-A-G	KBTBD2	synonymous_variant	OSCAR:Q8IYS5:OID20776:v1:Inflammation	45300	6	45294	5.94177e-08	2.19882	1.40388	2.99375	0.405577	dominant
7-32869414-A-G	KBTBD2	synonymous_variant	OSCAR:Q8IYS5:OID20776:v1:Inflammation	45300	6	45294	5.94177e-08	2.19882	1.40388	2.99375	0.405577	genotypic
2-197001746-T-A	ANKRD44	splice_region_variant	GPIHBP1:Q8IV16:OID31469:v1:OncologyII	44746	43763	983	5.98229e-08	0.051292	0.0327443	0.0698397	0.00946303	genotypic
8-11331915-T-C	SLC35G5	missense_variant	ATP6V1G1:O75348:OID30242:v1:CardiometabolicII	44457	11	44446	6.0306e-08	1.63282	1.04222	2.22342	0.301324	dominant
8-11331915-T-C	SLC35G5	missense_variant	ATP6V1G1:O75348:OID30242:v1:CardiometabolicII	44457	11	44446	6.0306e-08	1.63282	1.04222	2.22342	0.301324	genotypic
X-104250581-G-A	ESX1	missense_variant	KCNC4:Q03721:OID30813:v1:NeurologyII	44183	148	44035	6.06862e-08	-0.446899	-0.608579	-0.28522	0.0824888	dominant
4-122742236-T-C	BBS12	missense_variant	ARF6:P62330:OID31523:v1:OncologyII	45423	42	45381	6.0955e-08	-0.835873	-1.13832	-0.533425	0.154309	dominant
4-122742236-T-C	BBS12	missense_variant	ARF6:P62330:OID31523:v1:OncologyII	45423	42	45381	6.0955e-08	-0.835873	-1.13832	-0.533425	0.154309	genotypic
1-12568420-G-A	DHRS3	missense_variant	SEMA4D:Q92854:OID21020:v1:Neurology	45638	6	45632	6.10371e-08	-2.20879	-3.00805	-1.40954	0.40778	dominant
1-12568420-G-A	DHRS3	missense_variant	SEMA4D:Q92854:OID21020:v1:Neurology	45638	6	45632	6.10371e-08	-2.20879	-3.00805	-1.40954	0.40778	genotypic
19-11192793-C-A	KANK2	non_coding_transcript_exon_variant	NCAM1:P13591:OID20354:v1:Cardiometabolic	45131	860	44271	6.1538e-08	0.186256	0.118841	0.253671	0.0343952	recessive
1-8365860-C-T	RERE	missense_variant	COL9A2:Q14055:OID31255:v1:OncologyII	44858	16	44842	6.17149e-08	1.35373	0.863706	1.84376	0.250012	dominant
1-8365860-C-T	RERE	missense_variant	COL9A2:Q14055:OID31255:v1:OncologyII	44858	16	44842	6.17149e-08	1.35373	0.863706	1.84376	0.250012	genotypic
3-119747180-G-A	MAATS1	synonymous_variant	IL17F:Q96PD4:OID20456:v1:Inflammation	44430	570	43860	6.19369e-08	-0.228211	-0.310829	-0.145593	0.0421517	dominant
6-33080872-G-T	HLA-DPB1	missense_variant	ITGA6:P23229:OID20528:v1:Inflammation	45188	44	45144	6.30161e-08	-0.81449	-1.10952	-0.519455	0.150527	genotypic
6-33080872-G-T	HLA-DPB1	missense_variant	ITGA6:P23229:OID20528:v1:Inflammation	45188	44	45144	6.30161e-08	-0.81449	-1.10952	-0.519455	0.150527	dominant
X-64191485-C-T	AMER1	missense_variant	PPME1:Q9Y570:OID21347:v1:Oncology	45042	16	45026	6.32126e-08	-1.34764	-1.83585	-0.859429	0.249084	dominant
2-218435303-C-T	VIL1	synonymous_variant	CNTF:P26441:OID30807:v1:NeurologyII	44185	9	44176	6.34789e-08	1.8036	1.15012	2.45708	0.333405	dominant
2-218435303-C-T	VIL1	synonymous_variant	CNTF:P26441:OID30807:v1:NeurologyII	44185	9	44176	6.34789e-08	1.8036	1.15012	2.45708	0.333405	genotypic
15-90087542-A-G	IDH2	missense_variant	SELP:P16109:OID20379:v1:Cardiometabolic	45433	13	45420	6.43799e-08	1.49445	0.952729	2.03618	0.276388	dominant
15-90087542-A-G	IDH2	missense_variant	SELP:P16109:OID20379:v1:Cardiometabolic	45433	13	45420	6.43799e-08	1.49445	0.952729	2.03618	0.276388	genotypic
22-25769250-C-A	MYO18B	missense_variant	REN:P00797:OID20201:v1:Cardiometabolic	45276	21	45255	6.55995e-08	-1.17279	-1.59818	-0.747401	0.217034	dominant
22-25769250-C-A	MYO18B	missense_variant	REN:P00797:OID20201:v1:Cardiometabolic	45276	21	45255	6.55995e-08	-1.17279	-1.59818	-0.747401	0.217034	genotypic
4-2251118-C-T	MXD4	synonymous_variant	CSF1:P09603:OID20719:v1:Inflammation	45447	3334	42113	6.58169e-08	-0.0940099	-0.128113	-0.0599073	0.0173992	genotypic
2-206309835-A-G	ZDBF2	synonymous_variant	MTHFD2:P13995:OID31078:v1:NeurologyII	45489	629	44860	6.58837e-08	-0.217281	-0.296104	-0.138459	0.0402154	dominant
11-95175494-G-T	SESN3	splice_region_variant	OGT:O15294:OID31300:v1:OncologyII	44353	23503	20850	6.63194e-08	0.0515234	0.0328283	0.0702185	0.00953821	dominant
14-49614503-A-C	LRR1	3_prime_UTR_variant	CD2AP:Q9Y5K6:OID20177:v1:Cardiometabolic	45256	10	45246	6.73686e-08	1.70367	1.08518	2.32217	0.315557	recessive
22-38115578-C-T	PLA2G6	synonymous_variant	BIN2:Q9UBW5:OID21067:v1:Neurology	45259	8	45251	6.74736e-08	1.90897	1.21591	2.60203	0.353599	dominant
22-38115578-C-T	PLA2G6	synonymous_variant	BIN2:Q9UBW5:OID21067:v1:Neurology	45259	8	45251	6.74736e-08	1.90897	1.21591	2.60203	0.353599	genotypic
3-98768517-C-T	ST3GAL6	missense_variant	GMPR:P36959:OID20641:v1:Inflammation	45615	13	45602	6.77596e-08	1.49556	0.952511	2.03861	0.277063	dominant
3-98768517-C-T	ST3GAL6	missense_variant	GMPR:P36959:OID20641:v1:Inflammation	45615	13	45602	6.77596e-08	1.49556	0.952511	2.03861	0.277063	genotypic
3-141444813-G-A	ZBTB38	missense_variant	ATF2:P15336:OID20798:v1:Neurology	44216	60	44156	6.7909e-08	0.698108	0.444602	0.951613	0.129338	dominant
3-141444813-G-A	ZBTB38	missense_variant	ATF2:P15336:OID20798:v1:Neurology	44216	60	44156	6.7909e-08	0.698108	0.444602	0.951613	0.129338	genotypic
X-15775256-A-C	CA5B	missense_variant	APOA2:P02652:OID30686:v1:InflammationII	43714	9	43705	6.80496e-08	1.79416	1.1426	2.44572	0.332426	dominant
15-70055316-C-T	TLE3	non_coding_transcript_exon_variant	GAS6:Q14393:OID20318:v1:Cardiometabolic	45523	13	45510	6.84065e-08	-1.48811	-2.02862	-0.947594	0.275769	dominant
15-70055316-C-T	TLE3	non_coding_transcript_exon_variant	GAS6:Q14393:OID20318:v1:Cardiometabolic	45523	13	45510	6.84065e-08	-1.48811	-2.02862	-0.947594	0.275769	genotypic
19-3179721-G-A	S1PR4	missense_variant	BLMH:Q13867:OID20336:v1:Cardiometabolic	45810	7	45803	6.84459e-08	-2.04191	-2.78359	-1.30023	0.378406	dominant
19-3179721-G-A	S1PR4	missense_variant	BLMH:Q13867:OID20336:v1:Cardiometabolic	45810	7	45803	6.84459e-08	-2.04191	-2.78359	-1.30023	0.378406	genotypic
16-2538771-G-A	PDPK1	splice_region_variant	DPEP2:Q9H4A9:OID21305:v1:Oncology	45010	69	44941	6.94001e-08	0.6425	0.409018	0.875982	0.119122	dominant
16-2538771-G-A	PDPK1	splice_region_variant	DPEP2:Q9H4A9:OID21305:v1:Oncology	45010	69	44941	6.94001e-08	0.6425	0.409018	0.875982	0.119122	genotypic
11-720187-C-T	EPS8L2	synonymous_variant	ITM2A:O43736:OID20504:v1:Inflammation	45190	22	45168	6.97589e-08	1.15094	0.73262	1.56925	0.213425	dominant
11-720187-C-T	EPS8L2	synonymous_variant	ITM2A:O43736:OID20504:v1:Inflammation	45190	22	45168	6.97589e-08	1.15094	0.73262	1.56925	0.213425	genotypic
16-75627905-G-C	KARS	missense_variant	SCP2:P22307:OID21161:v1:Oncology	42487	3119	39368	6.98896e-08	-0.100689	-0.137288	-0.064091	0.0186724	dominant
5-124648596-C-T	ZNF608	synonymous_variant	IL18BP:O95998:OID20348:v1:Cardiometabolic	45433	301	45132	7.01694e-08	0.306868	0.195313	0.418424	0.0569157	dominant
5-124648596-C-T	ZNF608	synonymous_variant	IL18BP:O95998:OID20348:v1:Cardiometabolic	45433	301	45132	7.01694e-08	0.306868	0.195313	0.418424	0.0569157	genotypic
3-45946801-G-A	CXCR6	missense_variant	WFIKKN1:Q96NZ8:OID20939:v1:Neurology	44766	25	44741	7.02227e-08	-1.07591	-1.46704	-0.684775	0.199556	dominant
3-45946801-G-A	CXCR6	missense_variant	WFIKKN1:Q96NZ8:OID20939:v1:Neurology	44766	25	44741	7.02227e-08	-1.07591	-1.46704	-0.684775	0.199556	genotypic
17-35936788-C-G	LYZL6	missense_variant	SLC39A14:Q15043:OID20852:v1:Neurology	44216	26	44190	7.05799e-08	-1.05378	-1.43693	-0.670625	0.195484	dominant
17-35936788-C-G	LYZL6	missense_variant	SLC39A14:Q15043:OID20852:v1:Neurology	44216	26	44190	7.05799e-08	-1.05378	-1.43693	-0.670625	0.195484	genotypic
X-133026530-T-C	USP26	missense_variant	MXRA8:Q9BRK3:OID30583:v1:InflammationII	44609	12	44597	7.08936e-08	1.16775	0.743094	1.5924	0.216659	genotypic
1-9613090-G-A	TMEM201	3_prime_UTR_variant	ANKRA2:Q9H9E1:OID31173:v1:OncologyII	44039	6	44033	7.19866e-08	2.20254	1.40117	3.00391	0.408858	genotypic
1-9613090-G-A	TMEM201	3_prime_UTR_variant	ANKRA2:Q9H9E1:OID31173:v1:OncologyII	44039	6	44033	7.19866e-08	2.20254	1.40117	3.00391	0.408858	dominant
1-2595307-A-G	MMEL1	missense_variant	BAMBI:Q13145:OID21267:v1:Oncology	44050	25561	18489	7.27838e-08	0.0516672	0.0328618	0.0704726	0.00959451	dominant
7-843468-C-T	SUN1	synonymous_variant	FABP4:P15090:OID20245:v1:Cardiometabolic	45807	4102	41705	7.29463e-08	0.084648	0.053836	0.11546	0.0157203	genotypic
14-45009025-C-T	TOGARAM1	missense_variant	GFAP:P14136:OID21247:v1:Oncology	44106	14	44092	7.42366e-08	-1.44057	-1.96525	-0.915896	0.267689	dominant
14-45009025-C-T	TOGARAM1	missense_variant	GFAP:P14136:OID21247:v1:Oncology	44106	14	44092	7.42366e-08	-1.44057	-1.96525	-0.915896	0.267689	genotypic
17-72124410-A-C	SOX9	3_prime_UTR_variant	IPCEF1:Q8WWN9:OID20977:v1:Neurology	44482	9646	34836	7.52359e-08	0.0619125	0.039353	0.0844719	0.0115098	recessive
14-39179425-C-T	PNN	synonymous_variant	CD109:Q6YHK3:OID21108:v1:Neurology	45093	10150	34943	7.56463e-08	-0.0546192	-0.0745248	-0.0347136	0.0101558	genotypic
20-56249013-T-C	MC3R	missense_variant	DBNL:Q9UJU6:OID20681:v1:Inflammation	45452	8	45444	7.7262e-08	1.89857	1.20616	2.59099	0.35327	dominant
20-56249013-T-C	MC3R	missense_variant	DBNL:Q9UJU6:OID20681:v1:Inflammation	45452	8	45444	7.7262e-08	1.89857	1.20616	2.59099	0.35327	genotypic
8-119105960-G-A	COLEC10	synonymous_variant	CXCL17:Q6UXB2:OID20622:v1:Inflammation	45752	6	45746	7.75993e-08	-2.18016	-2.97539	-1.38494	0.405725	dominant
8-119105960-G-A	COLEC10	synonymous_variant	CXCL17:Q6UXB2:OID20622:v1:Inflammation	45752	6	45746	7.75993e-08	-2.18016	-2.97539	-1.38494	0.405725	genotypic
X-153954990-G-A	HCFC1	missense_variant	CD28:P10747:OID21265:v1:Oncology	44179	6	44173	7.77095e-08	2.1919	1.39236	2.99144	0.407926	dominant
X-19407245-A-G	MAP3K15	missense_variant	RAB3GAP1:Q15042:OID30829:v1:NeurologyII	43315	27	43288	7.89942e-08	-1.03407	-1.41148	-0.656666	0.192553	recessive
2-28412169-G-A	FOSL2	synonymous_variant	PDGFA:P04085:OID20313:v1:Cardiometabolic	45810	24	45786	7.90162e-08	-1.08992	-1.48771	-0.692123	0.202956	dominant
2-28412169-G-A	FOSL2	synonymous_variant	PDGFA:P04085:OID20313:v1:Cardiometabolic	45810	24	45786	7.90162e-08	-1.08992	-1.48771	-0.692123	0.202956	genotypic
10-122836314-A-G	CUZD1	missense_variant	TLR2:O60603:OID31290:v1:OncologyII	44820	745	44075	7.92069e-08	-0.197201	-0.269181	-0.125221	0.036724	genotypic
7-4877912-G-T	RADIL	synonymous_variant	PLIN1:O60240:OID20835:v1:Neurology	44217	9	44208	7.99046e-08	1.79136	1.13731	2.4454	0.333695	genotypic
7-4877912-G-T	RADIL	synonymous_variant	PLIN1:O60240:OID20835:v1:Neurology	44217	9	44208	7.99046e-08	1.79136	1.13731	2.4454	0.333695	dominant
22-21644038-C-A	SDF2L1	missense_variant	TNC:P24821:OID20359:v1:Cardiometabolic	45433	11	45422	8.00928e-08	-1.41875	-1.9368	-0.900706	0.264308	genotypic
19-11035015-C-T	SMARCA4	synonymous_variant	EREG:O14944:OID20905:v1:Neurology	44794	5711	39083	8.03205e-08	0.0725611	0.0460634	0.0990588	0.0135191	genotypic
4-40102366-A-G	N4BP2	missense_variant	ANK2:Q01484:OID30161:v1:CardiometabolicII	44108	119	43989	8.09893e-08	0.493569	0.313279	0.673859	0.091984	dominant
4-40102366-A-G	N4BP2	missense_variant	ANK2:Q01484:OID30161:v1:CardiometabolicII	44108	119	43989	8.09893e-08	0.493569	0.313279	0.673859	0.091984	genotypic
2-151524519-C-G	NEB	missense_variant	LEPR:P48357:OID20128:v1:Cardiometabolic	45274	77	45197	8.10197e-08	-0.608807	-0.831194	-0.386419	0.113462	dominant
2-151524519-C-G	NEB	missense_variant	LEPR:P48357:OID20128:v1:Cardiometabolic	45274	77	45197	8.10197e-08	-0.608807	-0.831194	-0.386419	0.113462	genotypic
15-90262586-G-A	TTLL13P	missense_variant	VSIG10L:Q86VR7:OID30189:v1:CardiometabolicII	44108	21	44087	8.12256e-08	-1.17253	-1.60088	-0.74419	0.218541	dominant
15-90262586-G-A	TTLL13P	missense_variant	VSIG10L:Q86VR7:OID30189:v1:CardiometabolicII	44108	21	44087	8.12256e-08	-1.17253	-1.60088	-0.74419	0.218541	genotypic
1-113981604-C-T	OLFML3	synonymous_variant	F11:P03951:OID30773:v1:InflammationII	45100	10	45090	8.13248e-08	1.68838	1.07156	2.3052	0.3147	dominant
1-113981604-C-T	OLFML3	synonymous_variant	F11:P03951:OID30773:v1:InflammationII	45100	10	45090	8.13248e-08	1.68838	1.07156	2.3052	0.3147	genotypic
2-206309835-A-G	ZDBF2	synonymous_variant	MTHFD2:P13995:OID31078:v1:NeurologyII	45489	629	44860	8.16247e-08	-0.215217	-0.293853	-0.136582	0.0401197	genotypic
14-20034286-C-T	OR4K13	missense_variant	LCN15:Q6UWW0:OID31032:v1:NeurologyII	45520	12	45508	8.17759e-08	-1.53131	-2.09085	-0.971773	0.285477	dominant
14-20034286-C-T	OR4K13	missense_variant	LCN15:Q6UWW0:OID31032:v1:NeurologyII	45520	12	45508	8.17759e-08	-1.53131	-2.09085	-0.971773	0.285477	genotypic
1-19700930-T-G	TMCO4	non_coding_transcript_exon_variant	FIS1:Q9Y3D6:OID20722:v1:Inflammation	41907	4533	37374	8.19189e-08	-0.0840143	-0.114714	-0.0533141	0.0156632	recessive
1-2629443-G-A	MMEL1	synonymous_variant	BAMBI:Q13145:OID21267:v1:Oncology	44072	18789	25283	8.26446e-08	-0.051341	-0.0701075	-0.0325744	0.00957468	recessive
16-5033563-G-C	NAGPA	missense_variant	EPO:P01588:OID20522:v1:Inflammation	45190	50	45140	8.4092e-08	-0.75404	-1.02982	-0.478255	0.140705	dominant
16-5033563-G-C	NAGPA	missense_variant	EPO:P01588:OID20522:v1:Inflammation	45190	50	45140	8.4092e-08	-0.75404	-1.02982	-0.478255	0.140705	genotypic
6-28259369-C-T	NKAPL	5_prime_UTR_variant	NT5C1A:Q9BXI3:OID31102:v1:NeurologyII	45492	48	45444	8.41689e-08	-0.772582	-1.05516	-0.490006	0.14417	dominant
6-28259369-C-T	NKAPL	5_prime_UTR_variant	NT5C1A:Q9BXI3:OID31102:v1:NeurologyII	45492	48	45444	8.41689e-08	-0.772582	-1.05516	-0.490006	0.14417	genotypic
17-73200627-G-C	COG1	missense_variant	PSMG4:Q5JS54:OID30514:v1:InflammationII	44339	43	44296	8.41949e-08	0.814846	0.51681	1.11288	0.152058	dominant
17-73200627-G-C	COG1	missense_variant	PSMG4:Q5JS54:OID30514:v1:InflammationII	44339	43	44296	8.41949e-08	0.814846	0.51681	1.11288	0.152058	genotypic
22-41469172-C-T	ACO2	missense_variant	FLI1:Q01543:OID21239:v1:Oncology	44180	6	44174	8.5353e-08	-2.18652	-2.98662	-1.38642	0.408212	dominant
22-41469172-C-T	ACO2	missense_variant	FLI1:Q01543:OID21239:v1:Oncology	44180	6	44174	8.5353e-08	-2.18652	-2.98662	-1.38642	0.408212	genotypic
1-223799903-G-A	TP53BP2	missense_variant	HRAS:P01112:OID31263:v1:OncologyII	44786	10	44776	8.57881e-08	-1.6974	-2.31862	-1.07617	0.31695	dominant
1-223799903-G-A	TP53BP2	missense_variant	HRAS:P01112:OID31263:v1:OncologyII	44786	10	44776	8.57881e-08	-1.6974	-2.31862	-1.07617	0.31695	genotypic
9-129142889-C-T	PTPA	missense_variant	BMPER:Q8N8U9:OID30615:v1:InflammationII	44654	8	44646	8.61679e-08	1.88904	1.19757	2.5805	0.352787	dominant
9-129142889-C-T	PTPA	missense_variant	BMPER:Q8N8U9:OID30615:v1:InflammationII	44654	8	44646	8.61679e-08	1.88904	1.19757	2.5805	0.352787	genotypic
1-119422310-T-C	HSD3B2	missense_variant	DCBLD2:Q96PD2:OID21474:v1:Oncology	45388	95	45293	8.64518e-08	0.546664	0.346538	0.746789	0.102104	dominant
1-119422310-T-C	HSD3B2	missense_variant	DCBLD2:Q96PD2:OID21474:v1:Oncology	45388	95	45293	8.64518e-08	0.546664	0.346538	0.746789	0.102104	genotypic
9-94320369-C-T	NUTM2F	missense_variant	CDH2:P19022:OID20170:v1:Cardiometabolic	45262	180	45082	8.64929e-08	-0.395349	-0.540083	-0.250615	0.0738431	dominant
9-94320369-C-T	NUTM2F	missense_variant	CDH2:P19022:OID20170:v1:Cardiometabolic	45262	180	45082	8.64929e-08	-0.395349	-0.540083	-0.250615	0.0738431	genotypic
11-62805396-C-A	NXF1	5_prime_UTR_variant	AMBP:P02760:OID21413:v1:Oncology	45556	11	45545	8.66403e-08	1.60323	1.01627	2.19019	0.299468	dominant
11-62805396-C-A	NXF1	5_prime_UTR_variant	AMBP:P02760:OID21413:v1:Oncology	45556	11	45545	8.66403e-08	1.60323	1.01627	2.19019	0.299468	genotypic
19-39508270-A-G	DLL3	3_prime_UTR_variant	C1GALT1C1:Q96EU7:OID30180:v1:CardiometabolicII	44108	9	44099	8.68976e-08	-1.78712	-2.44146	-1.13277	0.333848	dominant
19-39508270-A-G	DLL3	3_prime_UTR_variant	C1GALT1C1:Q96EU7:OID30180:v1:CardiometabolicII	44108	9	44099	8.68976e-08	-1.78712	-2.44146	-1.13277	0.333848	genotypic
11-27382189-G-A	LGR4	synonymous_variant&splice_region_variant	PTP4A3:O75365:OID30469:v1:InflammationII	43431	9	43422	8.69017e-08	-1.78996	-2.44535	-1.13457	0.334378	dominant
11-27382189-G-A	LGR4	synonymous_variant&splice_region_variant	PTP4A3:O75365:OID30469:v1:InflammationII	43431	9	43422	8.69017e-08	-1.78996	-2.44535	-1.13457	0.334378	genotypic
17-44190822-C-T	TMUB2	synonymous_variant	IL20RB:Q6UXL0:OID30461:v1:InflammationII	44339	9	44330	8.70981e-08	-1.78065	-2.43268	-1.12862	0.332665	dominant
17-44190822-C-T	TMUB2	synonymous_variant	IL20RB:Q6UXL0:OID30461:v1:InflammationII	44339	9	44330	8.70981e-08	-1.78065	-2.43268	-1.12862	0.332665	genotypic
12-31460280-G-A	DENND5B	missense_variant	PDGFB:P01127:OID20741:v1:Inflammation	45452	224	45228	8.77271e-08	0.35716	0.226344	0.487976	0.0667422	dominant
12-31460280-G-A	DENND5B	missense_variant	PDGFB:P01127:OID20741:v1:Inflammation	45452	224	45228	8.77271e-08	0.35716	0.226344	0.487976	0.0667422	genotypic
19-18069638-G-A	IL12RB1	missense_variant	SIL1:Q9H173:OID30207:v1:CardiometabolicII	44451	15	44436	8.78537e-08	1.37807	0.873308	1.88284	0.257531	dominant
19-18069638-G-A	IL12RB1	missense_variant	SIL1:Q9H173:OID30207:v1:CardiometabolicII	44451	15	44436	8.78537e-08	1.37807	0.873308	1.88284	0.257531	genotypic
3-169774313-C-T	MYNN	synonymous_variant	PPM1B:O75688:OID30548:v1:InflammationII	43914	2618	41296	8.86953e-08	-0.108115	-0.147729	-0.0685017	0.0202108	recessive
11-11352084-C-T	CSNK2A3	missense_variant	KLRD1:Q13241:OID20632:v1:Inflammation	45752	28	45724	8.86957e-08	1.00583	0.637291	1.37437	0.188029	dominant
11-11352084-C-T	CSNK2A3	missense_variant	KLRD1:Q13241:OID20632:v1:Inflammation	45752	28	45724	8.86957e-08	1.00583	0.637291	1.37437	0.188029	genotypic
1-228050687-T-G	WNT3A	missense_variant	SIRT1:Q96EB6:OID30439:v1:InflammationII	44339	6	44333	9.02016e-08	-2.18886	-2.99131	-1.3864	0.409413	dominant
1-228059061-T-C	WNT3A	missense_variant	SIRT1:Q96EB6:OID30439:v1:InflammationII	44339	6	44333	9.02016e-08	-2.18886	-2.99131	-1.3864	0.409413	dominant
1-228050687-T-G	WNT3A	missense_variant	SIRT1:Q96EB6:OID30439:v1:InflammationII	44339	6	44333	9.02016e-08	-2.18886	-2.99131	-1.3864	0.409413	genotypic
1-228059061-T-C	WNT3A	missense_variant	SIRT1:Q96EB6:OID30439:v1:InflammationII	44339	6	44333	9.02016e-08	-2.18886	-2.99131	-1.3864	0.409413	genotypic
6-31270476-T-C	HLA-C	missense_variant	RCOR1:Q9UKL0:OID20073:v1:Cardiometabolic	40901	9	40892	9.03554e-08	1.78685	1.13174	2.44195	0.334234	dominant
6-31270476-T-C	HLA-C	missense_variant	RCOR1:Q9UKL0:OID20073:v1:Cardiometabolic	40901	9	40892	9.03554e-08	1.78685	1.13174	2.44195	0.334234	genotypic
X-74741834-A-C	NEXMIF	missense_variant	PM20D1:Q6GTS8:OID20149:v1:Cardiometabolic	45041	7	45034	9.05301e-08	-1.46724	-2.00522	-0.929269	0.274474	genotypic
7-5214330-GA-G	WIPI2	5_prime_UTR_variant	CXCL8:P10145:OID20631:v1:Inflammation	43867	13	43854	9.09043e-08	1.47176	0.932059	2.01147	0.275357	dominant
7-5214330-GA-G	WIPI2	5_prime_UTR_variant	CXCL8:P10145:OID20631:v1:Inflammation	43867	13	43854	9.09043e-08	1.47176	0.932059	2.01147	0.275357	genotypic
11-62129823-G-A	INCENP	missense_variant	PNPT1:Q8TCS8:OID20445:v1:Inflammation	44437	11	44426	9.10843e-08	1.61443	1.02236	2.20649	0.302069	dominant
11-62129823-G-A	INCENP	missense_variant	PNPT1:Q8TCS8:OID20445:v1:Inflammation	44437	11	44426	9.10843e-08	1.61443	1.02236	2.20649	0.302069	genotypic
6-43337174-G-C	ZNF318	missense_variant	GKN1:Q9NS71:OID20885:v1:Neurology	43362	25	43337	9.13493e-08	1.06725	0.675818	1.45868	0.199708	dominant
6-43337174-G-C	ZNF318	missense_variant	GKN1:Q9NS71:OID20885:v1:Neurology	43362	25	43337	9.13493e-08	1.06725	0.675818	1.45868	0.199708	genotypic
5-119244562-G-A	DMXL1	missense_variant	F2:P00734:OID30723:v1:InflammationII	45677	7	45670	9.1779e-08	-2.0218	-2.76345	-1.28015	0.37839	dominant
5-119244562-G-A	DMXL1	missense_variant	F2:P00734:OID30723:v1:InflammationII	45677	7	45670	9.1779e-08	-2.0218	-2.76345	-1.28015	0.37839	genotypic
12-50741492-T-C	DIP2B	synonymous_variant	CD226:Q15762:OID30556:v1:InflammationII	44339	44339	0	9.25145e-08	-1.41934	-1.94014	-0.89855	0.265708	genotypic
12-50741492-T-C	DIP2B	synonymous_variant	CD226:Q15762:OID30556:v1:InflammationII	44339	44325	14	9.25145e-08	-1.41934	-1.94014	-0.89855	0.265708	recessive
9-131439036-T-C	PRRC2B	synonymous_variant	EIF4EBP1:Q13541:OID20162:v1:Cardiometabolic	45276	12	45264	9.28167e-08	1.53818	0.973719	2.10264	0.287988	dominant
9-131439036-T-C	PRRC2B	synonymous_variant	EIF4EBP1:Q13541:OID20162:v1:Cardiometabolic	45276	12	45264	9.28167e-08	1.53818	0.973719	2.10264	0.287988	genotypic
3-50302191-C-T	HYAL1	missense_variant	STX4:Q12846:OID21326:v1:Oncology	45025	5533	39492	9.28838e-08	0.0766079	0.0484946	0.104721	0.0143434	dominant
12-42468734-C-T	PRICKLE1	synonymous_variant	LRRC38:Q5VT99:OID30924:v1:NeurologyII	44410	10	44400	9.29207e-08	-1.69258	-2.31372	-1.07143	0.316906	dominant
12-42468734-C-T	PRICKLE1	synonymous_variant	LRRC38:Q5VT99:OID30924:v1:NeurologyII	44410	10	44400	9.29207e-08	-1.69258	-2.31372	-1.07143	0.316906	genotypic
1-171208852-C-T	FMO2	missense_variant	ITGAM:P11215:OID21071:v1:Neurology	45260	14	45246	9.3058e-08	-1.41132	-1.92927	-0.893364	0.264259	dominant
1-171208852-C-T	FMO2	missense_variant	ITGAM:P11215:OID21071:v1:Neurology	45260	14	45246	9.3058e-08	-1.41132	-1.92927	-0.893364	0.264259	genotypic
11-57744347-C-G	BTBD18	missense_variant	MDK:P21741:OID21489:v1:Oncology	45241	11	45230	9.38953e-08	-1.59618	-2.18215	-1.0102	0.298964	dominant
11-57744347-C-G	BTBD18	missense_variant	MDK:P21741:OID21489:v1:Oncology	45241	11	45230	9.38953e-08	-1.59618	-2.18215	-1.0102	0.298964	genotypic
2-119680939-G-C	TMEM177	missense_variant	ABL1:P00519:OID21280:v1:Oncology	45016	12702	32314	9.40937e-08	-0.0558647	-0.0763746	-0.0353547	0.0104642	dominant
19-54885501-G-A	FCAR	missense_variant	PLIN3:O60664:OID20143:v1:Cardiometabolic	44967	280	44687	9.41665e-08	0.31944	0.202159	0.436721	0.0598369	recessive
1-19814732-C-T	RNF186	missense_variant	KRT6C:P48668:OID30169:v1:CardiometabolicII	44108	13	44095	9.43672e-08	-1.48221	-2.02644	-0.937985	0.277665	dominant
1-19814732-C-T	RNF186	missense_variant	KRT6C:P48668:OID30169:v1:CardiometabolicII	44108	13	44095	9.43672e-08	-1.48221	-2.02644	-0.937985	0.277665	genotypic
3-197009731-C-T	MELTF	missense_variant	TXN:P10599:OID30670:v1:InflammationII	44941	29	44912	9.43682e-08	0.991392	0.627379	1.3554	0.185719	dominant
3-197009731-C-T	MELTF	missense_variant	TXN:P10599:OID30670:v1:InflammationII	44941	29	44912	9.43682e-08	0.991392	0.627379	1.3554	0.185719	genotypic
10-104299178-G-A	GSTO2	stop_gained	COL9A2:Q14055:OID31255:v1:OncologyII	44858	81	44777	9.44736e-08	-0.593599	-0.811561	-0.375637	0.111204	dominant
10-104299178-G-A	GSTO2	stop_gained	COL9A2:Q14055:OID31255:v1:OncologyII	44858	81	44777	9.44736e-08	-0.593599	-0.811561	-0.375637	0.111204	genotypic
2-28540363-C-A	PLB1	splice_region_variant	GSTM4:Q03013:OID30164:v1:CardiometabolicII	43985	54	43931	9.4845e-08	0.728196	0.460777	0.995615	0.136437	recessive
11-118900017-G-C	BCL9L	synonymous_variant	ANXA11:P50995:OID20583:v1:Inflammation	45115	9	45106	9.54752e-08	1.78257	1.1278	2.43734	0.334064	dominant
11-118900017-G-C	BCL9L	synonymous_variant	ANXA11:P50995:OID20583:v1:Inflammation	45115	9	45106	9.54752e-08	1.78257	1.1278	2.43734	0.334064	genotypic
2-11183407-T-C	ROCK2	3_prime_UTR_variant	PRL:P01236:OID21033:v1:Neurology	45008	13	44995	9.56737e-08	-1.46987	-2.00982	-0.929919	0.275482	dominant
2-11183407-T-C	ROCK2	3_prime_UTR_variant	PRL:P01236:OID21033:v1:Neurology	45008	13	44995	9.56737e-08	-1.46987	-2.00982	-0.929919	0.275482	genotypic
5-140823741-C-T	PCDHA5	missense_variant	ACY1:Q03154:OID20137:v1:Cardiometabolic	45276	6	45270	9.59984e-08	2.16668	1.37067	2.9627	0.406125	dominant
5-140823741-C-T	PCDHA5	missense_variant	ACY1:Q03154:OID20137:v1:Cardiometabolic	45276	6	45270	9.59984e-08	2.16668	1.37067	2.9627	0.406125	genotypic
17-80117016-G-C	GAA	missense_variant	REG3G:Q6UW15:OID31408:v1:OncologyII	45424	53	45371	9.62358e-08	-0.731839	-1.00073	-0.462948	0.137188	genotypic
17-80117016-G-C	GAA	missense_variant	REG3G:Q6UW15:OID31408:v1:OncologyII	45424	53	45371	9.62358e-08	-0.731839	-1.00073	-0.462948	0.137188	dominant
11-63953993-G-T	NAA40	missense_variant	ATP1B2:P14415:OID30118:v1:CardiometabolicII	44108	39	44069	9.62468e-08	-0.855799	-1.17024	-0.541363	0.160425	dominant
11-63953993-G-T	NAA40	missense_variant	ATP1B2:P14415:OID30118:v1:CardiometabolicII	44108	39	44069	9.62468e-08	-0.855799	-1.17024	-0.541363	0.160425	genotypic
2-73490977-C-T	ALMS1	synonymous_variant	MICB_MICA:Q29980_Q29983:OID20593:v1:Inflammation	45190	11	45179	9.74812e-08	-1.59379	-2.17964	-1.00795	0.298898	genotypic
2-73490977-C-T	ALMS1	synonymous_variant	MICB_MICA:Q29980_Q29983:OID20593:v1:Inflammation	45190	11	45179	9.74812e-08	-1.59379	-2.17964	-1.00795	0.298898	dominant
2-61842316-C-T	FAM161A	synonymous_variant	LTBP3:Q9NS15:OID21191:v1:Oncology	44179	6	44173	9.88652e-08	2.17072	1.37242	2.96901	0.407288	dominant
2-61842316-C-T	FAM161A	synonymous_variant	LTBP3:Q9NS15:OID21191:v1:Oncology	44179	6	44173	9.88652e-08	2.17072	1.37242	2.96901	0.407288	genotypic
3-56633261-A-G	FAM208A	missense_variant	RANBP2:P49792:OID30812:v1:NeurologyII	44185	17	44168	9.92455e-08	1.29506	0.818731	1.77138	0.243021	dominant
3-56633261-A-G	FAM208A	missense_variant	RANBP2:P49792:OID30812:v1:NeurologyII	44185	17	44168	9.92455e-08	1.29506	0.818731	1.77138	0.243021	genotypic
7-135606751-G-A	NUP205	missense_variant&splice_region_variant	F12:P00748:OID30739:v1:InflammationII	45653	8	45645	9.94593e-08	-1.86376	-2.54931	-1.17821	0.349767	dominant
7-135606751-G-A	NUP205	missense_variant&splice_region_variant	F12:P00748:OID30739:v1:InflammationII	45653	8	45645	9.94593e-08	-1.86376	-2.54931	-1.17821	0.349767	genotypic
12-6839484-G-A	P3H3	3_prime_UTR_variant	CRACR2A:Q9BSW2:OID21249:v1:Oncology	44180	24	44156	1.00052e-07	-1.08825	-1.48862	-0.687875	0.204269	dominant
12-6839484-G-A	P3H3	3_prime_UTR_variant	CRACR2A:Q9BSW2:OID21249:v1:Oncology	44180	24	44156	1.00052e-07	-1.08825	-1.48862	-0.687875	0.204269	genotypic
22-36875760-C-T	NCF4	synonymous_variant	ADGRE2:Q9UHX3:OID20755:v1:Inflammation	45432	6146	39286	1.00723e-07	0.0726201	0.0458966	0.0993436	0.0136343	dominant
11-86407676-G-C	CCDC81	missense_variant	IGF2BP3:O00425:OID30112:v1:CardiometabolicII	44103	9	44094	1.00905e-07	-1.78234	-2.43825	-1.12642	0.33465	dominant
11-86407676-G-C	CCDC81	missense_variant	IGF2BP3:O00425:OID30112:v1:CardiometabolicII	44103	9	44094	1.00905e-07	-1.78234	-2.43825	-1.12642	0.33465	genotypic
X-150512562-C-T	MAMLD1	missense_variant	ITGAX:P20702:OID31325:v1:OncologyII	44852	1099	43753	1.02704e-07	0.117714	0.0743676	0.16106	0.0221153	genotypic
8-117157834-G-T	SLC30A8	missense_variant	NID1:P14543:OID20362:v1:Cardiometabolic	45276	6	45270	1.02961e-07	-2.17456	-2.97538	-1.37375	0.408577	dominant
8-117157834-G-T	SLC30A8	missense_variant	NID1:P14543:OID20362:v1:Cardiometabolic	45276	6	45270	1.02961e-07	-2.17456	-2.97538	-1.37375	0.408577	genotypic
16-75234955-C-T	BCAR1	synonymous_variant	HSPB6:O14558:OID21408:v1:Oncology	45621	127	45494	1.03038e-07	-0.468762	-0.641395	-0.296128	0.0880777	dominant
16-75234955-C-T	BCAR1	synonymous_variant	HSPB6:O14558:OID21408:v1:Oncology	45621	127	45494	1.03038e-07	-0.468762	-0.641395	-0.296128	0.0880777	genotypic
2-132731828-A-G	NCKAP5	synonymous_variant	PITHD1:Q9GZP4:OID31215:v1:OncologyII	43951	12994	30957	1.03085e-07	-0.0490352	-0.0670939	-0.0309765	0.00921353	genotypic
X-9898209-G-A	SHROOM2	missense_variant	LRTM2:Q8N967:OID31020:v1:NeurologyII	45428	19	45409	1.03567e-07	1.22089	0.771184	1.67059	0.229438	recessive
2-160137740-A-G	ITGB6	missense_variant	SPRR3:Q9UBC9:OID31131:v1:NeurologyII	45493	8	45485	1.03805e-07	1.87576	1.18479	2.56673	0.352533	dominant
2-160137740-A-G	ITGB6	missense_variant	SPRR3:Q9UBC9:OID31131:v1:NeurologyII	45493	8	45485	1.03805e-07	1.87576	1.18479	2.56673	0.352533	genotypic
12-32755303-C-A	YARS2	missense_variant	IL2:P60568:OID20419:v1:Inflammation	44421	11394	33027	1.04095e-07	0.0577926	0.0365016	0.0790836	0.0108626	dominant
1-11784273-C-T	C1orf167	synonymous_variant	SIAE:Q9HAT2:OID21503:v1:Oncology	45266	37866	7400	1.04664e-07	-0.067112	-0.0918409	-0.042383	0.0126167	dominant
2-237378645-C-A	COL6A3	missense_variant	CREB3:O43889:OID31188:v1:OncologyII	44036	59	43977	1.04776e-07	0.69478	0.438764	0.950796	0.130619	dominant
2-237378645-C-A	COL6A3	missense_variant	CREB3:O43889:OID31188:v1:OncologyII	44036	59	43977	1.04776e-07	0.69478	0.438764	0.950796	0.130619	genotypic
6-154510082-T-C	CNKSR3	synonymous_variant	MYL4:P12829:OID30245:v1:CardiometabolicII	44457	80	44377	1.0643e-07	-0.593782	-0.8127	-0.374865	0.111692	dominant
6-154510082-T-C	CNKSR3	synonymous_variant	MYL4:P12829:OID30245:v1:CardiometabolicII	44457	80	44377	1.0643e-07	-0.593782	-0.8127	-0.374865	0.111692	genotypic
22-36877700-G-A	NCF4	synonymous_variant	ADGRE2:Q9UHX3:OID20755:v1:Inflammation	45434	6153	39281	1.06451e-07	0.0724505	0.045739	0.0991621	0.0136282	dominant
21-32726876-A-T	SYNJ1	missense_variant	CCL3:P10147:OID20610:v1:Inflammation	45190	9	45181	1.06796e-07	-1.7492	-2.39418	-1.10422	0.329067	dominant
21-32726876-A-T	SYNJ1	missense_variant	CCL3:P10147:OID20610:v1:Inflammation	45190	9	45181	1.06796e-07	-1.7492	-2.39418	-1.10422	0.329067	genotypic
20-23826708-T-G	CST2	5_prime_UTR_variant	PVR:P15151:OID21011:v1:Neurology	45092	26	45066	1.06849e-07	1.02836	0.649169	1.40755	0.193463	dominant
20-23826708-T-G	CST2	5_prime_UTR_variant	PVR:P15151:OID21011:v1:Neurology	45092	26	45066	1.06849e-07	1.02836	0.649169	1.40755	0.193463	genotypic
13-113165138-G-A	AL137002.1	non_coding_transcript_exon_variant	EIF5A:P63241:OID20423:v1:Inflammation	44352	10	44342	1.07382e-07	-1.68186	-2.30212	-1.0616	0.316458	dominant
13-113165138-G-A	AL137002.1	non_coding_transcript_exon_variant	EIF5A:P63241:OID20423:v1:Inflammation	44352	10	44342	1.07382e-07	-1.68186	-2.30212	-1.0616	0.316458	genotypic
3-121622108-G-A	FBXO40	missense_variant	IMMT:Q16891:OID31397:v1:OncologyII	45418	13	45405	1.07592e-07	1.46945	0.927485	2.01141	0.27651	recessive
11-76661158-C-T	LRRC32	synonymous_variant	VTCN1:Q7Z7D3:OID21164:v1:Oncology	44180	6	44174	1.07756e-07	-2.15043	-2.94359	-1.35727	0.404672	dominant
11-76661158-C-T	LRRC32	synonymous_variant	VTCN1:Q7Z7D3:OID21164:v1:Oncology	44180	6	44174	1.07756e-07	-2.15043	-2.94359	-1.35727	0.404672	genotypic
20-35246905-G-A	MMP24	synonymous_variant	NTRK3:Q16288:OID21057:v1:Neurology	45588	14734	30854	1.08159e-07	0.052816	0.0333328	0.0722992	0.00994032	dominant
21-46357094-C-A	PCNT	missense_variant	SETMAR:Q53H47:OID20948:v1:Neurology	44760	8	44752	1.08846e-07	-1.86816	-2.55745	-1.17887	0.351676	dominant
21-46357094-C-A	PCNT	missense_variant	SETMAR:Q53H47:OID20948:v1:Neurology	44760	8	44752	1.08846e-07	-1.86816	-2.55745	-1.17887	0.351676	genotypic
13-28494828-C-T	FLT1	missense_variant	STC2:O76061:OID21157:v1:Neurology	45198	10	45188	1.09066e-07	1.67249	1.05535	2.28962	0.314863	dominant
13-28494828-C-T	FLT1	missense_variant	STC2:O76061:OID21157:v1:Neurology	45198	10	45188	1.09066e-07	1.67249	1.05535	2.28962	0.314863	genotypic
15-74331289-C-A	CCDC33	synonymous_variant	SMC3:Q9UQE7:OID31195:v1:OncologyII	44036	320	43716	1.09633e-07	0.29527	0.186298	0.404241	0.0555973	genotypic
7-34684592-C-T	NPSR1	missense_variant	EFCAB2:Q5VUJ9:OID31313:v1:OncologyII	44857	27	44830	1.10413e-07	1.0224	0.644979	1.39981	0.192558	dominant
7-34684592-C-T	NPSR1	missense_variant	EFCAB2:Q5VUJ9:OID31313:v1:OncologyII	44857	27	44830	1.10413e-07	1.0224	0.644979	1.39981	0.192558	genotypic
1-6525968-C-T	NOL9	synonymous_variant	CEACAM18:A8MTB9:OID31251:v1:OncologyII	44856	8	44848	1.10711e-07	-1.87781	-2.57106	-1.18455	0.353698	dominant
1-6525968-C-T	NOL9	synonymous_variant	CEACAM18:A8MTB9:OID31251:v1:OncologyII	44856	8	44848	1.10711e-07	-1.87781	-2.57106	-1.18455	0.353698	genotypic
8-38414042-G-A	FGFR1	splice_region_variant	LCP1:P13796:OID30367:v1:CardiometabolicII	45605	87	45518	1.10722e-07	-0.567147	-0.776529	-0.357765	0.106827	dominant
8-38414042-G-A	FGFR1	splice_region_variant	LCP1:P13796:OID30367:v1:CardiometabolicII	45605	87	45518	1.10722e-07	-0.567147	-0.776529	-0.357765	0.106827	genotypic
14-104176085-A-G	KIF26A	synonymous_variant	ABL1:P00519:OID21280:v1:Oncology	44898	24075	20823	1.11134e-07	-0.0502162	-0.0687576	-0.0316748	0.00945981	dominant
20-35246905-G-A	MMP24	synonymous_variant	NTRK3:Q16288:OID21057:v1:Neurology	45588	14734	30854	1.11325e-07	0.0458589	0.0289253	0.0627925	0.00863951	genotypic
12-68839854-C-T	MDM2	splice_region_variant	ZCCHC8:Q6NZY4:OID30117:v1:CardiometabolicII	44068	1182	42886	1.12293e-07	0.156335	0.098591	0.21408	0.0294612	dominant
14-21569901-G-C	OR10G3	missense_variant	ID4:P47928:OID31284:v1:OncologyII	44858	6	44852	1.12344e-07	-2.16676	-2.96709	-1.36642	0.408329	dominant
14-21569901-G-C	OR10G3	missense_variant	ID4:P47928:OID31284:v1:OncologyII	44858	6	44852	1.12344e-07	-2.16676	-2.96709	-1.36642	0.408329	genotypic
3-183499814-C-T	KLHL6	missense_variant	IL9:P15248:OID31298:v1:OncologyII	44858	6	44852	1.12403e-07	2.17046	1.36875	2.97218	0.409035	dominant
3-183499814-C-T	KLHL6	missense_variant	IL9:P15248:OID31298:v1:OncologyII	44858	6	44852	1.12403e-07	2.17046	1.36875	2.97218	0.409035	genotypic
3-49014052-C-T	WDR6	synonymous_variant	WFDC2:Q14508:OID21505:v1:Oncology	42977	126	42851	1.12736e-07	0.467956	0.295088	0.640825	0.0881972	dominant
3-49014052-C-T	WDR6	synonymous_variant	WFDC2:Q14508:OID21505:v1:Oncology	42977	126	42851	1.12736e-07	0.467956	0.295088	0.640825	0.0881972	genotypic
2-151674563-A-G	NEB	missense_variant	TBC1D23:Q9NUY8:OID21286:v1:Oncology	44855	44352	503	1.13142e-07	0.237564	0.149794	0.325335	0.0447804	dominant
1-21847703-G-A	HSPG2	missense_variant	SCLY:Q96I15:OID21425:v1:Oncology	45488	6	45482	1.13534e-07	2.14487	1.35233	2.93741	0.404352	dominant
1-21847703-G-A	HSPG2	missense_variant	SCLY:Q96I15:OID21425:v1:Oncology	45488	6	45482	1.13534e-07	2.14487	1.35233	2.93741	0.404352	genotypic
3-74298048-T-C	CNTN3	synonymous_variant	S100A13:Q99584:OID30529:v1:InflammationII	44339	9	44330	1.14362e-07	1.76744	1.1142	2.42067	0.33328	dominant
3-74298048-T-C	CNTN3	synonymous_variant	S100A13:Q99584:OID30529:v1:InflammationII	44339	9	44330	1.14362e-07	1.76744	1.1142	2.42067	0.33328	genotypic
17-78186962-A-G	TK1	synonymous_variant	PLXDC1:Q8IUK5:OID21258:v1:Oncology	44112	6106	38006	1.14646e-07	0.0732927	0.0462018	0.100384	0.0138217	recessive
3-169800667-T-C	LRRC34	missense_variant	PPM1B:O75688:OID30548:v1:InflammationII	43460	3018	40442	1.1662e-07	-0.100276	-0.137362	-0.0631897	0.0189214	recessive
19-55401670-C-T	UBE2S	synonymous_variant	DPT:Q07507:OID20278:v1:Cardiometabolic	45443	21562	23881	1.17003e-07	0.0495528	0.0312239	0.0678817	0.00935141	recessive
3-119747180-G-A	MAATS1	synonymous_variant	IL17F:Q96PD4:OID20456:v1:Inflammation	44430	570	43860	1.17367e-07	-0.222752	-0.305154	-0.140351	0.0420413	genotypic
2-70833014-G-A	CD207	synonymous_variant	TEX101:Q9BY14:OID30971:v1:NeurologyII	44404	19	44385	1.17666e-07	-1.22269	-1.67503	-0.770346	0.230785	dominant
2-70833014-G-A	CD207	synonymous_variant	TEX101:Q9BY14:OID30971:v1:NeurologyII	44404	19	44385	1.17666e-07	-1.22269	-1.67503	-0.770346	0.230785	genotypic
20-5943647-C-T	TRMT6	synonymous_variant	COL2A1:P02458:OID30286:v1:CardiometabolicII	44457	5	44452	1.19404e-07	2.34087	1.47441	3.20734	0.442069	dominant
20-5943647-C-T	TRMT6	synonymous_variant	COL2A1:P02458:OID30286:v1:CardiometabolicII	44457	5	44452	1.19404e-07	2.34087	1.47441	3.20734	0.442069	genotypic
8-30845009-A-C	TEX15	missense_variant	FAM20A:Q96MK3:OID30348:v1:CardiometabolicII	45566	10419	35147	1.19453e-07	0.0588942	0.0370944	0.0806939	0.0111222	dominant
4-128287474-T-C	PGRMC2	missense_variant	DDC:P20711:OID20215:v1:Cardiometabolic	45200	88	45112	1.19543e-07	-0.559698	-0.766876	-0.35252	0.105702	dominant
4-128287474-T-C	PGRMC2	missense_variant	DDC:P20711:OID20215:v1:Cardiometabolic	45200	88	45112	1.19543e-07	-0.559698	-0.766876	-0.35252	0.105702	genotypic
2-26314631-A-C	ADGRF3	splice_region_variant	TP53BP1:Q12888:OID30470:v1:InflammationII	44273	44262	11	1.20374e-07	0.13087	0.0824154	0.179324	0.0247213	genotypic
1-2609830-A-G	MMEL1	synonymous_variant&splice_region_variant	BAMBI:Q13145:OID21267:v1:Oncology	44051	25255	18796	1.20396e-07	0.0506811	0.0319164	0.0694458	0.00957373	dominant
15-84887778-G-A	SLC28A1	synonymous_variant	LRP11:Q86VZ4:OID20185:v1:Cardiometabolic	45275	7	45268	1.20954e-07	-1.98908	-2.72566	-1.2525	0.375802	dominant
15-84887778-G-A	SLC28A1	synonymous_variant	LRP11:Q86VZ4:OID20185:v1:Cardiometabolic	45275	7	45268	1.20954e-07	-1.98908	-2.72566	-1.2525	0.375802	genotypic
1-109665036-C-T	GSTM4	3_prime_UTR_variant	PTS:Q03393:OID20847:v1:Neurology	41698	96	41602	1.21498e-07	0.540169	0.34011	0.740229	0.10207	dominant
1-109665036-C-T	GSTM4	3_prime_UTR_variant	PTS:Q03393:OID20847:v1:Neurology	41698	96	41602	1.21498e-07	0.540169	0.34011	0.740229	0.10207	genotypic
2-185804831-A-C	FSIP2	synonymous_variant	NID1:P14543:OID20362:v1:Cardiometabolic	45275	10	45265	1.22134e-07	1.67453	1.05423	2.29483	0.316479	dominant
2-185804831-A-C	FSIP2	synonymous_variant	NID1:P14543:OID20362:v1:Cardiometabolic	45275	10	45265	1.22134e-07	1.67453	1.05423	2.29483	0.316479	genotypic
12-113208149-G-C	IQCD	synonymous_variant	FST:P19883:OID20770:v1:Inflammation	45378	14	45364	1.22428e-07	-1.40751	-1.92895	-0.886078	0.266037	dominant
12-113208149-G-C	IQCD	synonymous_variant	FST:P19883:OID20770:v1:Inflammation	45378	14	45364	1.22428e-07	-1.40751	-1.92895	-0.886078	0.266037	genotypic
19-8129295-G-A	FBN3	synonymous_variant	IRAG2:Q12912:OID20085:v1:Cardiometabolic	44454	5	44449	1.22874e-07	2.36585	1.48927	3.24242	0.447228	dominant
19-8129295-G-A	FBN3	synonymous_variant	IRAG2:Q12912:OID20085:v1:Cardiometabolic	44454	5	44449	1.22874e-07	2.36585	1.48927	3.24242	0.447228	genotypic
8-58851809-C-CAATAAATA	TOX	splice_region_variant	C2orf69:Q8N8R5:OID30883:v1:NeurologyII	44253	21	44232	1.23233e-07	1.15612	0.727718	1.58451	0.218568	genotypic
8-58851809-C-CAATAAATA	TOX	splice_region_variant	C2orf69:Q8N8R5:OID30883:v1:NeurologyII	44253	21	44232	1.23233e-07	1.15612	0.727718	1.58451	0.218568	dominant
2-151671094-C-T	NEB	missense_variant	TBC1D23:Q9NUY8:OID21286:v1:Oncology	44984	508	44476	1.24162e-07	-0.235781	-0.323172	-0.148389	0.0445869	recessive
22-41905580-G-A	SREBF2	missense_variant	EGFLAM:Q63HQ2:OID31496:v1:OncologyII	45423	5	45418	1.24586e-07	2.36543	1.48859	3.24227	0.447365	dominant
22-41905580-G-A	SREBF2	missense_variant	EGFLAM:Q63HQ2:OID31496:v1:OncologyII	45423	5	45418	1.24586e-07	2.36543	1.48859	3.24227	0.447365	genotypic
15-74331289-C-A	CCDC33	synonymous_variant	SMC3:Q9UQE7:OID31195:v1:OncologyII	44036	320	43716	1.246e-07	0.296724	0.186731	0.406716	0.0561182	dominant
1-58782321-C-T	JUN	synonymous_variant	RGMA:Q96B86:OID21065:v1:Neurology	45628	160	45468	1.25913e-07	-0.416708	-0.571234	-0.262182	0.0788393	recessive
6-29486979-G-A	MAS1L	synonymous_variant	KIT:P10721:OID20370:v1:Cardiometabolic	45351	13	45338	1.28366e-07	1.45644	0.915991	1.99688	0.275736	dominant
6-29486979-G-A	MAS1L	synonymous_variant	KIT:P10721:OID20370:v1:Cardiometabolic	45351	13	45338	1.28366e-07	1.45644	0.915991	1.99688	0.275736	genotypic
3-125929322-T-C	ALG1L	3_prime_UTR_variant	PAMR1:Q6UXH9:OID21153:v1:Neurology	44695	12862	31833	1.2897e-07	-0.0549703	-0.0753717	-0.034569	0.0104088	dominant
4-3316383-C-T	RGS12	synonymous_variant	MAPKAPK2:P49137:OID31293:v1:OncologyII	44858	6	44852	1.29365e-07	2.14407	1.34825	2.9399	0.406029	dominant
4-3316383-C-T	RGS12	synonymous_variant	MAPKAPK2:P49137:OID31293:v1:OncologyII	44858	6	44852	1.29365e-07	2.14407	1.34825	2.9399	0.406029	genotypic
10-79349662-C-T	PPIF	splice_region_variant	LILRA4:P59901:OID30162:v1:CardiometabolicII	44108	8	44100	1.29872e-07	-1.8743	-2.57008	-1.17852	0.354988	dominant
10-79349662-C-T	PPIF	splice_region_variant	LILRA4:P59901:OID30162:v1:CardiometabolicII	44108	8	44100	1.29872e-07	-1.8743	-2.57008	-1.17852	0.354988	genotypic
6-97178519-C-T	MMS22L	missense_variant	NADK:O95544:OID20178:v1:Cardiometabolic	44446	9	44437	1.3028e-07	1.7581	1.10538	2.41082	0.333017	dominant
6-97178519-C-T	MMS22L	missense_variant	NADK:O95544:OID20178:v1:Cardiometabolic	44446	9	44437	1.3028e-07	1.7581	1.10538	2.41082	0.333017	genotypic
8-63066036-G-A	TTPA	synonymous_variant	MMP9:P14780:OID21103:v1:Neurology	45183	6	45177	1.30442e-07	2.14008	1.34551	2.93465	0.405389	dominant
8-63066036-G-A	TTPA	synonymous_variant	MMP9:P14780:OID21103:v1:Neurology	45183	6	45177	1.30442e-07	2.14008	1.34551	2.93465	0.405389	genotypic
17-81166009-G-A	AATK	5_prime_UTR_premature_start_codon_gain_variant	WDR46:O15213:OID31389:v1:OncologyII	45422	55	45367	1.30609e-07	0.71097	0.446989	0.974952	0.134683	dominant
17-81166009-G-A	AATK	5_prime_UTR_premature_start_codon_gain_variant	WDR46:O15213:OID31389:v1:OncologyII	45422	55	45367	1.30609e-07	0.71097	0.446989	0.974952	0.134683	genotypic
17-8080404-CG-C	AC129492.1	non_coding_transcript_exon_variant	IL18RAP:O95256:OID20900:v1:Neurology	43094	8	43086	1.30636e-07	-1.86066	-2.55152	-1.1698	0.352475	dominant
17-8080404-CG-C	AC129492.1	non_coding_transcript_exon_variant	IL18RAP:O95256:OID20900:v1:Neurology	43094	8	43086	1.30636e-07	-1.86066	-2.55152	-1.1698	0.352475	genotypic
4-140395957-C-T	CLGN	synonymous_variant	NFKBIE:O00221:OID21212:v1:Oncology	44180	9	44171	1.31044e-07	-1.76282	-2.41743	-1.10822	0.333979	dominant
4-140395957-C-T	CLGN	synonymous_variant	NFKBIE:O00221:OID21212:v1:Oncology	44180	9	44171	1.31044e-07	-1.76282	-2.41743	-1.10822	0.333979	genotypic
1-16138000-G-A	EPHA2	missense_variant	EIF4E:P06730:OID30557:v1:InflammationII	44339	20	44319	1.3163e-07	-1.17882	-1.61663	-0.741009	0.22337	dominant
1-16138000-G-A	EPHA2	missense_variant	EIF4E:P06730:OID30557:v1:InflammationII	44339	20	44319	1.3163e-07	-1.17882	-1.61663	-0.741009	0.22337	genotypic
2-159178963-C-T	TANC1	synonymous_variant	ADAMTSL4:Q6UY14:OID30275:v1:CardiometabolicII	44457	28	44429	1.31866e-07	-0.996805	-1.36704	-0.626571	0.188893	dominant
2-159178963-C-T	TANC1	synonymous_variant	ADAMTSL4:Q6UY14:OID30275:v1:CardiometabolicII	44457	28	44429	1.31866e-07	-0.996805	-1.36704	-0.626571	0.188893	genotypic
16-57042000-G-A	NLRC5	synonymous_variant	SPINK6:Q6UWN8:OID21450:v1:Oncology	45620	7	45613	1.32359e-07	-1.97452	-2.708	-1.24105	0.374219	dominant
16-57042000-G-A	NLRC5	synonymous_variant	SPINK6:Q6UWN8:OID21450:v1:Oncology	45620	7	45613	1.32359e-07	-1.97452	-2.708	-1.24105	0.374219	genotypic
19-8956107-G-A	MUC16	missense_variant	MYOM1:P52179:OID30834:v1:NeurologyII	44185	7	44178	1.32664e-07	-1.99622	-2.73781	-1.25463	0.37836	dominant
19-8956107-G-A	MUC16	missense_variant	MYOM1:P52179:OID30834:v1:NeurologyII	44185	7	44178	1.32664e-07	-1.99622	-2.73781	-1.25463	0.37836	genotypic
7-99531794-G-GA	ZKSCAN5	frameshift_variant	ARNT:P27540:OID20432:v1:Inflammation	44436	10	44426	1.32829e-07	-1.6688	-2.28878	-1.04882	0.316315	dominant
7-99531794-G-GA	ZKSCAN5	frameshift_variant	ARNT:P27540:OID20432:v1:Inflammation	44436	10	44426	1.32829e-07	-1.6688	-2.28878	-1.04882	0.316315	genotypic
5-5235020-G-A	ADAMTS16	synonymous_variant	PDCD5:O14737:OID21021:v1:Neurology	45644	13	45631	1.32929e-07	-1.45943	-2.00165	-0.917216	0.276638	dominant
5-5235020-G-A	ADAMTS16	synonymous_variant	PDCD5:O14737:OID21021:v1:Neurology	45644	13	45631	1.32929e-07	-1.45943	-2.00165	-0.917216	0.276638	genotypic
2-36805541-G-A	VIT	synonymous_variant	ANGPTL2:Q9UKU9:OID20726:v1:Inflammation	45306	32	45274	1.33766e-07	-0.931221	-1.27727	-0.585174	0.176553	dominant
2-36805541-G-A	VIT	synonymous_variant	ANGPTL2:Q9UKU9:OID20726:v1:Inflammation	45306	32	45274	1.33766e-07	-0.931221	-1.27727	-0.585174	0.176553	genotypic
9-133702987-G-T	SARDH	missense_variant	FZD8:Q9H461:OID30818:v1:NeurologyII	44185	7	44178	1.33924e-07	-1.99593	-2.73766	-1.2542	0.378429	dominant
9-133702987-G-T	SARDH	missense_variant	FZD8:Q9H461:OID30818:v1:NeurologyII	44185	7	44178	1.33924e-07	-1.99593	-2.73766	-1.2542	0.378429	genotypic
21-32270526-G-A	MIS18A	synonymous_variant	FZD8:Q9H461:OID30818:v1:NeurologyII	44185	9	44176	1.34538e-07	-1.76015	-2.41436	-1.10594	0.333778	dominant
21-32270526-G-A	MIS18A	synonymous_variant	FZD8:Q9H461:OID30818:v1:NeurologyII	44185	9	44176	1.34538e-07	-1.76015	-2.41436	-1.10594	0.333778	genotypic
17-1009726-G-A	ABR	synonymous_variant	FAM171B:Q6P995:OID31338:v1:OncologyII	45424	9	45415	1.35384e-07	1.75557	1.10291	2.40822	0.332983	dominant
17-1009726-G-A	ABR	synonymous_variant	FAM171B:Q6P995:OID31338:v1:OncologyII	45424	9	45415	1.35384e-07	1.75557	1.10291	2.40822	0.332983	genotypic
15-89283097-A-T	FANCI	non_coding_transcript_exon_variant	GGACT:Q9BVM4:OID30290:v1:CardiometabolicII	45361	69	45292	1.36148e-07	0.619374	0.389069	0.849678	0.117501	genotypic
14-93653936-C-A	UNC79	splice_region_variant	TNFSF8:P32971:OID30384:v1:CardiometabolicII	45576	66	45510	1.36384e-07	0.647889	0.406967	0.88881	0.122918	recessive
6-56463051-C-T	DST	missense_variant	AXIN1:O15169:OID20582:v1:Inflammation	44364	2620	41744	1.3642e-07	0.10621	0.0667145	0.145705	0.0201503	recessive
6-139255599-C-T	TXLNB	missense_variant	EVPL:Q92817:OID31309:v1:OncologyII	44734	11866	32868	1.3673e-07	-0.0564511	-0.0774446	-0.0354575	0.0107109	dominant
17-75558105-G-C	LLGL2	non_coding_transcript_exon_variant	STX16:O14662:OID21170:v1:Oncology	41924	2316	39608	1.39939e-07	0.110536	0.0693963	0.151677	0.0209897	genotypic
7-152177622-G-A	KMT2C	missense_variant	GNPDA2:Q8TDQ7:OID30597:v1:InflammationII	44654	11	44643	1.40734e-07	-1.58391	-2.17354	-0.994276	0.300829	dominant
7-152177622-G-A	KMT2C	missense_variant	GNPDA2:Q8TDQ7:OID30597:v1:InflammationII	44654	11	44643	1.40734e-07	-1.58391	-2.17354	-0.994276	0.300829	genotypic
2-26314631-A-C	ADGRF3	splice_region_variant	TP53BP1:Q12888:OID30470:v1:InflammationII	44273	42626	1647	1.4078e-07	0.131475	0.0825314	0.180419	0.0249712	recessive
20-62334260-C-T	LAMA5	missense_variant	HSDL2:Q6YN16:OID30256:v1:CardiometabolicII	44449	12	44437	1.40781e-07	1.51049	0.948181	2.07279	0.286888	recessive
18-66568706-C-A	CDH19	missense_variant	LILRB5:O75023:OID20324:v1:Cardiometabolic	45804	6	45798	1.40794e-07	2.14492	1.34643	2.94341	0.407389	dominant
18-66568706-C-A	CDH19	missense_variant	LILRB5:O75023:OID20324:v1:Cardiometabolic	45804	6	45798	1.40794e-07	2.14492	1.34643	2.94341	0.407389	genotypic
1-151135755-C-T	SEMA6C	synonymous_variant	KLRK1:P26718:OID31082:v1:NeurologyII	45492	509	44983	1.40872e-07	-0.235194	-0.322752	-0.147637	0.0446718	dominant
13-32770507-G-T	PDS5B	synonymous_variant	EDIL3:O43854:OID20081:v1:Cardiometabolic	44454	10	44444	1.41082e-07	1.65696	1.04008	2.27384	0.314731	dominant
13-32770507-G-T	PDS5B	synonymous_variant	EDIL3:O43854:OID20081:v1:Cardiometabolic	44454	10	44444	1.41082e-07	1.65696	1.04008	2.27384	0.314731	genotypic
12-56128517-A-G	AC034102.6	splice_donor_variant	EVPL:Q92817:OID31309:v1:OncologyII	44858	11	44847	1.4194e-07	-1.58755	-2.17871	-0.996387	0.301611	dominant
12-56128517-A-G	AC034102.6	splice_donor_variant	EVPL:Q92817:OID31309:v1:OncologyII	44858	11	44847	1.4194e-07	-1.58755	-2.17871	-0.996387	0.301611	genotypic
X-7050477-A-G	PUDP	splice_region_variant	CKB:P12277:OID30400:v1:CardiometabolicII	45288	6	45282	1.41956e-07	1.71838	1.0785	2.35827	0.326469	genotypic
11-33337157-A-G	HIPK3	missense_variant	ARNT:P27540:OID20432:v1:Inflammation	42716	10	42706	1.42371e-07	1.66363	1.04407	2.28318	0.316096	dominant
11-33337157-A-G	HIPK3	missense_variant	ARNT:P27540:OID20432:v1:Inflammation	42716	10	42706	1.42371e-07	1.66363	1.04407	2.28318	0.316096	genotypic
3-52199256-T-C	ALAS1	synonymous_variant	EDIL3:O43854:OID20081:v1:Cardiometabolic	44452	13	44439	1.42416e-07	-1.45364	-1.995	-0.912276	0.276201	dominant
3-52199256-T-C	ALAS1	synonymous_variant	EDIL3:O43854:OID20081:v1:Cardiometabolic	44452	13	44439	1.42416e-07	-1.45364	-1.995	-0.912276	0.276201	genotypic
11-20118250-A-G	NAV2	missense_variant	SH3BGRL2:Q9UJC5:OID30863:v1:NeurologyII	44184	19	44165	1.42958e-07	1.20526	0.756339	1.65418	0.229038	dominant
11-20118250-A-G	NAV2	missense_variant	SH3BGRL2:Q9UJC5:OID30863:v1:NeurologyII	44184	19	44165	1.42958e-07	1.20526	0.756339	1.65418	0.229038	genotypic
22-41387586-G-A	TEF	synonymous_variant	FLI1:Q01543:OID21239:v1:Oncology	44180	8	44172	1.43089e-07	-1.86026	-2.55316	-1.16735	0.353521	dominant
22-41387586-G-A	TEF	synonymous_variant	FLI1:Q01543:OID21239:v1:Oncology	44180	8	44172	1.43089e-07	-1.86026	-2.55316	-1.16735	0.353521	genotypic
13-94712083-T-G	SOX21	5_prime_UTR_variant	PILRB:Q9UKJ0:OID20197:v1:Cardiometabolic	45193	43636	1557	1.4333e-07	-0.13544	-0.185891	-0.0849882	0.0257404	dominant
5-35700734-C-T	SPEF2	missense_variant	MED21:Q13503:OID30066:v1:CardiometabolicII	44108	6	44102	1.43501e-07	-2.15246	-2.95429	-1.35064	0.409092	dominant
5-35700734-C-T	SPEF2	missense_variant	MED21:Q13503:OID30066:v1:CardiometabolicII	44108	6	44102	1.43501e-07	-2.15246	-2.95429	-1.35064	0.409092	genotypic
18-35246124-A-G	ZNF397	synonymous_variant	TMED8:Q6PL24:OID31462:v1:OncologyII	45391	10710	34681	1.43651e-07	-0.0580782	-0.0797141	-0.0364423	0.0110387	recessive
6-31900298-G-C	ZBTB12	synonymous_variant	MAP3K5:Q99683:OID21253:v1:Oncology	44178	2789	41389	1.43676e-07	0.103404	0.0648827	0.141925	0.0196536	dominant
20-63286416-G-A	ARFGAP1	missense_variant	NINJ1:Q92982:OID21167:v1:Oncology	44179	11	44168	1.43729e-07	1.57847	0.990433	2.16651	0.300017	dominant
20-63286416-G-A	ARFGAP1	missense_variant	NINJ1:Q92982:OID21167:v1:Oncology	44179	11	44168	1.43729e-07	1.57847	0.990433	2.16651	0.300017	genotypic
X-17727480-C-T	NHS	missense_variant	SIRPA:P78324:OID20304:v1:Cardiometabolic	45284	13	45271	1.44253e-07	-1.45875	-2.00226	-0.915241	0.277298	recessive
19-434712-G-A	SHC2	missense_variant	TMPRSS11B:Q86T26:OID30852:v1:NeurologyII	44185	14	44171	1.44287e-07	1.40486	0.881424	1.92829	0.267054	dominant
19-434712-G-A	SHC2	missense_variant	TMPRSS11B:Q86T26:OID30852:v1:NeurologyII	44185	14	44171	1.44287e-07	1.40486	0.881424	1.92829	0.267054	genotypic
8-143021406-G-A	LY6E	missense_variant	ARID4B:Q4LE39:OID20803:v1:Neurology	44217	16	44201	1.44327e-07	1.31501	0.825047	1.80497	0.249977	dominant
8-143021406-G-A	LY6E	missense_variant	ARID4B:Q4LE39:OID20803:v1:Neurology	44217	16	44201	1.44327e-07	1.31501	0.825047	1.80497	0.249977	genotypic
1-151135755-C-T	SEMA6C	synonymous_variant	KLRK1:P26718:OID31082:v1:NeurologyII	45492	509	44983	1.44555e-07	-0.234291	-0.321591	-0.146991	0.0445405	genotypic
18-58389102-C-T	NEDD4L	synonymous_variant	IL20RA:Q9UHF4:OID20422:v1:Inflammation	44435	8	44427	1.44946e-07	1.86435	1.16961	2.5591	0.354459	dominant
18-58389102-C-T	NEDD4L	synonymous_variant	IL20RA:Q9UHF4:OID20422:v1:Inflammation	44435	8	44427	1.44946e-07	1.86435	1.16961	2.5591	0.354459	genotypic
5-1216785-G-A	SLC6A19	synonymous_variant	ITGA5:P08648:OID21139:v1:Neurology	45239	18078	27161	1.45054e-07	-0.0503365	-0.0690948	-0.0315782	0.00957048	dominant
5-132814332-C-G	SOWAHA	synonymous_variant	NECTIN2:Q92692:OID20222:v1:Cardiometabolic	45173	23320	21853	1.45981e-07	-0.037601	-0.0516164	-0.0235856	0.00715067	genotypic
5-69419885-A-G	MARVELD2	missense_variant	CD99L2:Q8TCZ2:OID21122:v1:Neurology	45257	567	44690	1.46399e-07	-0.219063	-0.300725	-0.137401	0.0416639	dominant
12-91178421-G-A	DCN	synonymous_variant	TXNDC9:O14530:OID31121:v1:NeurologyII	45493	15	45478	1.46605e-07	-1.35538	-1.86066	-0.850099	0.257794	genotypic
12-91178421-G-A	DCN	synonymous_variant	TXNDC9:O14530:OID31121:v1:NeurologyII	45493	15	45478	1.46605e-07	-1.35538	-1.86066	-0.850099	0.257794	dominant
17-3846060-G-A	NCBP3	missense_variant	CRADD:P78560:OID20923:v1:Neurology	44842	7	44835	1.47132e-07	-1.98413	-2.7239	-1.24436	0.37743	dominant
17-3846060-G-A	NCBP3	missense_variant	CRADD:P78560:OID20923:v1:Neurology	44842	7	44835	1.47132e-07	-1.98413	-2.7239	-1.24436	0.37743	genotypic
18-48040679-G-A	ZBTB7C	synonymous_variant	ARHGAP1:Q07960:OID21202:v1:Oncology	44171	1448	42723	1.47457e-07	-0.13893	-0.190733	-0.0871269	0.0264298	genotypic
8-30845086-T-C	TEX15	missense_variant	FAM20A:Q96MK3:OID30348:v1:CardiometabolicII	45451	10305	35146	1.47465e-07	0.0587135	0.0368208	0.0806062	0.0111696	dominant
12-32755584-G-A	YARS2	synonymous_variant	IL2:P60568:OID20419:v1:Inflammation	44430	11422	33008	1.4855e-07	0.0570357	0.0357632	0.0783082	0.0108532	dominant
1-8330324-G-C	SLC45A1	synonymous_variant	NPHS2:Q9NP85:OID30462:v1:InflammationII	44288	13148	31140	1.48762e-07	-0.047814	-0.0656479	-0.02998	0.00909887	genotypic
8-123126585-T-C	TBC1D31	synonymous_variant	CLEC1B:Q9P126:OID21061:v1:Neurology	45644	6	45638	1.49578e-07	-2.13256	-2.92814	-1.33699	0.405901	dominant
8-123126585-T-C	TBC1D31	synonymous_variant	CLEC1B:Q9P126:OID21061:v1:Neurology	45644	6	45638	1.49578e-07	-2.13256	-2.92814	-1.33699	0.405901	genotypic
19-3908299-C-T	ATCAY	synonymous_variant	FABP3:P05413:OID30351:v1:CardiometabolicII	45616	7	45609	1.50419e-07	1.97485	1.23797	2.71173	0.375956	dominant
19-3908299-C-T	ATCAY	synonymous_variant	FABP3:P05413:OID30351:v1:CardiometabolicII	45616	7	45609	1.50419e-07	1.97485	1.23797	2.71173	0.375956	genotypic
17-76081958-C-T	ZACN	synonymous_variant	RCC1:P18754:OID31356:v1:OncologyII	45424	9	45415	1.5054e-07	-1.75144	-2.40498	-1.0979	0.333434	dominant
17-76081958-C-T	ZACN	synonymous_variant	RCC1:P18754:OID31356:v1:OncologyII	45424	9	45415	1.5054e-07	-1.75144	-2.40498	-1.0979	0.333434	genotypic
10-56360307-C-T	ZWINT	missense_variant	DNAJB6:O75190:OID30613:v1:InflammationII	44291	9	44282	1.51011e-07	-1.74818	-2.40056	-1.09579	0.332848	dominant
10-56360307-C-T	ZWINT	missense_variant	DNAJB6:O75190:OID30613:v1:InflammationII	44291	9	44282	1.51011e-07	-1.74818	-2.40056	-1.09579	0.332848	genotypic
12-68839854-C-T	MDM2	splice_region_variant	ZCCHC8:Q6NZY4:OID30117:v1:CardiometabolicII	44068	1182	42886	1.51111e-07	0.153557	0.0962509	0.210863	0.0292375	genotypic
X-12886163-G-A	TLR7	missense_variant	PDIA4:P13667:OID30375:v1:CardiometabolicII	45548	6	45542	1.51491e-07	2.13974	1.34113	2.93834	0.407448	dominant
3-125930560-C-A	ALG1L	synonymous_variant	PAMR1:Q6UXH9:OID21153:v1:Neurology	45134	13299	31835	1.52105e-07	-0.0540105	-0.0741715	-0.0338496	0.0102861	dominant
1-45621315-A-C	CCDC17	missense_variant	TNFRSF10A:O00220:OID20967:v1:Neurology	44914	11	44903	1.53073e-07	-1.58305	-2.1741	-0.992001	0.301553	dominant
1-45621315-A-C	CCDC17	missense_variant	TNFRSF10A:O00220:OID20967:v1:Neurology	44914	11	44903	1.53073e-07	-1.58305	-2.1741	-0.992001	0.301553	genotypic
9-95247504-C-T	FANCC	missense_variant	CDH2:P19022:OID20170:v1:Cardiometabolic	45248	194	45054	1.53279e-07	-0.373477	-0.512926	-0.234029	0.0711466	dominant
9-95247504-C-T	FANCC	missense_variant	CDH2:P19022:OID20170:v1:Cardiometabolic	45248	194	45054	1.53279e-07	-0.373477	-0.512926	-0.234029	0.0711466	genotypic
2-31373865-G-A	XDH	splice_region_variant	EFEMP1:Q12805:OID20414:v1:Cardiometabolic	45281	3121	42160	1.53634e-07	-0.0945719	-0.129886	-0.0592579	0.0180172	genotypic
19-41425652-C-T	B3GNT8	missense_variant	PM20D1:Q6GTS8:OID20149:v1:Cardiometabolic	45047	12	45035	1.53663e-07	-1.49595	-2.05456	-0.937346	0.285	dominant
19-41425652-C-T	B3GNT8	missense_variant	PM20D1:Q6GTS8:OID20149:v1:Cardiometabolic	45047	12	45035	1.53663e-07	-1.49595	-2.05456	-0.937346	0.285	genotypic
12-132624861-CCAAGG-C	POLE	non_coding_transcript_exon_variant	ARTN:Q5T4W7:OID20446:v1:Inflammation	43493	960	42533	1.53928e-07	-0.171254	-0.235206	-0.107302	0.0326282	recessive
8-142913429-G-A	CYP11B2	missense_variant	MYOM2:P54296:OID30131:v1:CardiometabolicII	44108	19	44089	1.54211e-07	1.20106	0.752516	1.6496	0.228847	genotypic
8-142913429-G-A	CYP11B2	missense_variant	MYOM2:P54296:OID30131:v1:CardiometabolicII	44108	19	44089	1.54211e-07	1.20106	0.752516	1.6496	0.228847	dominant
18-2909702-C-T	EMILIN2	missense_variant	OLFM4:Q6UX06:OID30665:v1:InflammationII	43208	89	43119	1.54306e-07	-0.55772	-0.766008	-0.349431	0.106268	recessive
7-37907573-G-T	SFRP4	missense_variant	ERMAP:Q96PL5:OID30539:v1:InflammationII	44337	155	44182	1.54674e-07	-0.420545	-0.577618	-0.263473	0.0801382	dominant
7-37907573-G-T	SFRP4	missense_variant	ERMAP:Q96PL5:OID30539:v1:InflammationII	44337	155	44182	1.54674e-07	-0.420545	-0.577618	-0.263473	0.0801382	genotypic
4-157143963-A-G	GLRB	splice_region_variant	TOMM20:Q15388:OID30353:v1:CardiometabolicII	45609	90	45519	1.54758e-07	-0.552386	-0.758705	-0.346067	0.105264	dominant
1-43312451-C-T	TIE1	missense_variant	EIF2AK2:P19525:OID31442:v1:OncologyII	45286	7	45279	1.54865e-07	1.98073	1.2409	2.72056	0.377461	dominant
1-43312451-C-T	TIE1	missense_variant	EIF2AK2:P19525:OID31442:v1:OncologyII	45286	7	45279	1.54865e-07	1.98073	1.2409	2.72056	0.377461	genotypic
15-43795483-G-A	SERINC4	missense_variant	NCAM2:O15394:OID21095:v1:Neurology	45260	8	45252	1.5523e-07	-1.84802	-2.53833	-1.1577	0.352199	dominant
15-43795483-G-A	SERINC4	missense_variant	NCAM2:O15394:OID21095:v1:Neurology	45260	8	45252	1.5523e-07	-1.84802	-2.53833	-1.1577	0.352199	genotypic
15-43492053-C-G	TP53BP1	missense_variant	NCAM2:O15394:OID21095:v1:Neurology	45258	8	45250	1.55286e-07	-1.848	-2.53833	-1.15768	0.352202	dominant
15-43492053-C-G	TP53BP1	missense_variant	NCAM2:O15394:OID21095:v1:Neurology	45258	8	45250	1.55286e-07	-1.848	-2.53833	-1.15768	0.352202	genotypic
5-149981263-T-C	SLC26A2	missense_variant	MPO:P05164:OID21100:v1:Neurology	45260	7	45253	1.5586e-07	1.98072	1.24073	2.72072	0.377545	dominant
5-149981263-T-C	SLC26A2	missense_variant	MPO:P05164:OID21100:v1:Neurology	45260	7	45253	1.5586e-07	1.98072	1.24073	2.72072	0.377545	genotypic
11-49053751-G-T	TRIM64C	missense_variant	TPK1:Q9H3S4:OID30338:v1:CardiometabolicII	45616	13	45603	1.57206e-07	1.452	0.909371	1.99463	0.276849	dominant
11-57308889-A-G	TNKS1BP1	splice_donor_variant	TPK1:Q9H3S4:OID30338:v1:CardiometabolicII	45616	13	45603	1.57206e-07	1.452	0.909371	1.99463	0.276849	dominant
11-49053751-G-T	TRIM64C	missense_variant	TPK1:Q9H3S4:OID30338:v1:CardiometabolicII	45616	13	45603	1.57206e-07	1.452	0.909371	1.99463	0.276849	genotypic
11-57308889-A-G	TNKS1BP1	splice_donor_variant	TPK1:Q9H3S4:OID30338:v1:CardiometabolicII	45616	13	45603	1.57206e-07	1.452	0.909371	1.99463	0.276849	genotypic
2-132731828-A-G	NCKAP5	synonymous_variant	PITHD1:Q9GZP4:OID31215:v1:OncologyII	43951	12994	30957	1.57562e-07	-0.0549376	-0.0754699	-0.0344052	0.0104756	dominant
11-18006658-G-T	SERGEF	stop_gained	YTHDF3:Q7Z739:OID20478:v1:Inflammation	44434	168	44266	1.57836e-07	0.405272	0.253797	0.556748	0.0772828	dominant
11-18006658-G-T	SERGEF	stop_gained	YTHDF3:Q7Z739:OID20478:v1:Inflammation	44434	168	44266	1.57836e-07	0.405272	0.253797	0.556748	0.0772828	genotypic
5-83061869-A-C	TMEM167A	splice_region_variant	RNF5:Q99942:OID30218:v1:CardiometabolicII	44367	19	44348	1.58211e-07	1.20106	0.752113	1.65001	0.229054	dominant
5-83061869-A-C	TMEM167A	splice_region_variant	RNF5:Q99942:OID30218:v1:CardiometabolicII	44367	19	44348	1.58211e-07	1.20106	0.752113	1.65001	0.229054	genotypic
10-72336627-G-A	DNAJB12	synonymous_variant	NEDD4L:Q96PU5:OID30521:v1:InflammationII	44328	22	44306	1.58752e-07	1.11674	0.699258	1.53422	0.212998	recessive
3-39100413-AGGT-A	GORASP1	disruptive_inframe_deletion	AMY1A_AMY1B_AMY1C:P0DUB6_P0DTE7_P0DTE8:OID30707:v1:InflammationII	43125	52	43073	1.58912e-07	-0.71715	-0.985257	-0.449043	0.136788	dominant
3-39100413-AGGT-A	GORASP1	disruptive_inframe_deletion	AMY1A_AMY1B_AMY1C:P0DUB6_P0DTE7_P0DTE8:OID30707:v1:InflammationII	43125	52	43073	1.58912e-07	-0.71715	-0.985257	-0.449043	0.136788	genotypic
12-88079118-C-T	CEP290	missense_variant	SLAMF7:Q9NQ25:OID20602:v1:Inflammation	45188	9	45179	1.59032e-07	-1.7374	-2.38695	-1.08785	0.3314	dominant
12-88079118-C-T	CEP290	missense_variant	SLAMF7:Q9NQ25:OID20602:v1:Inflammation	45188	9	45179	1.59032e-07	-1.7374	-2.38695	-1.08785	0.3314	genotypic
18-50392185-C-T	SKA1	stop_gained	DHPS:P49366:OID31357:v1:OncologyII	45424	15	45409	1.59256e-07	-1.35031	-1.85517	-0.845457	0.257578	dominant
18-50392185-C-T	SKA1	stop_gained	DHPS:P49366:OID31357:v1:OncologyII	45424	15	45409	1.59256e-07	-1.35031	-1.85517	-0.845457	0.257578	genotypic
1-206933043-G-A	PIGR	missense_variant	SERPIND1:P05546:OID30767:v1:InflammationII	45606	19	45587	1.59637e-07	-1.19705	-1.64465	-0.74946	0.228363	dominant
1-206933043-G-A	PIGR	missense_variant	SERPIND1:P05546:OID30767:v1:InflammationII	45606	19	45587	1.59637e-07	-1.19705	-1.64465	-0.74946	0.228363	genotypic
2-31373865-G-A	XDH	splice_region_variant	EFEMP1:Q12805:OID20414:v1:Cardiometabolic	45281	3121	42160	1.59732e-07	-0.0967821	-0.132971	-0.0605933	0.0184635	dominant
9-137279442-G-A	TOR4A	synonymous_variant	ACRV1:P26436:OID30513:v1:InflammationII	44338	10	44328	1.60702e-07	-1.66392	-2.28623	-1.04162	0.3175	dominant
9-137279442-G-A	TOR4A	synonymous_variant	ACRV1:P26436:OID30513:v1:InflammationII	44338	10	44328	1.60702e-07	-1.66392	-2.28623	-1.04162	0.3175	genotypic
19-10005832-C-T	COL5A3	missense_variant	OPLAH:O14841:OID30201:v1:CardiometabolicII	44419	14522	29897	1.61154e-07	-0.0457031	-0.0627977	-0.0286084	0.00872166	genotypic
1-33165468-C-A	TRIM62	splice_region_variant	NLGN1:Q8N2Q7:OID30900:v1:NeurologyII	44191	2495	41696	1.61265e-07	0.108061	0.0676416	0.148481	0.0206222	recessive
17-28497138-A-G	SLC13A2	missense_variant	KIAA0319:Q5VV43:OID31094:v1:NeurologyII	45418	26602	18816	1.62457e-07	-0.0360433	-0.0495287	-0.0225579	0.00688024	genotypic
2-85368695-C-T	ELMOD3	missense_variant	BHLHE40:O14503:OID30873:v1:NeurologyII	44071	6005	38066	1.62592e-07	0.0684467	0.0428371	0.0940563	0.013066	genotypic
8-28771066-C-T	INTS9	synonymous_variant	FGF2:P09038:OID20503:v1:Inflammation	45189	6	45183	1.62641e-07	2.12188	1.32796	2.9158	0.405057	dominant
8-28771066-C-T	INTS9	synonymous_variant	FGF2:P09038:OID20503:v1:Inflammation	45189	6	45183	1.62641e-07	2.12188	1.32796	2.9158	0.405057	genotypic
12-101338176-T-C	UTP20	missense_variant	FCRLB:Q6BAA4:OID21193:v1:Oncology	44179	22	44157	1.62807e-07	-1.11051	-1.52603	-0.69499	0.211998	dominant
12-101338176-T-C	UTP20	missense_variant	FCRLB:Q6BAA4:OID21193:v1:Oncology	44179	22	44157	1.62807e-07	-1.11051	-1.52603	-0.69499	0.211998	genotypic
11-62984542-C-T	SLC22A6	missense_variant	ADA2:Q9NZK5:OID20394:v1:Cardiometabolic	44988	13	44975	1.64638e-07	-1.44362	-1.98399	-0.903245	0.275699	dominant
11-62984542-C-T	SLC22A6	missense_variant	ADA2:Q9NZK5:OID20394:v1:Cardiometabolic	44988	13	44975	1.64638e-07	-1.44362	-1.98399	-0.903245	0.275699	genotypic
7-127106567-G-A	GRM8	missense_variant	APOA1:P02647:OID30769:v1:InflammationII	45680	10	45670	1.65345e-07	-1.65377	-2.2729	-1.03464	0.315881	dominant
7-127106567-G-A	GRM8	missense_variant	APOA1:P02647:OID30769:v1:InflammationII	45680	10	45670	1.65345e-07	-1.65377	-2.2729	-1.03464	0.315881	genotypic
9-37708492-A-G	FRMPD1	missense_variant	POLR2A:P24928:OID30440:v1:InflammationII	43109	6	43103	1.6576e-07	-2.13265	-2.93113	-1.33417	0.407383	dominant
9-37708492-A-G	FRMPD1	missense_variant	POLR2A:P24928:OID30440:v1:InflammationII	43109	6	43103	1.6576e-07	-2.13265	-2.93113	-1.33417	0.407383	genotypic
1-15934460-C-G	SPEN	synonymous_variant	IL10RA:Q13651:OID20420:v1:Inflammation	44437	24	44413	1.65887e-07	-1.06536	-1.46426	-0.666472	0.203515	dominant
1-15934460-C-G	SPEN	synonymous_variant	IL10RA:Q13651:OID20420:v1:Inflammation	44437	24	44413	1.65887e-07	-1.06536	-1.46426	-0.666472	0.203515	genotypic
9-81611802-CGCGGCGGCT-C	TLE1	disruptive_inframe_deletion	GGA1:Q9UJY5:OID20838:v1:Neurology	44217	17	44200	1.66344e-07	-1.2717	-1.7479	-0.795509	0.242955	dominant
9-81611802-CGCGGCGGCT-C	TLE1	disruptive_inframe_deletion	GGA1:Q9UJY5:OID20838:v1:Neurology	44217	17	44200	1.66344e-07	-1.2717	-1.7479	-0.795509	0.242955	genotypic
1-26794369-G-A	PIGV	missense_variant	APCS:P02743:OID30778:v1:InflammationII	45332	6	45326	1.66375e-07	2.13783	1.3373	2.93836	0.40843	dominant
1-26794369-G-A	PIGV	missense_variant	APCS:P02743:OID30778:v1:InflammationII	45332	6	45326	1.66375e-07	2.13783	1.3373	2.93836	0.40843	genotypic
18-33743884-A-G	ASXL3	missense_variant	GLO1:Q04760:OID20107:v1:Cardiometabolic	44448	1538	42910	1.66591e-07	-0.135539	-0.186295	-0.084783	0.0258956	dominant
1-85126670-A-C	WDR63	missense_variant	PHACTR2:O75167:OID31009:v1:NeurologyII	45520	124	45396	1.6674e-07	0.463906	0.290179	0.637633	0.0886356	genotypic
1-230685214-G-A	COG2	missense_variant	VIT:Q6UXI7:OID30334:v1:CardiometabolicII	45616	18	45598	1.66772e-07	-1.2211	-1.67839	-0.763812	0.23331	dominant
1-230685214-G-A	COG2	missense_variant	VIT:Q6UXI7:OID30334:v1:CardiometabolicII	45616	18	45598	1.66772e-07	-1.2211	-1.67839	-0.763812	0.23331	genotypic
14-39179425-C-T	PNN	synonymous_variant	CD109:Q6YHK3:OID21108:v1:Neurology	45093	10150	34943	1.67409e-07	-0.0586728	-0.0806481	-0.0366975	0.0112118	dominant
2-232130758-T-G	DIS3L2	synonymous_variant	DLK1:P80370:OID20295:v1:Cardiometabolic	45809	240	45569	1.67423e-07	0.336529	0.210485	0.462573	0.0643077	dominant
2-232130758-T-G	DIS3L2	synonymous_variant	DLK1:P80370:OID20295:v1:Cardiometabolic	45809	240	45569	1.67423e-07	0.336529	0.210485	0.462573	0.0643077	genotypic
1-1925856-G-A	CFAP74	missense_variant	IL15:P40933:OID20562:v1:Inflammation	45190	11	45179	1.67951e-07	1.56941	0.981537	2.15729	0.299934	dominant
1-1925856-G-A	CFAP74	missense_variant	IL15:P40933:OID20562:v1:Inflammation	45190	11	45179	1.67951e-07	1.56941	0.981537	2.15729	0.299934	genotypic
6-41806401-G-C	USP49	missense_variant	CD3E:P07766:OID31302:v1:OncologyII	44858	6	44852	1.68281e-07	2.13817	1.33719	2.93915	0.408658	dominant
6-41806401-G-C	USP49	missense_variant	CD3E:P07766:OID31302:v1:OncologyII	44858	6	44852	1.68281e-07	2.13817	1.33719	2.93915	0.408658	genotypic
16-28873442-T-C	SH2B1	splice_region_variant	RBM25:P49756:OID31236:v1:OncologyII	44039	138	43901	1.68351e-07	0.446173	0.279031	0.613315	0.0852759	dominant
16-28873442-T-C	SH2B1	splice_region_variant	RBM25:P49756:OID31236:v1:OncologyII	44039	138	43901	1.68351e-07	0.446173	0.279031	0.613315	0.0852759	genotypic
15-41729314-T-C	MGA	missense_variant	STIP1:P31948:OID21077:v1:Neurology	45155	180	44975	1.68549e-07	0.390645	0.244297	0.536992	0.0746663	recessive
2-178725968-G-A	TTN	missense_variant	DNAJC6:O75061:OID30247:v1:CardiometabolicII	44457	6	44451	1.68591e-07	-2.1223	-2.91738	-1.32722	0.405651	dominant
2-178725968-G-A	TTN	missense_variant	DNAJC6:O75061:OID30247:v1:CardiometabolicII	44457	6	44451	1.68591e-07	-2.1223	-2.91738	-1.32722	0.405651	genotypic
7-113878777-G-A	PPP1R3A	missense_variant	NUCB2:P80303:OID21448:v1:Oncology	45552	39	45513	1.68614e-07	-0.834998	-1.14782	-0.522178	0.159601	dominant
7-113878777-G-A	PPP1R3A	missense_variant	NUCB2:P80303:OID21448:v1:Oncology	45552	39	45513	1.68614e-07	-0.834998	-1.14782	-0.522178	0.159601	genotypic
17-36498535-T-C	MYO19	missense_variant	TARBP2:Q15633:OID20870:v1:Neurology	44217	19	44198	1.69779e-07	1.19955	0.750048	1.64905	0.229336	dominant
17-36498535-T-C	MYO19	missense_variant	TARBP2:Q15633:OID20870:v1:Neurology	44217	19	44198	1.69779e-07	1.19955	0.750048	1.64905	0.229336	genotypic
3-33409258-T-C	UBP1	missense_variant	PXDNL:A1KZ92:OID31405:v1:OncologyII	45424	6	45418	1.70408e-07	-2.12717	-2.92438	-1.32996	0.406737	dominant
3-33409258-T-C	UBP1	missense_variant	PXDNL:A1KZ92:OID31405:v1:OncologyII	45424	6	45418	1.70408e-07	-2.12717	-2.92438	-1.32996	0.406737	genotypic
16-2799046-G-A	PRSS41	missense_variant	ERP44:Q9BS26:OID21338:v1:Oncology	44963	602	44361	1.7124e-07	0.214027	0.133801	0.294253	0.0409312	dominant
20-47634056-A-G	NCOA3	missense_variant	HIF1A:Q16665:OID30425:v1:InflammationII	44339	13	44326	1.71365e-07	1.44868	0.905647	1.99172	0.277057	dominant
20-47634056-A-G	NCOA3	missense_variant	HIF1A:Q16665:OID30425:v1:InflammationII	44339	13	44326	1.71365e-07	1.44868	0.905647	1.99172	0.277057	genotypic
7-99548128-G-A	FAM200A	missense_variant	ATP5PO:P48047:OID20811:v1:Neurology	44217	16	44201	1.72033e-07	-1.30481	-1.79398	-0.815636	0.249576	dominant
7-99548128-G-A	FAM200A	missense_variant	ATP5PO:P48047:OID20811:v1:Neurology	44217	16	44201	1.72033e-07	-1.30481	-1.79398	-0.815636	0.249576	genotypic
1-41510674-T-C	HIVEP3	missense_variant	EPHX2:P34913:OID20119:v1:Cardiometabolic	44437	2605	41832	1.72399e-07	-0.102745	-0.141267	-0.0642228	0.0196539	genotypic
20-2483847-G-A	ZNF343	stop_gained	ADD1:P35611:OID30655:v1:InflammationII	44654	17	44637	1.73981e-07	-1.2675	-1.74288	-0.792125	0.242537	dominant
20-2483847-G-A	ZNF343	stop_gained	ADD1:P35611:OID30655:v1:InflammationII	44654	17	44637	1.73981e-07	-1.2675	-1.74288	-0.792125	0.242537	genotypic
17-4597301-G-A	SMTNL2	missense_variant	PIKFYVE:Q9Y2I7:OID30465:v1:InflammationII	44339	10	44329	1.74167e-07	-1.6539	-2.27422	-1.03358	0.316487	dominant
17-4597301-G-A	SMTNL2	missense_variant	PIKFYVE:Q9Y2I7:OID30465:v1:InflammationII	44339	10	44329	1.74167e-07	-1.6539	-2.27422	-1.03358	0.316487	genotypic
20-62310750-C-T	LAMA5	missense_variant	FSTL3:O95633:OID20782:v1:Inflammation	45154	7	45147	1.74673e-07	-1.94753	-2.67806	-1.21701	0.372714	dominant
20-62310750-C-T	LAMA5	missense_variant	FSTL3:O95633:OID20782:v1:Inflammation	45154	7	45147	1.74673e-07	-1.94753	-2.67806	-1.21701	0.372714	genotypic
16-8644735-G-A	METTL22	missense_variant	BLVRB:P30043:OID21141:v1:Neurology	45260	20	45240	1.75242e-07	-1.16558	-1.60284	-0.728317	0.223092	dominant
16-8644735-G-A	METTL22	missense_variant	BLVRB:P30043:OID21141:v1:Neurology	45260	20	45240	1.75242e-07	-1.16558	-1.60284	-0.728317	0.223092	genotypic
14-100149499-G-A	DEGS2	synonymous_variant	CD6:P30203:OID20649:v1:Inflammation	45673	9	45664	1.75243e-07	1.74023	1.08739	2.39307	0.33308	dominant
14-100149499-G-A	DEGS2	synonymous_variant	CD6:P30203:OID20649:v1:Inflammation	45673	9	45664	1.75243e-07	1.74023	1.08739	2.39307	0.33308	genotypic
14-50977274-G-A	TRIM9	3_prime_UTR_variant	HAVCR1:Q96D42:OID21422:v1:Oncology	45556	27	45529	1.75348e-07	-1.00258	-1.37871	-0.626459	0.191899	dominant
14-50977274-G-A	TRIM9	3_prime_UTR_variant	HAVCR1:Q96D42:OID21422:v1:Oncology	45556	27	45529	1.75348e-07	-1.00258	-1.37871	-0.626459	0.191899	genotypic
8-143871624-T-C	EPPK1	missense_variant	IL12RB1:P42701:OID20486:v1:Inflammation	44401	39976	4425	1.75478e-07	-0.0375988	-0.0517045	-0.0234931	0.00719673	genotypic
9-113584310-C-T	RGS3	synonymous_variant	SIGLEC10:Q96LC7:OID20537:v1:Inflammation	45190	8	45182	1.75612e-07	1.83433	1.14613	2.52252	0.351116	dominant
9-113584310-C-T	RGS3	synonymous_variant	SIGLEC10:Q96LC7:OID20537:v1:Inflammation	45190	8	45182	1.75612e-07	1.83433	1.14613	2.52252	0.351116	genotypic
7-843468-C-T	SUN1	synonymous_variant	FABP4:P15090:OID20245:v1:Cardiometabolic	45807	4102	41705	1.75674e-07	0.0852283	0.0532524	0.117204	0.0163141	dominant
22-30887562-G-A	OSBP2	missense_variant	SCARF2:Q96GP6:OID21048:v1:Neurology	45644	6	45638	1.76624e-07	-2.11006	-2.90187	-1.31826	0.403978	dominant
22-30887562-G-A	OSBP2	missense_variant	SCARF2:Q96GP6:OID21048:v1:Neurology	45644	6	45638	1.76624e-07	-2.11006	-2.90187	-1.31826	0.403978	genotypic
2-231397860-G-A	B3GNT7	synonymous_variant	CTRL:P40313:OID31157:v1:NeurologyII	45493	6	45487	1.77233e-07	2.10292	1.3137	2.89214	0.40266	dominant
2-231397860-G-A	B3GNT7	synonymous_variant	CTRL:P40313:OID31157:v1:NeurologyII	45493	6	45487	1.77233e-07	2.10292	1.3137	2.89214	0.40266	genotypic
5-141476782-A-G	PCDHGC3	synonymous_variant	LILRA5:A6NI73:OID20209:v1:Cardiometabolic	45193	1310	43883	1.77508e-07	-0.144872	-0.199245	-0.0904991	0.0277411	dominant
7-50058101-A-G	ZPBP	synonymous_variant	UBE2Z:Q9H832:OID30427:v1:InflammationII	44299	3487	40812	1.77741e-07	0.0896004	0.0559703	0.123231	0.0171581	genotypic
20-57183828-C-T	BMP7	synonymous_variant	PRAME:P78395:OID31165:v1:OncologyII	44039	6	44033	1.77936e-07	-2.13261	-2.93308	-1.33214	0.408401	genotypic
20-57183828-C-T	BMP7	synonymous_variant	PRAME:P78395:OID31165:v1:OncologyII	44039	6	44033	1.77936e-07	-2.13261	-2.93308	-1.33214	0.408401	dominant
2-227907197-A-G	DAW1	missense_variant	FGF6:P10767:OID30443:v1:InflammationII	44338	9	44329	1.7906e-07	-1.74135	-2.39511	-1.08759	0.333548	dominant
2-227907197-A-G	DAW1	missense_variant	FGF6:P10767:OID30443:v1:InflammationII	44338	9	44329	1.7906e-07	-1.74135	-2.39511	-1.08759	0.333548	genotypic
13-113096607-C-G	MCF2L	synonymous_variant	MMUT:P22033:OID30159:v1:CardiometabolicII	44108	8	44100	1.79292e-07	1.84981	1.1553	2.54433	0.35434	dominant
13-113096607-C-G	MCF2L	synonymous_variant	MMUT:P22033:OID30159:v1:CardiometabolicII	44108	8	44100	1.79292e-07	1.84981	1.1553	2.54433	0.35434	genotypic
9-122477753-G-A	OR1J1	synonymous_variant	PPP1CC:P36873:OID31360:v1:OncologyII	45424	29	45395	1.80151e-07	-0.968213	-1.33179	-0.604635	0.185498	dominant
9-122477753-G-A	OR1J1	synonymous_variant	PPP1CC:P36873:OID31360:v1:OncologyII	45424	29	45395	1.80151e-07	-0.968213	-1.33179	-0.604635	0.185498	genotypic
22-42514136-C-T	RRP7A	missense_variant	GAST:P01350:OID31083:v1:NeurologyII	45488	72	45416	1.80903e-07	-0.615673	-0.846902	-0.384444	0.117973	dominant
22-42514136-C-T	RRP7A	missense_variant	GAST:P01350:OID31083:v1:NeurologyII	45488	72	45416	1.80903e-07	-0.615673	-0.846902	-0.384444	0.117973	genotypic
5-42808299-T-TC	SELENOP	frameshift_variant	RNASE1:P07998:OID30672:v1:InflammationII	45615	35	45580	1.81555e-07	-0.87952	-1.20988	-0.549156	0.168552	dominant
5-42808299-T-TC	SELENOP	frameshift_variant	RNASE1:P07998:OID30672:v1:InflammationII	45615	35	45580	1.81555e-07	-0.87952	-1.20988	-0.549156	0.168552	genotypic
1-1721589-C-T	CDK11A	splice_region_variant	GBA:P04062:OID30966:v1:NeurologyII	43470	43153	317	1.81641e-07	0.294948	0.184159	0.405737	0.0565245	dominant
12-7081073-A-G	C1R	missense_variant	B3GNT7:Q8NFL0:OID30281:v1:CardiometabolicII	44457	6	44451	1.81825e-07	2.11856	1.32275	2.91437	0.406022	dominant
12-7081073-A-G	C1R	missense_variant	B3GNT7:Q8NFL0:OID30281:v1:CardiometabolicII	44457	6	44451	1.81825e-07	2.11856	1.32275	2.91437	0.406022	genotypic
2-68578010-GA-G	APLF	frameshift_variant	CLEC5A:Q9NY25:OID20165:v1:Cardiometabolic	45129	12	45117	1.82111e-07	-1.48966	-2.04926	-0.930053	0.285509	recessive
19-40703783-C-T	COQ8B	missense_variant	RCOR1:Q9UKL0:OID20073:v1:Cardiometabolic	44454	16	44438	1.82663e-07	1.30992	0.817787	1.80206	0.251088	dominant
19-40703783-C-T	COQ8B	missense_variant	RCOR1:Q9UKL0:OID20073:v1:Cardiometabolic	44454	16	44438	1.82663e-07	1.30992	0.817787	1.80206	0.251088	genotypic
8-132003281-A-G	EFR3A	missense_variant	MANEAL:Q5VSG8:OID31244:v1:OncologyII	44023	584	43439	1.82885e-07	0.215032	0.134241	0.295822	0.0412193	genotypic
3-45979807-G-A	FYCO1	synonymous_variant	IL1RL1:Q01638:OID20250:v1:Cardiometabolic	45667	11	45656	1.82923e-07	-1.5671	-2.15588	-0.978309	0.300399	dominant
3-45979807-G-A	FYCO1	synonymous_variant	IL1RL1:Q01638:OID20250:v1:Cardiometabolic	45667	11	45656	1.82923e-07	-1.5671	-2.15588	-0.978309	0.300399	genotypic
9-113462094-G-T	RGS3	missense_variant	IFNW1:P05000:OID30129:v1:CardiometabolicII	44101	29	44072	1.83068e-07	-0.970116	-1.33462	-0.605617	0.185967	recessive
17-7421264-G-A	SPEM1	missense_variant	SWAP70:Q9UH65:OID31477:v1:OncologyII	45423	11	45412	1.83977e-07	-1.57068	-2.16093	-0.980425	0.301147	dominant
17-7421264-G-A	SPEM1	missense_variant	SWAP70:Q9UH65:OID31477:v1:OncologyII	45423	11	45412	1.83977e-07	-1.57068	-2.16093	-0.980425	0.301147	genotypic
2-191390500-A-G	MYO1B	splice_region_variant	VIT:Q6UXI7:OID30334:v1:CardiometabolicII	45616	56	45560	1.84661e-07	0.689942	0.430631	0.949254	0.132301	dominant
2-191390500-A-G	MYO1B	splice_region_variant	VIT:Q6UXI7:OID30334:v1:CardiometabolicII	45616	56	45560	1.84661e-07	0.689942	0.430631	0.949254	0.132301	genotypic
4-151705266-T-C	GATB	missense_variant	VSTM2B:A6NLU5:OID31272:v1:OncologyII	44450	6	44444	1.84911e-07	2.13206	1.3307	2.93342	0.408854	dominant
4-151705266-T-C	GATB	missense_variant	VSTM2B:A6NLU5:OID31272:v1:OncologyII	44450	6	44444	1.84911e-07	2.13206	1.3307	2.93342	0.408854	genotypic
17-40794020-T-C	KRT28	synonymous_variant	WAS:P42768:OID20479:v1:Inflammation	44368	37013	7355	1.85112e-07	0.0355926	0.0222142	0.048971	0.00682566	genotypic
17-63964542-C-T	SCN4A	missense_variant	PGM2:Q96G03:OID30904:v1:NeurologyII	44410	5	44405	1.85142e-07	2.33698	1.45856	3.21541	0.448171	dominant
17-63964542-C-T	SCN4A	missense_variant	PGM2:Q96G03:OID30904:v1:NeurologyII	44410	5	44405	1.85142e-07	2.33698	1.45856	3.21541	0.448171	genotypic
1-13893691-A-G	KAZN	missense_variant	RANBP1:P43487:OID30258:v1:CardiometabolicII	44403	26478	17925	1.85275e-07	0.0361757	0.0225777	0.0497738	0.00693771	genotypic
17-7005306-G-A	ALOX12	missense_variant	FGFBP2:Q9BYJ0:OID30395:v1:CardiometabolicII	45599	436	45163	1.85425e-07	0.247697	0.154588	0.340807	0.0475044	genotypic
4-186082310-C-A	TLR3	non_coding_transcript_exon_variant	APOB:P04114:OID30673:v1:InflammationII	45657	198	45459	1.85951e-07	0.37162	0.231914	0.511327	0.0712782	dominant
4-186082310-C-A	TLR3	non_coding_transcript_exon_variant	APOB:P04114:OID30673:v1:InflammationII	45657	198	45459	1.85951e-07	0.37162	0.231914	0.511327	0.0712782	genotypic
19-32887807-A-G	CEP89	missense_variant	KEL:P23276:OID20881:v1:Neurology	44194	4	44190	1.86653e-07	2.59577	1.61979	3.57175	0.497943	dominant
19-32887807-A-G	CEP89	missense_variant	KEL:P23276:OID20881:v1:Neurology	44194	4	44190	1.86653e-07	2.59577	1.61979	3.57175	0.497943	genotypic
21-44293854-C-T	AIRE	synonymous_variant	VWA5A:O00534:OID31198:v1:OncologyII	44038	21	44017	1.87244e-07	1.13776	0.709929	1.56559	0.218279	dominant
21-44293854-C-T	AIRE	synonymous_variant	VWA5A:O00534:OID31198:v1:OncologyII	44038	21	44017	1.87244e-07	1.13776	0.709929	1.56559	0.218279	genotypic
16-2001705-G-A	ZNF598	splice_region_variant	RGMA:Q96B86:OID21065:v1:Neurology	45643	7	45636	1.87285e-07	1.9614	1.22385	2.69896	0.3763	dominant
16-2001705-G-A	ZNF598	splice_region_variant	RGMA:Q96B86:OID21065:v1:Neurology	45643	7	45636	1.87285e-07	1.9614	1.22385	2.69896	0.3763	genotypic
2-157299630-G-A	GALNT5	missense_variant	LRIG1:Q96JA1:OID21429:v1:Oncology	45414	6	45408	1.87785e-07	2.11027	1.31666	2.90388	0.404899	dominant
2-157299630-G-A	GALNT5	missense_variant	LRIG1:Q96JA1:OID21429:v1:Oncology	45414	6	45408	1.87785e-07	2.11027	1.31666	2.90388	0.404899	genotypic
11-615193-C-T	IRF7	synonymous_variant	SMPDL3A:Q92484:OID20676:v1:Inflammation	45384	9	45375	1.8796e-07	-1.7429	-2.39837	-1.08743	0.334422	dominant
11-615193-C-T	IRF7	synonymous_variant	SMPDL3A:Q92484:OID20676:v1:Inflammation	45384	9	45375	1.8796e-07	-1.7429	-2.39837	-1.08743	0.334422	genotypic
9-114324066-A-G	ORM1	synonymous_variant	ACTN2:P35609:OID30192:v1:CardiometabolicII	44102	33	44069	1.88441e-07	0.905096	0.564676	1.24552	0.173682	dominant
9-114324066-A-G	ORM1	synonymous_variant	ACTN2:P35609:OID30192:v1:CardiometabolicII	44102	33	44069	1.88441e-07	0.905096	0.564676	1.24552	0.173682	genotypic
20-62309811-C-A	LAMA5	missense_variant	SUMF2:Q8NBJ7:OID21032:v1:Neurology	45644	6	45638	1.88934e-07	-2.11428	-2.90957	-1.31899	0.405757	dominant
20-62309811-C-A	LAMA5	missense_variant	SUMF2:Q8NBJ7:OID21032:v1:Neurology	45644	6	45638	1.88934e-07	-2.11428	-2.90957	-1.31899	0.405757	genotypic
3-42659002-TGGA-T	ZBTB47	disruptive_inframe_deletion	APPL2:Q8NEU8:OID30590:v1:InflammationII	44654	41	44613	1.89006e-07	-0.812042	-1.1175	-0.506588	0.155842	dominant
3-42659002-TGGA-T	ZBTB47	disruptive_inframe_deletion	APPL2:Q8NEU8:OID30590:v1:InflammationII	44654	41	44613	1.89006e-07	-0.812042	-1.1175	-0.506588	0.155842	genotypic
22-43827633-G-A	SULT4A1	synonymous_variant	TBL1X:O60907:OID21220:v1:Oncology	44180	8	44172	1.89511e-07	-1.84083	-2.53334	-1.14833	0.353315	dominant
22-43827633-G-A	SULT4A1	synonymous_variant	TBL1X:O60907:OID21220:v1:Oncology	44180	8	44172	1.89511e-07	-1.84083	-2.53334	-1.14833	0.353315	genotypic
11-65540381-G-A	LTBP3	synonymous_variant&splice_region_variant	TRIM40:Q6P9F5:OID30885:v1:NeurologyII	44410	22	44388	1.89946e-07	1.11062	0.692784	1.52847	0.213182	dominant
11-65540381-G-A	LTBP3	synonymous_variant&splice_region_variant	TRIM40:Q6P9F5:OID30885:v1:NeurologyII	44410	22	44388	1.89946e-07	1.11062	0.692784	1.52847	0.213182	genotypic
18-48040679-G-A	ZBTB7C	synonymous_variant	ARHGAP1:Q07960:OID21202:v1:Oncology	44171	1448	42723	1.9041e-07	-0.138688	-0.190871	-0.0865064	0.0266233	dominant
19-22758662-T-G	ZNF99	missense_variant	CENPJ:Q9HC77:OID31314:v1:OncologyII	44857	339	44518	1.90469e-07	-0.284436	-0.391458	-0.177414	0.0546024	dominant
19-22758662-T-G	ZNF99	missense_variant	CENPJ:Q9HC77:OID31314:v1:OncologyII	44857	339	44518	1.90469e-07	-0.284436	-0.391458	-0.177414	0.0546024	genotypic
2-237378714-C-T	COL6A3	missense_variant	CREB3:O43889:OID31188:v1:OncologyII	44039	62	43977	1.91489e-07	0.663692	0.413925	0.913459	0.127431	dominant
2-237378714-C-T	COL6A3	missense_variant	CREB3:O43889:OID31188:v1:OncologyII	44039	62	43977	1.91489e-07	0.663692	0.413925	0.913459	0.127431	genotypic
7-87561309-T-C	ABCB1	missense_variant	SHPK:Q9UHJ6:OID31292:v1:OncologyII	44858	59	44799	1.92036e-07	-0.679549	-0.93531	-0.423788	0.130489	genotypic
7-87561309-T-C	ABCB1	missense_variant	SHPK:Q9UHJ6:OID31292:v1:OncologyII	44858	59	44799	1.92036e-07	-0.679549	-0.93531	-0.423788	0.130489	dominant
2-54255973-G-A	TSPYL6	missense_variant	IL17D:Q8TAD2:OID20481:v1:Inflammation	44437	9	44428	1.92955e-07	-1.72542	-2.37492	-1.07591	0.331376	dominant
2-54255973-G-A	TSPYL6	missense_variant	IL17D:Q8TAD2:OID20481:v1:Inflammation	44437	9	44428	1.92955e-07	-1.72542	-2.37492	-1.07591	0.331376	genotypic
6-30609888-A-T	PPP1R10	synonymous_variant	METAP1D:Q6UB28:OID20519:v1:Inflammation	45190	10	45180	1.93336e-07	1.64118	1.02334	2.25901	0.31522	dominant
6-30609888-A-T	PPP1R10	synonymous_variant	METAP1D:Q6UB28:OID20519:v1:Inflammation	45190	10	45180	1.93336e-07	1.64118	1.02334	2.25901	0.31522	genotypic
5-35800063-G-T	SPEF2	synonymous_variant	CCL22:O00626:OID20765:v1:Inflammation	44794	5	44789	1.93621e-07	2.32636	1.45054	3.20219	0.446847	dominant
5-35800063-G-T	SPEF2	synonymous_variant	CCL22:O00626:OID20765:v1:Inflammation	44794	5	44789	1.93621e-07	2.32636	1.45054	3.20219	0.446847	genotypic
2-131484158-T-C	MZT2A	missense_variant	SNX9:Q9Y5X1:OID20135:v1:Cardiometabolic	45228	7904	37324	1.93909e-07	0.0600883	0.0374651	0.0827115	0.0115424	genotypic
2-178635258-A-G	TTN	synonymous_variant	CHIT1:Q13231:OID20312:v1:Cardiometabolic	45442	8	45434	1.93928e-07	-1.81468	-2.49791	-1.13145	0.348584	dominant
2-178635258-A-G	TTN	synonymous_variant	CHIT1:Q13231:OID20312:v1:Cardiometabolic	45442	8	45434	1.93928e-07	-1.81468	-2.49791	-1.13145	0.348584	genotypic
10-11866668-G-A	PROSER2	synonymous_variant	TALDO1:P37837:OID30414:v1:CardiometabolicII	45456	7	45449	1.94146e-07	-1.96403	-2.70353	-1.22454	0.377288	dominant
10-11866668-G-A	PROSER2	synonymous_variant	TALDO1:P37837:OID30414:v1:CardiometabolicII	45456	7	45449	1.94146e-07	-1.96403	-2.70353	-1.22454	0.377288	genotypic
18-12712761-G-C	PSMG2	splice_donor_variant	LRP11:Q86VZ4:OID20185:v1:Cardiometabolic	44812	11	44801	1.94477e-07	1.5622	0.973974	2.15043	0.300115	dominant
18-12712761-G-C	PSMG2	splice_donor_variant	LRP11:Q86VZ4:OID20185:v1:Cardiometabolic	44812	11	44801	1.94477e-07	1.5622	0.973974	2.15043	0.300115	genotypic
5-1216947-T-G	SLC6A19	splice_donor_variant	TCL1A:P56279:OID20987:v1:Neurology	44851	21	44830	1.94801e-07	-1.10957	-1.52739	-0.69175	0.213172	dominant
5-1216947-T-G	SLC6A19	splice_donor_variant	TCL1A:P56279:OID20987:v1:Neurology	44851	21	44830	1.94801e-07	-1.10957	-1.52739	-0.69175	0.213172	genotypic
13-28322865-C-T	FLT1	missense_variant	PRC1:O43663:OID31345:v1:OncologyII	45424	6	45418	1.95144e-07	2.12476	1.32461	2.92492	0.408239	dominant
13-28322865-C-T	FLT1	missense_variant	PRC1:O43663:OID31345:v1:OncologyII	45424	6	45418	1.95144e-07	2.12476	1.32461	2.92492	0.408239	genotypic
5-141476782-A-G	PCDHGC3	synonymous_variant	LILRA5:A6NI73:OID20209:v1:Cardiometabolic	45193	1310	43883	1.95314e-07	-0.141941	-0.195396	-0.0884865	0.0272725	genotypic
8-143872084-C-T	EPPK1	synonymous_variant	IL12RB1:P42701:OID20486:v1:Inflammation	44355	39755	4600	1.95418e-07	-0.0372553	-0.0512858	-0.0232249	0.00715834	genotypic
17-30464740-A-G	CPD	missense_variant	GP5:P40197:OID30611:v1:InflammationII	44654	6	44648	1.96026e-07	2.11285	1.31705	2.90864	0.406013	dominant
17-30464740-A-G	CPD	missense_variant	GP5:P40197:OID30611:v1:InflammationII	44654	6	44648	1.96026e-07	2.11285	1.31705	2.90864	0.406013	genotypic
18-78994367-C-T	SALL3	synonymous_variant	RBP7:Q96R05:OID31526:v1:OncologyII	45413	183	45230	1.9649e-07	-0.380409	-0.5237	-0.237117	0.0731072	recessive
12-124786254-G-A	SCARB1	missense_variant	PPP1CC:P36873:OID31360:v1:OncologyII	45424	6	45418	1.96826e-07	2.12119	1.32213	2.92024	0.407676	dominant
12-124786254-G-A	SCARB1	missense_variant	PPP1CC:P36873:OID31360:v1:OncologyII	45424	6	45418	1.96826e-07	2.12119	1.32213	2.92024	0.407676	genotypic
11-113231235-G-A	NCAM1	missense_variant	FGF9:P31371:OID31193:v1:OncologyII	43975	20	43955	1.97908e-07	-1.16488	-1.60378	-0.725988	0.223925	dominant
11-113231235-G-A	NCAM1	missense_variant	FGF9:P31371:OID31193:v1:OncologyII	43975	20	43955	1.97908e-07	-1.16488	-1.60378	-0.725988	0.223925	genotypic
19-11116926-C-T	LDLR	synonymous_variant	NRP2:O60462:OID21081:v1:Neurology	45133	31338	13795	1.98525e-07	0.0527376	0.0328652	0.0726099	0.0101389	dominant
2-131492343-AC-A	MZT2A	frameshift_variant	SNX9:Q9Y5X1:OID20135:v1:Cardiometabolic	45236	7897	37339	1.99131e-07	0.0600306	0.0374076	0.0826535	0.0115422	genotypic
12-95879644-G-A	CCDC38	missense_variant&splice_region_variant	BOLA2_BOLA2B:Q9H3K6:OID30267:v1:CardiometabolicII	43467	20	43447	1.99255e-07	1.15913	0.722296	1.59596	0.222872	dominant
12-95879644-G-A	CCDC38	missense_variant&splice_region_variant	BOLA2_BOLA2B:Q9H3K6:OID30267:v1:CardiometabolicII	43467	20	43447	1.99255e-07	1.15913	0.722296	1.59596	0.222872	genotypic
19-4512858-T-C	PLIN4	missense_variant	AGER:Q15109:OID20756:v1:Inflammation	44477	16	44461	1.99784e-07	-0.773598	-1.06517	-0.482028	0.148759	genotypic
20-25491404-G-A	NINL	missense_variant	SDHB:P21912:OID31436:v1:OncologyII	45423	8	45415	2.02219e-07	-1.83693	-2.52957	-1.14429	0.353385	dominant
20-25491404-G-A	NINL	missense_variant	SDHB:P21912:OID31436:v1:OncologyII	45423	8	45415	2.02219e-07	-1.83693	-2.52957	-1.14429	0.353385	genotypic
17-58496010-C-T	MTMR4	missense_variant	LCAT:P04180:OID30677:v1:InflammationII	45669	7	45662	2.02826e-07	-1.96066	-2.70003	-1.22128	0.377229	dominant
17-58496010-C-T	MTMR4	missense_variant	LCAT:P04180:OID30677:v1:InflammationII	45669	7	45662	2.02826e-07	-1.96066	-2.70003	-1.22128	0.377229	genotypic
22-41880828-G-A	SREBF2	missense_variant	EIF2AK2:P19525:OID31442:v1:OncologyII	45286	7	45279	2.02895e-07	-1.962	-2.70189	-1.22211	0.377492	genotypic
22-41880828-G-A	SREBF2	missense_variant	EIF2AK2:P19525:OID31442:v1:OncologyII	45286	7	45279	2.02895e-07	-1.962	-2.70189	-1.22211	0.377492	dominant
12-32701432-A-C	DNM1L	synonymous_variant	IL2:P60568:OID20419:v1:Inflammation	44328	11333	32995	2.03274e-07	0.0565812	0.0352425	0.0779198	0.010887	dominant
8-80029762-T-C	MRPS28	missense_variant&splice_region_variant	CD4:P01730:OID20584:v1:Inflammation	45090	2810	42280	2.03921e-07	0.097281	0.0605888	0.133973	0.0187204	genotypic
17-18246666-G-C	FLII	synonymous_variant	GPC5:P78333:OID20944:v1:Neurology	44914	6	44908	2.04377e-07	2.10813	1.31293	2.90333	0.405713	dominant
17-18246666-G-C	FLII	synonymous_variant	GPC5:P78333:OID20944:v1:Neurology	44914	6	44908	2.04377e-07	2.10813	1.31293	2.90333	0.405713	genotypic
17-8148803-G-A	PER1	non_coding_transcript_exon_variant	BID:P55957:OID20517:v1:Inflammation	45155	1540	43615	2.04823e-07	0.132094	0.0822631	0.181925	0.0254236	genotypic
19-51079638-G-A	KLK14	missense_variant	SLC39A14:Q15043:OID20852:v1:Neurology	44214	137	44077	2.0508e-07	0.443087	0.275931	0.610242	0.0852828	dominant
19-51079638-G-A	KLK14	missense_variant	SLC39A14:Q15043:OID20852:v1:Neurology	44214	137	44077	2.0508e-07	0.443087	0.275931	0.610242	0.0852828	genotypic
2-119680939-G-C	TMEM177	missense_variant	ABL1:P00519:OID21280:v1:Oncology	45016	12702	32314	2.05126e-07	-0.0483493	-0.0665894	-0.0301092	0.0093061	genotypic
11-66691374-C-A	SPTBN2	synonymous_variant	DAPP1:Q9UN19:OID20524:v1:Inflammation	45190	13	45177	2.06934e-07	-1.44095	-1.98472	-0.897168	0.277436	dominant
11-66691374-C-A	SPTBN2	synonymous_variant	DAPP1:Q9UN19:OID20524:v1:Inflammation	45190	13	45177	2.06934e-07	-1.44095	-1.98472	-0.897168	0.277436	genotypic
14-74713171-C-T	FCF1	5_prime_UTR_premature_start_codon_gain_variant	SHISA5:Q8N114:OID30387:v1:CardiometabolicII	45606	106	45500	2.07002e-07	0.499256	0.310846	0.687666	0.0961266	dominant
14-74713171-C-T	FCF1	5_prime_UTR_premature_start_codon_gain_variant	SHISA5:Q8N114:OID30387:v1:CardiometabolicII	45606	106	45500	2.07002e-07	0.499256	0.310846	0.687666	0.0961266	genotypic
1-22589178-T-C	EPHA8	synonymous_variant	TMED10:P49755:OID30068:v1:CardiometabolicII	44108	58	44050	2.07094e-07	0.683487	0.425549	0.941425	0.1316	dominant
1-22589178-T-C	EPHA8	synonymous_variant	TMED10:P49755:OID30068:v1:CardiometabolicII	44108	58	44050	2.07094e-07	0.683487	0.425549	0.941425	0.1316	genotypic
4-52628014-T-C	USP46	synonymous_variant	CD274:Q9NZQ7:OID20966:v1:Neurology	44914	63	44851	2.07263e-07	0.647553	0.403168	0.891938	0.124685	dominant
4-52628014-T-C	USP46	synonymous_variant	CD274:Q9NZQ7:OID20966:v1:Neurology	44914	63	44851	2.07263e-07	0.647553	0.403168	0.891938	0.124685	genotypic
5-23526750-C-T	PRDM9	synonymous_variant	MTSS2:Q765P7:OID31409:v1:OncologyII	45424	5	45419	2.07398e-07	-2.31575	-3.18973	-1.44177	0.445904	dominant
5-23526750-C-T	PRDM9	synonymous_variant	MTSS2:Q765P7:OID31409:v1:OncologyII	45424	5	45419	2.07398e-07	-2.31575	-3.18973	-1.44177	0.445904	genotypic
X-139560836-T-C	F9	synonymous_variant	LYPD8:Q6UX82:OID21251:v1:Oncology	42426	130	42296	2.07582e-07	-0.447847	-0.616871	-0.278823	0.0862359	dominant
1-3732839-G-A	TP73	synonymous_variant	GGH:Q92820:OID20416:v1:Cardiometabolic	44476	3194	41282	2.07671e-07	0.094458	0.0588074	0.130109	0.018189	dominant
17-8148803-G-A	PER1	non_coding_transcript_exon_variant	BID:P55957:OID20517:v1:Inflammation	45155	1540	43615	2.07782e-07	0.134092	0.0834814	0.184702	0.0258215	dominant
5-113104404-T-C	MCC	non_coding_transcript_exon_variant	SERPIND1:P05546:OID30767:v1:InflammationII	45187	8	45179	2.08238e-07	1.82707	1.13743	2.51672	0.351859	genotypic
5-113104404-T-C	MCC	non_coding_transcript_exon_variant	SERPIND1:P05546:OID30767:v1:InflammationII	45187	8	45179	2.08238e-07	1.82707	1.13743	2.51672	0.351859	dominant
X-67545218-G-A	AR	synonymous_variant	PLAU:P00749:OID21124:v1:Neurology	45259	9	45250	2.08325e-07	1.71935	1.07035	2.36834	0.331118	recessive
1-246355089-T-A	SMYD3	missense_variant	EIF2AK3:Q9NZJ5:OID30060:v1:CardiometabolicII	44108	8	44100	2.09213e-07	-1.83374	-2.52602	-1.14146	0.3532	genotypic
1-246355089-T-A	SMYD3	missense_variant	EIF2AK3:Q9NZJ5:OID30060:v1:CardiometabolicII	44108	8	44100	2.09213e-07	-1.83374	-2.52602	-1.14146	0.3532	dominant
14-20355775-G-A	PARP2	missense_variant	PHACTR2:O75167:OID31009:v1:NeurologyII	45513	96	45417	2.09453e-07	-0.529192	-0.728984	-0.329401	0.101934	dominant
14-20355775-G-A	PARP2	missense_variant	PHACTR2:O75167:OID31009:v1:NeurologyII	45513	96	45417	2.09453e-07	-0.529192	-0.728984	-0.329401	0.101934	genotypic
2-119652040-G-T	CFAP221	missense_variant	ABL1:P00519:OID21280:v1:Oncology	44867	10615	34252	2.0974e-07	-0.0576118	-0.0793636	-0.03586	0.0110978	dominant
6-41282748-A-C	TREM1	missense_variant	CCL4:P13236:OID20695:v1:Inflammation	45308	12	45296	2.10129e-07	1.49762	0.932145	2.0631	0.288507	dominant
6-41282748-A-C	TREM1	missense_variant	CCL4:P13236:OID20695:v1:Inflammation	45308	12	45296	2.10129e-07	1.49762	0.932145	2.0631	0.288507	genotypic
13-38864271-A-G	FREM2	splice_region_variant	LDLRAP1:Q5SW96:OID31068:v1:NeurologyII	45406	9	45397	2.10135e-07	1.72733	1.07512	2.37955	0.332759	dominant
13-38864271-A-G	FREM2	splice_region_variant	LDLRAP1:Q5SW96:OID31068:v1:NeurologyII	45406	9	45397	2.10135e-07	1.72733	1.07512	2.37955	0.332759	genotypic
17-31336659-A-G	NF1	missense_variant	TBC1D5:Q92609:OID20521:v1:Inflammation	45190	26	45164	2.10453e-07	-1.0185	-1.40309	-0.633908	0.196217	dominant
17-31336659-A-G	NF1	missense_variant	TBC1D5:Q92609:OID20521:v1:Inflammation	45190	26	45164	2.10453e-07	-1.0185	-1.40309	-0.633908	0.196217	genotypic
2-210098035-T-C	KANSL1L	3_prime_UTR_variant	HDAC9:Q9UKV0:OID30832:v1:NeurologyII	42925	6	42919	2.10528e-07	2.12822	1.32459	2.93185	0.410011	dominant
2-210098035-T-C	KANSL1L	3_prime_UTR_variant	HDAC9:Q9UKV0:OID30832:v1:NeurologyII	42925	6	42919	2.10528e-07	2.12822	1.32459	2.93185	0.410011	genotypic
X-27980776-G-A	DCAF8L1	missense_variant	FUT3_FUT5:P21217_Q11128:OID21013:v1:Neurology	45643	7	45636	2.11121e-07	1.90595	1.18617	2.62573	0.367231	dominant
3-119744116-C-T	MAATS1	missense_variant	OGN:P20774:OID21123:v1:Neurology	45260	7	45253	2.11414e-07	1.95885	1.21906	2.69865	0.377442	dominant
3-119744116-C-T	MAATS1	missense_variant	OGN:P20774:OID21123:v1:Neurology	45260	7	45253	2.11414e-07	1.95885	1.21906	2.69865	0.377442	genotypic
2-201754520-G-A	ALS2	synonymous_variant	LTO1:Q8WV07:OID20434:v1:Inflammation	44437	6	44431	2.11452e-07	-2.122	-2.92341	-1.32059	0.408879	dominant
2-201754520-G-A	ALS2	synonymous_variant	LTO1:Q8WV07:OID20434:v1:Inflammation	44437	6	44431	2.11452e-07	-2.122	-2.92341	-1.32059	0.408879	genotypic
1-152155736-C-G	RPTN	missense_variant	MAPT:P10636:OID20830:v1:Neurology	44210	3255	40955	2.11563e-07	-0.0944706	-0.13015	-0.0587915	0.0182035	dominant
X-27747269-GGGAGGAGGAGGAAGAGGAGGA-G	DCAF8L2	disruptive_inframe_deletion	FUT3_FUT5:P21217_Q11128:OID21013:v1:Neurology	45640	7	45633	2.11913e-07	1.90583	1.186	2.62565	0.367256	dominant
4-128082220-A-G	LARP1B	synonymous_variant	PSAP:P07602:OID30419:v1:CardiometabolicII	45224	825	44399	2.11945e-07	0.181758	0.113108	0.250408	0.0350252	genotypic
12-112868581-G-A	RPH3A	missense_variant	PDIA2:Q13087:OID31214:v1:OncologyII	44039	8	44031	2.12473e-07	-1.83723	-2.53121	-1.14325	0.354069	dominant
12-112868581-G-A	RPH3A	missense_variant	PDIA2:Q13087:OID31214:v1:OncologyII	44039	8	44031	2.12473e-07	-1.83723	-2.53121	-1.14325	0.354069	genotypic
20-32230868-T-C	POFUT1	missense_variant	PRTG:Q2VWP7:OID21443:v1:Oncology	45621	13	45608	2.14561e-07	-1.42788	-1.96743	-0.888334	0.275279	dominant
20-32230868-T-C	POFUT1	missense_variant	PRTG:Q2VWP7:OID21443:v1:Oncology	45621	13	45608	2.14561e-07	-1.42788	-1.96743	-0.888334	0.275279	genotypic
17-35779322-G-A	MMP28	missense_variant&splice_region_variant	ART5:Q96L15:OID30828:v1:NeurologyII	44170	176	43994	2.1642e-07	0.391833	0.243727	0.539939	0.0755636	dominant
20-63966589-T-C	ZNF512B	missense_variant	WASF1:Q92558:OID20091:v1:Cardiometabolic	44454	9	44445	2.16829e-07	-1.72593	-2.37835	-1.07351	0.332863	dominant
20-63966589-T-C	ZNF512B	missense_variant	WASF1:Q92558:OID20091:v1:Cardiometabolic	44454	9	44445	2.16829e-07	-1.72593	-2.37835	-1.07351	0.332863	genotypic
11-20090946-G-A	NAV2	synonymous_variant	SMAD1:Q15797:OID21180:v1:Oncology	44094	33007	11087	2.17105e-07	0.034845	0.0216727	0.0480173	0.0067205	genotypic
1-2387391-C-A	MORN1	non_coding_transcript_exon_variant	CD99:P14209:OID21110:v1:Neurology	43088	6	43082	2.18078e-07	2.10574	1.30959	2.90188	0.406194	genotypic
1-2387391-C-A	MORN1	non_coding_transcript_exon_variant	CD99:P14209:OID21110:v1:Neurology	43088	6	43082	2.18078e-07	2.10574	1.30959	2.90188	0.406194	dominant
7-128842786-C-G	FLNC	splice_region_variant	NCK2:O43639:OID20683:v1:Inflammation	45452	19	45433	2.18181e-07	-1.18791	-1.63705	-0.738767	0.229152	dominant
7-128842786-C-G	FLNC	splice_region_variant	NCK2:O43639:OID20683:v1:Inflammation	45452	19	45433	2.18181e-07	-1.18791	-1.63705	-0.738767	0.229152	genotypic
7-143222416-C-T	TAS2R40	missense_variant	CRISP3:P54108:OID30715:v1:InflammationII	45310	138	45172	2.18419e-07	0.433619	0.269664	0.597575	0.08365	dominant
7-143222416-C-T	TAS2R40	missense_variant	CRISP3:P54108:OID30715:v1:InflammationII	45310	138	45172	2.18419e-07	0.433619	0.269664	0.597575	0.08365	genotypic
4-989866-G-A	SLC26A1	missense_variant	ITGAX:P20702:OID31325:v1:OncologyII	44858	36	44822	2.19063e-07	-0.865268	-1.19247	-0.538068	0.166937	dominant
4-989866-G-A	SLC26A1	missense_variant	ITGAX:P20702:OID31325:v1:OncologyII	44858	36	44822	2.19063e-07	-0.865268	-1.19247	-0.538068	0.166937	genotypic
18-22937066-G-C	RBBP8	non_coding_transcript_exon_variant	GIT1:Q9Y2X7:OID30533:v1:InflammationII	44327	33	44294	2.20484e-07	0.902369	0.561061	1.24368	0.174135	recessive
8-132031875-C-T	OC90	splice_region_variant	SH2D1A:O60880:OID20514:v1:Inflammation	45156	1389	43767	2.20815e-07	0.139934	0.0870032	0.192866	0.0270055	genotypic
7-27199574-C-T	HOXA13	synonymous_variant	CD300A:Q9UGN4:OID30576:v1:InflammationII	44635	36	44599	2.21063e-07	-0.852175	-1.17453	-0.529821	0.164465	recessive
19-11120205-T-C	LDLR	synonymous_variant	NRP2:O60462:OID21081:v1:Neurology	45048	31282	13766	2.21543e-07	0.0525828	0.0326906	0.072475	0.010149	dominant
9-130501024-C-G	ASS1	3_prime_UTR_variant	ALDH2:P05091:OID31380:v1:OncologyII	45413	6	45407	2.21999e-07	2.11564	1.31523	2.91605	0.408369	genotypic
9-130501024-C-G	ASS1	3_prime_UTR_variant	ALDH2:P05091:OID31380:v1:OncologyII	45413	6	45407	2.21999e-07	2.11564	1.31523	2.91605	0.408369	dominant
6-134170862-A-G	SGK1	synonymous_variant	CNST:Q6PJW8:OID20127:v1:Cardiometabolic	45176	5	45171	2.22182e-07	2.31425	1.43868	3.18983	0.44672	dominant
6-134170862-A-G	SGK1	synonymous_variant	CNST:Q6PJW8:OID20127:v1:Cardiometabolic	45176	5	45171	2.22182e-07	2.31425	1.43868	3.18983	0.44672	genotypic
11-34079632-A-G	CAPRIN1	synonymous_variant	OXT:P01178:OID21047:v1:Neurology	45633	9	45624	2.22278e-07	-1.73035	-2.38503	-1.07568	0.334015	dominant
11-34079632-A-G	CAPRIN1	synonymous_variant	OXT:P01178:OID21047:v1:Neurology	45633	9	45624	2.22278e-07	-1.73035	-2.38503	-1.07568	0.334015	genotypic
3-129827933-A-G	TMCC1	missense_variant	MEGF11:A6BM72:OID30099:v1:CardiometabolicII	44108	21	44087	2.22383e-07	1.13044	0.702732	1.55814	0.218214	dominant
3-129827933-A-G	TMCC1	missense_variant	MEGF11:A6BM72:OID30099:v1:CardiometabolicII	44108	21	44087	2.22383e-07	1.13044	0.702732	1.55814	0.218214	genotypic
19-3907839-G-A	ATCAY	missense_variant	ANGPT1:Q15389:OID20740:v1:Inflammation	45092	6	45086	2.22545e-07	2.10643	1.30943	2.90342	0.406627	dominant
19-3907839-G-A	ATCAY	missense_variant	ANGPT1:Q15389:OID20740:v1:Inflammation	45092	6	45086	2.22545e-07	2.10643	1.30943	2.90342	0.406627	genotypic
1-15056275-G-A	KAZN	missense_variant	GHRHR:Q02643:OID20841:v1:Neurology	44217	22	44195	2.2279e-07	-1.10413	-1.52191	-0.686352	0.21315	dominant
1-15056275-G-A	KAZN	missense_variant	GHRHR:Q02643:OID20841:v1:Neurology	44217	22	44195	2.2279e-07	-1.10413	-1.52191	-0.686352	0.21315	genotypic
1-159872451-C-A	CFAP45	3_prime_UTR_variant	SCP2:P22307:OID21161:v1:Oncology	41955	10	41945	2.22942e-07	-1.64302	-2.26472	-1.02133	0.317187	dominant
1-159872451-C-A	CFAP45	3_prime_UTR_variant	SCP2:P22307:OID21161:v1:Oncology	41955	10	41945	2.22942e-07	-1.64302	-2.26472	-1.02133	0.317187	genotypic
16-75612525-A-G	ADAT1	missense_variant	SCP2:P22307:OID21161:v1:Oncology	44173	3551	40622	2.23508e-07	-0.0882118	-0.121593	-0.0548306	0.0170311	genotypic
5-60687115-T-C	DEPDC1B	missense_variant	GMFG:O60234:OID30340:v1:CardiometabolicII	45616	8	45608	2.23889e-07	1.82938	1.13706	2.5217	0.353222	dominant
5-60687115-T-C	DEPDC1B	missense_variant	GMFG:O60234:OID30340:v1:CardiometabolicII	45616	8	45608	2.23889e-07	1.82938	1.13706	2.5217	0.353222	genotypic
9-35704370-C-T	TLN1	synonymous_variant	CYP24A1:Q07973:OID30091:v1:CardiometabolicII	44108	9	44099	2.24659e-07	1.72597	1.0727	2.37923	0.333295	dominant
9-35704370-C-T	TLN1	synonymous_variant	CYP24A1:Q07973:OID30091:v1:CardiometabolicII	44108	9	44099	2.24659e-07	1.72597	1.0727	2.37923	0.333295	genotypic
6-30672961-G-A	DHX16	missense_variant	AGT:P01019:OID30709:v1:InflammationII	45659	1196	44463	2.24761e-07	-0.149813	-0.206517	-0.0931087	0.0289304	genotypic
5-141364488-G-A	PCDHGA5	missense_variant	OPHN1:O60890:OID31087:v1:NeurologyII	45493	28	45465	2.25216e-07	-0.978088	-1.34832	-0.607856	0.188893	dominant
5-141364488-G-A	PCDHGA5	missense_variant	OPHN1:O60890:OID31087:v1:NeurologyII	45493	28	45465	2.25216e-07	-0.978088	-1.34832	-0.607856	0.188893	genotypic
11-126408105-G-T	ST3GAL4	missense_variant	LETM1:O95202:OID31018:v1:NeurologyII	45520	6	45514	2.25337e-07	2.10633	1.30901	2.90365	0.406791	dominant
11-126408105-G-T	ST3GAL4	missense_variant	LETM1:O95202:OID31018:v1:NeurologyII	45520	6	45514	2.25337e-07	2.10633	1.30901	2.90365	0.406791	genotypic
22-42210615-G-A	TCF20	missense_variant	CDON:Q4KMG0:OID20754:v1:Inflammation	45300	6	45294	2.25691e-07	2.09787	1.30371	2.89203	0.405181	dominant
22-42210615-G-A	TCF20	missense_variant	CDON:Q4KMG0:OID20754:v1:Inflammation	45300	6	45294	2.25691e-07	2.09787	1.30371	2.89203	0.405181	genotypic
X-37010732-C-T	FAM47C	synonymous_variant	C5:P01031:OID30744:v1:InflammationII	45677	8	45669	2.2609e-07	-1.83323	-2.52726	-1.13921	0.354092	dominant
X-154360374-C-T	FLNA	missense_variant	KLHL41:O60662:OID30986:v1:NeurologyII	45513	6	45507	2.26371e-07	1.72486	1.07183	2.37788	0.333174	genotypic
4-139889484-GGCT-G	MAML3	disruptive_inframe_deletion	CRIM1:Q9NZV1:OID20701:v1:Inflammation	45415	34	45381	2.27159e-07	-0.885484	-1.22077	-0.550201	0.171061	dominant
4-139889484-GGCT-G	MAML3	disruptive_inframe_deletion	CRIM1:Q9NZV1:OID20701:v1:Inflammation	45415	34	45381	2.27159e-07	-0.885484	-1.22077	-0.550201	0.171061	genotypic
7-48389142-A-G	ABCA13	missense_variant	PROK1:P58294:OID20543:v1:Inflammation	45190	7	45183	2.27647e-07	-1.9363	-2.66953	-1.20308	0.374091	dominant
11-65455481-T-C	AP000769.1	non_coding_transcript_exon_variant	STK11:Q15831:OID20077:v1:Cardiometabolic	44413	24678	19735	2.27684e-07	-0.0366026	-0.050463	-0.0227421	0.0070716	genotypic
12-7133037-G-A	CLSTN3	synonymous_variant	LGALS9:O00182:OID20781:v1:Inflammation	45236	15	45221	2.28248e-07	1.3262	0.823956	1.82845	0.256245	dominant
12-7133037-G-A	CLSTN3	synonymous_variant	LGALS9:O00182:OID20781:v1:Inflammation	45236	15	45221	2.28248e-07	1.3262	0.823956	1.82845	0.256245	genotypic
6-22570117-G-GGGCGGC	HDGFL1	conservative_inframe_insertion	ZNRD2:O60232:OID31450:v1:OncologyII	45419	34	45385	2.28755e-07	0.887049	0.551088	1.22301	0.171407	dominant
6-22570117-G-GGGCGGC	HDGFL1	conservative_inframe_insertion	ZNRD2:O60232:OID31450:v1:OncologyII	45419	34	45385	2.28755e-07	0.887049	0.551088	1.22301	0.171407	genotypic
16-81164701-C-A	PKD1L2	synonymous_variant	SH3GL3:Q99963:OID31334:v1:OncologyII	44593	5545	39048	2.29774e-07	0.0743314	0.0461747	0.102488	0.0143655	dominant
16-2799046-G-A	PRSS41	missense_variant	ERP44:Q9BS26:OID21338:v1:Oncology	44963	602	44361	2.29805e-07	0.210739	0.130911	0.290567	0.0407284	genotypic
3-165019617-T-G	SI	missense_variant	CNTN3:Q9P232:OID21092:v1:Neurology	45260	13	45247	2.30152e-07	1.40186	0.870804	1.93292	0.270945	dominant
3-165019617-T-G	SI	missense_variant	CNTN3:Q9P232:OID21092:v1:Neurology	45260	13	45247	2.30152e-07	1.40186	0.870804	1.93292	0.270945	genotypic
13-108209286-A-G	LIG4	synonymous_variant	AGBL2:Q5U5Z8:OID30793:v1:NeurologyII	44184	13	44171	2.30796e-07	-1.43773	-1.98243	-0.893034	0.277905	dominant
13-108209286-A-G	LIG4	synonymous_variant	AGBL2:Q5U5Z8:OID30793:v1:NeurologyII	44184	13	44171	2.30796e-07	-1.43773	-1.98243	-0.893034	0.277905	genotypic
2-1889370-G-A	MYT1L	synonymous_variant	HIP1:O00291:OID30071:v1:CardiometabolicII	44108	7	44101	2.32067e-07	1.96077	1.21776	2.70377	0.37908	dominant
2-1889370-G-A	MYT1L	synonymous_variant	HIP1:O00291:OID30071:v1:CardiometabolicII	44108	7	44101	2.32067e-07	1.96077	1.21776	2.70377	0.37908	genotypic
6-8413603-C-G	SLC35B3	missense_variant	GRIN2B:Q13224:OID30802:v1:NeurologyII	44151	77	44074	2.32082e-07	0.589467	0.366097	0.812837	0.113963	dominant
6-8413603-C-G	SLC35B3	missense_variant	GRIN2B:Q13224:OID30802:v1:NeurologyII	44151	77	44074	2.32082e-07	0.589467	0.366097	0.812837	0.113963	genotypic
7-44139732-G-A	MYL7	3_prime_UTR_variant	CTSS:P25774:OID21056:v1:Neurology	35487	8	35479	2.32582e-07	-1.83342	-2.5282	-1.13864	0.354474	dominant
7-44139732-G-A	MYL7	3_prime_UTR_variant	CTSS:P25774:OID21056:v1:Neurology	35487	8	35479	2.32582e-07	-1.83342	-2.5282	-1.13864	0.354474	genotypic
8-68108261-T-C	PREX2	synonymous_variant	MPRIP:Q6WCQ1:OID31420:v1:OncologyII	45078	7402	37676	2.32741e-07	-0.0657952	-0.0907299	-0.0408604	0.0127217	recessive
19-35528079-A-G	SBSN	missense_variant	MCAM:P43121:OID20343:v1:Cardiometabolic	45433	21	45412	2.3387e-07	-1.12188	-1.54712	-0.69664	0.216957	dominant
19-35528079-A-G	SBSN	missense_variant	MCAM:P43121:OID20343:v1:Cardiometabolic	45433	21	45412	2.3387e-07	-1.12188	-1.54712	-0.69664	0.216957	genotypic
1-145872994-T-C	ANKRD35	missense_variant	SPARC:P09486:OID21511:v1:Oncology	45382	42836	2546	2.34885e-07	-0.0402583	-0.0555202	-0.0249963	0.00778666	genotypic
1-228287924-G-A	OBSCN	missense_variant	SPARCL1:Q14515:OID20361:v1:Cardiometabolic	45290	5	45285	2.34902e-07	2.29877	1.4273	3.17023	0.444623	dominant
1-228287924-G-A	OBSCN	missense_variant	SPARCL1:Q14515:OID20361:v1:Cardiometabolic	45290	5	45285	2.34902e-07	2.29877	1.4273	3.17023	0.444623	genotypic
1-156910645-G-C	PEAR1	missense_variant	TNFSF14:O43557:OID20953:v1:Neurology	44914	5	44909	2.34987e-07	2.30315	1.43001	3.17629	0.445476	dominant
1-156910645-G-C	PEAR1	missense_variant	TNFSF14:O43557:OID20953:v1:Neurology	44914	5	44909	2.34987e-07	2.30315	1.43001	3.17629	0.445476	genotypic
5-179801623-G-A	MGAT4B	missense_variant	MECR:Q9BV79:OID30274:v1:CardiometabolicII	44457	28	44429	2.35018e-07	-0.973828	-1.34301	-0.604641	0.188359	dominant
5-179801623-G-A	MGAT4B	missense_variant	MECR:Q9BV79:OID30274:v1:CardiometabolicII	44457	28	44429	2.35018e-07	-0.973828	-1.34301	-0.604641	0.188359	genotypic
6-26056407-C-T	HIST1H1C	missense_variant	ADM:P35318:OID21467:v1:Oncology	45621	16	45605	2.35023e-07	1.26906	0.787946	1.75017	0.245464	dominant
6-26056407-C-T	HIST1H1C	missense_variant	ADM:P35318:OID21467:v1:Oncology	45621	16	45605	2.35023e-07	1.26906	0.787946	1.75017	0.245464	genotypic
17-42565654-C-G	COASY	splice_region_variant	HEBP1:Q9NRV9:OID20063:v1:Cardiometabolic	44407	183	44224	2.3532e-07	0.383171	0.237901	0.528442	0.0741168	recessive
2-131484158-T-C	MZT2A	missense_variant	SNX9:Q9Y5X1:OID20135:v1:Cardiometabolic	45228	7904	37324	2.36047e-07	0.063968	0.0397133	0.0882227	0.0123747	dominant
6-26271211-C-G	HIST1H3G	synonymous_variant	BCL2:P10415:OID31454:v1:OncologyII	45423	22	45401	2.36194e-07	1.09359	0.678925	1.50826	0.211562	dominant
6-26271211-C-G	HIST1H3G	synonymous_variant	BCL2:P10415:OID31454:v1:OncologyII	45423	22	45401	2.36194e-07	1.09359	0.678925	1.50826	0.211562	genotypic
17-63806602-T-C	DDX42	missense_variant	MYBPC1:Q00872:OID30296:v1:CardiometabolicII	45616	20	45596	2.36436e-07	1.15043	0.714196	1.58666	0.222567	dominant
17-63806602-T-C	DDX42	missense_variant	MYBPC1:Q00872:OID30296:v1:CardiometabolicII	45616	20	45596	2.36436e-07	1.15043	0.714196	1.58666	0.222567	genotypic
22-40418493-G-T	MKL1	missense_variant	SLITRK6:Q9H5Y7:OID20094:v1:Cardiometabolic	44454	28	44426	2.3649e-07	0.9721	0.603485	1.34071	0.188067	dominant
22-40418493-G-T	MKL1	missense_variant	SLITRK6:Q9H5Y7:OID20094:v1:Cardiometabolic	44454	28	44426	2.3649e-07	0.9721	0.603485	1.34071	0.188067	genotypic
7-157604005-G-A	PTPRN2	synonymous_variant	ITGAM:P11215:OID21071:v1:Neurology	45043	5620	39423	2.36791e-07	-0.0728927	-0.100535	-0.0452509	0.0141028	recessive
19-13153584-C-T	IER2	missense_variant	COL18A1:P39060:OID20332:v1:Cardiometabolic	45419	15090	30329	2.36932e-07	0.0435851	0.0270567	0.0601135	0.00843278	genotypic
3-100817440-C-T	ABI3BP	synonymous_variant	VMO1:Q7Z5L0:OID21381:v1:Oncology	44810	1589	43221	2.37512e-07	-0.129822	-0.179057	-0.0805863	0.0251199	genotypic
X-3033306-C-T	ARSH	missense_variant	NRTN:Q99748:OID20465:v1:Inflammation	44428	62	44366	2.39121e-07	-0.65748	-0.906893	-0.408068	0.12725	dominant
17-4545160-C-T	MYBBP1A	missense_variant	PF4:P02776:OID30764:v1:InflammationII	45391	6	45385	2.3933e-07	-2.10066	-2.89756	-1.30375	0.40658	dominant
17-4545160-C-T	MYBBP1A	missense_variant	PF4:P02776:OID30764:v1:InflammationII	45391	6	45385	2.3933e-07	-2.10066	-2.89756	-1.30375	0.40658	genotypic
12-6960345-C-T	PTPN6	missense_variant&splice_region_variant	UBXN1:Q04323:OID30654:v1:InflammationII	44654	10	44644	2.39629e-07	1.63439	1.01435	2.25444	0.316349	dominant
12-6960345-C-T	PTPN6	missense_variant&splice_region_variant	UBXN1:Q04323:OID30654:v1:InflammationII	44654	10	44644	2.39629e-07	1.63439	1.01435	2.25444	0.316349	genotypic
16-1510932-G-A	IFT140	3_prime_UTR_variant	PLA2G2A:P14555:OID20274:v1:Cardiometabolic	45133	14	45119	2.40294e-07	-1.36425	-1.88186	-0.846633	0.264087	genotypic
16-1510932-G-A	IFT140	3_prime_UTR_variant	PLA2G2A:P14555:OID20274:v1:Cardiometabolic	45133	14	45119	2.40294e-07	-1.36425	-1.88186	-0.846633	0.264087	dominant
14-31358682-G-C	HEATR5A	missense_variant	ITGAX:P20702:OID31325:v1:OncologyII	44858	16	44842	2.40329e-07	-1.29318	-1.78383	-0.802526	0.25033	dominant
14-31358682-G-C	HEATR5A	missense_variant	ITGAX:P20702:OID31325:v1:OncologyII	44858	16	44842	2.40329e-07	-1.29318	-1.78383	-0.802526	0.25033	genotypic
2-201757608-A-G	ALS2	missense_variant	DLGAP5:Q15398:OID30976:v1:NeurologyII	45520	10	45510	2.40499e-07	-1.63003	-2.24851	-1.01156	0.315547	dominant
2-201757608-A-G	ALS2	missense_variant	DLGAP5:Q15398:OID30976:v1:NeurologyII	45520	10	45510	2.40499e-07	-1.63003	-2.24851	-1.01156	0.315547	genotypic
16-74503693-C-T	GLG1	synonymous_variant	SDK2:Q58EX2:OID30662:v1:InflammationII	44357	38251	6106	2.40684e-07	-0.0355656	-0.0490605	-0.0220708	0.00688507	genotypic
2-239236654-A-G	HDAC4	synonymous_variant	GPD1:P21695:OID31358:v1:OncologyII	45424	13	45411	2.41033e-07	-1.42777	-1.96954	-0.885992	0.276414	dominant
2-239236654-A-G	HDAC4	synonymous_variant	GPD1:P21695:OID31358:v1:OncologyII	45424	13	45411	2.41033e-07	-1.42777	-1.96954	-0.885992	0.276414	genotypic
16-1093912-G-A	C1QTNF8	synonymous_variant	EFNA4:P52798:OID20935:v1:Neurology	44838	7	44831	2.41631e-07	-1.94989	-2.68985	-1.20992	0.377529	dominant
16-1093912-G-A	C1QTNF8	synonymous_variant	EFNA4:P52798:OID20935:v1:Neurology	44838	7	44831	2.41631e-07	-1.94989	-2.68985	-1.20992	0.377529	genotypic
6-27312073-T-C	POM121L2	missense_variant	LRPAP1:P30533:OID21059:v1:Neurology	45569	18007	27562	2.42382e-07	0.0494939	0.0307093	0.0682785	0.0095839	dominant
9-136509806-T-C	NOTCH1	missense_variant	PODXL:O00592:OID21358:v1:Oncology	45042	8	45034	2.42612e-07	-1.82411	-2.51644	-1.13178	0.353228	dominant
9-136509806-T-C	NOTCH1	missense_variant	PODXL:O00592:OID21358:v1:Oncology	45042	8	45034	2.42612e-07	-1.82411	-2.51644	-1.13178	0.353228	genotypic
14-104166985-G-A	KIF26A	synonymous_variant	CD300LF:Q8TDQ1:OID21469:v1:Oncology	45621	13	45608	2.42664e-07	1.38412	0.85878	1.90947	0.26803	dominant
14-104166985-G-A	KIF26A	synonymous_variant	CD300LF:Q8TDQ1:OID21469:v1:Oncology	45621	13	45608	2.42664e-07	1.38412	0.85878	1.90947	0.26803	genotypic
5-143399756-C-T	NR3C1	missense_variant	DCUN1D2:Q6PH85:OID31231:v1:OncologyII	44039	6	44033	2.42967e-07	-2.11232	-2.91408	-1.31055	0.409058	genotypic
5-143399756-C-T	NR3C1	missense_variant	DCUN1D2:Q6PH85:OID31231:v1:OncologyII	44039	6	44033	2.42967e-07	-2.11232	-2.91408	-1.31055	0.409058	dominant
21-46132189-G-T	COL6A2	synonymous_variant	EFNA4:P52798:OID20935:v1:Neurology	44833	4155	40678	2.42983e-07	0.0840077	0.0521212	0.115894	0.0162685	dominant
2-219217782-C-T	ABCB6	missense_variant	MAP2K1:Q02750:OID31468:v1:OncologyII	45422	354	45068	2.43326e-07	0.27392	0.169943	0.377896	0.0530487	genotypic
22-38098115-G-C	BAIAP2L2	missense_variant	ALDH1A1:P00352:OID21128:v1:Neurology	45260	11	45249	2.4483e-07	-1.54735	-2.13484	-0.959867	0.299735	dominant
22-38098115-G-C	BAIAP2L2	missense_variant	ALDH1A1:P00352:OID21128:v1:Neurology	45260	11	45249	2.4483e-07	-1.54735	-2.13484	-0.959867	0.299735	genotypic
3-14178623-C-A	XPC	5_prime_UTR_variant	CFI:P05156:OID30772:v1:InflammationII	45634	55	45579	2.45057e-07	0.694561	0.430847	0.958276	0.134547	dominant
15-70853953-G-A	LARP6	missense_variant	PNLIPRP2:P54317:OID20775:v1:Inflammation	45225	32	45193	2.45231e-07	0.907542	0.562954	1.25213	0.175809	dominant
15-70853953-G-A	LARP6	missense_variant	PNLIPRP2:P54317:OID20775:v1:Inflammation	45225	32	45193	2.45231e-07	0.907542	0.562954	1.25213	0.175809	genotypic
10-49694503-A-C	C10orf53	3_prime_UTR_variant	BAG6:P46379:OID20114:v1:Cardiometabolic	44431	13	44418	2.46294e-07	-1.43076	-1.97409	-0.887423	0.277208	dominant
10-49694503-A-C	C10orf53	3_prime_UTR_variant	BAG6:P46379:OID20114:v1:Cardiometabolic	44431	13	44418	2.46294e-07	-1.43076	-1.97409	-0.887423	0.277208	genotypic
1-39966861-C-T	MFSD2A	missense_variant	DOCK9:Q9BZ29:OID30836:v1:NeurologyII	44185	17	44168	2.46711e-07	1.25755	0.779962	1.73513	0.243664	dominant
1-39966861-C-T	MFSD2A	missense_variant	DOCK9:Q9BZ29:OID30836:v1:NeurologyII	44185	17	44168	2.46711e-07	1.25755	0.779962	1.73513	0.243664	genotypic
1-203499804-C-T	OPTC	missense_variant	TNFAIP2:Q03169:OID31446:v1:OncologyII	45423	6	45417	2.46742e-07	2.10146	1.30337	2.89955	0.407185	dominant
1-203499804-C-T	OPTC	missense_variant	TNFAIP2:Q03169:OID31446:v1:OncologyII	45423	6	45417	2.46742e-07	2.10146	1.30337	2.89955	0.407185	genotypic
2-219217782-C-T	ABCB6	missense_variant	MAP2K1:Q02750:OID31468:v1:OncologyII	45422	354	45068	2.47145e-07	0.274924	0.170507	0.37934	0.0532732	dominant
17-4541935-G-C	MYBBP1A	non_coding_transcript_exon_variant	TNFRSF19:Q9NS68:OID21446:v1:Oncology	42745	10	42735	2.47162e-07	1.6285	1.01	2.247	0.315559	dominant
17-4541935-G-C	MYBBP1A	non_coding_transcript_exon_variant	TNFRSF19:Q9NS68:OID21446:v1:Oncology	42745	10	42735	2.47162e-07	1.6285	1.01	2.247	0.315559	genotypic
2-235035084-G-A	SH3BP4	missense_variant	DBI:P07108:OID21143:v1:Neurology	45052	7	45045	2.47262e-07	1.94701	1.20752	2.6865	0.377286	dominant
2-235035084-G-A	SH3BP4	missense_variant	DBI:P07108:OID21143:v1:Neurology	45052	7	45045	2.47262e-07	1.94701	1.20752	2.6865	0.377286	genotypic
17-81811293-C-G	GCGR	synonymous_variant	VWC2:Q2TAL6:OID20936:v1:Neurology	44746	619	44127	2.47499e-07	0.206617	0.128139	0.285094	0.040039	recessive
18-33743884-A-G	ASXL3	missense_variant	GLO1:Q04760:OID20107:v1:Cardiometabolic	44448	1538	42910	2.47612e-07	-0.132074	-0.182239	-0.0819087	0.0255942	genotypic
7-143443582-G-A	TAS2R60	missense_variant	BLOC1S3:Q6QNY0:OID31106:v1:NeurologyII	45485	13	45472	2.48113e-07	1.42815	0.885661	1.97064	0.276779	recessive
11-117776893-T-C	DSCAML1	missense_variant	TSNAX:Q99598:OID30185:v1:CardiometabolicII	44108	6	44102	2.49229e-07	2.10426	1.30482	2.9037	0.407875	dominant
11-117776893-T-C	DSCAML1	missense_variant	TSNAX:Q99598:OID30185:v1:CardiometabolicII	44108	6	44102	2.49229e-07	2.10426	1.30482	2.9037	0.407875	genotypic
22-50099473-G-A	MOV10L1	missense_variant	CDAN1:Q8IWY9:OID31076:v1:NeurologyII	45493	7	45486	2.49249e-07	1.95092	1.20973	2.69211	0.378155	dominant
22-50099473-G-A	MOV10L1	missense_variant	CDAN1:Q8IWY9:OID31076:v1:NeurologyII	45493	7	45486	2.49249e-07	1.95092	1.20973	2.69211	0.378155	genotypic
2-131492343-AC-A	MZT2A	frameshift_variant	SNX9:Q9Y5X1:OID20135:v1:Cardiometabolic	45236	7897	37339	2.49325e-07	0.0638554	0.0395953	0.0881154	0.0123775	dominant
3-125929500-G-A	ALG1L	missense_variant	PAMR1:Q6UXH9:OID21153:v1:Neurology	45216	13388	31828	2.49639e-07	-0.0529391	-0.0730528	-0.0328255	0.010262	dominant
8-143870008-T-C	EPPK1	synonymous_variant	IL12RB1:P42701:OID20486:v1:Inflammation	44220	40058	4162	2.49788e-07	-0.0374963	-0.0517429	-0.0232497	0.0072686	genotypic
7-1471683-G-T	INTS1	non_coding_transcript_exon_variant	PALM:O75781:OID31515:v1:OncologyII	44770	15	44755	2.50354e-07	1.32962	0.824393	1.83485	0.257767	recessive
2-164619824-A-G	GRB14	missense_variant	GNE:Q9Y223:OID21231:v1:Oncology	43880	51	43829	2.50545e-07	0.722027	0.447666	0.996389	0.139979	dominant
2-164619824-A-G	GRB14	missense_variant	GNE:Q9Y223:OID21231:v1:Oncology	43880	51	43829	2.50545e-07	0.722027	0.447666	0.996389	0.139979	genotypic
X-85108753-G-A	SATL1	synonymous_variant	PXN:P49023:OID20822:v1:Neurology	44216	14	44202	2.50657e-07	1.38771	0.86039	1.91504	0.26904	dominant
8-132003281-A-G	EFR3A	missense_variant	MANEAL:Q5VSG8:OID31244:v1:OncologyII	44023	584	43439	2.50662e-07	0.214795	0.133174	0.296415	0.0416429	dominant
1-70953028-T-C	PTGER3	missense_variant	TPM3:P06753:OID30058:v1:CardiometabolicII	44105	205	43900	2.50846e-07	-0.360931	-0.498087	-0.223776	0.0699767	dominant
1-70953028-T-C	PTGER3	missense_variant	TPM3:P06753:OID30058:v1:CardiometabolicII	44105	205	43900	2.50846e-07	-0.360931	-0.498087	-0.223776	0.0699767	genotypic
1-201226053-G-T	IGFN1	synonymous_variant	GRPEL1:Q9HAV7:OID21309:v1:Oncology	45041	14	45027	2.52465e-07	1.37191	0.850456	1.89337	0.266047	dominant
1-201226053-G-T	IGFN1	synonymous_variant	GRPEL1:Q9HAV7:OID21309:v1:Oncology	45041	14	45027	2.52465e-07	1.37191	0.850456	1.89337	0.266047	genotypic
17-80203832-C-A	CARD14	missense_variant	HSPG2:P98160:OID20383:v1:Cardiometabolic	44912	7	44905	2.52556e-07	1.94174	1.20369	2.67979	0.376555	dominant
17-80203832-C-A	CARD14	missense_variant	HSPG2:P98160:OID20383:v1:Cardiometabolic	44912	7	44905	2.52556e-07	1.94174	1.20369	2.67979	0.376555	genotypic
1-152155736-C-G	RPTN	missense_variant	MAPT:P10636:OID20830:v1:Neurology	44210	3255	40955	2.52956e-07	-0.090904	-0.125459	-0.0563495	0.0176297	genotypic
18-31399394-T-C	DSG4	synonymous_variant	SEMA3G:Q9NS98:OID30599:v1:InflammationII	44653	245	44408	2.53507e-07	-0.326304	-0.450349	-0.202259	0.0632877	genotypic
11-6210956-G-A	C11orf42	missense_variant	SARG:Q9BW04:OID30331:v1:CardiometabolicII	45461	8	45453	2.54377e-07	-1.81895	-2.51051	-1.12738	0.352835	dominant
11-6210956-G-A	C11orf42	missense_variant	SARG:Q9BW04:OID30331:v1:CardiometabolicII	45461	8	45453	2.54377e-07	-1.81895	-2.51051	-1.12738	0.352835	genotypic
22-42086173-C-A	NDUFA6	3_prime_UTR_variant	IPCEF1:Q8WWN9:OID20977:v1:Neurology	44838	7	44831	2.54772e-07	1.94993	1.20853	2.69133	0.378264	dominant
22-42086173-C-A	NDUFA6	3_prime_UTR_variant	IPCEF1:Q8WWN9:OID20977:v1:Neurology	44838	7	44831	2.54772e-07	1.94993	1.20853	2.69133	0.378264	genotypic
9-133429984-C-T	ADAMTS13	synonymous_variant	TRAF3:Q13114-2:OID30479:v1:InflammationII	44339	32	44307	2.55574e-07	0.911012	0.564588	1.25744	0.176745	dominant
9-133429984-C-T	ADAMTS13	synonymous_variant	TRAF3:Q13114-2:OID30479:v1:InflammationII	44339	32	44307	2.55574e-07	0.911012	0.564588	1.25744	0.176745	genotypic
6-30672961-G-A	DHX16	missense_variant	AGT:P01019:OID30709:v1:InflammationII	45659	1196	44463	2.55843e-07	-0.150799	-0.208145	-0.0934533	0.0292578	dominant
2-140358952-G-C	LRP1B	splice_region_variant	FGF12:P61328:OID30454:v1:InflammationII	44337	44	44293	2.56419e-07	0.777768	0.481976	1.07356	0.150913	dominant
2-140358952-G-C	LRP1B	splice_region_variant	FGF12:P61328:OID30454:v1:InflammationII	44337	44	44293	2.56419e-07	0.777768	0.481976	1.07356	0.150913	genotypic
1-17826444-C-T	ACTL8	synonymous_variant	FES:P07332:OID21207:v1:Oncology	44180	18	44162	2.56604e-07	1.21314	0.75176	1.67452	0.235396	dominant
1-17826444-C-T	ACTL8	synonymous_variant	FES:P07332:OID21207:v1:Oncology	44180	18	44162	2.56604e-07	1.21314	0.75176	1.67452	0.235396	genotypic
4-145096022-C-A	ANAPC10	synonymous_variant	APOE:P02649:OID30727:v1:InflammationII	45680	10	45670	2.57174e-07	1.62683	1.00806	2.24559	0.315694	genotypic
4-145096022-C-A	ANAPC10	synonymous_variant	APOE:P02649:OID30727:v1:InflammationII	45680	10	45670	2.57174e-07	1.62683	1.00806	2.24559	0.315694	dominant
2-62506054-C-T	TMEM17	missense_variant	CORO1A:P31146:OID20286:v1:Cardiometabolic	44148	14375	29773	2.57492e-07	0.0523113	0.0324139	0.0722088	0.0101517	dominant
22-50198565-C-T	TRABD	3_prime_UTR_variant	SAT2:Q96F10:OID31306:v1:OncologyII	44820	6	44814	2.57974e-07	-2.09982	-2.89857	-1.30106	0.407525	dominant
22-50198565-C-T	TRABD	3_prime_UTR_variant	SAT2:Q96F10:OID31306:v1:OncologyII	44820	6	44814	2.57974e-07	-2.09982	-2.89857	-1.30106	0.407525	genotypic
1-204618112-G-A	LRRN2	synonymous_variant	VSIG10L:Q86VR7:OID30189:v1:CardiometabolicII	44071	30997	13074	2.58567e-07	-0.034883	-0.0481533	-0.0216127	0.00677051	genotypic
2-74482822-G-T	CCDC142	missense_variant	CCL22:O00626:OID20765:v1:Inflammation	44794	12	44782	2.58916e-07	-1.48616	-2.05156	-0.920758	0.288466	dominant
2-74482822-G-T	CCDC142	missense_variant	CCL22:O00626:OID20765:v1:Inflammation	44794	12	44782	2.58916e-07	-1.48616	-2.05156	-0.920758	0.288466	genotypic
11-534206-G-A	HRAS	splice_region_variant	CR1:P17927:OID30697:v1:InflammationII	45174	11	45163	2.59698e-07	1.54299	0.955906	2.13008	0.299532	dominant
11-534206-G-A	HRAS	splice_region_variant	CR1:P17927:OID30697:v1:InflammationII	45174	11	45163	2.59698e-07	1.54299	0.955906	2.13008	0.299532	genotypic
3-66382335-C-T	LRIG1	missense_variant	PNLIPRP2:P54317:OID20775:v1:Inflammation	45224	50	45174	2.60188e-07	-0.724707	-1.00047	-0.448947	0.140693	dominant
3-66382335-C-T	LRIG1	missense_variant	PNLIPRP2:P54317:OID20775:v1:Inflammation	45224	50	45174	2.60188e-07	-0.724707	-1.00047	-0.448947	0.140693	genotypic
15-59689150-G-A	BNIP2	synonymous_variant	EFNB2:P52799:OID30954:v1:NeurologyII	44410	52	44358	2.60483e-07	0.712575	0.441421	0.983729	0.138343	dominant
15-59689150-G-A	BNIP2	synonymous_variant	EFNB2:P52799:OID30954:v1:NeurologyII	44410	52	44358	2.60483e-07	0.712575	0.441421	0.983729	0.138343	genotypic
5-119133866-G-A	DMXL1	missense_variant	TBL1X:O60907:OID21220:v1:Oncology	44180	92	44088	2.61087e-07	0.53708	0.33269	0.741471	0.10428	dominant
5-119133866-G-A	DMXL1	missense_variant	TBL1X:O60907:OID21220:v1:Oncology	44180	92	44088	2.61087e-07	0.53708	0.33269	0.741471	0.10428	genotypic
3-197701082-G-A	RUBCN	synonymous_variant	CTSE:P14091:OID30628:v1:InflammationII	44653	21	44632	2.61704e-07	1.10856	0.686648	1.53046	0.215257	dominant
3-197701082-G-A	RUBCN	synonymous_variant	CTSE:P14091:OID30628:v1:InflammationII	44653	21	44632	2.61704e-07	1.10856	0.686648	1.53046	0.215257	genotypic
1-59872982-A-G	HOOK1	splice_region_variant	ADRA2A:P08913:OID30067:v1:CardiometabolicII	44076	7	44069	2.62041e-07	1.94842	1.20683	2.69001	0.378357	dominant
1-59872982-A-G	HOOK1	splice_region_variant	ADRA2A:P08913:OID30067:v1:CardiometabolicII	44076	7	44069	2.62041e-07	1.94842	1.20683	2.69001	0.378357	genotypic
19-32692410-A-G	NUDT19	synonymous_variant	EPHA2:P29317:OID21342:v1:Oncology	43427	12883	30544	2.62831e-07	-0.0469551	-0.0648286	-0.0290816	0.00911903	genotypic
11-2662099-C-T	KCNQ1OT1	non_coding_transcript_exon_variant	GDNF:P39905:OID20861:v1:Neurology	44217	6	44211	2.63635e-07	-2.09304	-2.88984	-1.29623	0.40653	dominant
11-2662099-C-T	KCNQ1OT1	non_coding_transcript_exon_variant	GDNF:P39905:OID20861:v1:Neurology	44217	6	44211	2.63635e-07	-2.09304	-2.88984	-1.29623	0.40653	genotypic
16-64982262-C-G	CDH11	missense_variant	SIGLEC1:Q9BZZ2:OID20690:v1:Inflammation	45407	2092	43315	2.63836e-07	0.114437	0.0708701	0.158004	0.0222277	dominant
21-46416477-G-T	PCNT	missense_variant	CLPP:Q16740:OID20910:v1:Neurology	44842	6	44836	2.64834e-07	-2.09288	-2.88975	-1.296	0.406567	dominant
21-46416477-G-T	PCNT	missense_variant	CLPP:Q16740:OID20910:v1:Neurology	44842	6	44836	2.64834e-07	-2.09288	-2.88975	-1.296	0.406567	genotypic
12-32722472-A-G	DNM1L	synonymous_variant	IL2:P60568:OID20419:v1:Inflammation	44261	11264	32997	2.65909e-07	0.05616	0.0347735	0.0775464	0.0109113	dominant
4-36308480-C-T	DTHD1	synonymous_variant	KLRC1:P26715:OID30855:v1:NeurologyII	44184	34	44150	2.66111e-07	0.883239	0.546881	1.2196	0.17161	dominant
4-36308480-C-T	DTHD1	synonymous_variant	KLRC1:P26715:OID30855:v1:NeurologyII	44184	34	44150	2.66111e-07	0.883239	0.546881	1.2196	0.17161	genotypic
1-999842-C-A	HES4	missense_variant	SCARB1:Q8WTV0:OID20805:v1:Neurology	44151	14709	29442	2.66129e-07	0.051984	0.0321873	0.0717808	0.0101003	recessive
22-19232495-G-A	CLTCL1	missense_variant	CLEC1A:Q8NC01:OID20099:v1:Cardiometabolic	44454	14	44440	2.66386e-07	-1.37359	-1.8967	-0.850475	0.266893	dominant
22-19232495-G-A	CLTCL1	missense_variant	CLEC1A:Q8NC01:OID20099:v1:Cardiometabolic	44454	14	44440	2.66386e-07	-1.37359	-1.8967	-0.850475	0.266893	genotypic
7-93134293-A-C	SAMD9L	missense_variant	GOLM2:Q6P4E1:OID21044:v1:Neurology	45644	21	45623	2.66403e-07	1.11897	0.692823	1.54512	0.217421	genotypic
7-93134293-A-C	SAMD9L	missense_variant	GOLM2:Q6P4E1:OID21044:v1:Neurology	45644	21	45623	2.66403e-07	1.11897	0.692823	1.54512	0.217421	dominant
15-48255866-T-C	SLC12A1	synonymous_variant	TNFRSF1B:P20333:OID21145:v1:Neurology	45256	15	45241	2.66801e-07	-1.32383	-1.82802	-0.819636	0.25724	dominant
15-48255866-T-C	SLC12A1	synonymous_variant	TNFRSF1B:P20333:OID21145:v1:Neurology	45256	15	45241	2.66801e-07	-1.32383	-1.82802	-0.819636	0.25724	genotypic
15-74332736-C-T	CCDC33	missense_variant	SMC3:Q9UQE7:OID31195:v1:OncologyII	44038	343	43695	2.6683e-07	0.276597	0.171252	0.381942	0.0537469	genotypic
12-113185363-C-T	DDX54	missense_variant	TNFRSF10B:O14763:OID20981:v1:Neurology	44914	16	44898	2.66909e-07	-1.27622	-1.76228	-0.79015	0.247991	dominant
12-113185363-C-T	DDX54	missense_variant	TNFRSF10B:O14763:OID20981:v1:Neurology	44914	16	44898	2.66909e-07	-1.27622	-1.76228	-0.79015	0.247991	genotypic
6-31900298-G-C	ZBTB12	synonymous_variant	MAP3K5:Q99683:OID21253:v1:Oncology	44178	2789	41389	2.67502e-07	0.098933	0.0612499	0.136616	0.0192259	genotypic
6-27824443-C-T	HIST1H4J	3_prime_UTR_variant	EDEM2:Q9BV94:OID30136:v1:CardiometabolicII	44030	43918	112	2.67536e-07	0.487944	0.302087	0.6738	0.0948238	dominant
17-35779322-G-A	MMP28	missense_variant&splice_region_variant	ART5:Q96L15:OID30828:v1:NeurologyII	44170	176	43994	2.67737e-07	0.385551	0.238692	0.532411	0.0749277	genotypic
19-8955296-A-C	MUC16	synonymous_variant	GBP6:Q6ZN66:OID30139:v1:CardiometabolicII	44108	19	44089	2.67778e-07	1.18286	0.732294	1.63342	0.229876	dominant
19-8955296-A-C	MUC16	synonymous_variant	GBP6:Q6ZN66:OID30139:v1:CardiometabolicII	44108	19	44089	2.67778e-07	1.18286	0.732294	1.63342	0.229876	genotypic
6-20402542-C-T	E2F3	missense_variant	EDN1:P05305:OID30224:v1:CardiometabolicII	44457	7	44450	2.68114e-07	1.93102	1.19544	2.6666	0.375293	dominant
6-20402542-C-T	E2F3	missense_variant	EDN1:P05305:OID30224:v1:CardiometabolicII	44457	7	44450	2.68114e-07	1.93102	1.19544	2.6666	0.375293	genotypic
7-4077119-C-T	SDK1	synonymous_variant	VSIG4:Q9Y279:OID21144:v1:Neurology	45198	6	45192	2.68638e-07	2.09009	1.29386	2.88633	0.406238	dominant
7-4077119-C-T	SDK1	synonymous_variant	VSIG4:Q9Y279:OID21144:v1:Neurology	45198	6	45192	2.68638e-07	2.09009	1.29386	2.88633	0.406238	genotypic
17-68989838-T-A	ABCA9	missense_variant	TALDO1:P37837:OID30414:v1:CardiometabolicII	45070	8	45062	2.68976e-07	1.81627	1.12432	2.50822	0.353033	dominant
17-68989838-T-A	ABCA9	missense_variant	TALDO1:P37837:OID30414:v1:CardiometabolicII	45070	8	45062	2.68976e-07	1.81627	1.12432	2.50822	0.353033	genotypic
18-51196940-C-T	MEX3C	synonymous_variant	DRG2:P55039:OID21335:v1:Oncology	45042	9	45033	2.69507e-07	-1.71562	-2.36928	-1.06197	0.333494	dominant
18-51196940-C-T	MEX3C	synonymous_variant	DRG2:P55039:OID21335:v1:Oncology	45042	9	45033	2.69507e-07	-1.71562	-2.36928	-1.06197	0.333494	genotypic
17-18167700-G-A	MYO15A	synonymous_variant	SH2D1A:O60880:OID20514:v1:Inflammation	45190	9	45181	2.69859e-07	1.71904	1.06406	2.37403	0.334175	dominant
17-18167700-G-A	MYO15A	synonymous_variant	SH2D1A:O60880:OID20514:v1:Inflammation	45190	9	45181	2.69859e-07	1.71904	1.06406	2.37403	0.334175	genotypic
10-94349319-T-C	NOC3L	synonymous_variant	TGFBR3:Q03167:OID20255:v1:Cardiometabolic	45809	10	45799	2.70348e-07	-1.61857	-2.23532	-1.00182	0.314665	dominant
10-94349319-T-C	NOC3L	synonymous_variant	TGFBR3:Q03167:OID20255:v1:Cardiometabolic	45809	10	45799	2.70348e-07	-1.61857	-2.23532	-1.00182	0.314665	genotypic
7-128850452-C-T	FLNC	synonymous_variant	CDHR2:Q9BYE9:OID21282:v1:Oncology	45039	24	45015	2.70531e-07	-1.04912	-1.44889	-0.649351	0.203963	dominant
7-128850452-C-T	FLNC	synonymous_variant	CDHR2:Q9BYE9:OID21282:v1:Oncology	45039	24	45015	2.70531e-07	-1.04912	-1.44889	-0.649351	0.203963	genotypic
X-133027683-T-C	USP26	missense_variant	OTUD6B:Q8N6M0:OID31487:v1:OncologyII	45244	6	45238	2.70674e-07	1.48653	0.920071	2.05299	0.289007	genotypic
3-184059563-T-C	HTR3C	missense_variant	NXPE4:Q6UWF7:OID30076:v1:CardiometabolicII	44108	7	44101	2.70773e-07	-1.94345	-2.68403	-1.20287	0.377843	dominant
3-184059563-T-C	HTR3C	missense_variant	NXPE4:Q6UWF7:OID30076:v1:CardiometabolicII	44108	7	44101	2.70773e-07	-1.94345	-2.68403	-1.20287	0.377843	genotypic
1-151067437-C-T	MLLT11	synonymous_variant	KLRK1:P26718:OID31082:v1:NeurologyII	45492	508	44984	2.71425e-07	-0.229979	-0.317624	-0.142334	0.0447165	dominant
12-132643867-C-T	POLE	synonymous_variant	PPCDC:Q96CD2:OID21027:v1:Neurology	45643	7	45636	2.71875e-07	-1.92939	-2.66473	-1.19406	0.375168	dominant
12-132643867-C-T	POLE	synonymous_variant	PPCDC:Q96CD2:OID21027:v1:Neurology	45643	7	45636	2.71875e-07	-1.92939	-2.66473	-1.19406	0.375168	genotypic
1-204406100-G-T	PPP1R15B	missense_variant	BPIFB2:Q8N4F0:OID30311:v1:CardiometabolicII	45539	10	45529	2.71961e-07	-1.62052	-2.23815	-1.0029	0.315112	dominant
1-204406100-G-T	PPP1R15B	missense_variant	BPIFB2:Q8N4F0:OID30311:v1:CardiometabolicII	45539	10	45529	2.71961e-07	-1.62052	-2.23815	-1.0029	0.315112	genotypic
16-16175918-G-A	ABCC6	missense_variant	PGF:P49763:OID20673:v1:Inflammation	45752	8	45744	2.72731e-07	1.79486	1.11072	2.47901	0.349049	dominant
16-16175918-G-A	ABCC6	missense_variant	PGF:P49763:OID20673:v1:Inflammation	45752	8	45744	2.72731e-07	1.79486	1.11072	2.47901	0.349049	genotypic
4-157143963-A-G	GLRB	splice_region_variant	TOMM20:Q15388:OID30353:v1:CardiometabolicII	45609	90	45519	2.72959e-07	-0.532465	-0.73543	-0.329501	0.103552	genotypic
16-1762346-C-T	MAPK8IP3	splice_region_variant	GFRA1:P56159:OID21457:v1:Oncology	45553	7	45546	2.73063e-07	1.9143	1.1846	2.64399	0.372292	dominant
16-1762346-C-T	MAPK8IP3	splice_region_variant	GFRA1:P56159:OID21457:v1:Oncology	45553	7	45546	2.73063e-07	1.9143	1.1846	2.64399	0.372292	genotypic
3-195789859-G-A	MUC4	missense_variant	SRPK2:P78362:OID20502:v1:Inflammation	45174	51	45123	2.73308e-07	-0.721253	-0.996191	-0.446315	0.140274	recessive
1-52475427-T-C	ZCCHC11	missense_variant	ATOX1:O00244:OID21476:v1:Oncology	45388	8	45380	2.73324e-07	-1.81249	-2.50341	-1.12158	0.352505	dominant
1-52475427-T-C	ZCCHC11	missense_variant	ATOX1:O00244:OID21476:v1:Oncology	45388	8	45380	2.73324e-07	-1.81249	-2.50341	-1.12158	0.352505	genotypic
16-4884904-G-A	PPL	missense_variant	NBL1:P41271:OID21486:v1:Oncology	45388	7	45381	2.73496e-07	1.94425	1.20309	2.68541	0.378139	dominant
16-4884904-G-A	PPL	missense_variant	NBL1:P41271:OID21486:v1:Oncology	45388	7	45381	2.73496e-07	1.94425	1.20309	2.68541	0.378139	genotypic
1-214663767-C-G	CENPF	missense_variant	EIF4EBP1:Q13541:OID20162:v1:Cardiometabolic	45147	13287	31860	2.74206e-07	-0.0529689	-0.0731628	-0.032775	0.0103029	recessive
4-10490539-T-A	CLNK	missense_variant	SMAD3:P84022:OID31418:v1:OncologyII	45422	8	45414	2.74467e-07	-1.81653	-2.50909	-1.12397	0.353344	dominant
4-10490539-T-A	CLNK	missense_variant	SMAD3:P84022:OID31418:v1:OncologyII	45422	8	45414	2.74467e-07	-1.81653	-2.50909	-1.12397	0.353344	genotypic
2-131484131-C-T	MZT2A	missense_variant	SNX9:Q9Y5X1:OID20135:v1:Cardiometabolic	45239	7915	37324	2.74678e-07	0.0593107	0.0366976	0.0819239	0.0115372	genotypic
11-47180579-T-G	PACSIN3	missense_variant	ALDH1A1:P00352:OID21128:v1:Neurology	45260	15	45245	2.75344e-07	1.31956	0.81641	1.8227	0.256705	dominant
11-47180579-T-G	PACSIN3	missense_variant	ALDH1A1:P00352:OID21128:v1:Neurology	45260	15	45245	2.75344e-07	1.31956	0.81641	1.8227	0.256705	genotypic
9-136925948-G-A	TRAF2	3_prime_UTR_variant	EPHA10:Q5JZY3:OID20840:v1:Neurology	44107	5	44102	2.76892e-07	-2.29909	-3.17591	-1.42227	0.447352	dominant
9-136925948-G-A	TRAF2	3_prime_UTR_variant	EPHA10:Q5JZY3:OID20840:v1:Neurology	44107	5	44102	2.76892e-07	-2.29909	-3.17591	-1.42227	0.447352	genotypic
X-150512562-C-T	MAMLD1	missense_variant	ITGAX:P20702:OID31325:v1:OncologyII	44852	1099	43753	2.77091e-07	0.157354	0.0973412	0.217367	0.0306185	dominant
5-41158729-AT-A	C6	frameshift_variant	TPSD1:Q9BZJ3:OID30982:v1:NeurologyII	45442	6	45436	2.77815e-07	2.09606	1.29657	2.89555	0.407899	dominant
5-41158729-AT-A	C6	frameshift_variant	TPSD1:Q9BZJ3:OID30982:v1:NeurologyII	45442	6	45436	2.77815e-07	2.09606	1.29657	2.89555	0.407899	genotypic
1-151067437-C-T	MLLT11	synonymous_variant	KLRK1:P26718:OID31082:v1:NeurologyII	45492	508	44984	2.77854e-07	-0.229106	-0.316492	-0.141719	0.0445847	genotypic
17-10513665-C-T	MYH1	missense_variant	PARP1:P09874:OID20500:v1:Inflammation	45190	6	45184	2.78118e-07	-2.09812	-2.89842	-1.29781	0.408315	genotypic
17-10513665-C-T	MYH1	missense_variant	PARP1:P09874:OID20500:v1:Inflammation	45190	6	45184	2.78118e-07	-2.09812	-2.89842	-1.29781	0.408315	dominant
1-244572556-A-G	CATSPERE	synonymous_variant	CANT1:Q8WVQ1:OID20181:v1:Cardiometabolic	45095	359	44736	2.78375e-07	0.268805	0.166269	0.371342	0.052314	recessive
5-62579721-A-G	LRRC70	missense_variant	ITGA6:P23229:OID20528:v1:Inflammation	45152	9	45143	2.78435e-07	1.70919	1.05721	2.36117	0.33264	dominant
12-52951512-G-C	KRT18	missense_variant	MSTN:O14793:OID20115:v1:Cardiometabolic	44448	682	43766	2.7873e-07	0.194313	0.120188	0.268437	0.0378181	genotypic
1-214622178-T-C	CENPF	missense_variant	IGFBP2:P18065:OID20325:v1:Cardiometabolic	45736	107	45629	2.78739e-07	-0.485519	-0.67073	-0.300308	0.0944948	genotypic
1-214622178-T-C	CENPF	missense_variant	IGFBP2:P18065:OID20325:v1:Cardiometabolic	45736	107	45629	2.78739e-07	-0.485519	-0.67073	-0.300308	0.0944948	dominant
1-85126670-A-C	WDR63	missense_variant	PHACTR2:O75167:OID31009:v1:NeurologyII	45520	124	45396	2.78777e-07	0.460897	0.285077	0.636716	0.089703	dominant
16-10979321-T-G	CLEC16A	splice_region_variant	GNLY:P22749:OID21132:v1:Neurology	45254	18	45236	2.8165e-07	1.20319	0.744035	1.66235	0.234261	dominant
16-10979321-T-G	CLEC16A	splice_region_variant	GNLY:P22749:OID21132:v1:Neurology	45254	18	45236	2.8165e-07	1.20319	0.744035	1.66235	0.234261	genotypic
12-39764534-G-C	SLC2A13	missense_variant	ORM1:P02763:OID30768:v1:InflammationII	45459	20	45439	2.82432e-07	-1.14272	-1.57884	-0.706593	0.222509	dominant
12-39764534-G-C	SLC2A13	missense_variant	ORM1:P02763:OID30768:v1:InflammationII	45459	20	45439	2.82432e-07	-1.14272	-1.57884	-0.706593	0.222509	genotypic
16-28900725-C-T	ATP2A1	missense_variant	NACC1:Q96RE7:OID31393:v1:OncologyII	45424	6	45418	2.82534e-07	-2.09947	-2.90076	-1.29819	0.408814	dominant
16-28900725-C-T	ATP2A1	missense_variant	NACC1:Q96RE7:OID31393:v1:OncologyII	45424	6	45418	2.82534e-07	-2.09947	-2.90076	-1.29819	0.408814	genotypic
3-13570951-A-G	FBLN2	missense_variant	GCC1:Q96CN9:OID31147:v1:NeurologyII	45493	9	45484	2.82615e-07	-1.70764	-2.35938	-1.0559	0.332519	dominant
3-13570951-A-G	FBLN2	missense_variant	GCC1:Q96CN9:OID31147:v1:NeurologyII	45493	9	45484	2.82615e-07	-1.70764	-2.35938	-1.0559	0.332519	genotypic
12-71923051-C-T	TBC1D15	synonymous_variant	PAM:P19021:OID20291:v1:Cardiometabolic	45591	9	45582	2.82826e-07	1.72026	1.06368	2.37683	0.334985	dominant
12-71923051-C-T	TBC1D15	synonymous_variant	PAM:P19021:OID20291:v1:Cardiometabolic	45591	9	45582	2.82826e-07	1.72026	1.06368	2.37683	0.334985	genotypic
2-119680947-A-G	TMEM177	missense_variant	ABL1:P00519:OID21280:v1:Oncology	45006	31616	13390	2.82874e-07	0.0528954	0.0327065	0.0730843	0.0103004	recessive
19-47414773-C-T	MEIS3	missense_variant	KIAA0319:Q5VV43:OID31094:v1:NeurologyII	45492	127	45365	2.83044e-07	-0.454397	-0.627833	-0.280961	0.0884871	dominant
19-47414773-C-T	MEIS3	missense_variant	KIAA0319:Q5VV43:OID31094:v1:NeurologyII	45492	127	45365	2.83044e-07	-0.454397	-0.627833	-0.280961	0.0884871	genotypic
2-23823390-C-A	ATAD2B	missense_variant	RPGR:Q92834:OID30959:v1:NeurologyII	44410	10	44400	2.83591e-07	1.624	1.0041	2.2439	0.316272	dominant
2-23823390-C-A	ATAD2B	missense_variant	RPGR:Q92834:OID30959:v1:NeurologyII	44410	10	44400	2.83591e-07	1.624	1.0041	2.2439	0.316272	genotypic
9-5231605-C-G	INSL4	missense_variant	FEN1:P39748:OID21192:v1:Oncology	44180	188	43992	2.83647e-07	-0.375091	-0.518268	-0.231914	0.0730488	dominant
12-57037571-T-A	MYO1A	missense_variant	TANK:Q92844:OID20474:v1:Inflammation	44434	294	44140	2.83955e-07	0.300572	0.185835	0.415309	0.0585387	dominant
12-57037571-T-A	MYO1A	missense_variant	TANK:Q92844:OID20474:v1:Inflammation	44434	294	44140	2.83955e-07	0.300572	0.185835	0.415309	0.0585387	genotypic
16-76553421-C-G	CNTNAP4	missense_variant	WASF1:Q92558:OID20091:v1:Cardiometabolic	44452	34	44418	2.84362e-07	-0.879571	-1.21535	-0.543796	0.171312	dominant
16-76553421-C-G	CNTNAP4	missense_variant	WASF1:Q92558:OID20091:v1:Cardiometabolic	44452	34	44418	2.84362e-07	-0.879571	-1.21535	-0.543796	0.171312	genotypic
19-49070868-G-C	KCNA7	missense_variant	CD300A:Q9UGN4:OID30576:v1:InflammationII	44315	5585	38730	2.84498e-07	-0.0724644	-0.100128	-0.0448008	0.014114	recessive
5-69419885-A-G	MARVELD2	missense_variant	CD99L2:Q8TCZ2:OID21122:v1:Neurology	45257	567	44690	2.84818e-07	-0.212778	-0.29401	-0.131545	0.0414448	genotypic
18-59454847-G-A	CCBE1	splice_region_variant	CD86:P42081:OID31500:v1:OncologyII	45406	8	45398	2.84835e-07	1.78845	1.10567	2.47123	0.348354	dominant
18-59454847-G-A	CCBE1	splice_region_variant	CD86:P42081:OID31500:v1:OncologyII	45406	8	45398	2.84835e-07	1.78845	1.10567	2.47123	0.348354	genotypic
20-3575822-T-G	ATRN	splice_region_variant	CREG1:O75629:OID21515:v1:Oncology	44675	57	44618	2.85186e-07	-0.679087	-0.938355	-0.419819	0.132278	recessive
19-19634030-G-A	GMIP	missense_variant	ADA2:Q9NZK5:OID20394:v1:Cardiometabolic	44988	7	44981	2.86028e-07	-1.92854	-2.66492	-1.19217	0.375699	dominant
19-19634030-G-A	GMIP	missense_variant	ADA2:Q9NZK5:OID20394:v1:Cardiometabolic	44988	7	44981	2.86028e-07	-1.92854	-2.66492	-1.19217	0.375699	genotypic
9-13188969-C-T	MPDZ	missense_variant	USP8:P40818:OID20110:v1:Cardiometabolic	44454	13	44441	2.8666e-07	-1.42115	-1.96384	-0.87847	0.276877	dominant
9-13188969-C-T	MPDZ	missense_variant	USP8:P40818:OID20110:v1:Cardiometabolic	44454	13	44441	2.8666e-07	-1.42115	-1.96384	-0.87847	0.276877	genotypic
17-5034640-A-G	SLC52A1	5_prime_UTR_premature_start_codon_gain_variant	NOMO1:Q15155:OID21106:v1:Neurology	45260	12	45248	2.867e-07	1.47734	0.9132	2.04149	0.287826	genotypic
17-5034640-A-G	SLC52A1	5_prime_UTR_premature_start_codon_gain_variant	NOMO1:Q15155:OID21106:v1:Neurology	45260	12	45248	2.867e-07	1.47734	0.9132	2.04149	0.287826	dominant
17-7703404-C-G	WRAP53	missense_variant	NOS1:P29475:OID20863:v1:Neurology	44097	1710	42387	2.87604e-07	0.125856	0.0777906	0.173921	0.0245228	recessive
7-142939702-C-T	LLCFC1	synonymous_variant	PREB:Q9HCU5:OID20439:v1:Inflammation	44437	13	44424	2.88254e-07	1.42333	0.879708	1.96696	0.277358	dominant
7-142939702-C-T	LLCFC1	synonymous_variant	PREB:Q9HCU5:OID20439:v1:Inflammation	44437	13	44424	2.88254e-07	1.42333	0.879708	1.96696	0.277358	genotypic
19-12843602-G-A	MAST1	missense_variant	NEFL:P07196:OID20871:v1:Neurology	44075	35	44040	2.88308e-07	0.861139	0.532235	1.19004	0.167807	dominant
19-12843602-G-A	MAST1	missense_variant	NEFL:P07196:OID20871:v1:Neurology	44075	35	44040	2.88308e-07	0.861139	0.532235	1.19004	0.167807	genotypic
4-128082220-A-G	LARP1B	synonymous_variant	PSAP:P07602:OID30419:v1:CardiometabolicII	45224	825	44399	2.89032e-07	0.180708	0.111681	0.249734	0.0352172	dominant
5-34937544-G-A	DNAJC21	synonymous_variant	LYPD3:O95274:OID21530:v1:Oncology	45027	29	44998	2.89943e-07	0.943659	0.583161	1.30416	0.183926	dominant
5-34937544-G-A	DNAJC21	synonymous_variant	LYPD3:O95274:OID21530:v1:Oncology	45027	29	44998	2.89943e-07	0.943659	0.583161	1.30416	0.183926	genotypic
3-49895838-G-A	MST1R	missense_variant	SMARCA2:P51531:OID20796:v1:Neurology	44217	16	44201	2.90947e-07	1.28476	0.793895	1.77563	0.250441	dominant
3-49895838-G-A	MST1R	missense_variant	SMARCA2:P51531:OID20796:v1:Neurology	44217	16	44201	2.90947e-07	1.28476	0.793895	1.77563	0.250441	genotypic
19-40407952-T-G	PRX	5_prime_UTR_variant	FGF9:P31371:OID31193:v1:OncologyII	43975	15	43960	2.91368e-07	-1.32633	-1.8331	-0.819553	0.258557	genotypic
19-40407952-T-G	PRX	5_prime_UTR_variant	FGF9:P31371:OID31193:v1:OncologyII	43975	15	43960	2.91368e-07	-1.32633	-1.8331	-0.819553	0.258557	dominant
9-130884159-G-A	ABL1	synonymous_variant	SERPINI2:O75830:OID31504:v1:OncologyII	45422	1126	44296	2.91455e-07	-0.151208	-0.208984	-0.0934321	0.0294772	genotypic
16-15724790-G-C	MYH11	missense_variant	HSD17B3:P37058:OID30145:v1:CardiometabolicII	44108	35	44073	2.92246e-07	0.869032	0.536947	1.20112	0.169429	dominant
16-15724790-G-C	MYH11	missense_variant	HSD17B3:P37058:OID30145:v1:CardiometabolicII	44108	35	44073	2.92246e-07	0.869032	0.536947	1.20112	0.169429	genotypic
12-1918318-G-A	CACNA2D4	synonymous_variant	VWC2L:B2RUY7:OID31002:v1:NeurologyII	45519	10	45509	2.92376e-07	-1.6178	-2.23602	-0.999572	0.315417	dominant
12-1918318-G-A	CACNA2D4	synonymous_variant	VWC2L:B2RUY7:OID31002:v1:NeurologyII	45519	10	45509	2.92376e-07	-1.6178	-2.23602	-0.999572	0.315417	genotypic
11-119014974-A-AAAAT	CCDC84	non_coding_transcript_exon_variant	VPS4B:O75351:OID31386:v1:OncologyII	44416	8	44408	2.92403e-07	-1.81102	-2.50308	-1.11896	0.353089	dominant
11-119014974-A-AAAAT	CCDC84	non_coding_transcript_exon_variant	VPS4B:O75351:OID31386:v1:OncologyII	44416	8	44408	2.92403e-07	-1.81102	-2.50308	-1.11896	0.353089	genotypic
11-134258578-G-T	ACAD8	synonymous_variant	C1QBP:Q07021:OID31007:v1:NeurologyII	45520	9	45511	2.92407e-07	1.70725	1.05484	2.35967	0.33286	dominant
11-134258578-G-T	ACAD8	synonymous_variant	C1QBP:Q07021:OID31007:v1:NeurologyII	45520	9	45511	2.92407e-07	1.70725	1.05484	2.35967	0.33286	genotypic
7-50058101-A-G	ZPBP	synonymous_variant	UBE2Z:Q9H832:OID30427:v1:InflammationII	44299	3487	40812	2.92766e-07	0.0905334	0.0559355	0.125131	0.0176518	dominant
7-151049026-G-A	ASIC3	synonymous_variant	NEFL:P07196:OID20871:v1:Neurology	44076	52	44024	2.92804e-07	0.7062	0.43632	0.97608	0.137693	dominant
7-151049026-G-A	ASIC3	synonymous_variant	NEFL:P07196:OID20871:v1:Neurology	44076	52	44024	2.92804e-07	0.7062	0.43632	0.97608	0.137693	genotypic
3-42555959-G-A	SEC22C	missense_variant	HRAS:P01112:OID31263:v1:OncologyII	44785	6	44779	2.92887e-07	-2.09831	-2.9002	-1.29641	0.409126	dominant
3-42555959-G-A	SEC22C	missense_variant	HRAS:P01112:OID31263:v1:OncologyII	44785	6	44779	2.92887e-07	-2.09831	-2.9002	-1.29641	0.409126	genotypic
3-125929366-C-T	ALG1L	missense_variant	PAMR1:Q6UXH9:OID21153:v1:Neurology	44966	13134	31832	2.93186e-07	-0.052993	-0.0732457	-0.0327403	0.0103329	dominant
9-131308116-T-C	PLPP7	synonymous_variant	SERPINC1:P01008:OID30789:v1:InflammationII	45570	42521	3049	2.9399e-07	0.0387507	0.0239395	0.0535618	0.00755665	genotypic
4-61934906-A-G	ADGRL3	missense_variant	KLK8:O60259:OID21517:v1:Oncology	43735	1090	42645	2.94108e-07	0.155544	0.0960919	0.214996	0.0303324	genotypic
2-39035207-C-G	SOS1	splice_region_variant	EXOSC10:Q01780:OID30083:v1:CardiometabolicII	43477	752	42725	2.9438e-07	0.188935	0.116718	0.261152	0.0368451	dominant
6-39072931-C-T	GLP1R	synonymous_variant	ESPL1:Q14674:OID31176:v1:OncologyII	44038	7	44031	2.95108e-07	1.93909	1.19784	2.68034	0.378187	dominant
6-39072931-C-T	GLP1R	synonymous_variant	ESPL1:Q14674:OID31176:v1:OncologyII	44038	7	44031	2.95108e-07	1.93909	1.19784	2.68034	0.378187	genotypic
7-159030656-C-A	VIPR2	missense_variant	TRAF3IP2:O43734:OID30054:v1:CardiometabolicII	44108	50	44058	2.95238e-07	-0.724579	-1.00157	-0.447591	0.141319	dominant
7-159030656-C-A	VIPR2	missense_variant	TRAF3IP2:O43734:OID30054:v1:CardiometabolicII	44108	50	44058	2.95238e-07	-0.724579	-1.00157	-0.447591	0.141319	genotypic
11-62688262-G-C	LRRN4CL	missense_variant	C1QTNF9:P0C862:OID30620:v1:InflammationII	44581	12	44569	2.96117e-07	1.47093	0.90857	2.03329	0.286917	dominant
11-62688262-G-C	LRRN4CL	missense_variant	C1QTNF9:P0C862:OID30620:v1:InflammationII	44581	12	44569	2.96117e-07	1.47093	0.90857	2.03329	0.286917	genotypic
10-89732935-C-A	KIF20B	missense_variant	GSTM4:Q03013:OID30164:v1:CardiometabolicII	43960	19	43941	2.97052e-07	-1.17827	-1.62879	-0.727746	0.229857	dominant
10-89732935-C-A	KIF20B	missense_variant	GSTM4:Q03013:OID30164:v1:CardiometabolicII	43960	19	43941	2.97052e-07	-1.17827	-1.62879	-0.727746	0.229857	genotypic
18-62088843-C-G	PIGN	splice_acceptor_variant	CKMT1A_CKMT1B:P12532:OID20721:v1:Inflammation	43435	6	43429	2.97348e-07	2.09219	1.29219	2.89219	0.408158	dominant
18-62088843-C-G	PIGN	splice_acceptor_variant	CKMT1A_CKMT1B:P12532:OID20721:v1:Inflammation	43435	6	43429	2.97348e-07	2.09219	1.29219	2.89219	0.408158	genotypic
6-166330178-C-T	SFT2D1	missense_variant	GYS1:P13807:OID20097:v1:Cardiometabolic	44446	15	44431	2.97364e-07	-1.32328	-1.82927	-0.817291	0.258156	dominant
6-166330178-C-T	SFT2D1	missense_variant	GYS1:P13807:OID20097:v1:Cardiometabolic	44446	15	44431	2.97364e-07	-1.32328	-1.82927	-0.817291	0.258156	genotypic
3-136293824-G-A	PCCB	synonymous_variant	CAMSAP1:Q5T5Y3:OID31070:v1:NeurologyII	45485	6	45479	2.974e-07	2.09243	1.29233	2.89253	0.408211	dominant
3-136293824-G-A	PCCB	synonymous_variant	CAMSAP1:Q5T5Y3:OID31070:v1:NeurologyII	45485	6	45479	2.974e-07	2.09243	1.29233	2.89253	0.408211	genotypic
14-104174274-C-T	KIF26A	synonymous_variant	COL4A1:P02462:OID20208:v1:Cardiometabolic	45275	18	45257	2.97721e-07	-1.19682	-1.65447	-0.739161	0.233495	dominant
14-104174274-C-T	KIF26A	synonymous_variant	COL4A1:P02462:OID20208:v1:Cardiometabolic	45275	18	45257	2.97721e-07	-1.19682	-1.65447	-0.739161	0.233495	genotypic
17-78574726-G-T	DNAH17	missense_variant	VCAM1:P19320:OID20396:v1:Cardiometabolic	45351	21	45330	2.97758e-07	-1.10533	-1.52801	-0.68266	0.215648	dominant
17-78574726-G-T	DNAH17	missense_variant	VCAM1:P19320:OID20396:v1:Cardiometabolic	45351	21	45330	2.97758e-07	-1.10533	-1.52801	-0.68266	0.215648	genotypic
17-78494812-G-A	DNAH17	synonymous_variant	KIR3DL1:P43629:OID21185:v1:Oncology	44180	18	44162	2.97947e-07	1.21038	0.747529	1.67324	0.236148	dominant
17-78494812-G-A	DNAH17	synonymous_variant	KIR3DL1:P43629:OID21185:v1:Oncology	44180	18	44162	2.97947e-07	1.21038	0.747529	1.67324	0.236148	genotypic
6-160154792-TA-T	SLC22A1	splice_region_variant	EGLN1:Q9GZT9:OID20572:v1:Inflammation	45026	11	45015	2.98807e-07	1.54792	0.955925	2.13991	0.302034	dominant
6-160154792-TA-T	SLC22A1	splice_region_variant	EGLN1:Q9GZT9:OID20572:v1:Inflammation	45026	11	45015	2.98807e-07	1.54792	0.955925	2.13991	0.302034	genotypic
7-44967952-G-A	MYO1G	synonymous_variant	PFDN6:O15212:OID30938:v1:NeurologyII	44410	11	44399	2.99333e-07	-1.5453	-2.13633	-0.954274	0.301543	dominant
7-44967952-G-A	MYO1G	synonymous_variant	PFDN6:O15212:OID30938:v1:NeurologyII	44410	11	44399	2.99333e-07	-1.5453	-2.13633	-0.954274	0.301543	genotypic
20-35632626-C-T	CPNE1	missense_variant	AMPD3:Q01432:OID31139:v1:NeurologyII	42408	5	42403	2.99349e-07	-2.27945	-3.15127	-1.40764	0.444799	recessive
3-26710002-A-T	LRRC3B	synonymous_variant	PLSCR3:Q9NRY6:OID31146:v1:NeurologyII	45411	8263	37148	2.99357e-07	0.0579702	0.0357983	0.0801421	0.0113121	genotypic
11-65044428-C-T	SAC3D1	missense_variant	WFIKKN2:Q8TEU8:OID20785:v1:Inflammation	45297	6	45291	2.99592e-07	-2.08399	-2.88107	-1.2869	0.406673	recessive
X-1382430-C-G	IL3RA	missense_variant	TMED8:Q6PL24:OID31462:v1:OncologyII	45423	6	45417	2.9983e-07	2.08929	1.29015	2.88844	0.407721	dominant
X-1382430-C-G	IL3RA	missense_variant	TMED8:Q6PL24:OID31462:v1:OncologyII	45423	6	45417	2.9983e-07	2.08929	1.29015	2.88844	0.407721	genotypic
1-114097771-C-T	SYT6	missense_variant	SERPINF1:P36955:OID30757:v1:InflammationII	45076	26	45050	3.00117e-07	1.00724	0.621964	1.39251	0.196567	dominant
1-114097771-C-T	SYT6	missense_variant	SERPINF1:P36955:OID30757:v1:InflammationII	45076	26	45050	3.00117e-07	1.00724	0.621964	1.39251	0.196567	genotypic
7-20728454-A-T	ABCB5	missense_variant&splice_region_variant	EGFLAM:Q63HQ2:OID31496:v1:OncologyII	45409	4083	41326	3.00222e-07	0.084106	0.0519345	0.116277	0.0164139	dominant
8-138594166-G-A	COL22A1	missense_variant	ACTN2:P35609:OID30192:v1:CardiometabolicII	44108	6	44102	3.00373e-07	2.08663	1.28846	2.8848	0.407227	dominant
8-138594166-G-A	COL22A1	missense_variant	ACTN2:P35609:OID30192:v1:CardiometabolicII	44108	6	44102	3.00373e-07	2.08663	1.28846	2.8848	0.407227	genotypic
19-49337906-C-T	CD37	3_prime_UTR_variant	LAYN:Q6UX15:OID20970:v1:Neurology	44842	14	44828	3.01302e-07	-1.34037	-1.85314	-0.827595	0.261616	genotypic
19-49337906-C-T	CD37	3_prime_UTR_variant	LAYN:Q6UX15:OID20970:v1:Neurology	44842	14	44828	3.01302e-07	-1.34037	-1.85314	-0.827595	0.261616	dominant
7-120274665-T-G	KCND2	missense_variant	TRIM21:P19474:OID20533:v1:Inflammation	45190	17	45173	3.01569e-07	-1.24083	-1.71555	-0.766124	0.242197	genotypic
7-120274665-T-G	KCND2	missense_variant	TRIM21:P19474:OID20533:v1:Inflammation	45190	17	45173	3.01569e-07	-1.24083	-1.71555	-0.766124	0.242197	dominant
2-218164545-C-T	CXCR1	missense_variant	PSMD9:O00233:OID21304:v1:Oncology	45042	7	45035	3.0158e-07	-1.92762	-2.66508	-1.19016	0.376251	dominant
2-218164545-C-T	CXCR1	missense_variant	PSMD9:O00233:OID21304:v1:Oncology	45042	7	45035	3.0158e-07	-1.92762	-2.66508	-1.19016	0.376251	genotypic
22-39743676-T-C	ENTHD1	3_prime_UTR_variant	LRP1:Q07954:OID21293:v1:Oncology	45042	6	45036	3.02046e-07	-2.09286	-2.89358	-1.29214	0.408526	dominant
22-39743676-T-C	ENTHD1	3_prime_UTR_variant	LRP1:Q07954:OID21293:v1:Oncology	45042	6	45036	3.02046e-07	-2.09286	-2.89358	-1.29214	0.408526	genotypic
8-132031875-C-T	OC90	splice_region_variant	SH2D1A:O60880:OID20514:v1:Inflammation	45156	1389	43767	3.03021e-07	0.139834	0.0863275	0.19334	0.0272988	dominant
19-19338877-G-T	MAU2	synonymous_variant	CARHSP1:Q9Y2V2:OID20859:v1:Neurology	43983	38793	5190	3.03065e-07	0.0755819	0.0466611	0.104503	0.0147554	dominant
15-85768721-C-T	KLHL25	missense_variant	LACTB2:Q53H82:OID20150:v1:Cardiometabolic	45275	10	45265	3.03337e-07	1.61726	0.998406	2.23612	0.31574	dominant
15-85768721-C-T	KLHL25	missense_variant	LACTB2:Q53H82:OID20150:v1:Cardiometabolic	45275	10	45265	3.03337e-07	1.61726	0.998406	2.23612	0.31574	genotypic
2-144512103-C-A	ZEB2	3_prime_UTR_variant	PON2:Q15165:OID20088:v1:Cardiometabolic	44454	6	44448	3.03429e-07	-2.08471	-2.88245	-1.28698	0.407004	dominant
2-144512103-C-A	ZEB2	3_prime_UTR_variant	PON2:Q15165:OID20088:v1:Cardiometabolic	44454	6	44448	3.03429e-07	-2.08471	-2.88245	-1.28698	0.407004	genotypic
5-141246655-T-C	PCDHB15	synonymous_variant	ARL13B:Q3SXY8:OID30166:v1:CardiometabolicII	44108	6	44102	3.03707e-07	2.09181	1.29133	2.89229	0.408404	dominant
5-141246655-T-C	PCDHB15	synonymous_variant	ARL13B:Q3SXY8:OID30166:v1:CardiometabolicII	44108	6	44102	3.03707e-07	2.09181	1.29133	2.89229	0.408404	genotypic
16-88715809-G-A	PIEZO1	missense_variant	CD300E:Q496F6:OID21418:v1:Oncology	45457	8561	36896	3.0409e-07	0.0612001	0.0377793	0.0846208	0.0119493	dominant
1-243316769-T-C	SDCCAG8	missense_variant	KLK15:Q9H2R5:OID31427:v1:OncologyII	45354	17	45337	3.04815e-07	-1.24885	-1.72681	-0.770883	0.243858	dominant
1-243316769-T-C	SDCCAG8	missense_variant	KLK15:Q9H2R5:OID31427:v1:OncologyII	45354	17	45337	3.04815e-07	-1.24885	-1.72681	-0.770883	0.243858	genotypic
2-233729271-C-T	UGT1A3	missense_variant	HEG1:Q9ULI3:OID30579:v1:InflammationII	44654	31	44623	3.05115e-07	-0.911784	-1.26076	-0.56281	0.178047	dominant
2-233729271-C-T	UGT1A3	missense_variant	HEG1:Q9ULI3:OID30579:v1:InflammationII	44654	31	44623	3.05115e-07	-0.911784	-1.26076	-0.56281	0.178047	genotypic
7-128866782-C-T	AC025594.2	stop_gained	LXN:Q9BS40:OID21003:v1:Neurology	44706	13	44693	3.05123e-07	1.41643	0.874308	1.95855	0.276591	dominant
7-128866782-C-T	AC025594.2	stop_gained	LXN:Q9BS40:OID21003:v1:Neurology	44706	13	44693	3.05123e-07	1.41643	0.874308	1.95855	0.276591	genotypic
1-151159105-G-A	TNFAIP8L2	synonymous_variant	KLRK1:P26718:OID31082:v1:NeurologyII	45493	553	44940	3.0578e-07	-0.218382	-0.301972	-0.134792	0.0426476	genotypic
15-74332736-C-T	CCDC33	missense_variant	SMC3:Q9UQE7:OID31195:v1:OncologyII	44038	343	43695	3.05806e-07	0.277624	0.171358	0.38389	0.0542169	dominant
4-8416385-C-T	ACOX3	missense_variant	BABAM1:Q9NWV8:OID30466:v1:InflammationII	44339	6	44333	3.0629e-07	2.09477	1.29291	2.89663	0.409109	dominant
4-8416385-C-T	ACOX3	missense_variant	BABAM1:Q9NWV8:OID30466:v1:InflammationII	44339	6	44333	3.0629e-07	2.09477	1.29291	2.89663	0.409109	genotypic
19-36877626-G-A	ZNF345	missense_variant	FBP1:P09467:OID20227:v1:Cardiometabolic	45276	18	45258	3.07442e-07	-1.20406	-1.66503	-0.74309	0.235186	dominant
19-36877626-G-A	ZNF345	missense_variant	FBP1:P09467:OID20227:v1:Cardiometabolic	45276	18	45258	3.07442e-07	-1.20406	-1.66503	-0.74309	0.235186	genotypic
4-4197310-G-C	OTOP1	missense_variant	SEZ6L2:Q6UXD5:OID21289:v1:Oncology	45042	6	45036	3.07517e-07	2.08092	1.28424	2.8776	0.406466	dominant
4-4197310-G-C	OTOP1	missense_variant	SEZ6L2:Q6UXD5:OID21289:v1:Oncology	45042	6	45036	3.07517e-07	2.08092	1.28424	2.8776	0.406466	genotypic
3-183798959-C-T	YEATS2	missense_variant	PRELP:P51888:OID20766:v1:Inflammation	45224	44	45180	3.07733e-07	-0.772004	-1.06757	-0.476435	0.150799	dominant
3-183798959-C-T	YEATS2	missense_variant	PRELP:P51888:OID20766:v1:Inflammation	45224	44	45180	3.07733e-07	-0.772004	-1.06757	-0.476435	0.150799	genotypic
19-5707763-G-A	LONP1	synonymous_variant	SERPINA7:P05543:OID30724:v1:InflammationII	45679	6	45673	3.08761e-07	-2.084	-2.88198	-1.28602	0.407128	dominant
19-5707763-G-A	LONP1	synonymous_variant	SERPINA7:P05543:OID30724:v1:InflammationII	45679	6	45673	3.08761e-07	-2.084	-2.88198	-1.28602	0.407128	genotypic
10-84212219-C-G	CDHR1	missense_variant	SUSD1:Q6UWL2:OID20072:v1:Cardiometabolic	44454	11	44443	3.08768e-07	-1.53951	-2.129	-0.950022	0.300756	dominant
10-84212219-C-G	CDHR1	missense_variant	SUSD1:Q6UWL2:OID20072:v1:Cardiometabolic	44454	11	44443	3.08768e-07	-1.53951	-2.129	-0.950022	0.300756	genotypic
12-57193654-T-C	LRP1	synonymous_variant	LYVE1:Q9Y5Y7:OID30728:v1:InflammationII	45679	532	45147	3.1012e-07	0.221537	0.136695	0.306378	0.0432862	genotypic
8-109459740-G-C	PKHD1L1	missense_variant	PLAUR:Q03405:OID20764:v1:Inflammation	44935	15	44920	3.10624e-07	1.31326	0.810291	1.81622	0.256613	dominant
8-109459740-G-C	PKHD1L1	missense_variant	PLAUR:Q03405:OID20764:v1:Inflammation	44935	15	44920	3.10624e-07	1.31326	0.810291	1.81622	0.256613	genotypic
4-119248750-G-A	USP53	synonymous_variant&splice_region_variant	ICAM2:P13598:OID20248:v1:Cardiometabolic	45810	17	45793	3.10813e-07	-1.24278	-1.71877	-0.766798	0.242849	dominant
4-119248750-G-A	USP53	synonymous_variant&splice_region_variant	ICAM2:P13598:OID20248:v1:Cardiometabolic	45810	17	45793	3.10813e-07	-1.24278	-1.71877	-0.766798	0.242849	genotypic
2-27810020-C-T	RBKS	missense_variant	DKK3:Q9UBP4:OID20264:v1:Cardiometabolic	45810	18	45792	3.10924e-07	1.19912	0.73985	1.65839	0.234319	dominant
2-27810020-C-T	RBKS	missense_variant	DKK3:Q9UBP4:OID20264:v1:Cardiometabolic	45810	18	45792	3.10924e-07	1.19912	0.73985	1.65839	0.234319	genotypic
11-11964659-C-T	DKK3	synonymous_variant	NPPC:P23582:OID20568:v1:Inflammation	45190	7	45183	3.11388e-07	1.91854	1.18369	2.65339	0.374921	dominant
11-11964659-C-T	DKK3	synonymous_variant	NPPC:P23582:OID20568:v1:Inflammation	45190	7	45183	3.11388e-07	1.91854	1.18369	2.65339	0.374921	genotypic
1-155725477-A-G	DAP3	missense_variant	FCN1:O00602:OID30690:v1:InflammationII	45591	10	45581	3.12037e-07	-1.5942	-2.20487	-0.983533	0.311562	dominant
1-155725477-A-G	DAP3	missense_variant	FCN1:O00602:OID30690:v1:InflammationII	45591	10	45581	3.12037e-07	-1.5942	-2.20487	-0.983533	0.311562	genotypic
3-19513185-G-A	KCNH8	synonymous_variant	EDN1:P05305:OID30224:v1:CardiometabolicII	44457	6	44451	3.12327e-07	2.0744	1.27976	2.86903	0.405422	dominant
3-19513185-G-A	KCNH8	synonymous_variant	EDN1:P05305:OID30224:v1:CardiometabolicII	44457	6	44451	3.12327e-07	2.0744	1.27976	2.86903	0.405422	genotypic
2-119681654-C-G	TMEM177	missense_variant	ABL1:P00519:OID21280:v1:Oncology	45001	31599	13402	3.1234e-07	0.0527004	0.0325125	0.0728883	0.0102999	recessive
1-154948211-C-T	PBXIP1	missense_variant	FLT3:P36888:OID21272:v1:Oncology	44179	200	43979	3.13248e-07	-0.362743	-0.501714	-0.223773	0.0709025	dominant
3-119660130-G-A	POPDC2	synonymous_variant	MYDGF:Q969H8:OID30313:v1:CardiometabolicII	45568	1656	43912	3.13412e-07	0.127717	0.0787863	0.176648	0.0249644	recessive
19-52613021-CAT-C	ZNF83	frameshift_variant	MSMB:P08118:OID20275:v1:Cardiometabolic	45153	13	45140	3.13488e-07	1.41217	0.871135	1.9532	0.276033	dominant
19-52613021-CAT-C	ZNF83	frameshift_variant	MSMB:P08118:OID20275:v1:Cardiometabolic	45153	13	45140	3.13488e-07	1.41217	0.871135	1.9532	0.276033	genotypic
11-57696024-C-T	ZDHHC5	synonymous_variant	MANSC4:A6NHS7:OID30141:v1:CardiometabolicII	44108	7	44101	3.14234e-07	1.93523	1.19374	2.67673	0.378309	dominant
11-57696024-C-T	ZDHHC5	synonymous_variant	MANSC4:A6NHS7:OID30141:v1:CardiometabolicII	44108	7	44101	3.14234e-07	1.93523	1.19374	2.67673	0.378309	genotypic
1-16403813-G-T	SPATA21	missense_variant	CD86:P42081:OID31500:v1:OncologyII	45322	185	45137	3.1437e-07	0.371154	0.228942	0.513365	0.0725563	recessive
5-37333625-A-G	NUP155	synonymous_variant	APOB:P04114:OID30673:v1:InflammationII	45307	12308	32999	3.14593e-07	-0.0541233	-0.0748617	-0.0333848	0.0105808	dominant
3-179701024-C-T	USP13	synonymous_variant	CD300E:Q496F6:OID21418:v1:Oncology	45475	6	45469	3.14705e-07	-2.08009	-2.87714	-1.28305	0.406651	dominant
3-179701024-C-T	USP13	synonymous_variant	CD300E:Q496F6:OID21418:v1:Oncology	45475	6	45469	3.14705e-07	-2.08009	-2.87714	-1.28305	0.406651	genotypic
17-3659975-G-A	CTNS	missense_variant&splice_region_variant	CYB5A:P00167:OID31171:v1:OncologyII	44002	116	43886	3.15173e-07	-0.475243	-0.657354	-0.293132	0.092913	dominant
17-3659975-G-A	CTNS	missense_variant&splice_region_variant	CYB5A:P00167:OID31171:v1:OncologyII	44002	116	43886	3.15173e-07	-0.475243	-0.657354	-0.293132	0.092913	genotypic
13-100157321-A-G	PCCA	missense_variant	SIGLEC10:Q96LC7:OID20537:v1:Inflammation	45101	7	45094	3.1543e-07	-1.91992	-2.65565	-1.18419	0.375369	dominant
13-100157321-A-G	PCCA	missense_variant	SIGLEC10:Q96LC7:OID20537:v1:Inflammation	45101	7	45094	3.1543e-07	-1.91992	-2.65565	-1.18419	0.375369	genotypic
19-44658946-C-T	PVR	3_prime_UTR_variant	SLMAP:Q14BN4:OID31441:v1:OncologyII	44920	17	44903	3.15584e-07	-1.237	-1.71104	-0.762966	0.241854	dominant
19-44658946-C-T	PVR	3_prime_UTR_variant	SLMAP:Q14BN4:OID31441:v1:OncologyII	44920	17	44903	3.15584e-07	-1.237	-1.71104	-0.762966	0.241854	genotypic
19-38573269-C-T	RYR1	synonymous_variant	NENF:Q9UMX5:OID31354:v1:OncologyII	45424	10	45414	3.16342e-07	1.61974	0.998978	2.24051	0.316715	genotypic
19-38573269-C-T	RYR1	synonymous_variant	NENF:Q9UMX5:OID31354:v1:OncologyII	45424	10	45414	3.16342e-07	1.61974	0.998978	2.24051	0.316715	dominant
18-49333834-A-G	DYM	missense_variant	FXYD5:Q96DB9:OID20463:v1:Inflammation	44365	15	44350	3.16406e-07	1.31894	0.813453	1.82442	0.257898	dominant
18-49333834-A-G	DYM	missense_variant	FXYD5:Q96DB9:OID20463:v1:Inflammation	44365	15	44350	3.16406e-07	1.31894	0.813453	1.82442	0.257898	genotypic
19-33172419-C-T	WDR88	synonymous_variant	NAGPA:Q9UK23:OID30643:v1:InflammationII	44654	7	44647	3.17686e-07	-1.92212	-2.65888	-1.18535	0.375896	dominant
19-33172419-C-T	WDR88	synonymous_variant	NAGPA:Q9UK23:OID30643:v1:InflammationII	44654	7	44647	3.17686e-07	-1.92212	-2.65888	-1.18535	0.375896	genotypic
X-101235857-C-T	DRP2	splice_region_variant	CKAP4:Q07065:OID20617:v1:Inflammation	45485	6	45479	3.17966e-07	-2.07659	-2.87259	-1.28059	0.40612	dominant
19-55541311-C-T	SBK3	synonymous_variant	IDUA:P35475:OID21468:v1:Oncology	45621	6	45615	3.18035e-07	-2.07402	-2.86904	-1.279	0.405621	dominant
19-55541311-C-T	SBK3	synonymous_variant	IDUA:P35475:OID21468:v1:Oncology	45621	6	45615	3.18035e-07	-2.07402	-2.86904	-1.279	0.405621	genotypic
10-48913409-G-A	LRRC18	synonymous_variant	NXPH3:O95157:OID30565:v1:InflammationII	44295	177	44118	3.18652e-07	0.385146	0.2375	0.532792	0.075329	recessive
9-137614850-G-T	ARRDC1	missense_variant	NMRK2:Q9NPI5:OID31163:v1:OncologyII	44030	519	43511	3.19336e-07	0.22637	0.139584	0.313155	0.0442781	recessive
2-195873663-G-A	DNAH7	synonymous_variant	GLP1R:P43220:OID30809:v1:NeurologyII	43957	16	43941	3.19527e-07	1.28044	0.789534	1.77135	0.250461	dominant
2-195873663-G-A	DNAH7	synonymous_variant	GLP1R:P43220:OID30809:v1:NeurologyII	43957	16	43941	3.19527e-07	1.28044	0.789534	1.77135	0.250461	genotypic
12-56098945-CTTTTTTTTTCT-C	ERBB3	non_coding_transcript_exon_variant	MORF4L2:Q15014:OID31160:v1:OncologyII	43847	10	43837	3.19669e-07	-1.62204	-2.24392	-1.00015	0.317284	dominant
12-56098945-CTTTTTTTTTCT-C	ERBB3	non_coding_transcript_exon_variant	MORF4L2:Q15014:OID31160:v1:OncologyII	43847	10	43837	3.19669e-07	-1.62204	-2.24392	-1.00015	0.317284	genotypic
14-23990251-G-A	DHRS4L2	synonymous_variant	NBN:O60934:OID20442:v1:Inflammation	44427	7	44420	3.19835e-07	1.93472	1.19294	2.67649	0.378455	dominant
2-99439301-G-A	REV1	synonymous_variant	EFNA4:P52798:OID20935:v1:Neurology	44824	154	44670	3.20773e-07	0.412152	0.254114	0.57019	0.0806309	dominant
2-99439301-G-A	REV1	synonymous_variant	EFNA4:P52798:OID20935:v1:Neurology	44824	154	44670	3.20773e-07	0.412152	0.254114	0.57019	0.0806309	genotypic
11-119156529-G-A	ABCG4	non_coding_transcript_exon_variant	LTBP3:Q9NS15:OID21191:v1:Oncology	44180	12	44168	3.21399e-07	1.47218	0.907642	2.03673	0.288029	dominant
11-119156529-G-A	ABCG4	non_coding_transcript_exon_variant	LTBP3:Q9NS15:OID21191:v1:Oncology	44180	12	44168	3.21399e-07	1.47218	0.907642	2.03673	0.288029	genotypic
11-1164169-G-A	MUC5AC	missense_variant	GDNF:P39905:OID20861:v1:Neurology	44217	7	44210	3.21467e-07	1.92378	1.18606	2.6615	0.376386	dominant
11-1164169-G-A	MUC5AC	missense_variant	GDNF:P39905:OID20861:v1:Neurology	44217	7	44210	3.21467e-07	1.92378	1.18606	2.6615	0.376386	genotypic
1-3728151-C-T	TP73	synonymous_variant	GGH:Q92820:OID20416:v1:Cardiometabolic	44461	3137	41324	3.21757e-07	0.0937321	0.0577869	0.129677	0.0183392	dominant
12-52951512-G-C	KRT18	missense_variant	MSTN:O14793:OID20115:v1:Cardiometabolic	44448	682	43766	3.21764e-07	0.195413	0.120474	0.270352	0.0382337	dominant
4-78429120-G-A	FRAS1	synonymous_variant	CST3:P01034:OID20400:v1:Cardiometabolic	45357	18	45339	3.21787e-07	-1.19995	-1.66011	-0.739778	0.234778	dominant
4-78429120-G-A	FRAS1	synonymous_variant	CST3:P01034:OID20400:v1:Cardiometabolic	45357	18	45339	3.21787e-07	-1.19995	-1.66011	-0.739778	0.234778	genotypic
5-146182455-G-C	LARS	non_coding_transcript_exon_variant	HDAC8:Q9BY41:OID30436:v1:InflammationII	44338	9	44329	3.22855e-07	1.71137	1.055	2.36774	0.334881	dominant
5-146182455-G-C	LARS	non_coding_transcript_exon_variant	HDAC8:Q9BY41:OID30436:v1:InflammationII	44338	9	44329	3.22855e-07	1.71137	1.055	2.36774	0.334881	genotypic
19-57377820-A-G	ZNF547	missense_variant	PKD2:Q13563:OID30184:v1:CardiometabolicII	44108	8	44100	3.23237e-07	1.80251	1.11115	2.49387	0.352731	dominant
19-57377820-A-G	ZNF547	missense_variant	PKD2:Q13563:OID30184:v1:CardiometabolicII	44108	8	44100	3.23237e-07	1.80251	1.11115	2.49387	0.352731	genotypic
2-237367025-A-G	COL6A3	missense_variant	CREB3:O43889:OID31188:v1:OncologyII	44039	8	44031	3.23406e-07	1.81133	1.11657	2.50608	0.354464	dominant
2-237367025-A-G	COL6A3	missense_variant	CREB3:O43889:OID31188:v1:OncologyII	44039	8	44031	3.23406e-07	1.81133	1.11657	2.50608	0.354464	genotypic
22-23884703-G-A	SLC2A11	missense_variant	DMP1:Q13316:OID30213:v1:CardiometabolicII	44449	22	44427	3.23496e-07	1.08707	0.670108	1.50403	0.212734	recessive
20-41361519-G-GCTGAAGTTTCTGGGCTGTGTC	EMILIN3	conservative_inframe_insertion	APOC1:P02654:OID30749:v1:InflammationII	45606	15	45591	3.24339e-07	-1.30142	-1.80065	-0.80219	0.254706	dominant
20-41361519-G-GCTGAAGTTTCTGGGCTGTGTC	EMILIN3	conservative_inframe_insertion	APOC1:P02654:OID30749:v1:InflammationII	45606	15	45591	3.24339e-07	-1.30142	-1.80065	-0.80219	0.254706	genotypic
9-131307992-C-T	PLPP7	missense_variant	SERPINC1:P01008:OID30789:v1:InflammationII	45543	42483	3060	3.24504e-07	0.0385992	0.0237921	0.0534062	0.00755456	genotypic
18-80136741-C-T	ADNP2	missense_variant	PYDC1:Q8WXC3:OID30202:v1:CardiometabolicII	44457	7	44450	3.24554e-07	1.9224	1.18495	2.65986	0.37625	dominant
18-80136741-C-T	ADNP2	missense_variant	PYDC1:Q8WXC3:OID30202:v1:CardiometabolicII	44457	7	44450	3.24554e-07	1.9224	1.18495	2.65986	0.37625	genotypic
17-5182442-G-C	ZNF594	missense_variant	TARBP2:Q15633:OID20870:v1:Neurology	44217	10	44207	3.24571e-07	1.61495	0.995438	2.23447	0.316077	genotypic
17-5182442-G-C	ZNF594	missense_variant	TARBP2:Q15633:OID20870:v1:Neurology	44217	10	44207	3.24571e-07	1.61495	0.995438	2.23447	0.316077	dominant
13-75807577-A-T	LMO7	missense_variant	HBQ1:P09105:OID21433:v1:Oncology	45616	889	44727	3.24572e-07	0.169883	0.104713	0.235052	0.0332494	genotypic
19-41382945-AGGGGACTGGGC-A	TMEM91	frameshift_variant	KLRB1:Q12918:OID20629:v1:Inflammation	45019	11811	33208	3.25148e-07	0.0534637	0.032953	0.0739744	0.0104646	dominant
7-21600743-T-C	DNAH11	missense_variant	PARD3:Q8TEW0:OID31301:v1:OncologyII	44776	30428	14348	3.25745e-07	-0.0345075	-0.0477468	-0.0212682	0.00675468	genotypic
19-40204601-C-T	MAP3K10	missense_variant	BCL7A:Q4VC05:OID31218:v1:OncologyII	44039	6	44033	3.26443e-07	-2.08253	-2.88159	-1.28348	0.407677	dominant
19-40204601-C-T	MAP3K10	missense_variant	BCL7A:Q4VC05:OID31218:v1:OncologyII	44039	6	44033	3.26443e-07	-2.08253	-2.88159	-1.28348	0.407677	genotypic
4-118283097-G-A	PRSS12	missense_variant	IL20:Q9NYY1:OID20453:v1:Inflammation	44437	20	44417	3.26542e-07	-1.14248	-1.58085	-0.704115	0.223656	dominant
4-118283097-G-A	PRSS12	missense_variant	IL20:Q9NYY1:OID20453:v1:Inflammation	44437	20	44417	3.26542e-07	-1.14248	-1.58085	-0.704115	0.223656	genotypic
14-81144092-T-C	TSHR	synonymous_variant	RBFOX3:A6NFN3:OID30984:v1:NeurologyII	45520	20	45500	3.26592e-07	-1.13792	-1.57454	-0.701295	0.222763	dominant
14-81144092-T-C	TSHR	synonymous_variant	RBFOX3:A6NFN3:OID30984:v1:NeurologyII	45520	20	45500	3.26592e-07	-1.13792	-1.57454	-0.701295	0.222763	genotypic
12-95898641-GC-G	CCDC38	frameshift_variant	FSHB:P01225:OID30233:v1:CardiometabolicII	44457	12	44445	3.2677e-07	1.47729	0.910444	2.04414	0.289206	dominant
12-95898641-GC-G	CCDC38	frameshift_variant	FSHB:P01225:OID30233:v1:CardiometabolicII	44457	12	44445	3.2677e-07	1.47729	0.910444	2.04414	0.289206	genotypic
20-63563110-C-A	HELZ2	synonymous_variant	ZNRF4:Q8WWF5:OID31347:v1:OncologyII	45424	29	45395	3.2734e-07	-0.948961	-1.31311	-0.584812	0.185789	dominant
20-63563110-C-A	HELZ2	synonymous_variant	ZNRF4:Q8WWF5:OID31347:v1:OncologyII	45424	29	45395	3.2734e-07	-0.948961	-1.31311	-0.584812	0.185789	genotypic
9-136510729-G-A	NOTCH1	synonymous_variant	GIMAP8:Q8ND71:OID31194:v1:OncologyII	44014	15	43999	3.27721e-07	-1.32536	-1.83396	-0.816751	0.259489	recessive
16-29993373-A-G	HIRIP3	splice_region_variant	KLRD1:Q13241:OID20632:v1:Inflammation	45752	9	45743	3.28064e-07	-1.69375	-2.34375	-1.04375	0.331632	dominant
16-29993373-A-G	HIRIP3	splice_region_variant	KLRD1:Q13241:OID20632:v1:Inflammation	45752	9	45743	3.28064e-07	-1.69375	-2.34375	-1.04375	0.331632	genotypic
19-44386528-G-A	ZNF285	missense_variant	FTCD:O95954:OID31137:v1:NeurologyII	45419	6	45413	3.28288e-07	2.07726	1.28006	2.87446	0.406732	genotypic
19-44386528-G-A	ZNF285	missense_variant	FTCD:O95954:OID31137:v1:NeurologyII	45419	6	45413	3.28288e-07	2.07726	1.28006	2.87446	0.406732	dominant
10-113646932-G-A	NRAP	synonymous_variant	DAPP1:Q9UN19:OID20524:v1:Inflammation	45075	1620	43455	3.29031e-07	0.126699	0.0780713	0.175327	0.02481	genotypic
10-113646932-G-A	NRAP	synonymous_variant	DAPP1:Q9UN19:OID20524:v1:Inflammation	45075	1620	43455	3.29421e-07	0.129281	0.0796596	0.178901	0.0253166	dominant
16-30023776-G-A	C16orf92	missense_variant	GSTT2B:P0CG30:OID31097:v1:NeurologyII	45492	19	45473	3.30147e-07	1.1648	0.717684	1.61191	0.228118	genotypic
16-30023776-G-A	C16orf92	missense_variant	GSTT2B:P0CG30:OID31097:v1:NeurologyII	45492	19	45473	3.30147e-07	1.1648	0.717684	1.61191	0.228118	dominant
19-57979534-C-T	ZNF606	synonymous_variant	SNAP29:O95721:OID21506:v1:Oncology	45388	6	45382	3.30272e-07	-2.08056	-2.8792	-1.28191	0.407468	dominant
19-57979534-C-T	ZNF606	synonymous_variant	SNAP29:O95721:OID21506:v1:Oncology	45388	6	45382	3.30272e-07	-2.08056	-2.8792	-1.28191	0.407468	genotypic
4-2063907-G-A	NAT8L	missense_variant	VSIG4:Q9Y279:OID21144:v1:Neurology	45198	6	45192	3.30751e-07	-2.07424	-2.8705	-1.27798	0.406253	dominant
4-2063907-G-A	NAT8L	missense_variant	VSIG4:Q9Y279:OID21144:v1:Neurology	45198	6	45192	3.30751e-07	-2.07424	-2.8705	-1.27798	0.406253	genotypic
3-170999064-C-T	SLC2A2	splice_donor_variant	SNED1:Q8TER0:OID30205:v1:CardiometabolicII	44217	6	44211	3.31689e-07	2.08328	1.28347	2.8831	0.408065	dominant
3-170999064-C-T	SLC2A2	splice_donor_variant	SNED1:Q8TER0:OID30205:v1:CardiometabolicII	44217	6	44211	3.31689e-07	2.08328	1.28347	2.8831	0.408065	genotypic
7-11379632-C-T	THSD7A	missense_variant&splice_region_variant	SIRT5:Q9NXA8:OID20820:v1:Neurology	44217	24	44193	3.31891e-07	-1.0434	-1.444	-0.642811	0.204382	dominant
7-11379632-C-T	THSD7A	missense_variant&splice_region_variant	SIRT5:Q9NXA8:OID20820:v1:Neurology	44217	24	44193	3.31891e-07	-1.0434	-1.444	-0.642811	0.204382	genotypic
5-140856078-C-T	PCDHA10	synonymous_variant	PRUNE2:Q8WUY3:OID31270:v1:OncologyII	44386	15	44371	3.32876e-07	1.31998	0.813144	1.82681	0.258586	recessive
19-10683981-G-A	ILF3	synonymous_variant	CALCOCO2:Q13137:OID30249:v1:CardiometabolicII	44453	11	44442	3.33072e-07	-1.5431	-2.13562	-0.95058	0.302303	dominant
19-10683981-G-A	ILF3	synonymous_variant	CALCOCO2:Q13137:OID30249:v1:CardiometabolicII	44453	11	44442	3.33072e-07	-1.5431	-2.13562	-0.95058	0.302303	genotypic
6-15496899-C-T	JARID2	synonymous_variant	GADD45GIP1:Q8TAE8:OID30237:v1:CardiometabolicII	44457	16	44441	3.33189e-07	1.27206	0.783607	1.76051	0.249208	dominant
6-15496899-C-T	JARID2	synonymous_variant	GADD45GIP1:Q8TAE8:OID30237:v1:CardiometabolicII	44457	16	44441	3.33189e-07	1.27206	0.783607	1.76051	0.249208	genotypic
4-99654274-G-A	AC083902.2	synonymous_variant	GDNF:P39905:OID20861:v1:Neurology	44216	14	44202	3.34866e-07	-1.35837	-1.88007	-0.836682	0.266167	dominant
4-99654274-G-A	AC083902.2	synonymous_variant	GDNF:P39905:OID20861:v1:Neurology	44216	14	44202	3.34866e-07	-1.35837	-1.88007	-0.836682	0.266167	genotypic
3-52224020-G-A	TLR9	missense_variant	PDRG1:Q9NUG6:OID30912:v1:NeurologyII	44410	6	44404	3.35512e-07	-2.08432	-2.88488	-1.28377	0.408443	dominant
3-52224020-G-A	TLR9	missense_variant	PDRG1:Q9NUG6:OID30912:v1:NeurologyII	44410	6	44404	3.35512e-07	-2.08432	-2.88488	-1.28377	0.408443	genotypic
6-35458398-C-T	FANCE	synonymous_variant	VASP:P50552:OID30692:v1:InflammationII	45654	21	45633	3.36003e-07	-1.1127	-1.5401	-0.685306	0.218057	recessive
20-21132125-AAACT-A	KIZ	frameshift_variant	TXK:P42681:OID31262:v1:OncologyII	41153	13	41140	3.36171e-07	-1.4209	-1.96667	-0.875119	0.278455	dominant
20-21132125-AAACT-A	KIZ	frameshift_variant	TXK:P42681:OID31262:v1:OncologyII	41153	13	41140	3.36171e-07	-1.4209	-1.96667	-0.875119	0.278455	genotypic
1-206115957-C-G	AVPR1B	missense_variant	ENO1:P06733:OID21037:v1:Neurology	45200	13	45187	3.36209e-07	1.41385	0.87077	1.95693	0.277079	dominant
1-206115957-C-G	AVPR1B	missense_variant	ENO1:P06733:OID21037:v1:Neurology	45200	13	45187	3.36209e-07	1.41385	0.87077	1.95693	0.277079	genotypic
1-1719368-T-C	CDK11A	synonymous_variant	GBA:P04062:OID30966:v1:NeurologyII	43962	43663	299	3.36837e-07	0.296902	0.18285	0.410954	0.0581891	dominant
13-32202016-T-C	FRY	synonymous_variant	S100A12:P80511:OID21374:v1:Oncology	43832	88	43744	3.36853e-07	-0.542589	-0.751018	-0.334159	0.106341	recessive
10-70142676-T-C	TYSND1	missense_variant	HSD11B1:P28845:OID20575:v1:Inflammation	45190	7	45183	3.37192e-07	-1.92393	-2.66302	-1.18484	0.377083	dominant
10-70142676-T-C	TYSND1	missense_variant	HSD11B1:P28845:OID20575:v1:Inflammation	45190	7	45183	3.37192e-07	-1.92393	-2.66302	-1.18484	0.377083	genotypic
12-132741421-T-C	ANKLE2	missense_variant&splice_region_variant	KITLG:P21583:OID20196:v1:Cardiometabolic	45276	36	45240	3.37311e-07	0.844728	0.520217	1.16924	0.165566	dominant
12-132741421-T-C	ANKLE2	missense_variant&splice_region_variant	KITLG:P21583:OID20196:v1:Cardiometabolic	45276	36	45240	3.37311e-07	0.844728	0.520217	1.16924	0.165566	genotypic
3-52259843-A-G	WDR82	synonymous_variant	IGFBP6:P24592:OID20413:v1:Cardiometabolic	45020	10594	34426	3.37358e-07	-0.0512149	-0.0708898	-0.0315401	0.0100381	genotypic
16-27344882-A-G	IL4R	missense_variant	PSG1:P11464:OID20916:v1:Neurology	44788	31483	13305	3.37524e-07	0.0530924	0.0326959	0.0734889	0.0104063	dominant
5-74721765-G-C	GFM2	missense_variant	PVALB:P20472:OID21420:v1:Oncology	45360	1724	43636	3.38013e-07	-0.12462	-0.172498	-0.0767424	0.0244273	dominant
9-20988424-G-A	FOCAD	missense_variant	RAB3GAP1:Q15042:OID30829:v1:NeurologyII	43021	1368	41653	3.38041e-07	-0.139109	-0.192553	-0.0856647	0.0272671	genotypic
20-45650518-C-G	WFDC11	missense_variant	CAPG:P40121:OID21431:v1:Oncology	44892	6	44886	3.38167e-07	-2.0839	-2.88453	-1.28327	0.40848	dominant
20-45650518-C-G	WFDC11	missense_variant	CAPG:P40121:OID21431:v1:Oncology	44892	6	44886	3.38167e-07	-2.0839	-2.88453	-1.28327	0.40848	genotypic
17-81206859-G-A	CEP131	missense_variant	SNAP25:P60880:OID30811:v1:NeurologyII	44185	11	44174	3.38237e-07	-1.5338	-2.12308	-0.944516	0.300652	dominant
17-81206859-G-A	CEP131	missense_variant	SNAP25:P60880:OID30811:v1:NeurologyII	44185	11	44174	3.38237e-07	-1.5338	-2.12308	-0.944516	0.300652	genotypic
9-16870639-T-G	BNC2	splice_region_variant	CPPED1:Q9BRF8:OID21053:v1:Neurology	45643	15	45628	3.3847e-07	-1.30704	-1.80922	-0.804864	0.256212	dominant
9-16870639-T-G	BNC2	splice_region_variant	CPPED1:Q9BRF8:OID21053:v1:Neurology	45643	15	45628	3.3847e-07	-1.30704	-1.80922	-0.804864	0.256212	genotypic
8-109482984-T-C	PKHD1L1	splice_region_variant	CCL23:P55773:OID20693:v1:Inflammation	45294	6	45288	3.38643e-07	2.00403	1.23405	2.77401	0.392845	dominant
8-109482984-T-C	PKHD1L1	splice_region_variant	CCL23:P55773:OID20693:v1:Inflammation	45294	6	45288	3.38643e-07	2.00403	1.23405	2.77401	0.392845	genotypic
X-48516131-G-A	PORCN	synonymous_variant	DNAJB1:P25685:OID21363:v1:Oncology	44974	5	44969	3.38851e-07	-2.27958	-3.15546	-1.40371	0.446871	recessive
11-60703417-G-A	MS4A8	missense_variant	NMT1:P30419:OID31021:v1:NeurologyII	45520	13	45507	3.39566e-07	1.4142	0.870786	1.95762	0.277251	genotypic
11-60703417-G-A	MS4A8	missense_variant	NMT1:P30419:OID31021:v1:NeurologyII	45520	13	45507	3.39566e-07	1.4142	0.870786	1.95762	0.277251	dominant
7-122438422-C-G	CADPS2	missense_variant	DEFA1_DEFA1B:P59665:OID20344:v1:Cardiometabolic	44360	134	44226	3.40203e-07	0.43711	0.269137	0.605084	0.0857	dominant
7-122438422-C-G	CADPS2	missense_variant	DEFA1_DEFA1B:P59665:OID20344:v1:Cardiometabolic	44360	134	44226	3.40203e-07	0.43711	0.269137	0.605084	0.0857	genotypic
19-57356250-G-A	ZNF304	synonymous_variant	SEC31A:O94979:OID30269:v1:CardiometabolicII	44456	116	44340	3.41918e-07	-0.473379	-0.655323	-0.291434	0.0928281	dominant
19-57356250-G-A	ZNF304	synonymous_variant	SEC31A:O94979:OID30269:v1:CardiometabolicII	44456	116	44340	3.41918e-07	-0.473379	-0.655323	-0.291434	0.0928281	genotypic
19-8066013-C-A	FBN3	missense_variant	ZNRF4:Q8WWF5:OID31347:v1:OncologyII	45424	6	45418	3.42288e-07	2.0823	1.28193	2.88267	0.408351	genotypic
19-8066013-C-A	FBN3	missense_variant	ZNRF4:Q8WWF5:OID31347:v1:OncologyII	45424	6	45418	3.42288e-07	2.0823	1.28193	2.88267	0.408351	dominant
1-244560790-G-A	CATSPERE	synonymous_variant	CANT1:Q8WVQ1:OID20181:v1:Cardiometabolic	45112	361	44751	3.42513e-07	0.266013	0.163763	0.368262	0.0521678	recessive
X-64192976-T-C	AMER1	missense_variant	CSF3:P09919:OID20491:v1:Inflammation	44437	15	44422	3.43162e-07	1.3038	0.802609	1.80498	0.255705	dominant
13-75807577-A-T	LMO7	missense_variant	HBQ1:P09105:OID21433:v1:Oncology	45616	889	44727	3.43292e-07	0.171248	0.105418	0.237077	0.0335863	dominant
2-131484131-C-T	MZT2A	missense_variant	SNX9:Q9Y5X1:OID20135:v1:Cardiometabolic	45239	7915	37324	3.4348e-07	0.063061	0.0388191	0.0873028	0.0123682	dominant
6-29672470-A-G	ZFP57	3_prime_UTR_variant	STX8:Q9UNK0:OID20531:v1:Inflammation	45189	6	45183	3.43821e-07	2.07853	1.27947	2.87758	0.407678	dominant
6-29672470-A-G	ZFP57	3_prime_UTR_variant	STX8:Q9UNK0:OID20531:v1:Inflammation	45189	6	45183	3.43821e-07	2.07853	1.27947	2.87758	0.407678	genotypic
16-67436868-C-G	HSD11B2	synonymous_variant	S100G:P29377:OID31051:v1:NeurologyII	45520	11	45509	3.43877e-07	-1.53131	-2.12	-0.942617	0.300349	dominant
16-67436868-C-G	HSD11B2	synonymous_variant	S100G:P29377:OID31051:v1:NeurologyII	45520	11	45509	3.43877e-07	-1.53131	-2.12	-0.942617	0.300349	genotypic
11-58507481-G-A	OR5B21	synonymous_variant	WASF1:Q92558:OID20091:v1:Cardiometabolic	44454	6	44448	3.43972e-07	2.07837	1.27936	2.87738	0.407653	dominant
11-58507481-G-A	OR5B21	synonymous_variant	WASF1:Q92558:OID20091:v1:Cardiometabolic	44454	6	44448	3.43972e-07	2.07837	1.27936	2.87738	0.407653	genotypic
1-1625281-C-T	MIB2	splice_region_variant	COL1A1:P02452:OID20335:v1:Cardiometabolic	45810	10	45800	3.44245e-07	1.60839	0.990041	2.22674	0.315481	dominant
1-1625281-C-T	MIB2	splice_region_variant	COL1A1:P02452:OID20335:v1:Cardiometabolic	45810	10	45800	3.44245e-07	1.60839	0.990041	2.22674	0.315481	genotypic
17-80184196-G-A	CARD14	synonymous_variant	ANXA1:P04083:OID30617:v1:InflammationII	44376	6436	37940	3.44598e-07	-0.0683998	-0.0946971	-0.0421025	0.0134169	recessive
X-105219976-T-C	TEX13A	missense_variant	PDZK1:Q5T2W1:OID30550:v1:InflammationII	44264	255	44009	3.44981e-07	0.321928	0.198153	0.445703	0.0631499	recessive
12-6837068-G-A	P3H3	synonymous_variant	CRACR2A:Q9BSW2:OID21249:v1:Oncology	44175	27	44148	3.46126e-07	-0.981598	-1.35905	-0.604146	0.192576	dominant
12-6837068-G-A	P3H3	synonymous_variant	CRACR2A:Q9BSW2:OID21249:v1:Oncology	44175	27	44148	3.46126e-07	-0.981598	-1.35905	-0.604146	0.192576	genotypic
17-5183330-G-A	ZNF594	synonymous_variant	BCL2L1:Q07817:OID31152:v1:NeurologyII	45493	20	45473	3.46421e-07	1.13594	0.699124	1.57276	0.222864	dominant
17-5183330-G-A	ZNF594	synonymous_variant	BCL2L1:Q07817:OID31152:v1:NeurologyII	45493	20	45473	3.46421e-07	1.13594	0.699124	1.57276	0.222864	genotypic
15-40767208-C-CA	DNAJC17	3_prime_UTR_variant	AMY2A:P04746:OID20333:v1:Cardiometabolic	43545	5	43540	3.47397e-07	2.26244	1.39235	3.13252	0.443918	dominant
15-40767208-C-CA	DNAJC17	3_prime_UTR_variant	AMY2A:P04746:OID20333:v1:Cardiometabolic	43545	5	43540	3.47397e-07	2.26244	1.39235	3.13252	0.443918	genotypic
17-7005306-G-A	ALOX12	missense_variant	FGFBP2:Q9BYJ0:OID30395:v1:CardiometabolicII	45599	436	45163	3.48316e-07	0.243751	0.15	0.337502	0.047832	dominant
14-75863859-C-T	TTLL5	synonymous_variant	METAP1:P53582:OID20815:v1:Neurology	44217	12	44205	3.48327e-07	1.47031	0.904801	2.03582	0.288522	dominant
5-141640192-C-T	RELL2	missense_variant	KDM3A:Q9Y4C1:OID30426:v1:InflammationII	44339	8	44331	3.48703e-07	1.80739	1.1122	2.50257	0.354682	dominant
15-88136004-A-G	NTRK3	synonymous_variant	LRG1:P02750:OID30751:v1:InflammationII	45678	160	45518	3.48732e-07	0.401831	0.247272	0.556391	0.0788561	dominant
9-100442340-C-T	MSANTD3	synonymous_variant&splice_region_variant	FOLR3:P41439:OID21485:v1:Oncology	45246	8	45238	3.49137e-07	-1.79978	-2.49208	-1.10749	0.353208	dominant
1-176946071-T-C	ASTN1	missense_variant	ITIH3:Q06033:OID20352:v1:Cardiometabolic	45433	14	45419	3.49881e-07	1.35012	0.83075	1.86949	0.264982	dominant
19-52705151-G-A	ZNF611	missense_variant	ARHGAP5:Q13017:OID31190:v1:OncologyII	44039	8	44031	3.50234e-07	-1.80124	-2.49417	-1.10831	0.353532	dominant
2-54959257-A-C	EML6	synonymous_variant	ITGAX:P20702:OID31325:v1:OncologyII	44757	40866	3891	3.50791e-07	0.0856102	0.0526742	0.118546	0.0168039	dominant
11-64591776-G-T	SLC22A12	missense_variant	TGOLN2:O43493:OID30691:v1:InflammationII	45669	26	45643	3.51346e-07	0.991275	0.609888	1.37266	0.194583	dominant
2-36808750-C-T	VIT	synonymous_variant	IL24:Q13007:OID20440:v1:Inflammation	44437	14	44423	3.51974e-07	-1.36292	-1.88732	-0.838509	0.267552	dominant
22-43554897-C-T	EFCAB6	missense_variant	CEP112:Q8N8E3:OID30115:v1:CardiometabolicII	44108	11	44097	3.51981e-07	1.53528	0.944556	2.12601	0.301389	dominant
1-156732012-T-C	RRNAD1	missense_variant	SERPINA4:P29622:OID30774:v1:InflammationII	44971	11	44960	3.52134e-07	1.53526	0.944529	2.12599	0.30139	dominant
1-248145578-T-C	OR2M5	missense_variant	DYNLT3:P51808:OID31415:v1:OncologyII	45424	8	45416	3.52297e-07	1.79267	1.10289	2.48246	0.35193	dominant
1-248145632-C-A	OR2M5	missense_variant	DYNLT3:P51808:OID31415:v1:OncologyII	45424	8	45416	3.52297e-07	1.79267	1.10289	2.48246	0.35193	dominant
12-57193654-T-C	LRP1	synonymous_variant	LYVE1:Q9Y5Y7:OID30728:v1:InflammationII	45679	532	45147	3.53542e-07	0.221087	0.136005	0.306168	0.0434086	dominant
22-29254316-G-A	EMID1	non_coding_transcript_exon_variant	B4GAT1:O43505:OID21127:v1:Neurology	44924	6	44918	3.54004e-07	-2.07273	-2.87043	-1.27504	0.406983	dominant
2-27628436-G-A	CCDC121	missense_variant	PLA2G7:Q13093:OID21105:v1:Neurology	45259	28	45231	3.54156e-07	0.944784	0.581177	1.30839	0.185512	dominant
9-136510702-G-A	NOTCH1	synonymous_variant	GIMAP8:Q8ND71:OID31194:v1:OncologyII	44032	14	44018	3.54714e-07	-1.36797	-1.89447	-0.841466	0.268621	recessive
4-106367292-G-A	GIMD1	synonymous_variant	C2CD2L:O14523:OID20864:v1:Neurology	44064	15144	28920	3.54829e-07	-0.0510424	-0.0706878	-0.031397	0.0100231	dominant
2-165140678-C-T	SCN3A	synonymous_variant	CD300A:Q9UGN4:OID30576:v1:InflammationII	44654	6	44648	3.55128e-07	-2.05087	-2.84024	-1.2615	0.402737	dominant
19-11035015-C-T	SMARCA4	synonymous_variant	EREG:O14944:OID20905:v1:Neurology	44794	5711	39083	3.55361e-07	0.0721005	0.0443486	0.0998524	0.014159	dominant
10-5393955-G-A	TUBAL3	synonymous_variant	TXN:P10599:OID30670:v1:InflammationII	44897	19300	25597	3.56149e-07	-0.0485309	-0.0672122	-0.0298495	0.00953122	recessive
X-41559852-A-AG	CASK	splice_region_variant	IL18R1:Q13478:OID20652:v1:Inflammation	44322	6	44316	3.56683e-07	2.07107	1.27379	2.86834	0.406769	recessive
22-39101399-G-C	APOBEC3H	missense_variant	IDUA:P35475:OID21468:v1:Oncology	45537	32043	13494	3.57136e-07	0.0519065	0.0319237	0.0718894	0.0101953	dominant
15-101287747-A-G	SNRPA1	non_coding_transcript_exon_variant	TYRO3:Q06418:OID20161:v1:Cardiometabolic	43231	7	43224	3.5746e-07	-1.92699	-2.66886	-1.18512	0.378501	dominant
9-132662664-G-A	DDX31	missense_variant	ART5:Q96L15:OID30828:v1:NeurologyII	44185	12	44173	3.57821e-07	1.47078	0.904524	2.03704	0.288904	dominant
3-194687702-AGAG-A	FAM43A	disruptive_inframe_deletion	DOCK9:Q9BZ29:OID30836:v1:NeurologyII	44185	7	44178	3.57855e-07	1.93299	1.18878	2.6772	0.379696	dominant
2-73071726-T-C	SFXN5	5_prime_UTR_variant	FGR:P09769:OID20828:v1:Neurology	44185	962	43223	3.581e-07	-0.16616	-0.230133	-0.102186	0.0326395	dominant
17-42166380-C-T	KCNH4	missense_variant	SORD:Q00796:OID21453:v1:Oncology	45412	103	45309	3.5855e-07	-0.498568	-0.690534	-0.306602	0.097941	dominant
1-157697437-A-C	FCRL3	non_coding_transcript_exon_variant	PLXDC2:Q6UX71:OID31101:v1:NeurologyII	45485	156	45329	3.58635e-07	-0.405832	-0.562093	-0.249571	0.0797242	dominant
3-112638231-C-A	CCDC80	missense_variant	ENTPD2:Q9Y5L3:OID21260:v1:Oncology	44148	73	44075	3.59044e-07	0.596151	0.366601	0.8257	0.117116	dominant
11-555797-CG-C	LMNTD2	frameshift_variant	IL1RAP:Q9NPH3:OID21126:v1:Neurology	45260	11	45249	3.59862e-07	1.5282	0.939708	2.11668	0.300246	dominant
8-38996375-C-G	TM2D2	missense_variant	LCAT:P04180:OID30677:v1:InflammationII	45669	9	45660	3.59996e-07	-1.69318	-2.34521	-1.04115	0.332666	dominant
1-151159105-G-A	TNFAIP8L2	synonymous_variant	KLRK1:P26718:OID31082:v1:NeurologyII	45493	553	44940	3.60689e-07	-0.218228	-0.302273	-0.134184	0.0428793	dominant
2-232885408-G-A	NGEF	non_coding_transcript_exon_variant	DIPK1C:Q0P6D2:OID30932:v1:NeurologyII	42370	3085	39285	3.60928e-07	-0.095284	-0.13198	-0.0585877	0.0187224	recessive
15-44672437-G-A	PATL2	missense_variant	CRYM:Q14894:OID30815:v1:NeurologyII	44184	69	44115	3.61239e-07	0.611478	0.375973	0.846982	0.120154	dominant
17-76287249-C-G	QRICH2	missense_variant	LRP2:P98164:OID30960:v1:NeurologyII	44410	97	44313	3.61557e-07	0.518293	0.318671	0.717915	0.101847	dominant
1-42759320-G-A	P3H1	missense_variant	NDRG1:Q92597:OID20792:v1:Neurology	44203	11	44192	3.6216e-07	-1.52932	-2.11839	-0.940264	0.300538	dominant
2-169146863-A-G	LRP2	synonymous_variant	ADGRB3:O60242:OID20974:v1:Neurology	44838	32	44806	3.6351e-07	0.892742	0.54883	1.23665	0.175464	dominant
12-49102518-T-C	LMBR1L	missense_variant	SCRIB:Q14160:OID30558:v1:InflammationII	44339	11	44328	3.63926e-07	-1.53263	-2.12307	-0.942188	0.301243	dominant
7-100089426-G-A	COPS6	non_coding_transcript_exon_variant	DNAJB8:Q8NHS0:OID20093:v1:Cardiometabolic	44454	105	44349	3.64306e-07	-0.496619	-0.687947	-0.30529	0.0976156	dominant
7-83135484-G-A	PCLO	missense_variant	ACY3:Q96HD9:OID30086:v1:CardiometabolicII	44107	365	43742	3.64373e-07	0.263726	0.162122	0.36533	0.0518384	dominant
9-92038378-A-AAC	SPTLC1	non_coding_transcript_exon_variant	CD72:P21854:OID30641:v1:InflammationII	41528	18	41510	3.64427e-07	-1.19446	-1.65464	-0.734279	0.234785	dominant
16-82068227-C-T	HSD17B2	missense_variant	PDLIM7:Q9NR12:OID20729:v1:Inflammation	45452	17	45435	3.65223e-07	-1.23292	-1.70797	-0.757879	0.242368	dominant
1-54139884-G-T	CDCP2	missense_variant	NUP50:Q9UKX7:OID30100:v1:CardiometabolicII	44108	10	44098	3.65484e-07	1.61243	0.991148	2.23371	0.316978	dominant
11-110590745-T-C	ARHGAP20	missense_variant	TSNAX:Q99598:OID30185:v1:CardiometabolicII	44107	7	44100	3.65776e-07	-1.921	-2.6612	-1.1808	0.377649	dominant
17-3942633-A-G	ATP2A3	synonymous_variant	DIABLO:Q9NR28:OID20184:v1:Cardiometabolic	45079	31194	13885	3.65892e-07	-0.0518182	-0.0717851	-0.0318514	0.0101871	dominant
16-2449271-C-T	CCNF	missense_variant	BIRC2:Q13490:OID21217:v1:Oncology	44179	8	44171	3.65953e-07	1.79706	1.10461	2.48952	0.353291	dominant
5-50828304-T-G	PARP8	splice_region_variant	OLFM4:Q6UX06:OID30665:v1:InflammationII	43217	5	43212	3.66689e-07	2.27831	1.40036	3.15627	0.447934	dominant
8-143691162-C-T	ZNF707	synonymous_variant	CR2:P20023:OID20393:v1:Cardiometabolic	45433	27	45406	3.6697e-07	-0.975254	-1.35109	-0.599423	0.191749	dominant
9-95150056-G-A	FANCC	stop_gained	GZMH:P20718:OID20096:v1:Cardiometabolic	44454	27	44427	3.67054e-07	-0.972151	-1.34679	-0.597513	0.19114	dominant
7-6508351-G-A	GRID2IP	synonymous_variant	PCBP2:Q15366:OID31003:v1:NeurologyII	45520	8	45512	3.67146e-07	1.79785	1.10501	2.4907	0.353491	dominant
5-141393544-A-G	PCDHGA8	missense_variant	LILRA5:A6NI73:OID20209:v1:Cardiometabolic	45199	1317	43882	3.67899e-07	-0.140721	-0.194955	-0.0864866	0.0276704	dominant
6-24818557-A-G	RIPOR2	synonymous_variant	SIRT2:Q8IXJ6:OID21375:v1:Oncology	44731	4430	40301	3.68046e-07	-0.080489	-0.11151	-0.0494678	0.015827	recessive
11-9438045-GTTTTTT-G	IPO7	splice_region_variant	GRP:P07492:OID30264:v1:CardiometabolicII	44067	5	44062	3.68264e-07	2.26739	1.3935	3.14128	0.445859	recessive
4-151147973-C-T	SH3D19	synonymous_variant	LILRA5:A6NI73:OID20209:v1:Cardiometabolic	45199	21	45178	3.68359e-07	1.09796	0.67478	1.52113	0.215905	dominant
16-3583286-C-T	SLX4	missense_variant	NOS3:P29474:OID20834:v1:Neurology	44217	14	44203	3.6843e-07	1.35755	0.834318	1.88078	0.266953	dominant
4-158682339-C-T	ETFDH	missense_variant	RNF41:Q9H4P4:OID21179:v1:Oncology	44180	7	44173	3.68875e-07	-1.9201	-2.66018	-1.18001	0.37759	dominant
9-125055870-A-C	SCAI	splice_region_variant	CDAN1:Q8IWY9:OID31076:v1:NeurologyII	45491	6	45485	3.69192e-07	-2.07702	-2.87761	-1.27642	0.408464	dominant
16-31265824-C-T	ITGAM	synonymous_variant	SMOC2:Q9H3U7:OID20730:v1:Inflammation	45452	6	45446	3.70664e-07	2.07254	1.27355	2.87153	0.407645	dominant
1-44412260-G-A	RNF220	missense_variant	TSC1:Q92574:OID30478:v1:InflammationII	44338	13	44325	3.71865e-07	1.41734	0.870875	1.96381	0.278807	dominant
12-109503163-A-T	UBE3B	missense_variant	CD48:P09326:OID20692:v1:Inflammation	45378	7	45371	3.7205e-07	1.92207	1.18098	2.66315	0.378101	dominant
19-41422181-G-A	BCKDHA	missense_variant	IFNAR1:P17181:OID31491:v1:OncologyII	45422	46	45376	3.72768e-07	0.745557	0.458075	1.03304	0.146673	dominant
11-7667783-T-G	CYB5R2	missense_variant	CFH:P08603:OID30790:v1:InflammationII	43171	11	43160	3.73443e-07	1.53198	0.941223	2.12274	0.301404	dominant
3-133624101-G-T	TOPBP1	missense_variant	CCL4:P13236:OID20695:v1:Inflammation	45310	14	45296	3.74488e-07	1.35662	0.833429	1.87982	0.266934	dominant
3-133617364-A-G	TOPBP1	non_coding_transcript_exon_variant	CCL4:P13236:OID20695:v1:Inflammation	45308	14	45294	3.753e-07	1.3565	0.833309	1.87969	0.266931	dominant
15-41565018-G-A	TYRO3	splice_region_variant	CRISP3:P54108:OID30715:v1:InflammationII	44685	4135	40550	3.75665e-07	-0.0813971	-0.112792	-0.0500018	0.0160178	recessive
14-77327466-C-T	GSTZ1	splice_region_variant	MXRA8:Q9BRK3:OID30583:v1:InflammationII	44453	11	44442	3.76409e-07	-1.52098	-2.10768	-0.934291	0.299331	dominant
2-100964113-G-A	NPAS2	synonymous_variant	SESTD1:Q86VW0:OID20790:v1:Neurology	44001	1444	42557	3.76474e-07	-0.135932	-0.188366	-0.0834983	0.0267516	recessive
11-90202418-G-T	CHORDC1	missense_variant	INHBB:P09529:OID30625:v1:InflammationII	44289	21870	22419	3.76498e-07	0.048105	0.0295492	0.0666609	0.00946718	recessive
14-55138318-A-C	LGALS3	missense_variant	TRIM40:Q6P9F5:OID30885:v1:NeurologyII	44179	30348	13831	3.76621e-07	-0.0521074	-0.0722073	-0.0320075	0.010255	dominant
16-81202609-G-A	PKD1L2	missense_variant	TRIM21:P19474:OID20533:v1:Inflammation	45190	60	45130	3.77765e-07	0.655202	0.402435	0.90797	0.128962	dominant
11-64193263-C-T	STIP1	synonymous_variant	CASC3:O15234:OID30921:v1:NeurologyII	44410	6	44404	3.77848e-07	2.07266	1.27305	2.87226	0.407958	dominant
9-99982618-C-T	ERP44	synonymous_variant	CGB3_CGB5_CGB8:P0DN86:OID30671:v1:InflammationII	45479	96	45383	3.78164e-07	-0.519355	-0.719723	-0.318988	0.102228	dominant
11-1102530-A-G	MUC2	missense_variant	CDH23:Q9H251:OID31074:v1:NeurologyII	45493	20	45473	3.78249e-07	1.13854	0.699287	1.57779	0.224107	dominant
12-52517676-C-T	KRT5	missense_variant	OMP:P47874:OID30835:v1:NeurologyII	44185	6	44179	3.78831e-07	-2.07559	-2.87641	-1.27478	0.408575	dominant
13-72908550-A-G	PIBF1	missense_variant	HPSE:Q9Y251:OID30409:v1:CardiometabolicII	44987	6	44981	3.79671e-07	2.06311	1.26704	2.85918	0.406154	dominant
1-213272593-C-T	RPS6KC1	missense_variant	ENO2:P09104:OID21046:v1:Neurology	45643	24	45619	3.79934e-07	1.03401	0.635021	1.43301	0.203567	dominant
10-104145485-C-T	CFAP43	missense_variant	IGF2R:P11717:OID21146:v1:Neurology	45228	117	45111	3.80316e-07	-0.468855	-0.649779	-0.287932	0.092307	dominant
9-130884159-G-A	ABL1	synonymous_variant	SERPINI2:O75830:OID31504:v1:OncologyII	45422	1126	44296	3.80876e-07	-0.151316	-0.209709	-0.0929225	0.0297923	dominant
6-118815596-A-C	MCM9	missense_variant	RIDA:P52758:OID30635:v1:InflammationII	44594	1220	43374	3.80877e-07	-0.147519	-0.204448	-0.0905912	0.0290448	recessive
16-67821190-C-T	TSNAXIP1	missense_variant	ANXA10:Q9UJ72:OID20886:v1:Neurology	44217	39	44178	3.81103e-07	0.807564	0.495916	1.11921	0.159003	dominant
19-8966437-C-A	MUC16	missense_variant	HRAS:P01112:OID31263:v1:OncologyII	44786	5	44781	3.81146e-07	2.27603	1.39768	3.15439	0.448135	dominant
7-48467041-C-T	ABCA13	missense_variant	FGF20:Q9NP95:OID30459:v1:InflammationII	44339	9	44330	3.81416e-07	1.69643	1.04174	2.35112	0.334023	dominant
6-165293446-C-G	C6orf118	missense_variant	MENT:Q9BUN1:OID30595:v1:InflammationII	44567	6825	37742	3.81818e-07	-0.0667352	-0.0924909	-0.0409795	0.0131406	dominant
3-52512895-G-A	STAB1	missense_variant	IGFBPL1:Q8WX77:OID20155:v1:Cardiometabolic	45276	8	45268	3.81823e-07	1.783	1.09487	2.47113	0.351084	dominant
16-729346-C-T	HAGHL	synonymous_variant	NFATC3:Q12968:OID20470:v1:Inflammation	44437	17	44420	3.82118e-07	-1.23198	-1.70746	-0.756498	0.242591	dominant
16-50630872-C-T	NKD1	synonymous_variant	COL28A1:Q2UY09:OID30969:v1:NeurologyII	44410	11	44399	3.82968e-07	-1.50124	-2.08069	-0.921788	0.295636	dominant
X-19608033-C-T	SH3KBP1	missense_variant	CDC42BPB:Q9Y5S2:OID31485:v1:OncologyII	45233	39	45194	3.84209e-07	-0.812553	-1.12622	-0.498883	0.160034	dominant
1-9264154-C-T	H6PD	missense_variant	REXO2:Q9Y3B8:OID30075:v1:CardiometabolicII	44061	660	43401	3.84608e-07	-0.199662	-0.27674	-0.122584	0.0393253	recessive
5-148828104-C-CCCCG	ADRB2	3_prime_UTR_variant	MAP2K1:Q02750:OID31468:v1:OncologyII	45380	18	45362	3.84724e-07	-1.19483	-1.65609	-0.733565	0.235336	dominant
7-975522-G-A	COX19	5_prime_UTR_premature_start_codon_gain_variant	POLR2A:P24928:OID30440:v1:InflammationII	44321	9	44312	3.84852e-07	1.68987	1.03749	2.34226	0.332844	dominant
1-41510674-T-C	HIVEP3	missense_variant	EPHX2:P34913:OID20119:v1:Cardiometabolic	44437	2605	41832	3.84854e-07	-0.102448	-0.141999	-0.0628978	0.0201786	dominant
14-105379800-G-A	PACS2	missense_variant	TREH:O43280:OID30388:v1:CardiometabolicII	45606	14	45592	3.85323e-07	-1.35628	-1.87991	-0.83266	0.267152	dominant
4-61934906-A-G	ADGRL3	missense_variant	KLK8:O60259:OID21517:v1:Oncology	43735	1090	42645	3.86235e-07	0.155258	0.0953122	0.215204	0.0305843	dominant
1-153991332-C-T	RPS27	non_coding_transcript_exon_variant	IL1RN:P18510:OID20700:v1:Inflammation	45113	3285	41828	3.86406e-07	0.0912647	0.0560263	0.126503	0.0179786	dominant
18-31399394-T-C	DSG4	synonymous_variant	SEMA3G:Q9NS98:OID30599:v1:InflammationII	44653	245	44408	3.86439e-07	-0.323234	-0.448039	-0.198429	0.0636754	dominant
12-54517642-C-T	NCKAP1L	missense_variant&splice_region_variant	ARHGAP1:Q07960:OID21202:v1:Oncology	43957	5664	38293	3.86942e-07	-0.0720022	-0.0998045	-0.0441999	0.0141847	dominant
6-96891352-T-G	NDUFAF4	synonymous_variant	SMPD1:P17405:OID21028:v1:Neurology	45419	12	45407	3.88406e-07	1.4663	0.900031	2.03256	0.288908	dominant
3-49016694-G-A	DALRD3	non_coding_transcript_exon_variant	MFAP3:P55082:OID20057:v1:Cardiometabolic	44454	12	44442	3.89408e-07	-1.46564	-2.0317	-0.899576	0.288806	dominant
1-3732998-G-A	TP73	synonymous_variant	GGH:Q92820:OID20416:v1:Cardiometabolic	44478	3170	41308	3.89554e-07	0.0926268	0.0568517	0.128402	0.0182525	dominant
2-218387907-C-T	SLC11A1	synonymous_variant	FUT8:Q9BYC5:OID20992:v1:Neurology	44893	3811	41082	3.8963e-07	0.0853204	0.0523669	0.118274	0.0168129	dominant
17-6120688-G-A	WSCD1	3_prime_UTR_variant	CALCB:P10092:OID31100:v1:NeurologyII	45456	110	45346	3.89955e-07	0.481354	0.295434	0.667275	0.0948567	dominant
12-323210-CAAAAAAAAAA-C	KDM5A	splice_region_variant	SIGLEC9:Q9Y336:OID21390:v1:Oncology	43263	18	43245	3.90914e-07	1.17078	0.718535	1.62303	0.230737	dominant
4-168422533-G-A	DDX60L	synonymous_variant	TMEM25:Q86YD3:OID31015:v1:NeurologyII	45519	6	45513	3.91402e-07	-2.07121	-2.87131	-1.2711	0.408213	dominant
16-27449223-C-T	IL21R	synonymous_variant	QSOX1:O00391:OID30729:v1:InflammationII	44893	6	44887	3.92634e-07	2.07477	1.2732	2.87635	0.408963	dominant
12-132635996-G-A	POLE	synonymous_variant	ARTN:Q5T4W7:OID20446:v1:Inflammation	44347	1074	43273	3.92999e-07	-0.156746	-0.217306	-0.0961863	0.0308976	recessive
19-55500513-G-A	SSC5D	missense_variant	NPTX1:Q15818:OID21074:v1:Neurology	45260	10	45250	3.93124e-07	1.60992	0.987907	2.23193	0.31735	dominant
2-127419917-C-T	PROC	splice_region_variant	MRI1:Q9BV20:OID30891:v1:NeurologyII	44409	288	44121	3.94901e-07	0.299229	0.183599	0.414859	0.0589943	dominant
15-41847669-G-A	JMJD7-PLA2G4B	missense_variant	ZPR1:O75312:OID30801:v1:NeurologyII	44185	11	44174	3.95397e-07	1.53309	0.940634	2.12554	0.302269	dominant
5-5182129-A-G	ADAMTS16	missense_variant	MET:P08581:OID20269:v1:Cardiometabolic	45373	12	45361	3.95773e-07	1.45962	0.895536	2.0237	0.287795	dominant
2-3189391-G-A	EIPR1	synonymous_variant	GFAP:P14136:OID21247:v1:Oncology	44106	52	44054	3.95964e-07	-0.704873	-0.977282	-0.432464	0.138983	dominant
6-27807918-A-AT	HIST1H2BL	5_prime_UTR_variant	CLSTN3:Q9BQT9:OID31092:v1:NeurologyII	45492	8	45484	3.96056e-07	-1.78968	-2.48133	-1.09802	0.352883	dominant
14-104175275-T-C	KIF26A	synonymous_variant	ABL1:P00519:OID21280:v1:Oncology	44988	23987	21001	3.96081e-07	-0.0478998	-0.0664117	-0.029388	0.00944475	dominant
2-67405146-A-G	ETAA1	missense_variant	ENDOU:P21128:OID31498:v1:OncologyII	42529	6	42523	3.97253e-07	2.06831	1.26889	2.86773	0.407865	dominant
19-7967796-C-T	ELAVL1	splice_region_variant	DLL1:O00548:OID21525:v1:Oncology	45304	3630	41674	3.98789e-07	0.0874037	0.0536161	0.121191	0.0172384	recessive
8-72937230-C-T	KCNB2	synonymous_variant	PPIF:P30405:OID30385:v1:CardiometabolicII	45606	13	45593	3.99346e-07	-1.40358	-1.94619	-0.860969	0.276839	dominant
4-121329499-G-A	QRFPR	missense_variant	HSPB6:O14558:OID21408:v1:Oncology	45610	966	44644	3.99882e-07	-0.163434	-0.226619	-0.100249	0.032237	dominant
1-192575980-T-C	RGS1	non_coding_transcript_exon_variant	SRPK2:P78362:OID20502:v1:Inflammation	45012	16	44996	4.00499e-07	-1.26923	-1.75995	-0.778505	0.250367	recessive
15-90974652-A-G	PRC1	missense_variant	ITGB5:P18084:OID21522:v1:Oncology	45387	8	45379	4.02505e-07	-1.78296	-2.47244	-1.09348	0.351772	dominant
16-1978333-G-A	TBL3	missense_variant	ANKRA2:Q9H9E1:OID31173:v1:OncologyII	44039	6	44033	4.02803e-07	-2.07241	-2.87384	-1.27098	0.408889	dominant
2-206445465-T-G	ADAM23	missense_variant	MTHFD2:P13995:OID31078:v1:NeurologyII	45490	604	44886	4.02822e-07	-0.207959	-0.28838	-0.127538	0.0410308	dominant
12-124911774-G-A	UBC	synonymous_variant	MRPL46:Q9H2W6:OID20858:v1:Neurology	44217	6	44211	4.03548e-07	2.06729	1.26779	2.8668	0.407908	dominant
9-136371138-G-C	CARD9	synonymous_variant	FCRLB:Q6BAA4:OID21193:v1:Oncology	44180	9	44171	4.04194e-07	1.67985	1.03015	2.32956	0.33148	dominant
X-155220236-A-T	VBP1	synonymous_variant	HNRNPUL1:Q9BUJ2:OID31037:v1:NeurologyII	44670	6	44664	4.04222e-07	2.07054	1.26973	2.87136	0.408575	dominant
2-43801668-C-T	DYNC2LI1	missense_variant	SELP:P16109:OID20379:v1:Cardiometabolic	45431	16	45415	4.04362e-07	-1.26254	-1.75086	-0.774226	0.249138	dominant
1-37731544-C-A	EPHA10	synonymous_variant	ENPP7:Q6UWV6:OID20689:v1:Inflammation	43884	4	43880	4.04367e-07	2.52987	1.5514	3.50835	0.499219	dominant
15-75688134-G-A	CSPG4	synonymous_variant	CENPF:P49454:OID31329:v1:OncologyII	44858	14	44844	4.05105e-07	1.34981	0.827705	1.87191	0.266376	dominant
3-133955182-G-A	SLCO2A1	missense_variant	ADAM8:P78325:OID21039:v1:Neurology	45564	12	45552	4.05436e-07	-1.45562	-2.01867	-0.892573	0.287268	dominant
3-12924593-C-T	IQSEC1	missense_variant	USP47:Q96K76:OID30119:v1:CardiometabolicII	44108	8	44100	4.06049e-07	1.79042	1.09783	2.48301	0.353358	dominant
2-217818606-C-T	TNS1	synonymous_variant	PPP3R1:P63098:OID20902:v1:Neurology	44914	6	44908	4.06133e-07	-2.07077	-2.87181	-1.26972	0.408692	dominant
9-70625515-T-G	TRPM3	synonymous_variant&splice_region_variant	MERTK:Q12866:OID20657:v1:Inflammation	45597	414	45183	4.06251e-07	0.248802	0.152556	0.345048	0.0491049	recessive
20-54171650-C-T	CYP24A1	missense_variant	EFEMP1:Q12805:OID20414:v1:Cardiometabolic	45357	800	44557	4.07796e-07	0.179838	0.11026	0.249416	0.0354988	dominant
11-3667704-G-A	CHRNA10	synonymous_variant	PPM1A:P35813:OID21184:v1:Oncology	44179	598	43581	4.08904e-07	-0.208138	-0.288673	-0.127602	0.041089	dominant
14-34762138-G-C	BAZ1A	missense_variant	GOLM2:Q6P4E1:OID21044:v1:Neurology	45644	7	45637	4.09746e-07	1.90708	1.16911	2.64505	0.376512	dominant
20-63406924-T-G	KCNQ2	missense_variant	PFDN6:O15212:OID30938:v1:NeurologyII	44336	19338	24998	4.10258e-07	-0.0485222	-0.0672993	-0.029745	0.00958009	recessive
10-133531708-T-G	CYP2E1	missense_variant	REG1A:P05451:OID20415:v1:Cardiometabolic	44986	11	44975	4.10308e-07	1.51373	0.927944	2.09952	0.29887	dominant
13-113306522-G-A	LAMP1	synonymous_variant	CBLN4:Q9NTU7:OID21386:v1:Oncology	45621	12	45609	4.10713e-07	1.45438	0.891535	2.01722	0.287161	dominant
5-181198244-G-A	AC008443.6	non_coding_transcript_exon_variant	TNFRSF6B:O95407:OID20964:v1:Neurology	44907	8	44899	4.11196e-07	-1.78616	-2.47743	-1.09489	0.352685	dominant
10-133271940-G-A	ADAM8	synonymous_variant	CCL23:P55773:OID20693:v1:Inflammation	45448	641	44807	4.11588e-07	-0.193936	-0.268995	-0.118877	0.038295	dominant
17-18159557-G-A	MYO15A	non_coding_transcript_exon_variant	CGN:Q9P2M7:OID30894:v1:NeurologyII	44142	11	44131	4.13407e-07	1.52906	0.937171	2.12094	0.301979	dominant
2-168907788-C-G	G6PC2	synonymous_variant	DPP6:P42658:OID21354:v1:Oncology	45041	11	45030	4.14292e-07	-1.51548	-2.10216	-0.928802	0.299324	dominant
11-5515652-G-A	UBQLNL	missense_variant	TRIAP1:O43715:OID21403:v1:Oncology	45621	21	45600	4.14422e-07	1.10045	0.674435	1.52647	0.217354	dominant
1-15936137-C-T	SPEN	synonymous_variant	VIPR1:P32241:OID30193:v1:CardiometabolicII	44457	11	44446	4.14477e-07	-1.52687	-2.11797	-0.935775	0.301578	dominant
12-94149629-C-T	PLXNC1	synonymous_variant	TGFB2:P61812:OID31417:v1:OncologyII	45424	7	45417	4.15607e-07	1.91289	1.17227	2.6535	0.377861	dominant
17-76291986-G-A	QRICH2	missense_variant	RCC1:P18754:OID31356:v1:OncologyII	45424	9	45415	4.16e-07	-1.68799	-2.34155	-1.03442	0.333447	dominant
2-219208031-C-T	ZFAND2B	missense_variant	PTS:Q03393:OID20847:v1:Neurology	44015	85	43930	4.16405e-07	-0.548027	-0.760222	-0.335833	0.108262	dominant
7-134306740-C-T	SLC35B4	missense_variant	DUOX2:Q9NRD8:OID20059:v1:Cardiometabolic	44454	11	44443	4.16517e-07	-1.52794	-2.11956	-0.936317	0.301844	dominant
15-78985049-T-G	RASGRF1	synonymous_variant	ADAMTS1:Q9UHI8:OID30528:v1:InflammationII	44334	1767	42567	4.16853e-07	-0.122933	-0.170534	-0.0753316	0.0242861	dominant
22-39100407-G-C	APOBEC3H	synonymous_variant	IDUA:P35475:OID21468:v1:Oncology	45401	31607	13794	4.17289e-07	0.0513183	0.0314463	0.0711903	0.0101387	dominant
6-29174486-C-T	OR2J2	missense_variant	FGFR4:P22455:OID30646:v1:InflammationII	44654	5	44649	4.17329e-07	-2.21648	-3.07477	-1.35819	0.437899	dominant
4-110548311-A-G	ENPEP	synonymous_variant	PGLYRP1:O75594:OID20338:v1:Cardiometabolic	45592	31	45561	4.17794e-07	-0.889117	-1.23342	-0.544809	0.175666	dominant
1-1420931-G-A	ANKRD65	synonymous_variant	C1QL2:Q7Z5L3:OID30515:v1:InflammationII	44339	6	44333	4.19602e-07	-2.05106	-2.84546	-1.25667	0.4053	dominant
15-90241767-C-T	GDPGP1	missense_variant	ICAM4:Q14773:OID20578:v1:Inflammation	45190	6	45184	4.21331e-07	2.07171	1.26919	2.87423	0.409445	dominant
X-129924817-G-A	UTP14A	synonymous_variant	PRKRA:O75569:OID21225:v1:Oncology	44180	22	44158	4.23224e-07	1.07887	0.660879	1.49686	0.213259	dominant
11-6391513-C-T	SMPD1	missense_variant	CRYM:Q14894:OID30815:v1:NeurologyII	44184	16	44168	4.23364e-07	-1.26171	-1.75055	-0.772875	0.249404	dominant
3-126158542-A-T	ALDH1L1	synonymous_variant	CEP43:O95684:OID20084:v1:Cardiometabolic	44107	6	44101	4.23617e-07	2.06212	1.26316	2.86109	0.407632	dominant
4-140633974-T-G	TBC1D9	missense_variant	SUSD4:Q5VX71:OID31398:v1:OncologyII	45423	61	45362	4.24969e-07	-0.646791	-0.89742	-0.396162	0.127871	dominant
17-562535-G-A	VPS53	synonymous_variant	DNAJB1:P25685:OID21363:v1:Oncology	44951	2225	42726	4.25816e-07	0.10995	0.0673417	0.152558	0.0217387	recessive
9-18906986-C-T	ADAMTSL1	non_coding_transcript_exon_variant	FGF7:P21781:OID31241:v1:OncologyII	42407	54	42353	4.25924e-07	-0.689689	-0.956961	-0.422417	0.136362	recessive
2-197001746-T-A	ANKRD44	splice_region_variant	GPIHBP1:Q8IV16:OID31469:v1:OncologyII	44746	32782	11964	4.26005e-07	0.0540224	0.0330871	0.0749578	0.0106812	recessive
X-55009268-C-T	ALAS2	missense_variant	PNMA2:Q9UL42:OID30842:v1:NeurologyII	44181	211	43970	4.26542e-07	-0.349143	-0.484452	-0.213833	0.069035	dominant
12-56349466-G-A	STAT2	missense_variant	IGF2R:P11717:OID21146:v1:Neurology	45260	28	45232	4.2702e-07	0.953372	0.583877	1.32287	0.188516	dominant
6-24479885-T-C	GPLD1	synonymous_variant	AKT3:Q9Y243:OID21197:v1:Oncology	42805	19	42786	4.27611e-07	1.15604	0.707978	1.6041	0.228601	recessive
17-64508713-G-A	CEP95	synonymous_variant	ACYP1:P07311:OID30642:v1:InflammationII	44493	20	44473	4.27879e-07	1.12729	0.690357	1.56422	0.222922	dominant
13-32202479-T-A	FRY	missense_variant	S100A12:P80511:OID21374:v1:Oncology	44603	90	44513	4.29413e-07	-0.531534	-0.737581	-0.325486	0.105125	recessive
11-126456432-C-T	KIRREL3	synonymous_variant	UROS:P10746:OID30964:v1:NeurologyII	44408	13	44395	4.29948e-07	-1.40262	-1.94637	-0.858875	0.27742	dominant
19-3746493-T-A	TJP3	missense_variant	PVALB:P20472:OID21420:v1:Oncology	45409	824	44585	4.30316e-07	-0.176813	-0.245359	-0.108266	0.0349724	dominant
5-93585206-C-T	NR2F1	synonymous_variant	TNFSF10:P50591:OID20611:v1:Inflammation	45752	6	45746	4.30473e-07	2.06006	1.26141	2.85871	0.407473	dominant
7-4113376-C-T	SDK1	synonymous_variant	TGFA:P01135:OID20600:v1:Inflammation	45188	209	44979	4.30541e-07	0.348505	0.213394	0.483615	0.0689334	dominant
11-77907732-T-C	INTS4	synonymous_variant	ERBB2:P04626:OID21520:v1:Oncology	45371	15	45356	4.32172e-07	-1.30281	-1.80796	-0.797655	0.257729	dominant
1-7835912-A-G	PER3	missense_variant	FAM20A:Q96MK3:OID30348:v1:CardiometabolicII	45517	15	45502	4.32429e-07	-1.30115	-1.80568	-0.79663	0.257407	dominant
14-63599733-A-C	WDR89	synonymous_variant	ATP2B4:P23634:OID30062:v1:CardiometabolicII	44108	16	44092	4.32534e-07	1.26692	0.77567	1.75818	0.250637	dominant
17-75558105-G-C	LLGL2	non_coding_transcript_exon_variant	STX16:O14662:OID21170:v1:Oncology	41924	2316	39608	4.32719e-07	0.108252	0.0662768	0.150228	0.0214159	dominant
1-2629464-T-G	MMEL1	synonymous_variant	BAMBI:Q13145:OID21267:v1:Oncology	44047	19914	24133	4.33122e-07	-0.0480948	-0.0667447	-0.029445	0.00951515	recessive
17-15741931-G-A	TBC1D26	non_coding_transcript_exon_variant	LPO:P22079:OID20963:v1:Neurology	43776	7	43769	4.33196e-07	-1.85345	-2.57217	-1.13473	0.366691	dominant
3-42685706-G-A	KLHL40	missense_variant	SERPINC1:P01008:OID30789:v1:InflammationII	45606	25	45581	4.33506e-07	-1.01032	-1.40211	-0.618532	0.199891	dominant
5-33453302-G-A	TARS	missense_variant	GIMAP8:Q8ND71:OID31194:v1:OncologyII	44038	172	43866	4.3427e-07	-0.388039	-0.538525	-0.237553	0.0767778	dominant
15-49568349-TA-T	FAM227B	splice_region_variant	TGOLN2:O43493:OID30691:v1:InflammationII	45440	484	44956	4.35538e-07	-0.229083	-0.317934	-0.140232	0.0453318	recessive
X-153183232-G-A	MAGEA1	synonymous_variant	CSRP3:P50461:OID30176:v1:CardiometabolicII	44107	6	44101	4.35587e-07	-2.06284	-2.86293	-1.26276	0.408203	dominant
1-236042202-G-A	NID1	synonymous_variant	PCDH7:O60245:OID31456:v1:OncologyII	45423	7	45416	4.36063e-07	1.8957	1.16041	2.63098	0.375145	dominant
1-200873190-C-G	GPR25	synonymous_variant	PDAP1:Q13442:OID30323:v1:CardiometabolicII	45613	6	45607	4.36103e-07	-2.06106	-2.86049	-1.26163	0.40787	dominant
11-43398016-G-A	TTC17	missense_variant	ROBO4:Q8WZ75:OID30226:v1:CardiometabolicII	44457	6	44451	4.37387e-07	-2.06009	-2.85923	-1.26094	0.407722	dominant
3-125567403-A-G	OSBPL11	synonymous_variant	SMAD3:P84022:OID31418:v1:OncologyII	45388	7	45381	4.38804e-07	-1.90804	-2.64829	-1.16778	0.377676	dominant
16-87755236-T-G	KLHDC4	missense_variant	FOLR2:P14207:OID21062:v1:Neurology	45570	10	45560	4.38853e-07	-1.58562	-2.20079	-0.970452	0.313859	dominant
13-77000848-A-G	CLN5	missense_variant	OFD1:O75665:OID31268:v1:OncologyII	44763	6016	38747	4.39214e-07	-0.0700527	-0.0972316	-0.0428738	0.0138667	dominant
X-47203664-C-A	UBA1	synonymous_variant	DPP4:P27487:OID20406:v1:Cardiometabolic	44396	10	44386	4.39487e-07	-1.5906	-2.20773	-0.973467	0.31486	dominant
8-1898468-C-G	ARHGEF10	synonymous_variant	SPRY2:O43597:OID20475:v1:Inflammation	44437	6	44431	4.39592e-07	-2.05746	-2.85573	-1.25918	0.407279	dominant
14-23563604-T-C	AP1G2	missense_variant	C9:P02748:OID30698:v1:InflammationII	45669	36	45633	4.4013e-07	0.839472	0.513748	1.16519	0.166184	dominant
2-219297331-C-T	PTPRN	missense_variant	CPXM1:Q96SM3:OID21479:v1:Oncology	45388	39	45349	4.40429e-07	-0.804027	-1.11601	-0.492049	0.159171	dominant
5-180950464-G-A	BTNL8	missense_variant	SPACA5_SPACA5B:Q96QH8:OID30990:v1:NeurologyII	41040	11	41029	4.40541e-07	-1.51496	-2.10279	-0.927127	0.299911	dominant
6-127900885-G-T	THEMIS	synonymous_variant	GGACT:Q9BVM4:OID30290:v1:CardiometabolicII	45616	10	45606	4.40798e-07	-1.59173	-2.20937	-0.974087	0.315121	dominant
1-109752050-T-C	EPS8L3	missense_variant	NT5C1A:Q9BXI3:OID31102:v1:NeurologyII	45493	9	45484	4.41192e-07	1.68121	1.02883	2.3336	0.332847	dominant
1-7663792-C-T	CAMTA1	synonymous_variant	NAAA:Q02083:OID20931:v1:Neurology	44706	7	44699	4.41227e-07	1.88514	1.15362	2.61666	0.373221	dominant
X-70201954-C-T	DGAT2L6	synonymous_variant	AOC3:Q16853:OID20389:v1:Cardiometabolic	45431	8	45423	4.41534e-07	1.76937	1.08275	2.45598	0.350311	dominant
1-198734346-T-C	PTPRC	missense_variant	LEO1:Q8WVC0:OID30991:v1:NeurologyII	45519	9	45510	4.42331e-07	1.68385	1.03038	2.33732	0.333402	dominant
9-129009226-C-T	SH3GLB2	synonymous_variant	SEZ6L:Q9BYH1:OID21488:v1:Oncology	45371	6941	38430	4.42779e-07	0.0654696	0.040061	0.0908783	0.0129635	recessive
16-24569564-G-A	RBBP6	synonymous_variant	MYCBP2:O75592:OID30996:v1:NeurologyII	45520	133	45387	4.44343e-07	0.438824	0.268495	0.609154	0.0869021	dominant
9-124921795-T-C	GOLGA1	missense_variant	JPT2:Q9H910:OID31520:v1:OncologyII	45386	50	45336	4.45289e-07	0.713314	0.436419	0.990208	0.141272	dominant
9-76159037-G-A	PCSK5	synonymous_variant	ISM2:Q6H9L7:OID30365:v1:CardiometabolicII	45511	19726	25785	4.45402e-07	0.0476749	0.0291682	0.0661815	0.00944209	dominant
19-10557677-T-C	KRI1	missense_variant	ALDH2:P05091:OID31380:v1:OncologyII	45424	8	45416	4.46417e-07	1.78567	1.09244	2.4789	0.353685	dominant
17-38850107-TA-T	RPL23	3_prime_UTR_variant	GCNT1:Q02742:OID21379:v1:Oncology	43590	9	43581	4.46715e-07	-1.66655	-2.31355	-1.01955	0.330098	dominant
6-148508816-G-C	SASH1	5_prime_UTR_variant	TPD52L2:O43399:OID30609:v1:InflammationII	41041	2650	38391	4.46878e-07	0.101176	0.0618967	0.140456	0.0200403	recessive
12-11267457-TGGACGAGGTGGGGGACCTTGGGACTGGTTTCCTCCTTGTGGGGGTGGTCCTTCTGGCTTTCCTGGACGAGGTGGGGGACCTTGAGGTTTGTTGCCTCCTTGTGGGGGTGGTCCTTCTGGCTTTCCC-T	PRB3	frameshift_variant	IKZF2:Q9UKS7:OID21213:v1:Oncology	44100	9	44091	4.46972e-07	1.68776	1.03251	2.343	0.334306	dominant
7-29120988-C-T	CPVL	missense_variant	FGL1:Q08830:OID30702:v1:InflammationII	45563	1844	43719	4.47167e-07	0.119681	0.073216	0.166147	0.0237067	recessive
20-24957464-C-T	CST7	splice_region_variant	FCRL3:Q96P31:OID20443:v1:Inflammation	44437	11	44426	4.47291e-07	-1.5226	-2.11374	-0.931455	0.3016	dominant
6-43012573-G-A	MEA1	missense_variant	ENG:P17813:OID20287:v1:Cardiometabolic	45810	9	45801	4.4741e-07	-1.67518	-2.32557	-1.02479	0.331828	dominant
6-115967687-A-G	FRK	synonymous_variant	CEND1:Q8N111:OID30821:v1:NeurologyII	44183	9	44174	4.4746e-07	-1.68501	-2.33922	-1.03081	0.333777	dominant
3-183228315-T-G	MCF2L2	synonymous_variant	TPSAB1:Q15661:OID20642:v1:Inflammation	45663	18	45645	4.47509e-07	-1.19477	-1.65864	-0.730894	0.236668	dominant
1-201294002-A-G	PKP1	missense_variant	PSMG4:Q5JS54:OID30514:v1:InflammationII	44327	235	44092	4.47658e-07	-0.329084	-0.456854	-0.201315	0.0651879	dominant
22-20114707-C-T	MIR6816	non_coding_transcript_exon_variant	CHL1:O00533:OID20366:v1:Cardiometabolic	45357	13	45344	4.48421e-07	-1.39284	-1.93366	-0.852026	0.275926	dominant
8-141475989-C-T	MROH5	missense_variant	EIF4E:P06730:OID30557:v1:InflammationII	44339	26	44313	4.48727e-07	-0.989011	-1.37304	-0.604985	0.19593	dominant
22-16592408-C-T	CCT8L2	missense_variant	FCN2:Q15485:OID20382:v1:Cardiometabolic	45067	10	45057	4.49633e-07	-1.58747	-2.20392	-0.971016	0.314512	dominant
X-78015787-T-G	ATP7A	synonymous_variant	KIAA0319:Q5VV43:OID31094:v1:NeurologyII	45435	7	45428	4.50053e-07	-1.89957	-2.63725	-1.1619	0.376361	dominant
11-74028390-G-C	C2CD3	missense_variant	IL6:P05231:OID20101:v1:Cardiometabolic	44444	6	44438	4.5062e-07	-2.05548	-2.85373	-1.25722	0.407269	dominant
2-171331858-C-T	METTL8	synonymous_variant	IL1RL2:Q9HB29:OID20487:v1:Inflammation	43905	18314	25591	4.50685e-07	0.0486468	0.0297545	0.0675391	0.00963884	dominant
15-90747435-C-T	BLM	missense_variant	CKAP4:Q07065:OID20617:v1:Inflammation	45530	37	45493	4.50908e-07	0.825647	0.504995	1.1463	0.163597	dominant
2-98797377-C-G	KIAA1211L	missense_variant	TP73:O15350:OID30879:v1:NeurologyII	44410	7	44403	4.51123e-07	1.90696	1.16635	2.64757	0.377858	dominant
11-55811511-T-C	OR5L1	synonymous_variant	ARFIP1:P53367:OID31024:v1:NeurologyII	44763	265	44498	4.51227e-07	0.311044	0.190242	0.431845	0.0616329	recessive
19-56221569-A-T	ZSCAN5A	3_prime_UTR_variant	FCN2:Q15485:OID20382:v1:Cardiometabolic	45067	9	45058	4.5129e-07	1.673	1.02325	2.32276	0.331505	dominant
6-129401336-T-G	LAMA2	missense_variant	LYPD8:Q6UX82:OID21251:v1:Oncology	42175	9	42166	4.51484e-07	-1.65205	-2.29367	-1.01043	0.327356	dominant
6-2890405-T-C	SERPINB9	missense_variant	TALDO1:P37837:OID30414:v1:CardiometabolicII	45456	9	45447	4.52504e-07	1.67921	1.02697	2.33144	0.332769	dominant
5-37697776-T-A	WDR70	3_prime_UTR_variant	IGF1R:P08069:OID21274:v1:Oncology	43486	8	43478	4.52536e-07	-1.78239	-2.4747	-1.09008	0.353215	dominant
1-22501529-C-T	ZBTB40	missense_variant	DCC:P43146:OID30953:v1:NeurologyII	44410	7	44403	4.52884e-07	-1.90759	-2.64855	-1.16663	0.378039	dominant
4-78057987-C-T	FRAS1	5_prime_UTR_variant	TNFRSF11B:O00300:OID20735:v1:Inflammation	45003	2029	42974	4.53002e-07	-0.114097	-0.158416	-0.0697778	0.0226115	recessive
1-35560376-G-T	NCDN	synonymous_variant	MED18:Q9BUE0:OID21236:v1:Oncology	44179	6	44173	4.54526e-07	2.05877	1.25898	2.85856	0.408054	recessive
3-57757842-C-T	SLMAP	missense_variant	NAMPT:P43490:OID21227:v1:Oncology	44179	14	44165	4.55664e-07	-1.34788	-1.87156	-0.824206	0.26718	dominant
1-17825850-C-T	ACTL8	synonymous_variant	MRPL24:Q96A35:OID30178:v1:CardiometabolicII	44107	40	44067	4.56533e-07	0.79745	0.487604	1.1073	0.158083	dominant
12-21926061-C-T	ABCC9	missense_variant&splice_region_variant	UHRF2:Q96PU4:OID30171:v1:CardiometabolicII	44108	7	44101	4.56668e-07	-1.90491	-2.64506	-1.16475	0.377626	dominant
7-159034235-C-T	VIPR2	missense_variant	HNF1A:P20823:OID30919:v1:NeurologyII	44410	9	44401	4.5704e-07	1.68057	1.02756	2.33357	0.333163	dominant
1-35559184-G-C	NCDN	missense_variant	CENPJ:Q9HC77:OID31314:v1:OncologyII	44858	11	44847	4.57227e-07	1.52325	0.931363	2.11514	0.301982	dominant
4-39448332-C-T	KLB	synonymous_variant	TOR1AIP1:Q5JTV8:OID30195:v1:CardiometabolicII	44398	9	44389	4.58397e-07	1.67837	1.02615	2.3306	0.332766	dominant
2-127650778-T-C	GPR17	missense_variant	HHEX:Q03014:OID31107:v1:NeurologyII	45489	6	45483	4.58737e-07	-2.0544	-2.85278	-1.25602	0.407332	dominant
7-4787744-C-G	AP5Z1	synonymous_variant	SLC44A4:Q53GD3:OID30897:v1:NeurologyII	44410	6	44404	4.59136e-07	2.05843	1.25846	2.8584	0.408144	dominant
2-165941046-T-A	TTC21B	missense_variant	LCAT:P04180:OID30677:v1:InflammationII	45668	111	45557	4.60284e-07	0.478358	0.292435	0.66428	0.0948577	dominant
10-133384078-G-T	PAOX	missense_variant	DTD1:Q8TEA8:OID30580:v1:InflammationII	44654	17	44637	4.61288e-07	1.2175	0.744261	1.69075	0.241449	dominant
2-48507263-A-G	PPP1R21	splice_region_variant	ATP1B1:P05026:OID30124:v1:CardiometabolicII	44098	249	43849	4.61328e-07	0.31989	0.195549	0.444231	0.0634389	dominant
X-47585925-C-T	TIMP1	3_prime_UTR_variant	APOM:O95445:OID20374:v1:Cardiometabolic	45347	154	45193	4.61524e-07	0.406256	0.248341	0.564171	0.0805682	recessive
2-233034208-C-T	NEU2	synonymous_variant	TMED1:Q13445:OID31278:v1:OncologyII	44858	8	44850	4.61535e-07	-1.78496	-2.47878	-1.09113	0.35399	dominant
16-84977104-G-A	ZDHHC7	synonymous_variant	GAS6:Q14393:OID20318:v1:Cardiometabolic	45523	28	45495	4.61769e-07	-0.947566	-1.3159	-0.579232	0.187924	dominant
11-77161086-C-T	MYO7A	synonymous_variant	ERBB2:P04626:OID21520:v1:Oncology	45388	17	45371	4.61793e-07	-1.22075	-1.69528	-0.746226	0.242103	dominant
10-47995434-T-C	FAM25C	missense_variant	ENO3:P13929:OID30209:v1:CardiometabolicII	44209	8	44201	4.62484e-07	-1.76601	-2.45253	-1.0795	0.35026	dominant
17-6120434-T-C	WSCD1	synonymous_variant	KAZN:Q674X7:OID31481:v1:OncologyII	45423	9	45414	4.62613e-07	1.68025	1.02707	2.33344	0.333255	dominant
5-150618552-G-A	SYNPO	missense_variant	TGOLN2:O43493:OID30691:v1:InflammationII	45669	8	45661	4.63273e-07	1.76818	1.08077	2.45558	0.350713	dominant
6-17799344-A-G	KIF13A	synonymous_variant	TINAGL1:Q9GZM7:OID20180:v1:Cardiometabolic	44918	2528	42390	4.64868e-07	-0.10293	-0.14295	-0.0629092	0.0204184	recessive
11-46377033-G-A	DGKZ	non_coding_transcript_exon_variant	AREG:P15514:OID21357:v1:Oncology	44154	7	44147	4.65279e-07	-1.89752	-2.63532	-1.15971	0.376427	dominant
10-99830429-C-T	ABCC2	missense_variant	ANXA4:P09525:OID20123:v1:Cardiometabolic	45065	7	45058	4.66069e-07	-1.89272	-2.6287	-1.15673	0.3755	dominant
12-52813698-G-T	KRT4	missense_variant	GCHFR:P30047:OID30631:v1:InflammationII	43639	49	43590	4.66367e-07	0.716428	0.437838	0.995019	0.142137	dominant
1-155284620-G-T	HCN3	missense_variant	LDLRAP1:Q5SW96:OID31068:v1:NeurologyII	45519	5	45514	4.66738e-07	-2.25092	-3.12625	-1.3756	0.44659	dominant
9-97432112-A-G	TDRD7	missense_variant	CX3CL1:P78423:OID20976:v1:Neurology	44914	6	44908	4.66771e-07	2.04627	1.25053	2.84201	0.405987	dominant
3-75427518-G-A	FAM86DP	non_coding_transcript_exon_variant	MDH1:P40925:OID30669:v1:InflammationII	45176	13	45163	4.67338e-07	1.39543	0.852756	1.9381	0.276871	dominant
2-178782904-A-C	TTN	missense_variant	GLYR1:Q49A26:OID31364:v1:OncologyII	45424	14	45410	4.67764e-07	1.35254	0.826529	1.87855	0.268371	dominant
X-136879428-G-GT	RBMX	frameshift_variant	BLNK:Q8WV28:OID30541:v1:InflammationII	43695	155	43540	4.68264e-07	0.403571	0.246614	0.560528	0.0800794	dominant
14-71588751-A-C	SIPA1L1	synonymous_variant	EDIL3:O43854:OID20081:v1:Cardiometabolic	44406	41710	2696	4.68423e-07	0.0996487	0.0608927	0.138405	0.0197733	dominant
12-45817697-C-A	ARID2	missense_variant	CD93:Q9NPY3:OID20397:v1:Cardiometabolic	43545	8	43537	4.68748e-07	-1.76884	-2.45681	-1.08088	0.350999	dominant
16-31488646-T-C	SLC5A2	missense_variant	FLI1:Q01543:OID21239:v1:Oncology	44180	12	44168	4.70315e-07	1.45442	0.888671	2.02017	0.288644	dominant
19-8100939-G-A	FBN3	missense_variant	SLC51B:Q86UW2:OID30107:v1:CardiometabolicII	44107	9	44098	4.70659e-07	-1.67366	-2.32471	-1.02262	0.332165	dominant
6-89315084-A-G	GABRR2	missense_variant	MMP1:P03956:OID20672:v1:Inflammation	43610	9	43601	4.71147e-07	-1.67345	-2.32444	-1.02246	0.332135	dominant
3-48679633-C-T	NCKIPSD	synonymous_variant	CD7:P09564:OID30543:v1:InflammationII	44267	89	44178	4.71282e-07	0.535355	0.327094	0.743617	0.106255	dominant
19-49461989-T-A	ALDH16A1	missense_variant	CCL25:O15444:OID20674:v1:Inflammation	45733	339	45394	4.71427e-07	-0.274939	-0.381896	-0.167981	0.0545695	dominant
3-19919843-A-T	EFHB	missense_variant	HSP90B1:P14625:OID20829:v1:Neurology	43984	6	43978	4.71477e-07	2.05767	1.25719	2.85815	0.408404	dominant
1-13116087-T-C	HNRNPCL2	missense_variant	ERCC1:P07992:OID31223:v1:OncologyII	44034	17	44017	4.72036e-07	1.22415	0.747908	1.70039	0.242979	dominant
3-55009388-G-T	CACNA2D3	missense_variant&splice_region_variant	PRKAB1:Q9Y478:OID20444:v1:Inflammation	44428	144	44284	4.722e-07	-0.419006	-0.582018	-0.255994	0.0831687	dominant
12-47784074-A-G	HDAC7	splice_region_variant	PDGFRA:P16234:OID20133:v1:Cardiometabolic	45262	1370	43892	4.7256e-07	0.137459	0.0839796	0.190938	0.0272852	dominant
22-41238221-T-C	CHADL	missense_variant	SLAMF1:Q13291:OID20496:v1:Inflammation	44437	6	44431	4.73273e-07	-2.05785	-2.85851	-1.25718	0.408498	dominant
6-56555740-C-T	DST	missense_variant	AXIN1:O15169:OID20582:v1:Inflammation	45130	3805	41325	4.7337e-07	0.0854745	0.0522179	0.118731	0.0169675	recessive
6-149919102-G-A	RAET1G	missense_variant	PGM2:Q96G03:OID30904:v1:NeurologyII	44410	6	44404	4.74106e-07	2.06092	1.25901	2.86284	0.409136	dominant
11-78669959-T-C	TENM4	missense_variant	CCL11:P51671:OID20668:v1:Inflammation	45752	7	45745	4.74281e-07	-1.89001	-2.62543	-1.15459	0.375213	dominant
6-53913877-T-C	LRRC1	synonymous_variant	PPM1B:O75688:OID30548:v1:InflammationII	44335	168	44167	4.74467e-07	-0.390506	-0.542458	-0.238554	0.0775259	dominant
2-88084451-G-A	SMYD1	synonymous_variant	TNN:Q9UQP3:OID30412:v1:CardiometabolicII	45552	217	45335	4.75873e-07	-0.341729	-0.474717	-0.208742	0.0678502	recessive
16-5089208-C-T	EEF2KMT	missense_variant	PDGFA:P04085:OID20313:v1:Cardiometabolic	45810	15	45795	4.75979e-07	1.29285	0.789718	1.79598	0.256697	dominant
22-20140982-C-T	ZDHHC8	synonymous_variant	B2M:P61769:OID30725:v1:InflammationII	45680	17	45663	4.76418e-07	-1.21655	-1.69001	-0.743098	0.241557	dominant
1-9104572-G-A	GPR157	synonymous_variant	CSF2RA:P15509:OID20915:v1:Neurology	44914	12	44902	4.76559e-07	1.45634	0.889562	2.02313	0.289172	dominant
5-75459175-C-T	COL4A3BP	missense_variant	ADGRE5:P48960:OID20260:v1:Cardiometabolic	45182	8	45174	4.76654e-07	1.76983	1.08104	2.45861	0.35142	dominant
1-19288489-C-A	AKR7A3	splice_region_variant	PEBP1:P30086:OID21087:v1:Neurology	45259	33	45226	4.76858e-07	0.875661	0.534862	1.21646	0.173876	dominant
3-183494118-A-G	KLHL6	synonymous_variant	FZD10:Q9ULW2:OID30931:v1:NeurologyII	44251	31858	12393	4.77608e-07	0.053363	0.0325934	0.0741326	0.0105966	dominant
16-49637190-G-A	ZNF423	synonymous_variant	PADI4:Q9UM07:OID20832:v1:Neurology	44142	812	43330	4.77706e-07	0.178181	0.10883	0.247533	0.0353829	dominant
18-12546779-A-G	SPIRE1	synonymous_variant	CMIP:Q8IY22:OID31406:v1:OncologyII	45421	380	45041	4.79083e-07	-0.259008	-0.35983	-0.158187	0.0514391	dominant
6-41282728-T-A	TREM1	missense_variant	CXCL11:O14625:OID21042:v1:Neurology	45512	385	45127	4.79155e-07	0.254673	0.155538	0.353807	0.0505784	recessive
11-61802373-TTCC-T	FADS1	3_prime_UTR_variant	CCDC50:Q8IVM0:OID31001:v1:NeurologyII	44766	7	44759	4.79208e-07	1.90056	1.16074	2.64037	0.377454	dominant
19-49697384-G-A	CPT1C	splice_acceptor_variant	TSHB:P01222:OID20129:v1:Cardiometabolic	45275	43	45232	4.79343e-07	-0.768147	-1.06716	-0.469132	0.152557	dominant
2-218070576-T-C	RUFY4	5_prime_UTR_variant	NCAM2:O15394:OID21095:v1:Neurology	44920	9300	35620	4.79913e-07	-0.0583872	-0.0811165	-0.0356579	0.0115965	dominant
21-42485830-A-G	RSPH1	non_coding_transcript_exon_variant	VEGFA:P15692:OID20650:v1:Inflammation	45613	7	45606	4.8063e-07	1.89124	1.15497	2.62752	0.375648	dominant
12-57194568-G-A	MIR1228	non_coding_transcript_exon_variant	RALB:P11234:OID30567:v1:InflammationII	44339	32	44307	4.80849e-07	-0.890101	-1.23663	-0.543573	0.176799	dominant
17-41423878-G-A	AC003958.2	non_coding_transcript_exon_variant	SLIRP:Q9GZT3:OID31174:v1:OncologyII	43865	1342	42523	4.81144e-07	0.139275	0.0850522	0.193498	0.0276645	recessive
12-76369224-C-A	OSBPL8	missense_variant	IFNL2:Q8IZJ0:OID30791:v1:NeurologyII	44184	5	44179	4.81262e-07	-2.25326	-3.13051	-1.37601	0.447574	dominant
8-131970577-A-G	EFR3A	missense_variant	A1BG:P04217:OID30771:v1:InflammationII	45367	11042	34325	4.82513e-07	-0.0550212	-0.0764446	-0.0335978	0.0109302	recessive
3-184237268-G-A	VWA5B2	missense_variant	ADGRB3:O60242:OID20974:v1:Neurology	44838	26	44812	4.82535e-07	-0.97949	-1.36087	-0.59811	0.19458	dominant
9-20988424-G-A	FOCAD	missense_variant	RAB3GAP1:Q15042:OID30829:v1:NeurologyII	43021	1368	41653	4.83204e-07	-0.138315	-0.192173	-0.0844573	0.0274781	dominant
2-191387352-G-A	MYO1B	synonymous_variant	VIT:Q6UXI7:OID30334:v1:CardiometabolicII	45615	55	45560	4.83642e-07	0.671938	0.410285	0.933592	0.133495	dominant
21-41348652-G-A	FAM3B	missense_variant	PLXDC1:Q8IUK5:OID21258:v1:Oncology	44174	13	44161	4.83689e-07	-1.39955	-1.94453	-0.854563	0.278051	recessive
1-247322771-C-G	ZNF496	missense_variant	ASRGL1:Q7L266:OID30283:v1:CardiometabolicII	44450	9	44441	4.84111e-07	-1.67961	-2.33368	-1.02555	0.333703	dominant
8-143817122-TAGG-T	PUF60	conservative_inframe_deletion	PLA2G4A:P47712:OID20685:v1:Inflammation	45452	9	45443	4.84252e-07	-1.67412	-2.32605	-1.02219	0.332617	dominant
7-112340951-T-C	ZNF277	synonymous_variant	CFHR4:Q92496:OID30758:v1:InflammationII	45608	8	45600	4.84914e-07	-1.78347	-2.47802	-1.08891	0.35436	dominant
7-1486664-G-A	INTS1	synonymous_variant	PALM:O75781:OID31515:v1:OncologyII	45205	14	45191	4.84964e-07	1.34239	0.819606	1.86517	0.266722	recessive
12-5985084-G-A	VWF	missense_variant	ARHGEF12:Q9NZN5:OID20554:v1:Inflammation	45190	13	45177	4.85023e-07	-1.39816	-1.94266	-0.853656	0.277805	dominant
6-116237068-G-A	NT5DC1	missense_variant	LILRA6:Q6PI73:OID30346:v1:CardiometabolicII	45380	13	45367	4.85058e-07	1.3753	0.839698	1.9109	0.273264	dominant
1-228408402-C-T	TRIM17	synonymous_variant	CD14:P08571:OID20378:v1:Cardiometabolic	44357	73	44284	4.85108e-07	0.58189	0.355276	0.808504	0.115618	dominant
3-155565071-A-G	PLCH1	synonymous_variant	LRRN1:Q6UXK5:OID20438:v1:Inflammation	44434	83	44351	4.85959e-07	-0.549733	-0.763837	-0.335628	0.109236	dominant
20-57523690-G-A	CTCFL	synonymous_variant	CDCP1:Q9H5V8:OID20940:v1:Neurology	44914	11	44903	4.86064e-07	-1.50978	-2.0978	-0.921762	0.300008	dominant
3-39185385-G-A	XIRP1	missense_variant	MYDGF:Q969H8:OID30313:v1:CardiometabolicII	45616	10	45606	4.86199e-07	1.58721	0.969026	2.2054	0.315398	dominant
1-8863983-T-G	ENO1	synonymous_variant	NDRG1:Q92597:OID20792:v1:Neurology	44217	12	44205	4.86309e-07	-1.44809	-2.01209	-0.884084	0.287753	dominant
17-81231554-C-A	AC027601.1	non_coding_transcript_exon_variant	BCAT2:O15382:OID30844:v1:NeurologyII	44185	7	44178	4.86536e-07	1.90057	1.16032	2.64081	0.377674	dominant
5-6743712-A-G	PAPD7	missense_variant&splice_region_variant	PRSS22:Q9GZN4:OID30483:v1:InflammationII	44045	9	44036	4.87458e-07	1.67811	1.02446	2.33177	0.333493	dominant
3-52487904-C-T	NISCH	synonymous_variant	IFNW1:P05000:OID30129:v1:CardiometabolicII	44107	7	44100	4.87911e-07	-1.90405	-2.64574	-1.16237	0.378407	recessive
19-37708001-C-T	ZNF607	missense_variant	BCAM:P50895:OID21076:v1:Neurology	45259	7	45252	4.88818e-07	-1.88932	-2.62531	-1.15332	0.375506	dominant
6-56552747-T-C	DST	missense_variant	AXIN1:O15169:OID20582:v1:Inflammation	45110	41289	3821	4.89847e-07	-0.0851943	-0.118385	-0.0520035	0.0169339	dominant
X-153940122-C-T	RENBP	missense_variant	SLAMF8:Q9P0V8:OID21214:v1:Oncology	44177	18	44159	4.89947e-07	-1.19032	-1.65406	-0.726582	0.236599	recessive
3-40190392-C-T	MYRIP	synonymous_variant	AMBN:Q9NP70:OID20437:v1:Inflammation	44420	44006	414	4.89969e-07	0.248005	0.151384	0.344626	0.049296	dominant
7-100173960-C-T	GPC2	missense_variant	PHOSPHO1:Q8TCT1:OID20922:v1:Neurology	44914	6	44908	4.9149e-07	2.0513	1.25203	2.85056	0.407785	dominant
1-3728190-T-C	TP73	synonymous_variant	GGH:Q92820:OID20416:v1:Cardiometabolic	44420	3114	41306	4.91643e-07	0.0925684	0.0564997	0.128637	0.0184022	dominant
20-17975851-C-G	MGME1	missense_variant	SLC9A3R2:Q15599:OID31445:v1:OncologyII	45423	6	45417	4.91677e-07	2.05251	1.25276	2.85226	0.408032	dominant
8-37841775-T-C	ADGRA2	missense_variant	THBS2:P35442:OID21104:v1:Neurology	45250	10	45240	4.91718e-07	1.57911	0.963815	2.1944	0.313923	recessive
22-29342351-T-C	AP1B1	synonymous_variant	EPHB4:P54760:OID20242:v1:Cardiometabolic	45809	29	45780	4.92669e-07	0.925432	0.564814	1.28605	0.183987	dominant
4-56343681-T-G	AASDH	missense_variant	LECT2:O14960:OID30320:v1:CardiometabolicII	45615	7	45608	4.94499e-07	1.89457	1.1562	2.63295	0.376718	dominant
12-10127485-G-A	CLEC7A	3_prime_UTR_variant	PRTN3:P24158:OID20329:v1:Cardiometabolic	43499	14	43485	4.95201e-07	1.33586	0.815212	1.85652	0.265636	dominant
7-27243238-G-A	EVX1	missense_variant	CD3D:P04234:OID30827:v1:NeurologyII	44184	8	44176	4.95321e-07	-1.77711	-2.46974	-1.08447	0.353381	dominant
10-113657530-G-A	NRAP	synonymous_variant	GPC1:P35052:OID21438:v1:Oncology	45046	44493	553	4.95397e-07	0.215302	0.131386	0.299217	0.0428135	dominant
16-50633230-C-T	NKD1	missense_variant	GCHFR:P30047:OID30631:v1:InflammationII	43639	12	43627	4.96263e-07	-1.4437	-2.00642	-0.880971	0.287102	dominant
6-31636814-C-T	PRRC2A	missense_variant	DKKL1:Q9UK85:OID21313:v1:Oncology	45006	16108	28898	4.96895e-07	0.0492353	0.0300433	0.0684273	0.00979175	dominant
2-237374829-T-G	COL6A3	missense_variant	CREB3:O43889:OID31188:v1:OncologyII	44039	74	43965	4.96933e-07	0.586589	0.357936	0.815243	0.116659	dominant
20-44936647-C-T	PABPC1L	missense_variant	TBC1D23:Q9NUY8:OID21286:v1:Oncology	45040	212	44828	4.96979e-07	0.345758	0.21098	0.480536	0.0687637	dominant
7-65974526-G-A	GUSB	missense_variant&splice_region_variant	NCAM1:P13591:OID20354:v1:Cardiometabolic	45431	6	45425	4.97659e-07	-2.05012	-2.84931	-1.25093	0.407746	dominant
1-233139862-G-A	PCNX2	splice_region_variant	ALDH2:P05091:OID31380:v1:OncologyII	45423	6	45417	4.97695e-07	-2.05311	-2.85346	-1.25275	0.408341	dominant
19-11406809-C-CAAGTGCTGGGATTGCAGGGGTAAGCTGTGCCTTCTTTT	RGL3	frameshift_variant	PIGR:P01833:OID21102:v1:Neurology	44655	19	44636	4.99052e-07	-1.14054	-1.5852	-0.695882	0.226864	dominant
20-62161483-C-T	SS18L1	synonymous_variant	TBCA:O75347:OID30616:v1:InflammationII	44653	205	44448	5.00531e-07	0.351367	0.214366	0.488368	0.069898	dominant
16-88901587-C-T	CBFA2T3	missense_variant	SIRT2:Q8IXJ6:OID21375:v1:Oncology	44931	117	44814	5.01156e-07	-0.465105	-0.646462	-0.283747	0.0925286	dominant
19-9967993-C-A	COL5A3	non_coding_transcript_exon_variant	SPP1:P10451:OID20322:v1:Cardiometabolic	45738	6	45732	5.02735e-07	-2.03356	-2.82661	-1.24052	0.40461	dominant
17-81544079-G-A	FAAP100	synonymous_variant	TIMP3:P35625:OID20684:v1:Inflammation	45452	22	45430	5.02825e-07	1.06059	0.646984	1.4742	0.211023	dominant
2-23642783-C-T	KLHL29	synonymous_variant	RNF41:Q9H4P4:OID21179:v1:Oncology	44179	7	44172	5.02832e-07	-1.89794	-2.63809	-1.15778	0.377626	dominant
7-142961835-C-T	KEL	missense_variant	CEACAM21:Q3KPI0:OID20548:v1:Inflammation	45189	10	45179	5.03223e-07	1.57307	0.959591	2.18656	0.312999	dominant
12-119523002-G-T	CCDC60	splice_donor_variant	VWA5A:O00534:OID31198:v1:OncologyII	44037	11	44026	5.03991e-07	1.51562	0.92451	2.10673	0.301584	dominant
6-28575827-C-A	ZBED9	missense_variant	NAAA:Q02083:OID20931:v1:Neurology	44706	38	44668	5.04857e-07	-0.805061	-1.11906	-0.491056	0.160205	dominant
16-2767612-G-T	SRRM2	missense_variant	IL17RA:Q96F46:OID21089:v1:Neurology	45260	7	45253	5.05389e-07	1.86649	1.13846	2.59453	0.371443	dominant
19-50798431-G-A	C19orf48	synonymous_variant	BHLHE40:O14503:OID30873:v1:NeurologyII	44185	8	44177	5.05472e-07	1.77486	1.08257	2.46716	0.353209	dominant
3-157028290-A-T	LEKR1	missense_variant	TNFAIP2:Q03169:OID31446:v1:OncologyII	45421	32	45389	5.05784e-07	0.886308	0.540589	1.23203	0.176386	dominant
8-69638838-G-A	SULF1	missense_variant	PALM3:A6NDB9:OID30182:v1:CardiometabolicII	44105	97	44008	5.05889e-07	-0.511996	-0.71171	-0.312283	0.101894	dominant
7-147903667-G-A	CNTNAP2	missense_variant	PRUNE2:Q8WUY3:OID31270:v1:OncologyII	44858	7	44851	5.06232e-07	-1.90113	-2.64272	-1.15954	0.378358	dominant
3-141445133-G-A	ZBTB38	synonymous_variant	ATF2:P15336:OID20798:v1:Neurology	44215	60	44155	5.06791e-07	0.6499	0.396378	0.903422	0.129347	dominant
14-100454505-C-T	WDR25	3_prime_UTR_variant	TCOF1:Q13428:OID30316:v1:CardiometabolicII	41927	6	41921	5.07202e-07	2.05179	1.25138	2.85219	0.408368	dominant
11-64854459-G-A	EHD1	synonymous_variant	PSMD9:O00233:OID21304:v1:Oncology	45042	6	45036	5.08409e-07	2.04206	1.24537	2.83876	0.406474	dominant
12-49331642-G-A	TROAP	3_prime_UTR_variant	DOK1:Q99704:OID31111:v1:NeurologyII	45416	56	45360	5.08946e-07	0.671073	0.409248	0.932898	0.133583	recessive
16-3383283-C-T	ZSCAN32	missense_variant	PDZD2:O15018:OID30151:v1:CardiometabolicII	44108	7	44101	5.09055e-07	-1.89056	-2.62819	-1.15294	0.376335	dominant
5-149981827-TAGA-T	SLC26A2	3_prime_UTR_variant	DTX3:Q8N9I9:OID21349:v1:Oncology	44199	7	44192	5.09094e-07	1.8858	1.15003	2.62156	0.375388	dominant
9-129069178-C-T	MIGA2	non_coding_transcript_exon_variant	C2orf69:Q8N8R5:OID30883:v1:NeurologyII	44401	22	44379	5.10112e-07	-1.07249	-1.49097	-0.654015	0.213508	dominant
1-244862589-G-A	HNRNPU	non_coding_transcript_exon_variant	PDGFA:P04085:OID20313:v1:Cardiometabolic	45410	6	45404	5.10259e-07	-2.03922	-2.83491	-1.24352	0.405964	dominant
19-12349772-A-T	ZNF442	missense_variant	SHBG:P04278:OID30685:v1:InflammationII	45669	24	45645	5.10309e-07	-1.01927	-1.41698	-0.62155	0.202915	dominant
3-26710002-A-T	LRRC3B	synonymous_variant	PLSCR3:Q9NRY6:OID31146:v1:NeurologyII	45411	8263	37148	5.10685e-07	0.0609039	0.0371386	0.0846692	0.0121251	dominant
8-141476097-G-T	MROH5	missense_variant	CILP:O75339:OID30399:v1:CardiometabolicII	45605	7	45598	5.11338e-07	-1.8882	-2.62503	-1.15137	0.375931	dominant
7-2513247-A-AGATG	LFNG	frameshift_variant	HRAS:P01112:OID31263:v1:OncologyII	43621	3955	39666	5.12398e-07	0.0840032	0.0512203	0.116786	0.0167258	recessive
19-12247931-T-A	ZNF44	3_prime_UTR_variant	NEK7:Q8TDX7:OID31250:v1:OncologyII	44856	30	44826	5.12993e-07	-0.916949	-1.27481	-0.559085	0.182582	dominant
19-56553968-C-T	ZFP28	missense_variant	SEZ6L2:Q6UXD5:OID21289:v1:Oncology	45042	19	45023	5.13116e-07	-1.14733	-1.59512	-0.699553	0.228458	dominant
X-13760383-G-A	OFD1	synonymous_variant	LILRB5:O75023:OID20324:v1:Cardiometabolic	45809	414	45395	5.1349e-07	-0.247533	-0.344144	-0.150923	0.0492906	dominant
1-208033481-G-A	PLXNA2	synonymous_variant	PSMC3:P17980:OID31200:v1:OncologyII	44039	29	44010	5.13586e-07	0.934997	0.570074	1.29992	0.186183	dominant
19-42732813-C-T	PSG3	missense_variant	RRM2B:Q7LG56:OID21174:v1:Oncology	44180	8	44172	5.13651e-07	-1.77414	-2.46658	-1.0817	0.353282	dominant
6-31721704-A-G	LY6G6C	5_prime_UTR_variant	MGMT:P16455:OID20588:v1:Inflammation	45175	103	45072	5.13687e-07	-0.495648	-0.689098	-0.302198	0.0986981	dominant
16-89283770-G-A	ANKRD11	synonymous_variant	CD3D:P04234:OID30827:v1:NeurologyII	44167	43129	1038	5.14453e-07	0.157626	0.0961018	0.219151	0.0313897	dominant
5-141200797-T-G	PCDHB11	missense_variant	MATN2:O00339:OID20767:v1:Inflammation	45300	20	45280	5.14854e-07	-1.11592	-1.55149	-0.68034	0.222231	dominant
3-42686652-A-G	KLHL40	missense_variant	BCAT1:P54687:OID30312:v1:CardiometabolicII	45538	39820	5718	5.14962e-07	-0.0710442	-0.0987752	-0.0433132	0.0141484	dominant
6-35468434-C-T	RPL10A	5_prime_UTR_variant	SAT1:P21673:OID30111:v1:CardiometabolicII	44108	23	44085	5.16012e-07	1.04831	0.639086	1.45753	0.208784	dominant
2-98300087-T-C	VWA3B	synonymous_variant	SIGLEC1:Q9BZZ2:OID20690:v1:Inflammation	45448	407	45041	5.17295e-07	0.248208	0.151307	0.345109	0.0494388	dominant
10-133384146-C-T	PAOX	missense_variant	DOCK9:Q9BZ29:OID30836:v1:NeurologyII	44180	904	43276	5.17415e-07	0.169492	0.103322	0.235663	0.0337601	dominant
6-31630643-T-C	PRRC2A	synonymous_variant	MORF4L1:Q9UBU8:OID31257:v1:OncologyII	44858	7	44851	5.18159e-07	1.90281	1.1599	2.64572	0.379031	dominant
6-32120879-G-A	ATF6B	missense_variant	MORF4L1:Q9UBU8:OID31257:v1:OncologyII	44858	7	44851	5.18159e-07	1.90281	1.1599	2.64572	0.379031	dominant
6-75314995-T-C	FILIP1	synonymous_variant	BTD:P43251:OID30754:v1:InflammationII	45680	121	45559	5.18562e-07	0.45751	0.27888	0.636139	0.0911367	dominant
14-21080876-C-A	ARHGEF40	missense_variant	SLITRK1:Q96PX8:OID30510:v1:InflammationII	44339	7	44332	5.18867e-07	1.89586	1.15563	2.63609	0.377666	dominant
14-69054232-A-G	DCAF5	synonymous_variant	CDH2:P19022:OID20170:v1:Cardiometabolic	45276	25	45251	5.18902e-07	-0.992899	-1.38057	-0.605223	0.197792	dominant
15-74280091-A-T	CCDC33	synonymous_variant&splice_region_variant	LEO1:Q8WVC0:OID30991:v1:NeurologyII	45520	12	45508	5.19149e-07	-1.4495	-2.01547	-0.883537	0.288756	dominant
15-75354731-C-T	NEIL1	missense_variant	LEO1:Q8WVC0:OID30991:v1:NeurologyII	45520	12	45508	5.19149e-07	-1.4495	-2.01547	-0.883537	0.288756	dominant
17-48059373-G-A	NFE2L1	missense_variant	NECTIN4:Q96NY8:OID21490:v1:Oncology	45388	50	45338	5.19459e-07	0.709865	0.432688	0.987042	0.141416	dominant
12-120215237-G-A	PXN	missense_variant	PLA2G10:O15496:OID21002:v1:Neurology	44914	6	44908	5.20118e-07	-2.03666	-2.83194	-1.24138	0.405751	dominant
14-100019638-T-C	EVL	5_prime_UTR_variant	KYNU:Q16719:OID20669:v1:Inflammation	45739	41	45698	5.20372e-07	0.781416	0.47628	1.08655	0.15568	dominant
2-191362286-G-C	MYO1B	missense_variant	CFHR4:Q92496:OID30758:v1:InflammationII	45606	19	45587	5.20558e-07	1.15401	0.703376	1.60465	0.229915	dominant
12-12094902-C-T	BCL2L14	missense_variant	SSC5D:A1L4H1:OID20351:v1:Cardiometabolic	45384	2110	43274	5.20683e-07	0.111736	0.0681034	0.155369	0.0222615	dominant
7-138906926-G-A	KIAA1549	synonymous_variant	ING1:Q9UK53:OID20853:v1:Neurology	44144	12	44132	5.20879e-07	-1.44872	-2.01445	-0.882988	0.288635	dominant
19-40567803-C-T	SPTBN4	synonymous_variant	HPCAL1:P37235:OID20615:v1:Inflammation	45750	1590	44160	5.21849e-07	0.127583	0.0777576	0.177408	0.0254209	dominant
2-32602996-C-T	BIRC6	non_coding_transcript_exon_variant	MIA:Q16674:OID21531:v1:Oncology	45381	9	45372	5.23532e-07	1.66052	1.01195	2.30908	0.330899	dominant
1-2029969-C-T	GABRD	synonymous_variant	RBKS:Q9H477:OID20986:v1:Neurology	43920	798	43122	5.24277e-07	-0.177666	-0.247062	-0.108269	0.035406	recessive
12-132624855-AGGAG-A	POLE	non_coding_transcript_exon_variant	ARTN:Q5T4W7:OID20446:v1:Inflammation	43330	960	42370	5.25457e-07	-0.163796	-0.227781	-0.0998119	0.0326448	recessive
19-19336127-G-A	MAU2	synonymous_variant	CARHSP1:Q9Y2V2:OID20859:v1:Neurology	43555	38597	4958	5.25712e-07	0.0754972	0.0460048	0.104989	0.015047	dominant
10-99743211-A-G	CUTC	synonymous_variant	RNASE10:Q5GAN6:OID30238:v1:CardiometabolicII	44388	431	43957	5.26317e-07	0.242105	0.147525	0.336686	0.0482551	recessive
6-28434604-C-T	ZSCAN23	missense_variant	PTK7:Q13308:OID20880:v1:Neurology	44217	6	44211	5.26426e-07	2.04313	1.24496	2.84131	0.407228	dominant
1-155188631-C-T	MUC1	synonymous_variant	NID1:P14543:OID20362:v1:Cardiometabolic	45135	6	45129	5.27324e-07	-2.0504	-2.85147	-1.24933	0.408705	dominant
7-159034635-G-A	VIPR2	synonymous_variant	BLNK:Q8WV28:OID30541:v1:InflammationII	43786	14569	29217	5.28244e-07	0.0505671	0.0308099	0.0703244	0.0100801	dominant
12-130436955-G-A	RIMBP2	missense_variant	DGCR6:Q14129:OID30859:v1:NeurologyII	44185	46	44139	5.29214e-07	0.740943	0.451426	1.03046	0.147712	dominant
3-42091521-G-A	TRAK1	missense_variant	MDM1:Q8TC05:OID30945:v1:NeurologyII	44410	21	44389	5.29248e-07	-1.09549	-1.52355	-0.667435	0.218393	dominant
20-45316706-GCGTGGTGCCGGA-G	RBPJL	disruptive_inframe_deletion	AMBP:P02760:OID21413:v1:Oncology	45556	8	45548	5.29671e-07	1.76133	1.07308	2.44957	0.351144	dominant
3-52259714-C-T	WDR82	splice_region_variant	STX4:Q12846:OID21326:v1:Oncology	45041	216	44825	5.29971e-07	0.341861	0.208274	0.475448	0.068156	dominant
17-63910584-C-A	CSHL1	non_coding_transcript_exon_variant	FGF21:Q9NSA1:OID21402:v1:Oncology	45553	43	45510	5.30154e-07	0.760222	0.46315	1.05729	0.151566	dominant
11-68448977-G-A	LRP5	synonymous_variant	EFNB2:P52799:OID30954:v1:NeurologyII	44410	6	44404	5.30471e-07	2.04179	1.24391	2.83968	0.407081	dominant
6-31651799-A-G	BAG6	5_prime_UTR_variant	DKKL1:Q9UK85:OID21313:v1:Oncology	43889	15411	28478	5.30808e-07	0.0499552	0.0304334	0.069477	0.00996001	dominant
7-149432331-G-A	ZNF777	synonymous_variant	RGS8:P57771:OID20454:v1:Inflammation	44435	36	44399	5.3133e-07	0.836995	0.509896	1.16409	0.166886	recessive
6-4943539-A-G	CDYL	splice_region_variant	ZNF830:Q96NB3:OID31350:v1:OncologyII	44986	30	44956	5.33107e-07	-0.915249	-1.27298	-0.557522	0.182512	dominant
3-52502200-C-T	STAB1	synonymous_variant	RBPMS:Q93062:OID30507:v1:InflammationII	44339	20	44319	5.33261e-07	1.12298	0.684055	1.5619	0.223938	dominant
22-39101447-A-G	APOBEC3H	missense_variant	IDUA:P35475:OID21468:v1:Oncology	45264	31995	13269	5.34436e-07	0.0514402	0.0313327	0.0715476	0.0102588	dominant
18-254315-A-T	THOC1	synonymous_variant	RAB27B:O00194:OID30354:v1:CardiometabolicII	45604	654	44950	5.34522e-07	0.196869	0.119914	0.273824	0.0392622	dominant
20-47634181-C-A	NCOA3	synonymous_variant	FOLR1:P15328:OID21529:v1:Oncology	45162	6	45156	5.35029e-07	-2.03352	-2.82843	-1.2386	0.405566	dominant
17-66229417-C-T	APOH	5_prime_UTR_variant	HS6ST1:O60243:OID21441:v1:Oncology	45330	34	45296	5.35291e-07	0.856921	0.521938	1.1919	0.170908	recessive
15-99363289-AG-A	LRRC28	non_coding_transcript_exon_variant	ICAM2:P13598:OID20248:v1:Cardiometabolic	45805	286	45519	5.35841e-07	-0.297722	-0.41411	-0.181333	0.0593813	dominant
2-27082763-C-G	EMILIN1	missense_variant	TRPV3:Q8NET8:OID30128:v1:CardiometabolicII	44108	8	44100	5.36426e-07	1.77225	1.0794	2.4651	0.353492	dominant
11-108094408-G-A	CUL5	synonymous_variant	CFHR4:Q92496:OID30758:v1:InflammationII	45385	174	45211	5.36694e-07	0.381623	0.232426	0.530819	0.0761201	dominant
17-37739540-C-T	HNF1B	synonymous_variant	MATN2:O00339:OID20767:v1:Inflammation	45300	23	45277	5.36914e-07	-1.03896	-1.44515	-0.63277	0.207239	dominant
12-51494986-C-T	SLC4A8	synonymous_variant	INPP1:P49441:OID21345:v1:Oncology	45041	17	45024	5.3736e-07	-1.2087	-1.68126	-0.73613	0.241103	dominant
17-81940913-G-T	MYADML2	missense_variant	LILRA6:Q6PI73:OID30346:v1:CardiometabolicII	45615	72	45543	5.37445e-07	-0.58222	-0.809853	-0.354587	0.116138	dominant
19-40013640-C-CTTT	ZNF546	splice_region_variant	IMMT:Q16891:OID31397:v1:OncologyII	45176	105	45071	5.37625e-07	0.488257	0.297358	0.679155	0.0973961	dominant
1-16990208-G-A	ATP13A2	synonymous_variant	EIF4E:P06730:OID30557:v1:InflammationII	44339	28	44311	5.38255e-07	-0.946452	-1.31651	-0.576393	0.188804	dominant
1-222522613-T-A	HHIPL2	missense_variant	HS1BP3:Q53T59:OID30243:v1:CardiometabolicII	44456	6	44450	5.38321e-07	-2.04198	-2.84039	-1.24357	0.407349	dominant
17-63535703-G-A	KCNH6	missense_variant	AKR1C4:P17516:OID20062:v1:Cardiometabolic	44454	21	44433	5.38387e-07	-1.0954	-1.5237	-0.6671	0.218519	dominant
13-108230172-C-T	ABHD13	synonymous_variant	AGBL2:Q5U5Z8:OID30793:v1:NeurologyII	44185	14	44171	5.3846e-07	-1.34241	-1.8673	-0.817527	0.267796	dominant
1-153626428-G-C	S100A13	synonymous_variant	TAP1:Q03518:OID31289:v1:OncologyII	44847	8	44839	5.38774e-07	-1.77211	-2.46503	-1.0792	0.353525	recessive
11-6482233-C-T	TIMM10B	3_prime_UTR_variant	SH3BP1:Q9Y3L3:OID31439:v1:OncologyII	45423	8	45415	5.39307e-07	1.77061	1.07825	2.46296	0.353238	dominant
3-49804784-C-T	FAM212A	missense_variant	SLC16A1:P53985:OID20799:v1:Neurology	44217	9	44208	5.3975e-07	1.66013	1.01096	2.3093	0.331207	dominant
3-169115403-G-C	MECOM	missense_variant	BAP18:Q8IXM2:OID31150:v1:NeurologyII	45493	6	45487	5.39896e-07	-2.04476	-2.84435	-1.24517	0.407951	dominant
3-66380874-G-A	SLC25A26	3_prime_UTR_variant	GZMH:P20718:OID20096:v1:Cardiometabolic	44454	12	44442	5.4031e-07	1.43676	0.874909	1.99861	0.286655	dominant
19-55912572-G-A	NLRP13	synonymous_variant	PEBP1:P30086:OID21087:v1:Neurology	45260	18	45242	5.42262e-07	-1.1795	-1.64081	-0.718185	0.23536	dominant
8-41933416-T-C	KAT6A	missense_variant	DCN:P07585:OID20106:v1:Cardiometabolic	44454	5	44449	5.42873e-07	-2.23189	-3.10484	-1.35895	0.445377	dominant
2-169674652-C-T	CCDC173	missense_variant	S100A4:P26447:OID21519:v1:Oncology	45387	66	45321	5.42975e-07	0.617617	0.37605	0.859184	0.123248	dominant
11-75005545-C-T	NEU3	missense_variant	OTOA:Q7RTW8:OID30825:v1:NeurologyII	44185	6	44179	5.43484e-07	2.04504	1.24514	2.84494	0.408108	dominant
19-51900142-A-G	ZNF649	5_prime_UTR_variant	CCAR2:Q8N163:OID31077:v1:NeurologyII	45478	72	45406	5.43987e-07	-0.591211	-0.822467	-0.359955	0.117987	dominant
21-37506275-A-G	DYRK1A	missense_variant	DIABLO:Q9NR28:OID20184:v1:Cardiometabolic	45135	6	45129	5.44103e-07	-2.04281	-2.84188	-1.24375	0.407682	dominant
1-157802632-G-A	FCRL1	stop_gained	PPM1A:P35813:OID21184:v1:Oncology	44178	54	44124	5.44143e-07	-0.680939	-0.947294	-0.414584	0.135894	dominant
11-1029079-G-A	MUC6	synonymous_variant	GMPR2:Q9P2T1:OID30623:v1:InflammationII	44654	7	44647	5.44561e-07	1.8946	1.15349	2.63571	0.378115	dominant
2-74046937-C-G	TET3	synonymous_variant	PTPRZ1:P23471:OID30343:v1:CardiometabolicII	45616	51	45565	5.44584e-07	-0.701813	-0.976343	-0.427283	0.140065	dominant
4-76778834-T-C	SHROOM3	missense_variant	UPK3BL1:B0FP48:OID31281:v1:OncologyII	44784	41	44743	5.44716e-07	0.783454	0.476986	1.08992	0.15636	dominant
6-24489505-C-G	GPLD1	missense_variant	AKT3:Q9Y243:OID21197:v1:Oncology	43916	20	43896	5.45413e-07	1.11643	0.679691	1.55317	0.222825	recessive
20-25081702-TGGCG-T	VSX1	frameshift_variant	CEACAM8:P31997:OID20102:v1:Cardiometabolic	44454	51	44403	5.45974e-07	-0.684728	-0.9526	-0.416856	0.136668	dominant
2-233772475-C-A	UGT1A6	synonymous_variant	CSNK1D:P48730:OID30492:v1:InflammationII	44339	8	44331	5.46202e-07	-1.77106	-2.46393	-1.0782	0.353501	dominant
17-81260248-C-T	SLC38A10	synonymous_variant	BTN1A1:Q13410:OID31363:v1:OncologyII	45270	6	45264	5.46507e-07	2.04393	1.24429	2.84357	0.407975	dominant
2-33347362-T-G	LTBP1	splice_region_variant	SPRING1:Q9H741:OID31197:v1:OncologyII	44039	7	44032	5.4677e-07	-1.89601	-2.63779	-1.15423	0.378455	dominant
16-22080746-A-C	MOSMO	missense_variant	SHH:Q15465:OID30516:v1:InflammationII	44117	4276	39841	5.46827e-07	-0.0805659	-0.112086	-0.0490458	0.0160815	dominant
12-82687592-T-C	TMTC2	synonymous_variant	LAMTOR5:O43504:OID31396:v1:OncologyII	45424	6	45418	5.46862e-07	-2.05084	-2.8532	-1.24848	0.409364	dominant
10-93516985-G-C	CEP55	missense_variant	HADH:Q16836:OID30132:v1:CardiometabolicII	44086	32	44054	5.46943e-07	-0.887667	-1.23495	-0.54038	0.177186	recessive
19-44914939-C-G	APOC1	missense_variant	FAM171B:Q6P995:OID31338:v1:OncologyII	45373	824	44549	5.47056e-07	-0.175928	-0.244758	-0.107098	0.0351171	dominant
17-30078413-G-A	EFCAB5	missense_variant	GGT5:P36269:OID20909:v1:Neurology	44907	26	44881	5.47659e-07	0.966056	0.58808	1.34403	0.192843	recessive
6-24504988-G-A	ALDH5A1	splice_region_variant	AKT3:Q9Y243:OID21197:v1:Oncology	43958	20	43938	5.48098e-07	1.11628	0.679516	1.55304	0.222837	recessive
3-51944193-C-G	PARP3	synonymous_variant	CRLF1:O75462:OID20699:v1:Inflammation	45452	6	45446	5.48983e-07	2.03692	1.23989	2.83395	0.406646	dominant
1-21836943-G-A	HSPG2	missense_variant	GSTM4:Q03013:OID30164:v1:CardiometabolicII	44107	44	44063	5.49589e-07	0.756877	0.460704	1.05305	0.151107	dominant
1-151366357-C-T	SELENBP1	missense_variant	RTKN2:Q8IZC4:OID30049:v1:CardiometabolicII	44108	9	44099	5.50342e-07	-1.66772	-2.32035	-1.01509	0.332971	dominant
11-67397220-C-T	RAD9A	missense_variant	ACOX1:Q15067:OID20124:v1:Cardiometabolic	45271	13	45258	5.50911e-07	-1.38817	-1.93143	-0.844917	0.277169	dominant
X-153456589-G-C	HAUS7	missense_variant	ELOA:Q14241:OID21337:v1:Oncology	44570	11	44559	5.51145e-07	-1.50739	-2.0973	-0.917468	0.300976	recessive
15-90228513-C-T	SEMA4B	missense_variant	VSTM2L:Q96N03:OID20067:v1:Cardiometabolic	44454	7	44447	5.51384e-07	-1.88932	-2.62873	-1.14992	0.377243	dominant
17-7924023-A-G	KCNAB3	missense_variant	GSR:P00390:OID30700:v1:InflammationII	45439	48	45391	5.51735e-07	0.718985	0.437597	1.00037	0.143564	dominant
7-2945952-C-G	CARD11	synonymous_variant	SCGN:O76038:OID20457:v1:Inflammation	44428	5	44423	5.5188e-07	2.22485	1.35411	3.09559	0.444253	recessive
15-63674373-C-T	HERC1	synonymous_variant	CDAN1:Q8IWY9:OID31076:v1:NeurologyII	45479	5	45474	5.51995e-07	2.24103	1.36394	3.11811	0.447488	recessive
1-174448237-C-T	GPR52	synonymous_variant	BPIFB2:Q8N4F0:OID30311:v1:CardiometabolicII	45539	5	45534	5.5297e-07	2.23157	1.35813	3.10501	0.44563	dominant
2-69182636-C-T	ANTXR1	synonymous_variant	GRAP2:O75791:OID20192:v1:Cardiometabolic	45276	12	45264	5.53107e-07	1.44447	0.879099	2.00985	0.288455	dominant
20-21162010-C-A	KIZ	missense_variant	BRD3:Q15059:OID30093:v1:CardiometabolicII	44105	73	44032	5.53111e-07	0.587517	0.35756	0.817474	0.117324	dominant
12-57807631-C-T	AVIL	missense_variant	CEACAM1:P13688:OID21528:v1:Oncology	45317	35	45282	5.53362e-07	0.81013	0.493034	1.12722	0.161782	dominant
1-18377388-A-C	IGSF21	splice_region_variant	RANGAP1:P46060:OID21203:v1:Oncology	44146	22	44124	5.5339e-07	-1.07056	-1.48959	-0.651529	0.213789	dominant
13-45194454-G-A	KCTD4	synonymous_variant	CACNA1C:Q13936:OID30840:v1:NeurologyII	44185	24	44161	5.53531e-07	-1.02216	-1.42224	-0.622068	0.204125	dominant
17-80212316-G-A	SGSH	non_coding_transcript_exon_variant	SSBP1:Q04837:OID30468:v1:InflammationII	43096	6	43090	5.53975e-07	-2.04713	-2.84843	-1.24583	0.408824	dominant
2-238131138-G-A	ESPNL	synonymous_variant	PRSS8:Q16651:OID20763:v1:Inflammation	45057	367	44690	5.54008e-07	-0.260065	-0.361862	-0.158268	0.051937	recessive
7-149266926-C-T	ZNF783	synonymous_variant	IFIT1:P09914:OID31310:v1:OncologyII	44857	17	44840	5.54466e-07	1.2154	0.73964	1.69116	0.242732	dominant
19-8522471-A-G	MYO1F	synonymous_variant	COMMD1:Q8N668:OID30222:v1:CardiometabolicII	44457	22	44435	5.54532e-07	-1.06719	-1.48494	-0.649445	0.213133	dominant
11-16801052-T-C	PLEKHA7	synonymous_variant	KLK15:Q9H2R5:OID31427:v1:OncologyII	45356	20	45336	5.55023e-07	1.12569	0.685031	1.56635	0.224825	dominant
1-12293682-G-A	VPS13D	missense_variant	ICOSLG:O75144:OID21351:v1:Oncology	45042	9	45033	5.55167e-07	1.66426	1.01276	2.31575	0.332391	dominant
11-100992672-G-A	ARHGAP42	missense_variant	ECE1:P42892:OID20891:v1:Neurology	44217	9	44208	5.55394e-07	-1.67061	-2.3246	-1.01662	0.333665	dominant
16-88881372-C-T	CBFA2T3	missense_variant	IGSF21:Q96ID5:OID30210:v1:CardiometabolicII	44457	188	44269	5.5542e-07	-0.364291	-0.506899	-0.221683	0.0727587	dominant
9-35737947-G-A	GBA2	splice_region_variant	LRRC37A2:A6NM11:OID31440:v1:OncologyII	45421	8	45413	5.55461e-07	1.76721	1.0754	2.45902	0.352962	dominant
12-121221931-G-A	P2RX4	missense_variant	EPN1:Q9Y6I3:OID31252:v1:OncologyII	44857	19	44838	5.56236e-07	1.15051	0.700096	1.60092	0.229801	dominant
1-17347981-C-T	PADI4	missense_variant	PDLIM7:Q9NR12:OID20729:v1:Inflammation	45450	10	45440	5.56336e-07	1.58194	0.962622	2.20126	0.315977	dominant
5-83195855-T-C	XRCC4	missense_variant	WWP2:O00308:OID20926:v1:Neurology	44905	50	44855	5.56836e-07	-0.708308	-0.985615	-0.431001	0.141482	recessive
19-6362481-G-A	CLPP	synonymous_variant	C2CD2L:O14523:OID20864:v1:Neurology	44143	6	44137	5.57183e-07	2.04256	1.24287	2.84225	0.408003	dominant
14-77026548-G-A	IRF2BPL	synonymous_variant	DMD:P11532:OID30223:v1:CardiometabolicII	44445	13017	31428	5.57318e-07	0.0521787	0.0317497	0.0726076	0.0104228	recessive
17-41424564-G-C	AC003958.2	non_coding_transcript_exon_variant	SLIRP:Q9GZT3:OID31174:v1:OncologyII	43666	1345	42321	5.57366e-07	0.138331	0.0841718	0.192491	0.0276321	recessive
12-105199336-G-A	APPL2	3_prime_UTR_variant	TNFRSF8:P28908:OID21049:v1:Neurology	45635	250	45385	5.57386e-07	0.316391	0.192517	0.440265	0.0632006	dominant
1-44632156-T-C	RNF220	start_lost	CCL16:O15467:OID20334:v1:Cardiometabolic	45808	8	45800	5.58136e-07	1.7206	1.04691	2.39429	0.343715	dominant
2-94875721-G-A	TEKT4	missense_variant	HNMT:P50135:OID20975:v1:Neurology	44701	7	44694	5.59147e-07	-1.89615	-2.63862	-1.15368	0.378809	dominant
3-157286567-C-G	VEPH1	missense_variant	INSL4:Q14641:OID31370:v1:OncologyII	45422	10	45412	5.59211e-07	1.56842	0.954269	2.18256	0.313338	dominant
6-31025813-A-G	MUC22	missense_variant	CALY:Q9NYX4:OID30144:v1:CardiometabolicII	44030	13020	31010	5.59273e-07	-0.0522644	-0.0727296	-0.0317991	0.0104414	dominant
1-20318593-T-A	VWA5B1	missense_variant	AKAP12:Q02952:OID30571:v1:InflammationII	44649	4337	40312	5.59503e-07	-0.0799158	-0.111209	-0.0486225	0.0159658	dominant
6-30712475-T-C	MDC1	synonymous_variant	AGT:P01019:OID30709:v1:InflammationII	45666	1196	44470	5.59566e-07	-0.146442	-0.203785	-0.0890978	0.0292568	dominant
2-85368695-C-T	ELMOD3	missense_variant	BHLHE40:O14503:OID30873:v1:NeurologyII	44071	6005	38066	5.60589e-07	0.0694254	0.0422379	0.0966128	0.013871	dominant
2-237371715-C-T	COL6A3	synonymous_variant	CREB3:O43889:OID31188:v1:OncologyII	44038	56	43982	5.60844e-07	0.671038	0.40825	0.933826	0.134074	dominant
5-177508450-C-A	DOK3	synonymous_variant	CDCP1:Q9H5V8:OID20940:v1:Neurology	44913	9	44904	5.6085e-07	-1.65991	-2.30996	-1.00987	0.331654	dominant
11-103152166-A-C	DYNC2H1	missense_variant	HBEGF:Q99075:OID21465:v1:Oncology	45488	6	45482	5.60948e-07	2.0263	1.23276	2.81983	0.404861	dominant
11-103187401-A-G	DYNC2H1	missense_variant	HBEGF:Q99075:OID21465:v1:Oncology	45488	6	45482	5.60948e-07	2.0263	1.23276	2.81983	0.404861	dominant
10-97599820-T-C	HOGA1	splice_region_variant	TMPRSS15:P98073:OID21364:v1:Oncology	45042	6	45036	5.61188e-07	-2.04208	-2.84181	-1.24235	0.408021	dominant
5-10403470-A-G	2006-03-01	missense_variant	TCTN3:Q6NUS6:OID30326:v1:CardiometabolicII	45616	6	45610	5.61409e-07	-2.04978	-2.85253	-1.24702	0.409566	dominant
15-63690546-C-A	HERC1	missense_variant	CDAN1:Q8IWY9:OID31076:v1:NeurologyII	45018	5	45013	5.61879e-07	2.24077	1.36319	3.11835	0.447742	recessive
17-8255847-G-A	PFAS	missense_variant	BID:P55957:OID20517:v1:Inflammation	45166	1554	43612	5.6209e-07	0.128682	0.0782837	0.17908	0.025713	dominant
6-27824450-T-C	HIST1H4J	3_prime_UTR_variant	EDEM2:Q9BV94:OID30136:v1:CardiometabolicII	44006	43894	112	5.62532e-07	0.474463	0.288635	0.660291	0.0948092	dominant
11-113833474-C-T	USP28	synonymous_variant	ATXN2L:Q8WWM7:OID30980:v1:NeurologyII	45520	17	45503	5.6263e-07	1.21506	0.739165	1.69095	0.242801	dominant
12-57195281-G-A	LRP1	synonymous_variant	RALB:P11234:OID30567:v1:InflammationII	44339	31	44308	5.63865e-07	-0.898856	-1.25093	-0.546778	0.17963	dominant
6-26596972-T-G	ABT1	5_prime_UTR_variant	CST5:P28325:OID20995:v1:Neurology	44416	19	44397	5.6431e-07	1.13453	0.690127	1.57894	0.226735	dominant
7-30632229-T-C	GARS	non_coding_transcript_exon_variant	KIAA0319:Q5VV43:OID31094:v1:NeurologyII	45454	92	45362	5.6521e-07	-0.519929	-0.723603	-0.316256	0.103914	dominant
2-101019076-C-T	RPL31	3_prime_UTR_variant	VAV3:Q9UKW4:OID30795:v1:NeurologyII	43942	22432	21510	5.65278e-07	-0.0477015	-0.0663877	-0.0290153	0.0095337	dominant
5-172983840-G-A	ATP6V0E1	5_prime_UTR_variant	UNC79:Q9P2D8:OID31181:v1:OncologyII	43988	104	43884	5.65564e-07	-0.49188	-0.684569	-0.299191	0.0983098	dominant
17-41422172-G-T	KRT37	missense_variant	SLIRP:Q9GZT3:OID31174:v1:OncologyII	43978	1346	42632	5.65595e-07	0.138198	0.0840603	0.192336	0.0276211	recessive
X-115306328-AATC-A	LUZP4	conservative_inframe_deletion	WASL:O00401:OID30467:v1:InflammationII	44337	54	44283	5.65874e-07	-0.681766	-0.948847	-0.414685	0.136265	dominant
22-39102033-G-C	APOBEC3H	missense_variant	IDUA:P35475:OID21468:v1:Oncology	45578	32087	13491	5.66057e-07	0.0510048	0.0310234	0.0709862	0.0101945	dominant
7-96322038-C-CCGG	SLC25A13	5_prime_UTR_variant	EPS8L2:Q9H6S3:OID21397:v1:Oncology	45239	540	44699	5.66107e-07	-0.215954	-0.300556	-0.131353	0.0431636	dominant
20-31472917-G-GCACACACA	DEFB124	non_coding_transcript_exon_variant	DSG2:Q14126:OID21113:v1:Neurology	45257	45	45212	5.66691e-07	0.739609	0.449851	1.02937	0.147834	dominant
1-40514996-T-C	EXO5	missense_variant	GLRX5:Q86SX6:OID30663:v1:InflammationII	44627	5706	38921	5.67316e-07	-0.0706935	-0.0983903	-0.0429966	0.0141309	dominant
2-219613224-C-T	STK11IP	missense_variant&splice_region_variant	TGFA:P01135:OID20600:v1:Inflammation	45179	9	45170	5.68268e-07	1.65799	1.00837	2.30761	0.331437	dominant
2-178559594-T-A	TTN	synonymous_variant	PMCH:P20382:OID30172:v1:CardiometabolicII	44108	7	44101	5.68594e-07	1.89	1.14946	2.63054	0.377824	dominant
15-40363644-C-G	DISP2	missense_variant	IL13RA1:P78552:OID21504:v1:Oncology	44283	19593	24690	5.68705e-07	0.0477452	0.0290375	0.0664529	0.00954467	recessive
2-238131702-G-A	ESPNL	synonymous_variant	PRSS8:Q16651:OID20763:v1:Inflammation	45043	367	44676	5.6919e-07	-0.259804	-0.361605	-0.158003	0.0519389	recessive
21-45998950-C-T	COL6A1	synonymous_variant	CAMSAP1:Q5T5Y3:OID31070:v1:NeurologyII	45520	34	45486	5.69208e-07	-0.858182	-1.19445	-0.521913	0.171564	dominant
3-107773045-G-A	BBX	missense_variant	LEO1:Q8WVC0:OID30991:v1:NeurologyII	45515	6	45509	5.69556e-07	-2.04251	-2.84287	-1.24216	0.408341	recessive
19-17808215-A-T	B3GNT3	synonymous_variant	CEACAM21:Q3KPI0:OID20548:v1:Inflammation	45181	224	44957	5.69747e-07	-0.331635	-0.461587	-0.201683	0.0663015	recessive
2-127486550-T-C	IWS1	splice_region_variant	TXNDC15:Q96J42:OID21495:v1:Oncology	45130	98	45032	5.7034e-07	0.500113	0.304134	0.696091	0.0999882	dominant
9-136472030-C-T	SEC16A	missense_variant	GSTA3:Q16772:OID21242:v1:Oncology	44180	7	44173	5.7039e-07	-1.88974	-2.63027	-1.14921	0.377818	dominant
10-71297998-G-C	UNC5B	synonymous_variant	IL18RAP:O95256:OID20900:v1:Neurology	44629	1439	43190	5.71077e-07	-0.133722	-0.186126	-0.081318	0.0267365	dominant
1-152307182-G-T	FLG	missense_variant	RBM25:P49756:OID31236:v1:OncologyII	44039	49	43990	5.71088e-07	0.715097	0.43486	0.995334	0.142977	dominant
13-100634833-G-T	TMTC4	missense_variant	DCUN1D1:Q96GG9:OID30830:v1:NeurologyII	44185	17	44168	5.71136e-07	-1.21635	-1.69302	-0.739675	0.243198	dominant
8-80029762-T-C	MRPS28	missense_variant&splice_region_variant	CD4:P01730:OID20584:v1:Inflammation	45090	2810	42280	5.71462e-07	0.0965945	0.0587393	0.13445	0.0193137	dominant
9-129068379-C-T	MIGA2	3_prime_UTR_variant	ARMCX2:Q7L311:OID30792:v1:NeurologyII	44184	67	44117	5.71981e-07	-0.61178	-0.851543	-0.372016	0.122327	dominant
2-96297647-T-C	SNRNP200	missense_variant	PDGFRB:P09619:OID20268:v1:Cardiometabolic	45810	6	45804	5.7212e-07	2.03478	1.23731	2.83224	0.406865	dominant
17-42299760-C-G	STAT5A	missense_variant	ATP6V1F:Q16864:OID20843:v1:Neurology	44141	8	44133	5.72154e-07	-1.76707	-2.45962	-1.07453	0.353335	dominant
10-5456285-G-T	NET1	non_coding_transcript_exon_variant	TXN:P10599:OID30670:v1:InflammationII	44342	19013	25329	5.72269e-07	-0.0479869	-0.0667939	-0.02918	0.00959531	recessive
2-47153006-T-C	STPG4	missense_variant	DNAJA4:Q8WW22:OID31130:v1:NeurologyII	45181	6893	38288	5.72872e-07	-0.0650394	-0.0905306	-0.0395481	0.0130056	dominant
7-103682174-G-T	RELN	missense_variant	POLR2A:P24928:OID30440:v1:InflammationII	44337	30	44307	5.73186e-07	0.912153	0.554641	1.26967	0.182402	dominant
17-40798930-C-T	KRT28	missense_variant	MCFD2:Q8NI22:OID20171:v1:Cardiometabolic	44849	9	44840	5.73349e-07	-1.65557	-2.30446	-1.00667	0.331067	dominant
7-54553863-C-G	VSTM2A	splice_region_variant	CASQ2:O14958:OID30063:v1:CardiometabolicII	44108	7	44101	5.7568e-07	-1.88497	-2.62389	-1.14605	0.376999	dominant
12-884764-C-T	WNK1	synonymous_variant	COMP:P49747:OID20405:v1:Cardiometabolic	44717	8923	35794	5.76787e-07	-0.0590907	-0.0822566	-0.0359249	0.0118192	recessive
5-96979875-G-A	LNPEP	missense_variant	ALDH2:P05091:OID31380:v1:OncologyII	45424	13	45411	5.77143e-07	-1.38691	-1.93065	-0.843177	0.277415	dominant
11-33645787-A-G	KIAA1549L	synonymous_variant	UPK3A:O75631:OID30794:v1:NeurologyII	44062	37563	6499	5.77825e-07	-0.0670364	-0.0933189	-0.0407538	0.0134094	dominant
4-2250569-C-T	MXD4	missense_variant	METAP2:P50579:OID21437:v1:Oncology	45553	7	45546	5.78232e-07	1.88906	1.14841	2.62972	0.377883	dominant
2-178607546-A-G	TTN	synonymous_variant	UPB1:Q9UBR1:OID30352:v1:CardiometabolicII	45616	21	45595	5.78667e-07	-1.08527	-1.51079	-0.659747	0.217101	dominant
16-75612525-A-G	ADAT1	missense_variant	SCP2:P22307:OID21161:v1:Oncology	44173	3551	40622	5.79558e-07	-0.0878265	-0.122264	-0.0533889	0.0175701	dominant
3-14178614-C-G	XPC	5_prime_UTR_variant	CFI:P05156:OID30772:v1:InflammationII	45668	53	45615	5.79742e-07	0.685095	0.416458	0.953732	0.137059	dominant
19-11239618-T-C	ANGPTL8	splice_region_variant	TMPRSS11B:Q86T26:OID30852:v1:NeurologyII	44185	9	44176	5.80993e-07	1.66479	1.01195	2.31764	0.333081	dominant
4-5843138-C-T	CRMP1	missense_variant	EPHA2:P29317:OID21342:v1:Oncology	43599	34	43565	5.81655e-07	0.855128	0.519778	1.19048	0.171096	dominant
12-113009240-G-A	OAS2	synonymous_variant&splice_region_variant	SMAD2:Q15796:OID31353:v1:OncologyII	45424	54	45370	5.82949e-07	0.679969	0.413286	0.946653	0.136062	dominant
11-58180303-C-A	OR9Q1	missense_variant	SIGLEC8:Q9NYZ4:OID30261:v1:CardiometabolicII	44454	62	44392	5.83029e-07	-0.62239	-0.866492	-0.378288	0.124541	dominant
12-51297149-A-G	BIN2	synonymous_variant	FMR1:Q06787:OID21233:v1:Oncology	44172	6	44166	5.83374e-07	-2.03874	-2.83836	-1.23913	0.407963	dominant
7-904138-A-G	ADAP1	synonymous_variant	OPHN1:O60890:OID31087:v1:NeurologyII	45493	10	45483	5.83608e-07	1.57927	0.959854	2.19869	0.316026	dominant
12-108292740-T-C	CMKLR1	missense_variant	F3:P13726:OID21440:v1:Oncology	45338	12	45326	5.83797e-07	-1.42187	-1.97956	-0.864184	0.284533	dominant
X-53083078-A-C	TSPYL2	synonymous_variant	KRT14:P02533:OID20800:v1:Neurology	42731	14	42717	5.84296e-07	1.33588	0.811908	1.85986	0.267332	dominant
22-30384546-G-A	RNF215	non_coding_transcript_exon_variant	PRAP1:Q96NZ9:OID30391:v1:CardiometabolicII	45049	7	45042	5.85326e-07	1.88686	1.14672	2.62699	0.377619	dominant
20-62391262-G-T	CABLES2	missense_variant	KYNU:Q16719:OID20669:v1:Inflammation	45726	45411	315	5.85813e-07	-0.281488	-0.391909	-0.171068	0.0563365	dominant
3-169768356-A-G	ACTRT3	splice_region_variant	PPM1B:O75688:OID30548:v1:InflammationII	43492	3070	40422	5.85977e-07	-0.0939028	-0.130739	-0.057067	0.0187936	recessive
9-37424854-G-A	GRHPR	synonymous_variant	OCLN:Q16625:OID31069:v1:NeurologyII	45520	19	45501	5.86309e-07	1.14101	0.693404	1.58861	0.228366	dominant
11-117776893-T-C	DSCAML1	missense_variant	FGF7:P21781:OID31241:v1:OncologyII	44039	6	44033	5.86407e-07	-2.04093	-2.84156	-1.2403	0.408481	dominant
19-14408102-C-T	ADGRE5	missense_variant	CHAD:O15335:OID30660:v1:InflammationII	44653	105	44548	5.8671e-07	0.484493	0.294428	0.674558	0.096971	dominant
8-42850975-C-T	RNF170	missense_variant	GGH:Q92820:OID20416:v1:Cardiometabolic	44485	19	44466	5.87126e-07	1.13518	0.689841	1.58052	0.227212	dominant
1-6470363-C-G	PLEKHG5	splice_region_variant	TNFRSF10A:O00220:OID20967:v1:Neurology	44914	10	44904	5.87564e-07	1.58033	0.960338	2.20032	0.31632	dominant
1-150279649-G-T	C1orf54	missense_variant	GLI2:P10070:OID30429:v1:InflammationII	44337	6	44331	5.87923e-07	2.05001	1.24573	2.85428	0.410341	dominant
8-33461591-G-C	FUT10	5_prime_UTR_variant	TPD52L2:O43399:OID30609:v1:InflammationII	44654	67	44587	5.88916e-07	0.61026	0.370822	0.849697	0.122161	dominant
11-73966257-G-C	DNAJB13	splice_region_variant	ISM1:B1AKI9:OID20538:v1:Inflammation	45188	31	45157	5.89099e-07	-0.894394	-1.24532	-0.543471	0.179041	dominant
X-37010061-C-G	FAM47C	missense_variant	CLEC7A:Q9BXN2:OID20636:v1:Inflammation	45750	10	45740	5.89615e-07	-1.5706	-2.18686	-0.954339	0.314416	dominant
3-12572070-T-G	MKRN2	missense_variant&splice_region_variant	LSM1:O15116:OID21210:v1:Oncology	44179	8	44171	5.89748e-07	1.7659	1.07301	2.45879	0.353514	dominant
7-102201919-G-A	CUX1	synonymous_variant	TMPRSS15:P98073:OID21364:v1:Oncology	45042	5	45037	5.90114e-07	2.23253	1.35652	3.10853	0.446939	dominant
11-70356181-A-G	PPFIA1	missense_variant	AIDA:Q96BJ3:OID30956:v1:NeurologyII	44410	6	44404	5.90717e-07	-2.04516	-2.84767	-1.24264	0.409444	dominant
19-44010723-A-G	ZNF230	synonymous_variant	GZMH:P20718:OID20096:v1:Cardiometabolic	44454	20	44434	5.90937e-07	-1.10925	-1.54452	-0.673973	0.222077	dominant
9-98157456-T-C	CORO2A	splice_region_variant	ZBTB17:Q13105:OID20082:v1:Cardiometabolic	44448	169	44279	5.91643e-07	-0.383962	-0.534637	-0.233286	0.0768746	dominant
19-43738155-C-T	SMG9	synonymous_variant	MYOM1:P52179:OID30834:v1:NeurologyII	44185	13	44172	5.92754e-07	1.38661	0.842434	1.93079	0.277639	dominant
1-4712657-G-A	AJAP1	missense_variant	PLA2G7:Q13093:OID21105:v1:Neurology	45229	20082	25147	5.92821e-07	0.0464148	0.0281991	0.0646305	0.00929364	recessive
5-1293617-G-A	TERT	synonymous_variant	TPBGL:P0DKB5:OID30928:v1:NeurologyII	44410	10	44400	5.92979e-07	-1.58243	-2.20346	-0.961393	0.316852	dominant
1-54174655-G-A	CYB5RL	synonymous_variant	USP28:Q96RU2:OID31084:v1:NeurologyII	45493	19	45474	5.93058e-07	-1.14799	-1.59853	-0.69745	0.229866	dominant
19-54307367-G-A	LILRA5	3_prime_UTR_variant	RARRES2:Q99969:OID20373:v1:Cardiometabolic	45506	7	45499	5.93903e-07	1.87579	1.13958	2.612	0.375616	dominant
3-40482001-A-G	ZNF619	missense_variant	LEO1:Q8WVC0:OID30991:v1:NeurologyII	45520	8	45512	5.95097e-07	-1.76574	-2.45881	-1.07266	0.353606	dominant
22-25768714-C-T	MYO18B	synonymous_variant	SKAP2:O75563:OID20761:v1:Inflammation	45452	6	45446	5.95162e-07	2.03593	1.2368	2.83507	0.407718	dominant
11-212474-G-A	RIC8A	missense_variant	CDAN1:Q8IWY9:OID31076:v1:NeurologyII	45493	11	45482	5.95203e-07	1.5065	0.915179	2.09783	0.301694	dominant
4-144120462-C-A	AC139713.2	non_coding_transcript_exon_variant	TRIM40:Q6P9F5:OID30885:v1:NeurologyII	44410	5	44405	5.95825e-07	-2.23286	-3.10933	-1.3564	0.447172	dominant
9-95970573-T-C	ERCC6L2	splice_region_variant	RBP2:P50120:OID21365:v1:Oncology	45038	10	45028	5.95855e-07	-1.57264	-2.18995	-0.955329	0.314951	dominant
2-206056369-G-A	INO80D	missense_variant	IL17C:Q9P0M4:OID20477:v1:Inflammation	44436	51	44385	5.96059e-07	0.699393	0.424856	0.97393	0.140069	dominant
3-154240571-T-C	ARHGEF26	synonymous_variant	GORASP2:Q9H8Y8:OID31438:v1:OncologyII	45421	19	45402	5.96288e-07	1.14238	0.693949	1.59082	0.228791	dominant
16-31061887-C-T	ZNF668	synonymous_variant	VGF:O15240:OID31067:v1:NeurologyII	45520	12	45508	5.97209e-07	1.43617	0.872377	1.99996	0.287646	dominant
11-57489361-G-A	SLC43A1	missense_variant	PTPN6:P29350:OID20717:v1:Inflammation	45378	8	45370	5.97641e-07	1.76417	1.07159	2.45674	0.35335	dominant
10-103440506-G-A	PDCD11	synonymous_variant	ITGB6:P18564:OID20493:v1:Inflammation	44437	7	44430	5.97688e-07	1.88003	1.14197	2.61808	0.376556	dominant
19-18784322-G-A	COMP	synonymous_variant	TMED1:Q13445:OID31278:v1:OncologyII	44858	18	44840	5.99548e-07	-1.17822	-1.64082	-0.715623	0.236018	dominant
17-28690164-G-A	SUPT6H	missense_variant	IFT20:Q8IY31:OID30962:v1:NeurologyII	44410	13	44397	5.99908e-07	1.38436	0.840816	1.92791	0.277318	dominant
1-1180652-C-A	TTLL10	non_coding_transcript_exon_variant	ATF2:P15336:OID20798:v1:Neurology	44214	176	44038	5.99933e-07	-0.377496	-0.525713	-0.229278	0.0756206	dominant
3-149475897-T-C	TM4SF4	synonymous_variant	PCSK9:Q8NBP7:OID20235:v1:Cardiometabolic	45601	8728	36873	6.00888e-07	0.0593138	0.0360237	0.0826039	0.0118826	recessive
2-44942211-A-ACGGTGCGGGAGGCGGCGG	SIX3	disruptive_inframe_insertion	TDGF1:P13385:OID20816:v1:Neurology	44214	10	44204	6.01194e-07	1.57711	0.957835	2.19639	0.315956	dominant
6-43338174-T-C	ZNF318	missense_variant	GKN1:Q9NS71:OID20885:v1:Neurology	43363	26	43337	6.02812e-07	0.977471	0.593612	1.36133	0.195844	dominant
17-48597878-G-T	HOXB6	synonymous_variant	SLAMF1:Q13291:OID20496:v1:Inflammation	44417	422	43995	6.02829e-07	-0.244199	-0.340098	-0.1483	0.0489276	recessive
1-98893108-C-A	PLPPR5	splice_region_variant	DKK1:O94907:OID21066:v1:Neurology	45642	37	45605	6.03194e-07	-0.815751	-1.13611	-0.495391	0.163448	dominant
15-41867062-A-T	SPTBN5	missense_variant	MTHFSD:Q2M296:OID31305:v1:OncologyII	44858	10	44848	6.03291e-07	-1.57607	-2.19502	-0.957117	0.31579	dominant
3-142962971-C-T	PAQR9	synonymous_variant	FGFR2:P21802:OID21478:v1:Oncology	45388	9	45379	6.03755e-07	1.65739	1.00648	2.3083	0.332094	recessive
3-57104391-G-A	IL17RD	missense_variant	LRTM1:Q9HBL6:OID30906:v1:NeurologyII	43556	22162	21394	6.03877e-07	0.0478909	0.0290825	0.0666992	0.00959599	recessive
17-5183661-A-C	ZNF594	missense_variant	SCN3A:Q9NY46:OID30903:v1:NeurologyII	44410	20	44390	6.0418e-07	-1.11501	-1.55291	-0.677097	0.223421	dominant
16-689332-G-C	WDR24	missense_variant	GIMAP7:Q8NHV1:OID30639:v1:InflammationII	44654	7	44647	6.05142e-07	1.88673	1.14569	2.62777	0.37808	dominant
3-119437901-T-C	TMEM39A	missense_variant	EGFL7:Q9UHF1:OID21252:v1:Oncology	44180	61	44119	6.05359e-07	0.635111	0.385658	0.884564	0.127271	dominant
22-18126444-C-T	TUBA8	missense_variant	PRR4:Q16378:OID30607:v1:InflammationII	44381	20	44361	6.05691e-07	-1.10255	-1.53561	-0.669491	0.220947	dominant
6-73105310-A-G	KCNQ5	synonymous_variant	KIR2DL2:P43627:OID31431:v1:OncologyII	45416	346	45070	6.0586e-07	0.26664	0.161908	0.371372	0.0534343	dominant
20-45375157-C-T	TP53TG5	missense_variant	GFRA2:O00451:OID21330:v1:Oncology	45042	11	45031	6.06001e-07	1.49861	0.909972	2.08724	0.300321	dominant
8-144058364-G-T	OPLAH	missense_variant	SPINT1:O43278:OID21109:v1:Neurology	45117	32	45085	6.06037e-07	0.878136	0.533214	1.22306	0.175979	dominant
5-138201155-A-G	CDC23	synonymous_variant	THTPA:Q9BU02:OID31375:v1:OncologyII	45347	11	45336	6.0665e-07	-1.50241	-2.09257	-0.912259	0.301097	dominant
4-125491393-G-A	FAT4	synonymous_variant	WASF1:Q92558:OID20091:v1:Cardiometabolic	44454	30	44424	6.07494e-07	0.909797	0.552406	1.26719	0.182341	dominant
11-49192828-G-C	FOLH1	missense_variant	WAS:P42768:OID20479:v1:Inflammation	44260	218	44042	6.07536e-07	-0.338281	-0.471167	-0.205396	0.0677982	dominant
3-186666186-G-A	HRG	missense_variant	SMC3:Q9UQE7:OID31195:v1:OncologyII	44039	24	44015	6.07817e-07	1.01965	0.619097	1.4202	0.204361	dominant
1-8330324-G-C	SLC45A1	synonymous_variant	NPHS2:Q9NP85:OID30462:v1:InflammationII	44288	13148	31140	6.09147e-07	-0.0518217	-0.0721808	-0.0314627	0.0103872	dominant
1-161193247-T-C	ADAMTS4	missense_variant	HTR1A:P08908:OID30824:v1:NeurologyII	44143	37384	6759	6.09414e-07	0.0658028	0.0399507	0.0916549	0.0131897	dominant
12-103740740-C-T	STAB2	synonymous_variant	SERPINC1:P01008:OID30789:v1:InflammationII	45606	8	45598	6.10253e-07	1.76257	1.07006	2.45507	0.353315	dominant
3-191268384-T-G	UTS2B	3_prime_UTR_variant	SH3BP1:Q9Y3L3:OID31439:v1:OncologyII	43409	10	43399	6.10438e-07	-1.57644	-2.19582	-0.957063	0.316007	dominant
17-1680729-G-T	PRPF8	synonymous_variant	EXTL1:Q92935:OID30114:v1:CardiometabolicII	43977	24	43953	6.11708e-07	1.01697	0.617373	1.41657	0.203875	dominant
11-117208884-C-T	AP000892.3	non_coding_transcript_exon_variant	CD300LF:Q8TDQ1:OID21469:v1:Oncology	45595	8	45587	6.12639e-07	1.70415	1.0345	2.3738	0.341657	dominant
6-43283380-C-T	TTBK1	synonymous_variant	PLXNA4:Q9HCM2:OID20597:v1:Inflammation	45184	6736	38448	6.12693e-07	0.0657566	0.0399172	0.091596	0.0131833	dominant
6-31664357-C-A	GPANK1	missense_variant	DKKL1:Q9UK85:OID21313:v1:Oncology	44948	16049	28899	6.13367e-07	0.0488906	0.029678	0.0681033	0.00980228	dominant
6-157318893-C-T	TMEM242	synonymous_variant	CMC1:Q7Z7K0:OID30360:v1:CardiometabolicII	45616	12	45604	6.13596e-07	1.43616	0.871778	2.00053	0.287945	dominant
X-152727829-C-G	CSAG1	missense_variant	HS6ST1:O60243:OID21441:v1:Oncology	45556	4	45552	6.13685e-07	-2.48451	-3.46088	-1.50815	0.498141	recessive
5-138191476-T-A	CDC23	synonymous_variant&splice_region_variant	PSAP:P07602:OID30419:v1:CardiometabolicII	45221	10	45211	6.13793e-07	-1.58127	-2.20268	-0.959857	0.317044	dominant
1-171540136-T-C	PRRC2C	synonymous_variant	IL12RB2:Q99665:OID30422:v1:InflammationII	44339	487	43852	6.13998e-07	0.226672	0.137593	0.315751	0.0454481	dominant
8-70661940-G-A	LACTB2-AS1	non_coding_transcript_exon_variant	CTBS:Q01459:OID30710:v1:InflammationII	43575	21	43554	6.14134e-07	1.08135	0.656389	1.5063	0.216813	dominant
5-71720635-CA-C	CARTPT	3_prime_UTR_variant	CTSE:P14091:OID30628:v1:InflammationII	43627	399	43228	6.15324e-07	-0.247328	-0.344533	-0.150123	0.0495937	recessive
6-117365618-A-G	ROS1	missense_variant	TXNRD1:Q16881:OID21135:v1:Neurology	45246	7	45239	6.15519e-07	-1.8858	-2.62697	-1.14463	0.378144	dominant
6-33205830-A-G	HSD17B8	missense_variant&splice_region_variant	AGXT:P21549:OID20139:v1:Cardiometabolic	45272	38	45234	6.15813e-07	-0.809514	-1.12768	-0.491349	0.162328	dominant
8-42314417-A-G	IKBKB	missense_variant	GMPR:P36959:OID20641:v1:Inflammation	45101	16	45085	6.16756e-07	-1.24514	-1.73455	-0.75573	0.249696	dominant
11-110165373-G-A	ZC3H12C	missense_variant	PSMG4:Q5JS54:OID30514:v1:InflammationII	44339	15	44324	6.1725e-07	1.28329	0.77887	1.78771	0.257354	dominant
6-31630712-A-G	PRRC2A	synonymous_variant	DKKL1:Q9UK85:OID21313:v1:Oncology	44995	16106	28889	6.17737e-07	0.0488358	0.0296394	0.0680321	0.00979398	dominant
X-72657638-G-A	PHKA1	missense_variant	IFNGR1:P15260:OID20678:v1:Inflammation	44409	20	44389	6.18142e-07	1.10569	0.671057	1.54033	0.221751	dominant
12-7108371-C-T	C1RL	synonymous_variant	CD34:P28906:OID21025:v1:Neurology	45497	15	45482	6.18334e-07	1.28435	0.779476	1.78922	0.257585	dominant
1-62253130-A-G	KANK4	synonymous_variant	CACNB1:Q02641:OID30820:v1:NeurologyII	44185	13	44172	6.18404e-07	1.38508	0.84061	1.92955	0.277787	dominant
3-13879763-C-T	WNT7A	missense_variant	PKLR:P30613:OID20682:v1:Inflammation	45310	14	45296	6.21803e-07	1.32663	0.805028	1.84824	0.266124	dominant
9-136845690-T-A	AJM1	missense_variant	USO1:O60763:OID21367:v1:Oncology	45042	10	45032	6.22075e-07	-1.57703	-2.19709	-0.95696	0.316357	dominant
17-1591589-C-T	SLC43A2	synonymous_variant	CEBPA:P49715:OID30458:v1:InflammationII	44339	39	44300	6.24039e-07	0.798054	0.484232	1.11188	0.160112	dominant
19-49490826-C-T	RPL13A	missense_variant	ITGB1BP1:O14713:OID21268:v1:Oncology	44180	7	44173	6.24351e-07	1.88116	1.14141	2.62092	0.377421	dominant
11-47590208-G-C	C1QTNF4	synonymous_variant	CEP170:Q5SW79:OID30240:v1:CardiometabolicII	44457	6	44451	6.25643e-07	2.03322	1.23361	2.83283	0.407961	dominant
10-113588989-CCTT-C	NRAP	conservative_inframe_deletion	GOPC:Q9HD26:OID20551:v1:Inflammation	45170	9	45161	6.2568e-07	-1.66227	-2.316	-1.00854	0.333533	dominant
19-44107260-C-A	ZNF224	missense_variant	PRKRA:O75569:OID21225:v1:Oncology	44180	10	44170	6.2583e-07	1.57616	0.956288	2.19602	0.316256	dominant
17-63880562-C-T	GH2	synonymous_variant	CLEC4D:Q8WXI8:OID20609:v1:Inflammation	45190	12	45178	6.26369e-07	1.38773	0.841946	1.93351	0.278458	dominant
11-124756715-T-C	ESAM	missense_variant	TYMP:P19971:OID20234:v1:Cardiometabolic	44988	5	44983	6.26549e-07	2.22404	1.34933	3.09875	0.446275	dominant
19-51015965-C-T	KLK10	missense_variant	HEPACAM2:A8MVW5:OID31151:v1:NeurologyII	45493	8	45485	6.26555e-07	1.75397	1.06414	2.44381	0.351953	dominant
11-71501340-C-T	NADSYN1	synonymous_variant	LRTM2:Q8N967:OID31020:v1:NeurologyII	45520	12	45508	6.26717e-07	1.43863	0.872815	2.00444	0.288678	dominant
14-52519232-T-A	TXNDC16	missense_variant	SDK2:Q58EX2:OID30662:v1:InflammationII	44581	12	44569	6.27224e-07	-1.43334	-1.99708	-0.869587	0.287624	dominant
11-1245387-C-T	MUC5B	missense_variant	DOCK9:Q9BZ29:OID30836:v1:NeurologyII	42766	169	42597	6.27824e-07	-0.385643	-0.537326	-0.23396	0.0773886	dominant
1-11778791-G-T	C1orf167	missense_variant	SIAE:Q9HAT2:OID21503:v1:Oncology	45241	38302	6939	6.28059e-07	-0.0645095	-0.0898832	-0.0391357	0.0129457	dominant
2-239134389-T-C	HDAC4	missense_variant	PILRA:Q9UKJ1:OID21129:v1:Neurology	45260	7	45253	6.29108e-07	-1.87345	-2.61038	-1.13651	0.375985	dominant
15-27532908-G-A	GABRG3	3_prime_UTR_variant	THRAP3:Q9Y2W1:OID30053:v1:CardiometabolicII	44103	8	44095	6.3058e-07	1.75816	1.06651	2.4498	0.352878	dominant
3-171125998-T-A	TNIK	missense_variant	SPRING1:Q9H741:OID31197:v1:OncologyII	44039	11	44028	6.30716e-07	-1.50422	-2.09598	-0.912468	0.301914	dominant
10-20808626-C-T	NEBL	missense_variant	ARG1:P05089:OID21445:v1:Oncology	44937	5	44932	6.30786e-07	2.20935	1.34019	3.0785	0.443443	dominant
[truncated: 741 more rows]

## Sheet: Collapsing permutation
Gene Name	Protein	nSamples	nCarriers	nNonCarriers	p	beta	lower	upper	se	model	Assay
TFE3	HEG1:Q9ULI3:OID30579:v1:InflammationII	44654	20	44634	1.23303e-09	1.34683	0.912446	1.78121	0.22162	flexdmg	InflammationII
TFE3	HEG1:Q9ULI3:OID30579:v1:InflammationII	44654	20	44634	1.23303e-09	1.34683	0.912446	1.78121	0.22162	ptvraredmg	InflammationII
LRRIQ4	PIKFYVE:Q9Y2I7:OID30465:v1:InflammationII	44339	7	44332	2.10907e-09	2.26398	1.52322	3.00473	0.377933	UR	InflammationII
IKBKB	IL36A:Q9UHA7:OID30472:v1:InflammationII	44339	142	44197	5.49365e-09	0.488304	0.324213	0.652396	0.0837193	flexnonsynmtr	InflammationII
XK	CRYGD:P07320:OID31144:v1:NeurologyII	45493	27	45466	1.21597e-08	1.09214	0.716498	1.46779	0.191654	flexdmg	NeurologyII
LCA5	CD59:P13987:OID20339:v1:Cardiometabolic	43637	31	43606	1.3187e-08	1.02068	0.668763	1.3726	0.179549	UR	Cardiometabolic
WASHC3	BACH1:O14867:OID20505:v1:Inflammation	45190	8	45182	1.45279e-08	2.00837	1.31388	2.70286	0.354329	UR	Inflammation
ECT2L	TREH:O43280:OID30388:v1:CardiometabolicII	45606	356	45250	1.47602e-08	0.301274	0.197044	0.405505	0.0531783	flexnonsynmtr	CardiometabolicII
PDGFRB	CRYBB1:P53674:OID30319:v1:CardiometabolicII	45616	141	45475	1.66476e-08	-0.474823	-0.639697	-0.309949	0.0841188	ptvraredmg	CardiometabolicII
SFT2D2	AFP:P02771:OID20978:v1:Neurology	44766	29	44737	2.46415e-08	-1.03453	-1.39813	-0.670937	0.185507	raredmg	Neurology
POU6F2	SEMA4D:Q92854:OID21020:v1:Neurology	45644	5	45639	2.49453e-08	-2.49008	-3.36558	-1.61458	0.44668	ptv	Neurology
LUC7L2	ILKAP:Q9H0C8:OID20855:v1:Neurology	44149	13	44136	2.6231e-08	-1.54545	-2.08967	-1.00122	0.277663	raredmg	Neurology
XK	CRYGD:P07320:OID31144:v1:NeurologyII	45493	24	45469	2.80141e-08	1.12904	0.730629	1.52745	0.20327	ptvraredmg	NeurologyII
XK	CRYGD:P07320:OID31144:v1:NeurologyII	45493	24	45469	2.80141e-08	1.12904	0.730629	1.52745	0.20327	raredmg	NeurologyII
PPP2R5E	CD33:P20138:OID21472:v1:Oncology	45388	33	45355	3.11767e-08	-0.970739	-1.31445	-0.627029	0.175361	raredmg	Oncology
GXYLT2	B2M:P61769:OID30725:v1:InflammationII	45680	17	45663	3.75321e-08	-1.32915	-1.80255	-0.855747	0.241531	URmtr	InflammationII
IGFBP6	PDZD2:O15018:OID30151:v1:CardiometabolicII	44108	4	44104	3.82457e-08	-2.73776	-3.71345	-1.76207	0.497798	URmtr	CardiometabolicII
SFT2D2	AFP:P02771:OID20978:v1:Neurology	44766	34	44732	4.16215e-08	-0.939767	-1.2756	-0.603936	0.171341	flexdmg	Neurology
ACTRT2	VPS4B:O75351:OID31386:v1:OncologyII	45424	154	45270	4.76658e-08	-0.440236	-0.59825	-0.282222	0.0806185	flexdmg	OncologyII
PDGFRB	CRYBB1:P53674:OID30319:v1:CardiometabolicII	45616	132	45484	4.88555e-08	-0.474338	-0.644728	-0.303947	0.0869332	raredmg	CardiometabolicII
PKD2L1	PALM3:A6NDB9:OID30182:v1:CardiometabolicII	44108	66	44042	5.07786e-08	-0.672942	-0.914978	-0.430906	0.123487	ptv	CardiometabolicII
KRTCAP2	CA14:Q9ULX7:OID21401:v1:Oncology	45621	10	45611	5.39711e-08	1.71327	1.09583	2.33071	0.315019	raredmg	Oncology
LIPE	CTSF:Q9UBX1:OID21500:v1:Oncology	45388	49	45339	5.66755e-08	0.774518	0.494942	1.05409	0.14264	raredmgmtr	Oncology
WDR61	PLA2G10:O15496:OID21002:v1:Neurology	44914	95	44819	5.85778e-08	0.553549	0.353519	0.75358	0.102055	flexdmg	Neurology
NIPAL4	REG3A:Q06141:OID20258:v1:Cardiometabolic	45810	122	45688	6.27597e-08	0.490108	0.312598	0.667617	0.0905653	raredmg	Cardiometabolic
DNAH12	IST1:P53990:OID31497:v1:OncologyII	45138	4	45134	6.42255e-08	2.69941	1.72098	3.67784	0.499195	URmtr	OncologyII
ZNF48	NFATC3:Q12968:OID20470:v1:Inflammation	44437	12	44425	6.55202e-08	1.55988	0.994114	2.12565	0.288656	ptvraredmg	Inflammation
ZNF48	NFATC3:Q12968:OID20470:v1:Inflammation	44437	12	44425	6.55202e-08	1.55988	0.994114	2.12565	0.288656	flexdmg	Inflammation
OR51V1	PARP1:P09874:OID20500:v1:Inflammation	45190	12	45178	6.56399e-08	1.56005	0.994183	2.12591	0.288704	UR	Inflammation
PPP2R5E	CD33:P20138:OID21472:v1:Oncology	45388	30	45358	6.73032e-08	-0.992997	-1.35348	-0.632514	0.183918	raredmgmtr	Oncology
SLAIN1	DMP1:Q13316:OID30213:v1:CardiometabolicII	44457	7	44450	7.33792e-08	-2.02997	-2.76903	-1.29092	0.377066	raredmgmtr	CardiometabolicII
SPG7	DCBLD2:Q96PD2:OID21474:v1:Oncology	45388	33	45355	7.40157e-08	0.931656	0.592368	1.27094	0.173105	rec	Oncology
TFE3	HEG1:Q9ULI3:OID30579:v1:InflammationII	44654	17	44637	8.49724e-08	1.28785	0.81666	1.75903	0.240398	raredmg	InflammationII
INF2	CR2:P20023:OID20393:v1:Cardiometabolic	45433	58	45375	8.56349e-08	-0.700985	-0.957523	-0.444447	0.130886	raredmgmtr	Cardiometabolic
YIF1A	IL3:P08700:OID31229:v1:OncologyII	44039	18	44021	8.59964e-08	-1.26253	-1.72464	-0.800423	0.235768	UR	OncologyII
DHODH	NTproBNP:NTproBNP:OID20125:v1:Cardiometabolic	45276	3	45273	9.20069e-08	3.05414	1.9337	4.17457	0.571645	rec	Cardiometabolic
DOCK2	SLC12A2:P55011:OID30077:v1:CardiometabolicII	44108	167	43941	9.29076e-08	-0.41371	-0.565532	-0.261888	0.0774597	ptvraredmg	CardiometabolicII
RPLP1	ATXN2L:Q8WWM7:OID30980:v1:NeurologyII	45520	5	45515	9.30152e-08	-2.39018	-3.26736	-1.513	0.447537	ptv	NeurologyII
DCAF17	YES1:P07947:OID21348:v1:Oncology	45042	52	44990	9.47226e-08	0.739515	0.46795	1.01108	0.138552	raredmg	Oncology
SFT2D2	AFP:P02771:OID20978:v1:Neurology	44766	32	44734	9.75433e-08	-0.941739	-1.28791	-0.595568	0.176616	ptvraredmg	Neurology
SCIN	AHSA1:O95433:OID31379:v1:OncologyII	45424	90	45334	1.05889e-07	-0.560597	-0.767245	-0.35395	0.105431	ptv	OncologyII
ZNF793	ZBP1:Q9H171:OID30526:v1:InflammationII	44339	9	44330	1.07821e-07	1.77671	1.12137	2.43204	0.334351	raredmg	InflammationII
FAM83C	IL2RA:P01589:OID20267:v1:Cardiometabolic	44928	133	44795	1.12079e-07	0.45586	0.287493	0.624227	0.0859007	flexdmg	Cardiometabolic
TXNDC15	TGFBI:Q15582:OID20417:v1:Cardiometabolic	44984	14	44970	1.13592e-07	1.41768	0.893833	1.94152	0.267266	raredmgmtr	Cardiometabolic
PPP2R5E	CD33:P20138:OID21472:v1:Oncology	45388	32	45356	1.14347e-07	-0.944384	-1.29342	-0.595345	0.17808	flexdmg	Oncology
PPP2R5E	CD33:P20138:OID21472:v1:Oncology	45388	32	45356	1.14347e-07	-0.944384	-1.29342	-0.595345	0.17808	ptvraredmg	Oncology
MORN1	PTPRK:Q15262:OID31461:v1:OncologyII	45423	77	45346	1.14542e-07	-0.606033	-0.830032	-0.382034	0.114284	ptvraredmg	OncologyII
NYAP1	FAM171A2:A8MVW0:OID31005:v1:NeurologyII	45520	8	45512	1.15945e-07	1.87405	1.18108	2.56702	0.353553	raredmgmtr	NeurologyII
CAVIN3	ITGA2:P17301:OID30570:v1:InflammationII	44654	35	44619	1.16774e-07	-0.893859	-1.22446	-0.563256	0.168674	ptvraredmg	InflammationII
CAVIN3	ITGA2:P17301:OID30570:v1:InflammationII	44654	35	44619	1.16774e-07	-0.893859	-1.22446	-0.563256	0.168674	flexdmg	InflammationII
PHF12	ITIH5:Q86UX2:OID31430:v1:OncologyII	45424	107	45317	1.20458e-07	0.51314	0.323146	0.703134	0.0969351	raredmgmtr	OncologyII
TOMM5	AXL:P30530:OID20363:v1:Cardiometabolic	45433	11	45422	1.23402e-07	1.59042	1.00106	2.17977	0.30069	flexnonsynmtr	Cardiometabolic
BMT2	PTX3:P26022:OID20570:v1:Inflammation	45190	35	45155	1.24464e-07	0.888981	0.559456	1.21851	0.168124	ptvraredmg	Inflammation
FIBCD1	OMD:Q99983:OID20725:v1:Inflammation	45452	198	45254	1.24655e-07	-0.373416	-0.51184	-0.234992	0.0706241	ptvraredmg	Inflammation
FAM184A	LY96:Q9Y6Y9:OID20945:v1:Neurology	44914	55	44859	1.26606e-07	-0.713499	-0.978133	-0.448865	0.135016	ptv	Neurology
TBX5	NFATC3:Q12968:OID20470:v1:Inflammation	44437	3	44434	1.27739e-07	-3.05013	-4.18177	-1.9185	0.577358	ptv	Inflammation
ABCA13	CD5:P06127:OID21449:v1:Oncology	45556	1545	44011	1.28989e-07	-0.136449	-0.18709	-0.0858077	0.0258372	flexdmg	Oncology
COL11A2	KIR2DL3:P43628:OID21196:v1:Oncology	44180	181	43999	1.32612e-07	0.389016	0.244499	0.533532	0.0737322	raredmgmtr	Oncology
CCK	ARID3A:Q99856:OID30861:v1:NeurologyII	44185	11	44174	1.36577e-07	1.59104	0.999376	2.18271	0.301868	flexnonsynmtr	NeurologyII
BPIFB1	ROR1:Q01973:OID20224:v1:Cardiometabolic	45276	22	45254	1.50933e-07	-1.10708	-1.52021	-0.693941	0.210781	flexdmg	Cardiometabolic
BPIFB1	ROR1:Q01973:OID20224:v1:Cardiometabolic	45276	22	45254	1.50933e-07	-1.10708	-1.52021	-0.693941	0.210781	ptvraredmg	Cardiometabolic
RERGL	ANK2:Q01484:OID30161:v1:CardiometabolicII	44108	33	44075	1.5099e-07	0.91636	0.574393	1.25833	0.174472	ptv	CardiometabolicII
ZNF782	TIMP3:P35625:OID20684:v1:Inflammation	45452	77	45375	1.51938e-07	-0.592641	-0.813852	-0.371429	0.112862	flexdmg	Inflammation
ZNF782	TIMP3:P35625:OID20684:v1:Inflammation	45452	77	45375	1.51938e-07	-0.592641	-0.813852	-0.371429	0.112862	ptvraredmg	Inflammation
ZKSCAN5	PDGFRB:P09619:OID20268:v1:Cardiometabolic	45810	39	45771	1.55407e-07	0.837551	0.524675	1.15043	0.159629	ptvraredmg	Cardiometabolic
ZKSCAN5	PDGFRB:P09619:OID20268:v1:Cardiometabolic	45810	39	45771	1.55407e-07	0.837551	0.524675	1.15043	0.159629	flexdmg	Cardiometabolic
NRIP3	BRME1:Q0VDD7:OID30847:v1:NeurologyII	44185	9	44176	1.6202e-07	-1.75108	-2.40616	-1.09599	0.334226	URmtr	NeurologyII
GPR87	LRCH4:O75427:OID30191:v1:CardiometabolicII	44108	73	44035	1.62675e-07	0.612173	0.383122	0.841223	0.116861	ptvraredmg	CardiometabolicII
ERC1	MYOM3:Q5VTT5:OID30633:v1:InflammationII	44654	160	44494	1.66827e-07	0.410943	0.257047	0.564838	0.0785173	raredmg	InflammationII
AP3S2	C1QBP:Q07021:OID31007:v1:NeurologyII	45520	67	45453	1.67663e-07	0.638874	0.399577	0.878171	0.122089	flexdmg	NeurologyII
SPDEF	BTN1A1:Q13410:OID31363:v1:OncologyII	45270	107	45163	1.67891e-07	0.506043	0.31649	0.695596	0.0967098	flexnonsynmtr	OncologyII
KCNK15	SIT1:Q9Y3P8:OID20462:v1:Inflammation	44437	55	44382	1.69507e-07	0.705251	0.440991	0.969512	0.134826	raredmg	Inflammation
AOC3	ATP2B4:P23634:OID30062:v1:CardiometabolicII	44108	38	44070	1.69794e-07	-0.850992	-1.16988	-0.532103	0.162697	raredmgmtr	CardiometabolicII
ZNF442	SEPTIN7:Q16181:OID31288:v1:OncologyII	44858	9	44849	1.73801e-07	-1.74353	-2.39742	-1.08964	0.333613	rec	OncologyII
DNAJC22	NAPRT:Q6XQN6:OID31114:v1:NeurologyII	45493	160	45333	1.74676e-07	-0.413498	-0.568602	-0.258393	0.0791344	flexnonsynmtr	NeurologyII
CFH	DAB2:P98082:OID21428:v1:Oncology	45621	49	45572	1.8256e-07	0.744372	0.464717	1.02403	0.14268	raredmgmtr	Oncology
ITGB6	FES:P07332:OID21207:v1:Oncology	44180	149	44031	1.85581e-07	-0.427091	-0.587639	-0.266543	0.0819114	flexnonsynmtr	Oncology
TP53TG5	GFRA2:O00451:OID21330:v1:Oncology	45042	12	45030	1.8671e-07	1.49886	0.935303	2.06242	0.287529	raredmg	Oncology
PGD	ATOX1:O00244:OID21476:v1:Oncology	45388	119	45269	1.8769e-07	-0.47696	-0.656327	-0.297593	0.0915129	flexdmg	Oncology
DGKH	MPI:P34949:OID21288:v1:Oncology	45042	49	44993	1.88604e-07	0.741833	0.462809	1.02086	0.142358	URmtr	Oncology
SCN4A	PDZK1:Q5T2W1:OID30550:v1:InflammationII	44339	72	44267	1.89789e-07	0.615765	0.384108	0.847421	0.118191	rec	InflammationII
KLK9	MPHOSPH8:Q99549:OID20092:v1:Cardiometabolic	44454	58	44396	1.90186e-07	0.683211	0.426161	0.940262	0.131147	raredmg	Cardiometabolic
CHCHD3	SERPINA4:P29622:OID30774:v1:InflammationII	44971	22	44949	1.93541e-07	1.10965	0.691895	1.5274	0.213138	raredmg	InflammationII
PCDHGB2	PRKG1:Q13976:OID30621:v1:InflammationII	44654	322	44332	1.93679e-07	-0.29082	-0.400309	-0.181331	0.0558611	flexnonsynmtr	InflammationII
IQSEC3	DUT:P33316:OID31457:v1:OncologyII	45423	37	45386	1.96111e-07	-0.850911	-1.17141	-0.530414	0.163518	URmtr	OncologyII
NARS	AP3B1:O00203:OID31478:v1:OncologyII	45423	50	45373	1.97033e-07	-0.734975	-1.01185	-0.458099	0.141262	UR	OncologyII
BICDL2	TREML1:Q86YW5:OID30682:v1:InflammationII	45669	55	45614	1.98579e-07	0.70069	0.436656	0.964725	0.13471	ptvraredmg	InflammationII
GC	FOLR1:P15328:OID21529:v1:Oncology	45162	22	45140	1.98669e-07	1.10164	0.686514	1.51677	0.211798	URmtr	Oncology
ADGRA3	DDAH1:O94760:OID21299:v1:Oncology	45042	34	45008	2.05954e-07	-0.887673	-1.2226	-0.552744	0.170881	rec	Oncology
SLC35D1	FCRLB:Q6BAA4:OID21193:v1:Oncology	44180	48	44132	2.06252e-07	-0.745831	-1.02726	-0.464406	0.143583	raredmg	Oncology
RP1L1	LRCH4:O75427:OID30191:v1:CardiometabolicII	44108	237	43871	2.07683e-07	-0.33744	-0.464798	-0.210082	0.064978	ptv	CardiometabolicII
ACOT13	C5:P01031:OID30744:v1:InflammationII	45680	78	45602	2.11704e-07	0.589057	0.366579	0.811536	0.113508	flexnonsynmtr	InflammationII
OR51V1	PARP1:P09874:OID20500:v1:Inflammation	45190	9	45181	2.11917e-07	1.72989	1.07651	2.38327	0.333353	URmtr	Inflammation
HOXD10	UBQLN3:Q9H347:OID30096:v1:CardiometabolicII	44108	25	44083	2.1199e-07	1.03855	0.646291	1.43082	0.200133	UR	CardiometabolicII
PDP2	HS3ST3B1:Q9Y662:OID21303:v1:Oncology	45042	39	45003	2.12546e-07	-0.829053	-1.14222	-0.515888	0.159777	ptvraredmg	Oncology
IRX1	KIRREL1:Q96J84:OID30806:v1:NeurologyII	44185	25	44160	2.13022e-07	-1.03765	-1.42965	-0.645662	0.199994	raredmgmtr	NeurologyII
CLEC1A	NID1:P14543:OID20362:v1:Cardiometabolic	45276	10	45266	2.17309e-07	-1.64096	-2.26131	-1.02061	0.316502	raredmgmtr	Cardiometabolic
VSIG10L	SAFB2:Q14151:OID31012:v1:NeurologyII	45520	8	45512	2.21217e-07	1.83548	1.14115	2.52981	0.354247	raredmgmtr	NeurologyII
ARHGEF17	LY6D:Q14210:OID20708:v1:Inflammation	45024	106	44918	2.25545e-07	-0.501891	-0.69188	-0.311902	0.0969323	raredmgmtr	Inflammation
IQGAP2	MYL3:P08590:OID30251:v1:CardiometabolicII	44457	503	43954	2.31767e-07	-0.230561	-0.317925	-0.143198	0.044573	flexdmg	CardiometabolicII
CPNE7	LY9:Q9HBG7:OID20670:v1:Inflammation	44711	53	44658	2.32032e-07	-0.708193	-0.976551	-0.439835	0.136916	raredmgmtr	Inflammation
TGIF2	AMIGO2:Q86SJ2:OID21370:v1:Oncology	45042	9	45033	2.32471e-07	-1.72299	-2.37593	-1.07004	0.333131	raredmgmtr	Oncology
FOXP3	RIDA:P52758:OID30635:v1:InflammationII	44654	43	44611	2.32616e-07	-0.789934	-1.08929	-0.490574	0.152733	rec	InflammationII
DNAH12	IST1:P53990:OID31497:v1:OncologyII	45138	7	45131	2.3267e-07	1.95181	1.21213	2.69149	0.377384	UR	OncologyII
GBP2	NME1:P15531:OID30451:v1:InflammationII	44339	149	44190	2.34317e-07	-0.424629	-0.585592	-0.263666	0.0821233	flexnonsynmtr	InflammationII
CDIPT	BST1:Q10588:OID21051:v1:Neurology	45644	21	45623	2.35036e-07	-1.13712	-1.56821	-0.706024	0.219944	raredmgmtr	Neurology
TMEM222	TMEM132A:Q24JP5:OID30287:v1:CardiometabolicII	44457	25	44432	2.36179e-07	-1.02996	-1.4205	-0.639426	0.199252	raredmg	CardiometabolicII
PCDHA10	LMOD1:P29536:OID30547:v1:InflammationII	44339	22	44317	2.36472e-07	1.09362	0.678929	1.50832	0.211577	ptv	InflammationII
LAMC3	NAA10:P41227:OID30188:v1:CardiometabolicII	44108	192	43916	2.42891e-07	0.37409	0.2321	0.516079	0.0724431	raredmg	CardiometabolicII
MTDH	AKR1B1:P15121:OID21244:v1:Oncology	44180	4	44176	2.49085e-07	-2.56674	-3.54187	-1.59162	0.497509	raredmgmtr	Oncology
CST5	IL18RAP:O95256:OID20900:v1:Neurology	44632	8	44624	2.49931e-07	-1.81952	-2.51085	-1.12818	0.352718	ptvraredmg	Neurology
ZNF48	NFATC3:Q12968:OID20470:v1:Inflammation	44437	10	44427	2.52641e-07	1.63052	1.01075	2.25028	0.316204	ptv	Inflammation
GRAMD1A	ARSA:P15289:OID21138:v1:Neurology	45260	10	45250	2.54168e-07	-1.59592	-2.20267	-0.989172	0.309564	rec	Neurology
DALRD3	ERC2:O15083:OID30880:v1:NeurologyII	44410	171	44239	2.55099e-07	-0.394338	-0.54428	-0.244396	0.0765003	flexnonsynmtr	NeurologyII
FDFT1	CLC:Q05315:OID20126:v1:Cardiometabolic	45204	21	45183	2.59407e-07	1.1143	0.690341	1.53826	0.216303	ptv	Cardiometabolic
LAMA4	MTHFSD:Q2M296:OID31305:v1:OncologyII	44858	434	44424	2.63441e-07	-0.247952	-0.342344	-0.153561	0.0481585	flexnonsynmtr	OncologyII
ERC1	MYOM3:Q5VTT5:OID30633:v1:InflammationII	44654	179	44475	2.64731e-07	0.382221	0.23669	0.527753	0.07425	ptvraredmg	InflammationII
FTHL17	KITLG:P21583:OID20196:v1:Cardiometabolic	45276	12	45264	2.66759e-07	1.47528	0.913407	2.03715	0.286667	ptv	Cardiometabolic
IHH	SFTPD:P35247:OID20214:v1:Cardiometabolic	45276	42	45234	2.68216e-07	0.779147	0.482343	1.07595	0.151429	UR	Cardiometabolic
CHRNB2	ITIH4:Q14624:OID30762:v1:InflammationII	45680	45	45635	2.69708e-07	-0.758358	-1.0473	-0.469415	0.147419	UR	InflammationII
AP3S2	C1QBP:Q07021:OID31007:v1:NeurologyII	45520	66	45454	2.72093e-07	0.632586	0.391486	0.873685	0.123009	ptvraredmg	NeurologyII
HIST1H2BK	PPP3R1:P63098:OID20902:v1:Neurology	44914	12	44902	2.73369e-07	1.48604	0.919565	2.05252	0.289016	flexdmg	Neurology
HIST1H2BK	PPP3R1:P63098:OID20902:v1:Neurology	44914	12	44902	2.73369e-07	1.48604	0.919565	2.05252	0.289016	ptvraredmg	Neurology
PTPN23	MXRA8:Q9BRK3:OID30583:v1:InflammationII	44654	55	44599	2.74962e-07	-0.688709	-0.951299	-0.426119	0.133973	raredmgmtr	InflammationII
ZNF793	ZBP1:Q9H171:OID30526:v1:InflammationII	44339	5	44334	2.79224e-07	2.30429	1.42522	3.18336	0.448501	raredmgmtr	InflammationII
TFE3	HEG1:Q9ULI3:OID30579:v1:InflammationII	44654	13	44641	2.79468e-07	1.41235	0.873527	1.95116	0.274905	raredmgmtr	InflammationII
PISD	SIRT5:Q9NXA8:OID20820:v1:Neurology	44217	111	44106	2.82201e-07	-0.488479	-0.674903	-0.302055	0.0951134	ptvraredmg	Neurology
HTR3B	SLC44A4:Q53GD3:OID30897:v1:NeurologyII	44410	21	44389	2.86126e-07	1.12012	0.692421	1.54783	0.218214	UR	NeurologyII
ANKFY1	LPL:P06858:OID20188:v1:Cardiometabolic	45276	237	45039	2.90648e-07	-0.331798	-0.458564	-0.205033	0.0646757	flexnonsynmtr	Cardiometabolic
TSEN34	MAPK13:O15264:OID31205:v1:OncologyII	44039	15	44024	2.9349e-07	1.32426	0.818137	1.83037	0.258221	UR	OncologyII
TACO1	CEACAM3:P40198:OID21245:v1:Oncology	44180	21	44159	3.02923e-07	1.11528	0.688533	1.54202	0.217725	ptv	Oncology
HS6ST3	EIF4G3:O43432:OID31022:v1:NeurologyII	45520	78	45442	3.04421e-07	0.579937	0.357991	0.801883	0.113237	flexnonsynmtr	NeurologyII
GAS7	DDI2:Q5TDH0:OID30602:v1:InflammationII	44654	16	44638	3.05946e-07	1.27843	0.789079	1.76779	0.249668	URmtr	InflammationII
KRTAP3-2	WFDC12:Q8WWY7:OID21462:v1:Oncology	45540	18	45522	3.06602e-07	-1.20301	-1.66353	-0.74249	0.234958	flexnonsynmtr	Oncology
SMYD1	EDF1:O60869:OID31010:v1:NeurologyII	45520	58	45462	3.0766e-07	-0.673627	-0.931529	-0.415724	0.131582	raredmg	NeurologyII
BICDL2	TREML1:Q86YW5:OID30682:v1:InflammationII	45669	68	45601	3.11137e-07	0.62006	0.382568	0.857552	0.121168	flexdmg	InflammationII
C10orf67	CGA:P01215:OID21069:v1:Neurology	45260	32	45228	3.13447e-07	0.907935	0.560088	1.25578	0.177472	flexnonsynmtr	Neurology
PPP4R3B	CBLIF:P27352:OID20179:v1:Cardiometabolic	45201	89	45112	3.17101e-07	0.538647	0.332193	0.745102	0.105333	ptvraredmg	Cardiometabolic
PDP1	TBCA:O75347:OID30616:v1:InflammationII	44654	49	44605	3.1954e-07	-0.729545	-1.00925	-0.449844	0.142703	raredmg	InflammationII
STEAP3	DIABLO:Q9NR28:OID20184:v1:Cardiometabolic	45135	24	45111	3.19839e-07	-1.04216	-1.44172	-0.642588	0.203859	UR	Cardiometabolic
SERGEF	LYPD1:Q8N2G4:OID20821:v1:Neurology	44217	161	44056	3.25877e-07	0.403865	0.248915	0.558816	0.0790557	flexdmg	Neurology
TMPRSS9	EGFLAM:Q63HQ2:OID31496:v1:OncologyII	45423	75	45348	3.27927e-07	-0.5904	-0.816972	-0.363828	0.115597	rec	OncologyII
MORN1	PTPRK:Q15262:OID31461:v1:OncologyII	45423	129	45294	3.33045e-07	-0.45098	-0.624147	-0.277813	0.0883498	flexdmg	OncologyII
MAGI1	CD3D:P04234:OID30827:v1:NeurologyII	44185	292	43893	3.36792e-07	0.299435	0.18441	0.414459	0.0586852	flexdmg	NeurologyII
CPNE7	KIFBP:Q96EK5:OID21320:v1:Oncology	45042	49	44993	3.40123e-07	-0.728651	-1.00866	-0.448646	0.142859	UR	Oncology
CNOT8	C9orf40:Q8IXQ3:OID31489:v1:OncologyII	45423	26	45397	3.40674e-07	0.996334	0.61344	1.37923	0.195352	raredmg	OncologyII
PDGFRB	CRYBB1:P53674:OID30319:v1:CardiometabolicII	45616	185	45431	3.42351e-07	-0.374676	-0.518692	-0.230661	0.0734766	flexdmg	CardiometabolicII
DLEU7	LYN:P07948:OID21350:v1:Oncology	45042	8	45034	3.44655e-07	1.8004	1.1082	2.49259	0.353158	raredmg	Oncology
DLEU7	LYN:P07948:OID21350:v1:Oncology	45042	8	45034	3.44655e-07	1.8004	1.1082	2.49259	0.353158	raredmgmtr	Oncology
DOCK2	SLC12A2:P55011:OID30077:v1:CardiometabolicII	44108	171	43937	3.45229e-07	-0.39025	-0.540297	-0.240202	0.0765541	flexdmg	CardiometabolicII
GPATCH11	RHOC:P08134:OID20950:v1:Neurology	44644	12	44632	3.47148e-07	1.46886	0.903977	2.03374	0.288201	raredmg	Neurology
SPATA7	HSDL2:Q6YN16:OID30256:v1:CardiometabolicII	44457	12	44445	3.47927e-07	1.4619	0.899652	2.02416	0.286861	raredmgmtr	CardiometabolicII
SLC26A4	CSNK2A1:P68400:OID31053:v1:NeurologyII	45520	185	45335	3.52151e-07	0.375316	0.230903	0.519729	0.0736793	raredmg	NeurologyII
IPO7	CORO1A:P31146:OID20286:v1:Cardiometabolic	44363	83	44280	3.55338e-07	-0.558842	-0.773942	-0.343741	0.109744	raredmg	Cardiometabolic
TBCK	NTF3:P20783:OID20591:v1:Inflammation	45190	47	45143	3.57528e-07	0.742624	0.456719	1.02853	0.145869	raredmgmtr	Inflammation
CNOT1	LILRB2:Q8N423:OID20301:v1:Cardiometabolic	45596	262	45334	3.66619e-07	0.313176	0.192492	0.43386	0.0615728	flexnonsynmtr	Cardiometabolic
LYRM2	SFTPA2:Q8IWL1:OID21218:v1:Oncology	44180	3	44177	3.67763e-07	-2.90541	-4.02514	-1.78567	0.571289	raredmgmtr	Oncology
C1orf216	RSPO1:Q2MKA7:OID20938:v1:Neurology	44914	48	44866	3.75076e-07	0.723495	0.444456	1.00253	0.142366	flexdmg	Neurology
HSD17B14	CPA1:P15085:OID20280:v1:Cardiometabolic	45810	9	45801	3.77538e-07	1.68117	1.03261	2.32972	0.330893	rec	Cardiometabolic
KCNS2	AKR1B1:P15121:OID21244:v1:Oncology	44180	110	44070	3.80813e-07	-0.48248	-0.668669	-0.296291	0.0949936	raredmg	Oncology
TUBGCP3	HIF1A:Q16665:OID30425:v1:InflammationII	44339	44	44295	3.80853e-07	0.765228	0.469925	1.06053	0.150664	UR	InflammationII
CAV2	LILRA2:Q8N149:OID21152:v1:Neurology	45260	23	45237	3.83564e-07	1.03748	0.637009	1.43796	0.204322	raredmgmtr	Neurology
SOST	MDH1:P40925:OID30669:v1:InflammationII	45372	26	45346	3.89918e-07	0.993811	0.609958	1.37766	0.195842	raredmgmtr	InflammationII
PURB	GLP1R:P43220:OID30809:v1:NeurologyII	44185	8	44177	3.95051e-07	1.79564	1.10174	2.48953	0.354022	URmtr	NeurologyII
KIAA0586	PMS1:P54277:OID30943:v1:NeurologyII	44410	136	44274	3.95837e-07	-0.435353	-0.603599	-0.267106	0.0858394	ptv	NeurologyII
GPAT3	LGALS8:O00214:OID21041:v1:Neurology	45644	29	45615	3.98774e-07	0.940056	0.576659	1.30345	0.185405	ptv	Neurology
LAMTOR5	VAMP8:Q9BV40:OID30555:v1:InflammationII	44339	14	44325	4.04899e-07	-1.3532	-1.8766	-0.829794	0.267039	raredmgmtr	InflammationII
MAB21L2	EGF:P01133:OID20698:v1:Inflammation	45166	57	45109	4.05478e-07	-0.670186	-0.929422	-0.410951	0.132262	raredmg	Inflammation
MAB21L3	MRPL52:Q86TS9:OID31239:v1:OncologyII	43966	16	43950	4.16538e-07	-1.26622	-1.7565	-0.775936	0.250142	UR	OncologyII
SLC50A1	GOLGA3:Q08378:OID31026:v1:NeurologyII	45520	45	45475	4.18023e-07	0.755966	0.463214	1.04872	0.149362	flexdmg	NeurologyII
TNNC1	DDHD2:O94830:OID31043:v1:NeurologyII	45520	12	45508	4.24075e-07	1.46039	0.89454	2.02624	0.288697	flexnonsynmtr	NeurologyII
KCNK17	LYAR:Q9NX58:OID21264:v1:Oncology	44180	3	44177	4.24516e-07	-2.92389	-4.05684	-1.79095	0.578029	rec	Oncology
TRAF3	PQBP1:O60828:OID21172:v1:Oncology	44180	20	44160	4.27346e-07	-1.13324	-1.57245	-0.694021	0.224088	raredmgmtr	Oncology
PPM1H	CD33:P20138:OID21472:v1:Oncology	45388	29	45359	4.32886e-07	-0.945519	-1.31216	-0.578879	0.18706	UR	Oncology
MROH1	VMO1:Q7Z5L0:OID21381:v1:Oncology	45042	77	44965	4.32941e-07	-0.576449	-0.799978	-0.352921	0.114044	ptvraredmg	Oncology
POLR1B	NUDT5:Q9UKK9:OID21115:v1:Neurology	45260	380	44880	4.33306e-07	-0.259731	-0.36045	-0.159012	0.0513866	flexdmg	Neurology
F8	AHSP:Q9NZD4:OID21078:v1:Neurology	45183	247	44936	4.36998e-07	0.315223	0.192947	0.437499	0.0623854	raredmg	Neurology
GAS7	DDI2:Q5TDH0:OID30602:v1:InflammationII	44654	17	44637	4.37388e-07	1.2239	0.749126	1.69867	0.242227	UR	InflammationII
AGO1	NAGPA:Q9UK23:OID30643:v1:InflammationII	44654	25	44629	4.46973e-07	-1.00448	-1.39446	-0.614506	0.198965	UR	InflammationII
PPP4R3B	CBLIF:P27352:OID20179:v1:Cardiometabolic	45201	75	45126	4.47347e-07	0.579191	0.354321	0.80406	0.114728	raredmg	Cardiometabolic
PPP4R3B	CBLIF:P27352:OID20179:v1:Cardiometabolic	45201	75	45126	4.47347e-07	0.579191	0.354321	0.80406	0.114728	raredmgmtr	Cardiometabolic
CYP4B1	SPRED2:Q7Z698:OID30423:v1:InflammationII	44339	59	44280	4.48551e-07	-0.657989	-0.913478	-0.402501	0.13035	raredmgmtr	InflammationII
PRSS48	CELA3A:P09093:OID20298:v1:Cardiometabolic	45735	31	45704	4.55305e-07	-0.901701	-1.25202	-0.551383	0.178732	raredmgmtr	Cardiometabolic
LRRC27	IL1RL2:Q9HB29:OID20487:v1:Inflammation	44437	205	44232	4.56033e-07	-0.351499	-0.488067	-0.214931	0.0696769	flexnonsynmtr	Inflammation
DNM2	FABP1:P07148:OID20778:v1:Inflammation	45225	6	45219	4.63364e-07	-2.05815	-2.85829	-1.25801	0.408231	ptv	Inflammation
PLG	CBS:P35520:OID30200:v1:CardiometabolicII	44457	355	44102	4.66318e-07	0.268432	0.16405	0.372815	0.0532559	flexdmg	CardiometabolicII
SGK3	CACYBP:Q9HB71:OID30649:v1:InflammationII	44582	38	44544	4.70149e-07	-0.816523	-1.13413	-0.498911	0.162045	raredmg	InflammationII
PENK	SUMF2:Q8NBJ7:OID21032:v1:Neurology	45644	70	45574	4.75013e-07	0.598653	0.365697	0.831609	0.118854	ptvraredmg	Neurology
CHAT	TGFBR2:P37173:OID21493:v1:Oncology	45388	3	45385	4.77527e-07	-2.88499	-4.00787	-1.76212	0.57289	rec	Oncology
ACKR2	PTPRC:P08575:OID30380:v1:CardiometabolicII	45606	17	45589	4.7979e-07	-1.22061	-1.69577	-0.745448	0.242427	ptv	CardiometabolicII
EDN2	ELAVL4:P26378:OID30854:v1:NeurologyII	44185	5	44180	4.80522e-07	-2.24536	-3.11948	-1.37123	0.445978	UR	NeurologyII
MLH1	NPDC1:Q9NQX5:OID20205:v1:Cardiometabolic	45276	13	45263	4.81098e-07	1.37762	0.841282	1.91396	0.27364	ptv	Cardiometabolic
TTC9C	CEP164:Q9UPV0:OID20441:v1:Inflammation	44437	9	44428	4.84786e-07	-1.68177	-2.33671	-1.02683	0.33415	URmtr	Inflammation
VPS41	YAP1:P46937:OID31113:v1:NeurologyII	45493	17	45476	4.86696e-07	1.21051	0.739024	1.682	0.240552	URmtr	NeurologyII
MTMR12	PKD1:P98161:OID30328:v1:CardiometabolicII	45616	50	45566	4.87011e-07	0.712213	0.434804	0.989623	0.141534	raredmgmtr	CardiometabolicII
LY75	CRLF1:O75462:OID20699:v1:Inflammation	45452	51	45401	4.87112e-07	-0.702203	-0.975715	-0.42869	0.139546	UR	Inflammation
EFTUD2	SUMF1:Q8NBK3:OID30486:v1:InflammationII	44339	69	44270	4.91036e-07	-0.603984	-0.839311	-0.368657	0.120064	raredmgmtr	InflammationII
OR51Q1	MMP3:P08254:OID21083:v1:Neurology	45260	15	45245	4.91897e-07	-1.29307	-1.79692	-0.789223	0.257063	raredmgmtr	Neurology
PHYH	HSBP1:O75506:OID30232:v1:CardiometabolicII	44457	24	44433	4.92723e-07	-1.02305	-1.4217	-0.624389	0.203394	ptv	CardiometabolicII
DEDD	BLNK:Q8WV28:OID30541:v1:InflammationII	44339	3	44336	5.06485e-07	-2.88244	-4.00684	-1.75804	0.573667	ptv	InflammationII
BCL6	TNFRSF13B:O14836:OID20702:v1:Inflammation	45300	12	45288	5.07184e-07	-1.43668	-1.99714	-0.876222	0.285947	UR	Inflammation
PSMB11	GGA1:Q9UJY5:OID20838:v1:Neurology	44217	205	44012	5.07853e-07	-0.352301	-0.489743	-0.214859	0.0701227	flexnonsynmtr	Neurology
RPL21	ENSA:O43768:OID31355:v1:OncologyII	45424	3	45421	5.08857e-07	2.902	1.76977	4.03424	0.577666	URmtr	OncologyII
CDK5	CNTN1:Q12860:OID20307:v1:Cardiometabolic	45810	9	45801	5.16248e-07	1.66847	1.01715	2.3198	0.332306	UR	Cardiometabolic
CDK5	CNTN1:Q12860:OID20307:v1:Cardiometabolic	45810	9	45801	5.16248e-07	1.66847	1.01715	2.3198	0.332306	URmtr	Cardiometabolic
PI15	HSPB1:P04792:OID20230:v1:Cardiometabolic	44560	3	44557	5.20032e-07	-2.89069	-4.01944	-1.76193	0.575891	rec	Cardiometabolic
IL36G	LXN:Q9BS40:OID21003:v1:Neurology	44706	4	44702	5.22325e-07	-2.50284	-3.48031	-1.52537	0.498707	rec	Neurology
RBM26	IL21R:Q9HBE5:OID30441:v1:InflammationII	44339	105	44234	5.29649e-07	0.489443	0.298191	0.680695	0.0975766	raredmg	InflammationII
HAGH	NT5C3A:Q9H0P0:OID20553:v1:Inflammation	45115	122	44993	5.35025e-07	0.454601	0.276895	0.632307	0.0906657	raredmgmtr	Inflammation
CYB5D2	ARHGAP5:Q13017:OID31190:v1:OncologyII	44039	31	44008	5.37671e-07	-0.900654	-1.25279	-0.548517	0.17966	ptv	OncologyII
GNPTAB	HSPA1A:P0DMV8:OID20718:v1:Inflammation	45384	231	45153	5.4371e-07	-0.330027	-0.459116	-0.200938	0.0658614	flexnonsynmtr	Inflammation
TMOD3	FUCA1:P04066:OID20261:v1:Cardiometabolic	45513	5	45508	5.44607e-07	-2.22056	-3.08919	-1.35194	0.443172	ptv	Cardiometabolic
MYO7A	ANKRD54:Q6NXT1:OID21162:v1:Oncology	44180	1571	42609	5.46541e-07	0.12864	0.0783126	0.178967	0.0256768	flexdmg	Oncology
MAB21L3	MRPL52:Q86TS9:OID31239:v1:OncologyII	43966	15	43951	5.47502e-07	-1.29418	-1.80052	-0.787828	0.258339	URmtr	OncologyII
IGSF22	PHOSPHO1:Q8TCT1:OID20922:v1:Neurology	44914	84	44830	5.4973e-07	-0.546323	-0.760107	-0.33254	0.109072	raredmg	Neurology
ZNF132	SEPTIN9:Q9UHD8:OID21279:v1:Oncology	45042	6	45036	5.50335e-07	-2.0447	-2.84486	-1.24455	0.408238	rec	Oncology
IRX1	KIRREL1:Q96J84:OID30806:v1:NeurologyII	44185	31	44154	5.53882e-07	-0.899397	-1.25144	-0.54735	0.179614	raredmg	NeurologyII
UBE2J2	LRP2:P98164:OID30960:v1:NeurologyII	44410	19	44391	5.56115e-07	1.15127	0.700566	1.60198	0.229951	flexnonsynmtr	NeurologyII
C5orf63	FARSA:Q9Y285:OID30887:v1:NeurologyII	44410	8	44402	5.58753e-07	1.77145	1.07782	2.46507	0.353887	raredmgmtr	NeurologyII
DENND2C	ATP6V1G2:O95670:OID30167:v1:CardiometabolicII	44108	276	43832	5.59431e-07	0.302172	0.183849	0.420495	0.0603685	flexnonsynmtr	CardiometabolicII
ZNF768	MAP2K1:Q02750:OID31468:v1:OncologyII	45423	115	45308	5.59585e-07	-0.466597	-0.649308	-0.283886	0.093219	flexnonsynmtr	OncologyII
PSMC3IP	LATS1:O95835:OID30523:v1:InflammationII	44339	8	44331	5.63023e-07	1.7674	1.07516	2.45964	0.353182	UR	InflammationII
OR2K2	USP8:P40818:OID20110:v1:Cardiometabolic	44454	97	44357	5.66617e-07	-0.507569	-0.706419	-0.308719	0.101453	flexnonsynmtr	Cardiometabolic
FANCD2	PDIA5:Q14554:OID31209:v1:OncologyII	44039	51	43988	5.6702e-07	0.698694	0.42496	0.972428	0.139659	raredmgmtr	OncologyII
SLC26A4	CSNK2A1:P68400:OID31053:v1:NeurologyII	45520	261	45259	5.67827e-07	0.310563	0.188884	0.432242	0.0620807	ptvraredmg	NeurologyII
GZMA	CXCL10:P02778:OID20697:v1:Inflammation	45452	86	45366	5.71998e-07	0.539379	0.32799	0.750769	0.107851	ptvraredmg	Inflammation
CDK2	ADGRB3:O60242:OID20974:v1:Neurology	44838	7	44831	5.78247e-07	-1.87438	-2.60928	-1.13948	0.374946	UR	Neurology
ULK1	HRG:P04196:OID30770:v1:InflammationII	45461	156	45305	5.80698e-07	-0.399292	-0.555871	-0.242713	0.0798865	flexdmg	InflammationII
GGPS1	PRKCQ:Q04759:OID20468:v1:Inflammation	44437	31	44406	5.84725e-07	0.897558	0.545496	1.24962	0.179622	raredmg	Inflammation
PDP1	TBCA:O75347:OID30616:v1:InflammationII	44654	53	44601	5.8502e-07	-0.685667	-0.954622	-0.416713	0.137221	ptvraredmg	InflammationII
PDP1	TBCA:O75347:OID30616:v1:InflammationII	44654	53	44601	5.8502e-07	-0.685667	-0.954622	-0.416713	0.137221	flexdmg	InflammationII
C1orf54	GLI2:P10070:OID30429:v1:InflammationII	44339	6	44333	5.88181e-07	2.04997	1.2457	2.85425	0.41034	raredmgmtr	InflammationII
NIPAL4	REG3A:Q06141:OID20258:v1:Cardiometabolic	45810	132	45678	5.88487e-07	0.43504	0.264355	0.605725	0.0870835	ptvraredmg	Cardiometabolic
MLPH	ALPP:P05187:OID21383:v1:Oncology	45042	53	44989	5.89116e-07	-0.684286	-0.952772	-0.415801	0.136981	ptvraredmg	Oncology
GPR12	ADAMTSL5:Q6ZMM2:OID30355:v1:CardiometabolicII	45616	62	45554	5.90244e-07	0.633962	0.385202	0.882721	0.126917	flexnonsynmtr	CardiometabolicII
RPLP1	ATXN2L:Q8WWM7:OID30980:v1:NeurologyII	45520	6	45514	5.93891e-07	-2.04041	-2.84123	-1.23959	0.40858	URmtr	NeurologyII
GNG4	S100A13:Q99584:OID30529:v1:InflammationII	44339	5	44334	5.95183e-07	2.23289	1.35645	3.10933	0.447158	raredmg	InflammationII
DCP1B	MRPL52:Q86TS9:OID31239:v1:OncologyII	43966	19	43947	5.95927e-07	-1.14618	-1.5961	-0.696271	0.229546	URmtr	OncologyII
CBWD6	CD86:P42081:OID31500:v1:OncologyII	45423	3	45420	5.99493e-07	2.83934	1.72455	3.95414	0.568768	UR	OncologyII
CBWD6	CD86:P42081:OID31500:v1:OncologyII	45423	3	45420	5.99493e-07	2.83934	1.72455	3.95414	0.568768	URmtr	OncologyII
IPO7	CORO1A:P31146:OID20286:v1:Cardiometabolic	44363	86	44277	5.99846e-07	-0.538226	-0.749551	-0.326901	0.107818	ptvraredmg	Cardiometabolic
PEX12	CD276:Q5ZPR3:OID20680:v1:Inflammation	45225	28	45197	6.03585e-07	-0.934034	-1.30086	-0.567213	0.187152	raredmgmtr	Inflammation
TTC19	SERPINF1:P36955:OID30757:v1:InflammationII	45084	63	45021	6.04586e-07	0.630364	0.382787	0.877942	0.126314	raredmg	InflammationII
ATP1A2	CADPS:Q9ULU8:OID30915:v1:NeurologyII	44410	57	44353	6.0966e-07	0.662673	0.402323	0.923023	0.132831	UR	NeurologyII
TBC1D32	CD70:P32970:OID20599:v1:Inflammation	45190	30	45160	6.12487e-07	-0.910438	-1.26819	-0.552681	0.182527	rec	Inflammation
CRCP	GLO1:Q04760:OID20107:v1:Cardiometabolic	44454	57	44397	6.16298e-07	0.659407	0.400231	0.918583	0.132231	ptvraredmg	Cardiometabolic
BAAT	PPP3R1:P63098:OID20902:v1:Neurology	44914	70	44844	6.17616e-07	0.597109	0.362399	0.831819	0.119749	flexdmg	Neurology
FOXS1	CA6:P23280:OID21096:v1:Neurology	45117	10	45107	6.17835e-07	1.56314	0.948697	2.17758	0.313489	UR	Neurology
CCDC40	COL5A1:P20908:OID30587:v1:InflammationII	44654	26	44628	6.27446e-07	0.971226	0.589225	1.35323	0.194896	URmtr	InflammationII
KSR2	PER3:P56645:OID30511:v1:InflammationII	44339	197	44142	6.28283e-07	0.35701	0.216584	0.497435	0.071645	flexdmg	InflammationII
APC	IL36A:Q9UHA7:OID30472:v1:InflammationII	44339	297	44042	6.29166e-07	0.288985	0.17531	0.40266	0.0579969	raredmgmtr	InflammationII
PNPLA4	MRPL28:Q13084:OID31023:v1:NeurologyII	45520	9	45511	6.33889e-07	1.66061	1.0072	2.31402	0.33337	raredmgmtr	NeurologyII
FBLN2	RANGAP1:P46060:OID21203:v1:Oncology	44180	152	44028	6.35877e-07	-0.40563	-0.565254	-0.246006	0.08144	raredmgmtr	Oncology
ZCCHC14	ARHGAP30:Q7Z6I6:OID31336:v1:OncologyII	44858	60	44798	6.36475e-07	-0.644747	-0.898478	-0.391016	0.129454	ptvraredmg	OncologyII
LSS	SNX2:O60749:OID31374:v1:OncologyII	45424	59	45365	6.38851e-07	0.6454	0.391375	0.899426	0.129604	UR	OncologyII
TYMS	DTNB:O60941:OID31395:v1:OncologyII	45350	36	45314	6.42153e-07	-0.82772	-1.15357	-0.501869	0.166249	flexdmg	OncologyII
TYMS	DTNB:O60941:OID31395:v1:OncologyII	45350	36	45314	6.42153e-07	-0.82772	-1.15357	-0.501869	0.166249	ptvraredmg	OncologyII
CDK6	LGALS8:O00214:OID21041:v1:Neurology	45644	11	45633	6.4416e-07	1.49855	0.908537	2.08855	0.301022	UR	Neurology
DDX19A	CHL1:O00533:OID20366:v1:Cardiometabolic	45362	3	45359	6.44929e-07	-2.85824	-3.98365	-1.73284	0.57418	ptv	Cardiometabolic
PET100	RAB3GAP1:Q15042:OID30829:v1:NeurologyII	44185	6	44179	6.47731e-07	-2.03178	-2.83191	-1.23166	0.408223	raredmg	NeurologyII
MPDZ	ARHGEF12:Q9NZN5:OID20554:v1:Inflammation	45190	641	44549	6.58625e-07	-0.198139	-0.276218	-0.12006	0.0398358	flexdmg	Inflammation
SLC27A1	IL1RAP:Q9NPH3:OID21126:v1:Neurology	45260	30	45230	6.62584e-07	0.904407	0.547932	1.26088	0.181873	UR	Neurology
GCKR	AOC3:Q16853:OID20389:v1:Cardiometabolic	45433	28	45405	6.62877e-07	-0.931186	-1.29822	-0.56415	0.187262	UR	Cardiometabolic
TRIM71	NRTN:Q99748:OID20465:v1:Inflammation	44437	208	44229	6.65633e-07	0.346001	0.2096	0.482403	0.069592	flexdmg	Inflammation
CDC14B	GSTT2B:P0CG30:OID31097:v1:NeurologyII	45493	152	45341	6.68195e-07	0.401576	0.243241	0.55991	0.0807822	flexnonsynmtr	NeurologyII
PISD	SIRT5:Q9NXA8:OID20820:v1:Neurology	44217	104	44113	6.69224e-07	-0.488409	-0.680992	-0.295827	0.0982554	raredmg	Neurology
KIF13A	LAP3:P28838:OID20436:v1:Inflammation	44437	288	44149	6.6937e-07	0.293069	0.177509	0.408628	0.0589585	ptvraredmg	Inflammation
ABCF3	DCUN1D1:Q96GG9:OID30830:v1:NeurologyII	44185	5	44180	6.72277e-07	-2.2285	-3.10736	-1.34963	0.448396	rec	NeurologyII
RICTOR	NRP1:O14786:OID20390:v1:Cardiometabolic	45509	65	45444	6.73937e-07	-0.61367	-0.855711	-0.37163	0.123489	UR	Cardiometabolic
PLEKHA1	PRKAB1:Q9Y478:OID20444:v1:Inflammation	44437	43	44394	6.86366e-07	0.754904	0.456947	1.05286	0.152018	raredmg	Inflammation
HSD11B2	IDO1:P14902:OID31050:v1:NeurologyII	45520	31	45489	6.86488e-07	-0.887899	-1.23835	-0.537446	0.178801	UR	NeurologyII
DEFB119	PSTPIP2:Q9H939:OID30596:v1:InflammationII	43375	4	43371	6.89378e-07	-2.47928	-3.458	-1.50055	0.499344	ptvraredmg	InflammationII
SLC50A1	BAIAP2:Q9UQB8:OID21250:v1:Oncology	44180	14	44166	6.91385e-07	1.32717	0.803193	1.85115	0.267333	ptv	Oncology
HHAT	ERBB4:Q15303:OID21510:v1:Oncology	45388	73	45315	6.94134e-07	-0.577412	-0.805415	-0.34941	0.116327	raredmg	Oncology
RBL2	KLB:Q86Z14:OID20888:v1:Neurology	44217	12	44205	6.95471e-07	1.43204	0.866531	1.99756	0.288524	rec	Neurology
CYP2C18	DCTD:P32321:OID30657:v1:InflammationII	44654	40	44614	6.96827e-07	0.783395	0.474009	1.09278	0.157848	raredmgmtr	InflammationII
FIBCD1	OMD:Q99983:OID20725:v1:Inflammation	45452	167	45285	6.99738e-07	-0.381478	-0.532159	-0.230796	0.0768777	raredmg	Inflammation
CCDC116	PMVK:Q15126:OID20850:v1:Neurology	44142	41	44101	7.01213e-07	0.769741	0.465673	1.07381	0.155135	ptv	Neurology
MSH3	SEMA7A:O75326:OID20283:v1:Cardiometabolic	45667	437	45230	7.03704e-07	0.237432	0.143627	0.331237	0.0478593	flexnonsynmtr	Cardiometabolic
SELENOK	IRAK1:P51617:OID20485:v1:Inflammation	44437	32	44405	7.05003e-07	-0.876884	-1.22335	-0.530419	0.176766	flexdmg	Inflammation
SNX19	HAVCR1:Q96D42:OID21422:v1:Oncology	45556	52	45504	7.10793e-07	-0.685895	-0.956986	-0.414804	0.138311	raredmgmtr	Oncology
KDM3A	MYO6:Q9UM54:OID30989:v1:NeurologyII	45520	87	45433	7.13956e-07	0.531623	0.321469	0.741777	0.10722	raredmg	NeurologyII
C9orf85	CD300A:Q9UGN4:OID30576:v1:InflammationII	44654	5	44649	7.15257e-07	-2.18712	-3.05177	-1.32248	0.44114	raredmgmtr	InflammationII
PDGFRB	CRYBB1:P53674:OID30319:v1:CardiometabolicII	45616	42	45574	7.1837e-07	-0.763232	-1.06502	-0.461449	0.15397	UR	CardiometabolicII
OR8G1	MDK:P21741:OID21489:v1:Oncology	45241	106	45135	7.1991e-07	-0.477866	-0.66683	-0.288901	0.0964097	flexdmg	Oncology
CHIC2	LYVE1:Q9Y5Y7:OID30728:v1:InflammationII	45680	24	45656	7.2199e-07	-1.00723	-1.40558	-0.608894	0.203234	flexnonsynmtr	InflammationII
CCDC36	PNLIPRP1:P54315:OID31122:v1:NeurologyII	45493	13	45480	7.22266e-07	-1.36105	-1.89933	-0.822777	0.274629	ptvraredmg	NeurologyII
CCDC36	PNLIPRP1:P54315:OID31122:v1:NeurologyII	45493	13	45480	7.22266e-07	-1.36105	-1.89933	-0.822777	0.274629	flexdmg	NeurologyII
KBTBD6	EIF4G3:O43432:OID31022:v1:NeurologyII	45520	49	45471	7.27071e-07	-0.707635	-0.987568	-0.427703	0.142821	raredmg	NeurologyII
PTPN11	KLF4:O43474:OID30808:v1:NeurologyII	44185	63	44122	7.28175e-07	0.624619	0.377513	0.871725	0.126073	flexnonsynmtr	NeurologyII
HTR2A	GID8:Q9NWU2:OID31041:v1:NeurologyII	45520	26	45494	7.28833e-07	-0.972106	-1.3567	-0.587515	0.196218	ptv	NeurologyII
TRIM69	PRL:P01236:OID21033:v1:Neurology	45644	72	45572	7.29625e-07	0.580493	0.350825	0.81016	0.117177	flexdmg	Neurology
SLC34A2	LGALS4:P56470:OID20748:v1:Inflammation	45225	206	45019	7.29705e-07	0.345421	0.208757	0.482085	0.0697259	ptvraredmg	Inflammation
PIGU	ERN1:O75460:OID31391:v1:OncologyII	45424	157	45267	7.30721e-07	0.394119	0.238179	0.550059	0.0795603	flexnonsynmtr	OncologyII
COL8A2	CENPJ:Q9HC77:OID31314:v1:OncologyII	44858	160	44698	7.3202e-07	-0.392933	-0.548413	-0.237452	0.0793262	raredmg	OncologyII
RANBP2	PDLIM5:Q96HC4:OID31063:v1:NeurologyII	45520	61	45459	7.34783e-07	-0.63414	-0.885102	-0.383178	0.128041	raredmgmtr	NeurologyII
TNKS2	CABP2:Q9NPB3:OID30916:v1:NeurologyII	44410	72	44338	7.45425e-07	-0.584571	-0.816046	-0.353095	0.118099	raredmgmtr	NeurologyII
SPTLC2	WFDC1:Q9HC57:OID31366:v1:OncologyII	44494	38	44456	7.51416e-07	0.796486	0.480998	1.11197	0.160962	UR	OncologyII
BMT2	PTX3:P26022:OID20570:v1:Inflammation	45190	27	45163	7.51668e-07	0.947079	0.571936	1.32222	0.191398	raredmg	Inflammation
SDC2	CACNA1C:Q13936:OID30840:v1:NeurologyII	44185	17	44168	7.52386e-07	-1.20002	-1.67537	-0.724668	0.242524	flexdmg	NeurologyII
UBTD2	KIR2DL2:P43627:OID31431:v1:OncologyII	45424	20	45404	7.52579e-07	1.0955	0.661547	1.52946	0.221405	raredmgmtr	OncologyII
B3GNT3	CD74:P04233:OID21040:v1:Neurology	45644	16	45628	7.53012e-07	1.22589	0.740274	1.71151	0.247762	UR	Neurology
SVOP	CSPG4:Q6UVK1:OID30397:v1:CardiometabolicII	45606	58	45548	7.54407e-07	0.648213	0.391415	0.90501	0.131018	ptvraredmg	CardiometabolicII
TNNI3	DNAJC9:Q8WXX5:OID31472:v1:OncologyII	45423	14	45409	7.62281e-07	-1.31889	-1.8416	-0.796182	0.266686	ptv	OncologyII
DPP9	UBAC1:Q9BSL1:OID21336:v1:Oncology	45042	3	45039	7.64287e-07	2.84381	1.71662	3.971	0.575091	ptv	Oncology
HIST1H2BF	ESR1:P03372:OID30434:v1:InflammationII	44339	16	44323	7.65989e-07	-1.2404	-1.7321	-0.748708	0.250863	ptv	InflammationII
P2RX5	UROS:P10746:OID30964:v1:NeurologyII	44410	220	44190	7.66118e-07	-0.334247	-0.466743	-0.201751	0.0675995	flexdmg	NeurologyII
ESR1	CDHR1:Q96JP9:OID20808:v1:Neurology	44217	16	44201	7.67307e-07	-1.23042	-1.71819	-0.742649	0.24886	rec	Neurology
KCNK15	SIT1:Q9Y3P8:OID20462:v1:Inflammation	44437	107	44330	7.68377e-07	0.478242	0.288644	0.66784	0.096733	ptvraredmg	Inflammation
KLHDC8B	CSNK2A1:P68400:OID31053:v1:NeurologyII	45520	63	45457	7.69703e-07	-0.623359	-0.870506	-0.376212	0.126094	ptvraredmg	NeurologyII
VEGFB	TGFBR2:P37173:OID21493:v1:Oncology	45388	65	45323	7.70209e-07	-0.608877	-0.850289	-0.367466	0.123168	flexdmg	Oncology
BEAN1	KDR:P35968:OID21497:v1:Oncology	45388	19	45369	7.77571e-07	1.13291	0.68356	1.58227	0.22926	ptv	Oncology
MARCH4	VSIG2:Q96IQ7:OID31371:v1:OncologyII	45424	28	45396	7.80244e-07	0.932637	0.56267	1.3026	0.188757	raredmg	OncologyII
DGCR8	PRAME:P78395:OID31165:v1:OncologyII	44039	13	44026	7.833e-07	-1.37074	-1.91458	-0.826902	0.277467	URmtr	OncologyII
SRPK1	FABP5:Q01469:OID21043:v1:Neurology	45490	18	45472	7.91833e-07	1.16147	0.700458	1.62248	0.235207	ptv	Neurology
MZB1	TNXB:P22105:OID21107:v1:Neurology	45260	12	45248	7.94677e-07	-1.40208	-1.95867	-0.845485	0.283973	URmtr	Neurology
OR4D5	NUDT15:Q9NV35:OID30102:v1:CardiometabolicII	44108	12	44096	7.9575e-07	1.42203	0.857488	1.98657	0.288028	URmtr	CardiometabolicII
CHIA	YTHDF3:Q7Z739:OID20478:v1:Inflammation	44437	39	44398	7.97049e-07	-0.790772	-1.10473	-0.476818	0.160179	ptv	Inflammation
ZNF233	SCRIB:Q14160:OID30225:v1:CardiometabolicII	44457	22	44435	7.97626e-07	-1.05287	-1.4709	-0.634846	0.213277	raredmgmtr	CardiometabolicII
IQCF3	SEMA6C:Q9H3T2:OID30531:v1:InflammationII	44339	41	44298	8.005e-07	0.772591	0.465803	1.07938	0.156523	flexdmg	InflammationII
DUSP16	CCN3:P48745:OID20299:v1:Cardiometabolic	45736	24	45712	8.02341e-07	-0.999907	-1.397	-0.602816	0.202596	UR	Cardiometabolic
KHDC1L	SH2D1A:O60880:OID20514:v1:Inflammation	45190	10	45180	8.0294e-07	-1.5634	-2.18429	-0.942513	0.316776	flexnonsynmtr	Inflammation
GPR158	SPINK2:P20155:OID30627:v1:InflammationII	44654	160	44494	8.04072e-07	0.379657	0.228872	0.530441	0.0769302	flexdmg	InflammationII
EVA1C	VIM:P08670:OID20053:v1:Cardiometabolic	44454	110	44344	8.06083e-07	-0.47166	-0.659003	-0.284317	0.0955823	flexdmg	Cardiometabolic
MAF	ANKMY2:Q8IV38:OID30518:v1:InflammationII	44339	16	44323	8.07937e-07	1.2323	0.742786	1.72181	0.249749	raredmgmtr	InflammationII
SALL3	CEP112:Q8N8E3:OID30115:v1:CardiometabolicII	44108	28	44080	8.09634e-07	-0.93222	-1.30256	-0.561879	0.188948	rec	CardiometabolicII
MBLAC2	C2CD2L:O14523:OID20864:v1:Neurology	44145	7	44138	8.12716e-07	-1.86271	-2.60282	-1.1226	0.377602	ptv	Neurology
POC1B	NPC2:P61916:OID30418:v1:CardiometabolicII	44869	49	44820	8.15088e-07	-0.704747	-0.984796	-0.424698	0.142881	ptv	CardiometabolicII
LZTS1	AHSG:P02765:OID30706:v1:InflammationII	45669	38	45631	8.16187e-07	0.801503	0.482989	1.12002	0.162506	raredmg	InflammationII
STIM2	FCAMR:Q8WWV6:OID30332:v1:CardiometabolicII	45616	6	45610	8.20131e-07	2.00657	1.20901	2.80412	0.406912	ptv	CardiometabolicII
SIAH1	DECR1:Q16698:OID20579:v1:Inflammation	45190	11	45179	8.20943e-07	-1.4822	-2.07136	-0.893043	0.300587	flexnonsynmtr	Inflammation
UPB1	KIF1C:O43896:OID30163:v1:CardiometabolicII	44108	37	44071	8.21923e-07	-0.809733	-1.13161	-0.48786	0.16422	UR	CardiometabolicII
SEZ6L2	TPP1:O14773:OID20750:v1:Inflammation	44925	184	44741	8.22981e-07	-0.364588	-0.509522	-0.219655	0.073945	flexnonsynmtr	Inflammation
TTC23L	ADA2:Q9NZK5:OID20394:v1:Cardiometabolic	44988	38	44950	8.2423e-07	0.795303	0.47913	1.11148	0.161311	raredmg	Cardiometabolic
CLEC16A	TREM2:Q9NZC2:OID20731:v1:Inflammation	45225	135	45090	8.26998e-07	0.419942	0.252971	0.586912	0.0851882	ptvraredmg	Inflammation
CLDN19	FKBP14:Q9NWM8:OID31065:v1:NeurologyII	45520	185	45335	8.30409e-07	-0.362348	-0.506442	-0.218253	0.0735169	flexdmg	NeurologyII
ERBB2	ARG2:P78540:OID31339:v1:OncologyII	45424	85	45339	8.31328e-07	-0.535701	-0.748742	-0.32266	0.108693	raredmgmtr	OncologyII
ZNF320	KIF1C:O43896:OID30163:v1:CardiometabolicII	44108	7	44101	8.32317e-07	-1.85993	-2.59964	-1.12023	0.377396	raredmg	CardiometabolicII
PTPRT	DSC2:Q02487:OID21079:v1:Neurology	44742	234	44508	8.33444e-07	-0.317971	-0.444436	-0.191506	0.0645224	ptvraredmg	Neurology
FHL2	LAMP1:P11279:OID30416:v1:CardiometabolicII	44443	33	44410	8.35358e-07	0.847223	0.51023	1.18422	0.171933	raredmgmtr	CardiometabolicII
FAM102B	CPLX2:Q6PUV4:OID31186:v1:OncologyII	44039	62	43977	8.35724e-07	0.626333	0.377198	0.875468	0.127109	flexnonsynmtr	OncologyII
ZNF461	UBQLN3:Q9H347:OID30096:v1:CardiometabolicII	44108	7	44101	8.35865e-07	1.86325	1.1221	2.60439	0.378131	UR	CardiometabolicII
HPF1	ITGA6:P23229:OID20528:v1:Inflammation	45190	58	45132	8.399e-07	0.645865	0.388909	0.902821	0.131099	flexnonsynmtr	Inflammation
WDR89	ATP1B2:P14415:OID30118:v1:CardiometabolicII	44108	62	44046	8.42087e-07	-0.62694	-0.876392	-0.377488	0.12727	ptvraredmg	CardiometabolicII
IDH1	F2:P00734:OID30723:v1:InflammationII	45680	54	45626	8.4236e-07	-0.671554	-0.938762	-0.404347	0.136329	flexnonsynmtr	InflammationII
LUZP4	WASL:O00401:OID30467:v1:InflammationII	44339	104	44235	8.42598e-07	-0.483999	-0.676581	-0.291417	0.0982553	flexnonsynmtr	InflammationII
TAS2R60	NTF4:P34130:OID21208:v1:Oncology	44180	76	44104	8.45101e-07	0.5661	0.340824	0.791377	0.114936	flexnonsynmtr	Oncology
FOXM1	PTPRM:P28827:OID20598:v1:Inflammation	45115	34	45081	8.46326e-07	0.836699	0.503719	1.16968	0.169886	URmtr	Inflammation
TREML2	COL18A1:P39060:OID20332:v1:Cardiometabolic	45444	27	45417	8.49928e-07	0.9346	0.562596	1.3066	0.189796	flexdmg	Cardiometabolic
IQGAP1	VASH1:Q7L8A9:OID20516:v1:Inflammation	45190	196	44994	8.51818e-07	0.351487	0.21157	0.491404	0.0713854	ptvraredmg	Inflammation
SLC25A39	CEACAM1:P13688:OID21528:v1:Oncology	45317	27	45290	8.54639e-07	-0.906808	-1.26783	-0.545787	0.184193	URmtr	Oncology
ZC3HAV1	MATN3:O15232:OID20979:v1:Neurology	44838	10	44828	8.54906e-07	1.52883	0.920161	2.1375	0.310543	URmtr	Neurology
TMEM81	CCL18:P55774:OID20395:v1:Cardiometabolic	44626	8	44618	8.5687e-07	1.73559	1.04454	2.42663	0.352572	URmtr	Cardiometabolic
TUBGCP3	HIF1A:Q16665:OID30425:v1:InflammationII	44339	35	44304	8.64245e-07	0.831136	0.500095	1.16218	0.168897	URmtr	InflammationII
INTS6	DXO:O77932:OID31080:v1:NeurologyII	45493	71	45422	8.67532e-07	-0.585538	-0.818793	-0.352283	0.119007	flexnonsynmtr	NeurologyII
IL1RL1	CWC15:Q9P013:OID31479:v1:OncologyII	45198	155	45043	8.71255e-07	-0.396109	-0.553929	-0.238288	0.0805201	flexnonsynmtr	OncologyII
ATF7IP	ELN:P15502:OID30301:v1:CardiometabolicII	45616	14	45602	8.7212e-07	1.28646	0.773875	1.79904	0.261518	rec	CardiometabolicII
SREK1	LTBP3:Q9NS15:OID21191:v1:Oncology	44180	9	44171	8.74672e-07	1.63602	0.984084	2.28796	0.332617	raredmgmtr	Oncology
EMP2	PDIA4:P13667:OID30375:v1:CardiometabolicII	45606	24	45582	8.76415e-07	1.00215	0.602771	1.40153	0.203763	raredmgmtr	CardiometabolicII
HAPLN4	CD160:O95971:OID20647:v1:Inflammation	45752	4	45748	8.78849e-07	2.43108	1.46214	3.40003	0.494357	ptv	Inflammation
UBE3B	CD40:P25942:OID20724:v1:Inflammation	45236	4	45232	8.82705e-07	-2.44696	-3.42241	-1.47152	0.497672	rec	Inflammation
RGS2	VAMP5:O95183:OID20071:v1:Cardiometabolic	44454	67	44387	8.8682e-07	0.600635	0.361157	0.840113	0.122182	flexnonsynmtr	Cardiometabolic
RNF122	CDH2:P19022:OID20170:v1:Cardiometabolic	45276	99	45177	8.92542e-07	-0.488921	-0.683908	-0.293933	0.0994824	flexdmg	Cardiometabolic
HLA-F	NTRK2:Q16620:OID20136:v1:Cardiometabolic	45276	5	45271	9.01012e-07	-2.19104	-3.06518	-1.3169	0.445987	rec	Cardiometabolic
NOL12	IL4R:P24394:OID20576:v1:Inflammation	45190	12	45178	9.09723e-07	1.41146	0.848123	1.97479	0.287412	UR	Inflammation
ASNSD1	XIAP:P98170:OID30490:v1:InflammationII	44339	24	44315	9.09989e-07	-1.00122	-1.40083	-0.601617	0.203879	raredmgmtr	InflammationII
CDK5R1	TYMP:P19971:OID20234:v1:Cardiometabolic	44988	35	44953	9.10081e-07	-0.828664	-1.1594	-0.497927	0.168742	raredmg	Cardiometabolic
TCTEX1D4	EDAR:Q9UNE0:OID20525:v1:Inflammation	45190	8	45182	9.1241e-07	-1.7304	-2.42111	-1.03969	0.3524	raredmg	Inflammation
PDX1	ALDH3A1:P30838:OID20512:v1:Inflammation	45113	128	44985	9.1319e-07	-0.431897	-0.6043	-0.259495	0.0879599	flexnonsynmtr	Inflammation
TTI2	GOPC:Q9HD26:OID20551:v1:Inflammation	45190	37	45153	9.13849e-07	0.807857	0.485371	1.13034	0.164532	raredmgmtr	Inflammation
NUP107	JAM2:P57087:OID21064:v1:Neurology	45644	87	45557	9.2311e-07	0.525778	0.31581	0.735747	0.107126	raredmg	Neurology
RPS7	HEPH:Q9BQS7:OID30337:v1:CardiometabolicII	45616	13	45603	9.2775e-07	1.3553	0.813955	1.89665	0.276195	UR	CardiometabolicII
KANK2	CD2:P06729:OID30097:v1:CardiometabolicII	44108	140	43968	9.28274e-07	0.415466	0.249514	0.581418	0.0846687	ptvraredmg	CardiometabolicII
UQCC1	FKBP7:Q9Y680:OID20846:v1:Neurology	44145	32	44113	9.30885e-07	-0.86637	-1.21247	-0.520271	0.176579	raredmg	Neurology
PENK	SUMF2:Q8NBJ7:OID21032:v1:Neurology	45644	73	45571	9.34049e-07	0.570978	0.342851	0.799105	0.11639	flexdmg	Neurology
TMEM247	IDS:P22304:OID20619:v1:Inflammation	45752	10	45742	9.41948e-07	1.55374	0.932753	2.17472	0.316826	raredmgmtr	Inflammation
ATP2C2	CD4:P01730:OID20584:v1:Inflammation	45113	548	44565	9.42078e-07	-0.208962	-0.292478	-0.125445	0.0426101	raredmg	Inflammation
C1orf216	RSPO1:Q2MKA7:OID20938:v1:Neurology	44914	47	44867	9.43059e-07	0.705546	0.423547	0.987545	0.143876	ptvraredmg	Neurology
CYTIP	HCG22:E2RYF7:OID30088:v1:CardiometabolicII	44108	7	44101	9.44973e-07	-1.85235	-2.59278	-1.11193	0.377765	URmtr	CardiometabolicII
CYTIP	HCG22:E2RYF7:OID30088:v1:CardiometabolicII	44108	7	44101	9.44973e-07	-1.85235	-2.59278	-1.11193	0.377765	UR	CardiometabolicII
ADARB1	KIR3DL1:P43629:OID21185:v1:Oncology	44180	4	44176	9.49633e-07	2.45414	1.47298	3.43531	0.500591	ptv	Oncology
PPME1	LRTM2:Q8N967:OID31020:v1:NeurologyII	45520	15	45505	9.54437e-07	-1.26562	-1.77172	-0.759521	0.258212	raredmg	NeurologyII
TTF2	ITIH4:Q14624:OID30762:v1:InflammationII	45680	48	45632	9.56275e-07	0.699593	0.419816	0.97937	0.142742	URmtr	InflammationII
VSIG4	SNX15:Q9NRS6:OID30644:v1:InflammationII	44654	51	44603	9.59134e-07	0.683661	0.410224	0.957098	0.139508	ptvraredmg	InflammationII
EDEM1	DUSP13:Q6B8I1:OID31394:v1:OncologyII	45424	39	45385	9.71257e-07	-0.782125	-1.0951	-0.469148	0.159681	ptv	OncologyII
OR4A16	MRPS16:Q9Y3D3:OID30489:v1:InflammationII	44339	51	44288	9.75148e-07	-0.685767	-0.960229	-0.411305	0.14003	flexdmg	InflammationII
OR4A16	MRPS16:Q9Y3D3:OID30489:v1:InflammationII	44339	51	44288	9.75148e-07	-0.685767	-0.960229	-0.411305	0.14003	ptvraredmg	InflammationII
MOCS2	GLO1:Q04760:OID20107:v1:Cardiometabolic	44454	132	44322	9.77109e-07	-0.4259	-0.59637	-0.25543	0.0869737	flexdmg	Cardiometabolic
COL11A1	ITPA:Q9BY32:OID30082:v1:CardiometabolicII	44108	20	44088	9.80821e-07	-1.09171	-1.52874	-0.654677	0.222973	ptv	CardiometabolicII
FAM49B	TPPP2:P59282:OID31274:v1:OncologyII	44858	10	44848	9.82229e-07	-1.5479	-2.16759	-0.92821	0.316166	URmtr	OncologyII
FIGN	SEL1L:Q9UBV2:OID30196:v1:CardiometabolicII	44457	31	44426	9.82752e-07	0.880836	0.528193	1.23348	0.179919	URmtr	CardiometabolicII
NRDE2	STK4:Q13043:OID20140:v1:Cardiometabolic	45276	297	44979	9.85262e-07	0.284663	0.170686	0.39864	0.0581511	flexnonsynmtr	Cardiometabolic
UGT1A4	TBCA:O75347:OID30616:v1:InflammationII	44654	311	44343	9.87203e-07	-0.278086	-0.389438	-0.166734	0.0568118	flexnonsynmtr	InflammationII
EDN2	ELAVL4:P26378:OID30854:v1:NeurologyII	44185	4	44181	9.8757e-07	-2.4407	-3.41802	-1.46337	0.498631	URmtr	NeurologyII
WNT2	PEAR1:Q5VY43:OID20257:v1:Cardiometabolic	45810	81	45729	9.88544e-07	-0.541989	-0.759027	-0.324951	0.110733	ptvraredmg	Cardiometabolic
LAMTOR5	VAMP8:Q9BV40:OID30555:v1:InflammationII	44339	29	44310	9.90012e-07	-0.908196	-1.2719	-0.544492	0.185562	raredmg	InflammationII
PCNX3	AIFM1:O95831:OID21287:v1:Oncology	44972	55	44917	9.94466e-07	-0.65821	-0.921851	-0.394569	0.13451	UR	Oncology
GPATCH11	SCRIB:Q14160:OID31046:v1:NeurologyII	45520	95	45425	9.97883e-07	0.50218	0.301007	0.703352	0.102638	flexnonsynmtr	NeurologyII
CXCR3	MMP15:P51511:OID30299:v1:CardiometabolicII	45616	5	45611	9.99986e-07	2.18992	1.31257	3.06727	0.447625	UR	CardiometabolicII

## Sheet: Collapsing Synonymous Null
Gene Name	Proteome	nSamples	nCarriers	nNonCarriers	p	beta	lower	upper	se	model	Panel	Protein
C2	C2	45352	119	45233	4.61967e-12	-0.620069	-0.795731	-0.444407	0.0896227	syn	Cardiometabolic	C2:P06681:OID20410:v1:Cardiometabolic
NECTIN2	BCAM	45260	108	45152	4.58298e-11	-0.61838	-0.802426	-0.434334	0.0939002	syn	Neurology	BCAM:P50895:OID21076:v1:Neurology
KRTAP5-8	FOLR3	45246	33	45213	1.21999e-10	1.1027	0.767003	1.43839	0.17127	syn	Oncology	FOLR3:P41439:OID21485:v1:Oncology
GUSB	GUSB	45451	122	45329	1.22853e-09	-0.519821	-0.687458	-0.352183	0.0855286	syn	Cardiometabolic	GUSB:P08236:OID20296:v1:Cardiometabolic
ZKSCAN3	LTA	45190	90	45100	1.42697e-09	-0.625499	-0.828019	-0.422979	0.103326	syn	Inflammation	LTA:P01374:OID20586:v1:Inflammation
CD109	CD109	45260	120	45140	8.57363e-09	-0.516254	-0.691991	-0.340517	0.0896607	syn	Neurology	CD109:Q6YHK3:OID21108:v1:Neurology
SMG6	CPPED1	45644	193	45451	9.83599e-09	0.401182	0.264063	0.538301	0.0699581	syn	Neurology	CPPED1:Q9BRF8:OID21053:v1:Neurology
MDH2	CCL24	45378	97	45281	1.03252e-08	0.570903	0.375495	0.766311	0.0996972	syn	Inflammation	CCL24:O00175:OID20772:v1:Inflammation
HMMR	CDAN1	45493	106	45387	1.85243e-08	0.547186	0.356563	0.737809	0.0972558	syn	NeurologyII	CDAN1:Q8IWY9:OID31076:v1:NeurologyII
COPB1	NCR3LG1	45423	95	45328	1.85314e-08	-0.540061	-0.728205	-0.351918	0.0959906	syn	OncologyII	NCR3LG1:Q68D85:OID31490:v1:OncologyII
GRB2	NT5C	45616	35	45581	3.08429e-08	-0.927535	-1.25584	-0.599234	0.167499	syn	CardiometabolicII	NT5C:Q8TCD5:OID30294:v1:CardiometabolicII
GINS1	DUSP3	44217	14	44203	3.34286e-08	1.47329	0.950487	1.99609	0.266734	syn	Neurology	DUSP3:P51452:OID20827:v1:Neurology
ABCC1	TMEM132A	44457	348	44109	4.39987e-08	0.292617	0.187861	0.397373	0.0534464	syn	CardiometabolicII	TMEM132A:Q24JP5:OID30287:v1:CardiometabolicII
FAM129B	ELN	45616	204	45412	4.99371e-08	0.280445	0.179632	0.381258	0.0514347	syn	CardiometabolicII	ELN:P15502:OID30301:v1:CardiometabolicII
VPS53	CGN	44410	191	44219	5.03449e-08	-0.395871	-0.538214	-0.253529	0.0726232	syn	NeurologyII	CGN:Q9P2M7:OID30894:v1:NeurologyII
BACH2	PEBP1	45260	120	45140	6.31947e-08	0.481014	0.306759	0.655269	0.0889051	syn	Neurology	PEBP1:P30086:OID21087:v1:Neurology
ZDHHC3	BLNK	44339	54	44285	7.55888e-08	0.727062	0.462096	0.992028	0.135185	syn	InflammationII	BLNK:Q8WV28:OID30541:v1:InflammationII
MID1	REEP4	45520	64	45456	1.18271e-07	0.651219	0.410252	0.892186	0.122941	syn	NeurologyII	REEP4:Q9H6H4:OID31028:v1:NeurologyII
HAGH	HAGH	45488	81	45407	1.41746e-07	-0.557519	-0.765115	-0.349922	0.105916	syn	Oncology	HAGH:Q16775:OID21459:v1:Oncology
SMG6	HNRNPUL1	45520	194	45326	1.60392e-07	0.367268	0.229919	0.504617	0.0700755	syn	NeurologyII	HNRNPUL1:Q9BUJ2:OID31037:v1:NeurologyII
COPS3	LSM8	44858	71	44787	1.69412e-07	0.619898	0.387624	0.852172	0.118506	syn	OncologyII	LSM8:O95777:OID31269:v1:OncologyII
PTTG1	IL12A_IL12B	45042	34	45008	1.75123e-07	0.87408	0.54618	1.20198	0.167295	syn	Oncology	IL12A_IL12B:P29459_P29460:OID21327:v1:Oncology
ZNF230	LYPD3	45027	67	44960	1.81045e-07	-0.624833	-0.859508	-0.390158	0.119731	syn	Oncology	LYPD3:O95274:OID21530:v1:Oncology
SLITRK5	PI16	45669	203	45466	2.51156e-07	-0.346484	-0.478156	-0.214812	0.0671791	syn	InflammationII	PI16:Q6UXB8:OID30676:v1:InflammationII
TRIM40	CCL27	45276	21	45255	2.54923e-07	1.05179	0.65187	1.45171	0.20404	syn	Cardiometabolic	CCL27:Q9Y4X3:OID20121:v1:Cardiometabolic
ZNF862	CFHR5	45148	173	44975	2.77517e-07	0.386289	0.238955	0.533622	0.0751697	syn	InflammationII	CFHR5:Q9BXR6:OID30716:v1:InflammationII
FAM170A	OGN	45260	34	45226	2.99809e-07	-0.8054	-1.11346	-0.497342	0.157172	syn	Neurology	OGN:P20774:OID21123:v1:Neurology
MID1	CEP170	44457	63	44394	3.07471e-07	0.630962	0.389401	0.872524	0.123245	syn	CardiometabolicII	CEP170:Q5SW79:OID30240:v1:CardiometabolicII
BRD8	PTGR1	45616	148	45468	3.47195e-07	0.40752	0.250799	0.564241	0.0799593	syn	CardiometabolicII	PTGR1:Q14914:OID30297:v1:CardiometabolicII
GNB4	S100A14	45520	35	45485	3.51338e-07	-0.856265	-1.18571	-0.526823	0.168081	syn	NeurologyII	S100A14:Q9HCY8:OID30987:v1:NeurologyII
CCDC32	KIF20B	44185	24	44161	3.65829e-07	1.03891	0.638597	1.43923	0.204241	syn	NeurologyII	KIF20B:Q96Q89:OID30816:v1:NeurologyII
ZNF879	GART	45520	87	45433	3.68174e-07	0.539588	0.331623	0.747553	0.106104	syn	NeurologyII	GART:P22102:OID31004:v1:NeurologyII
NSD1	ENPP6	44457	255	44202	3.99646e-07	0.305637	0.187478	0.423796	0.0602848	syn	CardiometabolicII	ENPP6:Q6UWR7:OID30273:v1:CardiometabolicII
PHF8	MILR1	44437	68	44369	4.03405e-07	-0.607118	-0.841913	-0.372324	0.119792	syn	Inflammation	MILR1:Q7Z6M3:OID20482:v1:Inflammation
LYZL4	GASK1A	44108	29	44079	4.08059e-07	0.934739	0.573086	1.29639	0.184515	syn	CardiometabolicII	GASK1A:Q9UFP1:OID30109:v1:CardiometabolicII
POLR2M	CD59	43637	39	43598	4.20122e-07	0.738512	0.452467	1.02456	0.14594	syn	Cardiometabolic	CD59:P13987:OID20339:v1:Cardiometabolic
GTF2E1	CHAC2	44180	33	44147	4.23296e-07	0.868296	0.531886	1.20471	0.171636	syn	Oncology	CHAC2:Q8WUX2:OID21230:v1:Oncology
CCDC97	NPL	45616	77	45539	4.23781e-07	0.512756	0.314086	0.711425	0.101361	syn	CardiometabolicII	NPL:Q9BXD5:OID30329:v1:CardiometabolicII
LSM11	CD200R1	45041	30	45011	4.64373e-07	0.911996	0.557413	1.26658	0.180908	syn	Inflammation	CD200R1:Q8TD46:OID20595:v1:Inflammation
MID1	CAMSAP1	45520	64	45456	4.65742e-07	0.611815	0.373915	0.849714	0.121376	syn	NeurologyII	CAMSAP1:Q5T5Y3:OID31070:v1:NeurologyII
BACH2	PAG1	44454	117	44337	4.79419e-07	0.464209	0.283507	0.644911	0.0921942	syn	Cardiometabolic	PAG1:Q9NWQ8:OID20108:v1:Cardiometabolic
SNTA1	NT5C1A	45493	91	45402	4.92693e-07	0.487915	0.297786	0.678043	0.0970036	syn	NeurologyII	NT5C1A:Q9BXI3:OID31102:v1:NeurologyII
BACH2	CPPED1	45644	120	45524	5.25369e-07	0.444779	0.271033	0.618525	0.088645	syn	Neurology	CPPED1:Q9BRF8:OID21053:v1:Neurology
AFF4	CDH2	45276	135	45141	5.29624e-07	-0.392856	-0.546366	-0.239346	0.0783209	syn	Cardiometabolic	CDH2:P19022:OID20170:v1:Cardiometabolic
BTNL9	CD300LF	45621	93	45528	5.42734e-07	0.49659	0.302363	0.690817	0.0990946	syn	Oncology	CD300LF:Q8TDQ1:OID21469:v1:Oncology
ZNF181	DSCAM	45520	50	45470	5.57833e-07	-0.700942	-0.975384	-0.426499	0.140021	syn	NeurologyII	DSCAM:O60469:OID30993:v1:NeurologyII
FAM129B	NOS3	44217	198	44019	5.78139e-07	0.345625	0.210115	0.481135	0.0691373	syn	Neurology	NOS3:P29474:OID20834:v1:Neurology
MID1	EIF4G3	45520	64	45456	5.92831e-07	0.613242	0.372572	0.853911	0.12279	syn	NeurologyII	EIF4G3:O43432:OID31022:v1:NeurologyII
DPH5	EPPK1	44457	27	44430	5.9508e-07	0.935217	0.568134	1.3023	0.187286	syn	CardiometabolicII	EPPK1:P58107:OID30250:v1:CardiometabolicII
MID1	SMTN	45414	64	45350	5.99999e-07	0.60072	0.364855	0.836584	0.120338	syn	NeurologyII	SMTN:P53814:OID31154:v1:NeurologyII
SMG6	ATXN3	45493	191	45302	6.38334e-07	0.348638	0.21142	0.485855	0.0700083	syn	NeurologyII	ATXN3:P54252:OID31149:v1:NeurologyII
WSB2	EIF2S2	44457	77	44380	6.39506e-07	0.56647	0.343503	0.789437	0.113758	syn	CardiometabolicII	EIF2S2:P20042:OID30270:v1:CardiometabolicII
ATG12	FMR1	44180	34	44146	6.44826e-07	-0.850976	-1.18604	-0.515917	0.170947	syn	Oncology	FMR1:Q06787:OID21233:v1:Oncology
SPPL2C	LRRC37A2	45423	26	45397	6.62058e-07	-0.972491	-1.35579	-0.589192	0.195559	syn	OncologyII	LRRC37A2:A6NM11:OID31440:v1:OncologyII
CLDN12	PKD1	45616	33	45583	6.66508e-07	0.794432	0.481232	1.10763	0.159795	syn	CardiometabolicII	PKD1:P98161:OID30328:v1:CardiometabolicII
SYNDIG1	GAGE2A	44039	95	43944	6.96118e-07	-0.510237	-0.711737	-0.308738	0.102805	syn	OncologyII	GAGE2A:Q6NT46:OID31199:v1:OncologyII
HIST1H2AC	MMP9	45183	60	45123	7.01286e-07	0.627048	0.379346	0.874749	0.126377	syn	Neurology	MMP9:P14780:OID21103:v1:Neurology
MID1	BIN2	45260	64	45196	7.45566e-07	0.608219	0.367377	0.849061	0.122878	syn	Neurology	BIN2:Q9UBW5:OID21067:v1:Neurology
MROH1	F7	45365	64	45301	7.4839e-07	0.602873	0.364113	0.841634	0.121816	syn	Cardiometabolic	F7:P08709:OID20372:v1:Cardiometabolic
ST7L	ADAMTS4	44339	44	44295	7.74684e-07	-0.72353	-1.01046	-0.436595	0.146394	syn	InflammationII	ADAMTS4:O75173:OID30471:v1:InflammationII
HEATR5B	ENOPH1	45424	316	45108	7.83604e-07	0.27871	0.16813	0.38929	0.056418	syn	OncologyII	ENOPH1:Q9UHY7:OID31349:v1:OncologyII
TDGF1	SLITRK1	44339	27	44312	7.86925e-07	-0.911005	-1.27251	-0.549499	0.184441	syn	InflammationII	SLITRK1:Q96PX8:OID30510:v1:InflammationII
WSB2	SNCA	44654	75	44579	7.89964e-07	0.563301	0.339737	0.786866	0.114063	syn	InflammationII	SNCA:P37840:OID30645:v1:InflammationII
NACA	BAG3	44838	129	44709	8.0437e-07	0.429655	0.259011	0.6003	0.0870628	syn	Neurology	BAG3:O95817:OID20972:v1:Neurology
ZNF658	RAP1A	44339	20	44319	8.09326e-07	-1.10024	-1.53733	-0.663158	0.223001	syn	InflammationII	RAP1A:P62834:OID30452:v1:InflammationII
MT1X	CSF2RB	44339	5	44334	8.1313e-07	-2.17734	-3.04247	-1.3122	0.441391	syn	InflammationII	CSF2RB:P32927:OID30553:v1:InflammationII
MID1	EEF1D	45616	64	45552	8.35599e-07	0.6031	0.363207	0.842993	0.122394	syn	CardiometabolicII	EEF1D:P29692:OID30335:v1:CardiometabolicII
CELF1	MORC3	45493	46	45447	8.83538e-07	0.725358	0.436194	1.01452	0.147532	syn	NeurologyII	MORC3:Q14149:OID31073:v1:NeurologyII
CST7	HS1BP3	44457	22	44435	8.83623e-07	-1.03841	-1.45237	-0.624446	0.211204	syn	CardiometabolicII	HS1BP3:Q53T59:OID30243:v1:CardiometabolicII
CAMK2A	PDGFRB	45810	65	45745	8.91453e-07	-0.604282	-0.845266	-0.363299	0.12295	syn	Cardiometabolic	PDGFRB:P09619:OID20268:v1:Cardiometabolic
DCC	KIAA0319	45493	167	45326	9.08156e-07	-0.372131	-0.520644	-0.223618	0.0757713	syn	NeurologyII	KIAA0319:Q5VV43:OID31094:v1:NeurologyII
ANKRD6	SSNA1	45423	62	45361	9.28356e-07	0.616476	0.370231	0.86272	0.125634	syn	OncologyII	SSNA1:O43805:OID31453:v1:OncologyII
MID1	MINDY1	45424	64	45360	9.34166e-07	0.604035	0.362699	0.84537	0.123129	syn	OncologyII	MINDY1:Q8N5J2:OID31399:v1:OncologyII
SMG6	CSNK2A1	45520	194	45326	9.44567e-07	0.349665	0.209898	0.489432	0.0713089	syn	NeurologyII	CSNK2A1:P68400:OID31053:v1:NeurologyII
PLXNC1	GADD45GIP1	44457	175	44282	9.62464e-07	0.369192	0.221509	0.516875	0.0753476	syn	CardiometabolicII	GADD45GIP1:Q8TAE8:OID30237:v1:CardiometabolicII
CDH5	GPRC5C	45424	188	45236	9.88163e-07	-0.356698	-0.499534	-0.213862	0.072875	syn	OncologyII	GPRC5C:Q9NQ84:OID31340:v1:OncologyII
