# Supplementary material for: Rare variant associations with plasma protein levels in the UK Biobank
Source: Nature. 2023 Oct 4;622(7982):339–47. doi: 10.1038/s41586-023-06547-x (PMC10567546; doi:10.1038/s41586-023-06547-x)
Supplement: Supplementary file 4 — Supplementary Datasets 1–20. [file 41586_2023_6547_MOESM4_ESM.zip › 2022-09-14560C-s4/2022-09-14560C-Supp table 4 - lambda distributions.csv]

protein_id	UR	URmtr	flexdmg	flexnonsynmtr	ptv	ptvraredmg	raredmg	raredmgmtr	rec	syn	exWAS genotypic
A1BG:P04217:OID30771:v1:InflammationII	1.016039079	1.030003356	1.054281073	1.04310719	1.020500562	1.035257491	1.024003935	0.993367853	1.019022197	1.022785611	1.052671779
AAMDC:Q9H7C9:OID30236:v1:CardiometabolicII	1.005476156	1.029709	0.976286443	0.985454536	1.008836068	0.986807978	0.998032257	1.02235548	0.975026881	0.996948237	1.033806387
AARSD1:Q9BTE6:OID21311:v1:Oncology	1.027861821	1.030367515	1.02824703	1.037961509	1.022479111	1.016225358	1.038069903	1.035313925	1.02096037	1.011742464	1.013226544
ABCA2:Q9BZC7:OID30146:v1:CardiometabolicII	1.025839753	1.025841486	1.010275721	1.035594499	0.989565857	1.013498578	1.027758774	1.016414947	1.023856474	1.003416325	1.010350485
ABHD14B:Q96IU4:OID20921:v1:Neurology	0.998531085	0.981967945	0.999447474	1.00690345	1.026058645	1.022806123	1.030581733	1.020182511	0.995517552	0.978083423	1.023773226
ABL1:P00519:OID21280:v1:Oncology	0.987814954	0.996575462	0.989236229	1.016627764	1.001294411	0.988773601	0.979700441	0.986208735	0.987546747	0.981897049	1.020344474
ABO:P16442:OID30675:v1:InflammationII	1.030918956	1.024410041	1.023814825	1.022313483	1.026259662	1.024617225	1.023955026	1.014391902	1.005785614	1.024961249	1.052216738
ABRAXAS2:Q15018:OID30130:v1:CardiometabolicII	0.986648697	0.968690168	0.99714324	0.994773758	1.011027077	0.989309239	0.979666046	0.978830512	1.001570115	1.021395946	1.020511571
ACAA1:P09110:OID21269:v1:Oncology	1.019322801	0.997127213	0.982227014	0.993217933	1.015650573	1.001960586	0.982914762	0.985736177	0.989487268	0.997122891	1.027795143
ACADM:P11310:OID31277:v1:OncologyII	1.019954533	1.009685909	1.020586348	1.04741572	1.016682911	1.016865582	0.998465753	0.984159335	0.993365657	0.994320964	1.009070434
ACADSB:P45954:OID30356:v1:CardiometabolicII	1.006315336	1.001853807	1.008841667	1.009335718	1.028661717	1.006172026	1.014599349	0.990364018	0.980221803	0.999888811	1.027452109
ACAN:P16112:OID20159:v1:Cardiometabolic	1.013937257	1.004141632	1.022990406	1.047929856	1.032703005	1.010744143	0.997553563	1.023049803	1.030882626	1.017194318	1.055539816
ACE2:Q9BYF1:OID20105:v1:Cardiometabolic	1.015704609	1.01582896	1.022850818	1.044859615	1.040471602	1.022622977	1.029355365	1.023632568	1.045365379	1.044469293	1.077842847
ACE:P12821:OID30696:v1:InflammationII	1.028307445	1.021255629	1.031187232	0.995283424	0.999863613	1.033077826	1.013181408	1.009062049	1.001132598	1.009208381	1.022771283
ACHE:P22303:OID30585:v1:InflammationII	0.976397564	0.989188394	1.041041549	1.05221598	0.992230648	1.019615805	1.029095213	1.038297062	1.035716921	0.996647581	1.082826913
ACOT13:Q9NPJ3:OID31522:v1:OncologyII	0.999633358	1.004561391	1.016111297	1.007673723	1.00754251	1.000495012	0.997380947	1.015739617	0.978461862	0.98708637	1.028971625
ACOX1:Q15067:OID20124:v1:Cardiometabolic	0.991195992	0.992578783	0.980728798	0.991672806	1.004482961	1.00055011	0.983565613	1.006926107	1.02180884	0.971635147	1.007941365
ACP1:P24666:OID30524:v1:InflammationII	0.983407261	1.011708685	1.011282596	1.026809861	0.992001752	0.979076574	1.025264461	1.023679053	0.98702937	0.977558922	1.009275027
ACP5:P13686:OID20314:v1:Cardiometabolic	1.020026867	1.013639841	1.052694441	1.044404199	1.030789265	1.025815488	1.021150224	1.005643223	1.056972987	0.97961607	1.068248122
ACP6:Q9NPH0:OID21432:v1:Oncology	1.034392311	1.059543489	1.001434336	1.02004654	1.031135879	1.000250677	0.988085489	1.010109969	1.021092505	0.988806522	1.019233802
ACRBP:Q8NEB7:OID31385:v1:OncologyII	0.965313455	0.989771817	0.994460054	0.997613503	0.996604398	0.973956332	0.958008095	0.964941325	0.983163587	0.975103269	1.02065437
ACRV1:P26436:OID30513:v1:InflammationII	0.996669307	1.003169215	1.008282197	0.998453818	1.00287523	0.990954605	0.997714061	0.999442557	1.063451025	0.98753983	1.024573059
ACSL1:P33121:OID30080:v1:CardiometabolicII	1.011596882	1.025103309	1.008287947	0.999198212	1.02487745	1.006337491	0.997779733	1.008376122	1.030710881	0.989324132	1.008407755
ACTA2:P62736:OID20079:v1:Cardiometabolic	1.044837139	1.07258829	1.042787602	1.016692398	1.024404637	1.037813117	1.051662717	1.044870793	1.049072143	1.014623299	1.02572982
ACTN2:P35609:OID30192:v1:CardiometabolicII	0.995245826	0.99552418	1.005958156	1.034880508	1.002796702	0.983608478	0.993741504	1.020107295	1.005441302	0.985570084	1.027588768
ACTN4:O43707:OID20435:v1:Inflammation	1.011778367	1.005250491	1.002033456	0.996017786	0.986751946	0.986331177	0.9967103	1.0030875	0.973810283	0.99971886	0.998212878
ACVRL1:P37023:OID20999:v1:Neurology	1.034408911	1.022119145	1.018202313	0.997482016	1.01053254	1.014188674	1.015405874	1.001936876	1.020849184	0.997458942	1.054433716
ACY1:Q03154:OID20137:v1:Cardiometabolic	1.038219887	1.039639492	1.028770853	1.029526705	1.041151955	1.038112321	1.02891635	1.035241448	1.024169053	1.025098557	1.049708972
ACY3:Q96HD9:OID30086:v1:CardiometabolicII	0.992428296	1.018443665	1.021728429	1.030069534	1.032971531	1.023520689	0.999485529	1.026934271	1.01456513	1.015731177	1.068677507
ACYP1:P07311:OID30642:v1:InflammationII	1.01529366	1.031201444	1.004175493	1.007798478	1.01679017	1.006767	1.015648103	0.990672292	0.96297155	0.992930423	1.022460037
ADA2:Q9NZK5:OID20394:v1:Cardiometabolic	1.011932269	1.011744493	1.012781207	1.021146849	1.037724071	1.025208614	1.018287196	1.014969202	1.036763974	0.999520402	1.081732028
ADA:P00813:OID20645:v1:Inflammation	0.990882657	0.990513514	0.995309115	1.018447635	1.018756583	1.010362504	1.019235666	0.999430027	0.975488413	1.018422785	1.030017031
ADAM12:O43184:OID30491:v1:InflammationII	0.995930419	0.994333997	1.02114996	0.977892201	1.008336373	1.021848459	1.025523099	1.029537049	0.995390312	1.024541495	1.026246438
ADAM15:Q13444:OID20109:v1:Cardiometabolic	1.034038514	1.022214561	1.00570984	1.026130968	1.01190913	1.020347105	1.016266151	1.02220565	1.007397235	1.011078001	1.080228356
ADAM22:Q9P0K1:OID21001:v1:Neurology	1.032961331	1.020734594	1.02236983	1.018433621	1.033541787	1.036973532	1.000118674	1.010140338	1.024573863	1.00616717	1.056774302
ADAM23:O75077:OID20651:v1:Inflammation	1.002824946	0.99310651	1.023573836	1.003487872	1.018184345	0.998748453	1.009287384	1.003842018	0.994230567	1.005091021	1.04314469
ADAM8:P78325:OID21039:v1:Neurology	1.011235386	1.017157953	1.001034796	1.026074985	1.010889382	1.03586135	1.04041316	1.036192253	1.010652403	1.026570856	1.084671757
ADAM9:Q13443:OID31488:v1:OncologyII	0.994880615	0.98981665	1.005958727	1.01042494	0.999592091	0.990918426	0.981860825	0.977319014	1.002162738	0.988778369	1.053079578
ADAMTS13:Q76LX8:OID20249:v1:Cardiometabolic	0.99912317	1.003125818	1.015490298	0.998273336	1.009092725	1.023875889	1.018622698	1.014582252	1.029095444	1.007195158	1.083643199
ADAMTS15:Q8TE58:OID21275:v1:Oncology	1.020721397	0.99635338	1.010398804	1.010167001	1.021162279	1.006530861	1.010699171	0.985279912	0.993271538	1.011092756	1.061877535
ADAMTS16:Q8TE57:OID20089:v1:Cardiometabolic	1.016483929	1.024927942	0.994012002	1.027234537	1.0461309	1.008232125	1.006236264	0.986271313	1.055131953	0.98758309	1.033199317
ADAMTS1:Q9UHI8:OID30528:v1:InflammationII	0.99998135	1.014938329	1.034826685	1.01615816	0.994363575	1.029243503	1.027848402	1.043507395	1.023888927	1.021167142	1.015327055
ADAMTS4:O75173:OID30471:v1:InflammationII	0.987714252	0.985807372	0.995391952	1.020126827	0.994155029	0.994303031	0.992059397	1.008444593	0.987278097	1.031121278	1.028969498
ADAMTS8:Q9UP79:OID21502:v1:Oncology	1.010278054	1.002623911	1.019567993	1.044173846	1.002293063	1.010676326	0.993903266	1.019527525	1.005691999	0.995931288	1.047647546
ADAMTSL2:Q86TH1:OID30370:v1:CardiometabolicII	0.998996532	0.982287895	0.999985793	0.991781696	1.039172738	0.998662756	1.010017199	1.00442006	1.029531407	1.005082222	1.056274408
ADAMTSL4:Q6UY14:OID30275:v1:CardiometabolicII	1.022831475	1.0156441	1.023639167	1.030885374	1.028445601	1.026543053	1.017306852	1.013911455	1.014153886	0.991291492	1.040868836
ADAMTSL5:Q6ZMM2:OID30355:v1:CardiometabolicII	1.003401413	0.992120118	1.013363864	0.996546745	0.987265674	1.019694988	0.992535607	0.984538679	1.006432005	1.015235005	1.031319775
ADCYAP1R1:P41586:OID21188:v1:Oncology	0.999420914	1.044057908	1.000811528	1.018098627	1.031573579	0.997856318	1.024037373	1.024137584	0.951573072	1.009636994	1.001453144
ADD1:P35611:OID30655:v1:InflammationII	1.022210019	1.010043598	1.019379034	1.011516527	1.037123524	1.019954958	1.013416347	1.002344148	0.988470804	0.992856182	1.026548793
ADGRB3:O60242:OID20974:v1:Neurology	0.985110772	0.99596368	1.022279864	0.996503277	0.99949646	1.019114099	1.003036199	1.024341747	1.050393303	1.007819148	1.028010196
ADGRD1:Q6QNK2:OID30588:v1:InflammationII	1.015687361	1.028845643	1.03441453	1.012320593	1.074808975	1.009632217	0.990253059	1.019303087	1.069568852	1.012886467	1.057267577
ADGRE1:Q14246:OID31483:v1:OncologyII	1.043604988	1.014005918	1.027572922	1.025261579	1.029929987	1.027619206	1.001298587	1.009297057	1.009800881	1.008116638	1.057859095
ADGRE2:Q9UHX3:OID20755:v1:Inflammation	1.015659471	1.00365376	1.030208381	1.052717196	1.042926364	0.999788132	0.993419395	0.967458237	1.033351847	1.004589716	1.050830944
ADGRE5:P48960:OID20260:v1:Cardiometabolic	1.015291511	0.996175022	1.01228007	1.03829747	1.039024842	0.989592679	1.000202706	0.999550268	1.000360811	0.985850063	1.064557296
ADGRF5:Q8IZF2:OID30349:v1:CardiometabolicII	0.995590118	1.010985771	1.010286496	1.004773864	1.033604162	1.011990621	1.016286055	1.00558485	1.001573842	0.993046932	1.068933251
ADGRG1:Q9Y653:OID21294:v1:Oncology	1.017923645	1.00498447	1.006909998	1.028853934	1.004165671	1.010618588	1.002941265	0.995071573	1.010933492	0.990539931	1.049190602
ADGRG2:Q8IZP9:OID20189:v1:Cardiometabolic	1.012596658	1.014280464	1.028885109	1.023604301	1.074218128	1.029608946	1.017394489	1.024337955	1.050048399	0.994595617	1.074779082
ADGRV1:Q8WXG9:OID30877:v1:NeurologyII	1.006394664	0.995494331	0.991604325	1.023261459	0.977168002	0.983205285	0.991097481	0.986362637	1.010030345	0.971204484	1.002657476
ADH1B:P00325:OID30612:v1:InflammationII	1.005514441	1.010481763	1.002608085	1.027804888	1.019460223	1.037230363	1.029265482	1.034128581	1.022032677	0.993559722	1.043846777
ADH4:P08319:OID20117:v1:Cardiometabolic	1.014158403	1.026309147	1.015699962	1.015127607	1.021836164	1.024629023	1.037431186	1.014621717	0.998640934	1.032171266	1.039320878
ADIPOQ:Q15848:OID30748:v1:InflammationII	1.00972563	1.032071406	1.051816828	1.050483735	1.042916671	1.052440008	1.0435427	1.023751835	1.013008972	1.013193673	1.073210445
ADM:P35318:OID21467:v1:Oncology	1.002443495	0.999709365	1.037765793	1.031598682	1.056867657	1.036450645	1.040302921	0.99163841	0.99321128	0.998433101	1.074904044
ADRA2A:P08913:OID30067:v1:CardiometabolicII	1.004387988	1.00667428	1.001192979	1.021788551	0.993446667	0.985237089	0.98604763	1.034756652	0.967485518	0.983438223	1.020847958
AFAP1:Q8N556:OID30569:v1:InflammationII	1.008411427	0.987507957	0.984193674	1.024400775	1.032108538	0.996652563	0.989269656	1.000898635	0.994156163	0.987576817	1.018154503
AFM:P43652:OID30741:v1:InflammationII	1.024395818	1.014711363	1.03507862	1.032098312	1.073748629	1.031401153	1.028824847	1.032100593	0.99230913	1.025980902	1.049023167
AFP:P02771:OID20978:v1:Neurology	1.035010411	1.014346304	1.053763876	1.010060808	1.053243545	1.04857255	1.031165939	0.997846843	1.037313225	1.003274401	1.090511368
AGBL2:Q5U5Z8:OID30793:v1:NeurologyII	1.029016128	1.015305215	1.033972481	1.001862648	0.997840056	1.031628151	1.033754101	1.021752404	0.975651725	0.999266546	1.003170627
AGER:Q15109:OID20756:v1:Inflammation	1.028054241	1.014028508	1.028520079	1.043713535	1.043436905	1.052565746	1.026944793	1.044561082	1.000577651	1.001340655	1.106605938
AGR2:O95994:OID20896:v1:Neurology	1.002433663	1.020502637	1.039547881	0.99848682	1.002893686	1.047787149	1.041163095	1.014196415	0.973425857	1.004515674	1.021307637
AGR3:Q8TD06:OID21243:v1:Oncology	1.012805727	1.016440658	1.050049119	1.034264851	1.039560982	1.046691637	1.039497704	1.031373708	1.00502491	0.973792967	1.025430927
AGRN:O00468:OID20786:v1:Inflammation	0.981414175	0.979734681	0.988385104	1.000770169	1.018444571	0.997776563	0.994344635	0.991167002	1.034754651	1.025808741	1.064526177
AGRP:O00253:OID20658:v1:Inflammation	1.03841977	1.027515828	1.038449999	1.008454277	1.070567726	1.048787602	1.028156777	1.004966589	1.03117859	0.998351588	1.06975283
AGT:P01019:OID30709:v1:InflammationII	1.032031186	1.028450801	1.004425228	1.010824804	1.010759767	1.011586162	1.010350282	1.011331281	1.011164307	0.99559954	0.992346828
AGXT:P21549:OID20139:v1:Cardiometabolic	0.994433632	1.021501358	1.012408419	1.02775981	1.038537701	1.003724532	0.972992555	1.000935721	1.012004184	1.002293678	1.051189504
AHCY:P23526:OID20199:v1:Cardiometabolic	0.99618647	1.002573738	0.987612925	0.967481633	1.001741354	0.983228315	0.983833361	1.020717325	0.984686516	1.002326448	1.020804953
AHNAK2:Q8IVF2:OID30244:v1:CardiometabolicII	1.004219968	0.988834457	1.017482372	1.01571429	0.97018665	1.009077086	1.015216711	1.030513465	1.041083976	1.015920248	1.030907086
AHNAK:Q09666:OID30260:v1:CardiometabolicII	1.019045641	1.004377529	1.016995808	1.032420994	1.046794221	1.025620099	1.001708072	0.989817304	1.000994134	0.996910529	1.038470511
AHSA1:O95433:OID31379:v1:OncologyII	0.995849477	0.989974594	0.975952554	1.005324959	0.999226025	0.991998573	1.004328211	0.997049628	0.948217468	1.024216355	1.008176522
AHSG:P02765:OID30706:v1:InflammationII	1.002910174	1.006624278	1.006065258	0.998610657	1.023863124	1.031148848	1.033595869	1.026280189	1.029811919	0.987718732	1.033560155
AHSP:Q9NZD4:OID21078:v1:Neurology	1.045703371	1.064132586	1.034991879	1.013357763	1.030311245	1.028985802	1.011484428	1.027133325	1.054687783	1.009423858	1.057341294
AIDA:Q96BJ3:OID30956:v1:NeurologyII	1.007195108	1.01195706	0.994962534	0.987887773	0.979640418	1.006416162	1.025222793	1.027051031	1.007196738	0.996628195	1.02263221
AIF1:P55008:OID21234:v1:Oncology	0.983567932	1.000440724	0.999008262	1.003013428	1.037827844	0.981860068	0.970677662	0.990888193	1.029240905	0.975686391	1.048529482
AIF1L:Q9BQI0:OID30204:v1:CardiometabolicII	0.977632464	0.996098836	1.021705382	1.001896498	0.99188881	1.008136751	1.025727144	0.989060691	0.995757947	1.009925687	1.017534715
AIFM1:O95831:OID21287:v1:Oncology	1.009055429	1.019332871	1.02389937	1.00989453	1.018764186	0.98383022	0.975379597	1.009993122	0.990554509	1.015219202	1.021268608
AK1:P00568:OID20122:v1:Cardiometabolic	1.008508875	1.001142093	1.031513678	1.003241735	0.982487265	1.02303994	1.021576769	1.007847717	0.963203037	0.981332929	1.013734107
AK2:P54819:OID31142:v1:NeurologyII	1.022603944	1.01117604	0.990821989	0.981096118	1.02939168	0.971505035	0.96470036	0.987162588	1.005573186	0.979630108	1.025393946
AKAP12:Q02952:OID30571:v1:InflammationII	0.99113021	0.993481468	0.986696228	1.001654834	0.991015951	0.98218281	0.999078206	0.995830409	1.028985561	0.992693368	1.014184459
AKR1B10:O60218:OID30955:v1:NeurologyII	1.028469488	1.011929885	1.018720908	1.031402633	1.03659212	1.028849007	1.0236558	0.980409385	0.996607525	1.034286282	0.999949846
AKR1B1:P15121:OID21244:v1:Oncology	0.968098591	0.973899008	0.993899516	0.977837644	1.002676163	0.986946495	0.994650552	0.98514976	0.990217475	1.00322014	1.021664182
AKR1C4:P17516:OID20062:v1:Cardiometabolic	1.040443475	1.026197366	0.987168225	1.011211484	0.989597006	1.004792601	1.015363769	0.993305992	1.007534736	1.024493719	1.00587029
AKR7L:Q8NHP1:OID30488:v1:InflammationII	1.005360122	1.031375941	1.012584784	0.99563111	1.030059585	1.027878757	1.022218579	0.993237851	1.021577947	1.000409229	1.021117973
AKT1S1:Q96B36:OID20895:v1:Neurology	1.020677118	1.007181726	0.97593987	1.001006157	1.033659895	0.966716024	0.945997771	0.987327505	0.98563817	1.016758064	1.015354046
AKT2:P31751:OID31052:v1:NeurologyII	0.985278948	1.00326972	1.0066211	0.993490338	1.052205457	0.996476613	0.991301781	1.031160776	0.9745642	0.98812065	1.021986855
AKT3:Q9Y243:OID21197:v1:Oncology	0.99310793	0.98792349	0.961516724	0.972181187	1.023385833	0.952379123	0.969785688	1.003133051	1.011399582	0.993435299	1.020210118
ALCAM:Q13740:OID20273:v1:Cardiometabolic	1.029546349	1.034728322	1.02307124	1.0276278	1.017985041	1.008337077	1.004125349	1.043285002	1.039579982	0.952471206	1.055252987
ALDH1A1:P00352:OID21128:v1:Neurology	1.028151754	1.027227569	1.033762201	1.025451528	1.02011015	1.034544197	1.048125484	1.019926558	1.006812624	0.995704114	1.025293767
ALDH2:P05091:OID31380:v1:OncologyII	1.024232863	1.01472474	1.037576959	1.018839801	1.015331923	1.030373845	1.017552239	0.983630011	1.009809069	0.982644137	1.00988858
ALDH3A1:P30838:OID20512:v1:Inflammation	0.999129922	1.009824833	1.006825443	1.000919189	1.006587555	1.003261849	1.018797141	1.010736853	1.007552218	0.998113262	1.023916478
ALDH5A1:P51649:OID31047:v1:NeurologyII	1.016905907	1.01323945	0.987281969	0.99055718	1.000711045	0.99782258	1.003403451	1.008038145	1.01303509	1.012860966	1.019911543
ALMS1:Q8TCU4:OID31275:v1:OncologyII	0.992462312	1.008068262	1.032014252	0.98255087	0.995105237	1.013596357	1.023971552	1.022399168	1.007870502	1.003495225	1.005265613
ALPI:P09923:OID30497:v1:InflammationII	1.036035831	1.027858169	1.027391162	1.003343413	1.01610372	1.027290094	1.008436741	0.985163234	1.009078545	1.018171713	1.036790426
ALPP:P05187:OID21383:v1:Oncology	1.034700515	1.031264341	1.027345651	1.018171785	1.023522236	1.038799887	1.028190654	1.008913473	0.970095332	1.038480762	1.079243475
AMBN:Q9NP70:OID20437:v1:Inflammation	0.984019679	1.006812349	1.017375067	1.038597489	1.032385898	0.996027028	0.969043136	0.99245599	1.018508449	0.977351914	1.006818476
AMBP:P02760:OID21413:v1:Oncology	1.019458818	1.020239472	1.04007264	1.048042952	1.053850585	1.028807061	1.003878834	1.031308298	1.039974262	1.012365329	1.085731797
AMDHD2:Q9Y303:OID30366:v1:CardiometabolicII	0.979565462	0.998616585	0.994878804	1.01814086	1.013045325	1.019202589	1.010645705	1.010282979	0.988494987	0.988368887	1.003684036
AMFR:Q9UKV5:OID20806:v1:Neurology	1.002955403	1.007935005	1.017074404	0.981781936	0.990469955	1.013397873	1.010779186	0.969465086	0.991569123	1.008203248	1.005594834
AMIGO1:Q86WK6:OID30881:v1:NeurologyII	1.004792825	1.004740571	0.989946818	1.004611177	1.003817601	0.981698639	0.995303699	1.004816032	1.030953141	0.977988024	1.003888214
AMIGO2:Q86SJ2:OID21370:v1:Oncology	1.017464818	1.018490373	1.027824252	1.013522325	1.021902768	1.026560762	1.02409108	1.037005135	1.013963891	1.00533809	1.049025822
AMN:Q9BXJ7:OID20492:v1:Inflammation	1.043607383	1.01369607	1.007879517	1.015884027	0.994756006	1.00818352	1.007510897	1.00427174	1.00850609	1.017242256	1.032110661
AMOT:Q4VCS5:OID30572:v1:InflammationII	1.021117384	1.021113016	1.001386709	0.987804403	1.034559382	0.994540471	1.00710492	0.998710532	1.015201897	1.001412494	1.027805891
AMOTL2:Q9Y2J4:OID31351:v1:OncologyII	0.99531513	0.986491287	1.025898631	1.008140676	1.007501788	1.032471875	1.025335346	1.000530956	1.028827548	0.979094384	1.018928429
AMPD3:Q01432:OID31139:v1:NeurologyII	1.004269137	0.99905333	1.032840467	1.03539124	1.009572382	1.031097832	1.047466222	1.006480737	1.008324634	1.030473502	1.025397507
AMY1A_AMY1B_AMY1C:P0DUB6_P0DTE7_P0DTE8:OID30707:v1:InflammationII	0.987780566	1.003684327	1.006507459	1.009265038	1.014989812	1.01394841	1.023045995	0.999769699	1.006776539	0.989705059	1.082030445
AMY2A:P04746:OID20333:v1:Cardiometabolic	1.018787431	1.025318848	1.006544763	1.006299666	0.998181716	1.005833399	1.011112207	1.024964708	0.989257874	0.992735611	1.094071338
AMY2B:P19961:OID20340:v1:Cardiometabolic	1.023039141	1.043534418	1.029453891	1.013222604	1.034908289	1.02896223	1.030938456	1.01713948	0.994790661	1.021678024	1.086749537
ANG:P03950:OID20403:v1:Cardiometabolic	1.014231301	1.035715867	1.03529551	1.013505718	1.03125373	1.047137778	1.017866646	1.019855734	1.004294561	1.002778776	1.04386249
ANGPT1:Q15389:OID20740:v1:Inflammation	0.989103251	0.974814924	1.033802937	0.996466123	1.016915665	1.017300358	1.011622922	1.001086904	0.995120834	1.001442398	1.069585473
ANGPT2:O15123:OID21463:v1:Oncology	1.035933487	1.026022658	1.02275858	1.013754002	1.03859427	1.031064856	1.021897794	1.018576962	1.025722752	1.0138634	1.057576245
ANGPTL1:O95841:OID20211:v1:Cardiometabolic	0.994817625	0.995052045	1.001861801	1.034033509	1.003163884	0.981555654	0.98566874	0.991266024	0.988731889	1.006303565	1.048806656
ANGPTL2:Q9UKU9:OID20726:v1:Inflammation	0.973640177	0.997800383	1.032452632	1.026581823	1.008763185	1.024977246	1.013383065	0.999842433	1.015804802	1.019646509	1.069695255
ANGPTL3:Q9Y5C1:OID20407:v1:Cardiometabolic	1.011918161	1.013246873	0.984531751	1.035397692	1.016324522	0.977762249	0.97830175	0.999886915	0.966722476	1.017201784	1.037065687
ANGPTL4:Q9BY76:OID20703:v1:Inflammation	0.996115237	1.023585606	0.984607679	1.005915276	1.005768329	0.972441214	0.974716779	0.984478766	0.973038217	0.987015558	1.026809711
ANGPTL7:O43827:OID21412:v1:Oncology	1.015020152	1.012419745	1.030986284	1.009080007	1.046959103	1.015319057	1.008046006	0.977608016	1.046699279	0.998098537	1.055367996
ANK2:Q01484:OID30161:v1:CardiometabolicII	1.00586336	1.038917664	0.999272011	0.976493016	1.000488246	1.003244063	0.991065941	0.976420185	0.970616577	0.983525185	1.006650523
ANKMY2:Q8IV38:OID30518:v1:InflammationII	0.995948699	0.981243248	1.001622201	0.999680014	1.032305367	1.004249362	0.979285842	0.973592522	1.001909681	0.990557374	1.025045211
ANKRA2:Q9H9E1:OID31173:v1:OncologyII	0.973723207	0.983693142	1.006457268	0.994544753	1.014188817	1.006872401	1.026936096	1.009617267	0.957055402	0.995055201	1.004872157
ANKRD54:Q6NXT1:OID21162:v1:Oncology	1.014092817	1.012778875	1.004625909	1.022469092	1.008587377	1.008991121	1.019369887	1.006915747	0.987851672	1.05605921	1.016588368
ANP32C:O43423:OID30203:v1:CardiometabolicII	0.996753291	1.013002836	1.024691875	1.044176311	1.00815533	1.010838167	0.999977737	1.005212327	0.998639203	1.001397918	1.002207787
ANPEP:P15144:OID20350:v1:Cardiometabolic	0.991769441	1.013515048	1.015295205	1.044406551	0.977938121	1.011122447	1.000986312	1.03550047	0.970402474	0.974673733	1.048912971
ANXA10:Q9UJ72:OID20886:v1:Neurology	0.987206187	0.989434859	0.998390159	1.019491397	1.009230882	0.991984628	1.01678221	0.984809864	0.959185965	1.004680345	1.027980076
ANXA11:P50995:OID20583:v1:Inflammation	0.97867039	0.990055337	0.976626424	0.989994635	1.031975686	0.973478168	0.973055659	0.981255627	0.969417916	0.981786723	1.038551296
ANXA1:P04083:OID30617:v1:InflammationII	0.99524808	0.997918499	1.003888572	1.009299431	1.010548932	0.99101628	1.003814988	0.989296063	1.043270717	0.994768534	1.038149242
ANXA2:P07355:OID30263:v1:CardiometabolicII	1.003720043	0.998254867	1.026005441	1.031327463	1.01469802	1.019540856	1.009524637	1.01246526	1.019147738	1.009280132	1.03298043
ANXA3:P12429:OID21036:v1:Neurology	1.013562001	1.036498979	1.032303618	0.991349797	1.056618496	1.003972645	0.994472708	0.996333514	0.986690282	0.987985215	1.03175595
ANXA4:P09525:OID20123:v1:Cardiometabolic	0.979799278	0.991712187	1.002695298	0.984863285	1.023666748	0.997593251	0.984271553	0.989728885	0.987765509	0.996021873	1.029297793
ANXA5:P08758:OID20810:v1:Neurology	0.989074687	0.999489709	0.995572666	1.017211194	1.004448692	1.00498881	1.018031778	0.996475582	0.966277293	0.987080234	1.008043548
AOC1:P19801:OID20452:v1:Inflammation	1.007327292	0.998788486	1.002355539	0.988532485	0.974832989	1.01819057	1.030720338	1.039283504	0.989893842	0.995530337	1.009960863
AOC3:Q16853:OID20389:v1:Cardiometabolic	1.050783803	1.056262136	1.027567995	1.018243432	0.999397823	1.047093005	1.039394798	1.045533282	1.007007107	1.026745164	1.079742386
AP1G2:O75843:OID31348:v1:OncologyII	0.984710865	0.992794861	0.990172313	1.010808826	1.015174251	0.996176529	1.008179355	1.009023935	0.995071335	1.013532771	1.017297448
AP2B1:P63010:OID30949:v1:NeurologyII	0.984426698	0.991275995	0.999973547	0.989428204	1.019769617	1.010996285	1.003952797	0.996569031	0.976373582	0.982653629	1.02380328
AP3B1:O00203:OID31478:v1:OncologyII	0.999983393	1.007564161	0.991880319	1.023660259	1.026473942	0.979303033	0.99574944	1.023275859	0.998430882	1.0089731	1.020129212
AP3S2:P59780:OID31117:v1:NeurologyII	1.002072634	1.002490656	1.001107276	1.019934884	0.998100531	0.990093051	0.978443164	1.002590418	1.034324367	0.997661232	1.021398299
APBB1IP:Q7Z5R6:OID21359:v1:Oncology	0.999286185	1.012464442	1.029442206	1.033033956	1.028826032	1.036673971	1.010264276	0.9992028	1.000966595	1.002246443	1.045249342
APCS:P02743:OID30778:v1:InflammationII	1.048856359	1.017841464	1.042971689	1.054195186	1.027240778	1.035084175	1.016258186	1.000489558	0.993248143	1.047288778	1.042303432
APEX1:P27695:OID21434:v1:Oncology	1.031004993	1.036628976	1.060327856	1.05268912	1.037123617	1.069109026	1.051894244	1.024899051	1.006634913	1.013708055	1.066058986
APLP1:P51693:OID20164:v1:Cardiometabolic	1.048033158	1.023480296	1.020251779	1.005901476	1.022169797	1.014212808	1.013083235	1.003143951	1.003825161	0.995944553	1.041085284
APOA1:P02647:OID30769:v1:InflammationII	1.015775982	0.995200462	1.054247003	1.012740641	1.039616545	1.029561027	1.010930072	1.020428481	1.046981143	0.999853827	1.040168253
APOA2:P02652:OID30686:v1:InflammationII	0.994568391	0.965528839	1.043441208	1.021381408	1.024381375	1.039941618	1.007312018	0.975723199	1.015712891	0.955655874	1.045317418
APOA4:P06727:OID30733:v1:InflammationII	1.00006627	1.006454772	1.021204034	1.039106576	1.027967363	1.01739366	1.016609408	1.007120751	1.037433103	1.008981168	1.029494695
APOB:P04114:OID30673:v1:InflammationII	0.983912281	1.005699988	0.980339114	0.996657073	1.00522059	0.990367578	0.981058146	1.029685884	0.993867883	0.982918634	1.003901062
APOBR:Q0VD83:OID30246:v1:CardiometabolicII	0.983031644	0.994277046	1.024402762	1.000066975	1.002896079	1.003180926	1.001459894	1.009229505	1.023186696	1.033972983	1.046984676
APOC1:P02654:OID30749:v1:InflammationII	1.03342213	1.033641769	1.028626086	1.010327169	1.012196202	1.029214416	1.053060893	1.050890743	1.004846963	1.026266314	1.055034234
APOD:P05090:OID30746:v1:InflammationII	1.014781945	1.032060141	1.040974411	1.029297728	1.002032	1.029328715	1.033226563	1.022542132	1.028895944	1.035136781	1.056630002
APOE:P02649:OID30727:v1:InflammationII	1.033603081	1.030563814	1.03991889	1.002849147	0.99592429	1.000548308	1.012968995	0.995790793	0.988036553	0.980495055	1.03242464
APOF:Q13790:OID30701:v1:InflammationII	1.005686291	1.010278131	1.02694387	1.008977101	1.055458916	1.036535925	1.019740983	1.013692451	1.029424714	0.981431698	1.058789383
APOH:P02749:OID21072:v1:Neurology	1.013851038	1.031205669	1.009527911	0.993979023	0.988870939	1.036310549	1.039405667	1.039253036	1.031195473	1.011166273	1.017927035
APOL1:O14791:OID30708:v1:InflammationII	0.989209839	1.005044526	1.039256547	1.001973658	1.030967267	1.037730581	1.021870839	0.997417301	1.04032409	1.007438833	1.065601
APOM:O95445:OID20374:v1:Cardiometabolic	1.001393364	1.014225095	1.009504302	0.989202781	1.027041244	0.979475806	1.006329094	1.000801187	1.003719724	1.009337488	1.078115469
APP:P05067:OID21070:v1:Neurology	1.00024209	0.986746017	1.03171002	0.994766411	1.058383377	1.024561696	0.988089917	0.96122459	0.986724928	1.011457586	1.061851965
APPL2:Q8NEU8:OID30590:v1:InflammationII	0.973201443	0.993106875	1.001583006	0.998084762	1.034899158	0.990789775	0.989780089	1.019884049	0.988271332	1.00273659	1.01967784
APRT:P07741:OID20927:v1:Neurology	1.000101572	0.995399404	0.980254601	1.003460346	1.00079009	0.979960149	0.992182874	0.993460163	0.979960248	0.98887528	1.023827556
ARAF:P10398:OID31260:v1:OncologyII	0.975177841	0.983805908	0.998623776	1.00989272	1.022784748	0.982808711	0.997627858	1.006156368	1.01209709	0.97211196	1.013276712
AREG:P15514:OID21357:v1:Oncology	1.034804096	1.042578402	1.018147143	1.010918275	1.026471995	0.995211329	1.002327518	1.025207775	0.9986934	1.033614174	1.036893967
ARF6:P62330:OID31523:v1:OncologyII	1.003271346	1.021694254	0.97512613	1.009151548	1.030965905	0.980336097	0.99891753	1.01789184	0.97880031	1.011523755	1.03414062
ARFIP1:P53367:OID31024:v1:NeurologyII	0.980493509	0.996107273	0.980340822	1.000465738	1.027850997	0.971702489	0.962615651	0.987737203	1.033435801	1.011554461	1.010646343
ARG1:P05089:OID21445:v1:Oncology	1.028783893	1.0479856	1.031179169	1.007474619	1.016501442	1.018103509	1.046153277	1.053644517	1.021517934	0.967862771	1.033172952
ARG2:P78540:OID31339:v1:OncologyII	1.003747985	1.010433919	1.033672534	0.986372318	1.007798222	1.020999323	1.014484043	1.023110256	0.998793518	0.996645638	1.013151571
ARHGAP1:Q07960:OID21202:v1:Oncology	0.973604854	0.972487669	1.0072701	1.00165529	0.991918828	0.996650566	0.991236974	1.001176576	0.981947621	1.020206071	1.030673986
ARHGAP25:P42331:OID21255:v1:Oncology	1.004269616	0.99919203	1.025035869	1.005938328	1.034779172	1.005545627	0.981177575	0.992474602	0.969247812	0.972772154	1.019918055
ARHGAP30:Q7Z6I6:OID31336:v1:OncologyII	1.015673431	1.028327876	0.999655897	1.013430775	1.002565236	0.994605851	0.999583631	1.021841772	1.041126188	1.01309016	1.019748965
ARHGAP45:Q92619:OID30653:v1:InflammationII	0.973591957	0.989463347	0.97219092	0.987871561	1.03809638	0.970054612	0.982476032	1.006854137	0.985232382	0.990667131	1.017050389
ARHGAP5:Q13017:OID31190:v1:OncologyII	1.00118891	0.992754548	0.973700805	1.027863297	0.996759061	0.973358479	0.967909354	0.986291642	1.023148973	0.995318104	1.023469406
ARHGEF10:O15013:OID30994:v1:NeurologyII	0.981637984	0.989271373	1.000553037	1.006648586	1.023404078	0.983590047	0.969030693	1.00146486	1.021140384	1.005215075	1.016983037
ARHGEF12:Q9NZN5:OID20554:v1:Inflammation	1.015307529	1.007304949	1.004512994	0.972701609	1.013114455	0.988148188	0.993214372	1.021323656	0.967942286	0.999780444	1.011344661
ARHGEF1:Q92888:OID31133:v1:NeurologyII	0.964014738	0.969112583	0.967792639	0.977377181	1.008394131	0.969034608	0.998249151	1.011841558	0.987069608	0.992916584	1.021425972
ARHGEF5:Q12774:OID30871:v1:NeurologyII	0.997813839	0.994696237	1.009297835	1.002820847	1.009558984	1.009158776	1.001767973	1.000180958	0.968615901	0.997921149	1.025187076
ARID3A:Q99856:OID30861:v1:NeurologyII	0.996621196	1.001657995	0.982907157	1.00520864	0.990653175	0.996645593	0.996267255	0.995573275	1.016101612	1.000572515	1.001920927
ARID4B:Q4LE39:OID20803:v1:Neurology	1.016664307	0.988056393	1.000815596	1.019158119	0.999125592	1.025542814	1.009463371	0.976752989	1.022781593	0.986524512	1.00809519
ARL13B:Q3SXY8:OID30166:v1:CardiometabolicII	0.988254225	1.005284498	0.99612044	1.027316369	1.035650627	1.008401769	1.012073386	1.015247487	0.965584624	1.02221496	1.007316823
ARL2BP:Q9Y2Y0:OID30121:v1:CardiometabolicII	0.976958143	0.988521683	1.006802184	1.012324889	1.028844195	1.013978139	0.974997984	1.009376066	1.015177036	1.031376334	1.015347971
ARMCX2:Q7L311:OID30792:v1:NeurologyII	0.976281022	0.978525008	1.010282519	0.991184222	0.998574832	0.992688339	1.012252018	1.00635843	0.980930514	0.994575513	1.005905166
ARNT:P27540:OID20432:v1:Inflammation	0.969749574	0.985872959	0.972723422	0.975835421	0.997016712	0.970984792	0.980146413	1.000354864	0.992453531	0.988766389	1.014869317
ARNTL:O00327:OID30168:v1:CardiometabolicII	0.977223518	0.957272187	0.995960776	0.968367211	1.019292212	0.993345957	0.997649218	0.979390058	0.947194741	0.996110079	0.994605172
ARSA:P15289:OID21138:v1:Neurology	1.001163565	1.008549918	0.991301663	1.038365275	0.996050038	0.975157241	0.989158109	0.98986456	1.003516298	0.992205551	1.050688409
ARSB:P15848:OID21331:v1:Oncology	1.020420015	1.0174228	1.008962295	1.024473508	1.026593807	1.019501523	1.004433725	1.022995895	0.968132392	1.01334724	1.042246451
ART3:Q13508:OID20346:v1:Cardiometabolic	1.039540541	1.022833301	1.026669672	1.02999948	1.069136754	1.026298362	1.033085125	1.02356359	1.016954089	0.987690183	1.07682398
ART5:Q96L15:OID30828:v1:NeurologyII	1.009752837	1.003123221	1.008725075	0.974843969	0.988263724	1.006773735	1.009974316	0.985440415	0.984334622	1.015451731	0.998284958
ARTN:Q5T4W7:OID20446:v1:Inflammation	0.994505289	1.007783333	1.007464583	1.008563153	1.002721833	1.015124371	1.02339167	1.031407378	0.994834057	1.026665108	0.996590113
ASAH1:Q13510:OID30415:v1:CardiometabolicII	1.01123158	1.027720411	1.014590847	0.975022037	0.996995273	1.009481335	1.001759853	0.973221267	0.959429882	0.989362276	1.028382779
ASAH2:Q9NR71:OID20996:v1:Neurology	1.012399315	1.020904285	1.008670773	1.019640794	1.032864504	0.996099968	0.99035506	1.003090792	1.012529208	1.009085494	1.05044251
ASGR1:P07306:OID20990:v1:Neurology	1.016230571	1.018005736	1.022870065	1.019254673	1.05388119	1.030884793	1.021418587	0.994603017	1.015972835	0.994699908	1.062702256
ASGR2:P07307:OID30679:v1:InflammationII	1.005624953	1.017686026	1.028680548	1.014830907	1.001128575	1.013296408	1.021971518	1.00657318	1.036657797	1.005710759	1.065536813
ASPN:Q9BXN1:OID30315:v1:CardiometabolicII	1.005851513	0.996173376	1.021789211	1.00970487	1.017405871	1.036622952	1.036936756	1.035142621	1.047463024	0.977097835	1.033649519
ASPSCR1:Q9BZE9:OID31055:v1:NeurologyII	0.97916755	0.980546928	0.980967188	0.982767389	1.007617134	0.993112244	0.988086382	0.997977548	1.006280738	1.001601924	1.034386636
ASRGL1:Q7L266:OID30283:v1:CardiometabolicII	0.962169879	0.972156074	0.993536093	1.001540279	1.04545736	1.000502378	0.988543858	1.001840124	1.006997685	0.968147956	1.038038702
ASS1:P00966:OID30170:v1:CardiometabolicII	1.02574204	1.036814718	1.011395541	1.028373556	0.985973819	1.014304511	1.025019589	1.034134537	1.022943445	0.997330423	1.040771997
ATF2:P15336:OID20798:v1:Neurology	1.011928784	1.00994574	0.989629469	0.982716111	1.045114108	1.001983213	1.008776159	1.011388538	1.016496811	1.006504693	1.003573615
ATF4:P18848:OID31162:v1:OncologyII	0.994331463	1.005675496	1.013662379	0.994757301	1.025448326	1.013094243	0.996960925	0.976165525	0.987536005	1.012391357	1.003867708
ATG16L1:Q676U5:OID31466:v1:OncologyII	0.998784349	1.025523225	0.984695102	0.999497306	1.040909622	0.980290309	0.993857083	1.022081777	0.972625508	0.987797021	1.020983655
ATG4A:Q8WYN0:OID21246:v1:Oncology	1.019588487	1.013656664	1.009054336	0.997184183	1.004133905	1.022740915	1.039210273	1.013271888	0.966658812	1.015520651	1.023767057
ATOX1:O00244:OID21476:v1:Oncology	1.015634623	1.023610892	0.996895448	0.968881136	1.013661791	0.977583848	0.991814318	1.007278131	0.982339203	0.989761261	1.015686817
ATP1B1:P05026:OID30124:v1:CardiometabolicII	1.029721603	1.015369566	1.013523259	1.000736685	0.980622166	1.009193694	1.008773728	0.99434368	1.016169652	1.01226273	0.999719289
ATP1B2:P14415:OID30118:v1:CardiometabolicII	1.020918289	1.014792784	1.050780463	1.023774668	1.021844702	1.026767529	1.02037989	1.038126135	1.009157675	1.006495769	1.00317813
ATP1B3:P54709:OID30065:v1:CardiometabolicII	0.993686886	0.983675477	1.017340121	1.00805423	1.010035703	1.013678782	0.990706438	0.988416341	0.950314274	0.98983305	0.999201916
ATP1B4:Q9UN42:OID31230:v1:OncologyII	0.98125944	0.97616082	1.007597503	1.003781159	0.977466733	0.999044962	0.996007456	0.984530446	0.960469977	1.009859232	1.003983556
ATP2B4:P23634:OID30062:v1:CardiometabolicII	0.985641022	0.987555104	0.987394221	0.992420252	0.997883612	0.967765277	0.985761277	0.997871702	1.009840134	1.00795064	1.022075388
ATP5F1D:P30049:OID30079:v1:CardiometabolicII	0.982301718	0.995452234	1.008166054	0.991819242	0.985498314	1.005199975	1.003244125	1.007347367	0.995177069	1.009397581	1.002662348
ATP5IF1:Q9UII2:OID20760:v1:Inflammation	0.992768657	0.988038481	1.021833642	1.021294747	1.058345166	1.011393304	1.002790958	0.983273604	0.997400438	0.992617683	1.035248533
ATP5PO:P48047:OID20811:v1:Neurology	0.988708435	0.985682581	1.007948522	1.008477294	1.003087994	0.996876738	1.002893619	0.979720124	1.006436209	0.991858434	1.000788706
ATP6AP2:O75787:OID21178:v1:Oncology	1.021432044	1.013877505	1.01244134	0.997475382	0.985336987	1.017366764	1.005968438	0.998996471	0.975886994	1.00618294	1.017766571
ATP6V1D:Q9Y5K8:OID21341:v1:Oncology	0.9872975	1.004078384	1.006823989	1.011155075	1.020133616	1.009539369	1.011733298	1.039324201	0.99343161	0.997065734	1.007831477
ATP6V1F:Q16864:OID20843:v1:Neurology	0.994832083	1.018201259	1.002172808	0.984270258	1.002707022	1.002917285	1.004549055	0.999749209	0.993399979	1.004864234	1.007280528
ATP6V1G1:O75348:OID30242:v1:CardiometabolicII	1.001238675	1.008240014	1.010511746	1.022924564	1.040900449	1.005559673	1.002790962	1.008351453	0.999675468	0.976121035	1.027412054
ATP6V1G2:O95670:OID30167:v1:CardiometabolicII	1.013616084	1.00527413	1.002305739	0.997967169	1.00287138	1.005834674	1.007438758	1.002613452	1.006710979	0.978281523	1.028243509
ATRAID:Q6UW56:OID31451:v1:OncologyII	0.985958974	0.998029539	1.048184121	1.013505607	1.063013831	1.035494529	1.016864551	0.989386686	1.011514837	0.976133567	1.046536601
ATRN:O75882-2:OID30735:v1:InflammationII	1.043118973	1.018145279	1.038095708	1.032747314	1.022024139	1.044530597	1.050673784	1.028386951	0.991434087	1.024698024	1.042843292
ATXN10:Q9UBB4:OID20865:v1:Neurology	1.008672495	0.987879396	1.001005644	0.994953561	1.018578879	0.98467369	0.98303175	0.984231536	0.99400215	0.992429019	1.019892429
ATXN2:Q99700:OID30850:v1:NeurologyII	0.992430266	0.982884278	1.032892054	1.014234806	0.988353864	1.023363357	1.023878439	0.996180834	0.992196899	0.982115964	1.009784491
ATXN2L:Q8WWM7:OID30980:v1:NeurologyII	0.973647238	0.978050609	1.001237127	1.001813964	1.003985434	0.98497318	0.978622393	0.981510023	0.973132532	1.008572371	1.015768734
ATXN3:P54252:OID31149:v1:NeurologyII	1.002577313	1.004647457	0.992822888	1.01424455	1.020381303	1.008873038	1.017204509	1.001378586	0.969410669	1.011305834	1.024504595
AXIN1:O15169:OID20582:v1:Inflammation	0.98102166	0.995283775	0.960320113	0.972326706	1.02284775	0.978977411	0.988511992	1.02484015	1.010579181	0.973853481	1.022672344
AXL:P30530:OID20363:v1:Cardiometabolic	1.022690243	1.01915313	1.011625107	1.024417772	1.036541038	0.991185917	0.986868835	1.021009017	1.000859147	1.003556201	1.077526688
AZI2:Q9H6S1:OID31056:v1:NeurologyII	0.998015557	1.003520589	1.002112593	0.985674602	1.032807772	1.008617745	1.001375585	1.032948195	0.988174145	0.998469533	1.024287607
AZU1:P20160:OID20309:v1:Cardiometabolic	1.028520383	1.033665199	1.014048327	1.003474377	1.004694541	1.008770075	0.997270415	0.99285651	0.990526768	1.002603377	1.040214954
B2M:P61769:OID30725:v1:InflammationII	1.003273938	0.991977461	1.005936788	1.003516237	1.014927143	1.001073394	0.975990933	0.99179253	1.005531858	0.988973711	1.078036217
B3GAT3:O94766:OID30165:v1:CardiometabolicII	1.020861643	1.012151555	0.966449535	0.998517217	1.004452205	0.967488226	0.987195769	1.001867279	1.002179225	0.999288665	1.003362622
B3GNT7:Q8NFL0:OID30281:v1:CardiometabolicII	1.013459159	1.02197835	1.044634422	1.009869503	1.047711831	1.028136268	1.024244146	1.015393989	1.036244071	1.009625705	1.045174536
B4GALT1:P15291:OID20780:v1:Inflammation	1.004756427	1.004361322	1.003223203	1.064451678	1.016321359	1.000214537	0.982676533	0.975319954	0.987024568	1.052064928	1.035714816
B4GAT1:O43505:OID21127:v1:Neurology	1.040071523	1.037256912	1.050403951	1.005808864	0.994459337	1.02470095	1.012620942	1.047509655	1.015766895	1.003336809	1.079225888
BABAM1:Q9NWV8:OID30466:v1:InflammationII	1.007353597	1.016514027	0.995488264	0.99119249	0.994564791	0.98793574	0.982554998	0.979347615	1.00317254	1.001286258	1.00206013
BACH1:O14867:OID20505:v1:Inflammation	0.957050117	0.971640683	0.997077803	0.995123891	1.03313776	0.98287192	0.983352128	1.010658422	0.964958211	0.975544003	1.023723602
BAG3:O95817:OID20972:v1:Neurology	1.009483238	1.005732772	1.021894219	1.025848957	0.996862586	1.012633425	0.996736628	0.996321147	1.030219721	0.998678583	1.046978388
BAG4:O95429:OID30474:v1:InflammationII	0.976299507	0.975726288	0.976102297	0.975477495	0.996677655	0.960272998	0.982005387	0.978169332	0.996374098	1.00462044	1.020143294
BAG6:P46379:OID20114:v1:Cardiometabolic	1.000157582	0.990715917	1.013936832	0.9993113	1.037790152	1.023850678	1.000378665	0.995314917	0.997720043	0.996349441	1.023350628
BAIAP2:Q9UQB8:OID21250:v1:Oncology	1.006847523	1.020188383	1.000531738	1.008544217	1.001919371	0.998983599	1.010435906	1.028443956	1.033310749	0.992438383	1.033830633
BAMBI:Q13145:OID21267:v1:Oncology	1.008662756	1.008077087	0.98835526	1.000597595	1.017599538	0.98680823	0.997492126	1.01156039	1.015294504	0.999586486	1.025537148
BANK1:Q8NDB2:OID20594:v1:Inflammation	1.002184524	1.004188344	0.985901267	0.987272925	1.02357963	0.983103651	0.976158061	1.007757546	0.9696217	0.96187997	1.022184773
BAP18:Q8IXM2:OID31150:v1:NeurologyII	1.0049134	1.012525426	0.983122187	1.001450285	1.032243866	0.999702642	1.000158699	0.981539126	1.021211699	1.027970048	1.04556351
BATF:Q16520:OID30896:v1:NeurologyII	0.964905336	0.947882033	0.987726831	0.995226539	1.004154657	0.980383011	0.995033016	0.974839393	0.971306139	0.997307899	1.006071522
BAX:Q07812:OID20856:v1:Neurology	0.994916703	1.005525019	0.997825821	1.022128734	1.026002766	0.98402467	0.955673636	0.96396707	0.982013201	0.976804322	1.009783439
BCAM:P50895:OID21076:v1:Neurology	0.988659624	1.012961857	0.980789614	1.004607046	0.998876747	0.971430434	0.972929385	0.998120386	1.033914504	0.99758854	1.07218041
BCAN:Q96GW7:OID20998:v1:Neurology	1.012328866	1.007637631	1.033645092	1.026523256	1.048936747	1.023029875	1.004090398	0.998202539	0.994776153	1.024797442	1.086400377
BCAT1:P54687:OID30312:v1:CardiometabolicII	1.055295328	1.047542582	1.037746653	1.02640932	1.026107616	1.039286317	1.016506848	1.039920051	1.006600032	0.986486945	1.025196811
BCAT2:O15382:OID30844:v1:NeurologyII	0.987870962	0.988658449	0.993551192	0.986451014	0.99216342	0.986585903	0.965695561	0.973578927	1.008688408	1.016101457	1.003662526
BCHE:P06276:OID30717:v1:InflammationII	1.033306663	1.023692334	1.03266973	1.028776475	1.036845245	1.043820141	1.015918018	0.997097579	1.014857775	0.99968751	1.071347003
BCL2:P10415:OID31454:v1:OncologyII	0.993040241	0.992775231	1.019725041	0.99241663	1.035737129	1.03061129	1.019655815	1.037736579	0.99814377	1.028163025	1.021240462
BCL2L11:O43521-2:OID20513:v1:Inflammation	1.003823506	1.017269074	1.01930724	1.004712084	1.027834434	1.012909243	1.012942289	0.991911536	1.011347709	0.98316294	1.049661797
BCL2L15:Q5TBC7:OID30498:v1:InflammationII	1.021483658	1.024873129	1.047505155	1.020834443	1.005749262	1.028059556	1.031241356	1.006801265	0.971635129	1.024972899	1.035830814
BCL2L1:Q07817:OID31152:v1:NeurologyII	0.978354602	1.004487657	0.973539973	1.022220524	1.029318949	0.976117436	0.988794134	1.010023292	0.961134656	0.996269406	1.022660548
BCL7A:Q4VC05:OID31218:v1:OncologyII	0.99763269	0.969948985	1.004234563	1.0142501	0.983404084	0.999618574	1.017040568	0.969013132	0.971858176	1.005254581	0.999632298
BCL7B:Q9BQE9:OID31421:v1:OncologyII	1.014015641	1.010095801	0.997760003	1.00093082	1.003773135	1.027185869	1.000917764	0.994965801	1.01842248	0.966773906	1.012581228
BCR:P11274:OID20558:v1:Inflammation	0.992515689	0.9837081	0.966789659	0.985566303	1.01627383	0.96499883	0.973229068	0.997561256	0.970991022	1.014956429	1.018739639
BDNF:P23560:OID30373:v1:CardiometabolicII	1.004686036	0.990882306	1.020286536	0.999162016	1.043233617	1.004377833	0.990713927	0.995013695	0.998915794	1.004833857	1.05887116
BECN1:Q14457:OID30220:v1:CardiometabolicII	1.022906622	1.038442524	1.012282973	1.028040214	1.061210086	1.025318262	0.991489224	1.00390545	1.02098778	1.000244355	1.024780848
BEX3:Q00994:OID31202:v1:OncologyII	0.994092839	0.987065866	1.03072314	1.015930585	0.999747113	1.022843983	0.993041086	0.976935514	0.980953306	1.007152709	1.008188662
BGLAP:P02818:OID30389:v1:CardiometabolicII	1.005567253	1.019411428	1.040456817	1.034667101	1.028522651	1.045481527	1.029851301	1.009875289	0.989797384	1.003137451	1.098788421
BGN:P21810:OID21198:v1:Oncology	1.015667153	1.00913984	1.013565308	1.015251052	1.014312174	0.991916207	0.97601673	1.008735026	0.964668348	0.996001604	1.073127205
BHLHE40:O14503:OID30873:v1:NeurologyII	1.024950049	1.018331967	1.008493665	1.001164664	0.97639734	1.001132225	1.022962348	1.005421805	1.005758468	1.016355747	0.992216096
BHMT2:Q9H2M3:OID30051:v1:CardiometabolicII	0.99256169	1.001088676	1.019745608	1.015855347	1.015308335	1.005386509	1.010511477	1.005892705	0.975492227	1.001842607	0.998258435
BID:P55957:OID20517:v1:Inflammation	1.014757164	1.005692184	0.993093475	0.996859619	1.00523132	1.007614279	1.010952676	1.010194532	1.015389135	1.013864426	1.025812398
BIN2:Q9UBW5:OID21067:v1:Neurology	1.013798875	1.006382904	0.97894605	1.014135168	1.025146518	0.992200887	0.996067379	1.004137268	1.005791293	0.975179535	1.021195188
BIRC2:Q13490:OID21217:v1:Oncology	1.000647464	1.002862519	0.986722536	1.006869461	0.992122561	0.975573111	0.994750062	1.001393979	0.979428696	1.005093705	1.02254705
BLMH:Q13867:OID20336:v1:Cardiometabolic	0.998860622	1.010932939	1.020323618	1.018082303	1.015974132	1.015624135	1.007103357	0.977268087	0.977492446	1.008064566	1.061859063
BLNK:Q8WV28:OID30541:v1:InflammationII	1.007546609	1.029960501	0.995797678	0.988379432	0.996576662	1.003917961	1.013402014	1.029780898	0.985208344	1.016304217	1.016985939
BLOC1S2:Q6QNY1:OID30856:v1:NeurologyII	0.989131704	0.988506236	1.002491352	1.019014324	0.989432057	1.012681366	1.013587474	1.004756965	1.008124271	1.01255278	1.002822917
BLOC1S3:Q6QNY0:OID31106:v1:NeurologyII	0.987043031	1.000268061	1.008112121	1.019270394	1.047017888	1.0070172	0.984409767	1.023778037	1.019213815	0.988618505	1.011466844
BLVRB:P30043:OID21141:v1:Neurology	1.009170397	1.00435712	1.023992826	1.027069584	1.002061471	1.027488709	1.03060236	1.014590747	0.986936437	0.970597316	1.022907949
BMP10:O95393:OID30575:v1:InflammationII	1.028141444	1.019739957	1.05328489	1.048387547	1.02718048	1.031957248	1.017613247	1.005882401	0.998048749	0.996874878	1.047701559
BMP4:P12644:OID20994:v1:Neurology	1.040322758	1.037670249	1.041868583	1.019164288	1.013358837	1.020787809	1.040488031	1.007316392	0.990235736	0.984174856	1.029307833
BMP6:P22004:OID20111:v1:Cardiometabolic	1.016873222	1.027763283	1.018660028	1.016703506	1.031650795	1.027353678	1.017541663	0.997722152	1.006893216	1.01936309	1.047877656
BMPER:Q8N8U9:OID30615:v1:InflammationII	1.012227203	1.007535222	1.067124553	1.023341062	1.036113347	1.035599376	1.024700178	1.02855169	0.992792221	0.972948313	1.031387641
BNIP2:Q12982:OID30292:v1:CardiometabolicII	0.982536793	0.992838509	0.984988676	1.0049328	0.985109337	0.989999481	0.994817372	1.010162025	1.038338591	1.029992052	1.011368084
BNIP3L:O60238:OID30525:v1:InflammationII	1.009500907	1.011902285	1.020735541	0.996953801	1.021822266	0.999961847	0.993887323	0.988560868	0.987901549	1.027755242	1.019352959
BOC:Q9BWV1:OID20116:v1:Cardiometabolic	1.017287416	1.024069247	1.028347022	1.013247406	1.054270121	1.038991983	1.031624475	1.026164458	1.04805787	0.985957671	1.075010867
BOLA1:Q9Y3E2:OID30837:v1:NeurologyII	1.008180212	1.028066272	1.030225474	0.996515817	0.982528113	1.040241599	1.032951768	1.032188702	0.960112464	1.010675567	0.998876951
BOLA2_BOLA2B:Q9H3K6:OID30267:v1:CardiometabolicII	1.012937239	1.015860781	0.993898769	1.002186521	1.031855118	1.01437445	1.006251664	1.000066589	0.933860817	0.978938324	1.015256912
BPIFA2:Q96DR5:OID30279:v1:CardiometabolicII	1.013135418	1.002632165	0.99925876	0.995607871	1.004791304	1.012551871	1.018809463	1.020504278	1.022864297	0.996718837	1.081314018
BPIFB1:Q8TDL5:OID20308:v1:Cardiometabolic	1.04257245	1.019141119	1.046267367	1.036157822	1.0555128	1.046336135	1.016961082	1.017968847	1.03121138	1.007273205	1.086046783
BPIFB2:Q8N4F0:OID30311:v1:CardiometabolicII	1.026336823	1.02834612	1.059321588	1.027428353	1.026513601	1.060930966	1.06253843	1.055314594	0.994409687	0.993627899	1.062049977
BRAP:Q7Z569:OID31506:v1:OncologyII	0.988213517	0.991159986	0.997952771	0.99192847	1.026011699	0.993807212	1.017977375	1.01849306	0.973217057	0.976105064	1.01844588
BRD1:O95696:OID31259:v1:OncologyII	0.994297038	0.991375245	1.00212341	1.004345097	0.990787061	1.00492741	0.992390619	0.991075601	0.974955721	1.01209803	1.01030363
BRD2:P25440:OID30826:v1:NeurologyII	1.037895801	1.008737159	1.038022553	1.011233116	1.00232228	1.03322607	1.02102335	1.018091138	0.995415725	1.011432978	1.002236525
BRD3:Q15059:OID30093:v1:CardiometabolicII	0.990514988	1.004279944	1.002117679	1.024169462	0.971659002	1.010027089	0.997693364	0.985024135	0.994650454	0.990588068	1.007934866
BRDT:Q58F21:OID30179:v1:CardiometabolicII	1.001263359	0.997347157	1.003707938	0.988203069	0.980086602	1.022518039	1.010201828	1.033434815	1.034594182	0.996291785	1.021692818
BRK1:Q8WUW1:OID20883:v1:Neurology	1.0091973	1.017315506	0.998659865	1.016321711	1.026273211	1.019291491	1.003228717	1.01624044	0.995829812	1.007734251	1.022852308
BRME1:Q0VDD7:OID30847:v1:NeurologyII	0.998112754	1.010844541	1.005516972	0.999365291	1.021788355	0.996604884	1.002071151	1.037458354	1.01680866	1.001575979	1.000144397
BRSK2:Q8IWQ3:OID31042:v1:NeurologyII	0.994147199	0.990375688	0.997131416	1.001753124	0.98789199	1.006257829	1.003203727	1.019343463	1.013079642	1.014268624	1.040703688
BSG:P35613:OID20626:v1:Inflammation	1.015268093	1.033629642	1.027911823	0.996079956	1.024675261	1.030747053	1.016849413	1.012653666	1.027438749	0.973499981	1.077208564
BSND:Q8WZ55:OID31184:v1:OncologyII	1.000786067	1.026964122	1.016465206	1.016224895	1.032797363	0.991986603	0.997406127	1.016271915	0.980202498	1.013937576	0.996925993
BST1:Q10588:OID21051:v1:Neurology	1.036072407	1.044575647	1.035734453	1.035408857	1.045051932	1.017412578	1.024172402	1.023301316	1.003972696	0.988455313	1.021753593
BST2:Q10589:OID21029:v1:Neurology	1.00246879	1.021518837	1.034876469	1.054256439	1.030960013	1.013024707	1.022261401	1.025953126	1.002716812	1.049650431	1.116766737
BTC:P35070:OID21199:v1:Oncology	0.98597006	0.993339847	1.008495411	1.022504969	1.00642785	0.992018438	0.975217534	0.992133625	1.035490328	1.015047473	1.034367116
BTD:P43251:OID30754:v1:InflammationII	1.038823525	1.060846257	1.056285684	1.004075358	1.035258335	1.055958785	1.052589078	1.020596551	0.979099357	1.00021974	1.03812022
BTLA:Q7Z6A9:OID31237:v1:OncologyII	1.000408101	0.98780498	1.019297522	1.014665904	1.009766284	1.024506583	1.017433998	0.99723896	1.008396222	1.020388619	1.002341405
BTN1A1:Q13410:OID31363:v1:OncologyII	1.016102881	1.003212937	1.016853947	1.005300264	1.01393258	1.000849903	1.006325069	0.952066889	1.010195039	0.964924495	1.028909132
BTN2A1:Q7KYR7:OID20713:v1:Inflammation	0.993326548	0.988156303	1.03015127	1.011879695	1.01200806	1.026497489	0.992889179	0.992024982	1.003984517	1.018328672	1.102120956
BTN3A2:P78410:OID20540:v1:Inflammation	1.015518421	1.064551245	1.033730713	1.036709861	1.037811917	1.027432414	1.006137061	1.030925585	0.998689959	0.998638579	1.097466574
BTNL10:A8MVZ5:OID31196:v1:OncologyII	0.966441933	0.963819135	1.008442345	1.015887911	1.005408744	0.991192143	0.997003595	0.975684711	0.996278097	1.026665322	1.009791103
C19orf12:Q9NSK7:OID20804:v1:Neurology	1.000126383	1.004851945	1.01159479	1.057608557	1.027298491	1.026521144	1.015935867	0.993011352	0.960571172	0.99925173	1.025022704
C1GALT1C1:Q96EU7:OID30180:v1:CardiometabolicII	1.015245085	1.009661506	1.048980067	1.017097943	0.994186802	1.024848205	1.00000948	1.02251437	0.99162423	1.000783006	1.004069892
C1QA:P02745:OID20654:v1:Inflammation	1.045341298	1.031815153	1.032539596	1.036780969	1.024926291	1.049754828	1.025033341	1.026620787	1.021031563	1.000029642	1.053628671
C1QBP:Q07021:OID31007:v1:NeurologyII	1.003708238	0.999629001	0.992619302	1.009424607	1.01531226	0.99337719	0.980868969	1.009936208	0.992301883	1.005178325	1.004164926
C1QL2:Q7Z5L3:OID30515:v1:InflammationII	1.016192838	0.989543403	1.027332667	1.039318828	1.032866803	1.039009778	1.034045879	1.033383618	1.013356738	0.980312559	1.05086058
C1QTNF1:Q9BXJ1:OID20367:v1:Cardiometabolic	1.026961926	1.021652287	1.023722306	1.016282374	1.033453454	1.041839789	1.015488544	0.990104488	1.004912403	1.003986417	1.046817723
C1QTNF5:Q9BXJ0:OID30618:v1:InflammationII	1.0189547	0.988599831	1.018986008	1.024221041	1.034057648	1.005455587	1.004323939	1.00648664	0.992426998	1.004378344	1.057972934
C1QTNF6:Q9BXI9:OID31049:v1:NeurologyII	1.039410598	1.000832908	1.02149222	0.994694903	0.977683285	1.033069188	1.030684618	1.027569399	0.965062033	1.005539665	1.007224051
C1QTNF9:P0C862:OID30620:v1:InflammationII	1.033251922	1.041083286	1.026091286	1.029160968	1.021812102	1.01585948	1.010839024	1.03353068	0.993872917	1.009329014	1.059771622
C1R:P00736:OID30753:v1:InflammationII	1.01899097	1.020912062	1.001810029	0.990321466	1.015657399	1.011531576	1.012199907	0.986419252	0.998360847	1.014926258	1.022288215
C1RL:Q9NZP8:OID30721:v1:InflammationII	1.014870786	1.031094085	1.030890772	1.009342446	1.014824152	1.030049096	1.02117009	1.006667577	1.033730744	1.007342276	1.031435251
C1S:P09871:OID30731:v1:InflammationII	1.01942145	0.993744063	1.011834598	1.016620913	1.004771973	1.006679253	1.00057544	1.0067351	0.984666506	1.051284103	1.029574122
C2:P06681:OID20410:v1:Cardiometabolic	1.015916777	1.034316211	1.042510862	1.029980808	1.053583674	1.046560756	1.017634879	1.036767958	1.004451732	0.981884418	1.091979557
C2CD2L:O14523:OID20864:v1:Neurology	0.99640799	1.00153593	1.007653187	1.029927064	0.973847534	1.0000846	0.985509166	0.978602729	1.024103774	1.009868039	1.016435077
C2orf69:Q8N8R5:OID30883:v1:NeurologyII	1.007462833	0.993868015	1.02856441	1.015178933	1.016081588	1.031835534	1.003613501	0.995953709	1.008298246	1.007316481	1.014489227
C3:P01024:OID30776:v1:InflammationII	1.01837425	1.031720529	1.04623174	1.012152458	1.009029948	1.037993605	1.013934477	1.023699949	0.995588507	1.024501594	1.047891227
C4BPB:P20851:OID21481:v1:Oncology	1.017778304	1.016009775	1.02462184	1.059348256	0.981771734	1.029599118	1.036622246	1.026483759	0.973942107	0.994482866	1.071597509
C5:P01031:OID30744:v1:InflammationII	1.006914453	1.017919627	0.990275002	0.97597006	1.042791898	0.993977036	0.989636924	0.97144107	0.988766004	1.00407076	1.008816239
C7:P10643:OID30766:v1:InflammationII	1.015258556	1.029989343	1.027990623	1.049396625	1.035007058	1.025450162	0.993677903	0.999292322	1.025366662	0.993438397	1.036504958
C7orf50:Q9BRJ6:OID31095:v1:NeurologyII	1.015851767	1.037261799	1.036321764	1.012618747	1.012621106	1.036988616	1.049002927	1.025732159	1.013320614	0.995834369	1.020062557
C8B:P07358:OID30719:v1:InflammationII	1.015426247	1.015901379	1.003357416	1.003883719	1.006859984	1.021979229	1.034170602	1.020242315	1.031149561	1.01258908	1.027325007
C9:P02748:OID30698:v1:InflammationII	0.995509726	0.982913914	1.0110145	1.002751582	1.021923388	1.027056193	1.001480391	0.989247796	1.037761527	0.97530529	1.026203669
C9orf40:Q8IXQ3:OID31489:v1:OncologyII	1.004137573	1.009021566	1.021067005	0.999283792	1.018836336	1.010327427	1.026943939	1.004277252	1.039812532	0.99494937	1.023689597
CA11:O75493:OID21195:v1:Oncology	0.992630493	1.007742906	0.980413203	0.996010583	1.002423098	1.001623834	0.9707793	0.968913992	0.994376266	0.993332928	1.011904382
CA12:O43570:OID21344:v1:Oncology	1.022060175	1.042783266	1.00394572	0.997037303	1.026947578	0.993481019	0.9836121	0.996967158	1.025834059	1.012450677	1.061131822
CA13:Q8N1Q1:OID20225:v1:Cardiometabolic	0.97725097	0.992181264	1.00787153	0.992382282	1.019483492	0.994101786	0.988470406	1.001069266	0.959021178	1.013924392	1.024360501
CA14:Q9ULX7:OID21401:v1:Oncology	1.011428859	1.020955263	1.020068916	1.014503481	1.058657026	1.027940542	1.029307591	1.055541583	1.004530538	1.019561368	1.099323453
CA1:P00915:OID20409:v1:Cardiometabolic	1.013159747	1.023968584	1.012809493	1.035674121	0.999037609	1.014250496	1.018339061	1.013291516	1.011703841	1.002937071	1.026094856
CA2:P00918:OID21149:v1:Neurology	1.032044569	1.022575132	1.027998095	0.998281422	0.999318636	1.031616442	1.043621063	1.023683892	0.995064486	1.01163791	1.019275574
CA3:P07451:OID20271:v1:Cardiometabolic	0.991582498	0.981824462	1.023101556	1.01355571	1.024235213	1.015876239	1.026555669	1.008788999	0.984392618	0.972371509	1.039424631
CA4:P22748:OID20241:v1:Cardiometabolic	1.021375711	1.029446876	1.023511979	1.015482687	1.05977609	1.028189516	1.013366537	1.01100034	1.025924836	0.980389602	1.059701136
CA5A:P35218:OID20075:v1:Cardiometabolic	0.998308669	0.979773325	1.019339072	1.028588911	1.023392801	1.013725067	1.015869857	1.020807559	1.014305645	1.019251222	1.030139874
CA6:P23280:OID21096:v1:Neurology	1.007735601	1.015900589	1.031650289	1.020513026	1.048334746	1.027028814	1.01072538	1.002782916	1.008048194	0.992534721	1.047301085
CA7:P43166:OID31265:v1:OncologyII	0.996989136	0.984672759	1.013073971	1.015189345	0.999061184	1.003021685	1.003926562	0.96830652	1.031647123	0.97281605	1.002609738
CA8:P35219:OID30482:v1:InflammationII	0.98182939	0.992498274	0.988974736	0.997253766	0.9913437	1.006162933	0.983041156	0.98484477	0.999224088	0.972084863	1.014113544
CA9:Q16790:OID21417:v1:Oncology	1.044337917	1.021039595	1.020197867	1.002794309	1.034823234	1.026687682	1.009110472	0.991131299	1.024359688	0.996222862	1.055759399
CABP2:Q9NPB3:OID30916:v1:NeurologyII	1.013726466	0.981616731	1.013201	0.991577188	0.986240033	1.001236907	1.014735337	0.994544484	1.00146199	0.995743298	1.023523802
CACNA1C:Q13936:OID30840:v1:NeurologyII	0.981929615	1.002962954	0.981753702	0.996610496	0.972776054	0.991477007	0.989961511	0.99847374	1.00761783	1.002044251	0.990109062
CACNA1H:O95180:OID30064:v1:CardiometabolicII	0.99987113	1.02294656	0.995610465	0.998011936	0.986528724	0.986875161	0.97079846	0.986188696	0.985413162	1.001335669	1.001045458
CACNB1:Q02641:OID30820:v1:NeurologyII	1.004839698	1.01335621	1.011180408	0.986739135	1.002922267	1.008333908	0.999691338	1.004585679	0.999139827	1.006074088	1.011332041
CACNB3:P54284:OID31039:v1:NeurologyII	1.018412322	1.009135354	1.005317858	1.007031754	1.036606326	1.014436065	1.039287006	1.016518292	0.960216756	1.009134625	1.022255725
CACYBP:Q9HB71:OID30649:v1:InflammationII	0.988176438	1.008820915	0.987531434	0.979710202	1.035037233	0.993151706	1.002437917	1.013568456	0.969998198	0.992268151	1.02284502
CADPS:Q9ULU8:OID30915:v1:NeurologyII	1.010231366	1.002412759	1.01182575	1.010631017	1.012920216	0.997063948	0.978318623	0.989523049	0.996345019	1.010009335	0.994899779
CALB1:P05937:OID21306:v1:Oncology	0.969767592	0.992831821	1.023339744	1.015016408	1.050600613	1.025440227	1.017423909	1.02188529	0.979506827	1.002957593	1.036220256
CALB2:P22676:OID20801:v1:Neurology	0.990482368	1.031525668	0.975313395	1.014236952	1.012234999	0.970649353	0.98216008	0.998469869	0.987865061	1.001987404	1.024866402
CALCA:P01258:OID20983:v1:Neurology	1.028125457	1.010983943	1.022279866	1.017625984	1.050256869	1.043577878	1.037182375	1.031767887	1.030490976	0.974872029	1.052279113
CALCB:P10092:OID31100:v1:NeurologyII	0.999650939	1.003634793	1.029219039	1.011565891	0.998991882	1.031851267	1.016519759	1.03150158	1.004025384	1.010505757	1.028324035
CALCOCO1:Q9P1Z2:OID21387:v1:Oncology	0.980341876	0.994537501	0.992257001	1.003405399	1.023321383	0.994438592	1.008880333	1.00946316	1.007783047	1.00366814	1.027295044
CALCOCO2:Q13137:OID30249:v1:CardiometabolicII	1.010634757	1.014188435	1.000911563	1.008062105	1.045511467	0.993551783	1.000582263	1.038903604	1.003219066	0.990448437	1.032547327
CALY:Q9NYX4:OID30144:v1:CardiometabolicII	1.024496901	1.013796869	0.998745366	0.99261236	0.99295629	0.986321955	0.990944645	1.001697174	0.992039772	0.990939519	1.000292291
CAMKK1:Q8N5S9:OID21182:v1:Oncology	1.004887934	0.962188565	0.993061528	0.976146441	1.003062521	0.981545515	0.986908662	0.997160999	0.989462812	0.99757611	1.019065307
CAMLG:P49069:OID30952:v1:NeurologyII	0.980961881	0.980143234	1.027202902	0.991678266	0.991288919	1.013201526	1.002804433	1.003133724	0.984057214	1.011972936	1.008794416
CAMSAP1:Q5T5Y3:OID31070:v1:NeurologyII	0.996471357	0.990312968	0.992229655	0.997225036	1.025546218	0.984031551	1.012790679	1.015755855	0.99837145	1.000242037	1.015403883
CANT1:Q8WVQ1:OID20181:v1:Cardiometabolic	0.991186375	0.999760842	1.035165892	1.008461513	1.022663696	1.01934879	1.027447014	0.987245266	1.00534197	1.00859599	1.046993015
CAPG:P40121:OID21431:v1:Oncology	0.979098553	1.00222151	1.012715415	1.013363901	1.005658367	1.003095218	1.02547247	0.993935613	1.013884472	0.990072699	1.027061266
CAPN3:P20807:OID31384:v1:OncologyII	1.024396245	0.989097423	1.012738636	1.028042048	0.979871702	1.00384106	1.021630991	1.024258426	1.020231904	1.007432336	1.011703645
CAPS:Q13938:OID31126:v1:NeurologyII	1.010469841	1.002295978	1.015670654	1.010461827	1.023890467	1.014363339	1.026910345	1.022155815	1.021234518	1.000095534	1.080964902
CARHSP1:Q9Y2V2:OID20859:v1:Neurology	1.03620144	1.019746513	1.013614065	1.00842115	1.01153429	1.015652166	1.02372057	1.007764256	0.990037774	1.03742231	1.014032912
CASC3:O15234:OID30921:v1:NeurologyII	0.994998976	0.989590625	0.99676497	1.000484612	0.993688439	1.005442006	0.989579058	0.986554606	1.004005572	1.013236773	1.019410475
CASP10:Q92851:OID20893:v1:Neurology	0.986429957	1.020452534	0.978031999	0.98805998	0.972576036	0.990960608	1.005102894	1.015100072	1.029234212	0.987626137	1.017192718
CASP1:P29466:OID20854:v1:Neurology	1.000144354	0.998746853	0.99369651	0.993228581	1.001156596	0.990092117	0.972759298	0.93372244	1.01912744	0.990757128	1.006247069
CASP2:P42575:OID20555:v1:Inflammation	0.983757646	1.018708772	0.992005144	1.012969378	1.041770329	0.997215124	1.008494703	1.039914435	0.996177683	0.995711796	1.01030363
CASP3:P42574:OID20305:v1:Cardiometabolic	0.985878574	0.999023969	0.989432109	0.979682837	1.035690629	0.96268743	0.96888781	0.988108751	0.973181315	1.011220913	1.017989844
CASP4:P49662:OID31276:v1:OncologyII	0.989676136	1.000266196	1.000154302	0.975382721	0.979249858	0.992064499	1.00143995	1.011947772	0.990680668	1.003269293	1.006930388
CASP7:P55210:OID31135:v1:NeurologyII	0.97840969	0.98427091	0.975588462	0.992242309	1.041379973	0.968189079	0.993472566	1.011274305	1.010446312	1.004993467	1.026841773
CASP8:Q14790:OID21414:v1:Oncology	0.983149286	0.998565018	1.002230944	0.990470641	1.007020083	0.99773696	1.015923801	0.994422297	0.967621124	1.002647018	1.019536781
CASP9:P55211:OID30530:v1:InflammationII	0.992901897	0.997107039	0.981973616	0.982940995	0.973412578	0.965598995	0.947213082	0.961419564	0.981632626	1.004584649	1.016573583
CASQ2:O14958:OID30063:v1:CardiometabolicII	0.981961398	0.989328353	1.037198351	1.038992451	1.001267162	1.01770966	0.980184687	1.006715507	1.007206628	1.006779599	1.001936805
CAT:P04040:OID30712:v1:InflammationII	1.001699803	1.009649343	1.02668071	1.025761225	1.002787889	1.013659564	1.011146647	1.019596541	1.037255846	1.004955401	1.020286137
CBLIF:P27352:OID20179:v1:Cardiometabolic	1.007068047	1.011370161	1.007529913	1.023413137	1.017501031	1.010530968	1.007640295	1.0062908	1.007276293	0.988677573	1.065723142
CBLN1:P23435:OID30851:v1:NeurologyII	1.007356801	1.017502137	1.01213605	1.00210439	0.968247163	0.993703839	1.005439817	0.987541236	1.009305666	0.992344424	1.007891467
CBLN4:Q9NTU7:OID21386:v1:Oncology	1.024633861	1.026710254	1.021031151	1.023968163	1.014301665	1.024319663	1.015642695	1.02772229	0.999746521	1.001756589	1.049696775
CBS:P35520:OID30200:v1:CardiometabolicII	0.994350763	1.016036723	1.003725714	1.008100392	1.021541142	0.991356266	1.004966176	1.004774857	1.03705429	1.012076545	1.022881809
CBX2:Q14781:OID30177:v1:CardiometabolicII	0.979546645	0.967050291	1.010488247	1.026162362	0.990675218	1.017097832	0.986747469	0.992142902	1.021954174	1.007440553	1.005578268
CC2D1A:Q6P1N0:OID20958:v1:Neurology	1.011509597	0.998405665	1.002270385	1.001568945	1.027586338	1.016466293	1.005063062	0.998805416	1.019705039	1.033188902	1.023416806
CCAR2:Q8N163:OID31077:v1:NeurologyII	0.989587503	1.005683878	1.030535144	1.033429616	1.004206939	1.012130938	0.991626508	0.999474213	0.994675058	0.981792292	1.019851212
CCDC134:Q9H6E4:OID31413:v1:OncologyII	1.002145309	1.016753496	1.001430692	0.99928998	1.023661619	1.002088558	0.993108869	1.009283708	0.974046692	0.988747214	1.0158133
CCDC28A:Q8IWP9:OID30973:v1:NeurologyII	1.005790478	1.008839562	0.965940976	1.012063119	0.978145682	0.974424608	0.960432268	0.972787837	0.986891873	0.967353374	1.005110044
CCDC50:Q8IVM0:OID31001:v1:NeurologyII	0.992287104	1.009746829	0.977952422	1.013733757	0.98409047	0.986462768	0.966910363	0.974936288	1.03360101	1.020061051	1.017698275
CCDC80:Q76M96:OID20226:v1:Cardiometabolic	1.002169735	1.005143369	1.032220284	1.029507369	1.055358109	1.02179483	0.992033729	0.977088646	0.996386152	0.990925225	1.067473544
CCER2:I3L3R5:OID30221:v1:CardiometabolicII	1.02592294	1.018298268	1.051679297	1.025203625	1.021158993	1.041798185	1.020468667	1.015396387	1.066505713	0.99681518	1.065152297
CCL11:P51671:OID20668:v1:Inflammation	0.985933856	0.98532432	1.006306897	1.030421325	1.063651296	1.033562803	1.03841346	1.035504352	1.038779652	1.027601783	1.069365928
CCL13:Q99616:OID20655:v1:Inflammation	1.014267454	1.018164606	1.005154066	1.018584712	1.023847375	1.006442827	0.998145141	0.993263185	0.966521052	1.042241579	1.07336221
CCL14:Q16627:OID20401:v1:Cardiometabolic	1.013196833	0.987676973	1.020093591	1.002986508	1.015061156	1.031597642	1.001054793	0.975244015	0.999988939	1.021719858	1.047875447
CCL15:Q16663:OID20328:v1:Cardiometabolic	0.994207779	0.993396179	1.01605404	1.006821583	0.992774582	0.998155174	0.97915195	0.979053686	0.984073582	1.020637709	1.038202988
CCL16:O15467:OID20334:v1:Cardiometabolic	1.025603821	1.010430974	0.9994173	1.033861928	1.030519518	1.01558696	1.013256931	1.013648702	1.041365923	0.993315612	1.063237102
CCL17:Q92583:OID20745:v1:Inflammation	1.011462461	0.989407514	1.003784872	0.991179444	1.012258919	0.99297993	0.987934054	0.980455333	0.990338688	0.993887573	1.055881285
CCL18:P55774:OID20395:v1:Cardiometabolic	1.002293895	0.98987813	1.012659451	0.998084135	1.030912134	1.006011666	0.999419584	0.96600401	1.05129585	0.975178287	1.040528128
CCL19:Q99731:OID21030:v1:Neurology	0.992250022	0.990784205	1.050781371	1.01819502	1.01149659	1.045335673	1.023946203	1.017855798	1.008949364	0.98992326	1.085231823
CCL20:P78556:OID20671:v1:Inflammation	1.006002613	0.9974963	1.030300558	1.029453936	0.992392115	0.997217366	0.996078295	0.98146605	0.99760046	1.026830923	1.057332347
CCL21:O00585:OID20686:v1:Inflammation	1.022053048	1.012613459	1.039338823	1.02774227	1.019785132	1.013081726	0.992086425	0.961222591	0.943670333	1.012093832	1.076999355
CCL22:O00626:OID20765:v1:Inflammation	1.000356597	1.010388981	1.036242841	1.010911049	1.018266944	1.049689481	1.032774026	1.025611678	0.985155549	1.038936907	1.060976178
CCL23:P55773:OID20693:v1:Inflammation	1.011434603	1.032971996	1.032623254	1.059695938	1.031887626	1.019883435	1.02149033	1.043327989	0.992294645	0.970874966	1.064418939
CCL24:O00175:OID20772:v1:Inflammation	0.991410299	0.995763632	0.992274156	1.000841246	1.013840776	0.971213593	0.976585812	0.997799013	0.968936221	1.027343678	1.034353933
CCL25:O15444:OID20674:v1:Inflammation	1.026116041	1.002340224	1.027711881	1.00591336	1.002589283	1.017675448	0.998259097	1.001445465	0.978953382	0.95419069	1.060655016
CCL26:Q9Y258:OID20546:v1:Inflammation	1.006705688	1.015536336	0.996023662	0.9916628	1.005250676	1.005449708	1.026956768	1.002548896	0.973292787	0.973062008	1.056835057
CCL27:Q9Y4X3:OID20121:v1:Cardiometabolic	1.001693731	0.984681686	1.016478563	0.999365777	1.04589669	0.98922659	0.99363009	0.944432232	1.040126743	0.985562582	1.059662333
CCL28:Q9NRJ3:OID20569:v1:Inflammation	1.000207673	1.015351335	0.991330404	1.007689587	1.003586863	0.989756079	0.983894326	0.995754303	1.015693243	1.013232161	1.068213615
CCL2:P13500:OID21004:v1:Neurology	1.007732545	0.997016447	1.030416509	1.055594552	0.999451281	1.022441138	1.00654097	1.030235171	1.017340158	1.016924909	1.07074329
CCL3:P10147:OID20610:v1:Inflammation	1.011702033	1.03309249	1.01323636	1.032249847	1.026869724	1.020962662	1.003589819	0.99978297	0.983781926	1.014447454	1.051866843
CCL4:P13236:OID20695:v1:Inflammation	1.001734906	1.011067159	1.017077879	0.987335687	1.002547687	1.006188404	1.003546696	1.013689949	1.00525317	1.030117594	1.064258151
CCL5:P13501:OID20412:v1:Cardiometabolic	1.018580008	1.040151328	1.030537839	1.008544629	1.042127938	1.034289166	1.023573893	0.995790454	0.993417696	0.997558087	1.054268648
CCL7:P80098:OID20523:v1:Inflammation	1.018641016	1.014784469	1.017932145	1.038409097	1.015680561	1.017779898	1.003920577	0.991825196	1.036745956	0.995604	1.053338727
CCL8:P80075:OID21466:v1:Oncology	1.019768408	1.008601956	1.003980938	1.020077193	1.019749674	1.020285465	0.995685023	1.004677371	0.956229017	0.991879247	1.044831251
CCN1:O00622:OID21368:v1:Oncology	1.006882694	0.996389225	1.011340905	1.034741984	1.015439022	1.00275603	1.000391988	1.013385457	0.984090613	0.979567563	1.059729852
CCN2:P29279:OID20709:v1:Inflammation	0.991862486	0.997825434	1.014856535	1.01774147	1.028224907	1.010103477	1.00579661	1.010538939	0.970269876	1.02038136	1.057379103
CCN3:P48745:OID20299:v1:Cardiometabolic	1.019876947	1.044467049	1.026498101	1.010707536	1.026291459	1.032990822	1.013430813	1.036731303	1.011173634	1.030291615	1.055700274
CCN4:O95388:OID21444:v1:Oncology	1.011435063	1.016305505	1.026061607	0.983623108	0.999942337	1.017095875	1.027090105	0.991754058	0.958881517	0.951666272	1.054811539
CCN5:O76076:OID21068:v1:Neurology	1.022706146	1.017664482	1.044102617	1.021928659	1.008511118	1.036256456	1.040944809	1.011942392	0.992756802	1.017172427	1.043958185
CCND2:P30279:OID31316:v1:OncologyII	0.987659736	1.021725675	1.013957914	0.99610658	1.01279068	1.027999945	1.006257929	1.009662832	0.992463298	1.020301422	0.994658796
CCNE1:P24864:OID30456:v1:InflammationII	1.003241045	1.004836448	0.996831218	0.979335848	1.024527332	0.995517675	1.009904535	1.005833364	0.996534875	0.977737342	1.033058973
CCS:O14618:OID20973:v1:Neurology	0.968885884	0.974068186	0.992908528	1.002424041	1.021155542	0.997104788	1.007912964	1.003484015	1.030882422	1.000931605	1.046953006
CCT5:P48643:OID21200:v1:Oncology	0.994833815	0.991244056	1.011512956	1.014256215	0.98784486	1.000020245	1.010285395	1.012972842	1.022377497	1.00253728	1.017153611
CD101:Q93033:OID31480:v1:OncologyII	1.027578687	1.010293547	1.008391548	1.018130151	1.008902721	1.006579786	1.004699796	1.016255636	0.988746525	1.016078433	1.048175906
CD109:Q6YHK3:OID21108:v1:Neurology	1.007150592	1.001852055	1.029586872	1.030964313	1.035295328	1.018150643	1.031958519	1.016182285	1.023425625	0.996991795	1.038408354
CD14:P08571:OID20378:v1:Cardiometabolic	0.996534875	0.983344482	1.007296508	1.026676871	1.052112247	0.996787647	1.000904095	1.012389582	1.039581581	1.019634479	1.056729192
CD160:O95971:OID20647:v1:Inflammation	1.051416646	1.042503347	1.047900115	1.045065732	0.992904592	1.032686975	1.026680385	1.014941459	0.965093245	0.998968336	1.086219695
CD163:Q86VB7:OID20360:v1:Cardiometabolic	1.016335119	1.028389274	1.037668824	1.028717794	1.000455657	1.016425389	1.009389	1.054775572	1.030851446	0.995120958	1.073923335
CD164:Q04900:OID21080:v1:Neurology	1.028835705	1.036155055	1.013018961	1.025388149	1.001525234	0.99347853	1.011803744	1.010405197	0.972157875	0.983374113	1.034257072
CD164L2:Q6UWJ8:OID30922:v1:NeurologyII	1.016522852	1.03035313	1.005592182	1.034624001	0.997975119	0.970863153	0.961734873	0.993807779	0.987296834	0.997320847	1.010958995
CD177:Q8N6Q3:OID21119:v1:Neurology	1.023685921	1.042368227	1.006064854	1.041921556	1.04764716	1.007666974	0.99134446	0.985933447	1.000869094	0.997077371	1.044925644
CD1C:P29017:OID21483:v1:Oncology	1.026851869	1.009582037	1.029559318	1.034511673	1.037890216	1.0363199	1.028101378	1.028882671	0.987930332	0.977038006	1.122761314
CD200:P41217:OID20603:v1:Inflammation	0.994826504	1.017832284	1.028957073	1.020629256	1.008680946	1.007185339	1.011831495	1.012890264	1.027798368	1.012193527	1.056822257
CD200R1:Q8TD46:OID20595:v1:Inflammation	1.04496888	1.040357374	1.026277333	1.002569379	1.031489248	1.009350694	1.010074579	1.020696339	1.017985947	1.013299681	1.04829406
CD207:Q9UJ71:OID21298:v1:Oncology	1.017811091	1.025469101	1.013686073	0.997108445	1.039750633	1.006841611	1.008024305	1.017018165	1.068796014	0.987069036	1.076935226
CD209:Q9NNX6:OID20262:v1:Cardiometabolic	1.027724557	1.043987232	1.001443461	1.026398278	1.011552531	0.998481531	1.008904455	1.025414728	1.039020445	1.001339398	1.079510241
CD226:Q15762:OID30556:v1:InflammationII	1.009979557	1.011492676	1.017078124	0.994994478	1.028291078	1.008969419	1.010041274	1.005035091	0.995869529	1.012155537	1.042680471
CD22:P20273:OID20637:v1:Inflammation	0.996753968	1.006590854	1.020968104	1.006024618	1.00964549	1.021560943	1.00077739	1.044938949	1.002824215	0.999368932	1.089168459
CD244:Q9BZW8:OID20628:v1:Inflammation	0.992884606	1.017878755	1.049765192	1.030707103	1.063768821	1.0515725	1.043351308	1.007137965	1.017925085	1.002729285	1.064692843
CD248:Q9HCU0:OID30394:v1:CardiometabolicII	1.009564833	1.00953016	1.028541689	1.015297291	1.0184689	1.018844962	1.01060046	0.998345845	1.006361949	0.968684781	1.089904393
CD274:Q9NZQ7:OID20966:v1:Neurology	0.988900345	0.994559625	1.009245702	0.997423574	1.019579054	1.002875235	0.986444539	0.984081076	0.996866615	1.026015443	1.027279075
CD276:Q5ZPR3:OID20680:v1:Inflammation	1.02406809	1.027309092	1.025774468	1.05121152	1.022929333	1.027703265	0.981677237	1.010883795	1.002212787	1.00739197	1.047958208
CD27:P26842:OID21527:v1:Oncology	1.029119626	1.006665841	1.027312978	1.016927037	1.022409217	1.026232585	1.058071604	1.040674454	1.006077114	1.002609751	1.074982807
CD28:P10747:OID21265:v1:Oncology	1.002557952	0.98861378	1.016979719	1.010729566	1.014594592	1.007450815	1.010866357	1.018916695	1.043312018	1.006192139	1.056788393
CD2:P06729:OID30097:v1:CardiometabolicII	1.015906519	1.007212713	1.031483113	1.016819735	0.999769548	1.031843321	1.035890624	1.038772271	1.002283791	1.019033479	1.008123935
CD2AP:Q9Y5K6:OID20177:v1:Cardiometabolic	1.022375377	1.014967427	1.018628068	1.005800963	1.034904414	1.020350321	0.998451344	0.976164985	0.98177092	0.997675283	1.022640976
CD300A:Q9UGN4:OID30576:v1:InflammationII	1.003373674	0.996495131	1.015902317	1.006828396	1.021585342	1.015011797	1.022418394	1.027790919	1.016437287	0.990103058	1.053322709
CD300C:Q08708:OID21010:v1:Neurology	0.98327043	1.011500677	1.016582699	1.031282371	1.032676066	1.012363232	1.010477198	1.017134919	0.98735492	0.987913687	1.068426426
CD300E:Q496F6:OID21418:v1:Oncology	1.020246055	1.016500739	1.027754548	1.039395367	1.046215889	1.01441437	1.003018905	0.992553991	1.01858965	0.996440002	1.073015089
CD300LF:Q8TDQ1:OID21469:v1:Oncology	0.989681894	0.985304292	1.006827476	1.01272105	0.994747293	1.008373387	1.012114817	1.014276613	1.038021526	1.01227729	1.041498755
CD300LG:Q6UXG3:OID21130:v1:Neurology	1.01318509	1.010820784	1.022977692	1.019556096	1.026929971	1.029381243	1.002852637	1.033478151	1.029418532	0.99891557	1.086027449
CD302:Q8IX05:OID21328:v1:Oncology	1.000905935	0.997412265	1.026052197	0.991098413	1.021200675	1.018543963	1.023902433	0.997558502	1.003742876	1.007661839	1.081266482
CD33:P20138:OID21472:v1:Oncology	1.005242692	1.02273265	0.990418543	0.989353269	0.989227846	0.981345386	0.987891063	0.965250142	1.004359371	1.008643632	1.014632411
CD34:P28906:OID21025:v1:Neurology	1.026638724	1.021011767	1.022342301	1.00137903	0.989530783	1.009202104	0.984479448	0.999747483	1.034426161	1.001129077	1.042712927
CD36:P16671:OID30485:v1:InflammationII	0.99797781	1.003029459	1.012365767	0.996688909	1.015639628	1.007948198	1.005096858	1.016217114	1.019777249	0.993292243	1.087406118
CD38:P28907:OID21316:v1:Oncology	1.041065959	1.038007005	1.015304095	1.064955479	1.029156352	0.999861583	0.996317509	1.021711879	1.013533606	1.009227429	1.050724735
CD3D:P04234:OID30827:v1:NeurologyII	0.98948706	0.990256023	0.983741654	0.943768977	0.965393466	0.983066115	1.01177272	1.019655716	0.966731271	1.025463525	1.003908339
CD3E:P07766:OID31302:v1:OncologyII	0.991890455	0.97690439	0.997196586	0.99452493	0.990740293	0.995646616	1.019143455	0.98676852	0.995405975	1.024909167	1.002005825
CD3G:P09693:OID30448:v1:InflammationII	0.982592554	0.981367009	0.963042661	0.986909013	0.995034144	0.972223159	0.991558116	1.022390059	1.025624848	0.991601202	1.007955133
CD40:P25942:OID20724:v1:Inflammation	0.981820224	0.985017536	1.011757088	1.012459123	1.05989938	0.998010339	0.996365821	0.976900017	0.995795321	0.973891313	1.030500944
CD40LG:P29965:OID20616:v1:Inflammation	1.000120224	1.017419289	1.011099669	0.975828236	1.043667709	1.007941959	0.987683771	1.003758742	1.001846806	0.987417136	1.041167582
CD46:P15529:OID20380:v1:Cardiometabolic	1.015871695	1.031018035	1.057381204	1.042669151	1.027932231	1.023193485	0.991270571	1.017396101	1.027168671	1.008284262	1.060818098
CD48:P09326:OID20692:v1:Inflammation	1.007947206	1.015454631	1.031264923	1.053029302	1.019774675	1.020217042	1.025668099	1.047645397	1.034797864	1.009476496	1.059146046
CD4:P01730:OID20584:v1:Inflammation	1.037389465	1.040044852	1.039717353	1.025514894	1.04153304	1.009948145	0.99507491	1.008552827	0.999460132	1.004745457	1.059193855
CD55:P08174:OID20377:v1:Cardiometabolic	1.002843432	1.002883392	1.033073099	1.039163281	1.037485884	1.034074713	1.002493124	1.017751592	1.031515781	1.015911654	1.099840806
CD58:P19256:OID20716:v1:Inflammation	1.037353862	1.024999239	1.03942756	1.053648937	0.980721549	1.020760456	1.018195101	1.032444187	1.035268219	0.994654718	1.051015911
CD59:P13987:OID20339:v1:Cardiometabolic	1.032726462	1.028890423	1.032154773	1.046064107	1.02844456	1.020858766	1.000626297	1.007319317	0.997650981	1.004851309	1.044613031
CD5:P06127:OID21449:v1:Oncology	1.009685268	1.017928155	1.009895939	1.00402395	1.032503416	1.000416641	1.012840052	0.970723794	0.983424891	0.994442451	1.064946121
CD5L:O43866:OID30775:v1:InflammationII	1.016847798	1.00445652	1.047159071	1.054993843	1.024664379	1.037356846	1.029103968	1.019333651	1.02945676	0.99299016	1.123483614
CD63:P08962:OID20988:v1:Neurology	1.018658357	1.013539522	1.006568978	1.011726992	1.02686301	0.997242681	0.989530464	1.017768561	0.972717823	1.007013799	1.045536727
CD69:Q07108:OID20206:v1:Cardiometabolic	0.987164246	0.968629585	1.009010779	1.027285438	1.031849654	0.997975499	0.996727163	1.002439097	0.979667898	0.976202215	1.027804112
CD6:P30203:OID20649:v1:Inflammation	1.02677342	1.047557663	1.028844948	1.016350765	1.077157577	1.034577328	1.0499012	1.012738056	1.015768759	1.001363244	1.064014183
CD70:P32970:OID20599:v1:Inflammation	1.009785773	1.00591933	1.036920087	0.988960951	1.018089341	1.035610884	1.046203983	1.028410019	1.029253385	0.999200763	1.036995072
CD72:P21854:OID30641:v1:InflammationII	1.034575297	1.017642345	1.021236938	1.037424193	1.043110524	1.027289909	1.014695072	0.999944572	0.997402439	0.969766458	1.074364593
CD74:P04233:OID21040:v1:Neurology	0.991283148	0.992253637	1.001596659	1.014677428	1.0352007	1.01022146	1.0152327	1.012690482	0.978816256	1.023091216	1.087523371
CD79B:P40259:OID20635:v1:Inflammation	1.010623237	1.013711817	1.017081586	1.024206908	1.00867573	1.012905603	1.022632476	1.016308883	1.014900582	0.997062506	1.08898563
CD7:P09564:OID30543:v1:InflammationII	0.996268379	0.984005168	1.019046213	1.011927758	0.998103348	1.029969165	1.024563997	1.00678155	1.010801544	0.985399573	1.048882307
CD80:P33681:OID30291:v1:CardiometabolicII	1.00654461	1.020463979	1.021065571	1.027292939	1.037473848	1.043024048	1.04724854	1.053838984	1.039114009	1.005036354	1.072536118
CD82:P27701:OID31256:v1:OncologyII	1.008149384	1.008854162	0.996345345	1.003960486	0.996621894	0.980638982	0.972939202	1.004082454	0.950821585	1.010668495	0.995460195
CD83:Q01151:OID20565:v1:Inflammation	1.005687208	1.011016863	1.039362321	1.032870567	1.035185038	1.040458021	1.028887743	1.017730408	1.00673979	1.010633499	1.09795203
CD84:Q9UIB8:OID20607:v1:Inflammation	1.003318087	1.017312579	1.007114584	1.015737118	1.034319988	1.002696658	0.982827796	1.012217625	0.983940069	0.997922947	1.038838764
CD86:P42081:OID31500:v1:OncologyII	1.004100987	1.025334612	1.029750658	1.045328386	1.04161593	1.024279134	1.025676037	1.024264254	1.024717104	0.990474103	1.068267939
CD8A:P01732:OID21018:v1:Neurology	0.982358371	0.99381655	1.016890717	1.032682272	1.023621161	1.004535008	1.000923246	0.977168572	0.975908127	0.965076493	1.084411447
CD93:Q9NPY3:OID20397:v1:Cardiometabolic	1.02172104	1.016223245	1.039316683	1.012811036	1.036299543	1.031153519	1.012881419	0.999494777	0.995216698	0.999035409	1.068367262
CD99:P14209:OID21110:v1:Neurology	1.028945146	1.031728628	1.031241165	1.004758856	1.038156862	1.025924218	1.018347477	1.039745964	0.998170068	1.011788373	1.03748065
CD99L2:Q8TCZ2:OID21122:v1:Neurology	1.022746134	1.021132668	1.05060759	0.999776323	1.030057124	1.040420074	1.011317167	0.997215194	0.992762472	1.000740109	1.076771975
CDA:P32320:OID30345:v1:CardiometabolicII	1.026934115	1.043099662	1.00953679	1.042175288	1.042604168	1.014303653	1.020803859	1.033646988	1.018306648	1.02283615	1.069161937
CDAN1:Q8IWY9:OID31076:v1:NeurologyII	1.010554522	1.008456239	1.016146945	0.97283255	0.985029588	1.014909971	1.026984661	1.016609696	0.981097356	1.009155154	0.996517499
CDC123:O75794:OID31242:v1:OncologyII	0.972022951	0.998815671	1.018672798	0.989612605	1.025176387	1.000438783	0.98720045	1.01522665	0.988073085	1.006085877	1.003877311
CDC25A:P30304:OID31189:v1:OncologyII	1.025475148	1.017118044	1.01744308	1.027280424	1.017478799	1.009449315	1.019519493	1.010861368	0.973957632	1.010199966	1.00508892
CDC26:Q8NHZ8:OID31508:v1:OncologyII	1.00822702	0.998070231	0.9896031	0.975222809	1.008601787	0.998864536	0.999742497	0.998730417	0.986556531	1.00651436	1.016401434
CDC27:P30260:OID21238:v1:Oncology	0.999912957	0.999327489	1.025435549	0.992754887	1.025621398	1.021283264	0.996098206	1.002385354	1.011482493	1.000850787	1.012045548
CDC37:Q16543:OID21470:v1:Oncology	1.007369836	1.022047909	1.009380419	0.99336716	1.05279042	1.006077063	0.985619627	1.006063683	0.97651039	1.002699137	1.020119389
CDC42BPB:Q9Y5S2:OID31485:v1:OncologyII	0.985809389	0.976786296	0.990276271	0.999147023	0.975533767	0.993903622	0.996531853	1.015898899	0.969018015	0.990918959	1.01502857
CDCP1:Q9H5V8:OID20940:v1:Neurology	1.02819897	1.031644428	1.044043222	1.044316778	1.03120596	1.043202482	1.026332548	1.030301221	1.020354325	1.013102911	1.088508298
CDH15:P55291:OID21005:v1:Neurology	1.005033018	1.017214299	1.025682483	1.008800786	1.030027517	1.01018815	0.98866277	0.990823442	1.049055923	0.985847255	1.066129858
CDH17:Q12864:OID20134:v1:Cardiometabolic	0.995414852	0.985770031	1.015032937	1.018178216	0.993037873	1.009986332	1.023294513	1.020243597	1.008699931	1.036640599	1.063705551
CDH1:P12830:OID20353:v1:Cardiometabolic	1.030745196	0.995465611	1.036341857	0.992314989	0.984900249	1.035739396	1.016615068	0.978119086	0.997112629	1.003964435	1.050634269
CDH22:Q9UJ99:OID31332:v1:OncologyII	1.006565284	1.006655626	0.970895751	0.992139277	0.994755092	0.966203594	0.966561972	0.987411409	0.994814228	0.995053797	0.998428375
CDH23:Q9H251:OID31074:v1:NeurologyII	1.007044966	0.995745356	1.044130876	1.024978088	1.008334792	1.028952465	1.039468883	1.002377984	1.002243557	1.008639127	1.01527698
CDH2:P19022:OID20170:v1:Cardiometabolic	1.034182433	1.042775394	1.009678963	1.059161915	1.078455765	1.020049847	1.017967575	1.025192494	0.971493575	0.986116021	1.07015106
CDH3:P22223:OID21008:v1:Neurology	1.03040956	1.025277073	1.015955704	1.022708581	1.011897948	1.011642175	1.035207936	1.018868528	1.00616242	1.004301326	1.070497776
CDH4:P55283:OID30875:v1:NeurologyII	1.014731951	1.016578559	1.011391505	1.019317416	0.981524954	1.011482775	1.010393965	1.027571646	0.993056081	0.977815511	0.997685801
CDH5:P33151:OID20243:v1:Cardiometabolic	1.006603494	0.990285266	0.993938181	0.984579798	0.999048846	0.972129936	0.988682131	0.981774413	1.013557686	1.01886077	1.059318931
CDH6:P55285:OID20157:v1:Cardiometabolic	1.015519511	1.011684177	1.044069614	1.050904959	0.989035368	1.028554252	1.009707783	0.998137535	1.016598159	1.002374638	1.045094725
CDHR1:Q96JP9:OID20808:v1:Neurology	0.991158116	0.992560713	1.002995604	1.022832499	1.01182799	0.992643319	1.001274885	1.016309631	0.990990317	0.99116097	1.028907403
CDHR2:Q9BYE9:OID21282:v1:Oncology	1.033762043	1.034457678	1.02602584	1.051061124	1.056754019	1.033656337	1.034562944	1.056700525	1.036582612	1.007211806	1.073538067
CDHR5:Q9HBB8:OID20193:v1:Cardiometabolic	1.049630771	1.035573014	1.041126031	1.060497073	1.044094748	1.044932461	1.022705189	1.043666025	0.998369615	0.997608843	1.056417489
CDK1:P06493:OID31164:v1:OncologyII	1.018463026	1.034855936	1.008509111	1.024436132	1.029627812	1.030624694	1.024830749	0.988747059	1.021072584	0.972574756	1.004918632
CDK5RAP3:Q96JB5:OID30985:v1:NeurologyII	1.002166615	0.990304664	0.995502671	1.014237339	1.016337557	0.989639264	0.988486641	0.993521392	0.985611808	1.009077818	1.015759432
CDKL5:O76039:OID30796:v1:NeurologyII	1.027465311	1.005064787	1.008083384	1.011147535	0.972310763	1.000234279	1.002432576	1.011365693	0.985596771	1.003967284	0.998447809
CDKN1A:P38936:OID21319:v1:Oncology	0.987963956	0.996981513	0.990734012	1.001193534	1.008299589	0.987364924	0.989773208	1.011874504	0.985197637	0.991863085	1.031585098
CDKN2D:P55273:OID21295:v1:Oncology	0.980152121	0.987552645	0.995627465	0.990350344	1.003782938	0.973925941	0.991421293	1.000754153	0.995972246	1.004110301	1.025788698
CDNF:Q49AH0:OID21318:v1:Oncology	0.994204217	1.005814392	1.001115813	1.035482664	1.020947691	0.998599201	1.006072054	1.030782199	0.995321966	1.001142657	1.03568114
CDON:Q4KMG0:OID20754:v1:Inflammation	1.00491972	1.005113046	0.997208472	1.022976327	1.024305359	0.995443394	1.00625718	1.01457885	1.027920293	0.977424781	1.040066595
CDSN:Q15517:OID20667:v1:Inflammation	1.042983862	1.03016655	1.027400098	1.026004735	1.039155368	1.023264128	1.022819769	1.00085054	0.984904693	1.040597064	1.142946129
CEACAM16:Q2WEN9:OID31495:v1:OncologyII	0.997999984	1.023087316	1.036019568	1.014948839	1.041880097	1.020806595	1.013683956	1.032865469	0.993059653	0.99420224	1.054722839
CEACAM18:A8MTB9:OID31251:v1:OncologyII	0.96696733	0.956004985	0.971529614	0.970309707	0.969605041	0.965186749	0.987732183	0.999404135	0.991274686	1.013003272	0.999587788
CEACAM19:Q7Z692:OID31443:v1:OncologyII	1.000101269	0.997001983	0.974605097	0.985169858	0.99035128	0.997359178	0.993592686	0.989536996	0.965975577	0.996665925	1.034038576
CEACAM1:P13688:OID21528:v1:Oncology	1.005590779	1.022914523	1.033482459	1.034677024	1.015385951	1.025127697	1.015101951	1.006203943	1.011865844	0.983392109	1.061994943
CEACAM20:Q6UY09:OID31308:v1:OncologyII	1.018498482	1.006100983	1.031177094	1.002023142	1.049769315	1.027699846	0.994226315	1.01537073	1.019697233	1.015951081	1.017044434
CEACAM21:Q3KPI0:OID20548:v1:Inflammation	0.987557402	0.988025774	1.02101952	1.032410772	1.002445908	0.997760302	1.003513545	0.999382234	0.995046477	1.004884093	1.041638755
CEACAM3:P40198:OID21245:v1:Oncology	0.985180108	1.003949748	0.990614699	1.017536903	1.007102339	0.994496839	1.007751714	1.014212313	0.949373654	1.013267973	1.009094374
CEACAM5:P06731:OID21171:v1:Oncology	1.007089378	1.00403878	1.005079171	0.975514406	1.031489515	0.996612005	0.987247737	1.006077093	0.984416872	1.030946452	1.05319356
CEACAM6:P40199:OID30362:v1:CardiometabolicII	1.026060813	1.029421161	1.04888895	1.032846696	1.031584575	1.036174764	1.014560981	1.022163074	0.990736956	1.009667761	1.087196478
CEACAM8:P31997:OID20102:v1:Cardiometabolic	1.048445973	1.044320427	1.014902887	1.00734841	1.00253561	1.026757022	0.994869018	1.003868261	1.012998334	1.004016946	1.067115286
CEBPA:P49715:OID30458:v1:InflammationII	0.98760473	0.973953662	0.984203715	0.983023752	0.984799742	0.975419925	0.994869187	1.003250795	1.042216279	0.994127767	1.023005356
CEBPB:P17676:OID20052:v1:Cardiometabolic	1.033507581	1.037599174	1.004304496	1.037904233	1.038973874	1.006895219	1.005718866	0.998481067	1.003777361	0.995929204	1.038763625
CELA2A:P08217:OID30411:v1:CardiometabolicII	1.047495721	1.026192928	1.030096986	1.018993229	1.020529266	1.033630971	1.019870326	1.007911986	1.017517539	0.995891062	1.073393538
CELA3A:P09093:OID20298:v1:Cardiometabolic	1.021792922	1.009535255	0.997723407	1.000242405	1.018290169	1.003916037	1.017245238	1.020106621	1.029405756	0.992947475	1.084987823
CELSR2:Q9HCU4:OID30593:v1:InflammationII	1.041277097	1.048900019	1.046716896	1.048810525	1.028499708	1.04297357	1.051337561	1.02484514	1.003651913	1.005692484	1.047147506
CEMIP2:Q9UHN6:OID30499:v1:InflammationII	0.989967701	1.006594706	0.99186372	0.972332306	1.011100677	0.995395683	0.993558678	1.009872005	1.002638735	1.004208751	1.019283392
CEND1:Q8N111:OID30821:v1:NeurologyII	1.033945934	1.027052144	0.997283859	1.00931807	1.013253275	1.012654884	1.003024255	1.023576846	0.995966906	0.992649847	1.006469281
CENPF:P49454:OID31329:v1:OncologyII	1.011031617	1.023731455	1.040413066	0.999976352	1.010567604	1.030961383	1.045898376	1.064565791	1.012207272	1.004575304	1.014667338
CENPJ:Q9HC77:OID31314:v1:OncologyII	0.982442264	0.986376221	1.004785515	0.971067924	0.993228167	0.982345417	0.974715461	0.996440613	0.989736949	1.004428647	1.012216211
CEP112:Q8N8E3:OID30115:v1:CardiometabolicII	1.032595868	1.023039141	1.039662855	1.022963438	1.012748982	1.022461745	1.002352516	1.026908273	0.997815918	1.017668795	1.008129189
CEP152:O94986:OID31249:v1:OncologyII	0.992092587	0.990247227	1.013565285	1.000168016	1.019397064	1.006486422	0.999143558	0.970332056	0.989728773	1.01355121	1.004992963
CEP164:Q9UPV0:OID20441:v1:Inflammation	1.005916743	1.010086237	1.008983452	1.041512692	0.994639674	1.006095356	1.006192243	0.973286186	0.999000969	0.990284325	1.010268838
CEP170:Q5SW79:OID30240:v1:CardiometabolicII	1.010580712	1.015119468	0.980196543	1.027562556	1.012568167	0.99167949	0.979102941	1.014146032	0.994843081	1.006428018	1.010350571
CEP20:Q96NB1:OID21209:v1:Oncology	1.037734601	1.029518918	0.976434232	0.997407923	1.030200463	0.990890721	0.98177503	1.006756903	0.990446828	0.992970675	1.020207817
CEP290:O15078:OID31287:v1:OncologyII	1.010069754	1.013944108	0.995240875	0.999685123	1.023970362	0.99921124	0.992530989	1.000645168	0.997805192	1.029341917	1.00981318
CEP350:Q5VT06:OID31247:v1:OncologyII	0.994908984	1.017067193	1.002320134	0.993684119	0.99640782	0.997596446	0.988940683	0.998997469	1.02880639	0.989280368	0.99901357
CEP43:O95684:OID20084:v1:Cardiometabolic	0.95922022	0.979177808	0.958550565	0.985252459	1.022775286	0.982699993	0.976276171	0.976834477	0.976760457	1.002922596	1.021738668
CEP85:Q6P2H3:OID21241:v1:Oncology	0.968576612	0.98489498	0.993545715	1.001370096	1.002402048	1.005415413	1.001734849	1.017773991	0.983750142	0.985656063	1.027277071
CERT:Q9Y5P4:OID20857:v1:Neurology	0.988730279	0.999817081	0.996094036	0.994181211	1.017697376	0.985173361	0.99987665	0.987365591	1.01680436	0.998581911	1.018186787
CES1:P23141:OID20244:v1:Cardiometabolic	1.022238784	1.013176878	1.03419308	1.019023317	1.05955706	1.032554485	1.017559385	0.999875435	1.030661103	1.011615952	1.079657529
CES2:O00748:OID21366:v1:Oncology	1.023566306	1.026660691	1.035324768	1.01877242	1.011018544	1.032599123	1.015415438	1.009792247	0.975625073	1.030252699	1.032029729
CES3:Q6UWW8:OID21340:v1:Oncology	1.02604557	1.040874122	1.007215978	1.013473442	1.015645118	1.022286271	1.009358443	1.012549554	1.012721965	0.963858618	1.044627828
CETN2:P41208:OID20836:v1:Neurology	1.000549136	1.003113752	1.008690582	0.994886584	0.99194984	1.012084243	1.01018117	0.99982008	0.980875903	1.004497383	1.020130329
CETN3:O15182:OID31525:v1:OncologyII	0.996794714	1.006005909	0.992421209	0.994014712	1.043034034	0.975140546	0.984967459	1.014870345	0.98794205	0.989645102	1.039827683
CFB:P00751:OID30755:v1:InflammationII	1.011921771	1.011545336	1.030937011	1.017128137	1.01650456	1.01786569	0.988367747	0.996936679	0.989334195	1.002771391	1.105813641
CFC1:P0CG37:OID21261:v1:Oncology	1.040687365	1.045784529	1.01330706	1.022924152	1.037836175	1.012260506	1.013256412	1.000098696	1.027004543	1.005914126	1.047750411
CFD:P00746:OID30738:v1:InflammationII	0.996670986	0.995269041	1.00106438	1.012588988	0.983778742	1.005386601	1.02807969	1.001508204	0.978387371	0.989888868	1.028159871
CFH:P08603:OID30790:v1:InflammationII	1.026303433	1.023511675	1.033726776	1.041100995	1.029460475	1.024419462	1.019976524	1.000821407	0.976092623	1.006883041	1.053298433
CFHR2:P36980:OID30720:v1:InflammationII	1.012716005	1.012231544	1.013304182	1.009704074	1.016769092	1.016260495	1.011060569	0.987854014	1.054710805	0.997907738	1.027225565
CFHR4:Q92496:OID30758:v1:InflammationII	0.995184366	0.98595817	1.040223426	0.981445705	1.013349609	1.033267024	1.035056299	1.008160231	1.003362852	0.997419747	1.031288198
CFHR5:Q9BXR6:OID30716:v1:InflammationII	1.004381277	1.014250987	1.014141969	1.016083938	1.011889323	1.011859026	0.998269315	0.996759676	0.996961271	1.018358319	1.050330371
CFI:P05156:OID30772:v1:InflammationII	1.031546575	1.02956432	1.01461322	1.0136889	1.034081141	1.030273738	1.019049528	0.983098819	1.005978996	1.02141051	1.054355257
CFP:P27918:OID30784:v1:InflammationII	1.048713904	1.033258377	1.01732512	1.018119485	1.053396313	1.049415579	1.035565934	0.987226127	0.993533093	1.03415278	1.07230555
CGA:P01215:OID21069:v1:Neurology	1.070150706	1.053409858	1.029449468	0.991460435	1.079200892	1.03695859	1.036937106	1.039580049	1.057840878	1.014589443	1.04387829
CGB3_CGB5_CGB8:P0DN86:OID30671:v1:InflammationII	1.047048735	1.021780848	1.034145445	0.993155765	1.019494882	1.032881874	1.034126646	1.019234871	1.039755691	1.000904974	1.011807657
CGN:Q9P2M7:OID30894:v1:NeurologyII	0.986599286	1.001625276	0.984361226	0.988037537	0.999762309	0.982374978	1.007372623	0.988141957	0.962631777	1.025442233	1.003931165
CGREF1:Q99674:OID20152:v1:Cardiometabolic	1.006117723	1.00409158	1.003273791	0.99843609	1.016633149	0.99944569	0.988526666	0.981532254	1.017818228	1.003753866	1.051923741
CHAC2:Q8WUX2:OID21230:v1:Oncology	0.975661397	0.997351573	0.99606705	1.019719002	1.006880941	1.001529428	1.012010166	1.027988331	0.97711074	1.00691505	1.017353028
CHAD:O15335:OID30660:v1:InflammationII	1.016295219	1.031452486	1.045099456	1.038214938	1.046084915	1.033143102	1.023590957	1.036654637	1.000695952	0.979304289	1.073452313
CHCHD10:Q8WYQ3:OID31116:v1:NeurologyII	0.998287642	1.032997902	1.017611224	1.017434992	1.057001684	1.001475016	0.996837446	1.02010716	1.014837575	1.037316546	1.02981023
CHCHD6:Q9BRQ6:OID31426:v1:OncologyII	1.036978306	1.021468595	1.02954927	1.017522847	1.037410282	1.038129489	1.039422078	1.024703141	1.039695599	0.988273655	1.016937545
CHEK2:O96017:OID20054:v1:Cardiometabolic	0.984519026	1.002121604	0.99884079	1.008975797	1.009843118	0.994411348	0.994155107	1.020835201	1.005249462	0.986413139	0.997836981
CHGA:P10645:OID30403:v1:CardiometabolicII	0.98172743	0.985559436	1.006472074	1.005831449	0.999583003	0.997830294	1.004127119	1.006803766	0.994340074	0.97865715	1.042763804
CHGB:P05060:OID21038:v1:Neurology	1.0344197	1.012349336	1.021864213	1.020394574	1.031103946	1.037805221	1.028463168	1.006653231	1.012221811	0.999436957	1.032960987
CHI3L1:P36222:OID20399:v1:Cardiometabolic	1.028378707	1.016500487	1.014314441	1.023090569	1.028922937	1.009210228	0.999700379	1.019462282	1.017961668	0.99461187	1.042650052
CHIT1:Q13231:OID20312:v1:Cardiometabolic	0.997423576	1.008736494	1.009093567	1.007743498	1.023476672	1.025461806	1.029124341	1.044731408	1.042367304	0.989846748	1.058284443
CHL1:O00533:OID20366:v1:Cardiometabolic	0.998557959	0.998355061	0.991035642	1.039644433	1.029717986	0.995174891	0.991553556	1.012809724	0.956325754	0.980341094	1.03862666
CHM:P24386:OID30972:v1:NeurologyII	0.981814292	0.970480827	1.030452272	1.020486696	1.026238167	1.020800121	0.986635686	0.999259711	1.014056809	1.016266284	1.022020768
CHMP1A:Q9HD42:OID20930:v1:Neurology	0.992111979	0.99948077	0.971836381	0.985041351	1.010793953	0.971262738	1.017440153	0.999772126	0.98263813	1.005657108	1.030103121
CHMP6:Q96FZ7:OID30327:v1:CardiometabolicII	0.971647223	0.977868698	0.992569637	0.984611014	1.039646878	0.985397014	0.998855798	1.002910951	1.013198857	1.023505323	1.032708463
CHP1:Q99653:OID30869:v1:NeurologyII	0.982818002	0.986171889	0.991126487	0.99751569	0.978946186	0.967819371	0.996583322	1.003313993	0.997348279	1.005502311	1.005432338
CHRDL1:Q9BU40:OID20771:v1:Inflammation	1.037192647	1.036995612	1.053691367	1.038368802	1.045875481	1.055264767	1.035599274	0.999077811	0.998165907	0.985529172	1.049264636
CHRDL2:Q6WN34:OID20223:v1:Cardiometabolic	0.999758937	1.010693372	1.008708936	1.053716823	1.042863294	1.003110838	0.985106051	1.014984127	1.018776632	1.032757011	1.034313038
CHRM1:P11229:OID30930:v1:NeurologyII	1.010697691	1.004122043	1.016279067	0.996246511	0.998480985	1.022987774	1.015990513	1.020720994	0.987981783	0.972524229	1.000809799
CIAPIN1:Q6FI81:OID21501:v1:Oncology	1.012614093	1.010624622	0.996428179	0.994672041	1.03319844	1.001494976	0.997341634	0.995803761	0.977190417	0.991309339	1.017142652
CILP:O75339:OID30399:v1:CardiometabolicII	1.004155201	0.992291906	1.041402336	1.023670612	1.0694864	1.030311976	0.99737621	1.004879567	1.02610933	1.009312055	1.041747011
CINP:Q9BW66:OID31328:v1:OncologyII	0.995226627	1.01719707	1.00297836	1.042469861	1.011607011	1.025213869	1.011168171	1.003565966	0.990028816	0.996320893	0.997875836
CIRBP:Q14011:OID31503:v1:OncologyII	0.997930531	0.997763148	0.982448723	0.980421721	1.023865988	0.979908743	1.010881531	1.007648311	0.976910336	0.982418369	1.031246786
CIT:O14578:OID30970:v1:NeurologyII	1.000350287	0.994321032	0.962269958	1.008864074	0.986811489	0.975568488	0.98437689	0.984647918	1.026609908	1.040459486	1.021285392
CKAP4:Q07065:OID20617:v1:Inflammation	1.023076962	1.054658725	1.010462454	0.991395548	1.020719143	1.024304123	1.013978569	1.02198188	1.012761082	0.964590474	1.046811404
CKB:P12277:OID30400:v1:CardiometabolicII	1.025919334	1.022395718	1.01170127	1.026912047	1.058361657	1.032826579	1.000867682	0.994657487	1.039310157	1.010327117	1.061983525
CKMT1A_CKMT1B:P12532:OID20721:v1:Inflammation	0.988552919	1.003062446	0.997875033	1.032140947	1.002764972	1.00358832	1.009423806	1.035249965	0.99519517	1.01549082	1.048981373
CLASP1:Q7Z460:OID31192:v1:OncologyII	1.009711608	0.991108334	1.010201453	1.003227367	0.982683394	0.99055763	0.994983782	1.003141825	1.026316256	1.018383945	1.026069167
CLC:Q05315:OID20126:v1:Cardiometabolic	1.023917598	1.009783387	1.01799064	1.006649885	0.995356713	1.032109038	1.002225685	0.994995587	1.018008626	1.012514547	1.07336654
CLEC10A:Q8IUN9:OID20928:v1:Neurology	1.00894208	1.019674232	1.005678354	1.031956741	1.022370738	1.006870892	0.99555946	0.987779034	1.036448251	1.013948936	1.06632089
CLEC11A:Q9Y240:OID21112:v1:Neurology	1.015896727	1.019991554	1.038321241	1.041732534	1.01202793	1.021072709	1.031431564	1.015000078	1.005407692	1.022520484	1.055756322
CLEC12A:Q5QGZ9:OID30552:v1:InflammationII	0.987553195	0.993165584	0.987725079	0.964244836	0.985966645	0.978110633	0.998245408	1.003402236	1.043412693	1.03224793	1.00044753
CLEC14A:Q86T13:OID21090:v1:Neurology	1.053285243	1.062145189	1.02596959	1.03732216	1.028849421	1.0046217	1.007268252	1.005309758	1.00197531	0.995916456	1.065377078
CLEC1A:Q8NC01:OID20099:v1:Cardiometabolic	1.01319635	1.007508473	1.003435746	1.025355719	1.041426147	0.996173386	0.990687199	0.979219606	1.037287679	1.001448093	1.047645914
CLEC1B:Q9P126:OID21061:v1:Neurology	1.017341567	1.018229427	1.011084709	0.982981377	1.048460392	1.008442741	1.005007544	0.996381081	0.967129665	0.977139293	1.038101457
CLEC2L:P0C7M8:OID30884:v1:NeurologyII	1.001583121	0.999705112	0.977886771	1.02724987	0.986487478	0.995223859	1.015262352	0.995634152	1.025986785	1.014947566	1.017191697
CLEC3B:P05452:OID30756:v1:InflammationII	1.002144631	1.006769134	1.007939337	1.01641588	1.038901594	0.987983999	0.976011885	1.000363482	0.984832654	1.028134605	1.056288302
CLEC4A:Q9UMR7:OID20573:v1:Inflammation	1.019603878	1.009340454	1.01329932	1.029622171	1.007624144	1.006371034	1.015619463	1.022193208	1.023275054	1.011627186	1.095981554
CLEC4C:Q8WTT0:OID20547:v1:Inflammation	1.000138875	1.017488824	1.007966065	1.01368824	1.023382632	1.010222424	1.009492987	1.024664985	1.024501932	0.999560318	1.076936574
CLEC4D:Q8WXI8:OID20609:v1:Inflammation	1.018491441	1.01901941	1.016005404	0.99686432	1.042825422	1.018122232	1.03358993	1.023762362	1.030320739	1.023475521	1.051904176
CLEC4G:Q6UXB4:OID20590:v1:Inflammation	1.033431133	1.028268807	1.034740753	1.024612289	1.026243553	1.033935316	1.021708144	1.027124012	1.018442899	1.027039146	1.0828036
CLEC4M:Q9H2X3:OID30405:v1:CardiometabolicII	1.010858644	1.028857495	0.999362617	0.990449753	1.015323463	0.997603213	1.020831271	1.033993417	1.023394551	1.031377312	1.071238201
CLEC5A:Q9NY25:OID20165:v1:Cardiometabolic	1.014478853	1.02712905	1.030736125	1.042350936	1.037764933	1.023368213	1.015774544	1.000518161	0.973913298	1.000286519	1.075216989
CLEC6A:Q6EIG7:OID21228:v1:Oncology	1.020295386	1.009133279	1.022167515	1.065751594	1.057034414	1.040253144	1.040592467	1.01938205	1.007213959	0.995664819	1.053470529
CLEC7A:Q9BXN2:OID20636:v1:Inflammation	0.998815764	0.995401114	1.001399184	0.995441672	1.037576819	1.001962548	0.991873845	0.990671235	0.989177206	0.999613584	1.047246885
CLGN:O14967:OID30957:v1:NeurologyII	1.026015467	1.020209328	1.005504814	0.969064179	1.027360724	1.021070193	1.011677838	1.009014616	0.967724473	0.992574272	1.012191963
CLIC5:Q9NZA1:OID30890:v1:NeurologyII	0.994731181	0.996281924	0.979618251	1.000080147	1.008850789	0.979203615	0.97535602	0.980361889	0.986690256	0.990809677	1.014070686
CLINT1:Q14677:OID31182:v1:OncologyII	1.020544576	1.010234629	1.003458655	1.026988484	1.014315657	1.010626283	0.993987197	1.008104364	0.970915844	0.990828532	1.009130086
CLIP2:Q9UDT6:OID20559:v1:Inflammation	0.979202161	0.998615108	0.974714091	0.990884111	1.013441211	0.97483075	0.984151737	0.997394718	1.003563045	1.001511217	1.019238741
CLMP:Q9H6B4:OID21419:v1:Oncology	1.017089617	1.030286029	1.012094747	1.007873077	1.016208637	1.030699856	1.031451372	1.039193698	1.031349635	0.973101132	1.066950693
CLNS1A:P54105:OID30929:v1:NeurologyII	1.015900337	0.999512405	1.015434619	1.000590737	0.989167244	1.014196636	0.997248723	0.997399326	0.998358991	1.019668854	1.004288188
CLPP:Q16740:OID20910:v1:Neurology	0.996027903	1.012164553	0.957939076	0.986220679	1.006092531	0.968200134	0.980152363	0.986265149	0.995269256	1.005550087	1.027115195
CLPS:P04118:OID21156:v1:Neurology	1.024283297	1.032766488	1.032796002	1.027318713	0.99933668	1.032859467	1.024173271	1.031017678	1.008998093	0.983725951	1.03880984
CLSPN:Q9HAW4:OID20831:v1:Neurology	1.030552123	1.001258034	1.0245291	1.034213855	1.002377125	1.009413608	1.013702802	1.002360725	0.999277943	0.973331525	1.004334149
CLSTN1:O94985:OID20874:v1:Neurology	1.006561707	1.017686448	1.009909933	1.01817809	0.987296406	1.018987209	1.002647031	1.004054631	1.017944766	1.003048184	1.001423068
CLSTN2:Q9H4D0:OID20664:v1:Inflammation	1.00573115	1.003117371	1.023309814	1.013931804	1.020475678	1.018372669	1.023823677	1.035946595	1.023656898	1.029641132	1.038339061
CLSTN3:Q9BQT9:OID31092:v1:NeurologyII	1.011434451	1.009606534	1.025266596	1.017807619	1.020158879	1.002992811	0.999142395	0.997565526	0.982465975	0.980146632	1.042277705
CLTA:P09496:OID20118:v1:Cardiometabolic	0.98245006	1.005068141	0.976401878	0.984058801	1.008157739	0.983633886	0.968460142	0.996038952	0.981868775	1.001284771	1.011759636
CLU:P10909:OID30732:v1:InflammationII	1.019062207	1.018369706	1.011392129	0.976666238	0.989170123	1.000851436	1.011738329	1.005694838	1.032247131	0.999779175	1.035139398
CLUL1:Q15846:OID20198:v1:Cardiometabolic	1.001856104	1.007225328	1.032115607	1.026585552	1.032802761	1.033931826	0.99507732	1.003576555	1.019090447	1.032111643	1.03787367
CMC1:Q7Z7K0:OID30360:v1:CardiometabolicII	0.989960826	1.013705708	1.017170751	1.005063534	1.058159294	0.997291675	0.995344186	1.013777263	0.983209628	0.985904677	1.028371238
CMIP:Q8IY22:OID31406:v1:OncologyII	0.997002373	1.004872475	0.986474718	0.981650669	0.997712205	0.982204786	0.992551276	0.979110046	0.985226146	1.01318233	1.014482238
CNDP1:Q96KN2:OID20347:v1:Cardiometabolic	0.982092833	0.976478096	1.00154746	1.00401764	1.037904796	1.027516229	1.015203775	0.992773209	0.961647671	1.002973995	1.034857873
CNGB3:Q9NQW8:OID30805:v1:NeurologyII	0.993902585	1.000094867	0.979710163	0.973811937	1.023879035	0.980330631	0.974733128	0.978625329	0.978507872	1.01006818	1.00228416
CNP:P09543:OID30285:v1:CardiometabolicII	0.986338154	0.996617345	1.001293704	1.030842022	1.052470569	1.00897505	1.004330485	1.02607152	1.017311804	1.003848099	1.028561652
CNPY2:Q9Y2B0:OID20069:v1:Cardiometabolic	0.996968674	0.980190895	0.975925701	0.991284621	1.010531582	0.987741714	1.002716703	1.01202408	1.01723109	0.980207677	1.004640831
CNPY4:Q8N129:OID21317:v1:Oncology	0.995631645	1.015679806	0.983689361	0.992087117	1.027086345	0.983666861	0.974775814	0.985782557	0.997547695	0.993785735	1.037144088
CNST:Q6PJW8:OID20127:v1:Cardiometabolic	1.014321617	1.003173117	1.010542396	0.999843815	1.019917405	0.999504659	0.99116171	0.994250105	0.969868703	1.006412006	1.01700281
CNTF:P26441:OID30807:v1:NeurologyII	0.996259284	1.000821035	0.99100572	0.964297186	0.992144718	0.995675717	1.014475093	0.988175	1.017550559	0.975208817	1.000322646
CNTN1:Q12860:OID20307:v1:Cardiometabolic	1.011767067	0.993726156	1.066205203	1.054113394	1.043403296	1.062460089	1.059218123	1.050989372	1.011953113	1.000973234	1.072871735
CNTN2:Q02246:OID21426:v1:Oncology	1.009764731	1.008925313	1.055601392	1.033999819	1.02504337	1.045766717	1.028252169	1.031260413	1.001612758	1.003918628	1.045957805
CNTN3:Q9P232:OID21092:v1:Neurology	1.010739315	1.010876013	1.002915658	0.999517703	1.028795008	1.019447598	0.998778788	1.024356136	1.026687683	0.980431777	1.073511488
CNTN4:Q8IWV2:OID21117:v1:Neurology	1.005356769	1.001042905	1.022652723	1.039448398	1.018032989	1.006159456	1.001762144	1.037471488	1.007051843	0.986469039	1.033589657
CNTN5:O94779:OID21006:v1:Neurology	1.02118953	1.064792394	1.026606694	1.056594022	1.046460882	1.043015459	1.023754913	1.024196531	1.035134084	1.015872624	1.058351397
CNTNAP2:Q9UHC6:OID20556:v1:Inflammation	1.021390378	1.045860771	1.003901685	1.018365931	0.99567351	1.009680198	1.012679329	1.0157622	1.006634544	0.997325201	1.045530816
CNTNAP4:Q9C0A0:OID30911:v1:NeurologyII	0.981573749	0.993739444	0.960896194	0.964038868	0.980088712	0.96709093	0.971779001	0.988976712	0.988542421	1.010461946	1.034439786
COCH:O43405:OID30305:v1:CardiometabolicII	0.996833788	0.997933043	1.010493882	1.027388169	1.030118045	1.003288408	1.021589541	1.036483572	1.005980253	1.020846306	1.051275859
COL15A1:P39059:OID30396:v1:CardiometabolicII	1.023288177	1.007116017	1.002217847	1.011281565	1.019302006	1.020228219	1.010647285	1.032846172	0.982802328	1.024085472	1.039775862
COL18A1:P39060:OID20332:v1:Cardiometabolic	0.993728555	1.013309796	1.036357457	1.042723079	1.022869522	1.018571774	1.016770505	0.98840719	1.005736514	1.002156227	1.052717779
COL1A1:P02452:OID20335:v1:Cardiometabolic	1.016762464	1.042919588	1.036465061	1.027385146	1.011812368	1.051258644	1.03212174	1.053430474	1.02367515	1.008420746	1.071462125
COL24A1:Q17RW2:OID31464:v1:OncologyII	0.996739083	1.003696831	0.990588451	1.012306961	0.997496936	0.990222662	0.978996143	0.966188745	1.017373406	0.994676898	1.020435726
COL28A1:Q2UY09:OID30969:v1:NeurologyII	1.02659778	1.024140751	1.02241053	1.003794767	1.004310678	1.010174125	0.994096555	0.986185554	0.984654327	1.013688935	1.037537516
COL2A1:P02458:OID30286:v1:CardiometabolicII	1.007198637	1.015846237	0.988372114	1.018816518	1.019144058	0.997111607	1.016250923	1.037485441	1.017590721	0.992538439	1.048952399
COL3A1:P02461:OID30379:v1:CardiometabolicII	0.982923389	0.983053185	0.98367301	0.998155983	1.011885588	0.979590587	1.001161872	1.021601064	1.013551262	1.003882875	1.022037437
COL4A1:P02462:OID20208:v1:Cardiometabolic	1.039179563	1.035833564	1.054413501	1.053522175	1.022249844	1.051947227	1.030817868	1.015190141	1.018635535	1.013629356	1.054159965
COL4A4:P53420:OID31333:v1:OncologyII	0.999040513	1.011987117	1.01155539	0.980501405	1.007880616	0.985792426	0.998093442	1.003169742	0.996907756	0.964371065	0.993259701
COL5A1:P20908:OID30587:v1:InflammationII	0.98708549	0.988440352	1.009200381	1.013744348	1.021800955	1.019044881	1.017838587	1.004329789	0.983526161	1.019225857	1.052583422
COL6A3:P12111:OID20292:v1:Cardiometabolic	1.027998205	1.009936296	0.991534921	1.010880809	1.046619792	1.008952297	1.002733461	1.017047389	1.003873875	1.019854876	1.040530537
COL9A1:P20849:OID20550:v1:Inflammation	1.041840254	1.038215682	1.021403137	1.001793874	0.997939734	1.005118215	1.025097333	1.066923831	0.979321664	1.034635022	1.037035766
COL9A2:Q14055:OID31255:v1:OncologyII	0.996480655	1.006902892	1.010166302	0.989024921	1.01078927	1.011972175	1.014410226	0.983531526	1.021163204	0.994704683	1.009205283
COLEC12:Q5KU26:OID20738:v1:Inflammation	1.015009523	1.019275606	1.009062206	0.977277036	1.035090296	0.995707714	0.987396713	0.99503146	1.021560224	0.997732294	1.039630053
COMMD1:Q8N668:OID30222:v1:CardiometabolicII	0.994599768	1.011337624	0.999695869	0.991680332	1.011894683	0.994793709	0.996134704	1.028228054	1.018695079	0.993690843	1.019293038
COMMD9:Q9P000:OID31390:v1:OncologyII	1.006026426	1.004303435	1.018161408	1.002252644	1.014796262	1.025508034	1.009927313	1.021385276	0.979726266	1.014348043	1.007989274
COMP:P49747:OID20405:v1:Cardiometabolic	1.008875316	1.013995444	1.005534401	1.028849493	1.025561629	1.018286923	1.012907957	1.034050064	0.990711802	0.987645059	1.080887983
COMT:P21964:OID20086:v1:Cardiometabolic	1.028522023	1.008482535	1.006546328	0.995590305	1.037243571	1.004598538	0.997625051	1.006083581	0.977766848	1.003700966	1.028586824
COPB2:P35606:OID30173:v1:CardiometabolicII	1.018980288	1.024080419	1.025220744	1.026101258	1.003376435	1.019467825	1.016465971	1.04365017	0.974694329	0.993208696	1.005804896
COPE:O14579:OID20797:v1:Neurology	0.992490112	1.018164075	1.01949649	1.003815699	1.0134824	1.019994057	1.018374795	0.993681504	1.008312071	0.981487869	0.994251396
COQ7:Q99807:OID30217:v1:CardiometabolicII	1.01606396	1.003426657	1.016054219	1.00315822	0.995614671	1.002010283	0.993637624	1.020151871	1.005673852	0.98890525	1.030955607
CORO1A:P31146:OID20286:v1:Cardiometabolic	1.009074923	1.0064423	0.991460353	1.012512141	1.000266281	0.996541607	1.018858077	0.999722459	0.997862004	1.012169561	1.017264407
CORO6:Q6QEF8:OID30870:v1:NeurologyII	0.988595801	0.991033614	1.004657754	1.006215436	0.981490683	1.004772153	1.005125768	1.017475141	0.990686085	1.012443043	1.008938109
COX5B:P10606:OID21297:v1:Oncology	0.9913034	1.000109508	0.988207395	0.998924284	1.021079099	0.987304157	1.000749887	1.003217844	0.976896526	0.975089079	1.01994224
COX6B1:P14854:OID30317:v1:CardiometabolicII	0.971325793	0.993764749	1.003272416	0.962031979	1.008678205	1.007291806	0.972803904	0.957762003	1.039882659	1.037694592	1.007980684
CPA1:P15085:OID20280:v1:Cardiometabolic	1.015618738	1.037159668	0.984106682	0.988912701	1.024155099	1.01038449	1.04185896	1.020646401	0.988974383	1.018977443	1.08719478
CPA2:P48052:OID21060:v1:Neurology	1.023936767	1.003601151	1.019137123	1.019498133	0.982736365	1.01147039	1.036322721	1.030491552	0.990754418	0.976167088	1.063015107
CPA4:Q9UI42:OID30606:v1:InflammationII	1.039039276	1.047376025	1.055107775	1.035188928	1.040826674	1.033698062	1.037150912	1.055258419	1.005357844	0.980045479	1.054749873
CPB1:P15086:OID20289:v1:Cardiometabolic	1.002843959	1.016593448	1.015870752	1.024667913	1.017946529	1.031525634	1.045328589	1.021670266	1.0257695	1.012723303	1.102273776
CPB2:Q96IY4:OID30734:v1:InflammationII	1.032762532	1.015179802	1.027796474	0.96529094	1.012666355	1.016769957	1.026177276	1.027816408	0.988208117	1.003019526	1.038565181
CPE:P16870:OID21392:v1:Oncology	1.0367298	1.042895085	1.019276888	1.056167911	0.98988314	1.018022763	1.019345763	0.998813024	0.988441917	0.985898207	1.029425712
CPLX2:Q6PUV4:OID31186:v1:OncologyII	1.00350377	1.006331725	0.989878789	0.97800548	1.009127875	0.981648469	0.994782905	0.97565613	0.991402063	1.011462751	0.995314066
CPM:P14384:OID21054:v1:Neurology	1.018259698	1.020733602	1.04827448	1.014947379	1.059789485	1.047009105	1.043677336	1.029265506	1.011369179	1.011949654	1.079906033
CPOX:P36551:OID30495:v1:InflammationII	1.007794376	1.00149933	1.026555841	1.035759223	1.02315621	1.018160183	1.02730077	1.038632302	0.985320191	0.9784513	1.046811152
CPPED1:Q9BRF8:OID21053:v1:Neurology	1.001097079	1.014540282	0.995750243	1.004370863	0.979072687	0.996185118	0.981518929	1.022657953	1.028528459	1.018679969	1.014459136
CPQ:Q9Y646:OID30406:v1:CardiometabolicII	1.024137774	1.020075871	1.027753163	1.03693086	1.045146567	1.031692887	1.028414704	1.020376132	0.99622966	1.04330601	1.056193673
CPTP:Q5TA50:OID30106:v1:CardiometabolicII	1.036828432	1.027660167	0.991892154	0.998452868	0.984847674	1.004866266	0.996981243	1.004407319	1.004091051	0.989590825	1.006042633
CPVL:Q9H3G5:OID21435:v1:Oncology	1.015168281	1.022817987	1.0451893	1.012078675	1.042552633	1.051446873	1.042335688	1.011867851	0.993624611	0.992666546	1.087357267
CPXM1:Q96SM3:OID21479:v1:Oncology	1.010351991	1.001367797	1.01079028	1.007179663	0.998243309	0.999024065	1.017970613	0.997485148	0.971140361	0.996197298	1.076014517
CPXM2:Q8N436:OID30322:v1:CardiometabolicII	1.012288439	1.005574472	1.006760648	0.998898855	1.018325267	1.004473432	1.018265995	1.035471812	0.980726812	0.961907996	1.028171093
CR1:P17927:OID30697:v1:InflammationII	1.047122738	1.033134327	1.044720335	1.04519991	1.023138353	1.042345647	1.028624871	1.02435271	1.021082268	1.002358538	1.072093553
CR2:P20023:OID20393:v1:Cardiometabolic	1.028693105	1.021492695	1.010387619	1.026522258	1.028050618	1.007297355	0.99842137	0.993431726	1.045816434	1.022903582	1.115255335
CRACR2A:Q9BSW2:OID21249:v1:Oncology	0.995130702	0.991549437	0.989979678	0.989227133	1.017520051	0.986950754	0.990700605	0.976227957	0.987203799	1.016209407	1.025059146
CRADD:P78560:OID20923:v1:Neurology	1.003702967	1.01750969	0.9735055	0.9810732	1.024982912	0.970489864	1.004381092	1.001817232	0.991137701	0.983812272	1.019765985
CREB3:O43889:OID31188:v1:OncologyII	1.00630821	1.008051661	1.003816143	0.956079604	1.019715419	0.985216427	0.977350869	0.967509763	0.988323981	0.967275047	1.006182443
CREBZF:Q9NS37:OID31206:v1:OncologyII	0.968127838	0.960244329	1.009619724	0.992989501	1.005222087	0.980153937	0.972666639	0.973270554	1.007177936	1.004744021	1.004981058
CREG1:O75629:OID21515:v1:Oncology	1.030289409	1.011446757	1.00394332	1.024997206	1.035534682	1.009303863	1.01590084	1.004669674	1.051291243	1.028053295	1.044700121
CRELD1:Q96HD1:OID30619:v1:InflammationII	1.025102622	1.031259888	1.024908452	1.021146484	1.029635706	1.004059104	1.007641659	1.001795991	1.044729713	0.962882835	1.049059243
CRELD2:Q6UXH1:OID20751:v1:Inflammation	1.008252641	1.020249552	1.019021568	1.011472767	1.004163342	1.005569555	0.987039157	0.976991552	0.980209672	0.973954565	1.050198865
CRH:P06850:OID21257:v1:Oncology	1.001228452	0.996105538	1.02794902	1.008699437	1.043845588	1.006574289	1.002757075	0.999064075	1.01742048	0.984574327	1.079010092
CRHBP:P24387:OID20747:v1:Inflammation	1.021660449	1.023152721	0.998621403	1.002523084	1.026727664	0.995950617	0.991121221	1.008641684	0.997950115	1.00310965	1.046523786
CRHR1:P34998:OID20055:v1:Cardiometabolic	1.009355266	1.002910174	0.990317702	1.01087862	0.984991773	0.977821746	1.010734996	1.003822092	1.002904124	1.016300065	1.001036887
CRIM1:Q9NZV1:OID20701:v1:Inflammation	1.050730492	1.051746177	1.025794788	1.02385888	1.022366914	1.032128781	1.01170763	1.01437343	0.998890633	1.006307723	1.06386964
CRIP2:P52943:OID20901:v1:Neurology	1.014047548	1.006171216	1.011131006	1.030688011	1.021583954	1.010957622	1.023050906	1.018442872	0.980495945	1.000693232	1.045986117
CRISP2:P16562:OID21456:v1:Oncology	1.020695878	1.021500104	1.020593993	0.981984272	1.067953353	1.0083361	1.009803051	1.029983054	1.031229565	0.998044058	1.088422296
CRISP3:P54108:OID30715:v1:InflammationII	1.014559825	1.03886473	1.001018307	1.00489551	1.008549295	0.995046549	1.008156701	1.018669152	1.022310322	1.003303388	1.071869363
CRKL:P46109:OID20742:v1:Inflammation	0.983971123	1.006205019	0.993427057	0.985971312	1.015775081	0.969018079	0.985410913	1.005232275	0.983738007	0.992565469	1.020407322
CRLF1:O75462:OID20699:v1:Inflammation	0.996931807	0.995575062	1.032588036	1.010461156	1.052874994	1.037838904	1.021910817	1.028646251	0.983381434	0.986688147	1.072174211
CRNN:Q9UBG3:OID21427:v1:Oncology	1.014509158	1.007496876	0.992968739	0.994179181	0.994574893	0.989050265	0.990551469	0.989544124	1.030192417	1.028104296	1.062745004
CRTAC1:Q9NQ79:OID20279:v1:Cardiometabolic	1.013247814	1.002700243	1.01101463	1.020209181	1.015091314	1.023292401	1.009149387	0.996535722	1.003275335	1.005085682	1.064147996
CRTAM:O95727:OID20914:v1:Neurology	1.023513783	1.002548628	1.050316905	1.025537554	1.020776456	1.048667491	1.032517716	1.047086081	0.998223685	1.014214901	1.081917195
CRTAP:O75718:OID30902:v1:NeurologyII	1.017011713	1.007304064	0.985724123	1.001948729	0.998799888	0.975019457	0.987437107	0.990931419	0.994147772	0.984305133	1.059517777
CRX:O43186:OID20070:v1:Cardiometabolic	1.017017237	0.982750837	0.994530163	0.992377166	1.018867193	1.005103683	0.996106886	0.975506241	0.987045933	0.958207766	1.000140848
CRYBB1:P53674:OID30319:v1:CardiometabolicII	0.984706583	1.012765602	0.987122164	1.006056536	1.033096032	0.985488321	0.978543803	0.99256431	1.009112168	0.99938984	1.033522348
CRYBB2:P43320:OID31081:v1:NeurologyII	0.995491033	0.9949839	1.003827367	1.003487574	1.010088881	0.98529902	1.016968288	1.005818204	1.018143961	0.971089997	1.046628097
CRYGD:P07320:OID31144:v1:NeurologyII	1.001878987	0.998973384	1.025307566	0.986904744	1.024113271	1.022525337	1.029078302	0.995329153	1.016550494	0.988862004	1.044600452
CRYM:Q14894:OID30815:v1:NeurologyII	0.976279171	1.005852166	1.04374134	1.031339505	1.02978197	1.037217259	1.027550087	0.997716418	0.985456204	0.981842242	1.015746408
CRYZL1:O95825:OID30272:v1:CardiometabolicII	1.005252023	0.99879469	1.022043194	0.999418582	1.023965417	1.017604974	1.001601075	1.016613278	0.997729366	0.970402303	1.026345344
CSDE1:O75534:OID30183:v1:CardiometabolicII	1.026452881	1.004028074	1.010161902	0.976382018	1.003037485	0.97425134	0.973973152	0.999699671	1.003483102	1.004748801	1.041089868
CSF1:P09603:OID20719:v1:Inflammation	1.027080241	0.994099706	1.016605157	1.036996266	1.020802118	1.023304249	1.015078746	0.996920987	1.000574117	1.006402539	1.069619588
CSF1R:P07333:OID30681:v1:InflammationII	1.031312225	1.020168308	1.010690653	1.028281773	1.025834328	1.000419877	1.00729285	1.022542238	1.02823542	1.003392845	1.047849854
CSF2:P04141:OID30072:v1:CardiometabolicII	0.981632927	0.980512325	1.012939893	1.008276459	1.007323342	0.992645232	1.005269253	1.000721683	0.991466183	1.011895705	1.023108388
CSF2RA:P15509:OID20915:v1:Neurology	0.978970764	1.005000738	0.985235394	0.993440496	1.004157521	0.989990201	0.973442782	0.975473413	0.986341219	1.005904111	1.024413816
CSF2RB:P32927:OID30553:v1:InflammationII	1.009432595	1.034590905	1.03545806	0.996026211	1.026555434	1.021031163	1.014014705	0.996648516	1.019323669	1.025234535	1.022028319
CSF3:P09919:OID20491:v1:Inflammation	1.030585127	1.033471167	1.013714205	1.024519404	0.989228333	1.009770463	1.036120614	1.014027702	1.014636795	1.018722957	1.048898699
CSF3R:Q99062:OID30527:v1:InflammationII	1.007961901	1.02779873	1.048385746	1.031748871	1.020118467	1.037182739	1.033951567	1.017516745	1.003672325	0.986075439	1.040701026
CSH1:P0DML2:OID30667:v1:InflammationII	1.019674089	0.989603802	0.990824458	0.996374678	1.009503624	0.991809132	0.991251136	0.992524278	0.979942891	1.032434427	1.001264631
CSNK1D:P48730:OID30492:v1:InflammationII	0.996279852	0.97467314	1.021476548	0.985138756	0.99910845	1.013061291	1.003914353	0.993973106	1.003345386	1.015032242	1.037787276
CSNK2A1:P68400:OID31053:v1:NeurologyII	0.986078409	1.002424882	1.008883321	1.027143522	1.011891717	1.00310325	0.989988467	0.982668558	0.992563565	0.995748873	1.016601218
CSPG4:Q6UVK1:OID30397:v1:CardiometabolicII	1.018592238	1.011305362	1.014631441	1.027699227	1.018286298	1.003423695	1.019363317	1.020653815	1.002177507	0.98657542	1.09447656
CSPG5:O95196:OID30843:v1:NeurologyII	1.010499106	1.019564896	1.00187845	1.013548929	0.977976238	0.997434504	1.003015534	1.018135262	1.002810068	0.997274794	1.01107908
CSRP3:P50461:OID30176:v1:CardiometabolicII	0.98612804	0.986857979	1.009635459	1.023062531	1.009373067	1.027813629	1.020511649	1.006101698	0.983535159	1.0014055	1.020303246
CST1:P01037:OID30581:v1:InflammationII	1.012968437	1.010832743	1.032589094	1.000537688	1.006163474	1.048154937	1.029091492	1.017036985	1.004475235	0.99469025	1.039244556
CST3:P01034:OID20400:v1:Cardiometabolic	0.98715348	0.991689974	1.014859081	1.021251928	1.044327328	1.015889464	1.000838204	1.00718624	1.012788963	1.000691728	1.030495201
CST5:P28325:OID20995:v1:Neurology	1.027279672	1.025653581	1.010875157	0.982727503	1.019584495	1.02590001	1.024319962	1.029032726	1.008734516	1.009148628	1.050390169
CST6:Q15828:OID20293:v1:Cardiometabolic	1.015525265	1.044971004	1.033573542	1.007534648	1.027016035	1.015862304	1.016512239	1.008890063	0.999248598	0.999049296	1.094719102
CST7:O76096:OID20704:v1:Inflammation	1.00745689	1.023975688	1.012338335	1.03414977	1.026673072	1.003869877	1.003035661	0.995144135	1.001322684	1.010045109	1.055573877
CSTB:P04080:OID20294:v1:Cardiometabolic	0.993451773	0.996111806	0.986811282	1.00812789	0.999032156	0.993673459	0.996109493	0.97236909	1.007416759	1.011494601	1.030197356
CTAG1A_CTAG1B:P78358:OID31299:v1:OncologyII	0.993557463	1.000428217	0.981935547	0.98399123	0.986909236	1.00547753	1.022872289	1.02440659	0.971177156	0.980019049	1.004473226
CTBS:Q01459:OID30710:v1:InflammationII	1.031431042	1.027080443	1.003646489	1.033767756	1.051367294	1.007200591	0.993126922	0.9910122	1.020028507	1.029161806	1.052151723
CTF1:Q16619:OID20061:v1:Cardiometabolic	1.00005812	1.013861853	0.98411468	1.002158289	1.010442482	0.977114054	0.981441548	1.015244711	0.974929154	0.982623672	1.024728187
CTHRC1:Q96CG8:OID30393:v1:CardiometabolicII	1.035900908	1.033172951	1.041715129	1.046682087	1.034877838	1.051489978	1.047905022	1.043282852	1.012409045	1.007742824	1.047401018
CTLA4:P16410:OID30363:v1:CardiometabolicII	0.982800431	0.987123123	1.000607131	0.997022815	1.002502856	1.000843047	1.018637827	1.008637636	1.001276002	0.977862714	0.995788483
CTNNA1:P35221:OID30800:v1:NeurologyII	1.010926037	1.019921759	1.017019048	1.007998648	1.001632593	1.016281074	1.007000657	1.020102536	0.971458826	0.986753418	0.99706759
CTRB1:P17538:OID21150:v1:Neurology	1.014688335	1.004092932	1.033559337	1.005505631	1.026665847	1.043324703	1.020301734	0.996132358	1.000838675	1.008176259	1.085090642
CTRC:Q99895:OID20752:v1:Inflammation	1.011881639	1.009858729	1.016700291	1.004933173	1.032079179	1.020792165	1.034980872	1.017674216	1.042537329	0.987564346	1.090730512
CTRL:P40313:OID31157:v1:NeurologyII	1.004025027	0.997037884	1.02018061	1.016776699	1.026874751	1.013947577	1.00143864	1.003698722	1.002265605	1.00253101	1.08565876
CTSB:P07858:OID20276:v1:Cardiometabolic	1.032338183	1.027620279	0.995392137	0.988661316	1.051153787	0.98279823	0.962586337	0.986914715	1.054129075	1.002528783	1.0557755
CTSC:P53634:OID20679:v1:Inflammation	1.021465059	1.015285008	1.005070499	1.046623895	1.021761748	1.01828419	0.989771091	1.006659205	1.01097173	1.009926152	1.052014317
CTSD:P07339:OID20358:v1:Cardiometabolic	1.00243671	1.005604064	1.025017188	1.010534061	1.026640033	1.032131831	1.030015768	1.043143376	1.022883698	0.975237896	1.048207909
CTSE:P14091:OID30628:v1:InflammationII	1.004820505	1.007976351	1.002823586	1.050378936	1.001272791	1.010481708	1.029647921	1.03177832	1.013621098	0.972379153	1.067390687
CTSF:Q9UBX1:OID21500:v1:Oncology	1.029838365	1.024894379	1.039272397	1.015300388	1.029239372	1.029008813	1.024968675	1.015592798	1.014349325	1.005641799	1.097134335
CTSH:P09668:OID20113:v1:Cardiometabolic	1.005541164	0.991111396	1.035690403	1.041371015	1.00164384	0.999629167	1.00797571	1.016251804	1.028762505	1.049412655	1.038826809
CTSL:P07711:OID20228:v1:Cardiometabolic	1.031073655	1.013047038	1.03848165	1.069429742	1.036852785	1.0432522	1.027109018	0.993925623	1.017787228	0.978573746	1.073814583
CTSO:P43234:OID20660:v1:Inflammation	1.000764302	1.010098416	1.049719777	1.026249777	1.031988071	1.039405823	1.022424496	1.013451218	1.024769681	1.039070052	1.068152883
CTSS:P25774:OID21056:v1:Neurology	1.04633054	1.05667797	1.026085438	1.022222484	1.024821562	1.028753476	1.019504667	1.000976607	1.045531978	0.999206357	1.067903176
CTSV:O60911:OID21405:v1:Oncology	1.032406209	1.019553342	1.051223688	1.044849578	1.056611279	1.03757187	1.035202001	1.028608834	1.042271527	0.993731713	1.070322874
CTSZ:Q9UBR2:OID20365:v1:Cardiometabolic	1.038091769	1.030259914	1.022147629	1.02636435	1.035741114	1.029437467	1.028045556	1.026464482	1.009147615	1.001160287	1.05404185
CUZD1:Q86UP6:OID30914:v1:NeurologyII	0.966450562	1.004521193	1.000486835	0.994979177	1.04509534	0.987632706	0.989575384	0.993487942	0.988048673	0.98799633	1.027543198
CWC15:Q9P013:OID31479:v1:OncologyII	1.009713292	1.020774751	0.991175509	0.984284486	1.018395381	0.993521928	0.981275414	1.010629145	1.040879994	0.992688316	1.044049357
CX3CL1:P78423:OID20976:v1:Neurology	1.012408466	1.00520954	1.031121597	1.021745483	1.005299355	1.027763332	1.000316755	1.012632242	0.995450994	0.996900738	1.092703879
CXADR:P78310:OID20561:v1:Inflammation	0.996187021	1.017985539	1.028811284	1.006771856	1.041708496	1.007926575	0.975366439	1.001050399	1.022072646	0.995632372	1.05001699
CXCL10:P02778:OID20697:v1:Inflammation	0.982513019	0.984965659	1.001904055	1.011511927	1.017910378	0.992251616	0.981460035	0.978233112	0.999767442	0.99927026	1.062400344
CXCL11:O14625:OID21042:v1:Neurology	1.007191942	1.0121434	1.037291708	1.007404134	1.030933234	1.039437307	1.011065077	0.996444847	0.970139107	0.986790803	1.069957459
CXCL12:P48061:OID20464:v1:Inflammation	0.987652377	0.996437219	0.997147156	0.969049294	0.998033285	0.992594086	1.012750218	0.986032415	0.979566672	0.990248542	1.044813267
CXCL13:O43927:OID21024:v1:Neurology	1.007992937	1.025311067	1.043637349	1.038054255	1.03129115	1.041642209	1.039364682	1.012722218	1.011971918	1.014394606	1.043404535
CXCL14:O95715:OID20458:v1:Inflammation	0.976221614	0.967067604	1.009260396	1.014899655	1.000023582	1.003789312	1.02869004	1.037860365	1.060588555	1.021486119	1.045630956
CXCL16:Q9H2A7:OID20282:v1:Cardiometabolic	1.02874725	1.007698232	1.039874016	1.028991717	1.012384214	1.036482136	1.013351703	0.989080601	1.005363637	0.987278062	1.07645517
CXCL17:Q6UXB2:OID20622:v1:Inflammation	1.004921392	1.019505645	1.014971877	0.977071616	1.050808207	1.014298174	1.02679794	1.013034431	1.006912857	1.051588149	1.061112349
CXCL1:P09341:OID20762:v1:Inflammation	0.990903279	0.986168039	1.03966038	1.011514467	0.99587994	1.017598651	1.002224079	1.035446539	1.008430342	0.994436932	1.044341381
CXCL3:P19876:OID20788:v1:Inflammation	0.998528627	1.001346059	1.00222548	1.012236996	1.017936818	1.002056127	0.988843836	1.007937715	0.981159526	0.979271851	1.041792864
CXCL5:P42830:OID20207:v1:Cardiometabolic	1.013261094	1.022188443	1.027162151	1.008969869	1.062551882	1.039758977	1.003722828	1.004751022	0.980667549	0.983521068	1.04285808
CXCL6:P80162:OID20613:v1:Inflammation	1.003825161	1.003118479	1.010090008	1.025087456	1.023772408	1.009840348	0.990905379	0.987453612	0.97945392	0.988025514	1.030623055
CXCL8:P10145:OID20153:v1:Cardiometabolic	1.011817114	1.000878149	1.028940898	1.020400132	1.00433625	1.03590496	1.022486329	1.000620386	0.986263558	1.002083076	1.071992207
CXCL8:P10145:OID20631:v1:Inflammation	1.012206876	1.013644427	1.023926739	1.01986162	1.017847717	1.008648976	0.992370223	1.009244608	0.976796248	1.016446587	1.071620807
CXCL8:P10145:OID20997:v1:Neurology	1.025267119	1.01758224	1.02839578	1.00770964	1.032469871	1.02690787	1.018830254	0.975187019	0.983644977	1.004207337	1.073584673
CXCL8:P10145:OID21430:v1:Oncology	1.035943483	1.010073248	0.99516682	1.026575741	1.026207851	1.012728494	0.991898449	0.971874538	0.990763558	1.023666662	1.072867681
CXCL9:Q07325:OID20675:v1:Inflammation	1.008676581	1.004702407	0.991326082	1.018917007	1.009240321	0.99788161	0.992139978	0.993421005	1.015504583	0.999229981	1.070299967
CYB5A:P00167:OID31171:v1:OncologyII	1.008524304	0.999587294	1.008714348	0.992494077	1.001459476	0.977836427	0.994728576	0.979514882	0.983612622	0.996687728	1.005701192
CYB5R2:Q6BCY4:OID31512:v1:OncologyII	1.0482353	1.047010165	1.037190605	1.008684174	1.030039129	1.020334012	1.018155109	1.031225214	0.990707833	0.977869529	1.028412098
CYP24A1:Q07973:OID30091:v1:CardiometabolicII	1.005301862	1.009973163	0.979955276	0.97888194	1.02174408	0.977473207	1.018299808	1.009921826	0.990152272	1.015079248	0.99585357
CYTH3:O43739:OID31208:v1:OncologyII	1.021217987	1.01673682	0.998746096	1.023580555	0.983160667	0.995551738	0.996191163	1.016223693	1.015379234	1.000452629	1.010295316
CYTL1:Q9NRR1:OID30374:v1:CardiometabolicII	1.023914855	1.005141373	1.02719565	1.010516074	0.99158892	1.014600207	1.019472628	0.986456721	1.023177191	1.004508157	1.029626747
DAAM1:Q9Y4D1:OID30664:v1:InflammationII	0.976382211	1.007300431	1.007504568	0.988139791	1.02045425	0.994778336	1.021824632	1.028174793	0.991610423	0.99237656	1.033028806
DAB2:P98082:OID21428:v1:Oncology	1.007336052	1.005793518	0.982388443	1.014822932	1.018050309	0.973492895	0.983741745	1.014855113	1.002603251	1.016221954	1.027720269
DAG1:Q14118:OID20774:v1:Inflammation	0.967006882	0.984041191	1.015333649	0.980247559	0.991805551	0.999650692	1.013810175	1.000642884	0.978896855	0.99940506	1.035821523
DAND5:Q8N907:OID30420:v1:InflammationII	0.998451201	0.996942844	0.977915988	1.028040217	0.999153547	0.994436798	1.001838133	1.038885	1.000438398	0.995204902	0.998453377
DAPK2:Q9UIK4:OID30505:v1:InflammationII	1.035179299	0.999953507	1.004532558	1.012243841	1.015417012	1.006993176	1.015129668	0.983779221	1.008719353	1.000283528	1.030732819
DAPP1:Q9UN19:OID20524:v1:Inflammation	0.987848018	0.998537487	0.979697272	1.024893651	1.030892799	0.975431062	0.983197705	1.024775864	0.985901113	1.000120622	1.023286546
DARS1:P14868:OID20903:v1:Neurology	0.979640179	1.013673581	0.987165578	0.969661461	1.024005915	0.968779885	0.971974909	0.981943953	0.966751798	0.98268378	1.018099961
DBH:P09172:OID30703:v1:InflammationII	1.031338215	1.010221485	1.011876909	1.033821298	1.014229504	1.012069488	1.022217079	1.008893532	1.014709026	1.037729443	1.046853093
DBI:P07108:OID21143:v1:Neurology	1.008765538	1.026906981	1.008829123	1.032806476	1.027695998	1.001313202	0.998668037	1.004084537	0.977675958	1.028495047	1.016992817
DBN1:Q16643:OID30549:v1:InflammationII	0.985671617	1.004329446	1.012795933	1.011031695	1.014797088	1.007189234	0.983761592	1.012901711	0.968394719	0.986728463	1.009130397
DBNL:Q9UJU6:OID20681:v1:Inflammation	1.002087094	1.002138692	0.985223807	1.004339753	1.042858161	0.990342016	1.000397252	1.012653658	0.992057933	1.010295763	1.022951545
DCBLD2:Q96PD2:OID21474:v1:Oncology	0.994322697	1.010231066	1.014420441	1.005174522	1.02027381	0.991474235	0.982948297	0.992329148	0.994560766	0.987212782	1.036840035
DCC:P43146:OID30953:v1:NeurologyII	0.999217121	0.99505314	0.985197966	1.003616561	1.00064936	0.972319155	0.965570144	1.018196438	0.992348295	1.006085973	1.003702591
DCDC2C:A8MYV0:OID31235:v1:OncologyII	0.977429571	0.986461031	0.990652309	1.032426591	0.99554454	0.997240144	1.027015776	1.007521189	1.020525714	0.995104194	1.005759211
DCLRE1C:Q96SD1:OID31240:v1:OncologyII	1.004979273	0.987715684	1.00418353	1.00555718	0.988673376	1.006446839	1.005891101	1.012373911	1.024102273	0.996808175	1.001871795
DCN:P07585:OID20106:v1:Cardiometabolic	1.011336957	1.012237069	1.029481861	1.035819327	1.030633503	1.034554217	1.017423482	1.014109519	1.046125929	0.982776143	1.039683705
DCTD:P32321:OID30657:v1:InflammationII	0.980784628	1.012212596	1.001677159	0.994670844	1.017620757	0.97700546	1.008117624	1.018953553	0.947193045	0.988243799	1.011611642
DCTN1:Q14203:OID21399:v1:Oncology	1.002798522	1.02358522	0.983855481	1.010079216	1.003445576	0.975594474	0.981648791	0.99525753	0.959306449	0.998153758	1.024727845
DCTN2:Q13561:OID21334:v1:Oncology	0.984402741	0.997433616	0.987918672	1.001920654	0.98132856	0.996897211	1.018344843	1.019588515	0.953339358	0.965564833	1.012855234
DCTN6:O00399:OID20879:v1:Neurology	1.000181133	1.006070042	0.987676697	0.987712406	0.99964704	0.989610997	0.975640089	0.984330639	1.015843234	1.015019834	1.014469357
DCTPP1:Q9H773:OID20148:v1:Cardiometabolic	1.012280678	1.017150191	1.027514228	1.026116059	1.028689087	1.018298911	1.008453184	1.019424769	1.008764956	1.010416844	1.036988601
DCUN1D1:Q96GG9:OID30830:v1:NeurologyII	1.010488355	1.013043136	0.995827365	0.98431618	0.980469432	0.97655023	0.996048646	0.986058722	0.999099763	1.003319263	1.02136547
DCUN1D2:Q6PH85:OID31231:v1:OncologyII	1.001091118	1.016363625	0.980119875	1.034128492	1.047344221	1.006769744	0.981691925	0.981671111	1.024969261	0.976568776	0.998450992
DCXR:Q7Z4W1:OID21480:v1:Oncology	1.005765386	1.014792788	1.014763915	1.014543739	0.996833164	1.030038773	1.027762874	1.041846107	1.009122443	1.012950785	1.045336423
DDA1:Q9BW61:OID30126:v1:CardiometabolicII	1.014432155	1.010128651	0.993111766	0.997469037	0.994113944	0.988927765	0.989012639	0.971363777	0.996665165	1.010219544	1.003745354
DDAH1:O94760:OID21299:v1:Oncology	0.987031348	1.019860559	0.998463622	1.005946911	1.03433329	1.007625354	1.00264899	1.013718836	0.970700965	0.994982472	1.032824367
DDC:P20711:OID20215:v1:Cardiometabolic	1.021628431	1.010693071	1.014021296	1.01482189	1.007876361	1.026675671	1.037363936	1.026624967	1.024170258	1.01996652	1.055491738
DDHD2:O94830:OID31043:v1:NeurologyII	0.986512899	0.999668041	1.005248641	1.003740591	1.058333665	0.993757551	0.96719264	1.004934399	1.009770577	1.000535123	1.018773996
DDI2:Q5TDH0:OID30602:v1:InflammationII	1.027548805	1.015161224	1.001767414	1.012651822	1.020306363	1.001120336	0.99956521	0.995858757	1.003640046	1.01131728	1.022406772
DDR1:Q08345:OID21009:v1:Neurology	1.046078821	1.059943017	1.020294765	1.042141676	1.02842206	1.013247798	1.023486832	1.020945159	1.032359268	1.000824386	1.103643051
DDT:P30046:OID30372:v1:CardiometabolicII	1.009970288	1.012127776	1.04956224	1.024560202	1.048937171	1.036337173	1.036330832	1.008065089	1.010509254	1.037817326	1.028075104
DDX1:Q92499:OID31518:v1:OncologyII	0.986010175	0.976771463	1.003481156	0.961507759	0.979000642	0.998225489	0.98969741	0.988060513	1.002634297	0.980906659	1.011665329
DDX25:Q9UHL0:OID30892:v1:NeurologyII	1.007841118	1.011109574	1.021149775	1.0017176	1.0225562	0.999137177	1.008109996	1.018906417	0.988107297	1.02067565	0.996387214
DDX39A:O00148:OID30494:v1:InflammationII	0.993142797	0.966966569	1.024478843	1.010483804	0.975910449	1.012915448	1.0117605	0.993823835	1.036700981	0.980852778	0.994864095
DDX4:Q9NQI0:OID30431:v1:InflammationII	1.023018436	1.00348519	0.997045141	1.006324068	1.014794301	1.018842535	1.008452585	0.974249882	1.033014744	1.018097938	1.004131511
DDX53:Q86TM3:OID30944:v1:NeurologyII	1.00846861	1.000945665	1.030827416	1.01546393	0.993188286	1.044674936	1.033892736	1.019020755	0.98972273	1.019511893	1.00628596
DDX58:O95786:OID21226:v1:Oncology	1.008330898	0.992856766	1.040276934	1.023733747	1.028772768	1.038620337	1.030489093	1.015404244	0.984135501	1.004273299	1.013135126
DECR1:Q16698:OID20579:v1:Inflammation	0.971597499	1.006368482	0.970149469	0.982904267	1.019685988	0.95660775	0.954750078	0.980108281	1.016881878	0.977082732	1.02680878
DEFA1_DEFA1B:P59665:OID20344:v1:Cardiometabolic	1.013639187	0.998733598	1.022393656	0.999428556	1.000480288	1.021974967	0.992331179	0.980393439	0.99928738	1.009991059	1.068637784
DEFB103A_DEFB103B:P81534:OID30534:v1:InflammationII	1.016707772	1.009275004	0.999160889	0.99687219	1.000487166	1.003542647	1.000106645	1.007612806	1.031024858	0.990107082	1.010009629
DEFB104A_DEFB104B:Q8WTQ1:OID30849:v1:NeurologyII	1.024555616	1.016014838	1.030342312	1.015633468	1.040099856	1.012457252	1.022294788	1.034645995	0.962604628	1.004126785	1.019209652
DEFB116:Q30KQ4:OID30823:v1:NeurologyII	1.027534744	1.007517307	1.013471867	0.987192681	0.99683604	1.006928305	1.013553616	1.024511687	1.005553138	1.003022524	1.013041806
DEFB118:Q96PH6:OID30858:v1:NeurologyII	1.003471305	1.024700592	1.019887876	1.007806794	0.998885165	1.020075103	0.980233089	0.977491471	1.008800885	0.98698037	0.995458863
DEFB4A_DEFB4B:O15263:OID21373:v1:Oncology	1.027987947	1.003813743	1.011734817	0.995692959	1.025653214	1.022552415	1.037015911	1.027980957	0.984842401	1.011104037	1.044705467
DENND2B:P78524:OID30050:v1:CardiometabolicII	1.011208941	0.987218306	1.030901314	0.990502829	1.010747808	1.019816407	1.001114423	0.987110212	1.011006673	0.986270156	1.007605807
DENR:O43583:OID30493:v1:InflammationII	0.964574331	0.985942792	0.976822269	0.998699161	1.031574244	0.986773423	0.974955835	0.977909929	0.980128222	1.027227692	1.010543763
DFFA:O00273:OID20620:v1:Inflammation	0.997487855	1.00173353	0.991876041	1.0212943	1.020164076	0.980737563	0.993455331	0.992618264	0.971649529	0.967341905	1.016584933
DGCR6:Q14129:OID30859:v1:NeurologyII	1.020560499	1.008794637	1.013894701	0.999547367	1.007945969	1.01638303	1.017099492	1.006077073	1.024716025	1.044521199	1.006647654
DGKA:P23743:OID30546:v1:InflammationII	0.983108713	1.001278745	0.979205432	0.979827894	1.017064549	0.986821398	0.996862848	0.998427068	1.013921795	1.039876714	1.020230972
DGKZ:Q13574:OID20466:v1:Inflammation	1.005238088	1.011762357	0.987665601	0.985499853	1.02717128	1.003883026	0.99848965	1.007424362	1.005802425	1.033058113	1.01188051
DHODH:Q02127:OID30137:v1:CardiometabolicII	0.988152838	1.001027457	1.012690848	0.997156386	1.012002362	0.996205738	0.979841874	1.007491575	1.020755445	1.005268635	0.998455238
DHPS:P49366:OID31357:v1:OncologyII	0.981755198	1.000249656	0.986801458	1.011638957	1.012343699	0.978757903	0.979180494	1.01392174	1.023919776	0.98044101	1.010943602
DHRS4L2:Q6PKH6:OID31072:v1:NeurologyII	1.01132002	0.998494206	0.998730368	0.9994685	1.006835016	0.997944459	0.992225827	1.011587211	1.000243221	0.984902121	1.018760476
DIABLO:Q9NR28:OID20184:v1:Cardiometabolic	0.969050793	0.988924912	0.9972178	1.018451553	1.031932049	0.989230606	0.976220497	0.992254469	1.013479743	1.00063967	1.022891999
DIPK1C:Q0P6D2:OID30932:v1:NeurologyII	1.003993048	0.997330728	0.987466059	0.974373248	0.982983303	0.98849935	0.998642484	1.022268769	0.980144754	0.995706875	1.007685734
DIPK2B:Q9H7Y0:OID30582:v1:InflammationII	0.981510318	0.997204659	1.019314831	1.039596888	0.990274713	1.007507883	1.013722806	1.026445432	1.008269052	1.010821243	1.052245412
DKK1:O94907:OID21066:v1:Neurology	1.036984015	1.035688135	1.023878187	0.994936161	1.042628057	1.025084096	1.040555626	1.061176286	1.003500733	0.987049875	1.057967565
DKK3:Q9UBP4:OID20264:v1:Cardiometabolic	1.052571177	1.032362663	1.027784966	1.022952642	1.042432339	1.006147929	0.97611048	1.008281442	1.009029659	0.995781833	1.068507201
DKK4:Q9UBT3:OID20934:v1:Neurology	0.988198898	1.006075316	1.004578148	1.010868644	0.990223697	0.996123559	0.996659413	1.007158298	0.971239462	0.976390407	1.040767217
DKKL1:Q9UK85:OID21313:v1:Oncology	1.006318195	1.002090021	1.017019049	1.036959556	0.989935586	1.008241086	1.012276725	1.013332671	1.037003569	0.992081286	1.055469923
DLG4:P78352:OID31071:v1:NeurologyII	0.990081459	0.996546217	1.004175369	1.008621128	0.979770414	0.970267074	0.985261531	1.023405988	1.003800142	1.008273988	1.027026353
DLGAP5:Q15398:OID30976:v1:NeurologyII	1.012536326	1.005103044	0.98033594	1.01184002	0.995774919	0.993368123	0.988043961	0.99889261	0.978927723	0.974060918	1.005117213
DLK1:P80370:OID20295:v1:Cardiometabolic	1.006874015	0.988196784	0.997677463	1.017550568	1.028605363	0.99595809	0.992836461	0.994105141	1.014958277	0.996833492	1.047039105
DLL1:O00548:OID21525:v1:Oncology	0.999900428	0.984172438	1.01197321	1.027094165	1.027608918	1.014043332	1.005279622	1.004011799	1.005403212	1.002570179	1.077008148
DLL4:Q9NR61:OID30255:v1:CardiometabolicII	1.000607947	1.015318619	0.996434445	1.010237581	1.000904787	0.985123493	0.981046917	1.012563152	0.973001684	1.011489887	1.001861783
DMD:P11532:OID30223:v1:CardiometabolicII	0.998777531	0.996207412	1.03232565	1.000816132	0.983326147	1.025888794	1.017613181	0.977107989	0.985159948	1.010166925	1.007203843
DMP1:Q13316:OID30213:v1:CardiometabolicII	1.01345483	1.037968851	1.041601555	1.04641985	0.999485409	1.03320554	1.030474466	1.060471854	1.011088574	0.975372409	1.064703242
DNAJA1:P31689:OID31204:v1:OncologyII	1.003201353	0.998051823	0.977117156	0.993105954	1.001393708	0.977110385	0.988016373	0.98194925	0.975873993	0.994231629	0.99660277
DNAJA2:O60884:OID20627:v1:Inflammation	1.011350944	1.014856997	1.013042079	1.026764365	1.048998759	1.011373317	1.003155465	1.023310938	0.975429531	1.013290822	1.023244845
DNAJA4:Q8WW22:OID31130:v1:NeurologyII	1.026192941	1.025317701	1.031255651	1.016165669	1.02421866	1.03179559	1.027219816	1.023535548	0.992017785	0.992483548	1.016369781
DNAJB14:Q8TBM8:OID31434:v1:OncologyII	0.994244014	0.998213017	0.98887987	1.019550049	1.01977599	0.987399025	1.007996782	0.994190524	0.974709318	0.990846618	1.021344278
DNAJB1:P25685:OID21363:v1:Oncology	1.015618844	1.02456409	1.001317586	1.023119852	1.014412516	1.013457554	1.03585718	1.006315353	0.950159362	0.982458432	1.031554233
DNAJB2:P25686:OID30661:v1:InflammationII	1.009126711	1.018609439	1.015069755	1.018414556	1.006361061	1.020559341	1.019707872	0.986479164	0.990484584	1.009434012	1.019504199
DNAJB6:O75190:OID30613:v1:InflammationII	0.983656872	1.015348998	0.993273011	1.011295062	1.02687583	0.975031508	0.999542881	1.021256488	0.98853396	0.981418527	1.032465126
DNAJB8:Q8NHS0:OID20093:v1:Cardiometabolic	0.992692297	1.006416791	1.011712544	1.025041199	0.995221315	1.000233487	1.004517922	1.030209047	0.972879798	1.004787204	1.005218295
DNAJC21:Q5F1R6:OID31104:v1:NeurologyII	0.984895649	0.995948624	1.004919288	0.990729699	1.016801482	0.988869933	0.985244947	1.004911638	0.983072937	0.985485859	1.03080801
DNAJC6:O75061:OID30247:v1:CardiometabolicII	0.991809431	1.013191398	0.968546798	1.015413161	1.041735848	0.98946595	0.999085419	0.979237795	0.971397789	0.976462728	1.030710281
DNAJC9:Q8WXX5:OID31472:v1:OncologyII	1.006875314	1.008791159	0.991352751	0.998988806	1.004325846	1.013511897	1.003234189	0.985741557	1.012368778	1.014292985	1.025292972
DNER:Q8NFT8:OID20712:v1:Inflammation	1.025202243	1.036428034	1.011375729	1.017167397	1.010681839	1.016107007	1.021348644	1.012461088	1.004175647	1.003401945	1.058776084
DNLZ:Q5SXM8:OID30822:v1:NeurologyII	1.006625637	0.990741277	0.998365576	1.005873684	0.98820142	0.997236175	0.977341271	0.980393033	0.996796182	0.978481434	0.997693708
DNM1:Q05193:OID31458:v1:OncologyII	0.972880394	0.987386539	0.969255668	1.002066916	1.008049316	0.98812774	0.999260459	1.017354827	0.966366518	0.997781059	1.024962045
DNM3:Q9UQ16:OID31000:v1:NeurologyII	0.998622196	1.025632409	1.020223725	1.040495139	0.991958773	1.016936112	1.020891791	1.023510143	0.97068128	0.988614866	1.029147571
DNMBP:Q6XZF7:OID20956:v1:Neurology	1.013571776	1.00224463	1.00950887	1.005081961	1.017616602	1.013274983	1.013949631	1.000190594	1.031552042	1.010606555	1.021584416
DNPEP:Q9ULA0:OID31118:v1:NeurologyII	1.007643767	1.010176024	1.000499708	1.001020854	1.000173443	1.002867882	1.01534233	1.01349142	0.990397059	0.980980399	1.024005287
DNPH1:O43598:OID20744:v1:Inflammation	1.01951591	1.007141929	1.028515062	0.994146325	1.024882401	1.030303016	1.015491683	0.992618827	1.03228744	1.016211883	1.029379546
DOC2B:Q14184:OID30927:v1:NeurologyII	0.986661971	0.986165889	1.009368049	0.990985968	1.017759077	1.015865737	1.001911072	0.996644685	0.989433303	1.018630778	1.003329907
DOCK9:Q9BZ29:OID30836:v1:NeurologyII	0.999431954	1.014346433	0.988807718	1.003720607	0.988385587	0.993857492	0.978853296	1.012285872	1.011356583	0.998757741	1.007098319
DOK1:Q99704:OID31111:v1:NeurologyII	1.006326838	1.00808139	0.99690188	0.989931937	1.021019807	0.984738339	0.998210521	1.013430606	1.00386498	0.979867021	1.018639293
DOK2:O60496:OID20138:v1:Cardiometabolic	0.98677723	0.994950569	0.998405791	1.00318079	1.027782292	0.978221142	0.98393745	0.987086903	0.986770083	1.006403841	1.020906503
DPEP1:P16444:OID20897:v1:Neurology	1.041814335	1.04288341	1.01313125	1.027921628	0.993131842	1.01183878	1.004469944	1.010254821	1.022670749	1.014420315	1.080109739
DPEP2:Q9H4A9:OID21305:v1:Oncology	1.000157955	1.002351699	0.983802489	1.015883425	1.011730278	1.001193569	1.00163317	0.98719074	0.985912892	1.048763413	1.041298668
DPP10:Q8N608:OID20527:v1:Inflammation	1.003053262	1.026065071	1.025671824	1.028538728	1.0080715	1.016960181	1.001466163	1.019126127	1.028676838	0.977109071	1.051144484
DPP4:P27487:OID20406:v1:Cardiometabolic	1.010078477	1.040397831	0.999674518	1.032198903	1.030546458	0.992423977	0.975225093	0.995065099	1.024649442	0.981381115	1.061585397
DPP6:P42658:OID21354:v1:Oncology	1.021679474	1.02378744	1.039631503	1.046915327	1.080189455	1.034235381	1.025433273	1.043133145	1.023743157	1.016343104	1.072479125
DPP7:Q9UHL4:OID20142:v1:Cardiometabolic	1.01604842	1.020273081	0.998657314	0.984421977	1.015074301	0.984569645	0.99218026	0.990037598	1.041512154	0.979774249	1.052988848
DPT:Q07507:OID20278:v1:Cardiometabolic	1.03432185	1.009963163	1.040038647	1.022688006	1.062180086	1.029402853	1.025131388	1.05216876	1.036993623	0.993370355	1.052639206
DPY30:Q9C005:OID21410:v1:Oncology	1.014758083	0.993345608	0.989406672	1.023919363	1.018196799	1.007554957	0.982577248	1.003101823	1.020329439	0.985833722	1.024101424
DRAXIN:Q8NBI3:OID20917:v1:Neurology	1.00774353	1.02580108	1.03625092	1.025019645	1.020042222	1.024079714	0.99546789	1.017709605	0.998351008	0.989615362	1.048667937
DRG2:P55039:OID21335:v1:Oncology	0.995358674	1.019918342	0.990038471	1.019393739	1.028399681	0.999777076	1.003910897	1.019534472	1.005378429	0.960336509	1.01411695
DSC2:Q02487:OID21079:v1:Neurology	0.997135154	1.000170872	0.992851971	1.018037635	0.990723472	1.003268004	1.005047927	1.014070573	0.96231385	1.015088595	1.061316601
DSCAM:O60469:OID30993:v1:NeurologyII	0.990825875	0.980514573	1.011307979	1.01811711	1.001757338	1.018655085	1.02979159	1.024835878	1.005362301	1.028939032	1.065140405
DSG2:Q14126:OID21113:v1:Neurology	0.991711101	0.988167129	1.014735201	1.031627005	1.019743104	1.003604779	1.004701702	1.009017735	1.013269929	1.000458925	1.074196624
DSG3:P32926:OID21460:v1:Oncology	1.006617309	1.007954035	1.01687662	1.006512445	1.052903036	1.009629271	0.985317186	1.015698855	1.00025191	1.006179638	1.076565997
DSG4:Q86SJ6:OID21325:v1:Oncology	1.007753119	1.009554985	1.008388813	0.990219976	1.014047145	1.009837496	0.992035628	1.018011584	1.018981858	1.019289944	1.087610697
DTD1:Q8TEA8:OID30580:v1:InflammationII	0.966874761	0.978690973	1.001110409	1.008595822	1.021442117	0.990698129	0.997767687	1.023114652	0.977874174	0.988719958	1.029416886
DTNB:O60941:OID31395:v1:OncologyII	0.999811013	1.014136534	1.009683601	1.017947078	1.03854715	0.994619383	1.00310603	1.015033226	1.018098464	1.020545465	1.019651592
DTX2:Q86UW9:OID30882:v1:NeurologyII	1.009417521	1.029676822	1.036345651	1.005777746	0.998465825	1.033583674	0.996611272	1.006138313	0.957159071	0.994168648	1.003186405
DTX3:Q8N9I9:OID21349:v1:Oncology	1.010203412	1.035911136	1.032823671	1.018109745	1.027941167	1.01876074	1.016549832	1.023827879	0.98820007	0.983589909	1.043748817
DTYMK:P23919:OID30308:v1:CardiometabolicII	1.016754843	1.010318986	1.009367296	0.986222095	1.04161613	1.045100038	1.056708054	1.033165213	0.984130234	0.993075407	1.034817327
DUOX2:Q9NRD8:OID20059:v1:Cardiometabolic	0.985217215	0.978282043	0.993547148	0.999298995	0.971600307	1.002042059	1.022530015	1.019913525	0.997994149	1.001129521	1.002558755
DUSP13:Q6B8I1:OID31394:v1:OncologyII	1.010947552	1.030666423	0.995744204	1.017754945	1.028653243	1.008828075	1.007869898	0.988797755	1.023057452	0.997335574	1.016372703
DUSP29:Q68J44:OID30935:v1:NeurologyII	1.01232486	1.012996157	1.053658375	1.065031958	1.031727411	1.03118275	1.024652258	1.048750974	0.983049174	0.983318937	1.014776325
DUSP3:P51452:OID20827:v1:Neurology	0.993231027	0.997300903	1.00572698	0.993587434	1.024334225	1.009291035	0.991294803	0.999198905	0.998692007	0.983798988	1.004368184
DUT:P33316:OID31457:v1:OncologyII	0.995892613	1.004970417	1.005515937	1.000960606	1.039563834	0.988789893	0.989395722	0.999617253	0.989465032	1.005142376	1.026393133
DXO:O77932:OID31080:v1:NeurologyII	1.00488858	1.008605881	1.003731703	0.998891489	1.036926814	1.0090015	1.002956637	0.999458084	1.008265366	1.011940584	1.050854087
DYNC1H1:Q14204:OID31341:v1:OncologyII	0.998768169	0.979560215	0.975214151	0.993834858	0.985377225	1.014469582	1.017499569	1.041559982	1.011386672	0.975965803	1.015054886
DYNLT1:P63172:OID30925:v1:NeurologyII	0.995315681	0.98590006	0.987063289	0.989956742	0.980462753	0.996714217	1.004146989	1.018841645	1.004908586	1.019258806	1.041097681
DYNLT3:P51808:OID31415:v1:OncologyII	1.020697096	1.012994066	0.988648633	0.990014399	1.006392507	0.983646391	1.001842121	1.030399267	1.010847539	1.011302724	1.012577611
EBAG9:O00559:OID20918:v1:Neurology	0.989188169	1.006666556	0.99568976	1.005014367	1.007591572	0.986771107	0.976172758	0.981721463	1.018304518	0.987865784	1.029069733
EBI3_IL27:Q14213_Q8NEV9:OID21389:v1:Oncology	1.03602033	1.013242773	1.042679444	1.033840943	1.049696621	1.042760848	1.024115496	1.017586017	1.013373066	1.004937185	1.081385066
ECE1:P42892:OID20891:v1:Neurology	1.025485377	1.001331311	1.012282009	1.010897849	1.020766761	1.00529365	0.987919153	0.964377308	0.965629857	1.002081782	1.02485228
ECHDC3:Q96DC8:OID30293:v1:CardiometabolicII	1.017256938	1.002647342	1.005034715	1.008217539	1.017112346	1.006365121	1.014533673	1.041665195	1.018671198	1.007831641	1.045924454
ECHS1:P30084:OID30239:v1:CardiometabolicII	0.980752575	1.002170064	0.982699533	0.992252853	1.048881642	0.979065389	0.987478026	0.995954739	0.995583046	1.014460184	1.031825964
ECI2:O75521:OID30142:v1:CardiometabolicII	1.014649133	1.01828116	1.006352627	1.001714428	1.037234525	1.014423298	1.040971724	1.039953103	1.016362887	1.003572762	1.001849817
ECM1:Q16610:OID30736:v1:InflammationII	0.973796901	0.9620296	1.016331212	1.027090703	0.999917397	1.020522535	1.01802334	0.980179416	1.004345979	1.015973669	1.043907643
ECSCR:Q19T08:OID30831:v1:NeurologyII	1.002565933	0.994361565	0.990687845	0.997787399	0.997158057	1.011404583	1.014621053	0.999833484	0.960953294	0.983414002	1.00375881
EDA2R:Q9HAV5:OID21451:v1:Oncology	1.051688041	1.062023823	1.018640931	1.01080868	1.05817487	1.031034046	1.01065298	1.040964761	1.066299328	0.994745785	1.087625656
EDAR:Q9UNE0:OID20525:v1:Inflammation	0.982716344	0.996588548	1.008658974	1.018512622	1.052763377	1.008564567	1.000844341	1.016333725	0.99062672	0.994012121	1.04507566
EDDM3B:P56851:OID31365:v1:OncologyII	1.000623119	1.02611959	1.01128501	1.020200635	1.025980942	1.024309361	1.037298414	1.039045722	1.035415123	1.011100931	1.019564608
EDEM2:Q9BV94:OID30136:v1:CardiometabolicII	0.95741309	0.959417699	0.978300938	1.008326283	0.996913259	0.975875343	0.989516472	0.981207993	1.007731192	1.006593953	0.996924627
EDF1:O60869:OID31010:v1:NeurologyII	1.004077067	1.009480449	1.005734975	1.034309556	1.006072172	1.001464629	1.012032629	1.001518843	1.032173196	1.008415808	1.016161924
EDIL3:O43854:OID20081:v1:Cardiometabolic	1.055951118	1.039543983	1.031684884	1.021414514	1.03712727	1.041962084	1.008219604	1.007752968	0.98822932	0.996057525	1.037724702
EDN1:P05305:OID30224:v1:CardiometabolicII	1.008543395	1.01296148	1.026306427	0.992834575	1.021803764	1.025238781	1.012232746	1.005887478	1.021539385	0.989619227	1.037322871
EDNRB:P24530:OID30421:v1:InflammationII	1.001716263	0.98684526	0.989066229	0.980247672	0.980020736	0.997486704	1.00227057	1.020704993	1.022523131	1.013050764	1.00889049
EEF1D:P29692:OID30335:v1:CardiometabolicII	0.994591325	0.990878846	1.004833831	1.012087067	1.029099097	1.003825065	1.026407789	1.001250449	1.027172065	0.998391422	1.024473506
EFCAB14:O75071:OID31460:v1:OncologyII	1.001293872	0.99703113	1.005577655	1.001351037	1.004722291	0.99445546	1.006730568	1.000742551	1.008939238	1.0276857	1.038016318
EFCAB2:Q5VUJ9:OID31313:v1:OncologyII	0.989352834	0.990696396	0.97874379	0.99048087	0.99374314	0.98016988	0.973942311	0.96678448	0.980375417	0.960191803	1.016678849
EFEMP1:Q12805:OID20414:v1:Cardiometabolic	1.005056754	0.991547232	1.020887865	1.035233428	1.02631005	1.007536434	0.990181276	1.003850864	1.021013372	1.011274373	1.056233837
EFHD1:Q9BUP0:OID31044:v1:NeurologyII	1.010303335	0.996668302	1.033225336	1.050406513	1.025596854	1.016206248	1.014497772	1.023574825	1.018550102	0.994977444	1.03331461
EFNA1:P20827:OID21125:v1:Neurology	0.990147219	1.012452295	1.012048901	1.00211887	0.994561852	1.017330313	1.020575093	1.010499426	1.034282484	1.018567293	1.039092855
EFNA4:P52798:OID20935:v1:Neurology	1.012010471	1.019211589	1.009292889	1.028608236	1.068919309	1.011455026	1.002251564	1.015179298	1.003995663	1.022235395	1.039391175
EFNB2:P52799:OID30954:v1:NeurologyII	0.992563438	1.00676789	0.999175399	1.008793946	0.984750077	0.984625339	0.967709404	1.014628721	0.981271224	1.001942133	1.01084868
EGF:P01133:OID20698:v1:Inflammation	0.990046826	0.991002294	1.01557555	0.991589474	1.001602021	0.991767675	0.994606252	1.010068349	0.94743127	0.980363474	1.036557984
EGFL7:Q9UHF1:OID21252:v1:Oncology	0.997978416	0.985884161	1.026800153	1.027943096	1.011796242	1.01417683	1.010976542	1.005921279	0.99074233	1.00650382	1.06650695
EGFLAM:Q63HQ2:OID31496:v1:OncologyII	0.991960294	0.996720988	1.022998247	1.00085465	1.040122429	1.014448018	0.99926174	0.979231072	1.019328029	1.00465739	1.052228803
EGFR:P00533:OID20319:v1:Cardiometabolic	1.004924493	1.020819427	1.043681067	1.049835896	1.019288374	1.032767169	1.017746156	1.017980424	1.011181091	1.00975407	1.060535482
EGLN1:Q9GZT9:OID20572:v1:Inflammation	0.997396151	0.998623321	1.00228305	1.02993228	1.028739355	1.027363943	1.006365569	1.024999077	1.038450162	1.032553587	1.054845789
EHBP1:Q8NDI1:OID30302:v1:CardiometabolicII	1.006151237	1.027024995	0.998987368	1.001339786	1.022127737	1.016500597	1.034725245	1.015881257	0.985999128	0.97535875	1.028293919
EHD3:Q9NZN3:OID30229:v1:CardiometabolicII	0.985091703	1.006364171	0.996154751	1.019675419	1.050098921	0.991166268	0.997908686	1.003991926	0.96577664	1.001731533	1.025404653
EIF1AX:P47813:OID31125:v1:NeurologyII	1.013408495	1.013803313	0.985203955	0.984973124	0.991580309	0.977208778	0.984502006	0.992510752	0.975816018	1.012053319	1.012220775
EIF2AK2:P19525:OID31442:v1:OncologyII	0.984057875	0.98957119	0.955293782	0.984526254	1.010934292	0.966175014	0.999413097	0.992457529	0.993729509	1.001394394	1.026464912
EIF2AK3:Q9NZJ5:OID30060:v1:CardiometabolicII	0.9911919	1.000340559	0.987294874	0.969956683	1.001240619	0.98381224	0.9698388	0.989624275	1.010946415	0.99899446	1.001313115
EIF2S2:P20042:OID30270:v1:CardiometabolicII	1.020926201	1.031215343	1.012002547	1.011702664	1.00581822	1.025018542	1.004790314	1.001673756	1.015565738	0.99889854	1.030940152
EIF4B:P23588:OID21000:v1:Neurology	0.977985733	0.968777868	0.999036894	0.989219223	1.016332453	0.990229105	0.996537618	0.984904066	0.970384512	1.012209448	1.017030623
EIF4E:P06730:OID30557:v1:InflammationII	0.995327034	1.014460377	1.006379571	1.000158504	1.004063029	1.001479096	1.007385725	0.996242999	0.968110358	1.004285952	1.020512145
EIF4EBP1:Q13541:OID20162:v1:Cardiometabolic	1.017837377	1.006459936	1.023115649	0.998461823	1.015879266	1.03638793	1.0177817	0.97717384	0.974305484	1.017385187	1.023774391
EIF4G1:Q04637:OID20625:v1:Inflammation	1.001142006	1.01807712	0.97762103	0.997822311	1.035121454	0.981982748	0.994147317	1.015195559	0.988326576	1.014712419	1.016005578
EIF4G3:O43432:OID31022:v1:NeurologyII	0.995115781	0.984999448	1.010194731	0.986227358	1.013072411	1.003331564	1.000442213	1.000836863	1.031461467	1.024125117	1.013668291
EIF5:P55010:OID30156:v1:CardiometabolicII	1.016320231	0.989762077	1.022159381	0.977983593	1.01188365	0.995948573	0.982124794	0.986734817	1.016302679	1.004669992	1.007175112
EIF5A:P63241:OID20423:v1:Inflammation	1.01178265	0.993663307	1.016270865	1.001672481	1.012590881	1.005842781	0.996589915	0.985832892	0.978085959	1.010131329	0.993762706
ELAC1:Q9H777:OID31029:v1:NeurologyII	0.992908316	0.997333881	1.007107354	1.006839613	1.042244674	1.002963611	1.026628751	1.01804513	0.987822543	0.970615459	1.026055497
ELAVL4:P26378:OID30854:v1:NeurologyII	0.996882245	0.997504971	1.008441881	0.99685151	1.017587666	0.994278641	0.993188633	1.012404621	0.993638819	1.009673974	1.006700572
ELN:P15502:OID30301:v1:CardiometabolicII	1.017654493	1.03428658	1.007829018	1.024765768	0.991156642	1.024621709	1.028133631	1.055093077	1.0433399	0.99897611	1.056036367
ELOA:Q14241:OID21337:v1:Oncology	1.003691352	1.002614302	1.02030636	1.035921433	0.990446407	1.022648451	1.041358257	1.026824921	1.004609987	1.028914136	1.055161476
ELOB:Q15370:OID30127:v1:CardiometabolicII	0.999850012	0.989054988	0.996568259	1.001567553	1.025441821	1.005872409	0.999643778	0.991991186	1.003046952	0.985981948	0.994257195
ENAH:Q8N8S7:OID20497:v1:Inflammation	0.985917165	0.972581726	0.989907012	1.024352871	1.024532039	0.992379674	0.982043734	0.992787324	0.973837929	1.012493394	1.023057251
ENDOU:P21128:OID31498:v1:OncologyII	1.015920345	1.033344361	1.022214179	1.009857442	1.041781102	1.02807465	1.002795061	1.017047906	1.013092212	0.991795734	1.070062344
ENG:P17813:OID20287:v1:Cardiometabolic	1.043209216	1.022361606	1.051857403	1.035578232	1.012438573	1.04633052	1.021319576	1.017804806	1.034980624	0.981106973	1.055451399
ENO1:P06733:OID21037:v1:Neurology	1.008176652	1.013593001	0.975172341	0.989004467	1.02666106	0.985598973	0.976619105	0.989017714	1.015776604	1.005144169	1.0238213
ENO2:P09104:OID21046:v1:Neurology	1.001091649	0.996535576	0.967416819	0.97544203	0.999343676	0.966277785	0.961681285	0.962748624	0.96966825	0.989150018	1.032669483
ENO3:P13929:OID30209:v1:CardiometabolicII	1.000277967	1.028377288	1.023361907	1.02874551	1.021389353	1.019393658	1.005275413	1.003149234	1.040794349	1.023192472	1.055185704
ENOPH1:Q9UHY7:OID31349:v1:OncologyII	1.003828555	0.997615979	1.01687288	0.997090224	0.985747694	1.010549224	1.008808742	1.034688651	1.009250107	0.999947609	1.002976577
ENOX2:Q16206:OID30152:v1:CardiometabolicII	1.016270401	1.017741324	1.03236133	0.993810999	1.000434525	1.032989216	1.049291868	1.054669099	1.030279818	0.989162129	1.002528487
ENPEP:Q07075:OID30135:v1:CardiometabolicII	1.018965475	0.992333033	0.971890173	1.039400304	0.984255856	0.954991987	0.963179639	0.98998092	0.98266123	0.978473867	1.006087389
ENPP2:Q13822:OID20288:v1:Cardiometabolic	0.995254283	0.997589082	1.017262796	1.037076759	1.013672146	1.011751224	1.010803404	1.021443285	1.037256742	0.987691092	1.055362405
ENPP5:Q9UJA9:OID20736:v1:Inflammation	0.981590163	0.983588726	1.052690029	1.051330286	0.992957939	1.036073073	1.014378424	1.021598373	1.033286336	0.996376068	1.057213741
ENPP6:Q6UWR7:OID30273:v1:CardiometabolicII	1.012923822	1.003056359	1.043767239	0.995559577	1.030015653	1.02262871	1.01709136	1.015360559	1.018369665	1.019333812	1.106173548
ENPP7:Q6UWV6:OID20689:v1:Inflammation	0.995307852	0.972457566	1.017674008	1.015712862	1.027111469	0.998289912	0.999531757	0.997474976	1.010990991	1.045473392	1.035269802
ENSA:O43768:OID31355:v1:OncologyII	0.984354237	0.97722712	0.999483224	0.984935726	0.986980815	0.995149684	0.995023746	1.004229847	1.002960339	1.014882683	1.00675521
ENTPD2:Q9Y5L3:OID21260:v1:Oncology	0.995898665	0.985323982	1.014927707	1.052844085	0.993399186	1.004752711	1.003865378	1.012092509	1.003193918	1.023372436	1.04268492
ENTPD5:O75356:OID20104:v1:Cardiometabolic	1.037006834	1.020966489	1.038853608	1.011940145	1.026737445	1.036448772	1.020666695	0.990198585	1.013198999	1.004565253	1.059279953
ENTPD6:O75354:OID20100:v1:Cardiometabolic	0.983696789	0.98126685	1.034086791	1.029632008	1.001576255	1.03269431	1.025626266	1.025633794	1.030600101	0.985101282	1.048582255
ENTR1:Q96C92:OID30231:v1:CardiometabolicII	1.005593057	1.010972967	1.023806439	0.984238065	0.994443215	1.007982606	1.023236875	1.009154843	1.035281121	1.022884313	1.03026201
EP300:Q09472:OID30438:v1:InflammationII	0.982492833	0.983548867	0.972673687	0.997766216	0.980559598	0.99237824	1.012090827	1.015938709	1.021777382	1.015991351	1.00894388
EPB41L5:Q9HCM4:OID30886:v1:NeurologyII	0.981060422	0.983077423	1.036891918	1.050359269	1.037860652	1.012533988	0.993737868	1.002165755	0.988685582	0.992133889	1.000902942
EPCAM:P16422:OID20743:v1:Inflammation	0.986036452	1.001457407	1.016075844	1.033420503	1.011104541	1.028004397	0.990063655	0.987628567	1.01187027	1.013838275	1.066675973
EPGN:Q6UW88:OID31373:v1:OncologyII	1.001261927	0.997581437	0.997817113	0.990112185	0.998711783	0.977613956	0.981145239	0.959460782	1.008066061	0.980088328	1.000770066
EPHA10:Q5JZY3:OID20840:v1:Neurology	1.041307236	1.03916325	1.024734396	1.003745792	0.998117908	1.028037123	1.014216274	1.009724557	0.994931379	0.98629068	1.000576286
EPHA1:P21709:OID20677:v1:Inflammation	1.028299048	1.037150323	1.017078327	1.049157886	1.04487287	1.032345053	1.013576241	1.005467545	1.011253605	1.020959534	1.060896354
EPHA2:P29317:OID21342:v1:Oncology	0.999781368	1.000110509	1.011712196	1.004037411	1.030868187	1.008312879	0.995746724	0.983779476	1.012214	0.991770356	1.063659384
EPHA4:P54764:OID30622:v1:InflammationII	1.001374174	0.975980902	1.025266759	1.028728743	1.000845735	1.011941052	1.023704447	1.017439098	1.026880053	0.976900562	1.054077181
EPHB4:P54760:OID20242:v1:Cardiometabolic	1.026019838	0.985471646	1.006867607	0.999262518	1.062679616	1.011109809	0.988713568	0.989339005	1.006260766	1.030486039	1.074679408
EPHB6:O15197:OID20982:v1:Neurology	1.012273243	1.016589759	1.022931936	1.025814926	1.019483017	1.016022591	1.021532281	1.013442542	1.030514896	1.008778998	1.042996555
EPHX2:P34913:OID20119:v1:Cardiometabolic	1.025329796	1.019077028	1.017353634	1.001950478	1.027855512	1.020396724	1.019756496	1.035394796	0.984264086	1.010865978	1.011185984
EPN1:Q9Y6I3:OID31252:v1:OncologyII	1.024896143	1.018074055	1.014290692	1.035692277	0.983151389	1.009667336	0.999330169	1.01810939	1.017797574	0.981409618	1.009000202
EPO:P01588:OID20522:v1:Inflammation	1.019414997	1.004984799	1.015052199	1.031956249	1.02017018	1.027354015	1.038003735	1.023759107	1.002048362	1.034660531	1.043256346
EPPK1:P58107:OID30250:v1:CardiometabolicII	1.034804276	1.026531464	1.028488762	1.01568027	1.02366695	1.025149903	1.011430182	0.992620272	0.996803938	0.999660083	1.060317255
EPS8L2:Q9H6S3:OID21397:v1:Oncology	0.986848082	1.03010533	1.013062913	1.006120041	1.010815996	1.00350922	0.99045709	1.010423625	1.009983875	1.015310823	1.052253677
ERBB2:P04626:OID21520:v1:Oncology	1.013340915	1.019445417	1.044775389	1.022426639	1.007982872	1.041454723	1.040995469	1.013811261	0.996758465	1.015740457	1.081315706
ERBB3:P21860:OID20705:v1:Inflammation	1.020616336	1.030927702	1.040912709	1.047580802	1.044193974	1.032658657	1.040611473	1.020697416	1.071422798	1.001726843	1.064125061
ERBB4:Q15303:OID21510:v1:Oncology	1.013850369	1.026308888	1.016141237	1.018409331	1.017549741	1.035043609	1.004627969	1.014821278	1.001116375	1.014464159	1.069984136
ERBIN:Q96RT1:OID21323:v1:Oncology	0.992501213	1.013302661	0.993707512	1.003495593	1.025035205	0.979877753	0.996270725	0.998799054	1.009377127	1.002652905	1.019345603
ERC2:O15083:OID30880:v1:NeurologyII	1.006139801	1.030708494	1.009890806	1.009039157	0.967481843	1.001305559	1.005836201	0.985166833	1.003213525	1.009731243	1.002952743
ERCC1:P07992:OID31223:v1:OncologyII	1.036278652	1.013225515	1.0346187	1.011910333	0.979912872	0.997052739	1.013099656	1.015351326	0.980174206	1.010375003	0.999307116
EREG:O14944:OID20905:v1:Neurology	0.999513034	1.011126369	0.973601855	0.977590708	0.997344089	0.978331558	0.974267736	0.987932749	0.974115196	0.986995874	1.042841762
ERI1:Q8IV48:OID31317:v1:OncologyII	1.004955816	0.990300341	0.992148153	1.005098811	1.008760436	0.99660464	0.999651105	0.995896064	0.998674326	1.016898988	1.006389314
ERMAP:Q96PL5:OID30539:v1:InflammationII	1.044189497	1.007619884	1.000454997	0.977636725	1.0227906	1.005332188	1.030885211	1.001321805	1.006611772	0.990992995	1.026040149
ERN1:O75460:OID31391:v1:OncologyII	0.996449553	1.006808517	0.990338573	1.021314494	0.978406335	0.995680488	0.9998436	1.006578325	0.99017577	1.027650845	1.040626696
ERP29:P30040:OID30578:v1:InflammationII	0.985130597	1.006314369	0.986423793	1.004827737	1.021886785	0.98513665	0.997892166	1.017113175	0.990786619	0.994115182	1.008766871
ERP44:Q9BS26:OID21338:v1:Oncology	1.026250796	1.020043586	1.018516386	1.028758111	1.007401171	1.007393126	1.006445007	0.990246948	0.97932786	0.987629923	1.037387442
ERVV-1:B6SEH8:OID30094:v1:CardiometabolicII	1.006576293	1.004244504	0.995293434	0.979385373	0.997618782	0.99160137	1.001351479	0.971394423	0.992499137	1.031301624	1.006283884
ESAM:Q96AP7:OID20270:v1:Cardiometabolic	1.004351552	0.989246312	1.045621992	1.020473558	1.02545648	1.030462795	1.00440887	1.006078094	1.060488037	1.020152096	1.063367674
ESM1:Q9NQ30:OID20758:v1:Inflammation	1.005603014	1.00406602	0.997437152	1.024160376	1.028715995	1.011915477	0.993036608	0.992625086	1.019915191	0.991728815	1.073757162
ESPL1:Q14674:OID31176:v1:OncologyII	1.01705229	1.028914721	1.012038103	1.031210013	1.020788866	1.009750125	1.013148039	1.033631281	0.970681496	0.991083556	1.000107196
ESR1:P03372:OID30434:v1:InflammationII	0.997930108	1.007468093	0.98055405	0.992314254	1.014743863	0.994903411	0.977141809	1.018095093	1.020713431	1.004285391	1.020142987
ESYT2:A0FGR8:OID31134:v1:NeurologyII	1.011252319	1.015385415	1.001252542	0.985708776	1.034330316	0.986466942	0.992131848	1.005362787	0.981888986	0.975711685	1.022351308
EVI2B:P34910:OID31227:v1:OncologyII	1.013532034	1.000656687	0.992599248	0.995797654	0.986806922	0.996754654	1.014200534	0.978409857	1.026543462	0.997317904	1.000212201
EVI5:O60447:OID30519:v1:InflammationII	0.986972138	1.004654274	0.980131799	1.008531298	1.027832387	0.985520008	0.990401671	1.009068074	1.001389735	1.007005674	1.02955171
EVPL:Q92817:OID31309:v1:OncologyII	1.00977287	1.024763596	1.027459644	1.026029678	0.968261183	1.027666512	1.026116007	1.022416656	1.026135502	1.014799912	1.006183302
EXOSC10:Q01780:OID30083:v1:CardiometabolicII	0.998738101	0.988065081	1.017261541	0.998788466	0.979870264	1.012917244	0.980248404	0.997999056	1.016735502	1.016499356	1.001765671
EXTL1:Q92935:OID30114:v1:CardiometabolicII	0.977382676	1.001184027	1.010906271	1.038595666	1.051825049	1.006362695	0.999276425	1.030772877	1.009069709	1.016110315	1.026370897
EZR:P15311:OID21017:v1:Neurology	1.016611759	1.025115248	1.029167005	1.037142378	1.03770246	1.024815522	1.020577006	1.021567351	1.037382531	0.989111163	1.042597271
F10:P00742:OID30684:v1:InflammationII	1.005840801	1.007717524	1.024151473	1.04831338	1.039606457	1.025030211	1.015053489	1.042131458	1.006883901	1.042058467	1.040831025
F11:P03951:OID30773:v1:InflammationII	1.015747645	1.005510889	1.044857886	1.04483151	1.024297644	1.044325827	1.037842951	1.0486872	1.014576723	1.009405639	1.051487926
F11R:Q9Y624:OID21151:v1:Neurology	0.989876035	0.981453569	1.004022666	0.992693259	1.029808237	1.012915234	1.009377764	1.002238956	0.960140692	0.996288092	1.034232334
F12:P00748:OID30739:v1:InflammationII	0.976963863	0.978198293	1.016999182	0.994216651	1.037027858	1.013273115	1.014415981	0.975546627	1.02302924	1.020881012	1.052735972
F13B:P05160:OID30781:v1:InflammationII	1.002350688	1.025861315	1.008161653	1.029862026	1.01872473	0.978102486	0.98166739	0.995000167	0.982494923	0.98835543	1.038673075
F2:P00734:OID30723:v1:InflammationII	1.002584973	1.013344052	1.021029225	0.971111125	1.007592758	1.017235562	1.019047645	0.989181071	1.023397623	1.003726151	1.030226756
F2R:P25116:OID20691:v1:Inflammation	1.003871592	0.985867235	1.000421076	0.993666125	1.028982137	1.009535258	1.006196177	1.024445978	0.991547856	1.016228957	1.038891241
F3:P13726:OID21440:v1:Oncology	1.003221801	0.984703856	1.018141023	1.002991586	0.99964459	1.005863293	0.979680618	0.988840489	1.003497352	0.972609528	1.054688925
F7:P08709:OID20372:v1:Cardiometabolic	1.045595825	1.022599791	1.054662896	1.039254949	1.032561532	1.053570069	1.010431509	0.991921673	1.022109403	1.006235418	1.043672841
F9:P00740:OID20349:v1:Cardiometabolic	1.009288228	1.013435827	0.969946484	1.008585356	1.049956358	0.987724454	0.970683941	1.002955225	1.030872449	1.0016341	1.048070124
FABP1:P07148:OID20778:v1:Inflammation	0.988795455	1.015888652	1.021051881	0.979090801	1.014656002	1.013925558	0.990570091	1.008299607	1.001525454	1.002338775	1.037961349
FABP2:P12104:OID20200:v1:Cardiometabolic	1.026705246	1.044458949	0.991388365	0.960004865	1.010510919	1.006211041	1.007977383	1.001084054	0.990371417	1.027671271	1.040185322
FABP3:P05413:OID30351:v1:CardiometabolicII	1.008812177	0.996156956	1.03803551	1.03050985	1.010831903	1.015657187	1.020537955	1.028334177	1.005741326	1.023894083	1.040986518
FABP4:P15090:OID20245:v1:Cardiometabolic	1.02337593	1.004754609	1.066420797	1.028168205	1.056469501	1.046864896	1.03793279	1.023922324	1.009295586	1.004010035	1.040132075
FABP5:Q01469:OID21043:v1:Neurology	1.000530511	1.007159116	0.984310697	0.989965477	1.027654783	0.994025458	0.997261053	1.006147981	0.985820563	0.99495546	1.022451831
FABP6:P51161:OID20076:v1:Cardiometabolic	1.021427574	1.02481924	1.039105051	1.044714239	0.994178254	1.024824392	1.021709167	1.042650584	1.016417931	1.0077904	1.069918805
FABP9:Q0Z7S8:OID20501:v1:Inflammation	1.044623381	1.032239591	1.030191772	0.98801967	1.044087556	1.069786399	1.053005102	1.042249147	1.024123813	1.037195967	1.078537179
FADD:Q13158:OID20151:v1:Cardiometabolic	1.008160562	1.010942	0.994538967	0.997930716	1.045048629	1.010342725	0.992788879	0.990753624	0.997507187	1.002357722	1.023657753
FAM13A:O94988:OID31463:v1:OncologyII	1.015667266	1.016882517	1.006411816	0.98001827	1.033002446	1.005971404	0.992110628	1.004860689	0.984780831	0.991855319	1.030858955
FAM171A2:A8MVW0:OID31005:v1:NeurologyII	1.000453958	0.993900549	0.985362255	0.99689077	1.009375274	1.001348985	0.970208325	0.974064527	1.006304172	0.995823439	1.026090647
FAM171B:Q6P995:OID31338:v1:OncologyII	0.99688483	1.009689193	1.00761472	1.03329225	1.004500884	0.982939377	1.004730821	1.006659078	1.012070496	0.98905266	1.017575059
FAM172A:Q8WUF8:OID30248:v1:CardiometabolicII	1.000693647	1.011377474	1.01954226	0.990985301	1.045460491	1.017704815	1.019844262	1.015359449	0.996120928	1.007469136	1.034448355
FAM20A:Q96MK3:OID30348:v1:CardiometabolicII	1.020946873	1.024647101	1.006950444	1.030020131	1.044832199	1.009712079	0.9950748	0.998496004	0.982495154	1.012335067	1.059884141
FAM3B:P58499:OID21372:v1:Oncology	0.989046447	0.991678576	1.003738878	0.989120343	1.01154038	1.007473784	1.01236595	1.015709868	0.987663503	1.005039206	1.055607577
FAM3C:Q92520:OID20233:v1:Cardiometabolic	1.033140802	1.055786406	1.010025809	1.038160679	1.001132041	1.006404791	0.993596855	0.995272089	1.045584346	1.008327678	1.025804094
FAM3D:Q96BQ1:OID31514:v1:OncologyII	1.020370562	1.006857511	1.001724262	1.016793006	0.973208326	1.001214209	1.002279497	1.007204517	1.02245012	1.023225161	1.057216142
FAP:Q12884:OID20330:v1:Cardiometabolic	0.99809746	1.006273604	1.017117635	1.019210971	1.037522438	1.014885187	0.990839932	1.014514298	1.002219919	1.008215546	1.083724278
FARSA:Q9Y285:OID30887:v1:NeurologyII	0.976847336	0.988367993	1.000039538	0.997997604	1.001756142	0.999546857	1.006052982	1.002965362	0.98113725	0.977220537	1.018715607
FAS:P25445:OID20316:v1:Cardiometabolic	1.018788994	1.034131712	0.991765299	1.025701037	1.025454477	1.00612971	1.005933253	1.017258593	1.014995483	1.006624525	1.049004927
FASLG:P48023:OID20665:v1:Inflammation	0.983238925	0.990214887	1.031077434	1.014452608	1.019190335	1.04293545	1.027599659	1.001521596	1.011803999	1.010619202	1.092780782
FBLN2:P98095:OID30378:v1:CardiometabolicII	1.004941177	0.998982454	1.012685224	1.014605779	1.004888922	1.003257814	1.003410142	1.040031016	1.00922598	0.995938213	1.062733366
FBN2:P35556:OID30974:v1:NeurologyII	1.006498649	0.997148087	1.015913002	0.972968051	1.009366968	1.010849551	1.012618085	1.017820522	0.968522291	0.991743651	0.996044661
FBP1:P09467:OID20227:v1:Cardiometabolic	1.003397133	1.017053578	1.008344685	1.006509289	1.013121104	0.995065126	1.004642175	1.01611065	0.980156911	1.012630067	1.033960146
FCAMR:Q8WWV6:OID30332:v1:CardiometabolicII	1.019173692	1.010095458	1.034328238	1.045967241	0.999199661	1.062575237	1.056382957	1.056978745	0.996315585	1.004270012	1.055480456
FCAR:P24071:OID20564:v1:Inflammation	1.0144572	0.992647411	1.013816513	1.004478913	1.034294091	1.005471343	1.026510602	1.021294686	1.004912729	1.003560194	1.09028559
FCER1A:P12319:OID30992:v1:NeurologyII	1.010695571	1.020242245	0.98676049	1.00375841	1.018936482	0.981454739	0.967420618	0.985754626	0.994241422	0.994195477	1.013088548
FCER2:P06734:OID21133:v1:Neurology	1.010657027	1.002356164	1.032979435	1.012725761	1.016332074	1.028093598	1.058269683	1.048320991	1.010877377	1.052094689	1.076331987
FCGR2A:P12318:OID20391:v1:Cardiometabolic	0.99510888	1.012347014	1.002685948	1.01326727	1.023251192	1.026457591	1.02084925	1.000153184	1.020160895	0.992332365	1.076465281
FCGR2B:P31994:OID21215:v1:Oncology	1.026454053	1.006525791	1.017201501	1.019894798	0.988104855	1.026235896	1.01150745	1.003405281	1.010926769	0.996714232	1.043985107
FCGR3B:O75015:OID20387:v1:Cardiometabolic	1.011082353	1.010977096	1.02413063	1.029441319	1.004872171	1.018310475	1.018847121	1.023040984	1.033351439	0.99810991	1.061539385
FCN1:O00602:OID30690:v1:InflammationII	1.049032834	1.047160726	1.020172423	0.993368561	1.028850816	1.042034738	1.013199113	1.027183219	0.996566988	1.003899664	1.062681963
FCN2:Q15485:OID20382:v1:Cardiometabolic	0.996802735	1.004757139	1.009084361	1.006099633	0.989726256	1.01772703	1.059698333	1.039081793	0.9998666	1.002366151	1.037468018
FCRL1:Q96LA6:OID20172:v1:Cardiometabolic	0.993152543	1.014527231	1.027013878	1.008021552	1.015879163	1.026277483	1.015862864	1.051755707	1.000434215	1.046746712	1.078568025
FCRL2:Q96LA5:OID20639:v1:Inflammation	1.008360724	1.000907705	1.038471482	0.98809879	1.030785337	1.032918574	1.035202572	1.008100615	0.991808467	0.995679574	1.084460056
FCRL3:Q96P31:OID20443:v1:Inflammation	0.997137158	0.988686569	1.015247183	1.008580179	1.025652027	1.007635642	1.034429627	1.025968349	1.018735073	1.009435703	1.023508338
FCRL5:Q96RD9:OID21111:v1:Neurology	0.993193424	0.981419736	1.004416866	1.023129376	1.034217272	1.011231496	0.99865202	1.009061976	1.02485149	0.995243879	1.087675916
FCRL6:Q6DN72:OID20529:v1:Inflammation	1.031352114	1.023536571	0.99207357	1.028926792	1.008903918	0.987824318	1.001583763	1.035147901	1.010480262	1.004730431	1.08262048
FCRLB:Q6BAA4:OID21193:v1:Oncology	1.009489794	1.007154167	1.000626923	1.019149188	1.028856038	1.003053831	0.995127603	0.990865746	0.988269936	0.998655026	1.039007186
FDX1:P10109:OID30078:v1:CardiometabolicII	0.984919409	0.972215382	1.030169867	1.02398354	1.018175936	1.01068005	1.010124492	1.046809915	1.013625171	0.988428169	1.013096977
FDX2:Q6P4F2:OID30147:v1:CardiometabolicII	1.000499094	1.000287274	1.023364918	0.989669251	1.005273527	1.016953055	0.986192263	0.999062306	0.993489272	1.008894175	1.006938996
FEN1:P39748:OID21192:v1:Oncology	0.998206635	1.020013622	1.025109382	1.029102129	1.04126014	1.012294676	1.005083783	1.015850464	0.992109605	0.996379671	1.03302122
FES:P07332:OID21207:v1:Oncology	1.010123001	1.02472249	0.982570222	1.003382845	1.008791615	1.003414128	1.003098549	1.010140115	0.989972854	0.975072751	1.021681511
FETUB:Q9UGM5:OID20404:v1:Cardiometabolic	1.00593063	1.017943493	1.008648211	0.992813041	1.018902419	1.02610961	1.014372875	0.987311106	0.992435233	1.013866033	1.035787596
FGA:P02671:OID30788:v1:InflammationII	1.002073827	1.015575635	1.021708544	1.007773133	1.054916732	1.027313043	0.990625551	0.974782311	1.009777068	1.012081959	1.038537652
FGD3:Q5JSP0:OID31040:v1:NeurologyII	0.976042062	1.004614381	1.012994467	1.011320125	1.037247282	1.001237721	1.002837833	1.022105914	0.985572669	1.007100918	1.019357848
FGF12:P61328:OID30454:v1:InflammationII	0.998509891	0.983012292	0.993854663	0.950016206	1.002230654	0.989277453	0.989176139	0.986613173	0.982407175	0.981391313	1.006514354
FGF16:O43320:OID30535:v1:InflammationII	0.990542349	0.982900235	0.9884931	0.981589278	0.96545515	0.997695312	1.002411585	0.980771336	1.047479304	0.993731951	1.008563946
FGF19:O95750:OID20715:v1:Inflammation	0.983104232	0.992496856	1.013160157	0.975880607	1.014013438	1.008047858	0.999422579	1.002347936	1.011392201	0.97125976	1.030074165
FGF20:Q9NP95:OID30459:v1:InflammationII	0.97897112	0.982240294	0.98700338	1.005523748	0.965902559	0.976466365	0.981326538	1.009407513	1.042549263	0.988873544	1.007117176
FGF21:Q9NSA1:OID21402:v1:Oncology	1.010637922	1.006129639	1.036165238	1.026598894	1.018445488	1.033090757	1.027549842	1.010254772	1.019661512	1.016572731	1.047130452
FGF23:Q9GZV9:OID21411:v1:Oncology	0.980179841	1.012553392	1.010270934	1.045783655	1.048731196	1.001678212	1.001259715	0.997146007	1.019593243	0.989899661	1.027804171
FGF2:P09038:OID20503:v1:Inflammation	0.982851463	1.000080902	1.016972659	1.006959114	1.003999018	0.993634566	0.991120866	1.000187182	1.007376809	0.993123157	1.026392619
FGF3:P11487:OID30544:v1:InflammationII	0.980540132	0.983566234	0.988448835	0.987700506	1.024488333	1.007505239	1.01517448	1.022668203	1.020676708	1.00194641	1.011711793
FGF5:P12034:OID20490:v1:Inflammation	0.992340354	0.991410896	1.021740842	0.992233454	1.01599504	1.006717642	1.000215443	1.016998402	1.045589403	0.971080093	1.02606074
FGF6:P10767:OID30443:v1:InflammationII	1.017240185	1.021337751	1.029338875	1.001702235	1.001862551	1.037930201	1.038023907	1.024517577	0.979814318	1.005352647	1.00285421
FGF7:P21781:OID31241:v1:OncologyII	0.988760235	0.983279707	1.019158045	1.009790075	1.015165889	1.009092521	1.018695039	1.005871811	1.022798317	0.95884896	1.006972992
FGF9:P31371:OID31193:v1:OncologyII	0.986668455	0.967430209	1.002464714	1.008018188	0.986753792	0.981266134	1.002542037	1.016213407	1.013599999	0.997384399	0.997786017
FGFBP1:Q14512:OID21507:v1:Oncology	1.007217965	1.006879003	1.054511485	1.040572539	1.032954145	1.042823661	1.039459017	1.035222955	0.975202583	1.002493043	1.065731371
FGFBP2:Q9BYJ0:OID30395:v1:CardiometabolicII	1.029281447	1.029331235	1.02415552	1.026298671	1.02936023	1.021531612	1.010452318	1.030902461	0.988383374	1.012752348	1.065683007
FGFBP3:Q8TAT2:OID31108:v1:NeurologyII	0.9995272	1.006185138	1.044578229	1.020831215	1.051287441	1.027215082	1.02520203	1.016665182	0.958507805	1.002732856	1.055410147
FGFR2:P21802:OID21478:v1:Oncology	0.995873742	0.998976293	1.004616819	1.017899864	1.011223337	0.999457503	1.006874514	1.01384359	1.018761729	1.023237157	1.068345182
FGFR4:P22455:OID30646:v1:InflammationII	0.993447953	1.021010302	1.019837643	1.035627525	0.998141255	1.017093282	1.013056282	1.004755181	1.007468103	1.005005217	1.074448254
FGL1:Q08830:OID30702:v1:InflammationII	1.030344678	1.018825961	1.005627816	1.001408671	1.032014363	0.998809462	1.007831491	1.001433493	1.035937453	1.001465788	1.054553675
FGR:P09769:OID20828:v1:Neurology	1.018162089	1.042031673	1.013788104	1.016284243	1.000001199	1.009423948	1.02499729	0.990169883	1.007325537	1.001080733	1.037173078
FH:P07954:OID30839:v1:NeurologyII	1.000126318	1.01312247	0.996226634	1.011163895	0.97986077	0.984860192	0.980815827	0.992164043	0.968398553	0.975190306	0.998952561
FHIP2A:Q5W0V3:OID30187:v1:CardiometabolicII	0.966704359	0.963318124	1.013751642	0.975513099	1.005486984	1.017762931	0.982171703	1.014481402	0.990818873	0.996084643	0.997752509
FHIT:P49789:OID20872:v1:Neurology	1.020434024	1.021108514	1.018314933	1.017581287	1.033208457	1.017446194	1.00270688	1.018070335	0.946391185	0.990442695	1.012946088
FIS1:Q9Y3D6:OID20722:v1:Inflammation	1.003873679	0.995446996	1.009085663	0.982916604	1.02858478	1.003310072	1.007150208	1.014187965	0.958017725	1.022298915	1.035303756
FKBP14:Q9NWM8:OID31065:v1:NeurologyII	1.00239874	1.013448268	0.995850808	1.001311812	1.023646959	0.983629894	1.001672061	1.003148919	0.980172139	0.996974544	1.023264043
FKBP1B:P68106:OID20618:v1:Inflammation	0.97764267	0.998808957	0.992026907	0.99065524	1.027232556	0.985415459	0.974959777	0.991197769	0.999038789	0.96885452	1.018525814
FKBP4:Q02790:OID20960:v1:Neurology	1.002689542	1.014179338	1.002435866	1.000083971	1.036992884	0.999163538	0.980900447	1.000555416	0.980478049	1.012886824	1.030986684
FKBP5:Q13451:OID20937:v1:Neurology	1.007642141	1.011855708	0.996417543	1.022330196	1.017164283	0.986551807	0.992636087	1.009666067	0.996524421	0.984137903	1.028518791
FKBP7:Q9Y680:OID20846:v1:Neurology	0.995043435	1.008540935	1.007841732	0.976083916	1.001590617	0.99109138	0.993500272	0.993193685	0.977248879	0.966003171	1.018140597
FKBPL:Q9UIM3:OID31499:v1:OncologyII	0.997593842	0.986537241	0.981127746	0.993684327	1.009892336	1.007602344	1.003420113	0.995756987	0.959323756	1.006134945	1.039240495
FLI1:Q01543:OID21239:v1:Oncology	0.972888533	0.987248514	0.972033553	1.005876428	1.040625723	0.968007806	0.972313271	1.007046914	0.986937737	0.989461136	1.034250091
FLRT2:O43155:OID20946:v1:Neurology	1.006801922	0.999480559	1.002244825	0.993681719	1.010128352	0.988049502	0.999133791	1.005864714	0.999540284	0.988279607	1.039993236
FLT1:P17948:OID21301:v1:Oncology	1.019885737	1.020929436	1.02798731	1.00284949	0.998411911	1.016611074	1.03438665	1.00791866	1.01700306	1.018195323	1.033209228
FLT3:P36888:OID21272:v1:Oncology	1.017149176	1.020173478	1.033327173	1.021391426	1.033475197	1.029667713	1.030190499	1.046149909	1.022616502	1.01326723	1.04886807
FLT3LG:P49771:OID20661:v1:Inflammation	1.023222758	1.002660163	1.042886125	1.022454627	1.027910744	1.054343704	1.054770024	1.057654485	0.999410148	1.006103184	1.074028428
FLT4:P35916:OID21491:v1:Oncology	1.013229002	1.02753762	1.029220997	1.012173412	1.04092927	1.038113404	1.009096881	1.01216714	1.060527717	0.998242189	1.078190107
FMNL1:O95466:OID20884:v1:Neurology	1.011705506	1.015583341	1.012052794	1.033591428	0.999868445	1.01053283	1.011378329	1.021907712	1.01833114	1.005418677	1.027768199
FMR1:Q06787:OID21233:v1:Oncology	0.988625202	0.971011155	0.990056862	0.995799694	0.99726417	1.013622167	1.021802297	1.00912711	1.011850194	1.023379902	1.004250881
FN1:P02751:OID30787:v1:InflammationII	1.014951689	1.004329834	0.998206133	0.997533447	0.988460848	0.99896066	1.016818496	0.998725922	1.012538443	1.015123131	1.03491092
FNDC1:Q4ZHG4:OID31127:v1:NeurologyII	1.046572721	1.052109183	1.002001784	0.98617698	1.019500301	1.014642017	1.016100974	1.017154679	0.964457447	0.993860586	1.05673769
FNTA:P49354:OID31381:v1:OncologyII	1.005216875	1.024364096	1.028828886	1.008713612	0.993690617	1.03430223	1.009172922	1.014021086	1.029481282	0.984404634	1.023475744
FOLH1:Q04609:OID30430:v1:InflammationII	1.029647665	1.019214212	1.022447343	1.005496698	1.014423333	1.010453101	1.01010697	1.010540021	1.018116248	0.990622718	1.047026037
FOLR1:P15328:OID21529:v1:Oncology	1.010481342	1.026632124	1.032043095	1.022289165	1.0128114	1.01856463	0.996987982	0.994472231	1.028012499	1.002596514	1.055725139
FOLR2:P14207:OID21062:v1:Neurology	1.010343506	1.014736501	1.011764052	0.996081504	1.019986806	1.023007093	1.007414238	1.04959374	1.014816916	0.987000533	1.084042137
FOLR3:P41439:OID21485:v1:Oncology	0.979221112	0.989426725	0.987506627	1.011170549	1.023076373	1.020450628	1.021503552	1.026370705	1.009967787	0.991358662	1.055118758
FOS:P01100:OID31221:v1:OncologyII	0.981982738	0.962359237	1.006601681	1.021394261	1.008236952	1.018602686	1.009802794	0.993821058	0.999779397	0.983142908	1.000373096
FOSB:P53539:OID20791:v1:Neurology	0.981599085	0.995319831	0.983531127	0.998827762	1.018205966	0.967803985	1.003329032	1.016725475	1.005444968	1.006245234	0.998614033
FOXJ3:Q9UPW0:OID30445:v1:InflammationII	0.974532832	1.004067475	0.99479957	0.988100749	1.010190787	0.988520571	0.999770177	1.002613584	0.976986466	0.998340382	1.009735631
FOXO1:Q12778:OID20515:v1:Inflammation	1.014665204	1.020075398	1.011082259	1.000642227	1.026828956	0.987015663	0.992647796	1.014971894	0.981819877	0.980938794	1.024257054
FOXO3:O43524:OID21271:v1:Oncology	1.020920637	0.998782621	1.022762592	1.025700849	0.991636667	1.020278292	0.98521864	1.00916219	0.957689044	0.953545695	1.018659673
FRMD4B:Q9Y2L6:OID30155:v1:CardiometabolicII	0.999148273	0.972943615	1.004132276	0.997579616	1.021122702	1.01611573	1.0070086	1.010102936	0.976116216	1.021420081	1.008362122
FRMD7:Q6ZUT3:OID30898:v1:NeurologyII	0.986884953	1.003194968	0.981975824	1.040290376	0.996418796	0.965706184	0.986513936	1.02028138	0.998596308	0.988449799	1.007861775
FRZB:Q92765:OID20968:v1:Neurology	0.997689239	1.032188219	0.989177305	0.992859315	1.024601014	0.991345451	0.964190279	0.977471238	0.999199033	1.028146729	1.07422741
FSHB:P01225:OID30233:v1:CardiometabolicII	1.032608989	1.027805016	1.013365375	1.015226615	1.035976493	1.015730423	1.030662812	1.034684861	1.024464339	1.005707066	1.025661623
FST:P19883:OID20770:v1:Inflammation	0.984098623	1.025188217	1.012341484	1.003047373	1.024893418	0.99831911	1.007915762	1.002507877	1.018211701	1.00344082	1.024289808
FSTL1:Q12841:OID30254:v1:CardiometabolicII	1.020923504	1.038470962	1.055440388	1.017235959	1.030992404	1.042898194	1.02663413	1.021259954	1.024350964	1.003900927	1.049461835
FSTL3:O95633:OID20782:v1:Inflammation	1.00673472	1.021024739	1.01182903	1.014093072	1.02491005	0.98642065	1.008851877	1.03723585	1.016482263	1.007469253	1.068863185
FTCD:O95954:OID31137:v1:NeurologyII	1.02980539	1.011484543	1.019928266	1.030437154	1.000401125	1.030429929	1.027279573	1.013899071	1.025794474	1.029062571	1.036237435
FUCA1:P04066:OID20261:v1:Cardiometabolic	1.002159639	0.981395087	1.03728916	1.012073222	1.004733591	1.031668303	1.038258757	1.033039777	1.000046183	1.011897457	1.022821995
FUOM:A2VDF0:OID30626:v1:InflammationII	1.037837914	1.02739662	1.045913718	1.04758054	1.035549731	1.053994697	1.037691747	1.029886712	1.047568356	1.025909054	1.063676746
FURIN:P09958:OID21514:v1:Oncology	1.024654548	1.028927754	1.011340355	1.010684478	1.006979275	1.021684956	1.023296115	1.020447967	0.990863821	1.023124437	1.031909218
FUS:P35637:OID21256:v1:Oncology	0.966236562	0.987278088	1.014897106	1.002094474	1.003943224	0.994320086	0.975032649	0.98673983	1.012494538	0.99012633	1.028321784
FUT1:P19526:OID31295:v1:OncologyII	1.013986617	0.995504897	0.993973698	0.999691225	1.029458142	1.009793733	0.988389325	0.979715496	1.031954407	0.971284735	1.010586838
FUT3_FUT5:P21217_Q11128:OID21013:v1:Neurology	1.042498736	1.047801915	1.037617165	1.023575955	1.046190884	1.033305167	1.029827161	1.0014168	1.018058112	0.996021194	1.074112341
FUT8:Q9BYC5:OID20992:v1:Neurology	1.019061875	1.022610468	1.027805113	1.012670042	1.02953722	1.022493643	1.021955463	1.006872932	0.989056932	1.009111113	1.045978585
FXN:Q16595:OID21442:v1:Oncology	0.985637603	1.008469592	0.982224647	1.004365394	1.011821076	0.99996712	0.998846414	1.015162368	1.008743599	0.990345005	1.031807494
FXYD5:Q96DB9:OID20463:v1:Inflammation	0.999938348	0.997204934	0.998761242	1.021192061	1.038026991	0.987675472	0.980118881	0.992600508	0.985055165	0.979909288	1.019689694
FYB1:O15117:OID21140:v1:Neurology	0.994003808	1.002311384	0.996991392	0.986836805	1.003196568	0.991589498	0.987920275	0.997339944	0.978624134	1.010327151	1.02274337
FZD10:Q9ULW2:OID30931:v1:NeurologyII	0.97209648	1.008800871	1.004088978	1.003828052	0.974521436	0.994066875	0.989168914	1.01871856	0.997997544	0.994476996	1.009491356
FZD8:Q9H461:OID30818:v1:NeurologyII	0.979932712	0.978535603	0.982175669	1.017876285	0.970871987	0.984012632	0.986283126	0.991532869	0.972479698	1.004551317	1.002086387
GABARAP:O95166:OID31414:v1:OncologyII	0.996279879	0.993243173	1.010450702	1.02441546	1.05819516	1.044291644	1.007122599	1.016822866	1.045539911	0.993294916	1.046077068
GABARAPL1:Q9H0R8:OID31253:v1:OncologyII	1.009645528	1.003872896	1.008991717	1.012750581	0.9906182	1.009254228	1.027281731	1.010962066	1.002906077	0.980353745	1.008628152
GABRA4:P48169:OID30803:v1:NeurologyII	0.976477619	0.961436445	0.985930864	0.971059997	1.011661686	0.973791108	0.974219911	0.962659934	0.994046634	0.970688809	1.001315461
GAD1:Q99259:OID31166:v1:OncologyII	0.996566178	1.008294054	1.014895875	0.995247568	0.993539505	0.992819556	0.999779745	0.990424918	1.021031159	1.008885256	1.008893926
GAD2:Q05329:OID30449:v1:InflammationII	1.00562098	0.984727538	1.007875371	0.984588008	0.999836428	1.00660592	0.996220452	1.003422844	1.006461339	1.03257741	0.999876014
GADD45B:O75293:OID31261:v1:OncologyII	1.008503036	0.998852104	1.015253404	1.024200792	1.010222902	1.011103353	1.00174335	1.017700396	0.972578439	1.014003159	1.003095034
GADD45GIP1:Q8TAE8:OID30237:v1:CardiometabolicII	0.984127368	1.004875105	0.994378027	0.995528553	1.048917202	0.996887687	1.002026096	1.013003845	1.007882444	1.011472211	1.021287819
GAGE2A:Q6NT46:OID31199:v1:OncologyII	0.973371909	0.968031116	0.982140257	1.003418151	0.978141501	0.985259021	0.988312254	0.986166644	1.021749522	1.005360582	1.013498458
GAL:P22466:OID20727:v1:Inflammation	0.981571276	0.995326342	1.013048704	1.013671298	1.029832305	1.006681376	0.996533779	0.981679302	1.020818259	1.015047608	1.093559172
GALNT10:Q86SR1:OID21371:v1:Oncology	0.999241951	0.990907578	1.005833629	0.987392521	1.029079289	0.995078189	0.997694357	1.006107766	0.996732241	1.045487639	1.039504484
GALNT2:Q10471:OID21423:v1:Oncology	1.01981011	1.028002525	1.001336579	1.028957305	1.036820217	0.99102888	0.97564061	1.001803937	1.018813884	1.035874249	1.060951595
GALNT3:Q14435:OID20471:v1:Inflammation	1.018891657	1.003861394	1.052069827	1.018077455	1.025302243	1.047794738	1.046799289	1.012481168	0.992325259	1.014580375	1.057446746
GALNT5:Q7Z7M9:OID30295:v1:CardiometabolicII	1.015592848	1.01292738	1.032079333	1.008716933	1.016684101	1.033159713	1.040149739	1.019569683	1.000894559	1.008466353	1.039318505
GALNT7:Q86SF2:OID21377:v1:Oncology	1.004138147	1.000800235	1.03045326	1.027380112	1.011301452	1.030269987	1.039826878	1.025338111	1.012217362	0.978557444	1.050119664
GAMT:Q14353:OID30133:v1:CardiometabolicII	0.984407412	0.987778778	1.022237256	1.007968265	1.009645497	1.003956445	0.992495502	1.014074697	0.989246739	0.99684313	1.005960135
GAPDH:P04406:OID30600:v1:InflammationII	0.999917829	0.993806644	0.991555854	1.010071021	0.977250377	0.973279717	1.004944091	0.980937134	1.000655821	0.990024226	1.018149772
GART:P22102:OID31004:v1:NeurologyII	1.005005832	1.010220802	1.012969744	0.988929803	1.034130997	1.007699558	0.999583013	0.991441073	0.992418793	0.974296589	1.02112586
GAS2:O43903:OID31285:v1:OncologyII	0.982315796	1.012014276	0.988609609	1.009841283	0.97793081	0.999951711	1.000368038	1.027966407	0.971145792	1.002270679	1.002715823
GAS6:Q14393:OID20318:v1:Cardiometabolic	1.013455335	1.027282136	1.020411628	1.009891307	1.033218938	1.024769839	1.013945002	1.022028777	1.023960758	0.974829647	1.084825039
GASK1A:Q9UFP1:OID30109:v1:CardiometabolicII	0.997180315	0.982857181	1.017910235	1.032675509	0.979388841	1.02962016	1.055474716	0.992325625	1.02724593	1.039610948	1.030970077
GAST:P01350:OID31083:v1:NeurologyII	0.993367788	0.980107906	1.030945547	1.00820399	1.026078594	1.044856416	1.021591138	0.978976567	0.98491498	1.019098852	1.05366199
GATA3:P23771:OID31219:v1:OncologyII	1.003737749	0.998860882	1.014366875	1.002972041	0.974823222	1.009462774	1.025889893	1.005227098	1.00427463	0.978000697	1.000537364
GATD3:P0DPI2:OID30253:v1:CardiometabolicII	1.004245165	0.996254189	1.003208223	0.992851584	1.041227091	1.009675039	1.031016081	1.005773908	0.99245167	0.995263719	1.022449413
GBA:P04062:OID30966:v1:NeurologyII	1.021559649	1.007539765	1.015631503	1.012875654	0.998539226	1.023105432	1.022252398	1.021304851	1.045501278	1.006932815	1.010478101
GBP1:P32455:OID31128:v1:NeurologyII	1.019662523	1.021575653	0.996606599	1.033777074	1.041036249	1.009941483	0.984346694	0.996336407	0.98505858	0.992591067	1.022069851
GBP2:P32456:OID20489:v1:Inflammation	0.998829927	1.003733289	1.010090389	1.013426227	1.039911517	1.015410875	1.007998031	1.019787624	0.994321936	0.963271227	1.006981398
GBP4:Q96PP9:OID20845:v1:Neurology	1.015842622	1.0171518	0.986537948	1.009626441	1.011610256	1.002850195	1.001527235	0.985414532	1.014161368	1.022915896	1.014841093
GBP6:Q6ZN66:OID30139:v1:CardiometabolicII	0.996233591	0.980481457	0.991039323	1.001043543	0.970703373	0.983238906	1.000423056	0.982144549	0.993539946	0.987046027	1.004281636
GC:P02774:OID30780:v1:InflammationII	0.976252773	0.996610427	0.956440045	1.017032779	1.014438922	0.966619994	0.979303019	0.99337093	1.002622792	1.012422948	1.019836139
GCC1:Q96CN9:OID31147:v1:NeurologyII	0.984125401	0.991956255	0.992938055	0.987578627	1.019171625	0.993196293	1.01137577	1.029838208	0.982477752	0.99115662	1.021557765
GCG:P01275:OID21263:v1:Oncology	1.011669012	0.981089909	1.039376518	1.008618404	1.025985768	1.020458512	1.025354686	0.999612726	1.024087245	0.987978433	1.027062529
GCHFR:P30047:OID30631:v1:InflammationII	1.022735282	1.02279518	1.058382323	1.033354073	1.01331557	1.041691101	1.039732345	1.00186198	0.989595175	0.963817821	1.03171278
GCLM:P48507:OID30059:v1:CardiometabolicII	0.980669169	0.972072327	1.007051286	1.012819769	1.008567784	1.018511412	1.02075678	1.034324546	0.969269972	0.98346344	1.009886106
GCNT1:Q02742:OID21379:v1:Oncology	1.010572762	0.997267141	1.032347462	1.023626122	0.986370854	1.017062707	1.021933193	1.038470051	0.981935864	0.992407731	1.04200577
GDF15:Q99988:OID20251:v1:Cardiometabolic	1.008280394	0.995781542	1.036848575	1.03467552	1.060632649	1.019323574	1.027600661	1.005629314	1.044603432	0.996420572	1.056442822
GDF2:Q9UK05:OID20202:v1:Cardiometabolic	1.015011505	0.989595984	1.046267554	1.017767028	1.048239395	1.032634779	1.014439395	1.014286308	0.993382135	0.99349926	1.06716856
GDNF:P39905:OID20861:v1:Neurology	1.026898192	1.025711709	1.010634143	1.013214864	1.017323578	1.020517879	1.015484191	1.066925315	1.001837537	0.998836609	1.023872623
GET3:O43681:OID30303:v1:CardiometabolicII	0.95517697	0.971019291	0.978513201	0.978587481	0.955948765	0.973684001	1.002399681	0.983743036	0.977714405	1.018788445	1.030233353
GFAP:P14136:OID21247:v1:Oncology	1.027050037	1.031652581	1.019793399	1.022862856	1.01419222	0.991856422	0.974741812	0.995953781	1.042366525	0.984816166	1.034157471
GFER:P55789:OID21259:v1:Oncology	0.970127275	0.988549414	0.991315858	0.985508103	1.00951428	0.981663226	0.982033893	1.022203062	1.005150434	0.995639597	1.027890802
GFOD2:Q3B7J2:OID21216:v1:Oncology	1.004723448	1.001244352	0.990086163	0.991915981	1.013471981	0.990245186	1.011545224	1.019362378	1.018063017	1.009035022	1.006328787
GFRA1:P56159:OID21457:v1:Oncology	1.008650246	1.027402723	1.024997674	1.033996452	1.045457482	1.043372524	1.025472982	0.995529529	0.99676014	0.998978066	1.057975609
GFRA2:O00451:OID21330:v1:Oncology	1.017709381	1.016572631	0.985157114	0.999485393	1.00456761	0.997289855	0.996303204	0.978015981	1.0245537	1.01709946	1.050725356
GFRA3:O60609:OID20933:v1:Neurology	1.032134944	1.039856675	1.038259599	1.045534333	1.023265116	1.041219271	1.026465785	1.059739523	1.056275683	1.031572092	1.079594685
GFRAL:Q6UXV0:OID31091:v1:NeurologyII	1.014993514	0.995386591	1.020528149	1.015209671	1.015398347	1.011169753	0.999153719	0.997715968	0.988157043	0.985968819	1.064736477
GGA1:Q9UJY5:OID20838:v1:Neurology	1.00043683	1.008244381	1.011787045	1.032560878	0.998248626	0.994428375	0.987363276	1.019886501	0.983208989	0.973935546	1.001234158
GGACT:Q9BVM4:OID30290:v1:CardiometabolicII	1.028823978	1.037381736	0.996295685	1.000790022	1.049793564	1.005736914	0.996341524	1.009312631	0.982015155	0.993823802	1.021547577
GGCT:O75223:OID30304:v1:CardiometabolicII	1.001964847	1.018050638	0.987650264	1.005793019	1.021618869	1.007937003	1.004458775	0.999265751	0.990927976	0.987063126	1.016807581
GGH:Q92820:OID20416:v1:Cardiometabolic	1.01423543	1.043682363	1.030104835	1.026673881	1.023495853	1.027429487	1.014044888	1.028794723	1.008668069	0.999215632	1.055452377
GGT1:P19440:OID21075:v1:Neurology	1.012366709	1.013578657	0.980718413	0.999686311	1.034162956	0.986834934	1.003692941	1.008346185	1.057847986	1.015022965	1.05722621
GGT5:P36269:OID20909:v1:Neurology	0.98086147	1.030178215	1.026992565	1.011270449	1.009498859	1.008276117	0.99633259	1.013111388	0.982042892	1.02253389	1.020841971
GH1:P01241:OID20220:v1:Cardiometabolic	0.988292033	0.981618936	1.000843822	1.013388512	1.005937682	1.011299963	0.980255979	0.979510308	1.003237332	0.984496463	1.007076764
GH2:P01242:OID21168:v1:Oncology	1.005651891	1.006827455	1.013753486	0.984468193	1.012840584	1.012008392	1.004449931	1.007702655	0.996148622	1.003272472	1.019099679
GHR:P10912:OID30574:v1:InflammationII	1.043018438	1.051733701	1.035114763	1.037320517	1.013314862	1.039099243	1.031358088	1.034629848	1.017437802	1.00552716	1.039903358
GHRHR:Q02643:OID20841:v1:Neurology	0.992107514	0.995911531	0.966731645	0.9841344	0.995138299	0.96358153	0.967698786	1.010802962	1.000460331	1.006417641	1.000434747
GHRL:Q9UBU3:OID20175:v1:Cardiometabolic	1.022162787	1.023183629	1.006666847	1.010271604	1.02556967	1.013907263	0.991628125	0.98965014	0.999041994	1.006398253	1.062197001
GID8:Q9NWU2:OID31041:v1:NeurologyII	1.013124725	0.988524816	1.022507758	1.005369319	0.995595779	1.040573604	1.026169059	1.031770029	1.02118625	0.970149111	1.006032315
GIGYF2:Q6Y7W6:OID31062:v1:NeurologyII	1.020427905	1.020375929	1.018234942	1.012774691	1.022216327	1.032039515	1.00785409	1.001928569	0.971296751	0.999943128	1.023595475
GIMAP7:Q8NHV1:OID30639:v1:InflammationII	1.014303333	1.028084292	1.014191014	1.019074312	0.996056643	1.009456909	0.991909635	1.002183863	0.987674195	0.979423291	1.03701773
GIMAP8:Q8ND71:OID31194:v1:OncologyII	1.025180759	1.042193744	0.995967821	0.989478565	1.003978875	0.987860651	0.997218866	1.005169078	1.044885069	0.990458816	1.016804998
GIP:P09681:OID30288:v1:CardiometabolicII	1.014007365	1.010133648	1.026089243	1.012735543	1.021262802	1.035746872	1.043019608	0.998649904	1.040624019	1.000108023	1.021800526
GIPC2:Q8TF65:OID31153:v1:NeurologyII	1.017625998	1.022208055	1.017660246	0.990793684	1.010134891	1.018691659	1.026266514	1.009703261	1.021290216	1.002171757	1.029249594
GIPC3:Q8TF64:OID31507:v1:OncologyII	1.015661117	1.032650002	1.019758593	1.001294927	1.030817089	1.022564039	1.020040445	1.020178636	1.003645082	1.013944229	1.018366222
GIPR:P48546:OID30542:v1:InflammationII	0.991833841	0.974676408	1.007882709	1.013963464	1.009603292	1.007418188	1.004230338	1.011794751	1.031625412	1.031573997	1.004001945
GIT1:Q9Y2X7:OID30533:v1:InflammationII	0.976556755	0.986918076	0.985083699	0.995670353	0.989687137	0.98994742	1.006047708	1.003925881	0.977824495	1.00457469	1.019315496
GJA8:P48165:OID31187:v1:OncologyII	0.975280257	0.98531675	1.013381313	1.021865776	0.990134324	1.002778227	1.002588457	1.023350043	1.007655513	1.003622969	1.010245086
GKN1:Q9NS71:OID20885:v1:Neurology	1.006188063	1.004492839	0.988351234	0.995691226	1.014555085	0.979184115	0.971776704	0.97994827	0.998550291	1.04274914	1.012910784
GLA:P06280:OID30594:v1:InflammationII	0.98862849	1.029966258	1.007301401	1.001909839	1.009490926	1.009519164	1.011583066	0.997881732	1.052613654	0.998536645	1.044509135
GLB1:P16278:OID20949:v1:Neurology	1.032683915	1.045544755	1.012780674	1.028159635	1.057938129	1.013432665	1.017961815	1.016170099	0.996854234	0.977252144	1.044544849
GLI2:P10070:OID30429:v1:InflammationII	0.997629256	1.009864334	1.006567905	0.994282312	0.992211899	1.006952257	0.996266646	1.011892482	1.025521962	1.014295391	1.006469626
GLIPR1:P48060:OID31517:v1:OncologyII	1.110962033	1.074235788	1.085239849	1.06471779	0.960434343	1.070745231	1.101434653	1.13182323	0.905903271	1.033587686	1.007773251
GLO1:Q04760:OID20107:v1:Cardiometabolic	1.008579347	0.989051717	0.997703786	1.021502322	1.004241254	1.006488573	0.994454583	0.995117777	0.954479662	1.010202645	1.017225891
GLOD4:Q9HC38:OID20710:v1:Inflammation	0.992121215	1.001365671	1.029692881	1.006176655	1.038755287	1.03900818	1.031300796	0.998325133	0.96435036	1.008060467	1.021568545
GLP1R:P43220:OID30809:v1:NeurologyII	0.967315848	0.963518112	1.005624852	0.993522386	0.994634719	0.987513041	1.011310787	0.99492895	1.004787219	1.002123946	1.005858753
GLRX5:Q86SX6:OID30663:v1:InflammationII	1.014491355	1.021254239	1.002159006	0.981920461	1.012481442	1.000647627	1.021233365	1.0225698	1.010120454	1.007294308	1.025574135
GLRX:P35754:OID20195:v1:Cardiometabolic	0.943871693	0.961749776	1.02115615	0.996321835	0.991473425	1.016750881	1.019175762	0.967634652	1.0131564	1.034972872	1.021928801
GLT8D2:Q9H1C3:OID20825:v1:Neurology	0.986212751	1.012883536	0.996527164	1.020339093	1.014103563	0.988240257	0.981718112	1.006267081	1.012457477	1.019252226	1.003041027
GLYR1:Q49A26:OID31364:v1:OncologyII	1.02800432	1.020222707	1.02366605	1.031014179	1.01946846	1.030272775	1.046451561	1.012570876	1.007300965	0.98169299	1.014795876
GM2A:P17900:OID30413:v1:CardiometabolicII	1.025380012	1.00965979	1.022654496	1.038361469	1.013990319	1.026984082	1.018380715	1.018270738	1.000268147	1.012213059	1.049303144
GMFG:O60234:OID30340:v1:CardiometabolicII	0.998314919	1.009665315	0.984846597	0.981206977	1.017148217	0.989108004	0.994289836	1.014523439	0.998994144	1.004120209	1.023949085
GMPR2:Q9P2T1:OID30623:v1:InflammationII	0.997963193	0.998474479	1.008574393	0.996525748	1.023652338	1.000477546	1.00301735	1.00817523	0.97139415	0.997653335	1.026761436
GMPR:P36959:OID20641:v1:Inflammation	0.97366089	0.970807468	1.000036504	1.00662762	1.015177453	0.996907253	1.004918928	1.005008723	0.968095082	0.98957698	1.017744723
GNAS:O95467:OID31008:v1:NeurologyII	1.012029195	0.998285106	1.008580379	0.985455022	1.009153912	0.995777663	0.997851865	0.990975892	0.959695201	0.983901564	1.028075657
GNE:Q9Y223:OID21231:v1:Oncology	1.017455379	1.032625084	1.018896734	0.994218298	1.012102036	1.019950181	0.99241647	1.01456521	1.003309383	0.983519017	1.016926124
GNGT1:P63211:OID30920:v1:NeurologyII	1.00584459	1.011296002	0.981454161	0.966918208	1.012312842	0.996162266	0.986500193	0.997840514	0.985858148	0.986458833	0.999590878
GNLY:P22749:OID21132:v1:Neurology	1.020124626	1.028703338	1.020414802	1.01902883	1.025405211	1.02056638	1.016545759	1.030682077	0.993154918	0.988851125	1.065931554
GNPDA1:P46926:OID30197:v1:CardiometabolicII	0.988664093	1.003440263	1.030953623	1.010746746	1.012191014	1.027505781	1.017771339	0.994553932	0.995507037	1.01312475	1.011050352
GNPDA2:Q8TDQ7:OID30597:v1:InflammationII	1.011974286	1.016450382	0.994164424	0.995167826	1.00814838	1.000295803	1.014079694	1.023171368	0.960840467	0.970312407	1.023832401
GOLGA3:Q08378:OID31026:v1:NeurologyII	0.983877196	0.988798532	0.986066968	0.990303048	1.041080523	0.987147936	1.015471357	1.022297201	0.974452203	0.969071868	1.022207474
GOLM2:Q6P4E1:OID21044:v1:Neurology	1.024372913	1.029221035	1.036818985	1.036583638	1.075419171	1.059550101	1.052250531	1.042146393	1.034952727	1.001064397	1.080552545
GOPC:Q9HD26:OID20551:v1:Inflammation	1.001883196	1.010776244	1.005396306	0.982379604	1.020191831	0.991018964	0.997279806	1.005117306	0.981377835	0.985611982	1.01474893
GORASP2:Q9H8Y8:OID31438:v1:OncologyII	0.999253998	1.02204554	0.987203703	0.977619107	1.003952619	0.980625316	0.973678496	1.008250146	0.996962127	1.001696232	1.034708356
GOT1:P17174:OID30417:v1:CardiometabolicII	0.990700321	0.979276554	1.016028767	1.027519773	0.980808185	1.009961303	1.020006541	1.003912683	1.023993345	1.003963474	1.030031092
GP1BA:P07359:OID20381:v1:Cardiometabolic	1.004496374	1.004029677	1.02333885	1.026790323	1.048395019	1.027893494	1.027033789	1.001515341	1.04716318	1.008333489	1.065857051
GP1BB:P13224:OID30174:v1:CardiometabolicII	1.021869624	1.021401308	1.002565067	0.984741495	1.015701407	0.986992808	0.9788912	1.005422263	0.980401533	0.993636106	1.066329043
GP2:P55259:OID20090:v1:Cardiometabolic	1.006258391	1.008322724	1.023030226	1.017893515	1.021107695	1.010284967	1.001547617	0.993417015	1.008053935	1.012794505	1.04430518
GP5:P40197:OID30611:v1:InflammationII	0.999834612	1.013440904	0.996415975	0.99476135	1.019444983	0.993014677	0.987071624	1.003398741	0.992532752	0.971491407	1.023493094
GP6:Q9HCN6:OID21091:v1:Neurology	0.994231291	1.015451495	0.980882474	0.99298087	1.019430334	0.977177754	0.992349	0.991561618	0.955851252	0.980273067	1.034987677
GPA33:Q99795:OID21376:v1:Oncology	0.978583022	0.99881307	1.02175617	1.042592643	1.028291591	1.024746867	0.997320347	0.996211777	1.038319921	1.005125389	1.069546111
GPC1:P35052:OID21438:v1:Oncology	0.987425227	1.000385195	1.032054164	1.040977747	1.04457688	1.036017868	1.028138646	1.031557277	1.053113492	0.966795093	1.079242422
GPC5:P78333:OID20944:v1:Neurology	1.007829209	1.017368223	1.016067152	1.036990413	1.016390017	1.022010754	0.997354244	1.045025519	0.990085195	1.023805322	1.04621041
GPD1:P21695:OID31358:v1:OncologyII	1.021781826	1.020866238	1.006466092	1.048616296	1.004106361	1.008635471	1.015914089	1.041562787	1.018143805	0.978548683	1.024995628
GPHA2:Q96T91:OID31437:v1:OncologyII	0.994849186	1.0154718	1.005882678	0.996034534	0.990321675	1.001033644	0.999729559	0.997067127	0.992298269	1.007848375	1.045751637
GPI:P06744:OID30680:v1:InflammationII	1.003753154	1.001656367	1.001067371	1.027412755	1.015470058	1.007019928	1.012580883	1.012774151	1.011435384	0.971804935	1.026500429
GPIHBP1:Q8IV16:OID31469:v1:OncologyII	1.001667505	0.992868919	0.964864444	1.018919231	0.997366667	0.969357702	0.971127898	0.98863687	1.008497861	1.000260012	1.021401694
GPKOW:Q92917:OID20890:v1:Neurology	1.009778562	1.00875992	0.990376629	1.018654637	1.018294248	0.991136245	0.985967098	0.980387258	1.023621826	1.020233134	1.012567068
GPNMB:Q14956:OID20173:v1:Cardiometabolic	1.026638732	1.023944032	1.031062036	1.023796347	1.019681481	1.014321784	0.996741654	1.024374421	0.97379462	1.024429001	1.038155729
GPR101:Q96P66:OID30819:v1:NeurologyII	1.020878285	1.005776391	1.06092906	1.021987093	1.011608876	1.088378536	1.061692349	1.042495431	1.031222813	0.994216513	1.003558979
GPR158:Q5T848:OID31013:v1:NeurologyII	0.98311471	0.984881211	0.997979331	0.958368647	1.032143928	1.003978891	1.003339096	1.024337143	0.998411012	1.003104062	1.013455941
GPR15L:Q6UWK7:OID31511:v1:OncologyII	1.015264549	1.002485354	1.024142987	1.000401085	1.035998296	1.027080071	1.041843251	1.005131138	1.023665672	1.002096634	1.031968004
GPR37:O15354:OID20095:v1:Cardiometabolic	1.019689007	1.027659415	1.025901187	1.017906242	1.011020578	1.028735736	1.015100721	1.001574642	0.983454642	0.99423775	1.037195614
GPRC5C:Q9NQ84:OID31340:v1:OncologyII	0.997063983	1.005851312	1.02184465	1.033695448	1.039053492	1.04526409	1.046599178	1.047179239	0.984453168	0.984497988	1.037510103
GRAP2:O75791:OID20192:v1:Cardiometabolic	1.000372649	0.999407444	1.007049884	0.988216562	1.041888619	0.99127147	0.998946083	1.012516602	0.988558383	0.981230814	1.019462586
GRHPR:Q9UBQ7:OID30289:v1:CardiometabolicII	1.007192138	1.003352285	0.988294244	1.00308748	1.014054775	0.991518232	0.991814187	0.98998606	0.990018284	1.016796617	1.025205045
GRIK2:Q13002:OID30977:v1:NeurologyII	1.014520868	1.023342799	1.003386866	0.986049574	0.997117703	1.008261881	1.016709359	1.020450426	1.016889716	1.022230923	1.01874723
GRIN2B:Q13224:OID30802:v1:NeurologyII	1.008769589	0.993035077	1.00714697	1.008662081	1.027587008	0.999793857	0.994240596	0.991073557	1.002004247	0.98561931	1.006797133
GRK5:P34947:OID20066:v1:Cardiometabolic	1.011756891	0.999597577	1.003805489	0.980496818	0.981772929	0.988942212	1.003392836	1.025584813	0.962311196	0.991426271	1.012446115
GRN:P28799:OID21159:v1:Neurology	1.029761466	1.024199202	1.051056641	1.064555372	1.035920082	1.0383937	1.012828378	1.00406404	1.037066431	0.993607088	1.062422882
GRP:P07492:OID30264:v1:CardiometabolicII	1.004324897	0.998415925	1.003256849	1.024513088	1.002753928	1.022558074	1.022253821	1.022728357	1.026433384	1.014367863	1.029803381
GRPEL1:Q9HAV7:OID21309:v1:Oncology	0.998317696	1.008446096	1.003689621	1.010699934	1.007113346	0.991714882	0.997824648	0.984105622	0.989580764	0.993966535	1.026924463
GRSF1:Q12849:OID31224:v1:OncologyII	1.027781722	1.03617576	1.01127612	1.010909781	1.037579226	1.00825939	0.994505401	1.028605879	0.981847143	1.009637376	1.020508533
GSAP:A4D1B5:OID21173:v1:Oncology	0.991032409	1.015627528	0.99399581	1.00095113	0.985068748	0.991091017	0.993526616	1.041768301	0.977766245	0.989195777	0.999304787
GSN:P06396:OID30714:v1:InflammationII	1.019336233	1.025745236	1.020341499	1.043762598	1.022334183	1.009534854	1.009638292	1.013152195	0.985658627	0.983269371	1.055504892
GSR:P00390:OID30700:v1:InflammationII	1.000765785	1.01592229	1.016323291	1.036613437	1.039603607	1.018146575	0.993733993	1.007518562	1.017730545	0.971670263	1.028806946
GSTA1:P08263:OID20166:v1:Cardiometabolic	1.034453784	1.037667817	1.027219837	1.055688431	1.028335086	1.032624747	1.02797892	1.045487597	1.030817589	1.009810081	1.041944421
GSTA3:Q16772:OID21242:v1:Oncology	0.999926637	1.012984996	0.99540819	1.022781343	0.996777056	0.994924908	1.006912232	1.008839605	1.013795842	1.024506608	1.029774969
GSTM4:Q03013:OID30164:v1:CardiometabolicII	1.015696609	1.002851766	1.004622017	1.0074022	1.012288004	0.996688215	1.005551536	1.00326918	1.00599485	0.983925464	1.010177809
GSTP1:P09211:OID20876:v1:Neurology	1.029076898	1.028268318	1.007287466	0.993965456	0.976052422	1.016869509	0.987816136	0.994939995	0.971895153	1.005464277	1.01243123
GSTT2B:P0CG30:OID31097:v1:NeurologyII	0.984094726	0.978844377	1.010924846	0.994605713	0.996513239	0.995428965	1.006170954	1.001240284	1.038236431	0.995725354	1.034321903
GTF2IRD1:Q9UHL9:OID31264:v1:OncologyII	0.981953182	0.983287352	0.994136587	0.978584622	0.999973481	1.006938792	1.016144463	0.987810738	1.00357308	1.003278249	1.004971601
GTPBP2:Q9BX10:OID30946:v1:NeurologyII	0.995614882	0.998380961	1.006137416	0.992997457	1.030907323	1.01342629	1.008467366	1.017335996	1.011210765	0.998125925	1.021414157
GUCA2A:Q02747:OID21101:v1:Neurology	1.010959624	1.019089066	1.016044872	1.036092635	1.049094025	1.020515342	1.014362343	1.029881667	1.00629044	0.992894235	1.065564299
GUCY2C:P25092:OID31318:v1:OncologyII	1.008138151	1.024026671	1.001350683	0.97447787	1.024437685	0.994477801	1.002350795	0.992819162	0.985498889	0.986096561	0.999610113
GUK1:Q16774:OID30148:v1:CardiometabolicII	1.011945357	1.011421219	0.986080291	1.007771097	0.986946632	0.993110907	0.992408967	1.009199121	0.979825073	1.043074499	1.005652134
GUSB:P08236:OID20296:v1:Cardiometabolic	1.009554216	1.004067784	1.029697182	1.03239727	1.048951479	1.030589804	1.030284756	0.993264295	1.046454961	1.017035192	1.064468761
GYS1:P13807:OID20097:v1:Cardiometabolic	1.033820406	1.037108403	1.015273251	0.98441241	1.022287757	1.011127541	1.001099755	1.002874133	1.006757916	0.985462734	1.033577448
GZMA:P12544:OID20663:v1:Inflammation	1.040419737	1.023745085	1.011998276	1.009183432	1.020644235	0.9987562	0.998721447	1.028387917	0.981123552	1.031250381	1.092277389
GZMB:P10144:OID20604:v1:Inflammation	1.036823273	1.006965473	1.021686111	1.003279226	1.007533131	1.019319603	1.025419743	1.018576785	0.956601912	1.01304678	1.078971381
GZMH:P20718:OID20096:v1:Cardiometabolic	1.000114972	0.987784729	1.029932103	1.033118228	1.03654598	1.012187221	1.006241325	1.012043265	0.980934908	1.036159541	1.06824879
H2AP:O75409:OID31232:v1:OncologyII	1.012666482	1.006250813	0.986089107	0.999622191	1.001247487	0.983795283	0.967530673	0.959482963	0.980186704	0.975438303	0.993146147
HADH:Q16836:OID30132:v1:CardiometabolicII	0.997586702	1.001128443	0.991886811	0.98108211	1.002930425	0.982396253	0.955420505	0.989477118	0.997663659	1.002541644	1.015602868
HAGH:Q16775:OID21459:v1:Oncology	1.039482455	1.005566622	1.021622503	1.0292374	1.00761499	1.038001633	1.024146446	1.004922579	0.998636905	1.006326675	1.033936386
HAO1:Q9UJM8:OID21395:v1:Oncology	1.002319109	0.997731495	1.03040853	1.043416391	1.012920559	1.022744798	1.018407455	1.01911742	1.024636842	1.016201609	1.042627116
HARS1:P12081:OID21086:v1:Neurology	0.994962867	1.000425313	1.004197008	1.002546948	1.04083362	0.990727894	1.001819336	1.003990091	0.982394627	0.976000219	1.018831837
HAVCR1:Q96D42:OID21422:v1:Oncology	1.025997258	1.013001038	1.035561829	1.028398563	1.067672186	1.040603323	1.013714216	0.995851176	1.043766881	0.982287027	1.061081212
HAVCR2:Q8TDQ0:OID21137:v1:Neurology	1.018133755	1.02993873	1.008964306	1.007271719	1.01448487	1.010759833	1.020428293	1.040433727	1.046639338	0.97307086	1.064136889
HBEGF:Q99075:OID21465:v1:Oncology	1.018195652	1.02841048	1.026355933	0.993710653	1.076495924	1.053924549	1.023306012	1.040246985	0.986809626	0.988927875	1.088220077
HBQ1:P09105:OID21433:v1:Oncology	1.00222545	0.99184159	0.997525091	1.013488663	1.001215108	0.994008099	1.004666197	1.028363505	0.9997798	0.998152511	1.036618075
HBZ:P02008:OID30307:v1:CardiometabolicII	1.03662599	1.029003655	1.003620231	1.011221506	1.002744091	1.005675571	0.993884621	0.99890299	1.01021637	0.997051827	1.041146011
HCG22:E2RYF7:OID30088:v1:CardiometabolicII	1.02748254	0.998255401	0.994930191	0.987157725	0.956431713	0.998636565	1.030498128	0.987822363	1.004353476	1.005884748	1.076372497
HCLS1:P14317:OID20648:v1:Inflammation	0.994845797	0.989109447	1.006702697	1.002219945	1.038090507	0.995507033	0.985475028	0.984294323	1.004254903	0.978258614	1.024952236
HDAC8:Q9BY41:OID30436:v1:InflammationII	0.999591829	1.000590973	1.023745436	0.996528667	1.025902127	1.000835673	1.014435681	1.006946065	1.032143129	1.00390108	1.014254307
HDAC9:Q9UKV0:OID30832:v1:NeurologyII	0.97441942	0.96902623	0.999298032	0.997007594	0.982666902	1.001406884	1.014111201	0.992120927	1.00030912	1.010267205	0.999673199
HDDC2:Q7Z4H3:OID31447:v1:OncologyII	1.032042225	0.985937761	1.023684032	0.992424981	1.008223713	1.032414112	1.003219553	0.980995759	0.990844899	0.985402888	1.008222493
HDGF:P51858:OID21455:v1:Oncology	0.993198461	0.985578198	1.006588221	1.02714355	1.011956044	1.012352171	1.0121961	1.011138064	0.992694938	1.011613236	1.031249171
HDGFL2:Q7Z4V5:OID31136:v1:NeurologyII	0.998083176	1.006491341	0.993028363	1.007868179	1.017356383	0.993054534	1.000303387	0.98353861	1.021229478	1.003657653	1.028478618
HEBP1:Q9NRV9:OID20063:v1:Cardiometabolic	0.993688228	1.00678653	1.012044102	0.99622975	1.000788794	1.011303049	1.005405586	1.012912925	1.000714427	0.983463951	1.000857131
HEG1:Q9ULI3:OID30579:v1:InflammationII	1.037646234	1.069469434	1.038054243	1.054474361	1.062174055	1.050679174	1.039752606	1.073456683	0.960962657	1.010739622	1.078096171
HEPACAM2:A8MVW5:OID31151:v1:NeurologyII	1.015832198	1.016292407	1.047225335	1.012696931	1.012292632	1.036211035	1.017561617	1.014061671	1.016910976	1.025853225	1.067047101
HEPH:Q9BQS7:OID30337:v1:CardiometabolicII	1.022245174	1.039501644	1.010758367	0.999459186	1.040414492	1.010228498	1.015723487	1.006007708	1.020079505	1.013113073	1.06026435
HEXIM1:O94992:OID20589:v1:Inflammation	0.990328087	0.996467468	0.985817925	0.991115532	1.017171544	0.976408746	0.989793988	1.005964141	0.961227124	1.012493374	1.023538649
HGF:P14210:OID20656:v1:Inflammation	1.040556798	1.019477218	1.029674778	1.02624163	1.013818183	1.03721982	1.017169664	0.974628542	1.004522363	1.0053911	1.062181815
HGFAC:Q04756:OID30718:v1:InflammationII	0.989179128	0.998219118	1.030318274	1.008198829	1.004949135	1.036095075	1.048906461	1.030336852	1.034964238	0.995145497	1.064041165
HGS:O14964:OID21175:v1:Oncology	1.028698291	1.031078662	1.010061754	1.004647925	1.03286834	1.006856495	0.995266243	1.003649885	0.976372455	1.012903111	1.018312502
HHEX:Q03014:OID31107:v1:NeurologyII	0.967624689	0.976540515	1.000983512	0.995929119	1.035013602	0.988765614	0.989059611	1.004640301	0.96407414	1.009337607	1.035541185
HIF1A:Q16665:OID30425:v1:InflammationII	1.000986778	0.99177595	1.011846158	1.014654773	0.998083486	1.010177013	1.022855507	0.991287001	1.015886461	0.999142056	1.006604526
HIP1:O00291:OID30071:v1:CardiometabolicII	0.989406591	0.978772151	1.001519046	1.007166491	1.000171004	0.995501595	0.977641585	0.975285037	0.990875014	0.981586471	1.003941907
HIP1R:O75146:OID31141:v1:NeurologyII	0.996692079	1.005384193	0.983252526	1.023326424	1.002687835	0.978481111	0.987512431	0.999209554	1.014043563	1.026565421	1.027897802
HJV:Q6ZVN8:OID31006:v1:NeurologyII	0.987937399	1.018046352	0.981937789	1.02321142	1.006737599	0.993896757	0.990586973	0.989427993	1.016589669	1.032937131	1.032727444
HK2:P52789:OID20065:v1:Cardiometabolic	0.977271982	0.99020027	0.999328995	0.998941791	1.035123971	1.005674841	1.007459125	0.971358248	1.007590552	0.986796379	1.004852134
HLA-A:P04439:OID31048:v1:NeurologyII	1.003852119	0.99968298	1.015147933	1.020318296	1.033578367	1.008371077	0.997343481	1.001269959	1.027129342	1.031702997	1.126869692
HLA-DRA:P01903:OID20520:v1:Inflammation	1.007808824	0.995904562	1.013409163	1.002323196	1.018662149	1.014435451	1.012345958	1.017538391	0.972420965	1.023709229	1.083656357
HLA-E:P13747:OID20532:v1:Inflammation	1.013158894	1.014425071	1.030204892	1.027171297	1.024399575	1.00705951	1.009992131	1.021092478	1.021018772	0.996244694	1.089267337
HMBS:P08397:OID21385:v1:Oncology	1.011845972	1.023663139	1.014645109	1.029367076	1.034724665	1.015419276	1.01751955	1.015383967	1.008311115	0.985947911	1.030123368
HMCN2:Q8NDA2:OID30592:v1:InflammationII	1.015020274	1.002328309	1.024149716	1.039105336	0.996954027	1.013534811	0.994433781	0.980890174	1.016267319	1.008380882	1.043717207
HMGCL:P35914:OID30214:v1:CardiometabolicII	0.992115102	1.010054195	1.004954091	0.980159521	1.005505062	1.000444681	1.007615666	1.028618452	0.970790056	1.013827199	1.010412422
HMGCS1:Q01581:OID30157:v1:CardiometabolicII	0.992519999	0.988008761	1.018574482	0.992800465	0.990313484	1.008199562	1.015600493	1.02206194	0.979781122	0.992335634	1.004687716
HMMR:O75330:OID31175:v1:OncologyII	0.968991096	0.973458314	1.003824445	0.967732535	0.980189047	1.019278208	1.028938748	1.005746675	1.023826938	1.021144178	1.001893286
HMOX1:P09601:OID20217:v1:Cardiometabolic	1.010927382	1.001552741	1.059404669	1.035263365	1.002610658	1.041621953	1.030865616	1.021591269	0.983973385	1.010758862	1.078522076
HMOX2:P30519:OID20887:v1:Neurology	1.013535108	1.016044865	1.008733624	1.025724576	1.008115912	1.019015687	1.004022181	1.010262991	0.968876379	0.99670619	1.032814043
HNF1A:P20823:OID30919:v1:NeurologyII	1.018241156	1.022563336	1.016130854	0.975772336	1.012799712	1.03407657	1.013040868	0.99826991	0.943491238	0.963162869	1.002255606
HNMT:P50135:OID20975:v1:Neurology	1.012483454	1.029548003	1.012267009	1.025855197	1.00974295	1.015767448	1.020963932	1.004614181	0.992340553	0.966972787	1.033825117
HNRNPK:P61978:OID20051:v1:Cardiometabolic	0.978547897	0.986145014	0.974607885	0.985953358	1.010228679	0.995529226	0.974563952	0.99482015	0.987539034	0.990634969	1.024616073
HNRNPUL1:Q9BUJ2:OID31037:v1:NeurologyII	1.038147905	1.025450377	0.97316947	1.004052829	1.030354514	0.982495707	0.969757757	0.981552205	0.988361237	1.02695213	1.035697849
HPCAL1:P37235:OID20615:v1:Inflammation	0.998464859	1.004252779	0.971698251	0.987285352	1.035808808	0.96117283	0.983364225	1.026613513	1.009715901	0.993313623	1.018118088
HPGDS:O60760:OID21266:v1:Oncology	1.033660035	1.029815754	1.023044898	1.008507884	1.027610499	1.040047253	1.024581566	0.996292516	0.99145063	0.998627513	1.030350807
HPSE:Q9Y251:OID30409:v1:CardiometabolicII	1.032460479	1.019798472	1.003890179	1.015148678	1.008264658	1.00716219	1.027588861	1.026368689	0.980889886	1.007746059	1.039550829
HRAS:P01112:OID31263:v1:OncologyII	1.014961796	0.996199341	1.03061717	1.010206931	1.024150104	1.032595832	0.992466746	0.98641894	1.011599633	1.005618196	1.003223295
HRC:P23327:OID30211:v1:CardiometabolicII	0.98915146	1.015082334	1.003542655	1.026413207	1.016889051	0.99782254	1.010654539	1.01652225	0.99751802	0.990476372	1.060461082
HRG:P04196:OID30770:v1:InflammationII	1.010037915	1.037087004	0.988739219	1.004134061	0.995334892	1.015701969	1.014511681	0.996976456	1.013356239	1.010191574	1.020692744
HS1BP3:Q53T59:OID30243:v1:CardiometabolicII	0.991397485	1.00620117	1.006278682	1.017113548	1.009893238	0.992577485	0.974690557	1.008374681	0.997988317	0.997606146	1.02381021
HS3ST3B1:Q9Y662:OID21303:v1:Oncology	0.983504556	0.998667211	1.033901176	1.014907637	1.026138839	1.020061067	1.019203164	1.020486443	1.014695271	0.994149089	1.025443836
HS6ST1:O60243:OID21441:v1:Oncology	0.990380454	0.998126319	1.009952857	1.006656185	1.036303205	1.020175743	0.984179779	0.978740722	0.984203351	1.013845402	1.065932959
HS6ST2:Q96MM7:OID30481:v1:InflammationII	1.015104862	1.034335397	0.999517432	1.011719712	1.037935384	1.017076909	0.999044756	0.998205059	1.031991256	0.96031944	1.049171672
HSBP1:O75506:OID30232:v1:CardiometabolicII	1.008043746	0.995694391	1.015586772	1.019411835	1.005470051	1.011357646	1.01226533	1.029001192	1.000299541	0.977113573	1.037970844
HSD11B1:P28845:OID20575:v1:Inflammation	1.023295803	1.007484407	1.036696134	1.020664984	1.040729976	1.010528614	1.008170341	1.006198767	1.010674437	1.004045767	1.062668892
HSD17B14:Q9BPX1:OID31098:v1:NeurologyII	1.022275316	1.014777801	1.042013067	1.044182384	1.003442869	1.011985147	1.002528869	1.005147816	1.006630161	0.999778649	1.041850415
HSD17B3:P37058:OID30145:v1:CardiometabolicII	0.992909991	1.012670357	0.997225322	1.03310196	1.014255789	1.000123277	0.989488184	0.988687692	1.005664615	1.041428331	0.995463391
HSDL2:Q6YN16:OID30256:v1:CardiometabolicII	1.006379099	1.00292649	1.004186364	0.978714953	1.008906389	1.010347582	0.993064828	0.989558062	1.01487203	1.011309729	1.058676121
HSP90B1:P14625:OID20829:v1:Neurology	1.003583154	1.005419592	1.00762267	1.003921301	0.984195544	0.982768982	0.992746074	1.023665439	0.971330632	1.041030004	1.010751347
HSPA1A:P0DMV8:OID20718:v1:Inflammation	0.985440625	1.000042201	0.996075343	0.988570944	1.00509441	1.002561135	1.020549034	1.003932117	0.972238154	1.008046266	1.051083755
HSPA2:P54652:OID31424:v1:OncologyII	1.007282577	1.022101338	0.979881285	1.029511008	1.025517578	0.991580447	0.982281753	0.998934862	1.025933713	0.986111595	1.012659913
HSPB1:P04792:OID20230:v1:Cardiometabolic	0.977926117	0.987040413	0.986765709	1.011073855	1.018709337	0.973497671	0.992382986	1.026733676	0.986381666	1.01018309	1.031950168
HSPB6:O14558:OID21408:v1:Oncology	0.985997012	0.996384066	1.025164273	0.99847355	1.054496632	1.029255543	1.020761773	0.997617955	0.984171989	0.944116377	1.0647838
HSPG2:P98160:OID20383:v1:Cardiometabolic	1.047287672	1.043761705	1.055660463	1.05049233	1.021741545	1.047898296	1.018067346	1.038436841	1.017745425	0.986800983	1.046574156
HTR1A:P08908:OID30824:v1:NeurologyII	1.03220217	1.033873323	1.040078564	0.999301236	1.038030029	1.046951113	1.023380593	0.997130027	1.008490189	1.002036395	1.013095073
HTR1B:P28222:OID30866:v1:NeurologyII	1.003014861	1.027939989	1.014122553	0.994803906	1.019879416	1.00429389	0.991716588	1.020235773	0.982516576	1.020858402	1.002737094
HTRA2:O43464:OID21471:v1:Oncology	0.993085566	1.03505395	0.999405685	1.017241559	1.017954937	1.001961474	0.995159346	1.032486627	0.980167579	0.988747064	1.027882592
HYAL1:Q12794:OID20357:v1:Cardiometabolic	1.01934549	1.022003006	1.02519818	1.005249006	1.040104847	1.009825779	0.983669176	0.996435515	1.01152411	1.004001899	1.052053526
HYOU1:Q9Y4L1:OID20300:v1:Cardiometabolic	1.026594347	1.003795044	1.051813148	1.024733124	1.032925234	1.047714252	1.014931573	1.002738364	1.063919382	0.988562612	1.074932963
ICA1:Q05084:OID20484:v1:Inflammation	0.982467749	1.018631335	0.979614213	0.983604023	1.020001817	0.966104246	0.976378299	0.979713175	0.993219434	0.989303953	1.0206182
ICAM1:P05362:OID20411:v1:Cardiometabolic	0.992045277	1.009386752	1.02277772	1.050384716	1.024160934	1.029037527	1.028427774	1.021156474	1.014950483	0.980124249	1.072740275
ICAM2:P13598:OID20248:v1:Cardiometabolic	1.042119876	1.059812687	1.040741559	1.033178622	1.006302001	1.049089	1.028444201	1.03393412	1.024598292	1.028080898	1.074573036
ICAM3:P32942:OID20277:v1:Cardiometabolic	1.000110308	1.034343825	1.037344904	1.026757225	1.074927078	1.017563858	1.011041935	1.042127064	1.021282933	1.001481862	1.103913015
ICAM4:Q14773:OID20578:v1:Inflammation	1.001486135	1.025038382	1.01149976	1.048094933	1.05119128	0.99390489	0.978319185	0.991118866	1.009401827	1.013615473	1.066587887
ICAM5:Q9UMF0:OID20145:v1:Cardiometabolic	1.030042921	1.006465907	1.037718657	1.019263732	1.03464185	1.042803178	1.028285908	1.016641434	1.010647952	0.995906223	1.073698019
ICOSLG:O75144:OID21351:v1:Oncology	1.021353775	1.03382222	1.01792354	1.009967217	1.042376941	1.017399563	1.013878346	1.011588033	0.991782279	0.98396942	1.052275095
ID4:P47928:OID31284:v1:OncologyII	0.99659999	1.025678588	1.001332794	1.013751355	1.012919457	0.987896786	0.987112916	1.017633365	0.992275811	0.990652395	0.99579609
IDI2:Q9BXS1:OID20823:v1:Neurology	0.988527712	0.968866311	1.005615644	1.02128799	1.021408419	1.008400094	1.002268965	0.991665718	0.987313495	0.977479815	1.020264439
IDO1:P14902:OID30230:v1:CardiometabolicII	1.031917514	1.016382853	1.011740885	1.035559143	0.978978827	1.009680064	0.999761963	1.010728675	1.006758733	1.027623409	1.047333769
IDO1:P14902:OID30563:v1:InflammationII	1.024721609	1.025070181	1.027216347	1.029381942	0.990844271	1.01825668	1.003256736	0.991262508	1.021319301	0.996318251	1.047575562
IDO1:P14902:OID31050:v1:NeurologyII	1.031571465	1.015298873	1.020299986	1.039509631	1.021535351	1.022467317	1.018012659	0.993288204	1.008123752	1.005506275	1.052977453
IDO1:P14902:OID31474:v1:OncologyII	1.059393174	1.040665976	1.008932152	1.013857286	1.0289352	1.012781068	1.002054146	0.983070909	1.004688192	1.020335296	1.053137093
IDS:P22304:OID20619:v1:Inflammation	1.026715727	1.037589266	1.006897739	1.019656699	1.011636291	1.019069468	1.011251292	0.994185819	0.97540912	0.971753224	1.024620653
IDUA:P35475:OID21468:v1:Oncology	1.029560198	1.018630669	1.003061849	1.031758549	0.991463365	0.999621288	1.007440164	1.004648048	1.023320807	0.989030688	1.059211202
IFI30:P13284:OID31505:v1:OncologyII	1.032684455	1.040960066	1.003332996	1.026385137	1.038550761	1.016682023	0.995264125	0.996329184	1.00744701	0.986050474	1.056272492
IFIT1:P09914:OID31310:v1:OncologyII	1.014930457	1.006626	0.958118936	0.982454923	0.999761953	0.96769776	0.978551512	1.00412719	1.028608487	0.984983696	1.010825172
IFIT3:O14879:OID31283:v1:OncologyII	0.985797752	0.99382449	1.020969521	1.020184998	1.001096004	1.000468007	1.023977216	1.008960003	0.98853059	1.009803205	1.01621171
IFNAR1:P17181:OID31491:v1:OncologyII	0.997561408	0.983572186	1.006162048	0.995358105	0.993562706	1.008121194	1.000340286	0.994608396	0.976603661	1.01099877	1.015216443
IFNG:P01579:OID20495:v1:Inflammation	0.996811056	0.999689562	0.972206866	0.997898139	0.989699394	0.96532379	0.986892705	0.987827276	0.973964153	1.011853892	1.021181694
IFNGR1:P15260:OID20678:v1:Inflammation	1.037637886	1.039904555	1.015329263	1.018803583	1.022848422	1.011750191	1.002401992	0.986375281	0.993634519	1.00250608	1.08554993
IFNGR2:P38484:OID20941:v1:Neurology	1.00405826	1.009347491	0.974213607	0.996938461	0.993913442	0.975044558	0.95732715	0.986887793	1.011704146	1.034460901	1.037211622
IFNL1:Q8IU54:OID20795:v1:Neurology	1.004690669	0.986949197	1.018966238	1.010196262	1.01993717	1.005369152	0.990584884	0.991717509	1.000691578	1.002284305	1.034774737
IFNL2:Q8IZJ0:OID30791:v1:NeurologyII	0.999237527	0.987738261	0.969852744	0.987225319	1.015478546	0.995695451	0.989087128	1.002445684	0.985675853	1.020697893	0.997468815
IFNLR1:Q8IU57:OID20506:v1:Inflammation	1.012605428	1.001984837	1.019228147	1.010337638	0.994677848	1.029890114	1.040563551	1.033381497	0.968497988	0.985079465	1.032411818
IFNW1:P05000:OID30129:v1:CardiometabolicII	1.020531788	1.025543522	1.003141558	0.973518526	0.988700453	1.017384592	1.021249563	1.03442148	1.003316577	0.98959305	0.998288508
IFT20:Q8IY31:OID30962:v1:NeurologyII	0.973692277	0.971688801	0.985816744	0.994108187	1.023348421	0.985062212	0.988580155	0.986435093	0.992097867	0.97337179	1.008188177
IGBP1:P78318:OID31059:v1:NeurologyII	0.985773869	0.998530169	0.978517218	1.002486762	1.010418512	0.990135884	1.018081913	0.993688856	0.979631626	1.02863013	1.022290452
IGDCC3:Q8IVU1:OID30862:v1:NeurologyII	0.976911144	0.994506853	0.988989064	0.998024292	1.020829344	0.99675126	0.990693928	0.98874852	0.970705863	1.030692554	0.999364173
IGDCC4:Q8TDY8:OID30402:v1:CardiometabolicII	0.970412407	0.987809567	1.045901137	1.030335087	1.042936125	1.03154758	1.026326753	1.017817283	1.01370823	0.996260658	1.061162429
IGF1R:P08069:OID21274:v1:Oncology	0.990678053	0.991240891	1.011864968	1.009603764	1.020548574	1.013911736	1.015365193	1.017431108	1.037560758	1.009820837	1.06088735
IGF2BP3:O00425:OID30112:v1:CardiometabolicII	0.996834174	0.992258664	1.016249376	0.999858556	0.98377239	1.017314279	1.02421442	0.996271784	0.982399382	1.000149387	1.013058014
IGF2R:P11717:OID21146:v1:Neurology	1.010679917	1.007909992	1.015236626	1.037991596	1.005278572	1.011324667	1.023745207	1.019914432	1.039947225	1.0220243	1.076260122
IGFBP1:P08833:OID20246:v1:Cardiometabolic	0.993280889	0.977452031	1.035568837	1.022052358	1.011704828	1.02335431	1.018342175	1.005139592	1.020746843	1.015083865	1.0240775
IGFBP2:P18065:OID20325:v1:Cardiometabolic	1.008349188	1.010704962	1.040119055	1.027173288	1.026345853	1.059865086	1.033358814	0.99581038	1.02164941	0.982957735	1.067009562
IGFBP3:P17936:OID20398:v1:Cardiometabolic	1.029805398	1.038040431	1.0300963	1.01589221	1.044519814	1.018277989	0.999551085	1.003363112	1.039006172	0.99118109	1.06227284
IGFBP4:P22692:OID21158:v1:Neurology	0.99146129	0.994235566	1.045927772	1.038430377	1.039350667	1.038410024	1.025507687	1.011130695	1.04214109	1.002280172	1.036485602
IGFBP6:P24592:OID20413:v1:Cardiometabolic	1.023063188	1.021757001	0.995140463	1.009715376	1.011028459	1.004299461	0.991543513	0.981485291	1.004195025	1.015197463	1.061085664
IGFBP7:Q16270:OID20236:v1:Cardiometabolic	1.018704931	1.026163692	0.996357238	1.011923268	1.013297747	0.991856341	1.002015643	0.98760414	1.00885877	1.012304414	1.049578666
IGFBPL1:Q8WX77:OID20155:v1:Cardiometabolic	1.016725919	1.019945051	1.036493617	1.028105433	1.000091088	1.008373048	1.015775742	1.024375545	1.052786724	0.970817565	1.041454794
IGFL4:Q6B9Z1:OID30500:v1:InflammationII	1.008911577	1.003374024	0.995997898	1.013436943	0.987089312	0.984498987	0.964775355	1.022229163	0.992687147	0.990320246	0.99835492
IGHMBP2:P38935:OID30123:v1:CardiometabolicII	1.014374503	1.013499129	1.029029066	1.045000749	1.02111329	1.00869863	1.006946449	1.011602025	1.021031234	0.975464266	1.012545147
IGLC2:P0DOY2:OID30740:v1:InflammationII	1.01148066	1.015622664	0.99878261	1.032452019	1.013558798	1.0090537	1.008955798	0.959344389	0.998977725	0.976928005	1.036578734
IGLON5:A6NGN9:OID31169:v1:OncologyII	0.958932808	0.987701362	1.005246722	1.015429684	0.988439757	1.021156471	1.037063635	0.998333945	0.977674759	0.969149365	0.999506003
IGSF21:Q96ID5:OID30210:v1:CardiometabolicII	0.997934414	1.008674498	1.015894816	1.034881036	1.013065452	1.036569308	1.030892721	1.026933056	1.010940805	0.966787022	1.04698264
IGSF3:O75054:OID21312:v1:Oncology	0.994197358	0.993389646	1.031215106	0.999677545	1.038493549	1.010875064	1.038461195	1.003193375	1.032837549	1.000057578	1.046577824
IGSF8:Q969P0:OID20167:v1:Cardiometabolic	0.994387066	1.006676698	1.033944348	1.053027804	1.059212404	1.036845951	1.00883657	1.016719391	0.998914906	1.004984461	1.045179371
IGSF9:Q9P2J2:OID30330:v1:CardiometabolicII	1.02453642	1.027207372	1.071436558	1.047692902	1.059136148	1.085734733	1.059819469	1.022812885	1.048748329	1.033716128	1.067420224
IKBKG:Q9Y6K9:OID20544:v1:Inflammation	0.972628945	0.988706538	0.99088988	0.996335015	1.020489057	0.993528746	0.994152286	1.00374858	0.966510948	0.995806183	1.015437143
IKZF2:Q9UKS7:OID21213:v1:Oncology	1.016068046	1.02225704	1.00453841	1.02806377	0.988224303	1.000389597	0.991943863	1.008354451	1.017632947	1.010862857	1.032070176
IL10:P22301:OID20431:v1:Inflammation	0.989762462	0.981542841	1.022993356	1.002796342	1.014253869	1.022535549	1.002183147	0.98114567	0.971644079	1.015594382	1.048379695
IL10RA:Q13651:OID20420:v1:Inflammation	0.997322928	1.012116181	0.997142954	0.982632075	1.018814585	1.005944945	1.01930184	1.009630141	0.993215442	1.004073924	1.002596568
IL10RB:Q08334:OID20696:v1:Inflammation	1.01464391	1.007222417	1.019402203	1.016541623	1.001221813	0.999107786	1.01591743	1.00007204	0.995959752	0.993530915	1.056744553
IL11:P20809:OID20455:v1:Inflammation	1.006638212	0.988555675	1.006918555	0.977467601	1.004436288	1.007554686	1.005399266	1.005188196	0.996290529	1.021388699	1.002446876
IL12A_IL12B:P29459_P29460:OID21327:v1:Oncology	1.017220541	1.015042036	1.004549023	1.024267499	1.006658685	1.011051002	1.014456006	1.019400578	1.018726769	1.017924095	1.077407024
IL12B:P29460:OID20666:v1:Inflammation	1.037321495	1.039631864	1.019400228	1.023020856	1.00625608	1.016222045	1.033969549	1.031728855	0.994775955	0.993901526	1.080387542
IL12RB1:P42701:OID20486:v1:Inflammation	0.994869909	0.994163911	0.988501877	0.976435284	0.988095522	0.979325771	0.977994832	1.000111775	0.975306763	0.979618306	1.033056521
IL12RB2:Q99665:OID30422:v1:InflammationII	1.003703697	0.992593794	1.008421189	1.006199982	1.017314087	1.021084258	1.012173384	0.991989822	1.036347709	0.997887295	1.047654295
IL13:P35225:OID20430:v1:Inflammation	1.007343539	0.996184856	0.981740231	0.9888211	0.97307263	0.988746165	0.992915977	1.001906157	0.949097206	0.997926646	0.997115763
IL13RA1:P78552:OID21504:v1:Oncology	1.003498324	1.002518526	1.027574899	1.027799029	1.0237435	1.038447758	1.02689707	1.028478655	1.015626789	0.992028239	1.029591079
IL13RA2:Q14627:OID30841:v1:NeurologyII	1.007988185	1.006213633	1.024354199	1.009440655	0.978719876	1.022036223	1.015522933	1.004417672	0.976913329	0.995903951	1.001130286
IL15:P40933:OID20562:v1:Inflammation	0.983429712	0.974735244	0.996296751	0.963651332	1.033655988	0.999087012	1.011870703	0.980292107	1.01360817	1.002827114	1.08068087
IL15RA:Q13261:OID20498:v1:Inflammation	1.009189016	1.000560668	1.000690562	0.990258577	1.001965982	1.014950487	1.028246921	1.022902337	0.991192741	0.983015196	1.04068791
IL16:Q14005:OID20633:v1:Inflammation	1.003533726	1.013448058	1.01105997	1.013835179	1.033955459	1.00596399	0.99301218	1.006968073	1.019109551	1.000182958	1.04883872
IL17A:Q16552:OID20469:v1:Inflammation	0.999426797	1.013555039	1.04057741	0.995591723	1.002482865	1.041822062	1.021108125	1.021645536	0.956354431	1.005972159	1.012709713
IL17C:Q9P0M4:OID20477:v1:Inflammation	0.991120495	0.975375042	0.995572824	0.993598363	0.990061493	0.994848872	1.000035545	1.006207427	1.04257164	1.028447873	1.033008374
IL17D:Q8TAD2:OID20481:v1:Inflammation	1.046711766	1.028674126	1.054778223	1.050826097	1.015399353	1.057574261	1.042432152	1.04540273	1.011408322	0.998437185	1.035142024
IL17F:Q96PD4:OID20456:v1:Inflammation	0.981833606	1.013605474	1.007064187	0.993415029	0.976237715	1.021080646	0.981240661	1.010573156	1.007520481	0.995342668	1.001439422
IL17RA:Q96F46:OID21089:v1:Neurology	1.010519318	0.997397202	1.008346632	0.980553823	0.987816481	1.011035754	1.024192612	0.995760324	1.021787849	1.010004132	1.030030957
IL17RB:Q9NRM6:OID20585:v1:Inflammation	1.035609758	0.998934857	1.031381734	1.007898282	1.054841989	1.025466912	0.986898181	1.006792227	1.017974106	0.987728105	1.075275837
IL18:Q14116:OID20694:v1:Inflammation	1.022521334	1.022513266	1.007869316	0.975470991	0.989002726	1.006832306	1.004742633	1.011659421	1.023653021	1.00853695	1.062707759
IL18BP:O95998:OID20348:v1:Cardiometabolic	1.007711551	1.001906343	1.033294931	1.006071352	1.018218156	1.046606646	1.031730535	1.039462215	0.998125295	0.990960865	1.074210092
IL18R1:Q13478:OID20652:v1:Inflammation	1.019548753	1.023558024	1.016989674	1.018993945	1.00284259	1.026791309	1.02903911	1.018120126	1.022321293	1.004461483	1.045961285
IL18RAP:O95256:OID20900:v1:Neurology	1.012496323	1.019511171	0.981947424	0.979706127	0.979814854	0.996964552	0.997901623	1.024589021	0.997940107	1.001596087	1.021700259
IL19:Q9UHD0:OID20158:v1:Cardiometabolic	1.017422372	1.007336494	1.03964936	1.005037184	1.012058404	1.044130852	1.052916672	1.024637976	1.015278131	1.026536437	1.061586179
IL1A:P01583:OID20488:v1:Inflammation	1.008277534	1.014943485	1.009092607	1.009244666	1.013052099	0.996076979	0.993829171	0.993983908	0.983797285	0.9965703	1.007743618
IL1B:P01584:OID20427:v1:Inflammation	1.012161179	0.995269245	1.02338761	0.993388414	1.005995973	1.009948482	1.009230034	0.9950651	1.019688232	0.970823171	1.011429961
IL1R1:P14778:OID21116:v1:Neurology	0.984512674	1.000633118	1.012485663	1.018104983	1.027939018	0.978706981	1.005204526	1.010677829	1.006140573	0.977406111	1.070620174
IL1R2:P27930:OID20757:v1:Inflammation	1.036634873	1.035740509	1.051647617	1.025008661	1.038196716	1.0241747	1.013119369	0.999562376	1.013530808	0.996520193	1.076589836
IL1RAP:Q9NPH3:OID21126:v1:Neurology	0.985531026	0.987081572	1.029028689	0.971917475	1.008626548	1.016685921	1.014635445	0.998609926	0.997294639	0.968847548	1.01583173
IL1RL1:Q01638:OID20250:v1:Cardiometabolic	0.996976624	0.988759009	0.997117953	1.045312625	1.017578249	1.013172913	1.025817389	1.069605299	0.99741309	1.01321955	1.043289597
IL1RL2:Q9HB29:OID20487:v1:Inflammation	0.996720045	0.999049739	1.030457713	1.033680472	1.027463963	1.021886614	1.036374722	1.033674774	1.031577532	0.9906647	1.070010008
IL1RN:P18510:OID20700:v1:Inflammation	1.028299563	1.02256043	1.020782234	1.011626112	1.042560496	1.027117154	1.003385865	1.003397255	0.980582267	1.015041616	1.047316863
IL20:Q9NYY1:OID20453:v1:Inflammation	1.010586784	1.005929261	1.004410425	1.006158177	0.990505556	1.001277451	1.002658929	1.012597302	1.018420811	0.999906446	0.994063069
IL20RA:Q9UHF4:OID20422:v1:Inflammation	0.979882409	0.992776049	1.024456942	0.990799366	0.981929192	1.000879708	0.99487146	1.00767507	0.993933552	0.979595497	0.996194866
IL20RB:Q6UXL0:OID30461:v1:InflammationII	0.974850784	0.969912103	1.002917193	1.003333891	1.003988722	1.021655695	1.023229425	0.987359482	1.002669468	1.001564948	1.006069378
IL21R:Q9HBE5:OID30441:v1:InflammationII	1.002487472	0.982773454	0.997442946	0.978914944	0.973306001	0.976952541	0.987049899	0.982770427	1.00699127	0.991181937	1.01164708
IL22:Q9GZX6:OID31407:v1:OncologyII	1.00746874	1.006049653	1.02347048	1.006094559	1.000957832	1.015970436	1.058181176	1.026438561	1.028207377	0.996092567	1.04915138
IL22RA1:Q8N6P7:OID20449:v1:Inflammation	1.007027806	1.005314051	1.019910337	0.998717604	0.985014889	1.015434503	0.997431661	1.001296775	1.019129828	0.982836835	1.011899476
IL24:Q13007:OID20440:v1:Inflammation	1.003913771	1.008734253	0.978927886	0.982939547	0.983167876	0.993031802	0.98535211	0.960406325	0.969446487	0.986211314	1.002006276
IL25:Q9H293:OID31243:v1:OncologyII	0.99504608	0.989491103	0.965024999	1.018318557	1.018113435	0.975041749	0.994410394	1.014139781	0.979172754	1.013127469	0.994102712
IL2:P60568:OID20419:v1:Inflammation	1.008215185	1.006528722	0.971569591	1.011544623	0.980069583	0.978871373	0.96701188	0.985525171	1.013578704	0.973788035	0.999117684
IL2RA:P01589:OID20267:v1:Cardiometabolic	1.014695467	1.015588108	1.028161285	1.024964365	1.037166722	1.032271924	1.004837394	1.0042814	1.008828011	1.005327351	1.076808358
IL2RB:P14784:OID20450:v1:Inflammation	1.040039769	1.015206402	1.004892865	1.024316646	0.977064471	0.996396645	1.010947509	1.034266105	0.99203821	1.004330801	1.007945329
IL2RG:P31785:OID31361:v1:OncologyII	1.012983907	1.013338909	1.033536109	0.997034349	1.022903772	1.015407017	1.01974413	1.001802346	1.036949748	1.009844915	1.004598292
IL31:Q6EBC2:OID30487:v1:InflammationII	0.976420674	0.998211681	1.032144082	1.009055931	1.024614487	1.010528897	0.987216527	0.994397042	1.005496966	0.998984222	1.011304016
IL31RA:Q8NI17:OID30475:v1:InflammationII	1.014011483	1.002957932	0.991882699	1.015593971	1.015912774	0.993857947	1.010067631	1.002263976	0.964005634	0.999898412	1.013614734
IL32:P24001:OID20605:v1:Inflammation	1.009850476	1.018456661	1.023869533	1.049599451	0.997443606	1.011569096	1.021786303	1.016210755	1.019574295	1.003114302	1.060509073
IL33:O95760:OID20428:v1:Inflammation	0.984073595	0.988613073	1.014211489	0.997668862	1.007952888	1.006846801	1.009771888	1.014534852	0.999358544	1.015095975	1.001308026
IL34:Q6ZMJ4:OID20809:v1:Neurology	1.002569055	1.001097184	0.993087522	1.018873767	1.026542094	1.003167042	0.994840766	1.00622589	1.021060212	1.000683035	1.031504882
IL36A:Q9UHA7:OID30472:v1:InflammationII	0.988934514	0.997007294	1.006541845	0.982341113	1.002550632	0.993068448	0.963802968	0.969344454	0.988049173	0.999588745	1.000241513
IL36G:Q9NZH8:OID30551:v1:InflammationII	1.001506858	0.98644065	1.023543821	0.990316028	0.948761677	1.029045979	1.04064383	0.992980396	1.009994588	0.997688109	1.014811938
IL3:P08700:OID31229:v1:OncologyII	1.008065757	1.009271897	0.998152241	1.031437621	0.990298039	0.994962897	0.981704446	0.999679973	0.992408229	1.003339713	0.995480091
IL3RA:P26951:OID20461:v1:Inflammation	1.021275672	1.017310535	1.012490971	1.02592619	0.981695455	1.022667831	1.011046744	1.016886322	1.00709621	0.985679626	1.062836717
IL4:P05112:OID20426:v1:Inflammation	0.994815253	0.998022547	0.976955508	0.975932437	1.0008556	0.973391534	0.975634402	0.962137789	1.011703258	0.99747346	0.996953111
IL4R:P24394:OID20576:v1:Inflammation	0.98443431	0.980647065	1.013488481	0.995062036	1.015711825	1.009185646	0.98770283	0.98923056	1.001092848	1.000659558	1.05469819
IL5:P05113:OID20472:v1:Inflammation	1.063750844	1.058739442	1.013175393	1.001779537	0.996603864	1.028076615	1.037539515	1.014166041	1.002058312	0.987985275	1.009733382
IL5RA:Q01344:OID20601:v1:Inflammation	1.021731116	1.032467375	1.025920506	1.034568367	1.0427114	1.022382259	1.01488	1.02497973	1.020918059	0.986792464	1.108318674
IL6:P05231:OID20101:v1:Cardiometabolic	0.997838232	0.999578016	1.006474932	1.006407297	0.999140487	0.985959585	0.998933968	1.017712403	1.015486035	1.010141013	1.044294306
IL6:P05231:OID20563:v1:Inflammation	0.981805941	0.960124399	0.997366166	1.011736763	1.015520563	0.978306278	0.983165201	0.990675625	1.031719571	1.012453033	1.037908926
IL6:P05231:OID20911:v1:Neurology	1.010048302	1.010915005	1.001245072	1.014262845	1.035527438	0.986611099	0.983405654	1.002428558	0.998417045	1.018967923	1.055155638
IL6:P05231:OID21276:v1:Oncology	1.020763524	1.008290988	1.009186815	1.01233505	1.003012423	0.990066948	1.00282104	1.002923776	1.026070825	1.030385671	1.052550384
IL6R:P08887:OID20385:v1:Cardiometabolic	1.022164721	1.017128993	1.030129738	1.024611259	1.025137684	1.037979186	1.031790956	1.017310326	1.021582833	1.008023983	1.052126108
IL6ST:P40189:OID20147:v1:Cardiometabolic	1.01582945	1.00953542	1.023621032	1.047697447	0.985298963	1.010774959	1.002594771	1.04058014	1.015819351	1.018540918	1.041154694
IL7:P13232:OID20535:v1:Inflammation	1.014039439	1.021492535	0.987936121	1.007723757	1.025934738	0.990138473	0.99284819	1.008220886	0.983331713	1.012670443	1.029800549
IL7R:P16871:OID21136:v1:Neurology	1.035782008	1.012857393	1.026567863	1.053436129	1.074407032	1.053615355	1.043891178	1.033675176	1.015194581	1.016122219	1.058294444
IL9:P15248:OID31298:v1:OncologyII	1.016283991	1.005081415	1.038322006	0.993760085	0.990959559	1.047092184	1.049228193	1.008100912	0.993025441	0.994766598	1.002165046
ILKAP:Q9H0C8:OID20855:v1:Neurology	0.991008758	0.997715322	0.994919348	1.008011111	1.004029662	0.997227213	0.988365244	1.002774983	1.032430306	0.998110032	1.019389799
IMMT:Q16891:OID31397:v1:OncologyII	1.007379072	1.02401351	1.025010202	1.004691625	1.04893479	1.026122664	1.008166343	0.995599661	1.018850192	1.000383449	1.01545982
IMPA1:P29218:OID20907:v1:Neurology	0.991447604	1.007667723	0.974547563	1.000493399	1.050111225	0.981540559	0.972661931	0.997052836	0.984746171	0.995087728	1.016627884
IMPACT:Q9P2X3:OID31112:v1:NeurologyII	0.988205541	0.99180161	1.001581971	1.003852641	1.005722003	1.003995004	1.023766668	0.982835754	0.994382313	0.997154227	1.017542485
IMPG1:Q17R60:OID30814:v1:NeurologyII	1.002580826	1.013815324	0.999666783	0.970161859	0.99295245	1.000881399	0.988747213	0.99001474	1.026826226	1.019445298	0.995703256
ING1:Q9UK53:OID20853:v1:Neurology	0.988152997	0.977327605	0.977003979	0.995865038	1.029097976	0.976591547	0.987551786	0.990388564	0.979406231	0.974361183	1.01566585
INHBB:P09529:OID30625:v1:InflammationII	0.975035385	1.000578151	1.029589789	1.009315103	1.024688636	1.034751447	0.996701554	1.010479715	1.002153608	0.996403344	1.039536388
INHBC:P55103:OID21093:v1:Neurology	1.037469857	1.053694451	1.056688139	1.039307614	1.018488815	1.063067693	1.04679202	1.022722885	1.006357149	1.028125661	1.066976086
INPP1:P49441:OID21345:v1:Oncology	0.984521407	1.017147815	1.013851085	0.969845392	0.992260344	0.993651393	0.995557388	0.994877549	1.008984733	1.044883749	1.020900458
INPP5D:Q92835:OID30259:v1:CardiometabolicII	0.996921009	1.022743556	1.002571903	0.99684929	1.029352851	0.998339528	0.998605872	1.00336639	1.008184614	1.007332114	1.041679116
INPP5J:Q15735:OID30975:v1:NeurologyII	1.011926644	1.007097944	1.001638476	1.003762774	0.998325608	1.010409298	1.017044318	1.009921023	1.033935522	1.001206604	1.021868723
INPPL1:O15357:OID21314:v1:Oncology	1.010324466	1.020173329	0.987390197	0.982129705	1.023670156	0.976333618	0.995648794	1.014334193	1.002720539	1.006982438	1.016413927
INSL3:P51460:OID31129:v1:NeurologyII	1.046192859	1.050651552	1.026908357	1.043819957	1.018877888	1.039635945	1.063355946	1.062447686	1.064365116	0.961784258	1.038210223
INSL4:Q14641:OID31370:v1:OncologyII	1.002096832	1.018503319	1.05327043	1.041745736	1.044218726	1.027595737	1.01501131	0.989456639	1.00041933	0.990319806	1.027365237
INSL5:Q9Y5Q6:OID31448:v1:OncologyII	0.992529695	0.999119846	1.018362561	1.03641681	1.014470565	1.010143521	0.997798339	0.995080365	1.014762852	1.015287345	1.039743346
INSR:P06213:OID30566:v1:InflammationII	1.009624918	1.006679553	1.016144768	1.020629565	1.005349367	1.012094451	1.036912414	1.027005626	0.990273327	1.003221088	1.018568806
IPCEF1:Q8WWN9:OID20977:v1:Neurology	0.996199374	0.995642233	1.000717859	0.989917892	1.032489414	0.986663145	0.999365626	0.999718793	1.010636546	1.008342607	1.019088797
IQGAP2:Q13576:OID21361:v1:Oncology	1.01910529	1.036751378	0.987966976	0.974194925	0.992151495	1.005992385	1.018727615	1.027577052	0.982914352	1.002260521	1.013052408
IRAG2:Q12912:OID20085:v1:Cardiometabolic	1.026626511	1.014382439	1.019647159	0.990368422	1.015055695	1.029204779	1.032402784	1.025298752	0.981171014	1.009280899	1.011634068
IRAK1:P51617:OID20485:v1:Inflammation	0.969133694	0.99541203	0.966518965	1.019116619	1.022003603	0.964712997	0.978810463	1.000802602	0.994185	1.017881639	1.017581994
IRAK4:Q9NWZ3:OID20577:v1:Inflammation	0.983035342	0.998653715	0.974676502	0.993077791	1.035846366	0.968750821	0.969720295	1.001513821	0.96665904	1.012728248	1.019533067
ISLR2:Q6UXK2:OID20889:v1:Neurology	1.020614753	1.023487688	1.049765088	1.05850147	1.037326621	1.038634319	1.039460958	1.048039155	1.026532055	1.023229894	1.051395443
ISM1:B1AKI9:OID20538:v1:Inflammation	0.992717124	1.008884553	0.996155456	1.023376679	1.013254576	0.989587904	0.992501376	0.997210427	1.008100584	0.989777933	1.065733073
ISM2:Q6H9L7:OID30365:v1:CardiometabolicII	1.011951703	1.01573689	1.035786607	0.975371916	1.012906959	1.029288017	1.015966683	0.990938618	0.996396066	1.014680674	1.010435652
IST1:P53990:OID31497:v1:OncologyII	0.990898176	0.999801734	0.976532107	0.986679849	1.041536866	0.975393676	0.999093958	0.998790147	0.974181697	0.991448155	1.030650066
ITGA11:Q9UKX5:OID20581:v1:Inflammation	1.038420958	1.036593635	1.040499704	1.044016027	1.034637458	1.025573362	1.011515904	1.026605011	1.019952318	1.027308128	1.052106983
ITGA2:P17301:OID30570:v1:InflammationII	0.999594076	1.013002325	1.009322004	1.023301222	1.030633225	1.004279233	1.009670446	1.038136796	1.004734445	0.980381917	1.035813907
ITGA5:P08648:OID21139:v1:Neurology	1.013263075	0.996658872	1.023663068	1.032582906	1.008995122	1.012434066	1.027324248	1.022699102	1.001870526	1.026219868	1.073146669
ITGA6:P23229:OID20528:v1:Inflammation	0.968748174	0.998915497	0.969326491	0.975897607	1.036429879	0.977331404	0.983934786	0.985376661	1.009413578	1.001684502	1.04110476
ITGAL:P20701:OID30537:v1:InflammationII	1.034476188	1.045861368	0.99507973	1.019516748	1.029488298	1.013293639	1.019272066	0.996767896	0.993726707	0.988628354	1.029240507
ITGAM:P11215:OID21071:v1:Neurology	1.008802697	1.002241181	1.003313819	1.034989109	1.050322411	0.984387285	0.992085974	1.003429672	0.996081236	0.996560241	1.051925522
ITGAV:P06756:OID21416:v1:Oncology	1.019730731	1.02974186	1.034820371	1.002127597	1.015868028	1.027921084	1.045597311	1.032012221	1.009912686	0.987472441	1.061729892
ITGAX:P20702:OID31325:v1:OncologyII	1.024726368	0.997591402	1.043915084	1.042848824	1.041894008	1.032128669	1.018361686	0.984310889	0.988615153	0.980273715	1.004502351
ITGB1:P05556:OID20376:v1:Cardiometabolic	0.978878679	0.99170426	1.011055976	1.045123638	1.026497637	1.012991914	1.003511051	1.03231451	1.035729363	1.0166027	1.044803335
ITGB1BP1:O14713:OID21268:v1:Oncology	0.998441671	0.996878313	0.973224454	0.983985076	1.000209182	0.98141915	0.989871083	0.991023047	0.986440723	1.015930128	1.006498297
ITGB1BP2:Q9UKP3:OID20112:v1:Cardiometabolic	1.006385583	1.018628429	1.008354488	1.004374225	1.037422414	1.010254904	0.99830968	1.009522817	1.002971353	0.993051624	1.01802198
ITGB2:P05107:OID20315:v1:Cardiometabolic	1.029710942	1.019402058	1.001434207	1.028198609	1.050632498	0.986732928	0.99428144	1.011409552	0.979494082	1.012839307	1.054032836
ITGB5:P18084:OID21522:v1:Oncology	1.027597591	1.023515439	1.055026043	1.043632728	1.03026094	1.039180673	1.008972258	1.010523699	1.008976655	1.001429535	1.036542999
ITGB6:P18564:OID20493:v1:Inflammation	1.009413647	1.006783928	1.029302581	1.035669691	1.022136261	1.015605626	1.003063141	1.010936678	0.999190862	1.04706127	1.057730772
ITGB7:P26010:OID21393:v1:Oncology	1.002689449	1.02427545	1.019712117	1.039100649	0.976344549	0.99860075	1.004846885	1.038978064	1.007834611	0.995541112	1.067263343
ITGBL1:O95965:OID30408:v1:CardiometabolicII	1.003328481	1.015062838	1.024401015	1.017957063	1.050185857	1.016855009	1.021086047	1.023677008	1.0147693	1.003762101	1.053843057
ITIH1:P19827:OID30722:v1:InflammationII	0.972281749	0.98313826	0.994476	0.970855165	1.000683012	0.985359985	0.975701433	0.96275108	1.035972051	0.990863628	1.015750545
ITIH3:Q06033:OID20352:v1:Cardiometabolic	1.017573677	1.015106637	1.006200242	1.030708632	1.033967269	1.009858473	1.002309083	1.009118796	0.984711485	0.970667308	1.072754437
ITIH4:Q14624:OID30762:v1:InflammationII	0.982840275	0.98916346	1.031408697	0.997288015	1.015631063	1.02006575	1.022597814	0.996281984	1.030157487	1.007313519	1.05854331
ITIH5:Q86UX2:OID31430:v1:OncologyII	0.968734638	0.992140789	0.994915136	1.03300113	0.976916397	0.982070237	1.000652748	1.03185101	0.989927589	0.99844274	1.000395587
ITM2A:O43736:OID20504:v1:Inflammation	1.008423863	1.00442577	1.01234	1.011744355	1.011743499	1.026407291	1.01260235	0.987077462	0.996828308	1.010599366	1.02707023
ITPA:Q9BY32:OID30082:v1:CardiometabolicII	1.012935856	1.003671321	1.002360703	0.977388498	1.026038436	1.002817943	1.017957525	1.01889776	1.009316563	0.998579081	1.026798818
ITPR1:Q14643:OID30216:v1:CardiometabolicII	1.008795959	1.026389358	1.002794503	0.998811247	1.019551194	1.004300038	0.98937573	1.011801653	0.977794147	1.01411749	1.034421029
ITPRIP:Q8IWB1:OID30860:v1:NeurologyII	1.017780656	1.021455827	1.000236085	1.014426201	1.044070538	1.01096563	0.998618852	1.015221005	1.008535065	0.987221066	1.00466979
IVD:P26440:OID20833:v1:Neurology	0.962660198	0.96932057	0.990768402	0.991260028	0.99514326	0.999572741	0.978790647	0.988314389	0.972265056	1.021960263	0.998226729
IZUMO1:Q8IYV9:OID31159:v1:OncologyII	0.964399151	0.958050809	1.003892787	1.008631052	0.992381425	1.002790365	0.993911492	0.999036185	1.004813894	0.989802833	1.000380882
JAM2:P57087:OID21064:v1:Neurology	0.976883408	0.995932173	1.013632999	0.986078119	1.02275183	1.023856306	1.008148246	1.028876298	1.047618408	0.979616312	1.039977087
JAM3:Q9BX67:OID30586:v1:InflammationII	0.970977787	1.004255297	1.026471072	1.014124377	1.01822115	1.009831662	1.017800944	1.010104326	1.014532316	1.023812433	1.035757079
JCHAIN:P01591:OID20494:v1:Inflammation	0.999785233	0.989949813	1.019003047	1.012393737	1.020864237	1.020199342	1.027583712	1.021735958	0.989113842	0.997408868	1.069495998
JMJD1C:Q15652:OID31172:v1:OncologyII	0.995638127	0.993876536	0.978255753	1.000734702	0.958067233	0.965474173	0.967217447	0.976290535	1.03994841	0.961546497	1.002876393
JPT2:Q9H910:OID31520:v1:OncologyII	0.980679637	0.996777929	0.995548434	1.003781495	1.055986853	0.992253611	0.995829066	1.003975489	0.948696805	1.021537677	1.016130594
JUN:P05412:OID20424:v1:Inflammation	1.024847078	1.012258036	0.978547502	1.018243959	1.001144823	0.985470942	1.017154044	1.005153549	0.973840585	1.029842731	1.014069445
KAZALD1:Q96I82:OID21339:v1:Oncology	1.039035879	1.040778368	1.027657485	1.034063073	1.039527776	1.021446702	1.022937934	1.019625454	1.035675167	1.035233725	1.090135651
KAZN:Q674X7:OID31481:v1:OncologyII	0.975438601	0.978434267	0.9788609	0.989472547	1.040473139	0.982098147	0.993752971	1.004653661	0.991073584	1.022213232	1.02281587
KCNC4:Q03721:OID30813:v1:NeurologyII	0.998461827	0.996170242	1.014097919	0.999385131	1.026335127	0.995139354	0.968204114	1.001765156	1.027029671	0.993542465	1.000673067
KCNH2:Q12809:OID30899:v1:NeurologyII	0.997939088	0.992377645	1.012179817	1.025139853	1.01490574	0.998563657	1.003261581	1.017050282	1.010624662	1.017357821	1.01903562
KCNIP4:Q6PIL6:OID20813:v1:Neurology	1.039305332	1.032507816	1.033245737	1.005583571	1.015072084	1.021205534	1.025873322	1.014736074	1.012799844	1.010735076	0.997266226
KCTD5:Q9NXV2:OID31148:v1:NeurologyII	0.983943866	0.970218125	0.984039801	1.014267342	1.004444745	0.988624129	0.993918699	0.988286515	1.001511241	0.993698372	1.042868185
KDM3A:Q9Y4C1:OID30426:v1:InflammationII	1.004691149	1.019813274	1.004810273	1.011898303	1.014213795	0.986064404	0.996186676	1.016131476	1.008611241	0.992344957	1.030344275
KDR:P35968:OID21497:v1:Oncology	1.015726399	1.035464565	1.011211856	0.992838394	1.018015268	1.000019845	1.008198653	1.015831953	1.039520794	0.975111555	1.069296498
KEL:P23276:OID20881:v1:Neurology	0.99739661	0.990062992	1.059580154	1.016566267	1.043894058	1.047476239	1.040659537	1.00771595	1.009816909	1.002657198	1.059262879
KHDC3L:Q587J8:OID31245:v1:OncologyII	0.97018073	0.985942203	0.980605208	1.001083118	1.019427048	0.977021129	0.972331133	0.993715565	0.966786592	1.013033962	1.010405861
KHK:P50053:OID30241:v1:CardiometabolicII	0.999577489	1.019371993	0.995045555	1.007480049	1.011450243	0.995958283	1.023538695	1.012371586	0.962415439	1.011535588	1.031371322
KIAA0319:Q5VV43:OID31094:v1:NeurologyII	0.985531464	1.003291711	1.028502228	1.001389691	1.033933362	1.025714909	1.004854841	1.037201287	1.019815352	0.978533775	1.032239131
KIAA1549:Q9HCM3:OID31307:v1:OncologyII	0.969437202	0.963132232	0.987078134	1.001813283	0.987358027	0.99631388	1.008544308	1.012967311	0.988411124	0.996081389	1.003102477
KIAA1549L:Q6ZVL6:OID31312:v1:OncologyII	1.002490931	0.993415454	1.037248679	1.017094359	0.993835288	1.017028121	1.006339572	1.00196447	1.008214601	0.970927333	1.004141053
KIAA2013:Q8IYS2:OID31392:v1:OncologyII	0.99476825	1.00069015	0.99778421	1.00670046	0.973091747	0.994278452	1.002098673	1.020218843	1.013201615	0.985383054	1.011695535
KIF1C:O43896:OID30163:v1:CardiometabolicII	1.010079016	1.004602669	1.034126826	1.019274741	1.010194757	1.029715468	1.011459828	1.027126618	1.015806283	1.007262224	1.017835808
KIF20B:Q96Q89:OID30816:v1:NeurologyII	1.004501273	1.011317128	1.035375275	1.02332953	1.017646248	1.026305285	1.000399631	1.040063371	0.995296002	1.00170602	1.003917023
KIF22:Q14807:OID30175:v1:CardiometabolicII	0.985686914	1.00815371	1.00110251	1.0181538	1.030510222	0.992705038	0.999343393	1.005655056	0.989064882	1.004586438	1.043053982
KIFBP:Q96EK5:OID21320:v1:Oncology	0.984380735	1.004270573	0.993305334	1.00201397	1.033860151	1.005276341	1.002356924	1.019764166	0.977092487	0.988908378	1.020583539
KIR2DL2:P43627:OID31431:v1:OncologyII	1.018234796	0.996885683	1.040092386	1.009406932	1.022215542	1.024486705	1.011371872	1.009589351	0.977301246	0.991356867	1.109761997
KIR2DL3:P43628:OID21196:v1:Oncology	0.97992325	0.9784055	1.025512687	1.014586254	1.006079944	1.019331381	1.01248825	0.99783118	1.040676573	0.99464778	1.109583134
KIR2DS4:P43632:OID31432:v1:OncologyII	0.995863198	0.990126698	0.996926248	1.016861104	1.011326116	0.989573715	0.985565521	0.998347073	0.992383839	1.020498518	1.030294147
KIR3DL1:P43629:OID21185:v1:Oncology	1.004256625	1.004413807	1.027228002	1.004204756	1.028910265	1.006918326	1.006853772	0.975701498	1.011438665	1.02458776	1.059351589
KIR3DL2:P43630:OID31191:v1:OncologyII	0.978346104	0.977495546	1.00254015	0.948386672	0.987835939	0.998779838	0.987500755	0.980095003	0.975043955	0.982859373	1.007654855
KIRREL1:Q96J84:OID30806:v1:NeurologyII	1.004422023	0.998675353	1.023397275	0.997251738	1.002884676	0.996779829	0.981222382	0.985981386	0.980004467	0.984419025	1.004414132
KIRREL2:Q6UWL6:OID20873:v1:Neurology	1.00889163	0.99488652	1.007740696	1.047577331	1.040421261	1.010723222	1.009335027	1.002217606	0.997418933	1.01105447	1.05578449
KIT:P10721:OID20370:v1:Cardiometabolic	1.001611359	1.023738086	1.023780966	1.017027369	1.039734158	1.025642586	1.011121997	1.026714637	1.015643461	1.009235708	1.090912243
KITLG:P21583:OID20196:v1:Cardiometabolic	1.010830298	1.010800146	1.012847287	1.031636509	1.01752945	1.013474788	1.012201117	1.027227406	1.055291625	0.995418482	1.074428629
KLB:Q86Z14:OID20888:v1:Neurology	1.005140677	1.008493479	1.016409156	1.014384739	0.975879605	1.024336183	1.009536358	0.994666071	0.977782204	1.012493221	1.041671042
KLF4:O43474:OID30808:v1:NeurologyII	1.020825361	1.011696442	1.021142635	1.026686144	0.986824802	1.015531144	1.003799781	1.002669801	1.005606567	1.044535201	1.022585826
KLHL41:O60662:OID30986:v1:NeurologyII	1.009503109	1.008605784	1.017926248	0.998243764	1.01907723	1.001504581	1.007851922	1.012873608	0.991419791	1.001436204	1.016361474
KLK10:O43240:OID21523:v1:Oncology	0.997962121	1.014690315	0.997567504	1.003709343	1.012414423	0.996317281	0.995086156	1.006850017	0.992007449	1.009714983	1.047877026
KLK11:Q9UBX7:OID21518:v1:Oncology	1.030954529	0.997291525	1.017736628	1.027115922	1.036239555	1.01267639	0.992515199	1.01116005	1.008096565	0.984327087	1.046443295
KLK12:Q9UKR0:OID21201:v1:Oncology	1.001877358	1.007924648	0.981337703	0.97003868	0.972601869	0.981532433	0.996882983	0.983731043	0.98677722	0.986237819	1.01824623
KLK13:Q9UKR3:OID21291:v1:Oncology	1.025439722	1.02487993	1.027289311	1.013104296	1.049210422	1.012761678	1.009768199	1.013686742	0.99905376	1.01790836	1.063440335
KLK14:Q9P0G3:OID21407:v1:Oncology	0.988999524	0.99396682	1.024088498	1.012120591	1.026690676	1.042979961	1.021465871	0.998727161	1.007647437	1.00782104	1.07562318
KLK15:Q9H2R5:OID31427:v1:OncologyII	0.99585354	1.01265231	0.97619945	1.020279188	0.95722456	0.964554344	0.995379912	0.997206813	1.021811791	1.005332438	1.040572597
KLK1:P06870:OID21499:v1:Oncology	1.013658731	0.986261141	1.034592017	1.013229496	0.991919604	1.016669268	1.013163135	1.014846343	1.032448813	0.996731646	1.054182962
KLK3:P07288:OID30364:v1:CardiometabolicII	1.03139785	1.03173667	0.987258081	1.005533761	1.026423767	1.001515621	1.019899189	1.023012124	1.074572109	1.014272607	1.028081062
KLK4:Q9Y5K2:OID21391:v1:Oncology	1.040401364	1.055502266	1.041249868	1.016661949	1.066150619	1.032350622	1.010687302	1.024674446	0.991911049	1.01044755	1.024840976
KLK6:Q92876:OID21526:v1:Oncology	1.002567256	0.970602129	0.999456636	1.018167337	1.023330585	1.002584794	0.989433924	1.011351538	1.021935823	1.004474927	1.050167824
KLK7:P49862:OID30652:v1:InflammationII	0.998572438	1.009699322	1.016391584	1.032301619	1.067149307	1.022643071	1.024090947	1.00334745	0.98984635	0.980359297	1.063392142
KLK8:O60259:OID21517:v1:Oncology	1.020694011	1.012684107	1.014418502	1.018825058	1.026019619	1.020575171	1.007390982	0.997097449	1.001295335	1.002791435	1.05321078
KLKB1:P03952:OID30760:v1:InflammationII	1.021208971	1.021738385	1.014808279	1.006316276	1.000535277	1.009248416	1.011873686	1.015308586	1.022206639	0.999750238	1.043851571
KLRB1:Q12918:OID20629:v1:Inflammation	1.024028976	1.020986358	1.041752275	1.049217591	1.035502757	1.038394802	1.027495187	1.003828223	1.02529289	0.985019867	1.079907399
KLRC1:P26715:OID30855:v1:NeurologyII	1.033175326	1.030490416	1.024708742	1.000588198	1.000392543	1.006054108	1.004025259	1.000081611	0.95299513	1.026295155	1.00320352
KLRD1:Q13241:OID20632:v1:Inflammation	1.019719267	1.018421741	1.024912545	1.017776554	1.031792054	1.036385557	1.011972417	1.007899716	1.025731758	0.990153671	1.09970246
KLRF1:Q9NZS2:OID30464:v1:InflammationII	1.018275865	1.007674512	0.984638441	1.002331353	1.050988686	1.013943366	1.008060153	1.006895422	1.046285678	0.983479085	1.083446539
KLRK1:P26718:OID31082:v1:NeurologyII	1.013512568	1.005847119	1.023826339	1.041187882	0.992894713	1.021749944	0.999362827	0.994403762	1.011152847	1.008764094	1.054651429
KRT14:P02533:OID20800:v1:Neurology	1.015463366	1.002935155	0.984998612	0.971483887	1.012427169	1.016680848	1.014138952	0.997734463	0.987611747	0.986662701	1.007162108
KRT17:Q04695:OID30092:v1:CardiometabolicII	0.99196044	0.998589729	0.997753264	0.996794384	0.981806955	0.986682942	0.984607404	0.95973435	1.005128753	0.997044472	0.995193039
KRT18:P05783:OID21296:v1:Oncology	1.000200668	1.011016124	1.048260105	1.042393966	1.021741277	1.022630153	0.988772187	0.98267999	1.017948589	1.013171638	1.041914841
KRT19:P08727:OID20596:v1:Inflammation	1.015407788	1.022683711	1.010716285	1.005928029	0.999542156	1.006579809	1.013802104	0.999696857	0.979868782	1.024118026	1.046022317
KRT5:P13647:OID20860:v1:Neurology	1.001960914	1.03266411	1.027683364	1.029757187	1.034913867	1.021004166	1.019704412	0.997017338	0.986004849	1.004335325	1.053248989
KRT6C:P48668:OID30169:v1:CardiometabolicII	1.029353709	1.025506735	1.029730498	1.032526749	1.009685711	1.013041096	1.003589071	1.010233255	0.990867091	1.021388398	1.01117768
KRT8:P05787:OID30865:v1:NeurologyII	0.972028383	0.99253594	1.006073826	1.009363534	1.0060212	1.01362987	1.00235341	0.99263771	1.001194154	0.966841917	1.010482939
KYAT1:Q16773:OID20232:v1:Cardiometabolic	1.005295344	1.016851755	1.041403371	1.031467476	1.006011662	1.03629756	1.028736074	1.024704018	0.972819499	1.000977528	1.029861529
KYNU:Q16719:OID20669:v1:Inflammation	0.983797588	0.983700942	1.012485548	1.013061048	1.033203243	1.027196479	1.013296955	1.014244196	1.031622797	1.009480766	1.046614979
L1CAM:P32004:OID21484:v1:Oncology	1.0066949	1.019766968	1.039178812	1.015104108	1.007868112	1.004033885	1.012516175	1.023135145	1.057760943	0.987162621	1.073739992
L3HYPDH:Q96EM0:OID30314:v1:CardiometabolicII	0.985010466	1.012849011	0.982885078	0.989916472	1.021121457	0.987099905	1.002508205	0.999603123	0.997617551	1.010466645	1.027334154
LACRT:Q9GZZ8:OID31367:v1:OncologyII	0.991696569	0.984793824	0.998330902	1.00522091	0.956352689	1.001104464	1.016526162	1.001160513	1.045228106	0.970780878	1.025859235
LACTB2:Q53H82:OID20150:v1:Cardiometabolic	1.003391294	1.013312085	0.999418444	1.019335594	1.013644877	0.996575237	0.998136434	0.995700643	0.990779727	0.999605463	1.029308342
LAG3:P18627:OID21315:v1:Oncology	0.995182313	1.003825256	1.020969179	1.034524542	1.049370583	1.020147922	0.992394678	1.029198564	0.976063476	0.97481681	1.067640936
LAIR1:Q6GTX8:OID20737:v1:Inflammation	0.966728215	0.984477325	0.991949025	1.012892377	1.005320514	0.994617206	1.002613044	1.005474305	1.005471518	0.988707224	1.040862428
LAIR2:Q6ISS4:OID20965:v1:Neurology	0.994114034	0.97946508	1.015756898	0.992204925	1.021663472	1.009467424	1.010027812	1.012069438	1.010089145	0.971010496	1.037890932
LAMA1:P25391:OID30057:v1:CardiometabolicII	0.996768364	0.988288735	0.986795621	0.999245612	1.012583128	0.9839137	0.979907182	0.985937531	1.010525508	1.025496627	1.001582297
LAMA4:Q16363:OID20769:v1:Inflammation	1.020408373	1.021479405	1.038379572	1.033174012	1.02065704	1.048044411	1.024768387	1.02327738	0.975587528	0.989287136	1.067105723
LAMB1:P07942:OID30280:v1:CardiometabolicII	1.011120188	1.023753574	1.049206595	1.049465633	1.026452379	1.047507608	1.014444753	1.009789827	1.023323083	1.000667394	1.051284862
LAMP1:P11279:OID30416:v1:CardiometabolicII	1.009939372	0.999439002	1.016678567	0.992409016	1.032918865	0.997942337	1.000910267	0.974125492	0.979665943	1.010828958	1.041826808
LAMP2:P13473:OID21035:v1:Neurology	1.014096664	1.025869717	0.999749693	1.014031328	1.025152414	1.001363492	0.992263347	0.997994944	1.049819734	0.992501667	1.040340183
LAMP3:Q9UQV4:OID20638:v1:Inflammation	1.024639824	1.025525287	1.02360129	1.023016476	1.042103515	1.042532202	1.025967776	1.012098326	1.001932953	0.97975328	1.100554991
LAMTOR5:O43504:OID31396:v1:OncologyII	1.026746724	1.045415873	0.991183603	0.987712426	1.002228707	0.984117113	0.994198134	1.013934199	1.007549092	0.991398482	1.009710713
LAP3:P28838:OID20436:v1:Inflammation	1.002090231	1.006676692	0.989625226	1.00704364	1.010263624	0.985470733	1.00358477	0.982041378	0.995961046	0.986478632	1.009829509
LARP1:Q6PKG0:OID31372:v1:OncologyII	1.001958724	0.999504592	1.024168495	1.01341403	0.996403383	1.01212735	1.017893976	0.999426811	0.996394707	1.009447804	1.019535973
LAT2:Q9GZY6:OID21292:v1:Oncology	1.011867753	1.0324865	0.991200797	1.021023444	0.997963461	0.982019573	0.985374562	1.028981068	0.991055861	0.990783785	1.024602977
LAT:O43561:OID20640:v1:Inflammation	0.991729698	1.003213704	0.963437724	0.977905194	1.033990874	0.962262718	0.979219501	0.988131945	1.006304769	1.012326063	1.02961285
LATS1:O95835:OID30523:v1:InflammationII	0.970741249	0.980695258	1.005202378	0.985486121	0.987072721	0.988363834	1.001725141	1.008255017	0.984203739	0.981164928	1.006141205
LAYN:Q6UX15:OID20970:v1:Neurology	1.013239832	1.026895862	1.022778787	1.028202633	1.031169395	1.043317234	1.045968781	1.031720957	1.005225748	1.004773138	1.059359557
LBP:P18428:OID20355:v1:Cardiometabolic	1.007304128	1.01719895	1.003246866	1.002312549	0.992402314	1.003121113	1.005363549	0.999588699	0.992366361	1.00217868	1.028207624
LBR:Q14739:OID21034:v1:Neurology	1.000976596	1.011120401	1.013128686	1.021681361	1.015303358	1.001350486	1.005900594	1.009102892	1.006679249	1.014645575	1.047580845
LCAT:P04180:OID30677:v1:InflammationII	0.999806331	0.98893667	1.045991334	1.036636272	1.04804936	1.033828744	1.018559126	1.008074831	1.029234195	1.006159899	1.067163476
LCN15:Q6UWW0:OID31032:v1:NeurologyII	1.017648139	1.027009496	0.975814092	1.007679996	1.030483829	0.978923268	0.980549099	1.003400635	1.007665953	0.99033604	1.045249094
LCN2:P80188:OID20392:v1:Cardiometabolic	1.038329832	1.042680779	1.015058947	1.005469273	1.062578873	1.022042348	1.013153211	1.025409291	0.97904662	0.994312424	1.050053991
LCP1:P13796:OID30367:v1:CardiometabolicII	0.996306215	1.020540334	1.013964208	1.007427126	1.028179811	1.00042127	1.011701461	1.014592029	1.015864147	1.016306828	1.025612746
LDLR:P01130:OID20240:v1:Cardiometabolic	1.016989076	1.034197952	1.044581786	1.034267365	1.079640446	1.028003381	1.020877372	1.020150332	1.017826698	0.996762716	1.069684409
LDLRAP1:Q5SW96:OID31068:v1:NeurologyII	0.976635111	0.988231967	0.98260085	1.017392339	1.034120347	0.980529416	0.992019258	1.028676018	0.994815152	1.003713196	1.015314711
LECT2:O14960:OID30320:v1:CardiometabolicII	0.998999313	1.018640796	1.008796618	1.008658251	1.038448922	0.996537686	0.993786039	0.996800301	1.033778828	1.038574981	1.037453603
LEFTY2:O00292:OID21454:v1:Oncology	0.996232165	0.996105895	0.975509685	1.007427786	1.013093913	0.983209123	1.000688355	0.984760001	1.0001233	0.967093291	1.043599051
LEG1:Q6P5S2:OID30608:v1:InflammationII	1.041961047	1.053446136	1.04034841	1.038755549	1.019409517	1.05000829	1.043461192	1.046497587	1.007982915	1.000491106	1.056433288
LELP1:Q5T871:OID30845:v1:NeurologyII	0.995081377	1.015197461	1.018152295	1.014604095	0.996864125	1.001917039	1.012996394	0.976927646	1.002057292	0.986807216	1.003912183
LEO1:Q8WVC0:OID30991:v1:NeurologyII	1.00385635	0.982778411	1.005743706	0.977526531	1.01196185	1.014486129	1.009301196	0.995969626	0.96755845	0.990122938	0.99895902
LEP:P41159:OID20187:v1:Cardiometabolic	1.000602893	0.998318009	0.999144905	0.983281089	1.041307425	1.017307088	1.026598552	1.011562298	1.039692175	0.983114414	1.050064631
LEPR:P48357:OID20128:v1:Cardiometabolic	1.001270586	0.990589815	1.036516676	1.057617602	1.025153047	1.038084133	1.011623773	0.979004024	0.990728469	1.00144719	1.030433688
LETM1:O95202:OID31018:v1:NeurologyII	1.003904416	0.99527478	1.008991414	1.009085205	1.038406029	1.003055939	0.983716795	0.986676642	1.020634251	1.032467242	1.01890416
LGALS1:P09382:OID20154:v1:Cardiometabolic	1.020610611	1.011144564	1.001565288	1.007917832	1.030672021	1.015233082	0.999228302	1.001701855	1.034049813	1.027091805	1.036634346
LGALS3:P17931:OID20284:v1:Cardiometabolic	1.024236702	1.012201262	1.05047868	1.018471392	1.027037057	1.042016922	1.040006448	1.01210396	1.016201269	0.999233171	1.049208954
LGALS3BP:Q08380:OID30765:v1:InflammationII	1.015165464	1.016129748	1.006753366	0.993159646	1.05308688	1.008238654	1.026627811	0.992597723	1.0138036	1.024825153	1.055464806
LGALS4:P56470:OID20748:v1:Inflammation	0.990616807	0.992861421	1.028947711	1.006134805	1.046730319	1.021945165	1.005667407	1.007989588	1.028012653	1.004865014	1.072903314
LGALS7_LGALS7B:P47929:OID21406:v1:Oncology	1.006145326	1.033322569	1.004391159	1.017680318	1.046027228	0.999943289	1.004503974	0.988222792	0.960331343	1.032230776	1.079081641
LGALS8:O00214:OID21041:v1:Neurology	1.01041311	1.016784701	1.016416271	1.024122286	1.017186191	1.005380858	1.004211902	0.996993727	1.034805668	1.004876722	1.04104236
LGALS9:O00182:OID20781:v1:Inflammation	0.987372381	1.011364849	1.006171508	1.038181968	1.011768431	1.021274613	1.027455651	1.031051633	1.014932343	1.015182837	1.05822408
LGMN:Q99538:OID20773:v1:Inflammation	1.0041555	1.029362932	1.012828544	1.049164944	1.014542508	1.015011434	0.987955037	0.995284817	1.01692269	0.997262843	1.065084095
LHB:P01229:OID21248:v1:Oncology	0.944241695	0.964530846	0.974118194	0.987680104	1.01990022	0.985958337	0.999246043	1.014872085	1.003357758	1.001870318	1.011072266
LHPP:Q9H008:OID20749:v1:Inflammation	0.990543679	0.98649438	1.041862452	1.025732379	1.03474496	1.035912918	1.018542864	1.012730645	0.995941174	1.003377774	1.024404161
LIF:P15018:OID20824:v1:Neurology	0.982059586	0.978020808	0.988696164	0.994412206	1.000265125	0.990215932	0.987715024	0.993629439	0.991251029	0.999202719	1.006084402
LIFR:P42702:OID20606:v1:Inflammation	1.028675417	1.003572674	1.031811164	1.016969089	1.005219741	1.016950687	1.014568696	1.01702793	1.003702291	1.003911066	1.04893774
LILRA2:Q8N149:OID21152:v1:Neurology	1.045742376	1.048315897	1.043524487	1.032105602	1.091165984	1.033552706	0.994746935	0.984150297	1.034988847	1.023017873	1.059385922
LILRA3:Q8N6C8:OID30376:v1:CardiometabolicII	1.002203548	1.010700476	0.981968163	1.019496475	0.996683962	0.986626546	0.978560029	0.999663718	0.982706656	0.993968188	1.041044199
LILRA4:P59901:OID30162:v1:CardiometabolicII	0.976814508	0.997963493	0.985712653	0.996130962	1.02274404	0.99095532	1.001254106	1.000916147	0.957461628	0.98939496	0.997118667
LILRA5:A6NI73:OID20209:v1:Cardiometabolic	1.024915896	1.009275483	0.993446216	1.029865753	1.05999969	0.993605494	0.991914949	0.979863844	1.018173486	1.000300188	1.070778959
LILRA6:Q6PI73:OID30346:v1:CardiometabolicII	1.002719764	0.99777303	0.991685063	1.034181822	1.004238736	1.00527815	1.023774408	1.04550813	1.03031893	1.012256184	1.027216337
LILRB1:Q8NHL6:OID20323:v1:Cardiometabolic	1.008385514	0.996992207	1.012800538	1.019108974	1.043840091	1.016900242	0.995541422	0.995182124	1.042165254	0.990030848	1.118897699
LILRB2:Q8N423:OID20301:v1:Cardiometabolic	1.04619401	1.026994482	1.008944212	1.036164588	1.060636701	1.010712245	1.019005288	1.02196638	0.985187488	1.003351279	1.082195365
LILRB4:Q8NHJ6:OID20429:v1:Inflammation	1.038844639	1.026333958	1.003016254	1.023443044	1.008478453	1.003068977	1.003691724	1.019509605	0.986436245	0.990621262	1.132554112
LILRB5:O75023:OID20324:v1:Cardiometabolic	1.022133222	1.011406235	1.028040789	1.038110138	1.013151102	1.017261522	0.996265676	1.005590202	0.993639265	1.016060433	1.025785147
LIPF:P07098:OID30266:v1:CardiometabolicII	1.004749641	1.001282284	1.034498408	1.063897255	1.039161057	1.038524576	1.003539433	0.990973428	1.00104904	1.012770028	1.063210237
LMNB1:P20700:OID31501:v1:OncologyII	1.011247775	1.003198943	1.020241094	1.025031503	1.023022861	1.015499179	1.001920209	1.001000558	0.990629098	0.968438431	1.027504191
LMNB2:Q03252:OID31109:v1:NeurologyII	1.002224792	1.006845051	1.021266831	0.993212508	1.040729692	1.027030788	1.041257264	1.018427081	1.006299519	0.972059612	1.035729288
LMOD1:P29536:OID30212:v1:CardiometabolicII	1.038674916	1.033680082	1.045731256	0.997455003	1.005900252	1.025150409	1.04625736	1.038659407	1.017357071	0.988665928	1.046222254
LMOD1:P29536:OID30547:v1:InflammationII	1.011091253	1.021755401	1.040413109	1.01206854	0.994221027	1.017550139	1.018033908	1.020413061	1.032275692	1.03747318	1.031200064
LMOD1:P29536:OID31014:v1:NeurologyII	1.00827117	1.001805667	1.050051756	1.007251242	0.99821501	1.040006011	1.026135322	1.029079486	1.022983114	1.003766335	1.047617759
LMOD1:P29536:OID31416:v1:OncologyII	1.00666514	1.016440684	1.012795797	1.023261588	0.993104108	1.014962425	1.049426161	1.064948901	1.058761908	1.014757754	1.033879949
LMOD2:Q6P5Q4:OID30864:v1:NeurologyII	0.955949352	0.954714098	1.003440203	0.970774711	0.994160643	0.985247675	0.992395358	0.980156907	1.014372757	1.0011718	1.00475411
LONP1:P36776:OID30219:v1:CardiometabolicII	0.98983001	1.00999755	0.977991029	1.000419803	1.022171737	0.980295562	0.980981253	1.0002502	0.980126557	0.986636839	1.026882335
LPA:P08519:OID30747:v1:InflammationII	0.987515605	0.99298233	1.008525353	0.985442491	1.008807974	1.00555446	0.999906234	0.9983796	1.026738237	1.003943142	1.016308862
LPCAT2:Q7L5N7:OID21290:v1:Oncology	0.990346899	0.987724479	0.984791188	1.014282698	1.002921814	0.989491537	1.009124801	0.982288653	0.999763178	1.012639439	1.013063082
LPL:P06858:OID20188:v1:Cardiometabolic	1.006104437	1.0130444	1.020446027	1.004198365	1.043513694	0.996136922	1.002361392	1.008348429	1.028849437	1.021150189	1.039548617
LPO:P22079:OID20963:v1:Neurology	0.994064295	1.00786819	0.999056737	1.009686756	1.010528123	1.007747165	0.990821211	1.024065878	1.013839637	0.956710253	1.076628326
LPP:Q93052:OID30190:v1:CardiometabolicII	0.988099883	0.999191806	0.993529149	1.004250248	1.044781614	0.994710889	0.98909808	1.007012632	0.990190928	1.001290316	1.013601275
LRCH4:O75427:OID30191:v1:CardiometabolicII	0.978958409	0.991479288	0.987399933	0.992941161	0.974715917	0.989256016	1.011134604	1.013016628	1.010271153	0.993177429	1.040069695
LRFN2:Q9ULH4:OID30895:v1:NeurologyII	1.010963318	1.013214755	1.048844061	1.031995363	0.997148526	1.067204359	1.03873595	1.042247748	1.017642059	1.001348561	1.006193235
LRG1:P02750:OID30751:v1:InflammationII	0.999415006	0.99950988	0.995793591	1.012666438	1.011747931	1.014834212	1.019830898	1.007860966	1.045196062	0.972895819	1.037487017
LRIG1:Q96JA1:OID21429:v1:Oncology	0.984037057	1.002427142	1.018920815	0.995471985	1.012417448	1.030731928	1.034006413	0.986348637	1.008600929	1.002870076	1.033271646
LRIG3:Q6UXM1:OID30450:v1:InflammationII	0.998899716	0.992205099	1.008943913	1.002249906	0.992689375	1.011651326	1.004304063	1.002537729	0.975418423	1.016249312	1.015390826
LRP11:Q86VZ4:OID20185:v1:Cardiometabolic	1.034398318	1.013024915	1.01760772	0.987337607	1.025136437	1.019961714	1.032318981	0.999493404	1.008176564	0.980887776	1.042121227
LRP1:Q07954:OID21293:v1:Oncology	1.003631673	1.008106183	1.022953328	1.057550695	1.000350079	1.024637144	0.999866769	1.000887692	1.051481584	0.97625496	1.111386992
LRP2:P98164:OID30960:v1:NeurologyII	0.996483683	0.988825802	1.047558472	1.008054781	0.990870491	1.023670666	1.017265933	1.020145862	0.991297576	1.030270509	1.000161551
LRP2BP:Q9P2M1:OID30907:v1:NeurologyII	1.01465535	1.007100043	1.01040688	1.003257534	0.99651744	1.030364771	1.022133454	1.018312257	0.962355768	1.002025173	1.005911537
LRPAP1:P30533:OID21059:v1:Neurology	1.003271548	0.989034864	1.033148009	1.038432745	1.05519256	1.036378863	1.004849454	1.002540471	1.018733607	1.013170353	1.112455198
LRRC25:Q8N386:OID21333:v1:Oncology	1.026138113	1.033795948	1.023829617	1.003969659	1.026938601	1.026591803	1.008413324	1.012248328	1.026395354	1.013263937	1.077572801
LRRC37A2:A6NM11:OID31440:v1:OncologyII	0.998247547	0.972862531	1.026447986	1.013098044	0.987132016	0.997327523	0.987422245	0.980229305	1.048209114	1.002078413	1.045515852
LRRC38:Q5VT99:OID30924:v1:NeurologyII	1.010376506	1.031229566	0.995909578	1.021405678	1.006989331	1.011033808	0.982332381	0.99708411	0.996242926	0.977027068	1.01064719
LRRC59:Q96AG4:OID30361:v1:CardiometabolicII	1.014814018	1.013640511	1.003132894	1.015640811	1.016593238	1.015785609	1.004935158	1.021422564	1.019268217	1.011488755	1.020004453
LRRFIP1:Q32MZ4:OID31344:v1:OncologyII	0.983974335	1.008866323	1.000245437	0.997518881	0.99728501	0.994572052	0.972143532	0.988853258	0.992197928	1.033230847	1.030040035
LRRN1:Q6UXK5:OID20438:v1:Inflammation	1.002434196	0.997959606	1.044552661	0.994331079	1.022994807	1.047666013	1.035487324	1.007113373	1.035516604	1.017197371	1.061408953
LRTM1:Q9HBL6:OID30906:v1:NeurologyII	1.009447902	1.011442068	1.007320063	1.001349481	0.996262318	1.011224998	1.003446364	0.990705064	0.978949248	0.983326358	1.001074897
LRTM2:Q8N967:OID31020:v1:NeurologyII	0.980114797	0.987971664	1.006593221	1.018716715	1.025866721	1.011362254	0.991351493	0.962104862	1.023377801	1.001394523	1.033081099
LSM1:O15116:OID21210:v1:Oncology	1.001552217	0.98213575	0.99371718	0.996597659	0.987440044	0.997985718	1.002421628	1.013063339	1.028649743	0.985645729	1.006901237
LSM8:O95777:OID31269:v1:OncologyII	0.964124289	0.962175058	1.030051424	1.015041798	0.989820026	1.015085848	1.015177463	1.018397048	1.005167237	0.985499245	1.027187218
LSP1:P33241:OID20530:v1:Inflammation	1.041030155	1.036559008	1.070947478	1.055557697	1.036748776	1.042310114	1.050505861	1.022386361	0.970792981	1.002527079	1.048606234
LTA4H:P09960:OID21452:v1:Oncology	0.999208939	1.006017428	1.028793454	0.99812698	0.997336071	1.01931055	1.018007869	1.00819866	1.007570429	0.995281501	1.020535192
LTA:P01374:OID20586:v1:Inflammation	1.011829744	1.019180923	1.040662054	1.007823869	1.033977714	1.024094495	1.028140447	1.005895108	1.020850218	0.971950462	1.09303831
LTB:Q06643:OID31383:v1:OncologyII	1.009145575	1.014605549	1.004840453	1.011317729	1.010935503	0.995992804	1.000851719	1.01688718	1.030523921	1.007691676	1.057780795
LTBP2:Q14767:OID20254:v1:Cardiometabolic	1.045714842	1.036709789	1.038651209	1.03873167	1.049048352	1.022793256	0.999254788	1.017782147	1.011130288	0.983951288	1.071833667
LTBP3:Q9NS15:OID21191:v1:Oncology	1.016509171	1.035112555	1.047881481	1.032667981	1.067721063	1.033195865	1.025936176	1.04143066	1.038302849	0.995488712	1.05705981
LTBR:P36941:OID20768:v1:Inflammation	1.022825454	0.998313096	1.015059729	1.024665316	1.039580103	1.017293049	1.016530851	0.993245458	1.020462122	1.02057637	1.076244398
LTO1:Q8WV07:OID20434:v1:Inflammation	1.025061439	1.006831878	1.000800614	1.008961385	1.013818171	1.014279438	1.028606488	0.991900601	0.983101826	1.014858896	0.997550598
LUZP2:Q86TE4:OID31402:v1:OncologyII	1.034725579	1.022260532	1.035043868	1.046515129	1.030918412	1.035673649	1.052945525	1.016778895	1.042441652	0.971221842	1.025297986
LXN:Q9BS40:OID21003:v1:Neurology	0.989959628	0.987788417	1.043609663	0.997807426	1.020981766	1.034574836	1.007324922	1.026991124	0.979761671	0.992080705	1.012218663
LY6D:Q14210:OID20708:v1:Inflammation	1.030691642	1.035190879	1.008694595	1.017351153	1.046113943	1.001884943	0.987786437	1.009969593	1.028322534	1.008418655	1.048118904
LY75:O60449:OID20580:v1:Inflammation	1.027789319	1.007949517	1.03277054	1.007294986	1.015661013	1.021684424	1.019045022	0.992964349	1.032274263	1.010056808	1.052813927
LY96:Q9Y6Y9:OID20945:v1:Neurology	1.009188537	0.995651181	1.045938973	1.039924087	1.018787535	1.029069621	1.001446939	0.992925405	0.979960343	0.996125253	1.096519923
LY9:Q9HBG7:OID20670:v1:Inflammation	1.019108186	1.032467672	1.047581863	1.052773817	1.026334242	1.026793768	1.021314927	1.022793615	1.017633589	0.986717102	1.05948553
LYAR:Q9NX58:OID21264:v1:Oncology	0.993904858	0.991241813	1.019399235	1.031367276	1.033980562	1.00468751	1.001535094	0.985146723	1.033495906	0.983281798	1.017611355
LYN:P07948:OID21350:v1:Oncology	0.977266778	0.997389465	0.963108204	1.021286039	1.024297021	0.966764341	0.965315404	0.996599429	0.997597717	1.008423034	1.030151077
LYPD1:Q8N2G4:OID20821:v1:Neurology	1.031019333	1.030237225	1.004549487	1.019588966	1.015174751	1.013779666	1.027458096	1.024986257	1.005005502	1.012174054	1.008429348
LYPD3:O95274:OID21530:v1:Oncology	1.010358941	1.014489434	1.011348771	1.050202778	1.032561258	1.002134194	0.980352696	1.018964647	1.022014179	1.001322251	1.082808119
LYPD8:Q6UX82:OID21251:v1:Oncology	0.969247861	0.980263043	0.989553385	1.01025226	1.023546049	0.99508114	0.980168084	0.974995087	1.008685204	0.987503079	1.030402055
LYPLA2:O95372:OID30817:v1:NeurologyII	0.989423364	0.983127694	1.009663102	1.016201421	0.995855338	1.011926596	1.011545607	1.007145313	1.011580163	0.990182232	1.008743822
LYSMD3:Q7Z3D4:OID30950:v1:NeurologyII	0.999824786	1.014477825	1.020682733	1.03189241	0.999144696	1.018948694	0.99151627	0.993266813	0.983556419	0.979597672	1.005785811
LYVE1:Q9Y5Y7:OID30728:v1:InflammationII	1.001965299	1.009640589	1.015723328	0.987658901	1.031248896	1.009176721	1.000918822	1.001476251	1.003947594	1.014701779	1.041867924
LYZL2:Q7Z4W2:OID31180:v1:OncologyII	1.016529448	1.047719557	1.007697389	1.02032567	1.047942892	1.026679671	1.034182159	1.030625669	1.038535678	1.001842543	1.016279813
LZTFL1:Q9NQ48:OID30637:v1:InflammationII	0.986199786	1.007665911	1.009482375	0.992624413	1.025337992	1.000934926	1.008275534	1.00017718	1.010667678	0.996023471	1.032103763
M6PR:P20645:OID30208:v1:CardiometabolicII	0.999927093	1.003686737	0.978099507	1.020690508	0.984402252	0.964842393	0.947321509	0.983690167	0.990621742	1.01052057	1.013272783
MAD1L1:Q9Y6D9:OID20904:v1:Neurology	1.007202914	1.021364582	1.034553505	1.024186795	1.015636692	1.016379721	1.017773173	1.017776627	1.017705758	0.990383618	1.033301342
MAEA:Q7L5Y9:OID21206:v1:Oncology	1.020285585	1.007389793	1.016060133	1.000945366	0.987667311	1.036075763	1.011061413	1.003885621	1.034885897	1.030764504	1.008423486
MAG:P20916:OID30967:v1:NeurologyII	0.981800313	0.987538755	0.991748533	0.988979246	1.029916884	1.007937888	1.00436495	1.009536963	1.018947276	1.003039056	1.000106759
MAGEA3:P43357:OID31331:v1:OncologyII	0.995631041	1.004712371	0.993505161	0.977981456	0.981160816	0.984057944	0.986457209	1.007119885	0.961160523	0.96599203	0.998944809
MAGED1:Q9Y5V3:OID21181:v1:Oncology	1.008870227	1.036777013	0.996522933	0.990084619	1.020873829	0.995505479	1.004313886	1.024442792	0.962277784	1.001530778	1.011917557
MAMDC2:Q7Z304:OID30309:v1:CardiometabolicII	1.01781732	1.017705738	1.037557023	1.023131821	1.022243594	1.026734476	1.020663561	1.018500788	1.020587883	1.023949879	1.06003312
MAMDC4:Q6UXC1:OID31342:v1:OncologyII	1.016599614	1.017318199	1.056420922	1.021574545	1.063407457	1.065380758	1.053673807	1.040443331	1.044875958	0.982010174	1.041388969
MAN1A2:O60476:OID30262:v1:CardiometabolicII	1.012020941	1.0124582	1.025174336	1.016072823	1.023132483	1.025541296	1.017454156	1.004635531	1.0145754	0.987419377	1.071873284
MAN2B2:Q9Y2E5:OID30306:v1:CardiometabolicII	1.014606203	1.014348017	0.995649474	0.999259947	0.976432913	1.004733867	1.031080915	1.018308065	1.026948243	0.981932341	1.03672005
MANEAL:Q5VSG8:OID31244:v1:OncologyII	0.987773471	0.98108674	1.00272884	0.994533836	1.000177116	0.990303344	0.997906962	1.001365696	1.026568883	1.01138	1.001725947
MANF:P55145:OID20707:v1:Inflammation	0.988227834	0.993144175	0.987295288	0.9794344	1.007073975	0.979098423	1.006697471	1.002869458	0.978728972	0.995825995	1.037344629
MANSC1:Q9H8J5:OID21492:v1:Oncology	1.03263567	1.009454933	1.033828706	1.032857166	1.044474752	1.055307732	1.039244696	1.041194502	0.992822283	0.994780191	1.091252091
MANSC4:A6NHS7:OID30141:v1:CardiometabolicII	0.984956793	1.018450287	0.97980186	0.996698507	1.018531638	0.999251199	0.981923393	0.991551717	1.00886611	1.022328999	1.056528387
MAP1LC3A:Q9H492:OID30868:v1:NeurologyII	0.997842098	0.995982716	1.008455039	1.020136973	1.001549271	1.001311084	0.98652167	0.989506989	0.97967946	1.011424599	1.005861628
MAP1LC3B2:A6NCE7:OID30074:v1:CardiometabolicII	0.998168175	1.008545387	0.982091595	0.993084064	0.987210439	0.972446518	0.964410836	0.978005766	0.987552258	1.023280952	1.009140498
MAP2:P11137:OID31138:v1:NeurologyII	1.018636407	1.032179968	1.001354064	1.025498279	1.02011434	1.00310812	1.020789479	1.006455295	1.018754257	1.037300362	1.030242885
MAP2K1:Q02750:OID31468:v1:OncologyII	1.006941989	1.026329643	0.999675079	0.993315644	1.01594715	0.998546947	1.002821932	1.023131857	0.981472564	1.011487568	1.024397285
MAP2K6:P52564:OID20552:v1:Inflammation	0.991584558	1.01141426	0.981332396	1.000510997	1.021885253	0.978511576	0.993228935	1.019071305	0.986575885	0.982313623	1.018570135
MAP3K5:Q99683:OID21253:v1:Oncology	0.996038643	0.997058991	1.023594396	0.996527075	0.987850277	0.999360059	1.002911134	1.004000317	1.01920114	1.027558222	1.023109373
MAP4K5:Q9Y4K4:OID20899:v1:Neurology	0.967309813	0.989253716	0.946601445	0.967888495	1.029733707	0.943999968	0.943463799	0.979975274	0.977740511	1.005725168	1.020565935
MAPK13:O15264:OID31205:v1:OncologyII	0.995457364	0.996224036	0.981565611	1.009541693	0.98813288	0.98383373	1.007407742	0.991961679	0.990484886	0.992008665	1.008469541
MAPK9:P45984:OID20557:v1:Inflammation	1.022048589	1.021220605	0.989715172	1.0027047	1.030371382	1.000677448	1.000752715	1.015099145	0.985849076	1.010761512	1.018324982
MAPKAPK2:P49137:OID31293:v1:OncologyII	0.983980025	1.000840807	0.98157074	0.984242001	1.004225669	0.989610293	1.003102692	0.988787438	0.984844872	1.016302085	1.017168268
MAPRE3:Q9UPY8:OID31177:v1:OncologyII	0.997403477	0.995882001	1.003771141	0.982706021	0.994809162	0.977427791	0.996800229	0.997684898	1.028361141	0.975628097	1.055095899
MAPT:P10636:OID20830:v1:Neurology	1.003068758	1.000764617	1.003280418	1.021726645	0.975206995	0.98146179	1.015552369	1.015152865	0.979433466	0.993411718	0.999803049
MARCO:Q9UEW3:OID20210:v1:Cardiometabolic	1.023156948	1.021431666	1.013360725	1.038200354	1.001339523	1.018681214	1.002916628	1.021164592	0.992472679	1.007073424	1.066198284
MARS1:P56192:OID30658:v1:InflammationII	0.972080772	0.998995947	0.980051868	1.004964664	1.033140771	0.988655089	0.997566194	1.013020978	1.003103576	0.970775409	1.013174999
MASP1:P48740:OID20954:v1:Neurology	1.014520928	1.017596459	1.049808951	1.033318246	1.031827514	1.033023338	1.040421396	1.034596802	1.001733659	1.031234374	1.050918245
MATN2:O00339:OID20767:v1:Inflammation	1.045782308	1.020034925	0.996943304	1.039410685	1.00878879	0.994951528	0.991053928	0.960116873	1.00042139	1.004407585	1.059239388
MATN3:O15232:OID20979:v1:Neurology	1.013540287	1.007532078	1.008535235	1.025650151	1.031445686	1.007833201	1.013689904	1.013307609	1.014098491	1.009652791	1.033464675
MAVS:Q7Z434:OID21204:v1:Oncology	0.989153235	1.000905762	1.002862548	1.010696016	1.026986811	0.98281031	0.99349747	1.017105118	1.019256264	1.011757766	1.018526864
MAX:P61244:OID20877:v1:Neurology	0.988338618	1.001908334	0.993074417	0.970523725	1.039145985	0.991434076	1.000844352	0.979014492	0.999094744	0.98549396	1.025288393
MB:P02144:OID20263:v1:Cardiometabolic	1.001118634	1.018220442	1.010194721	1.022884252	1.048255516	1.009446983	1.021787202	1.029584241	1.006642119	1.006878314	1.074055119
MBL2:P11226:OID30759:v1:InflammationII	0.970420945	1.011145369	0.99641111	1.019074054	1.036643787	0.991235656	0.985851637	0.982288569	0.981668033	1.005707493	1.022616587
MCAM:P43121:OID20343:v1:Cardiometabolic	1.016255534	1.00048606	1.046088773	1.044614349	1.028257798	1.039069649	1.035673256	1.047376341	1.014902462	0.998278065	1.061913569
MCEE:Q96PE7:OID31033:v1:NeurologyII	1.01033672	1.01563718	1.016553812	0.999656027	0.995452457	0.993104457	0.989138466	0.998778206	1.024267547	0.973495645	1.006167466
MCEMP1:Q8IX19:OID30501:v1:InflammationII	0.999907449	0.990152995	0.985983333	1.018186355	1.044193567	0.99970337	1.011790104	0.979884939	0.993809188	0.987780192	1.043383096
MCFD2:Q8NI22:OID20171:v1:Cardiometabolic	0.975366033	0.997251891	1.030089315	1.000653231	1.042248771	1.023440072	1.006307526	1.024042918	1.002062774	1.004139427	1.025752657
MCTS1:Q9ULC4:OID31444:v1:OncologyII	0.982327393	0.987819177	1.012441244	1.002736267	1.035416134	0.99524164	0.989631311	1.006104486	0.963595333	1.003518835	1.036994821
MDGA1:Q8NFP4:OID20951:v1:Neurology	1.048467209	1.060591978	1.03662948	1.028321633	1.026759655	1.02696634	1.001075308	1.01426753	1.045897855	1.054836899	1.033537221
MDH1:P40925:OID30669:v1:InflammationII	1.018760312	1.018908874	1.006651327	1.00746487	1.00070897	0.997660171	1.005631308	1.000733283	1.003356183	0.980763381	1.018877098
MDK:P21741:OID21489:v1:Oncology	1.013488459	1.005155611	1.009754819	1.016417981	1.04592662	1.020030057	0.994528752	1.005324181	0.99103927	0.998169613	1.06534178
MDM1:Q8TC05:OID30945:v1:NeurologyII	0.969166043	0.973993086	0.988651696	1.003584667	0.986123332	1.004992546	0.997624426	1.021768092	0.978811913	1.004696512	1.011020468
MECR:Q9BV79:OID30274:v1:CardiometabolicII	0.984585049	0.999093505	1.00073161	0.996287512	1.021976096	0.991982939	1.003607486	1.019878855	1.008628327	0.99705545	1.027332147
MED18:Q9BUE0:OID21236:v1:Oncology	0.957586395	1.009914385	1.008939806	0.991667837	1.029034526	0.983215503	0.984007315	1.028433031	0.996414948	0.987587852	1.02923253
MED21:Q13503:OID30066:v1:CardiometabolicII	0.98762229	1.003607886	0.991494636	0.965999531	1.012244682	0.990372981	0.996626736	0.981276365	1.023605875	0.983880347	1.011548777
MEGF10:Q96KG7:OID20746:v1:Inflammation	1.010930788	0.999463231	1.027380266	1.037673943	1.024977904	1.017947072	1.019151046	1.018934785	1.008591954	1.023617439	1.075757581
MEGF11:A6BM72:OID30099:v1:CardiometabolicII	0.992969776	0.975700951	1.014763196	1.003120491	1.008275973	1.011442921	1.005140471	1.004765996	1.019648188	1.009973688	1.010606614
MEGF9:Q9H1U4:OID20285:v1:Cardiometabolic	1.040256479	1.03005985	1.057282433	1.010654796	1.031620077	1.05968666	1.038563489	1.017154546	1.008266664	0.992575445	1.061242671
MELTF:P08582:OID30347:v1:CardiometabolicII	1.003349489	0.9898873	1.043080205	1.020299467	1.033750558	1.028630274	1.024129981	1.037883211	1.021597846	1.005545109	1.045203567
MENT:Q9BUN1:OID30595:v1:InflammationII	0.978891448	1.0385237	1.023619472	1.04035625	1.011514533	1.018502034	1.009019793	1.047290197	1.002362175	0.991307339	1.053413833
MEP1A:Q16819:OID31459:v1:OncologyII	0.997906917	0.991013877	0.993036947	1.017060592	0.99049353	1.001629628	0.992290106	1.003249082	1.003043784	0.989210101	1.059649202
MEP1B:Q16820:OID20168:v1:Cardiometabolic	1.004593483	1.013736568	0.99673825	1.01695249	1.035950213	1.006925033	1.001964819	0.997714314	0.97287334	1.030629423	1.032836827
MEPE:Q9NQ76:OID20753:v1:Inflammation	1.007292346	0.992268866	1.00176624	1.007039757	1.000828603	1.012839617	0.986724807	0.977798408	0.979118812	1.014134822	1.072164433
MERTK:Q12866:OID20657:v1:Inflammation	1.040457873	1.059970583	1.072130192	1.055146236	1.024565676	1.046152037	1.040167117	1.028017545	1.010807636	1.026146056	1.074017611
MESD:Q14696:OID21099:v1:Neurology	0.979575079	1.007057173	0.990063006	0.986691851	1.009104135	0.975330098	1.007291547	1.019808942	0.973322445	0.995780427	1.016697182
MET:P08581:OID20269:v1:Cardiometabolic	1.009681532	1.012369398	1.041661963	1.043217131	1.045435477	1.027412807	1.006651461	1.039969696	0.988430417	0.988667601	1.061856276
METAP1:P53582:OID20815:v1:Neurology	0.995111049	0.976860711	1.006136825	1.005473322	1.012687314	1.010442951	0.997239213	1.004209651	0.989525402	1.009442549	0.99393051
METAP1D:Q6UB28:OID20519:v1:Inflammation	1.001348287	1.019337778	0.973488398	0.995383332	1.012928647	0.971489993	0.995136981	0.976763064	0.994494361	0.980454555	1.017908862
METAP2:P50579:OID21437:v1:Oncology	0.990216967	0.994602575	0.967973176	0.985023609	1.0089255	0.963313146	0.967140304	0.975125208	0.973321197	0.99823494	1.024690616
MFAP3:P55082:OID20057:v1:Cardiometabolic	0.989252216	1.016024675	1.039376002	1.00340595	1.011105826	1.033244664	1.028867409	1.017410364	1.020136703	0.983424642	1.001563418
MFAP3L:O75121:OID30933:v1:NeurologyII	1.006843229	1.005680647	1.001305147	1.009776532	0.984975693	0.994392216	1.007242713	1.020346342	1.000273092	0.971671384	1.006487633
MFAP4:P55083:OID30598:v1:InflammationII	1.014709668	1.013071591	1.053441476	1.04275013	1.014821773	1.035566056	1.031665344	1.025956296	0.974584161	1.004052589	1.065609713
MFAP5:Q13361:OID20239:v1:Cardiometabolic	1.020289777	1.017040655	1.081487888	1.028548875	1.052193345	1.057332351	1.049179231	1.02748715	0.985117193	0.996273456	1.03947503
MFGE8:Q08431:OID21134:v1:Neurology	1.020742729	1.020860398	1.00851049	1.020586152	1.057252246	1.014980686	1.001927018	1.009034328	1.014233161	1.008285349	1.070351134
MGLL:Q99685:OID20711:v1:Inflammation	0.965815606	0.989045315	1.011877219	0.994334065	1.05109248	1.004667876	0.990745751	1.004905917	0.974826703	1.00261361	1.027451787
MGMT:P16455:OID20588:v1:Inflammation	1.017952364	1.030164575	0.978225336	0.990713838	1.020698869	0.98016635	1.002665384	1.018193508	0.997487836	0.974373539	1.018979146
MIA:Q16674:OID21531:v1:Oncology	1.014770979	0.995451083	1.004610416	0.998814256	1.007168944	1.000250478	1.013267362	1.024630208	0.980120189	0.997290239	1.054021206
MICALL2:Q8IY33:OID30889:v1:NeurologyII	1.012559075	1.006358264	1.018424606	1.015278909	1.012396048	1.023237986	1.01291293	1.017083552	1.016124529	1.016552364	1.015637244
MICB_MICA:Q29980_Q29983:OID20593:v1:Inflammation	1.022869777	0.995812805	1.043143561	1.03738491	0.987107305	1.039207051	1.031120449	1.031912297	1.048974926	0.969017632	1.185300632
MIF:P14174:OID21073:v1:Neurology	1.006954258	1.015881975	1.013604165	1.004061535	1.044408416	1.004304464	1.024339895	1.003373445	0.970934874	0.993999235	1.029955276
MILR1:Q7Z6M3:OID20482:v1:Inflammation	1.02305297	1.032249206	1.006290359	1.012313577	1.051706969	1.012485778	1.006021273	1.028615333	1.041109077	1.009266285	1.071912177
MINDY1:Q8N5J2:OID31399:v1:OncologyII	0.985358933	0.993521631	0.992265257	0.998124226	1.032125798	0.997100391	1.017110943	1.022708921	0.997489751	1.010328782	1.029939057
MINK1:Q8N4C8:OID31156:v1:NeurologyII	1.008832826	1.018288288	0.981413721	0.990766112	1.005216165	0.976723749	1.00732254	1.013303827	0.986798545	1.019266537	1.032491553
MITD1:Q8WV92:OID20959:v1:Neurology	1.008563011	1.016875991	1.003438256	1.017491105	1.038603099	0.984182123	1.005166298	1.018631982	0.984725001	0.988378954	1.020865278
MKI67:P46013:OID30455:v1:InflammationII	0.971538561	0.995455071	1.004155325	0.990246742	0.997537096	0.983446791	0.998705889	1.027586002	0.987528428	1.017758028	1.006622444
MLLT1:Q03111:OID31211:v1:OncologyII	0.994700333	0.984931558	0.978515675	0.985826723	1.014818201	0.98476064	1.01328229	1.008415191	0.983658549	0.990930742	0.997402178
MLN:P12872:OID20541:v1:Inflammation	1.028081802	1.03925694	1.007752698	1.006781073	1.030396552	1.003889756	1.0221393	1.013782207	1.002279405	0.991472179	1.091813549
MME:P08473:OID21307:v1:Oncology	0.995112487	0.987411665	0.986357592	0.980802043	1.008401112	0.989515628	0.982851894	0.992683544	1.031710188	0.986919125	1.07254519
MMP10:P09238:OID20687:v1:Inflammation	0.997140998	0.99940779	1.00489058	1.001893365	1.016044091	1.000112059	0.988104139	1.018833394	1.012756384	0.995976885	1.03933482
MMP12:P39900:OID21439:v1:Oncology	1.012622934	0.995854754	1.026609293	0.977162656	1.05553675	1.020049758	1.026544438	1.012849188	1.029150337	0.995210274	1.064552484
MMP13:P45452:OID20807:v1:Neurology	0.970242833	0.973262253	1.009772251	1.010520467	1.031096614	0.98890915	0.97513486	0.992324422	1.031434367	1.006675704	1.010280711
MMP15:P51511:OID30299:v1:CardiometabolicII	0.98183006	1.001518629	1.003209653	1.006645091	1.010017883	0.994510486	0.986696457	1.016632639	1.018850714	1.005088313	1.004145667
MMP1:P03956:OID20672:v1:Inflammation	0.994668695	0.983338038	1.01225682	0.996483972	1.01223683	1.015220233	1.021943924	1.006215288	0.996702787	1.00563065	1.05934496
MMP3:P08254:OID21083:v1:Neurology	1.038248225	1.046026898	1.000131492	1.031864517	1.04058187	1.00191656	0.99829749	1.019022043	0.999762701	0.99976305	1.047469689
MMP7:P09237:OID20087:v1:Cardiometabolic	1.033193178	1.026676574	1.022231709	1.003995959	0.997796764	1.024322359	1.026704244	1.014503377	0.992611805	1.062462343	1.03022099
MMP8:P22894:OID21019:v1:Neurology	1.003986925	1.023566209	0.994066941	1.011019439	1.034296393	0.997559543	0.997937501	1.021851751	1.023079673	1.008313537	1.045469842
MMP9:P14780:OID21103:v1:Neurology	1.008669233	1.028600568	0.999544126	0.995504141	0.993497198	0.997094198	0.995040589	1.006958953	0.994450349	1.00082212	1.068568258
MMUT:P22033:OID30159:v1:CardiometabolicII	1.000628912	0.987939593	1.014897009	1.007911606	0.986201462	0.997871428	0.98909222	1.018643555	1.001011765	1.025221357	1.010204348
MN1:Q10571:OID30908:v1:NeurologyII	0.982301522	0.991965507	1.002970322	0.967808961	1.024581449	0.994720395	0.996249026	1.010934015	0.973513133	0.992553884	1.00217162
MNAT1:P51948:OID31327:v1:OncologyII	1.006576298	1.022544872	0.986810165	1.000095039	1.010234811	0.990003705	0.992439463	1.018073264	1.019606978	0.986751981	1.006016711
MNDA:P41218:OID20156:v1:Cardiometabolic	1.015031327	1.005239273	1.037480301	1.051819862	1.019193601	1.025207371	1.059252293	1.036252768	0.993410113	1.002696331	1.051662431
MOCS2:O96007:OID30638:v1:InflammationII	0.991886545	1.008602084	0.995137243	0.983508345	0.988611798	0.993816911	0.982570553	0.994757361	1.006534403	0.980816597	1.01069977
MOG:Q16653:OID21384:v1:Oncology	1.021272959	1.019766418	1.031046537	1.022491657	1.039069989	1.04040409	1.038229716	1.044031985	1.032162636	0.991017312	1.065107494
MORC3:Q14149:OID31073:v1:NeurologyII	0.986229487	1.004733182	1.017686986	1.000369599	1.006990927	1.026487178	1.019630508	1.028677938	0.989342901	0.999167214	0.997243845
MORF4L1:Q9UBU8:OID31257:v1:OncologyII	1.012320978	1.007218578	0.994447007	1.018802352	0.998176457	0.993962325	1.000673548	1.007915536	1.023719697	0.975329782	1.002050529
MORF4L2:Q15014:OID31160:v1:OncologyII	1.021258356	1.024409466	1.013087765	1.028051288	1.030007315	1.01144546	1.028930805	1.014230262	1.009647422	1.028705799	1.018960907
MORN4:Q8NDC4:OID31217:v1:OncologyII	1.010903392	1.016600756	1.002768037	0.989710428	0.981572508	1.004070636	0.998442686	0.974610746	1.034976122	0.976126268	1.001858137
MPHOSPH8:Q99549:OID20092:v1:Cardiometabolic	0.97272939	0.99038532	1.001504536	1.000616982	1.012984572	0.99942445	0.996877365	0.993310183	0.992861803	0.988055249	1.023163257
MPI:P34949:OID21288:v1:Oncology	1.006468665	1.021880426	1.003352155	0.997238426	1.023816044	0.994959463	0.999667425	1.008656457	0.997891459	0.98864263	1.027985015
MPIG6B:O95866:OID20779:v1:Inflammation	0.979204536	0.993567126	1.012679889	0.998858175	1.027422331	1.006760317	1.000500736	0.994303273	0.954922952	1.004499216	1.030394531
MPO:P05164:OID21100:v1:Neurology	1.057310877	1.051361385	1.025853115	1.018052122	1.02059894	1.036384197	1.014861522	1.013472466	0.999420156	1.015097523	1.064437747
MPRIP:Q6WCQ1:OID31420:v1:OncologyII	1.009621916	1.020244052	1.010161486	0.974291586	1.024275806	1.014494126	1.003341896	1.004353745	0.986060089	0.996957748	1.002360717
MRC1:P22897:OID30694:v1:InflammationII	1.014868645	1.032377546	1.041468327	1.03734703	1.054626033	1.043650065	1.01129979	1.024039731	1.025139567	0.981129808	1.075871398
MRI1:Q9BV20:OID30891:v1:NeurologyII	0.9932099	0.978960375	1.016895309	0.995548982	1.021549962	1.007241524	1.0111618	0.992136715	0.983691124	1.030847196	1.020588887
MRPL24:Q96A35:OID30178:v1:CardiometabolicII	1.020631469	0.997230017	1.017027949	1.007785109	1.029231219	1.009352889	1.006092222	0.995735634	1.020124173	0.989348657	1.002750442
MRPL28:Q13084:OID31023:v1:NeurologyII	0.992185023	0.995288868	0.983952453	0.988625594	0.993352576	1.004675279	1.007171623	0.999396266	1.00775599	1.001636577	0.998746439
MRPL46:Q9H2W6:OID20858:v1:Neurology	1.017479867	0.99170336	1.01635458	1.005317365	1.001322527	1.022491813	1.006986753	0.987740499	0.976597171	0.996402636	1.008907501
MRPL52:Q86TS9:OID31239:v1:OncologyII	0.98302538	0.989193634	0.993272041	0.995507253	0.996435695	0.997325874	0.991268221	1.007565625	1.000552718	1.003629659	1.002457648
MRPL58:Q14197:OID31036:v1:NeurologyII	1.005464397	1.028572972	1.004268325	1.013055827	1.032218	0.986917472	0.996734292	1.002862768	1.001364572	1.00716036	1.016403479
MRPS16:Q9Y3D3:OID30489:v1:InflammationII	1.005799992	1.038334033	1.009226941	1.015731647	1.04281828	1.019615973	0.991373358	1.002885571	0.990395432	0.992181415	1.004244463
MSLN:Q13421:OID21380:v1:Oncology	1.017387061	1.011200752	1.022954433	1.004309043	1.02453694	1.004190766	1.002894469	1.014816746	0.983222991	1.00418756	1.082723862
MSLNL:Q96KJ4:OID30939:v1:NeurologyII	1.010246786	1.008080403	0.999221722	0.989280466	1.04361335	0.988488456	0.992149048	0.988984287	1.030119729	0.986531252	1.002841997
MSMB:P08118:OID20275:v1:Cardiometabolic	1.002943574	1.01726029	1.04773044	1.000784727	1.018444712	1.022161812	1.023347851	0.986361404	1.009631313	0.997600945	1.034171073
MSR1:P21757:OID21063:v1:Neurology	1.013947577	1.026762922	1.024146479	1.033465366	1.027598123	1.050896919	1.034789398	1.049583533	1.02628637	1.026313684	1.101383361
MSRA:Q9UJ68:OID21513:v1:Oncology	1.013764174	1.013653622	1.006720437	0.99686821	1.008005129	0.996625149	1.007473673	1.00286608	0.997261849	0.979956089	1.022059519
MST1:P26927:OID30713:v1:InflammationII	1.006904519	1.017243074	1.054393486	1.046909093	1.026253467	1.033513494	1.039794432	1.016089139	1.02076775	1.004306981	1.136281663
MSTN:O14793:OID20115:v1:Cardiometabolic	0.999715515	0.978901427	1.025573108	1.035120468	1.019616214	1.026289636	1.040084446	1.022705522	1.004288408	1.029787635	1.078738271
MTDH:Q86UE4:OID30538:v1:InflammationII	0.986904631	0.999861682	0.979403175	0.974898132	0.986378142	0.977312829	1.006939967	1.006584702	1.007017529	1.018402696	1.02427741
MTHFD2:P13995:OID31078:v1:NeurologyII	0.977501473	0.998695323	1.000306106	0.99275762	1.043210073	1.000871386	0.982647164	1.020804444	1.023273955	0.993277447	1.000762964
MTHFSD:Q2M296:OID31305:v1:OncologyII	0.961190138	0.991085175	0.991587295	0.993984523	1.019640889	0.999908085	1.028005866	1.020780073	1.000866891	0.99631379	1.028350332
MTIF3:Q9H2K0:OID31513:v1:OncologyII	0.998971737	1.03375664	0.996657419	0.97969478	1.034327776	0.994903517	1.01377965	1.032862441	0.981550747	1.000073121	1.032751648
MTPN:P58546:OID20080:v1:Cardiometabolic	0.995423552	1.027201135	1.003572719	0.996869162	1.027880593	0.985390398	0.970336733	1.000758435	0.999939432	1.002225287	1.007165121
MTR:Q99707:OID30110:v1:CardiometabolicII	1.007792942	0.998826526	1.039766486	0.992951701	1.004973452	1.019649541	1.016431748	1.011308125	0.981724825	1.007059907	1.018769377
MTSS1:O43312:OID31492:v1:OncologyII	0.98532026	1.00024968	1.010314803	1.017113836	1.034113781	0.987697291	0.994545228	1.003275032	1.006516316	1.012239198	1.030156058
MTSS2:Q765P7:OID31409:v1:OncologyII	0.990240267	0.993449349	0.993901877	1.011872516	1.052286077	0.986763778	0.999068711	0.997102637	1.000109239	0.988127143	1.022762887
MTUS1:Q9ULD2:OID31315:v1:OncologyII	0.980058391	0.967006402	1.005579863	1.025064801	1.009883523	1.007248784	1.008279066	1.007873285	1.025465621	0.966644774	1.010272626
MUC13:Q9H3R2:OID20866:v1:Neurology	0.975718783	0.986790944	0.986078062	1.009939297	1.004966077	1.009142507	1.017449881	1.018302804	1.009241144	1.004165478	1.043518886
MUC16:Q8WXI7:OID21378:v1:Oncology	1.010291692	1.024105989	1.006676311	1.00116996	0.96157176	0.989616787	1.004883841	0.993790304	1.004515621	1.005379636	1.018347465
MUC2:Q02817:OID30377:v1:CardiometabolicII	1.018095055	1.004838008	1.024568922	1.036259826	1.022461327	1.016427104	1.02345918	1.022828985	1.028530789	1.016300624	1.059146476
MUCL3:Q3MIW9:OID31170:v1:OncologyII	0.987892741	1.008156386	1.015394402	1.010135984	0.981680704	1.00121921	1.012061285	1.013867233	1.042335456	0.969892195	1.006310235
MVK:Q03426:OID20459:v1:Inflammation	0.991082936	0.999104034	0.977289607	0.974283171	1.007152331	0.989728536	0.974175325	1.020678705	0.999510666	0.973906847	1.023903941
MXRA8:Q9BRK3:OID30583:v1:InflammationII	0.980919827	0.99484068	1.030367633	1.025261502	1.015941391	1.003381199	1.009063371	1.014073166	0.998767338	0.976367875	1.057402965
MYBPC1:Q00872:OID30296:v1:CardiometabolicII	1.011655336	1.022055348	1.015784208	1.028528376	1.042868146	1.042664736	1.027211993	1.024777621	1.000997035	1.0000801	1.055319224
MYBPC2:Q14324:OID30199:v1:CardiometabolicII	0.986060883	0.998960745	0.997026427	0.996535736	0.985326163	0.98693439	0.998053537	1.006469835	1.038147684	0.994328349	1.026708607
MYCBP2:O75592:OID30996:v1:NeurologyII	0.985819497	0.98217256	0.981493849	0.997757895	1.026835821	0.999079594	1.004883434	1.000298116	0.98797893	1.002102399	1.022432383
MYDGF:Q969H8:OID30313:v1:CardiometabolicII	1.031372493	1.029136456	0.976656271	0.994447163	1.000990267	0.970937851	1.015087921	1.021608531	0.996062962	1.009559659	1.025929696
MYH4:Q9Y623:OID30061:v1:CardiometabolicII	1.00106222	0.992362235	0.992202524	1.006569364	0.997101525	0.968971154	0.957741148	0.983434195	0.988951583	0.997499675	1.003279451
MYH7B:A7E2Y1:OID31178:v1:OncologyII	1.004433213	1.014029135	1.012145764	1.005082097	0.97899786	1.025236678	1.02074249	1.010549712	1.000631762	1.017503528	1.009176443
MYH9:P35579:OID30382:v1:CardiometabolicII	1.023049196	1.010716526	1.007556178	1.00193111	1.041877395	1.006027197	1.013884785	1.037450696	0.984494734	1.010758145	1.029899253
MYL1:P05976:OID30120:v1:CardiometabolicII	1.025025074	1.013950817	1.002194079	0.988230044	0.981873119	0.998327717	0.987626697	1.00653321	0.987085006	1.016202911	0.999221053
MYL3:P08590:OID30251:v1:CardiometabolicII	1.011816106	1.016416133	1.030055436	1.010807073	1.028647296	1.026158475	1.031975585	1.019898191	0.989475784	1.007779527	1.066356837
MYL4:P12829:OID30245:v1:CardiometabolicII	1.017487487	1.007504727	1.031585287	1.000108332	0.991427828	1.025910288	1.038375169	1.023503339	1.00221766	1.008568852	1.016206065
MYL6B:P14649:OID30936:v1:NeurologyII	0.99314557	1.010237825	0.995628539	0.996893002	1.012116685	1.001510952	0.998733662	0.992114823	1.014361336	0.981350522	1.037850484
MYLPF:Q96A32:OID30917:v1:NeurologyII	0.987480588	1.015546164	1.024510832	1.011372366	1.008661013	1.026632987	1.010306425	1.019921651	1.003781174	0.998703989	1.021796023
MYO6:Q9UM54:OID30989:v1:NeurologyII	0.990401612	1.014779304	0.986043723	0.9791689	0.985227056	1.001163692	0.996247366	1.00620285	1.0180757	0.996333621	1.006517285
MYO9B:Q13459:OID20451:v1:Inflammation	0.977749975	1.009934817	1.002387385	0.987810995	1.024733799	1.0074964	1.005467668	0.990884578	0.998333162	1.017615799	1.013687791
MYOC:Q99972:OID21121:v1:Neurology	1.039586407	1.062530833	1.039771701	1.045153119	1.045628485	1.03340208	1.028145455	1.045618493	0.980142789	0.98001122	1.068869192
MYOM1:P52179:OID30834:v1:NeurologyII	0.97464286	0.982703925	0.984819712	0.987551441	1.00304177	0.986137691	0.985148816	0.993353224	0.995472856	0.979722424	0.995361067
MYOM2:P54296:OID30131:v1:CardiometabolicII	0.994501432	1.020323069	1.030995941	1.019625341	1.048417772	1.027273925	1.000665177	1.008095895	0.984047244	1.005637767	1.02422345
MYOM3:Q5VTT5:OID30633:v1:InflammationII	1.02315536	1.035114152	1.036004812	1.055619668	1.056850046	1.034320559	1.015059923	1.0278892	1.027243663	1.008778917	1.070836701
MZB1:Q8WU39:OID20732:v1:Inflammation	0.983053989	0.986722296	1.041607072	1.025583579	1.012754407	1.029865311	1.018742535	1.014533891	0.982132844	1.005224844	1.100615902
MZT1:Q08AG7:OID21186:v1:Oncology	1.009220374	1.015432006	1.006898484	0.990226399	0.989920141	0.999568067	1.001675914	1.023789732	0.98675707	0.958677117	1.017255375
NAA10:P41227:OID30188:v1:CardiometabolicII	0.999199698	0.989231585	0.980418349	0.984109254	0.999626239	0.980430433	0.982150874	0.993932296	1.024795244	0.990522426	1.001610886
NAA80:Q93015:OID30893:v1:NeurologyII	0.985121828	1.020376572	0.979468881	0.986858926	1.032174179	0.994564833	1.015943229	1.007199382	1.009599627	0.991856508	1.031093281
NAAA:Q02083:OID20931:v1:Neurology	1.017491134	0.995503704	1.012010176	1.037560445	0.985938347	1.018677551	1.000017407	0.964883158	1.035700428	1.006060236	1.051222177
NACC1:Q96RE7:OID31393:v1:OncologyII	0.985949026	0.979805792	1.022055656	0.993154063	1.052389296	1.033365954	0.989060948	1.006496536	1.015988553	1.02303166	1.017870458
NADK:O95544:OID20178:v1:Cardiometabolic	1.012540264	1.006917784	1.015230635	1.026333087	1.003625206	1.00299102	1.009195411	1.003207448	1.019442184	0.966549686	1.06776298
NAGA:P17050:OID30509:v1:InflammationII	1.053346654	1.011335256	1.011845848	0.997606317	0.992806796	1.002664092	1.002744446	1.03670536	1.037985439	0.991793344	1.034696526
NAGK:Q9UJ70:OID30271:v1:CardiometabolicII	1.003852843	1.008827272	1.004595374	0.97685227	1.045638759	0.991800467	0.992572314	0.978549539	1.006116325	0.994147727	1.045614515
NAGPA:Q9UK23:OID30643:v1:InflammationII	1.016604178	1.031583224	1.06235461	1.053695189	1.056467314	1.065499427	1.042619929	1.039896183	1.057383459	0.994310912	1.074329775
NAMPT:P43490:OID21227:v1:Oncology	1.01371226	1.007426606	1.001012681	0.989960853	0.972690781	1.005263254	1.014497946	1.013821186	0.99796052	1.028939862	1.014311712
NAP1L4:Q99733:OID31475:v1:OncologyII	1.018396393	1.034595792	0.997372201	0.983611224	1.00747489	1.004330755	1.006120663	0.990323237	0.988610536	1.015042422	1.026160389
NAPRT:Q6XQN6:OID31114:v1:NeurologyII	1.018377231	1.028394464	1.022282197	1.019551575	1.038288074	1.014576636	0.984895855	1.006255355	1.022945141	0.998446028	1.019045091
NARS1:O43776:OID31035:v1:NeurologyII	0.982187007	0.985355361	1.024980357	0.993173249	1.053209368	1.021449516	1.020367987	1.008837679	0.98979161	0.987883726	1.02082791
NBL1:P41271:OID21486:v1:Oncology	1.026837624	1.029398479	0.99613824	1.029442792	1.035003842	1.010740511	0.99948997	1.03713219	1.01423115	0.960267331	1.051482229
NBN:O60934:OID20442:v1:Inflammation	0.981971353	1.007438867	1.014933284	1.021113878	1.00899416	1.048347333	1.034030315	1.013393349	0.985390391	0.985943816	1.035102378
NCAM1:P13591:OID20354:v1:Cardiometabolic	1.000285901	1.018713648	1.042010486	1.042203592	1.038981754	1.015474191	0.996150065	1.029541978	1.039526015	1.023223612	1.065003084
NCAM2:O15394:OID21095:v1:Neurology	0.995872398	0.997784152	1.004081595	1.013504346	1.005321664	0.998408474	1.015516841	1.027159163	0.975741958	1.012817197	1.048805879
NCAN:O14594:OID21055:v1:Neurology	1.040497067	1.051665775	1.0048822	1.022271821	1.036808425	1.017260883	0.990980243	1.044601962	0.996404879	1.003542522	1.094029204
NCF2:P19878:OID20567:v1:Inflammation	1.005755021	1.009526267	1.023037585	1.016342156	1.013888422	1.017282909	1.016929013	1.001487708	1.009744342	1.015597871	1.060684754
NCK2:O43639:OID20683:v1:Inflammation	0.990405488	0.9968294	1.003590398	0.985833562	1.009056967	0.976943653	0.994185778	1.005307078	0.988700017	0.985947324	1.023520814
NCLN:Q969V3:OID20448:v1:Inflammation	1.007717637	1.014535244	0.992787301	0.993804921	1.037343492	1.008766639	0.999049068	1.009609892	0.976926511	1.013375997	1.005681458
NCR1:O76036:OID20566:v1:Inflammation	1.018877627	1.018086002	1.019822818	0.989452138	0.984961798	1.045448942	1.021895936	1.029742129	1.002549227	0.999378381	1.066990178
NCR3LG1:Q68D85:OID31490:v1:OncologyII	1.032808132	1.014757233	1.042116338	1.01407323	1.034880471	1.046868897	1.029646713	1.01689145	1.022460909	0.980627444	1.055556692
NCS1:P62166:OID21458:v1:Oncology	1.044506926	1.043862977	1.051761044	1.031844191	1.06218843	1.053093565	1.017875511	1.028260722	1.07415487	1.002733385	1.065314354
NDRG1:Q92597:OID20792:v1:Neurology	1.010407821	0.999932371	1.02427399	1.015272168	1.039291782	1.024213382	0.969978515	0.991282317	1.0339457	1.033850336	1.022492854
NDST1:P52848:OID31369:v1:OncologyII	0.982343285	0.982022197	1.015764313	1.018070736	0.986893571	1.004307045	0.990169758	1.008550983	0.994584341	0.999459745	0.998836147
NDUFA5:Q16718:OID30520:v1:InflammationII	0.994353457	0.991140603	1.023801609	0.998103765	1.018747728	1.012818275	1.003382657	0.982159306	0.99002819	0.992765316	1.01036576
NDUFB7:P17568:OID31521:v1:OncologyII	0.994895854	1.006480639	0.992173867	0.997880786	1.040449904	0.984972105	0.992339573	0.993075653	1.006323364	1.010394613	1.037771206
NDUFS6:O75380:OID21224:v1:Oncology	0.999350282	0.99597466	1.025610509	0.984299777	1.000940188	1.007972242	1.003089655	0.997516699	0.992479967	0.989722156	1.01097117
NEB:P20929:OID30105:v1:CardiometabolicII	1.01688472	1.008958011	0.993997819	1.002558851	0.978035315	0.987574393	0.984611924	0.999365505	1.004247058	0.980728968	1.016960252
NECAP2:Q9NVZ3:OID30089:v1:CardiometabolicII	0.963950426	0.972663726	0.984831433	1.012395011	0.993556523	0.986971739	0.966826508	0.972740636	1.005655919	1.021001391	1.002233145
NECTIN1:Q15223:OID30545:v1:InflammationII	0.991429552	1.013521825	1.010289468	1.016665465	1.011631712	1.001922393	1.009900724	1.034061334	1.012978441	1.015983731	1.014900569
NECTIN2:Q92692:OID20222:v1:Cardiometabolic	0.998542396	1.015499526	1.027050535	1.007092742	1.010322263	0.99963279	1.006727628	0.999667949	1.021247175	0.998890759	1.068049408
NECTIN4:Q96NY8:OID21490:v1:Oncology	1.031582787	1.035861542	1.031952623	1.026256546	1.041197528	1.051062128	1.025295368	1.033782054	0.971528652	0.998515584	1.059352359
NEDD4L:Q96PU5:OID30521:v1:InflammationII	0.997366093	0.990145529	0.995438454	0.998538411	1.003726598	0.996908589	1.014607832	0.991414882	0.979763516	1.012677219	1.027540202
NEDD9:Q14511:OID30503:v1:InflammationII	0.992853235	1.012104899	1.009900297	1.017773835	0.976870795	0.986052944	0.988313328	1.002083116	0.980633212	1.00876131	1.006542191
NEFL:P07196:OID20871:v1:Neurology	1.014258973	1.0407475	1.011950702	0.990341621	1.039831809	1.033981532	1.017636855	1.015563402	1.048073091	1.020889367	1.038429809
NEK7:Q8TDX7:OID31250:v1:OncologyII	0.968710549	0.976697053	0.97826723	0.979064727	0.999405518	0.987558082	1.00920901	1.012876676	0.988732944	0.999607509	1.017000997
NELL1:Q92832:OID21494:v1:Oncology	1.001023213	1.020366838	1.02335385	1.057309151	1.013685331	1.037095768	1.032523361	1.060436944	0.977247225	0.977689069	1.069015706
NELL2:Q99435:OID20706:v1:Inflammation	1.05134645	1.037089827	1.03852376	1.018987757	0.999580769	1.03632445	1.026113806	1.029778075	1.022284951	0.966358968	1.094458441
NENF:Q9UMX5:OID31354:v1:OncologyII	1.007040101	0.982608624	0.99029279	0.995483775	0.982412956	1.001866876	0.998209329	1.010451906	1.040382152	1.021260534	1.03547208
NEO1:Q92859:OID31066:v1:NeurologyII	1.011640924	1.029172171	0.985626738	0.997572128	1.03242606	1.016310141	1.015412964	0.978187766	0.993449537	0.994642389	1.012687184
NEXN:Q0ZGT2:OID30678:v1:InflammationII	0.984760893	0.986825409	1.006311639	1.02519533	1.01589218	1.032412267	1.038817034	1.019349391	1.009045884	0.999402577	1.019091101
NFASC:O94856:OID20634:v1:Inflammation	0.99060094	1.009195408	1.014767958	1.010965515	1.023940839	0.995976107	1.001010959	0.995448481	1.016494444	1.034535334	1.046500068
NFAT5:O94916:OID30522:v1:InflammationII	0.97101023	0.98013467	1.004154321	0.984292393	1.030905074	1.010834611	1.00236223	0.9903077	0.993150445	1.012580234	1.014119431
NFATC1:O95644:OID20545:v1:Inflammation	0.982259598	1.014738119	0.978140344	1.015709231	1.017246267	0.984294573	1.002955618	1.016924462	0.963121389	1.021364992	1.020569809
NFATC3:Q12968:OID20470:v1:Inflammation	1.032022534	1.032469444	1.008423911	1.0060387	0.999938663	1.016304583	1.014914912	1.005037901	0.992540845	1.021645717	1.046515531
NFE2:Q16621:OID30268:v1:CardiometabolicII	0.97839348	0.990747994	0.985059846	0.995103274	1.021416662	1.004030459	0.994217174	1.009599341	1.000221961	1.001188232	1.025312895
NFIC:P08651:OID30988:v1:NeurologyII	1.002017048	0.996279988	0.992865964	0.96068256	0.993043704	0.982968452	0.976135575	0.958347031	1.006016736	0.982583842	1.014029049
NFKB1:P19838:OID30160:v1:CardiometabolicII	1.010500584	1.000637381	0.973616383	1.024262228	1.015634122	0.987374509	0.999824998	1.023275723	0.998449767	1.009333264	1.022837277
NFKB2:Q00653:OID31258:v1:OncologyII	1.005565335	1.018551688	0.990281938	1.023295745	1.007377781	1.012085147	1.021284698	1.006941854	1.013372135	1.032143872	0.999604511
NFKBIE:O00221:OID21212:v1:Oncology	0.972245357	0.999740878	0.996816086	1.007156076	1.011828626	1.003344131	0.996577895	1.005063254	0.986237236	1.003038652	1.026594063
NFU1:Q9UMS0:OID31510:v1:OncologyII	1.014104262	1.013690285	1.002277357	1.007087527	1.02176119	0.991670824	1.004838103	0.997084417	1.023095669	0.991398506	1.024322845
NFX1:Q12986:OID30158:v1:CardiometabolicII	0.992031558	0.989303475	1.020154047	0.975967205	1.005467376	1.00884982	0.999452954	1.009530251	0.986427994	1.000500999	1.010531696
NFYA:P23511:OID30134:v1:CardiometabolicII	0.985290062	1.000259063	0.990015613	1.017883156	1.027872471	1.008686569	1.009897363	0.981403921	1.017932681	0.995756854	1.015613688
NGF:P01138:OID20920:v1:Neurology	0.988678411	0.99126252	1.00318575	1.014006166	0.984851897	1.003359595	1.000260298	0.990255588	0.99501945	0.991343669	1.012528158
NGFR:P08138:OID30300:v1:CardiometabolicII	0.995224316	1.009682241	0.971859397	1.029384254	0.993953265	0.952839885	0.98395314	1.006462303	1.003353195	0.981629689	1.013018211
NGRN:Q9NPE2:OID31115:v1:NeurologyII	0.968200651	0.982805234	0.992657752	0.970430293	1.025888444	0.985255242	0.993757472	0.988848052	1.009474616	1.024678442	1.010967792
NHLRC3:Q5JS37:OID30614:v1:InflammationII	1.040686724	1.036524944	1.047162399	1.030264261	1.063091745	1.024582291	1.01376581	1.028767526	1.027366997	1.038374751	1.070928548
NID1:P14543:OID20362:v1:Cardiometabolic	1.022931923	1.022029504	1.018621266	1.030428763	1.024686612	1.033550696	1.004470987	0.986043565	0.99163693	0.993159348	1.080467705
NID2:Q14112:OID21085:v1:Neurology	1.014419048	1.009073338	1.031060091	1.040153357	1.046724189	1.036498118	1.022909351	0.994074436	1.002748839	1.027922206	1.057489331
NINJ1:Q92982:OID21167:v1:Oncology	1.029860057	1.01225875	0.994238685	0.997678263	0.994076028	0.992638585	1.007833264	0.974715367	1.014742027	0.99503084	1.019434083
NIT1:Q86X76:OID30252:v1:CardiometabolicII	1.005249301	1.001163875	1.000431021	0.978448396	1.024416166	0.980891941	1.003446643	1.013207851	0.97918892	1.005408284	1.028636019
NIT2:Q9NQR4:OID30336:v1:CardiometabolicII	1.016887085	0.998138936	1.000306894	0.99704582	0.99251434	1.004252421	1.01565079	1.003270533	0.991590146	0.991065965	1.030439754
NLGN1:Q8N2Q7:OID30900:v1:NeurologyII	1.012157724	1.005002967	1.004773222	0.98697273	1.000214979	0.997156918	1.024018949	1.032699042	1.052250572	1.003641154	1.007340738
NLGN2:Q8NFZ4:OID30878:v1:NeurologyII	0.990422606	0.981554881	1.009302064	0.98262221	0.977906564	1.016512384	0.998467779	0.991431467	0.978701559	0.989423606	0.995656047
NME1:P15531:OID30451:v1:InflammationII	0.988517384	0.993002996	0.976167699	1.01256409	1.004305417	0.99153053	0.992991308	1.013101834	1.000923886	1.020337144	0.997164486
NME3:Q13232:OID20789:v1:Inflammation	1.033525048	1.004598279	1.033381322	1.022259313	1.003624934	1.022989502	1.013551472	1.018312758	1.008265475	0.997875596	1.075173506
NMI:Q13287:OID31378:v1:OncologyII	1.011329046	1.019753947	0.98268155	0.993281081	1.033282936	0.997111627	1.018677407	1.040271167	0.990763876	0.986297944	1.033059117
NMNAT1:Q9HAN9:OID20913:v1:Neurology	1.001848332	1.003199713	1.043082582	1.027527757	1.061922929	1.029166653	1.025332319	0.989196761	0.994209319	1.022587688	1.063347543
NMRK2:Q9NPI5:OID31163:v1:OncologyII	0.990948057	1.003990972	0.998140723	0.991025425	1.003957024	0.985753696	0.98445333	0.984126455	1.039882318	1.002500107	0.999150994
NMT1:P30419:OID31021:v1:NeurologyII	0.99316372	0.999581342	0.982906189	1.008852062	0.989969471	0.976486241	0.987674715	1.013709162	1.012307906	1.002640042	1.017684844
NOMO1:Q15155:OID21106:v1:Neurology	1.027567685	1.0719617	1.033337222	1.017349255	1.019212135	1.013677905	0.992879287	0.991939318	0.972200692	0.987704182	1.042682348
NOP56:O00567:OID30055:v1:CardiometabolicII	1.016509194	0.983653763	1.022454041	1.006113507	1.012075235	1.012023765	1.003709606	0.953425768	1.013861096	0.968452217	1.009515483
NOS1:P29475:OID20863:v1:Neurology	0.986463819	1.008513933	0.995445831	1.002679331	1.020166728	0.987663127	1.015907309	1.036566243	1.003576972	1.032050145	1.028722598
NOS2:P35228:OID30087:v1:CardiometabolicII	1.007220029	0.997828812	1.015575839	1.009619758	1.026029251	1.024937318	1.011675326	1.012100582	0.992990485	0.995528413	1.011227128
NOS3:P29474:OID20834:v1:Neurology	1.003675557	1.00463567	1.018659095	1.02522273	1.013992368	1.007043116	0.99683256	1.005006571	1.008219845	1.014858632	1.032356433
NOTCH1:P46531:OID20311:v1:Cardiometabolic	1.004113223	1.007395277	1.015052977	1.043560047	1.052937445	1.010465601	1.008157712	1.021676189	1.01493486	0.985680977	1.048510277
NOTCH2:Q04721:OID30407:v1:CardiometabolicII	1.009533584	1.006308033	1.026356091	1.010071246	1.032342673	1.01373348	1.028145741	1.033106961	0.99897798	0.975653987	1.033722626
NOTCH3:Q9UM47:OID20253:v1:Cardiometabolic	1.005662337	0.998439214	1.023950739	1.047059796	1.043952745	1.023427541	1.004421821	1.035480361	1.006417364	0.993439856	1.080671847
NPC2:P61916:OID30418:v1:CardiometabolicII	1.002489464	1.002418231	1.003942135	1.015638517	1.06698296	1.027545702	1.01894315	1.028491205	1.015881163	0.992491504	1.052942003
NPDC1:Q9NQX5:OID20205:v1:Cardiometabolic	1.018710417	1.043142139	1.046188759	0.981199047	1.038507515	1.04500709	1.024688837	1.013600804	1.002429362	0.981651946	1.049208865
NPHS1:O60500:OID30540:v1:InflammationII	0.994973788	1.003479969	1.036960225	1.017361611	1.020659142	1.014945303	1.004707322	1.008495281	1.042521416	0.991903917	1.048855566
NPHS2:Q9NP85:OID30462:v1:InflammationII	1.000175969	0.970263068	1.022948352	0.995986363	1.018909716	1.004052534	1.007557268	0.986103263	1.010574093	1.003787795	1.011277729
NPL:Q9BXD5:OID30329:v1:CardiometabolicII	1.032122351	1.018839068	1.048363455	1.034786206	1.037970124	1.044390146	1.02410551	1.042397763	1.030970999	1.00760782	1.055546755
NPM1:P06748:OID20961:v1:Neurology	1.012745695	0.999027645	1.006586893	1.000145751	1.013887652	0.9927963	0.993364674	0.999807185	0.977969049	1.002836986	1.025115296
NPPB:P16860:OID20049:v1:Cardiometabolic	1.003266169	1.019844205	0.995990555	1.045382879	1.016138695	1.0129915	1.000946021	0.998835192	0.997030608	0.972137591	1.025859766
NPPC:P23582:OID20568:v1:Inflammation	1.01204835	1.014362006	1.028017043	1.013104909	1.077306855	1.035025024	1.012599212	1.006838263	0.994390349	1.006664211	1.043868107
NPR1:P16066:OID30116:v1:CardiometabolicII	0.98960565	0.986054659	0.998778928	0.990919717	1.009504478	1.007925246	1.006254343	0.982619369	0.994782115	1.019912479	0.999162139
NPTN:Q9Y639:OID21235:v1:Oncology	1.002377425	1.032746584	1.030076278	1.033445971	1.021857719	1.024374684	1.016260936	1.009911746	1.009928127	1.031281848	1.002911696
NPTX1:Q15818:OID21074:v1:Neurology	1.032905624	1.020299284	1.01803358	0.99711977	1.059607936	1.007114112	0.993911703	0.984918813	1.003631767	0.995033217	1.092966771
NPTX2:P47972:OID30390:v1:CardiometabolicII	1.048521669	1.028913649	0.998337538	1.018424848	1.051673748	1.020720078	1.01420582	1.020615055	1.050959561	1.012242367	1.065805141
NPTXR:O95502:OID20191:v1:Cardiometabolic	0.999114105	1.008625268	1.008287296	1.026229884	1.030247166	0.999811981	1.005882678	1.013792074	1.016226881	0.995070993	1.057623231
NPY:P01303:OID21388:v1:Oncology	1.02210407	1.012963063	1.030312691	0.973285484	1.032258809	1.013707952	1.035624057	1.023649727	1.001285631	0.968927784	1.056091924
NRCAM:Q92823:OID20229:v1:Cardiometabolic	1.003824299	1.005386784	1.004549418	1.042698342	1.03363667	1.001325899	0.998582834	0.988416092	1.000712568	1.021182278	1.034673243
NRGN:Q92686:OID30674:v1:InflammationII	0.973042758	1.003437527	0.989812913	0.993680519	1.025983389	0.975509566	0.972117838	0.982114898	0.994740451	0.985218593	1.01721972
NRN1:Q9NPD7:OID30983:v1:NeurologyII	0.977398315	1.004764918	0.987431886	0.987036418	0.984739734	0.988579919	1.012624512	1.029982501	0.960884114	1.006802231	1.000953826
NRP1:O14786:OID20390:v1:Cardiometabolic	1.013733915	1.001307879	0.998167344	1.007085004	1.00642001	0.99774433	0.979179759	0.992544082	0.966158395	0.987435009	1.050819856
NRP2:O60462:OID21081:v1:Neurology	1.051273478	1.047726022	1.042071391	1.037764363	1.003542574	1.03437827	1.048137841	1.042486886	1.025705205	0.975723327	1.074902567
NRTN:Q99748:OID20465:v1:Inflammation	1.003918783	1.008884708	0.991734226	1.038295132	1.018733672	0.980999703	1.000492957	1.012939218	0.959180851	1.005600871	1.006124845
NRXN3:Q9Y4C0:OID30901:v1:NeurologyII	1.013330739	0.991351764	0.978812857	0.991015812	0.984535025	0.974418211	0.986271954	0.998788618	1.005800265	1.005448408	1.004641971
NSFL1C:Q9UNZ2:OID21022:v1:Neurology	1.011596798	1.007861161	0.994599634	0.999256193	1.013789133	1.009086615	1.001807372	0.997583142	0.95945059	1.009708223	1.020810515
NT5C1A:Q9BXI3:OID31102:v1:NeurologyII	0.990399293	0.998368949	1.024196695	1.028303251	1.020253506	1.012373638	1.003621437	1.012004924	0.981999965	1.032690352	1.026448131
NT5C3A:Q9H0P0:OID20553:v1:Inflammation	1.0138096	1.0168384	0.997980903	0.991225602	1.023587737	0.994918923	0.991316548	0.996339219	1.005690538	0.990241574	1.020882709
NT5C:Q8TCD5:OID30294:v1:CardiometabolicII	1.003203453	1.032356667	1.022914963	1.04243091	1.038183552	1.019854703	0.99853136	1.010574781	1.021470855	1.015068736	1.031557303
NT5E:P21589:OID21498:v1:Oncology	1.034559993	1.040577658	1.045816051	1.016024331	0.995638747	1.033984839	1.017210763	1.023645259	1.022835221	1.000872805	1.05120273
NTF3:P20783:OID20591:v1:Inflammation	0.997411194	1.008528289	1.010615609	0.996599834	1.020085329	0.996836823	0.997698779	1.010758854	1.001805426	1.005157092	1.026862839
NTF4:P34130:OID21208:v1:Oncology	0.990429664	0.986450756	0.989968964	0.985295852	0.98734696	0.990241309	1.001043321	0.983787631	0.943694712	0.995987363	1.016180161
NTRK2:Q16620:OID20136:v1:Cardiometabolic	1.03058572	1.026851702	1.045225044	1.040070409	1.009056081	1.019022438	1.022558013	1.035426379	0.961591805	1.029861306	1.037052483
NTRK3:Q16288:OID21057:v1:Neurology	1.013934626	1.011330558	1.010136127	1.027033653	1.030373735	1.014241737	1.021562692	1.032851315	1.006258876	0.976417183	1.05577701
NTproBNP:NTproBNP:OID20125:v1:Cardiometabolic	0.990199057	1.007618964	1.011349294	1.007469458	1.016908666	0.979206155	0.983393026	1.022015305	0.979975968	0.992731763	1.044411822
NUB1:Q9Y5A7:OID20510:v1:Inflammation	0.987864818	1.017274433	0.976224269	0.956636442	1.007585985	0.97331909	0.982274929	1.009352152	0.997166646	0.994050265	1.020256845
NUBP1:P53384:OID31412:v1:OncologyII	1.047483531	1.044720491	1.005277334	0.998165939	1.011854111	1.022157689	1.02484532	1.009969829	0.971410728	1.017701401	1.032301846
NUCB2:P80303:OID21448:v1:Oncology	1.010559309	1.005341775	0.997887798	1.025631867	1.019394385	1.013921657	1.011290198	1.034299212	1.018788431	1.012173311	1.038302563
NUDC:Q9Y266:OID20623:v1:Inflammation	0.997305178	1.010473598	0.989116383	0.973849538	1.016935152	0.990819089	1.008328395	1.019970258	0.983779633	0.985934912	1.014950575
NUDT10:Q8NFP7:OID30198:v1:CardiometabolicII	0.998241016	0.96393171	1.01139654	1.010553639	1.010493537	1.022518982	1.000022783	0.992384684	0.964555542	1.025044428	1.001773228
NUDT15:Q9NV35:OID30102:v1:CardiometabolicII	0.972065602	0.967693208	0.982035174	0.990987644	1.018163649	1.001010296	0.996994275	1.019606908	1.002091688	1.013841505	0.996508667
NUDT16:Q96DE0:OID31484:v1:OncologyII	1.006999288	1.02427897	1.000714032	1.006406552	1.034568445	0.99486717	1.003123146	1.002781603	0.97085511	0.995938076	1.022020558
NUDT2:P50583:OID21308:v1:Oncology	1.004684533	1.014786641	1.012773888	1.00283734	0.982847348	1.031299119	1.05103575	1.013970403	0.965018537	1.009191129	1.018385094
NUDT5:Q9UKK9:OID21115:v1:Neurology	1.00384224	1.003838	1.001982487	1.013232165	1.01466139	1.001212604	0.997555346	0.9941204	0.979505906	0.995114312	1.024172593
NUMB:P49757:OID30568:v1:InflammationII	0.987465496	0.991223285	0.994309974	1.019118868	1.026313471	1.005024986	1.00620325	1.015670153	0.989048932	0.982855811	1.031707217
NUP50:Q9UKX7:OID30100:v1:CardiometabolicII	1.005666519	1.002609653	1.011414182	1.011448787	0.986957438	1.002872556	1.009060138	0.998478107	1.013766109	0.996721636	1.001138437
NXPE4:Q6UWF7:OID30076:v1:CardiometabolicII	1.002815729	0.992141101	0.991204597	0.99530558	0.989378781	0.969083097	0.974769001	0.965026426	0.98129332	0.98894648	1.000115503
NXPH1:P58417:OID20849:v1:Neurology	0.980334078	0.976992243	1.004566212	1.024700757	1.029081277	1.011754531	0.992635249	0.989633477	0.985830876	1.007416438	1.012511439
NXPH3:O95157:OID30565:v1:InflammationII	0.981465235	1.013987369	1.014473884	1.000390553	1.003863437	1.007282976	1.001013556	0.982907121	1.007450432	0.980717315	1.038285499
OBP2B:Q9NPH6:OID20980:v1:Neurology	1.016596662	1.022932523	1.022033053	1.033846796	1.006205821	1.020243908	1.01038706	1.024058251	1.044709416	1.00080288	1.055040022
OCLN:Q16625:OID31069:v1:NeurologyII	1.034061122	1.034059306	1.037198747	1.011152975	1.022194375	1.031592583	1.009690708	0.999014994	0.981865266	1.001637362	1.030588662
ODAM:A1E959:OID20793:v1:Neurology	1.009636194	0.994788048	1.02390844	1.031777947	1.026728765	1.013289315	1.017821963	1.000249363	0.996892079	1.002443105	1.033334701
OFD1:O75665:OID31268:v1:OncologyII	1.000237202	1.0027405	0.992022268	0.997662088	0.968178964	0.976174275	0.983911455	0.9666614	0.964673786	0.980455361	1.004799862
OGA:O60502:OID31465:v1:OncologyII	0.999449963	0.997635819	0.980817403	1.019884639	1.023373514	0.985110984	0.987474587	1.010667191	0.978819949	0.987081894	1.03130488
OGFR:Q9NZT2:OID21360:v1:Oncology	0.98657082	1.00749879	1.007124577	1.03104895	1.015476799	0.997529899	1.010922654	1.015355582	1.007793748	1.008173695	1.027054914
OGN:P20774:OID21123:v1:Neurology	1.030154315	1.020897659	1.025835704	1.006521355	1.010112679	1.01640374	0.999922539	1.023794325	1.041625644	0.971664686	1.043284693
OGT:O15294:OID31300:v1:OncologyII	1.002542987	1.003235557	0.99149928	0.994273556	1.015744275	0.998035669	0.987597923	0.996574937	1.014049396	1.006838028	1.009591512
OLFM4:Q6UX06:OID30665:v1:InflammationII	1.012771338	0.992313562	1.004865388	0.988098248	0.980243287	1.022921498	1.031837372	1.026074603	1.028413734	1.011261953	1.043098974
OLR1:P78380:OID20183:v1:Cardiometabolic	1.039515491	1.033011037	1.021457807	1.001368984	1.0301642	1.028887794	1.027452918	1.016084426	1.03005148	1.011846021	1.055264694
OMD:Q99983:OID20725:v1:Inflammation	1.004219395	1.036999693	1.037980418	1.085954732	1.033469534	1.034631264	1.016355624	1.053480872	0.996681061	0.976365894	1.102996557
OMG:P23515:OID21352:v1:Oncology	1.000979159	1.00394597	1.036658961	1.015366548	1.016337865	1.011076875	1.025827999	1.013390418	1.016431126	0.981102278	1.06650886
OMP:P47874:OID30835:v1:NeurologyII	0.978107373	0.986236353	1.01904864	1.005680005	0.991693486	1.00753127	1.011933212	1.007344392	1.001937762	1.010821681	1.009162617
OPHN1:O60890:OID31087:v1:NeurologyII	0.988490633	1.004048402	1.006336881	0.999205966	1.022604156	1.000230832	0.981577665	1.016035912	0.983004311	0.974922332	1.00554752
OPLAH:O14841:OID30201:v1:CardiometabolicII	1.000463428	1.010798183	1.007717564	1.013975156	0.997615784	0.994791146	0.998618275	1.024957456	0.981264351	0.977774303	1.026975203
OPTC:Q9UBM4:OID21362:v1:Oncology	1.016967628	1.018167942	1.011832523	0.99919583	1.06076457	1.015348314	0.99470649	1.032297814	1.050917282	0.972214842	1.046880437
ORM1:P02763:OID30768:v1:InflammationII	0.997886529	1.000648559	1.012872913	1.016998539	1.004353571	1.031278331	1.01487889	1.000253173	0.992204256	0.979829781	1.035188964
OSBPL2:Q9H1P3:OID31085:v1:NeurologyII	1.006534662	1.017241671	1.021631847	0.993757103	1.002651296	1.015395394	1.005694739	0.997405096	1.02016989	0.976251188	1.012639987
OSCAR:Q8IYS5:OID20776:v1:Inflammation	1.035934597	1.055901122	0.96881322	1.022243985	1.033545093	0.993436405	1.002448112	1.01194246	0.997738087	1.005401761	1.070051387
OSM:P13725:OID20574:v1:Inflammation	1.012013833	1.003570318	1.03375454	1.015899906	1.034698105	1.05381536	1.041906711	0.992720279	1.002762139	1.025270471	1.059166259
OSMR:Q99650:OID20356:v1:Cardiometabolic	1.036976418	1.029487989	1.028585273	1.054714636	1.005195533	1.026021526	1.018000027	1.038975072	1.002830994	0.998428977	1.067526345
OSTN:P61366:OID30909:v1:NeurologyII	1.016736742	1.007166745	0.993771444	1.007224216	1.02540489	1.005330259	0.99499498	1.019501812	0.999611981	1.02158883	1.004771074
OTOA:Q7RTW8:OID30825:v1:NeurologyII	1.021437209	1.024416332	1.002096703	0.978872729	1.01206042	0.993679765	0.990012171	1.006993378	0.991493671	0.98187723	1.006763537
OTUD6B:Q8N6M0:OID31487:v1:OncologyII	1.007684447	1.016643178	0.982094673	0.975176631	1.029443282	0.980570939	0.989643451	0.989993164	0.950098945	1.015859398	1.021146373
OTUD7B:Q6GQQ9:OID31064:v1:NeurologyII	0.980605121	0.999154141	0.999670573	1.011916873	1.027018561	0.990068439	0.996888128	0.99065029	0.984690477	0.996900525	1.017082533
OXCT1:P55809:OID30227:v1:CardiometabolicII	1.041215748	1.031305679	0.997065034	1.01894869	1.03420281	0.997655099	1.005243139	1.016578389	0.987853583	1.003473283	1.022262414
OXT:P01178:OID21047:v1:Neurology	1.007791928	1.00800363	1.04507791	0.997136544	1.024512272	1.018651281	1.018769612	1.008766844	1.000501964	0.997107054	1.05389284
P4HB:P07237:OID21509:v1:Oncology	1.021857585	1.038290339	1.018342262	1.009404449	1.035893791	1.003766905	0.989559809	0.995466955	0.991870496	0.990572441	1.037819192
PACS2:Q86VP3:OID30186:v1:CardiometabolicII	0.997768939	0.988021853	0.991152534	0.993207668	1.011198602	0.997338444	0.990305511	1.007732195	1.002204712	0.986330979	1.01034135
PADI2:Q9Y2J8:OID20467:v1:Inflammation	1.019117223	1.020054828	0.979512706	0.998167576	0.983868018	0.98996874	1.008631776	0.990500111	1.001347819	1.007237386	1.00721196
PADI4:Q9UM07:OID20832:v1:Neurology	1.003695745	1.0105061	1.043911498	1.030010038	1.021131419	1.010433296	0.997415228	0.981188332	0.989101571	0.99563468	1.03621012
PAEP:P09466:OID20925:v1:Neurology	0.956731043	0.978962775	0.988658298	0.996409783	1.017516611	1.01080859	1.009726366	1.01643127	1.00114485	1.002465997	1.01639197
PAFAH1B3:Q15102:OID30998:v1:NeurologyII	1.009722546	0.999101061	0.953008193	0.992562702	0.993952778	0.977041802	0.999625548	0.979859444	0.980196958	1.000940901	1.058002428
PAFAH2:Q99487:OID31286:v1:OncologyII	1.018140114	1.003437651	0.999612815	0.99819547	1.007263977	1.021867036	1.007515046	1.011527875	1.035692949	1.015723085	1.016695021
PAG1:Q9NWQ8:OID20108:v1:Cardiometabolic	1.00068084	1.026667684	1.014388039	0.999343593	1.034524066	1.02822439	1.030001492	1.014760787	0.992360709	1.002899797	1.035490612
PAGR1:Q9BTK6:OID30206:v1:CardiometabolicII	0.97733621	0.993892505	1.006313114	0.987906767	0.976610972	1.011337487	1.041151504	1.030578897	1.020109855	1.023673183	1.01390349
PAIP2B:Q9ULR5:OID31228:v1:OncologyII	1.000128161	1.014003445	0.992254414	0.996324116	1.039735312	1.007991188	1.017356077	1.022148532	0.969909307	0.990229272	1.011283359
PAK4:O96013:OID20819:v1:Neurology	0.982231959	0.995451873	0.978132689	0.992802301	1.002961972	0.981358698	0.973426759	0.963423901	1.005063151	0.994191943	1.020373431
PALLD:Q8WX93:OID30444:v1:InflammationII	1.003103418	0.979166387	1.01849652	1.001686588	1.017466883	1.021985898	1.004645547	1.005018982	1.004624268	0.997083576	0.996341136
PALM2:Q8IXS6:OID31096:v1:NeurologyII	0.992885104	1.006070747	1.047670435	1.031279528	1.056340927	1.029608872	1.011870757	0.998465422	1.039959582	1.007975164	1.030254495
PALM3:A6NDB9:OID30182:v1:CardiometabolicII	0.98232467	0.985217253	0.980842854	1.000276746	1.017526688	0.98311822	0.98697982	0.992266325	0.991721149	1.00011422	1.033643945
PALM:O75781:OID31515:v1:OncologyII	1.026737985	1.016549058	1.017930387	1.029812188	1.032608116	1.011676146	1.007581548	1.011755548	1.03547441	1.011808492	1.042925559
PAM:P19021:OID20291:v1:Cardiometabolic	1.032056423	1.03436805	1.038584338	1.009290016	0.99270131	1.028875732	1.019658292	1.015592126	1.015594984	1.01385514	1.046221654
PAMR1:Q6UXH9:OID21153:v1:Neurology	1.011673484	1.055062342	1.019999203	1.039925727	1.048371714	1.010555115	1.016101107	1.024083641	1.017044875	0.997442101	1.087300938
PAPPA:Q13219:OID20421:v1:Inflammation	0.992537807	0.996781059	0.991755627	1.01632432	0.992648265	0.996311385	0.993467032	0.989237488	1.021931518	1.010560626	1.062634843
PARD3:Q8TEW0:OID31301:v1:OncologyII	0.989572227	1.004133993	0.995094941	0.99205634	1.01903537	0.974283798	0.970435941	0.999214968	0.990919304	1.010359928	1.016533597
PARK7:Q99497:OID21160:v1:Neurology	1.024945086	1.018750494	0.988915776	0.978967265	1.012755377	1.005131635	0.987806639	0.97544568	0.971319405	0.992150692	1.016619881
PARP1:P09874:OID20500:v1:Inflammation	1.009796138	1.006201274	1.045847095	1.00069216	1.003315107	1.041807892	1.031422711	1.000832389	0.986746436	1.024671649	1.041572909
PAXX:Q9BUH6:OID30591:v1:InflammationII	0.980637687	0.985319793	0.995330762	1.018425388	1.029858841	1.01062674	1.003609198	0.971785148	1.001214901	0.993359413	1.028463321
PBK:Q96KB5:OID31158:v1:OncologyII	0.987432119	1.007959268	1.018586355	0.998478142	1.001927893	1.014198384	1.00928598	0.993943377	0.991252799	0.970812785	1.005562287
PBLD:P30039:OID20839:v1:Neurology	1.014400958	1.005874594	1.003165223	1.029990777	1.023406923	1.022100706	1.001179292	1.012459976	1.003752963	0.994917733	1.032785632
PBXIP1:Q96AQ6:OID31435:v1:OncologyII	1.034472422	1.01935163	1.038965387	0.993837278	1.006467382	1.030172811	1.034153378	1.008809403	1.024065503	0.988537115	1.024168177
PCARE:A6NGG8:OID30838:v1:NeurologyII	0.988512803	0.999138117	1.005532076	0.99172312	1.016805408	1.003485227	0.996290376	1.027623214	1.014011569	0.997163547	1.001985494
PCBD1:P61457:OID30610:v1:InflammationII	1.024570551	1.008277933	1.044758022	1.035417063	1.028732812	1.050863929	1.026100467	1.005388655	0.994324625	0.986211012	1.038570658
PCBP2:Q15366:OID31003:v1:NeurologyII	0.994659515	0.993461403	0.994825204	0.996542306	1.01602448	0.995853375	1.001223523	1.013088913	0.972453628	0.997588217	1.018543497
PCDH12:Q9NPG4:OID31045:v1:NeurologyII	1.001425697	1.023173018	1.004611231	1.034167497	1.010622975	0.995777389	1.003416307	0.997233239	1.018811988	1.03425938	1.048031303
PCDH17:O14917:OID20132:v1:Cardiometabolic	0.989096335	0.995034859	1.003812576	1.006615964	1.010115258	1.001135059	1.003010627	1.013285554	1.011197721	1.010178142	1.06122826
PCDH1:Q08174:OID20614:v1:Inflammation	1.009362188	1.015783963	1.006242946	0.99271687	1.010645662	0.995640544	1.008209845	0.994317593	0.999717003	1.041610438	1.036316845
PCDH7:O60245:OID31456:v1:OncologyII	1.020455838	1.034520861	1.041428323	1.008774407	1.040451082	1.022555618	0.995801334	0.954595073	1.036585553	1.002224796	1.028970265
[truncated: 942 more rows]
