# Supplementary material for: Rare variant associations with plasma protein levels in the UK Biobank
Source: Nature. 2023 Oct 4;622(7982):339–47. doi: 10.1038/s41586-023-06547-x (PMC10567546; doi:10.1038/s41586-023-06547-x)
Supplement: Supplementary file 4 — Supplementary Datasets 1–20. [file 41586_2023_6547_MOESM4_ESM.zip › 2022-09-14560C-s4/2022-09-14560C-Supp table 5 - ExWAS tallies.xlsx]

## Sheet: ExWAS Tallies - cis
Variant Class	MAF≤0.01% (% p≤1x10-8)	0.01% <MAF≤0.1% (% p≤1x10-8)	MAF>0.1% (% p≤1x10-8)
	[% Obs vs % Exp; p-value]	[% Obs vs % Exp; p-value]	[% Obs vs % Exp; p-value]
PTV - stop gain/loss	59/423 (13.95%)	145/523 (27.72%)	77/136 (56.62%)
	[13.3% vs 1.3%;p=7e-40]	[8.1% vs 1.2%;p=2e-71]	[1.1% vs 0.6%;p=1e-06]
PTV - frameshift	60/422 (14.22%)	177/487 (36.34%)	77/140 (55.00%)
	[13.6% vs 1.3%;p=5e-41]	[9.9% vs 1.1%;p=8e-106]	[1.1% vs 0.6%;p=4e-06]
PTV - canonical splice	15/207 (7.25%)	82/311 (26.37%)	53/98 (54.08%)
	[3.4% vs 0.6%;p=3e-07]	[4.6% vs 0.7%;p=3e-39]	[0.8% vs 0.4%;p=0.0002]
Inframe Indels	11/316 (3.48%)	38/495 (7.68%)	70/240 (29.17%)
	[2.5% vs 1.0%;p=0.005]	[2.1% vs 1.1%;p=0.0002]	[1.0% vs 1.1%;p=0.8]
Missense	273/16765 (1.63%)	1168/21691 (5.38%)	3293/9161 (35.95%)
	[61.8% vs 51.7%;p=1e-05]	[65.4% vs 49.1%;p=6e-44]	[47.9% vs 41.9%;p=4e-24]
Synonymous	9/9301 (0.10%)	78/13163 (0.59%)	2118/7748 (27.34%)
	[2.0% vs 28.7%;p=1]	[4.4% vs 29.8%;p=1]	[30.8% vs 35.4%;p=1]
Noncoding	15/5017 (0.30%)	97/7480 (1.30%)	1183/4344 (27.23%)
	[3.4% vs 15.5%;p=1]	[5.4% vs 16.9%;p=1]	[17.2% vs 19.9%;p=1]
Total	442/32451 (1.36%)	1785/44150 (4.04%)	6871/21867 (31.42%)
Number of ExWAS variants per variant effect class. The number of study-wide significant cis-pQTLs versus the total number of tested variants binned by functional category and minor allele frequency (MAF) strata. For each variant-protein abundance association, we retained the most significant association across the three ExWAS models (i.e., genotypic, dominant, and recessive). The P-values reflect…

## Sheet: Legend
PTV - stop gain/loss	PTV - frameshift	PTV - canonical splice	Inframe Indels	Missense	Synonymous	Noncoding
stop_gained	frameshift_variant	splice_donor_variant	conservative_inframe_insertion	missense_variant	synonymous_variant	splice_region_variant
start_lost	bidirectional_gene_fusion	splice_acceptor_variant	conservative_inframe_deletion	missense_variant&splice_region_variant	synonymous_variant&splice_region_variant	non_coding_transcript_exon_variant
stop_lost	exon_loss_variant		disruptive_inframe_deletion		stop_retained_variant	3_prime_UTR_variant
	gene_fusion		disruptive_inframe_insertion		initiator_codon_variant	5_prime_UTR_variant
					stop_retained_variant&splice_region_variant	5_prime_UTR_premature_start_codon_gain_variant
						intragenic_variant
						5_prime_UTR_truncation
