# Supplementary material for: Rare variant associations with plasma protein levels in the UK Biobank
Source: Nature. 2023 Oct 4;622(7982):339–47. doi: 10.1038/s41586-023-06547-x (PMC10567546; doi:10.1038/s41586-023-06547-x)
Supplement: Supplementary file 4 — Supplementary Datasets 1–20. [file 41586_2023_6547_MOESM4_ESM.zip › 2022-09-14560C-s4/2022-09-14560C-Supp table 6 - turbid comparison.xlsx]

## Sheet: Sheet1
Protein/ Turbidimetric Assay	Genotype	MAF	Effect	Olink p-value	Olink beta	Turbidimetric p-value	Turbidimetric beta
APOA1/ Apolipoprotein A	11-116837023-A-C	0.00096	missense_variant	1.06e-12	-0.72	1.68e-61	-0.57
CST3/ Cystatin C	20-23635368-C-A	8.6e-05	splice_acceptor	3.92e-19	-2.9	1.05e-127	-3.37
CST3/ Cystatin C	20-23635314-DEL	6.5e-05	frameshift_variant	4.01e-16	-3.04	2.72e-187	-3.38
CST3/ Cystatin C	20-23637649-C-A	0.00022	missense_variant	1.04e-05	-0.9	4.17e-60	-0.94
GOT1/ Aspartate aminotransferase	10-99397621-DEL	0.00042	inframe_deletion	6.45e-54	-2.38	0	-2.51
GOT1/ Aspartate aminotransferase	10-99405776-G-C	0.0002	missense_variant	9.75e-27	2.43	1.69e-123	2.19
GOT1/ Aspartate aminotransferase	10-99420667-C-T	0.00012	missense_variant	1.95e-08	-1.63	0.053	0.17
GOT1/ Aspartate aminotransferase	10-99403870-C-T	9.7e-05	missense_variant	2.52e-08	-1.79	2.58e-44	-1.47
GOT1/ Aspartate aminotransferase	10-99406195-C-T	0.00087	missense_variant	2.06e-05	-0.46	2.89e-41	-0.5
LPA/ Lipoprotein A	6-160595382-A-G	0.00063	synonymous_variant	1.64e-17	1.13	1.52e-106	1.25
LPA/ Lipoprotein A	6-160595395-G-A	0.00039	missense_variant	8.05e-08	0.89	3.11e-70	1.15
LPA/ Lipoprotein A	6-160590961-G-A	0.00043	missense_variant	1.71e-05	-0.68	7.38e-10	-0.44
SHBG	17-7633206-GA-G	0.00078	frameshift_variant	5.73e-36	-1.36	9.39e-295	-1.35
SHBG	17-7633269-G-A	0.00011	missense_variant	4.33e-05	-1.17	4.4e-25	-1.21
