# Supplementary material for: Rare variant associations with plasma protein levels in the UK Biobank
Source: Nature. 2023 Oct 4;622(7982):339–47. doi: 10.1038/s41586-023-06547-x (PMC10567546; doi:10.1038/s41586-023-06547-x)
Supplement: Supplementary file 4 — Supplementary Datasets 1–20. [file 41586_2023_6547_MOESM4_ESM.zip › 2022-09-14560C-s4/2022-09-14560C-Supp table 7 - pcsk9_ldl.xlsx]

## Sheet: Sheet1
Genotype	Gene	Variant effect	MAF	Olink beta	Olink p-value	Biomarker	Biomarker p-value	Biomarker beta	model
1-55039925-G-GCGCA	PCSK9	frameshift_variant	7.56e-05	-2.46	1.89e-11	LDL direct	3.3e-13	-1.09	dominant
1-55052412-G-T	PCSK9	splice_donor_variant	0.000108	-1.9	6.64e-10	LDL direct	4.62e-22	-0.9	dominant
1-55058640-G-C	PCSK9	missense_variant	0.000151	-2.46	2.51e-21	LDL direct	1.07e-21	-0.96	dominant
1-55061557-G-A	PCSK9	splice_donor_variant	0.000313	-2.45	3.57e-42	LDL direct	3.83e-60	-1.04	genotypic
1-55058636-G-A	PCSK9	missense_variant	0.000335	-2.42	9.27e-44	LDL direct	1.84e-43	-1.02	genotypic
1-55058528-T-C	PCSK9	missense_variant	0.000335	-2.46	5.85e-44	LDL direct	8.82e-25	-0.65	dominant
