# Supplementary material for: Rare variant associations with plasma protein levels in the UK Biobank
Source: Nature. 2023 Oct 4;622(7982):339–47. doi: 10.1038/s41586-023-06547-x (PMC10567546; doi:10.1038/s41586-023-06547-x)
Supplement: Supplementary file 4 — Supplementary Datasets 1–20. [file 41586_2023_6547_MOESM4_ESM.zip › 2022-09-14560C-s4/2022-09-14560C-Supp table 8 - Collapsing plt1x10-6.xlsx]

## Sheet: Collapsing plt1x10-6
Gene	Protein	cis_trans_position_1mb_coding_region	nSamples	nCarriers	nNonCarriers	p-value	beta	lower	upper	se	model	Panel	Olink Assay	pan_p	pan_beta
GLA	GLA	cis-position, cis-gene	44582	146	44436	3.785e-277	-2.84638	-3.0021	-2.69066	0.0794494	rec	InflammationII	GLA:P06280:OID30594:v1:InflammationII	1.26172e-294	-2.82238
CFHR5	CFHR5	cis-position, cis-gene	45148	283	44865	3.95959e-226	-1.8787	-1.99275	-1.76466	0.0581863	rec	InflammationII	CFHR5:Q9BXR6:OID30716:v1:InflammationII	2.26308e-235	-1.87873
PHYKPL	PHYKPL	cis-position, cis-gene	44654	282	44372	1.73588e-213	-1.82572	-1.93985	-1.7116	0.0582272	flexdmg	InflammationII	PHYKPL:Q8IUZ5:OID30634:v1:InflammationII	3.50867e-236	-1.84218
NAGPA	NAGPA	cis-position, cis-gene	44654	158	44496	4.60824e-211	-2.40132	-2.55231	-2.25034	0.0770323	flexdmg	InflammationII	NAGPA:Q9UK23:OID30643:v1:InflammationII	1.7712e-225	-2.37647
F11	F11	cis-position, cis-gene	45109	316	44793	1.02521e-199	-1.62367	-1.72868	-1.51865	0.0535788	flexdmg	InflammationII	F11:P03951:OID30773:v1:InflammationII	1.06049e-218	-1.59305
F11	F11	cis-position, cis-gene	45109	233	44876	2.84903e-196	-1.87285	-1.99507	-1.75064	0.0623527	ptvraredmg	InflammationII	F11:P03951:OID30773:v1:InflammationII	5.36003e-210	-1.80165
AOC3	AOC3	cis-position, cis-gene	45433	162	45271	6.52605e-190	-2.17812	-2.32266	-2.03357	0.0737478	flexdmg	Cardiometabolic	AOC3:Q16853:OID20389:v1:Cardiometabolic	1.23216e-198	-2.12954
CFI	CFI	cis-position, cis-gene	45680	304	45376	1.40657e-189	-1.62883	-1.73703	-1.52064	0.0552007	flexdmg	InflammationII	CFI:P05156:OID30772:v1:InflammationII	1.67451e-197	-1.6201
AOC3	AOC3	cis-position, cis-gene	45433	151	45282	5.48634e-186	-2.23229	-2.38202	-2.08256	0.0763918	ptvraredmg	Cardiometabolic	AOC3:Q16853:OID20389:v1:Cardiometabolic	7.79389e-193	-2.17849
SGSH	SGSH	cis-position, cis-gene	44876	442	44434	2.00274e-181	-1.34915	-1.44079	-1.2575	0.0467558	flexdmg	CardiometabolicII	SGSH:P51688:OID30341:v1:CardiometabolicII	4.67774e-188	-1.31871
GRHPR	GRHPR	cis-position, cis-gene	45616	421	45195	5.37834e-180	-1.36721	-1.46046	-1.27396	0.047577	flexdmg	CardiometabolicII	GRHPR:Q9UBQ7:OID30289:v1:CardiometabolicII	1.19635e-188	-1.36398
CEACAM1	CEACAM1	cis-position, cis-gene	45317	145	45172	8.39771e-178	-2.23407	-2.3874	-2.08074	0.0782282	rec	Oncology	CEACAM1:P13688:OID21528:v1:Oncology	5.212e-171	-2.20559
TNFRSF10B	TNFRSF10B	cis-position, cis-gene	44914	116	44798	2.93394e-177	2.38548	2.22151	2.54944	0.0836571	ptv	Neurology	TNFRSF10B:O14763:OID20981:v1:Neurology	1.67775e-182	2.38972
DPT	DPT	cis-position, cis-gene	45810	143	45667	3.11228e-177	-2.13699	-2.2839	-1.99008	0.074955	flexnonsynmtr	Cardiometabolic	DPT:Q07507:OID20278:v1:Cardiometabolic	9.5675e-175	-2.06453
DPP4	DPP4	cis-position, cis-gene	44402	290	44112	2.48835e-176	-1.56668	-1.67466	-1.45871	0.0550872	flexdmg	Cardiometabolic	DPP4:P27487:OID20406:v1:Cardiometabolic	2.05271e-200	-1.57595
PHYKPL	PHYKPL	cis-position, cis-gene	44654	212	44442	1.49868e-170	-1.8802	-2.012	-1.74839	0.067247	ptvraredmg	InflammationII	PHYKPL:Q8IUZ5:OID30634:v1:InflammationII	1.61506e-189	-1.90091
SSNA1	SSNA1	cis-position, cis-gene	45423	128	45295	6.12862e-166	-2.39322	-2.56337	-2.22308	0.0868083	flexdmg	OncologyII	SSNA1:O43805:OID31453:v1:OncologyII	8.70219e-181	-2.3972
NAGPA	NAGPA	cis-position, cis-gene	44654	120	44534	1.12006e-165	-2.43958	-2.61315	-2.26601	0.0885549	ptvraredmg	InflammationII	NAGPA:Q9UK23:OID30643:v1:InflammationII	4.3042e-176	-2.40058
KYNU	KYNU	cis-position, cis-gene	45752	159	45593	7.16497e-165	-2.07764	-2.22584	-1.92944	0.0756123	flexdmg	Inflammation	KYNU:Q16719:OID20669:v1:Inflammation	1.21729e-173	-2.02689
CNDP1	CNDP1	cis-position, cis-gene	45433	269	45164	2.50334e-164	-1.64189	-1.75921	-1.52458	0.0598531	flexdmg	Cardiometabolic	CNDP1:Q96KN2:OID20347:v1:Cardiometabolic	4.07368e-173	-1.62884
THBS4	THBS4	cis-position, cis-gene	45276	635	44641	3.95232e-164	-1.06643	-1.14268	-0.990191	0.0388989	flexdmg	Cardiometabolic	THBS4:P35443:OID20368:v1:Cardiometabolic	9.94534e-181	-1.07544
PLA2G7	PLA2G7	cis-position, cis-gene	45260	271	44989	1.54483e-163	-1.55884	-1.67049	-1.44718	0.0569644	flexdmg	Neurology	PLA2G7:Q13093:OID21105:v1:Neurology	3.79264e-174	-1.52523
HGFAC	HGFAC	cis-position, cis-gene	45294	399	44895	4.57064e-163	-1.33701	-1.43292	-1.24111	0.0489305	flexdmg	InflammationII	HGFAC:Q04756:OID30718:v1:InflammationII	2.80914e-174	-1.29976
AOC3	AOC3	cis-position, cis-gene	45433	250	45183	5.2925e-163	-1.6258	-1.74244	-1.50916	0.0595119	flexnonsynmtr	Cardiometabolic	AOC3:Q16853:OID20389:v1:Cardiometabolic	1.60336e-166	-1.53916
DPT	DPT	cis-position, cis-gene	45810	102	45708	1.26792e-162	-2.42241	-2.59642	-2.2484	0.08878	flexdmg	Cardiometabolic	DPT:Q07507:OID20278:v1:Cardiometabolic	8.40448e-168	-2.39882
STAB1	MFAP4	trans-position, trans-gene	44654	714	43940	2.45198e-161	0.980984	0.910237	1.05173	0.0360948	ptvraredmg	InflammationII	MFAP4:P55083:OID30598:v1:InflammationII	1.26973e-176	0.958273
ADAM8	ADAM8	cis-position, cis-gene	45565	155	45410	8.14372e-161	-2.14226	-2.29702	-1.9875	0.0789603	ptv	Neurology	ADAM8:P78325:OID21039:v1:Neurology	1.71945e-170	-2.1493
NAGPA	NAGPA	cis-position, cis-gene	44654	229	44425	3.08979e-160	-1.7387	-1.86453	-1.61287	0.0641986	flexnonsynmtr	InflammationII	NAGPA:Q9UK23:OID30643:v1:InflammationII	8.29532e-167	-1.71625
DPT	DPT	cis-position, cis-gene	45810	99	45711	9.10903e-159	-2.42929	-2.60595	-2.25264	0.0901298	ptvraredmg	Cardiometabolic	DPT:Q07507:OID20278:v1:Cardiometabolic	5.49457e-164	-2.40485
CFI	CFI	cis-position, cis-gene	45680	200	45480	4.59889e-158	-1.83104	-1.9645	-1.69759	0.0680873	flexnonsynmtr	InflammationII	CFI:P05156:OID30772:v1:InflammationII	1.35319e-159	-1.74895
NPL	NPL	cis-position, cis-gene	45616	246	45370	9.46194e-157	-1.51	-1.62053	-1.39948	0.0563889	flexdmg	CardiometabolicII	NPL:Q9BXD5:OID30329:v1:CardiometabolicII	1.15984e-167	-1.52232
F11	F11	cis-position, cis-gene	45109	219	44890	1.2894e-154	-1.71361	-1.83991	-1.58731	0.064439	flexnonsynmtr	InflammationII	F11:P03951:OID30773:v1:InflammationII	1.98873e-160	-1.67126
ADA	ADA	cis-position, cis-gene	45752	210	45542	1.38123e-152	-1.77912	-1.91114	-1.64709	0.0673589	flexdmg	Inflammation	ADA:P00813:OID20645:v1:Inflammation	2.20347e-160	-1.74065
AMPD3	AMPD3	cis-position, cis-gene	45493	437	45056	1.47769e-152	-1.22337	-1.31416	-1.13258	0.0463215	flexdmg	NeurologyII	AMPD3:Q01432:OID31139:v1:NeurologyII	9.60384e-180	-1.15681
GDF15	GDF15	cis-position, cis-gene	45810	137	45673	2.0418e-150	-1.83673	-1.97403	-1.69943	0.0700509	flexdmg	Cardiometabolic	GDF15:Q99988:OID20251:v1:Cardiometabolic	8.17407e-145	-1.77622
STAB2	DKK3	trans-position, trans-gene	45810	998	44812	2.30454e-149	0.787146	0.728093	0.846199	0.0301288	flexdmg	Cardiometabolic	DKK3:Q9UBP4:OID20264:v1:Cardiometabolic	4.84959e-161	0.772431
STAB1	CSPG4	trans-position, trans-gene	45606	726	44880	5.2997e-148	0.909986	0.841398	0.978573	0.0349932	ptvraredmg	CardiometabolicII	CSPG4:Q6UVK1:OID30397:v1:CardiometabolicII	7.26006e-160	0.885533
HPGDS	HPGDS	cis-position, cis-gene	44180	155	44025	3.08866e-147	-2.06006	-2.21572	-1.9044	0.0794196	flexdmg	Oncology	HPGDS:O60760:OID21266:v1:Oncology	2.79114e-151	-2.06093
KYNU	KYNU	cis-position, cis-gene	45752	137	45615	5.60592e-146	-2.10484	-2.26461	-1.94507	0.0815132	ptvraredmg	Inflammation	KYNU:Q16719:OID20669:v1:Inflammation	2.36529e-151	-2.04745
THOP1	THOP1	cis-position, cis-gene	45062	146	44916	2.63805e-142	-1.98663	-2.13939	-1.83387	0.077939	flexdmg	Cardiometabolic	THOP1:P52888:OID20194:v1:Cardiometabolic	1.79416e-150	-1.95399
GRHPR	GRHPR	cis-position, cis-gene	45616	354	45262	7.86055e-142	-1.32175	-1.42356	-1.21993	0.0519452	flexnonsynmtr	CardiometabolicII	GRHPR:Q9UBQ7:OID30289:v1:CardiometabolicII	1.22543e-147	-1.3201
SIAE	SIAE	cis-position, cis-gene	45307	430	44877	4.59572e-141	-1.20029	-1.293	-1.10758	0.0473015	flexdmg	Oncology	SIAE:Q9HAT2:OID21503:v1:Oncology	3.29444e-154	-1.21831
ADAM8	ADAM8	cis-position, cis-gene	45565	438	45127	4.60853e-141	-1.19692	-1.28938	-1.10447	0.04717	ptvraredmg	Neurology	ADAM8:P78325:OID21039:v1:Neurology	4.39501e-147	-1.13152
NPL	NPL	cis-position, cis-gene	45616	180	45436	3.6983e-140	-1.66745	-1.79668	-1.53823	0.0659299	ptvraredmg	CardiometabolicII	NPL:Q9BXD5:OID30329:v1:CardiometabolicII	3.25751e-149	-1.66724
FCN2	FCN2	cis-position, cis-gene	45067	260	44807	3.44774e-139	-1.53631	-1.65579	-1.41683	0.0609577	flexdmg	Cardiometabolic	FCN2:Q15485:OID20382:v1:Cardiometabolic	1.31737e-143	-1.50622
FAP	FAP	cis-position, cis-gene	45810	170	45640	1.60327e-138	-1.85834	-2.00322	-1.71345	0.0739205	flexdmg	Cardiometabolic	FAP:Q12884:OID20330:v1:Cardiometabolic	6.64726e-153	-1.86951
STAB1	MFAP4	trans-position, trans-gene	44654	185	44469	3.35788e-137	1.76547	1.62716	1.90378	0.0705649	ptv	InflammationII	MFAP4:P55083:OID30598:v1:InflammationII	9.2398e-143	1.76024
PCSK9	PCSK9	cis-position, cis-gene	45810	278	45532	9.3604e-137	-1.44849	-1.56216	-1.33481	0.0579967	flexdmg	Cardiometabolic	PCSK9:Q8NBP7:OID20235:v1:Cardiometabolic	9.27902e-103	-1.21122
BTD	BTD	cis-position, cis-gene	45680	525	45155	4.37847e-136	-1.07089	-1.15514	-0.986637	0.0429851	flexdmg	InflammationII	BTD:P43251:OID30754:v1:InflammationII	3.67318e-227	-1.23879
FCN2	FCN2	cis-position, cis-gene	45067	282	44785	7.7118e-136	-1.45755	-1.57232	-1.34278	0.058557	flexnonsynmtr	Cardiometabolic	FCN2:Q15485:OID20382:v1:Cardiometabolic	1.52455e-140	-1.42819
STAB1	MFAP4	trans-position, trans-gene	44654	905	43749	1.60446e-135	0.799762	0.736712	0.862812	0.0321679	flexnonsynmtr	InflammationII	MFAP4:P55083:OID30598:v1:InflammationII	1.74458e-141	0.769758
STAB1	CSPG4	trans-position, trans-gene	45606	1241	44365	1.33454e-134	0.66734	0.614542	0.720137	0.0269371	flexdmg	CardiometabolicII	CSPG4:Q6UVK1:OID30397:v1:CardiometabolicII	8.72924e-143	0.659501
ADAM8	ADAM8	cis-position, cis-gene	45565	818	44747	1.57804e-134	-0.858758	-0.926718	-0.790798	0.0346732	flexdmg	Neurology	ADAM8:P78325:OID21039:v1:Neurology	4.18649e-139	-0.832508
ADA	ADA	cis-position, cis-gene	45752	174	45578	2.69418e-133	-1.82521	-1.97033	-1.68008	0.0740429	ptvraredmg	Inflammation	ADA:P00813:OID20645:v1:Inflammation	4.63587e-137	-1.79153
C7	C7	cis-position, cis-gene	44742	375	44367	1.46265e-132	-1.22931	-1.32732	-1.1313	0.0500065	flexdmg	InflammationII	C7:P10643:OID30766:v1:InflammationII	5.75579e-144	-1.19772
ADAMTS13	ADAMTS13	cis-position, cis-gene	45810	306	45504	6.52473e-132	-1.37867	-1.48888	-1.26846	0.0562277	flexdmg	Cardiometabolic	ADAMTS13:Q76LX8:OID20249:v1:Cardiometabolic	5.85015e-142	-1.36269
THOP1	THOP1	cis-position, cis-gene	45062	136	44926	9.71458e-132	-1.97967	-2.13801	-1.82132	0.0807884	ptvraredmg	Cardiometabolic	THOP1:P52888:OID20194:v1:Cardiometabolic	7.34477e-140	-1.95094
C7	C7	cis-position, cis-gene	44742	116	44626	1.74761e-131	-2.195	-2.37074	-2.01926	0.0896625	ptv	InflammationII	C7:P10643:OID30766:v1:InflammationII	3.00892e-142	-2.15817
PEPD	PEPD	cis-position, cis-gene	45669	592	45077	2.51134e-131	-0.990127	-1.06945	-0.9108	0.0404728	flexdmg	InflammationII	PEPD:P12955:OID30688:v1:InflammationII	2.45565e-138	-0.979561
PLA2G7	PLA2G7	cis-position, cis-gene	45260	150	45110	3.46453e-131	-1.8729	-2.02303	-1.72277	0.0765967	ptvraredmg	Neurology	PLA2G7:Q13093:OID21105:v1:Neurology	3.63972e-138	-1.82133
THBS4	THBS4	cis-position, cis-gene	45276	374	44902	1.58275e-130	-1.23466	-1.33388	-1.13543	0.0506247	flexnonsynmtr	Cardiometabolic	THBS4:P35443:OID20368:v1:Cardiometabolic	2.3913e-139	-1.2209
PHYKPL	PHYKPL	cis-position, cis-gene	44654	169	44485	1.58603e-130	-1.83997	-1.98783	-1.6921	0.0754408	raredmg	InflammationII	PHYKPL:Q8IUZ5:OID30634:v1:InflammationII	1.91164e-147	-1.86669
DPP4	DPP4	cis-position, cis-gene	44402	219	44183	2.56536e-129	-1.54137	-1.66582	-1.41691	0.063498	ptvraredmg	Cardiometabolic	DPP4:P27487:OID20406:v1:Cardiometabolic	4.28093e-153	-1.56649
STAB1	MFAP4	trans-position, trans-gene	44654	1217	43437	4.07084e-129	0.675532	0.620942	0.730122	0.0278518	flexdmg	InflammationII	MFAP4:P55083:OID30598:v1:InflammationII	3.53819e-141	0.676195
TNFRSF10B	TNFRSF10B	cis-position, cis-gene	44914	144	44770	1.36098e-128	1.82245	1.67487	1.97003	0.0752963	ptvraredmg	Neurology	TNFRSF10B:O14763:OID20981:v1:Neurology	1.02839e-123	1.69014
CPQ	CPQ	cis-position, cis-gene	45534	212	45322	1.68981e-128	-1.59931	-1.72887	-1.46974	0.0661046	flexnonsynmtr	CardiometabolicII	CPQ:Q9Y646:OID30406:v1:CardiometabolicII	2.46897e-124	-1.57724
CA12	CA12	cis-position, cis-gene	45042	72	44970	1.73946e-128	-2.79182	-3.01799	-2.56564	0.115397	ptv	Oncology	CA12:O43570:OID21344:v1:Oncology	1.87571e-133	-2.79836
ENPP6	ENPP6	cis-position, cis-gene	44457	177	44280	1.75814e-127	-1.73151	-1.87235	-1.59067	0.0718548	flexdmg	CardiometabolicII	ENPP6:Q6UWR7:OID30273:v1:CardiometabolicII	1.70761e-143	-1.67133
SELP	SELP	cis-position, cis-gene	45433	377	45056	2.68362e-127	-1.22382	-1.32344	-1.1242	0.0508274	flexdmg	Cardiometabolic	SELP:P16109:OID20379:v1:Cardiometabolic	1.65329e-134	-1.22407
TCN2	TCN2	cis-position, cis-gene	45739	112	45627	4.42735e-127	-2.18555	-2.36362	-2.00748	0.0908511	flexdmg	Cardiometabolic	TCN2:P20062:OID20341:v1:Cardiometabolic	5.30881e-129	-2.10823
AOC3	AOC3	cis-position, cis-gene	45433	74	45359	5.06236e-127	-2.6301	-2.84444	-2.41577	0.109354	ptv	Cardiometabolic	AOC3:Q16853:OID20389:v1:Cardiometabolic	5.77302e-133	-2.61715
STAB1	CD248	trans-position, trans-gene	45606	726	44880	1.31979e-125	0.847423	0.777966	0.91688	0.035437	ptvraredmg	CardiometabolicII	CD248:Q9HCU0:OID30394:v1:CardiometabolicII	9.90587e-135	0.824014
XPNPEP2	XPNPEP2	cis-position, cis-gene	45388	380	45008	6.14571e-124	-1.1905	-1.28874	-1.09225	0.0501241	rec	Oncology	XPNPEP2:O43895:OID21508:v1:Oncology	1.01101e-133	-1.19853
IL1R2	IL1R2	cis-position, cis-gene	45157	159	44998	3.50099e-123	-1.80064	-1.9497	-1.65158	0.0760496	flexdmg	Inflammation	IL1R2:P27930:OID20757:v1:Inflammation	3.96996e-139	-1.83995
C7	C7	cis-position, cis-gene	44742	265	44477	5.06043e-122	-1.40082	-1.51734	-1.2843	0.0594483	ptvraredmg	InflammationII	C7:P10643:OID30766:v1:InflammationII	1.46846e-131	-1.36378
PLA2G15	PLA2G15	cis-position, cis-gene	45388	226	45162	2.33095e-121	-1.53801	-1.6663	-1.40971	0.0654555	flexdmg	Oncology	PLA2G15:Q8NCC3:OID21473:v1:Oncology	1.82093e-135	-1.55557
NAGPA	NAGPA	cis-position, cis-gene	44654	94	44560	2.89746e-121	-2.35491	-2.55141	-2.1584	0.100257	raredmg	InflammationII	NAGPA:Q9UK23:OID30643:v1:InflammationII	3.93234e-132	-2.35995
ANGPTL3	ANGPTL3	cis-position, cis-gene	45275	150	45125	3.17736e-121	-1.72673	-1.87084	-1.58261	0.0735282	flexdmg	Cardiometabolic	ANGPTL3:Q9Y5C1:OID20407:v1:Cardiometabolic	4.48234e-113	-1.58113
TCN2	TCN2	cis-position, cis-gene	45739	56	45683	3.2086e-121	-3.01612	-3.26786	-2.76437	0.12844	ptv	Cardiometabolic	TCN2:P20062:OID20341:v1:Cardiometabolic	1.92433e-121	-2.98956
DPT	DPT	cis-position, cis-gene	45810	60	45750	7.25268e-121	-2.71864	-2.94589	-2.49138	0.115946	ptv	Cardiometabolic	DPT:Q07507:OID20278:v1:Cardiometabolic	1.60525e-121	-2.71159
TCN2	TCN2	cis-position, cis-gene	45739	100	45639	6.85315e-120	-2.24568	-2.43418	-2.05718	0.0961721	ptvraredmg	Cardiometabolic	TCN2:P20062:OID20341:v1:Cardiometabolic	1.66346e-122	-2.23496
BCHE	BCHE	cis-position, cis-gene	44938	359	44579	1.77669e-119	-1.19497	-1.29544	-1.09449	0.0512628	flexdmg	InflammationII	BCHE:P06276:OID30717:v1:InflammationII	2.78724e-135	-1.20428
SIAE	SIAE	cis-position, cis-gene	45307	320	44987	2.08349e-118	-1.27229	-1.37976	-1.16481	0.0548325	flexnonsynmtr	Oncology	SIAE:Q9HAT2:OID21503:v1:Oncology	1.53607e-121	-1.2706
LY9	LY9	cis-position, cis-gene	44711	84	44627	2.14933e-118	-2.48525	-2.69518	-2.27531	0.10711	flexdmg	Inflammation	LY9:Q9HBG7:OID20670:v1:Inflammation	5.37456e-117	-2.43661
LY9	LY9	cis-position, cis-gene	44711	84	44627	2.14933e-118	-2.48525	-2.69518	-2.27531	0.10711	ptvraredmg	Inflammation	LY9:Q9HBG7:OID20670:v1:Inflammation	5.37456e-117	-2.43661
ADAM8	ADAM8	cis-position, cis-gene	45565	497	45068	2.20204e-118	-1.02921	-1.11616	-0.942257	0.0443617	flexnonsynmtr	Neurology	ADAM8:P78325:OID21039:v1:Neurology	8.88491e-123	-1.00069
ENPP6	ENPP6	cis-position, cis-gene	44457	164	44293	2.64078e-118	-1.73198	-1.87834	-1.58562	0.0746731	ptvraredmg	CardiometabolicII	ENPP6:Q6UWR7:OID30273:v1:CardiometabolicII	1.06727e-133	-1.70117
CPQ	CPQ	cis-position, cis-gene	45534	156	45378	4.22844e-118	-1.78523	-1.93624	-1.63423	0.0770427	flexdmg	CardiometabolicII	CPQ:Q9Y646:OID30406:v1:CardiometabolicII	8.21028e-116	-1.77752
ANGPTL4	ANGPTL4	cis-position, cis-gene	45378	207	45171	6.40323e-118	-1.55004	-1.68125	-1.41883	0.0669445	flexnonsynmtr	Inflammation	ANGPTL4:Q9BY76:OID20703:v1:Inflammation	1.00277e-115	-1.44752
CD109	CD109	cis-position, cis-gene	45260	306	44954	1.04346e-117	-1.29448	-1.40416	-1.1848	0.0559583	flexdmg	Neurology	CD109:Q6YHK3:OID21108:v1:Neurology	6.88443e-128	-1.28133
GALNT10	GALNT10	cis-position, cis-gene	45042	186	44856	1.34668e-116	-1.62591	-1.76434	-1.48748	0.0706262	flexdmg	Oncology	GALNT10:Q86SR1:OID21371:v1:Oncology	9.76207e-132	-1.6464
FAP	FAP	cis-position, cis-gene	45810	143	45667	1.44396e-116	-1.85661	-2.01471	-1.69851	0.0806621	ptvraredmg	Cardiometabolic	FAP:Q12884:OID20330:v1:Cardiometabolic	1.57643e-130	-1.88839
ADAMTS13	ADAMTS13	cis-position, cis-gene	45810	192	45618	9.90907e-116	-1.62723	-1.76631	-1.48816	0.0709574	ptvraredmg	Cardiometabolic	ADAMTS13:Q76LX8:OID20249:v1:Cardiometabolic	3.83826e-127	-1.62694
CA14	CA14	cis-position, cis-gene	45621	160	45461	1.19517e-115	-1.70868	-1.85477	-1.56259	0.0745351	flexdmg	Oncology	CA14:Q9ULX7:OID21401:v1:Oncology	1.81336e-127	-1.72018
GNPTAB	CPQ	trans-position, trans-gene	45534	76	45458	1.67258e-115	2.52721	2.311	2.74342	0.110311	ptv	CardiometabolicII	CPQ:Q9Y646:OID30406:v1:CardiometabolicII	1.81156e-99	2.22482
CRELD1	CRELD1	cis-position, cis-gene	44654	189	44465	6.91691e-115	-1.61904	-1.75793	-1.48016	0.0708598	flexdmg	InflammationII	CRELD1:Q96HD1:OID30619:v1:InflammationII	2.19968e-113	-1.5791
STAB1	OMD	trans-position, trans-gene	45452	729	44723	1.58606e-114	0.804798	0.735645	0.87395	0.0352817	ptvraredmg	Inflammation	OMD:Q99983:OID20725:v1:Inflammation	5.35853e-124	0.784337
WFIKKN1	WFIKKN1	cis-position, cis-gene	44766	173	44593	3.80116e-114	-1.62447	-1.76428	-1.48466	0.0713334	flexdmg	Neurology	WFIKKN1:Q96NZ8:OID20939:v1:Neurology	2.91958e-116	-1.58526
EPHA1	EPHA1	cis-position, cis-gene	45384	302	45082	4.92744e-114	-1.2046	-1.30833	-1.10087	0.052925	flexdmg	Inflammation	EPHA1:P21709:OID20677:v1:Inflammation	1.12232e-119	-1.12633
KYNU	KYNU	cis-position, cis-gene	45752	145	45607	7.05366e-114	-1.80514	-1.9607	-1.64958	0.0793675	flexnonsynmtr	Inflammation	KYNU:Q16719:OID20669:v1:Inflammation	2.55738e-121	-1.74178
HGFAC	HGFAC	cis-position, cis-gene	45294	400	44894	3.19254e-113	-1.11102	-1.20705	-1.015	0.048992	flexnonsynmtr	InflammationII	HGFAC:Q04756:OID30718:v1:InflammationII	1.57142e-120	-1.09364
STAB2	DKK3	trans-position, trans-gene	45810	631	45179	3.88947e-113	0.856965	0.782867	0.931064	0.0378049	ptvraredmg	Cardiometabolic	DKK3:Q9UBP4:OID20264:v1:Cardiometabolic	2.38835e-126	0.852534
F11	F11	cis-position, cis-gene	45109	161	44948	4.08254e-113	-1.70611	-1.85364	-1.55859	0.0752688	raredmg	InflammationII	F11:P03951:OID30773:v1:InflammationII	1.13421e-125	-1.61873
FAM20A	FAM20A	cis-position, cis-gene	45616	284	45332	4.58596e-113	-1.28656	-1.39784	-1.17529	0.0567742	flexdmg	CardiometabolicII	FAM20A:Q96MK3:OID30348:v1:CardiometabolicII	5.98372e-139	-1.36466
QPCT	QPCT	cis-position, cis-gene	45310	143	45167	4.5895e-113	-1.83816	-1.99714	-1.67917	0.0811138	flexdmg	Cardiometabolic	QPCT:Q16769:OID20320:v1:Cardiometabolic	7.85665e-115	-1.83551
CA4	CA4	cis-position, cis-gene	45810	112	45698	1.69949e-112	-2.09869	-2.28068	-1.91669	0.0928525	flexdmg	Cardiometabolic	CA4:P22748:OID20241:v1:Cardiometabolic	1.42158e-126	-2.02349
MELTF	MELTF	cis-position, cis-gene	45616	403	45213	2.92752e-112	-1.09412	-1.18909	-0.999135	0.0484586	flexdmg	CardiometabolicII	MELTF:P08582:OID30347:v1:CardiometabolicII	5.50851e-124	-1.09128
STAB1	CD248	trans-position, trans-gene	45606	1241	44365	4.49284e-112	0.615389	0.561922	0.668856	0.0272789	flexdmg	CardiometabolicII	CD248:Q9HCU0:OID30394:v1:CardiometabolicII	1.6796e-119	0.611412
GCNT1	GCNT1	cis-position, cis-gene	45042	91	44951	4.84776e-112	-2.27175	-2.46915	-2.07435	0.100713	flexdmg	Oncology	GCNT1:Q02742:OID21379:v1:Oncology	1.39645e-118	-2.19872
PRCP	PRCP	cis-position, cis-gene	45524	102	45422	6.10134e-112	-2.12768	-2.31265	-1.94271	0.0943722	ptvraredmg	Cardiometabolic	PRCP:P42785:OID20337:v1:Cardiometabolic	3.22132e-118	-2.05912
IGFALS	IGFBP3	trans-position, trans-gene	45433	261	45172	1.09824e-111	-1.32326	-1.43843	-1.20809	0.0587608	flexdmg	Cardiometabolic	IGFBP3:P17936:OID20398:v1:Cardiometabolic	2.37709e-116	-1.29714
THOP1	THOP1	cis-position, cis-gene	45062	126	44936	1.12252e-111	-1.89181	-2.05647	-1.72715	0.0840097	raredmg	Cardiometabolic	THOP1:P52888:OID20194:v1:Cardiometabolic	2.60135e-118	-1.86227
PRCP	PRCP	cis-position, cis-gene	45524	107	45417	1.05744e-110	-2.06582	-2.24644	-1.8852	0.0921518	flexdmg	Cardiometabolic	PRCP:P42785:OID20337:v1:Cardiometabolic	8.27938e-116	-1.94029
ADA2	ADA2	cis-position, cis-gene	44988	215	44773	2.98374e-110	-1.46833	-1.59697	-1.33968	0.0656337	flexdmg	Cardiometabolic	ADA2:Q9NZK5:OID20394:v1:Cardiometabolic	1.68847e-119	-1.47636
CD38	CD38	cis-position, cis-gene	45042	55	44987	4.49492e-110	-2.43666	-2.65032	-2.223	0.109008	ptv	Oncology	CD38:P28907:OID21316:v1:Oncology	1.71086e-109	-2.43615
TCTN3	TCTN3	cis-position, cis-gene	45616	68	45548	1.08432e-109	-2.63662	-2.86823	-2.405	0.118168	ptv	CardiometabolicII	TCTN3:Q6NUS6:OID30326:v1:CardiometabolicII	2.16684e-115	-2.63344
INHBC	INHBC	cis-position, cis-gene	45260	134	45126	1.09733e-109	-1.89355	-2.05989	-1.72722	0.0848656	flexdmg	Neurology	INHBC:P55103:OID21093:v1:Neurology	6.73547e-115	-1.87271
STAB1	CSPG4	trans-position, trans-gene	45606	923	44683	1.38744e-109	0.694915	0.633841	0.75599	0.0311603	flexnonsynmtr	CardiometabolicII	CSPG4:Q6UVK1:OID30397:v1:CardiometabolicII	5.02324e-115	0.672393
IL1R2	IL1R2	cis-position, cis-gene	45157	222	44935	2.41917e-109	-1.4358	-1.56213	-1.30948	0.0644531	flexnonsynmtr	Inflammation	IL1R2:P27930:OID20757:v1:Inflammation	9.34362e-119	-1.42919
WFIKKN1	WFIKKN1	cis-position, cis-gene	44766	164	44602	2.50958e-109	-1.6322	-1.77581	-1.48858	0.0732728	ptvraredmg	Neurology	WFIKKN1:Q96NZ8:OID20939:v1:Neurology	5.10733e-112	-1.59934
SIGLEC1	SIGLEC1	cis-position, cis-gene	45452	651	44801	4.33856e-109	-0.848882	-0.923661	-0.774103	0.0381522	flexnonsynmtr	Inflammation	SIGLEC1:Q9BZZ2:OID20690:v1:Inflammation	2.86952e-111	-0.805705
BCHE	BCHE	cis-position, cis-gene	44938	311	44627	1.09656e-108	-1.22316	-1.33111	-1.11521	0.0550764	flexnonsynmtr	InflammationII	BCHE:P06276:OID30717:v1:InflammationII	1.13538e-115	-1.21161
SIGLEC1	SIGLEC1	cis-position, cis-gene	45452	496	44956	1.35998e-108	-0.968527	-1.05405	-0.883009	0.0436313	flexdmg	Inflammation	SIGLEC1:Q9BZZ2:OID20690:v1:Inflammation	1.4995e-115	-0.965118
PHYKPL	PHYKPL	cis-position, cis-gene	44654	171	44483	2.71269e-108	-1.66444	-1.81161	-1.51728	0.0750842	flexnonsynmtr	InflammationII	PHYKPL:Q8IUZ5:OID30634:v1:InflammationII	3.43546e-118	-1.64772
NPL	NPL	cis-position, cis-gene	45616	149	45467	3.4113e-108	-1.6077	-1.74993	-1.46548	0.072563	flexnonsynmtr	CardiometabolicII	NPL:Q9BXD5:OID30329:v1:CardiometabolicII	2.29418e-113	-1.58778
STAB1	CSPG4	trans-position, trans-gene	45606	188	45418	8.22536e-108	1.51465	1.38041	1.64889	0.068487	ptv	CardiometabolicII	CSPG4:Q6UVK1:OID30397:v1:CardiometabolicII	1.46429e-109	1.49637
SELP	SELP	cis-position, cis-gene	45433	337	45096	9.93113e-107	-1.18346	-1.28889	-1.07804	0.0537884	flexnonsynmtr	Cardiometabolic	SELP:P16109:OID20379:v1:Cardiometabolic	5.77143e-111	-1.17351
F11	F11	cis-position, cis-gene	45109	67	45042	1.86677e-106	-2.56185	-2.79036	-2.33334	0.116587	ptv	InflammationII	F11:P03951:OID30773:v1:InflammationII	1.63631e-107	-2.54748
ADA	ADA	cis-position, cis-gene	45752	132	45620	5.12878e-106	-1.86582	-2.03261	-1.69903	0.0850947	flexnonsynmtr	Inflammation	ADA:P00813:OID20645:v1:Inflammation	4.79037e-108	-1.80472
APCS	APCS	cis-position, cis-gene	45333	149	45184	6.61471e-106	-1.65546	-1.80352	-1.50741	0.0755395	flexnonsynmtr	InflammationII	APCS:P02743:OID30778:v1:InflammationII	2.97729e-109	-1.6259
CD109	CD109	cis-position, cis-gene	45260	124	45136	1.20102e-105	-1.92137	-2.09343	-1.74932	0.0877826	ptv	Neurology	CD109:Q6YHK3:OID21108:v1:Neurology	6.22725e-120	-1.95148
KIRREL2	KIRREL2	cis-position, cis-gene	44217	119	44098	3.04247e-105	-1.94316	-2.1175	-1.76882	0.0889467	rec	Neurology	KIRREL2:Q6UWL6:OID20873:v1:Neurology	2.78319e-109	-1.92268
PAMR1	PAMR1	cis-position, cis-gene	45260	498	44762	3.42275e-105	-0.943054	-1.02769	-0.858418	0.043181	flexdmg	Neurology	PAMR1:Q6UXH9:OID21153:v1:Neurology	8.8486e-108	-0.905391
ACY3	ACY3	cis-position, cis-gene	44108	216	43892	1.36563e-104	-1.42864	-1.55722	-1.30006	0.065603	flexdmg	CardiometabolicII	ACY3:Q96HD9:OID30086:v1:CardiometabolicII	9.38374e-115	-1.44172
QPCT	QPCT	cis-position, cis-gene	45310	129	45181	4.52338e-103	-1.84649	-2.01395	-1.67904	0.0854351	ptvraredmg	Cardiometabolic	QPCT:Q16769:OID20320:v1:Cardiometabolic	6.78072e-104	-1.84032
PCSK9	PCSK9	cis-position, cis-gene	45810	173	45637	1.007e-102	-1.58715	-1.73134	-1.44296	0.0735647	ptvraredmg	Cardiometabolic	PCSK9:Q8NBP7:OID20235:v1:Cardiometabolic	3.15036e-103	-1.47879
ANGPTL4	ANGPTL4	cis-position, cis-gene	45378	159	45219	1.51199e-102	-1.64701	-1.79676	-1.49725	0.0764046	flexdmg	Inflammation	ANGPTL4:Q9BY76:OID20703:v1:Inflammation	3.98362e-109	-1.64468
STAB1	OMD	trans-position, trans-gene	45452	185	45267	4.78287e-102	1.49765	1.36114	1.63417	0.0696506	ptv	Inflammation	OMD:Q99983:OID20725:v1:Inflammation	2.07067e-105	1.48906
PCSK9	PCSK9	cis-position, cis-gene	45810	229	45581	9.52311e-102	-1.3735	-1.49889	-1.24811	0.0639742	flexnonsynmtr	Cardiometabolic	PCSK9:Q8NBP7:OID20235:v1:Cardiometabolic	1.5778e-65	-1.06759
ENPP6	ENPP6	cis-position, cis-gene	44457	148	44309	1.246e-101	-1.68787	-1.84203	-1.5337	0.0786566	raredmg	CardiometabolicII	ENPP6:Q6UWR7:OID30273:v1:CardiometabolicII	7.25736e-110	-1.59916
CD38	CD38	cis-position, cis-gene	45042	59	44983	1.3495e-101	-2.25905	-2.46543	-2.05266	0.105296	flexdmg	Oncology	CD38:P28907:OID21316:v1:Oncology	7.56842e-89	-2.04724
CD38	CD38	cis-position, cis-gene	45042	59	44983	1.3495e-101	-2.25905	-2.46543	-2.05266	0.105296	ptvraredmg	Oncology	CD38:P28907:OID21316:v1:Oncology	7.56842e-89	-2.04724
CA14	CA14	cis-position, cis-gene	45621	139	45482	1.38525e-101	-1.7163	-1.87311	-1.55949	0.0800054	ptvraredmg	Oncology	CA14:Q9ULX7:OID21401:v1:Oncology	6.93759e-108	-1.70727
GNPTAB	CREG1	trans-position, trans-gene	44687	77	44610	3.30326e-101	2.39798	2.17848	2.61748	0.11199	ptv	Oncology	CREG1:O75629:OID21515:v1:Oncology	1.26513e-101	2.23346
PEPD	PEPD	cis-position, cis-gene	45669	476	45193	8.68386e-101	-0.964578	-1.05306	-0.876091	0.0451459	flexnonsynmtr	InflammationII	PEPD:P12955:OID30688:v1:InflammationII	9.42589e-101	-0.947417
STAB1	OMD	trans-position, trans-gene	45452	1243	44209	1.39278e-100	0.580456	0.527152	0.63376	0.0271956	flexdmg	Inflammation	OMD:Q99983:OID20725:v1:Inflammation	3.82457e-108	0.578068
TNFRSF10B	TNFRSF10B	cis-position, cis-gene	44914	188	44726	1.73484e-100	1.40862	1.27921	1.53804	0.066027	flexdmg	Neurology	TNFRSF10B:O14763:OID20981:v1:Neurology	2.48579e-98	1.32126
QPCT	QPCT	cis-position, cis-gene	45310	63	45247	9.76415e-100	-2.59663	-2.83611	-2.35714	0.122184	ptv	Cardiometabolic	QPCT:Q16769:OID20320:v1:Cardiometabolic	2.97889e-103	-2.62228
GALNT10	GALNT10	cis-position, cis-gene	45042	153	44889	1.08826e-99	-1.65537	-1.80807	-1.50266	0.0779109	ptvraredmg	Oncology	GALNT10:Q86SR1:OID21371:v1:Oncology	1.36804e-110	-1.68714
GNPTAB	MAN2B2	trans-position, trans-gene	45616	77	45539	1.20408e-99	2.37067	2.15192	2.58941	0.111605	ptv	CardiometabolicII	MAN2B2:Q9Y2E5:OID30306:v1:CardiometabolicII	1.83611e-101	2.21501
GNPTAB	SMPDL3A	trans-position, trans-gene	45384	77	45307	1.25498e-99	2.40641	2.18435	2.62848	0.113297	ptv	Inflammation	SMPDL3A:Q92484:OID20676:v1:Inflammation	2.31295e-99	2.22723
STAB1	CD248	trans-position, trans-gene	45606	923	44683	1.602e-99	0.66944	0.607629	0.73125	0.0315358	flexnonsynmtr	CardiometabolicII	CD248:Q9HCU0:OID30394:v1:CardiometabolicII	1.26103e-104	0.650002
SELP	SELP	cis-position, cis-gene	45433	223	45210	1.70712e-99	-1.4022	-1.53169	-1.27272	0.0660633	ptvraredmg	Cardiometabolic	SELP:P16109:OID20379:v1:Cardiometabolic	4.64806e-105	-1.39825
DPP4	DPP4	cis-position, cis-gene	44402	225	44177	4.35297e-99	-1.32908	-1.45206	-1.20609	0.062746	flexnonsynmtr	Cardiometabolic	DPP4:P27487:OID20406:v1:Cardiometabolic	2.74509e-115	-1.36286
KLKB1	KLKB1	cis-position, cis-gene	44877	202	44675	9.71041e-99	-1.40532	-1.5356	-1.27505	0.0664673	ptvraredmg	InflammationII	KLKB1:P03952:OID30760:v1:InflammationII	1.14383e-103	-1.37277
STAB1	CD248	trans-position, trans-gene	45606	188	45418	1.25939e-98	1.46449	1.32865	1.60034	0.0693092	ptv	CardiometabolicII	CD248:Q9HCU0:OID30394:v1:CardiometabolicII	2.30708e-99	1.44432
PON1	PON1	cis-position, cis-gene	45669	143	45526	2.05578e-98	-1.72557	-1.88582	-1.56533	0.0817559	flexdmg	InflammationII	PON1:P27169:OID30704:v1:InflammationII	5.89137e-102	-1.71934
B4GALT7	GPC1	trans-position, trans-gene	45621	228	45393	7.42878e-97	1.34902	1.22271	1.47532	0.0644398	flexdmg	Oncology	GPC1:P35052:OID21438:v1:Oncology	8.96221e-102	1.33056
CD36	CD36	cis-position, cis-gene	44339	153	44186	9.78835e-97	-1.63387	-1.78693	-1.48081	0.0780907	ptv	InflammationII	CD36:P16671:OID30485:v1:InflammationII	4.32413e-136	-1.71741
ANPEP	ANPEP	cis-position, cis-gene	45364	117	45247	1.00506e-96	-1.89234	-2.06964	-1.71505	0.0904551	ptvraredmg	Cardiometabolic	ANPEP:P15144:OID20350:v1:Cardiometabolic	4.59002e-91	-1.5948
SGSH	SGSH	cis-position, cis-gene	44876	269	44607	4.09446e-96	-1.25275	-1.3705	-1.135	0.0600752	ptvraredmg	CardiometabolicII	SGSH:P51688:OID30341:v1:CardiometabolicII	3.92503e-105	-1.24204
ANGPTL4	ANGPTL4	cis-position, cis-gene	45378	145	45233	4.18331e-96	-1.66856	-1.8254	-1.51171	0.0800211	ptvraredmg	Inflammation	ANGPTL4:Q9BY76:OID20703:v1:Inflammation	6.96259e-103	-1.66526
STAB1	FBLN2	trans-position, trans-gene	45606	726	44880	7.14669e-96	0.728136	0.659606	0.796666	0.034964	ptvraredmg	CardiometabolicII	FBLN2:P98095:OID30378:v1:CardiometabolicII	9.80807e-107	0.726143
SPINK1	SPINK1	cis-position, cis-gene	45260	148	45112	9.23089e-96	-1.64487	-1.79977	-1.48997	0.0790295	flexnonsynmtr	Neurology	SPINK1:P00995:OID21097:v1:Neurology	7.22429e-97	-1.62383
AMPD3	AMPD3	cis-position, cis-gene	45493	269	45224	1.06504e-95	-1.2296	-1.34543	-1.11377	0.0590979	ptvraredmg	NeurologyII	AMPD3:Q01432:OID31139:v1:NeurologyII	8.9987e-108	-1.23439
CPQ	CPQ	cis-position, cis-gene	45534	92	45442	1.57888e-95	-2.08642	-2.28315	-1.88969	0.100371	ptvraredmg	CardiometabolicII	CPQ:Q9Y646:OID30406:v1:CardiometabolicII	7.8666e-94	-2.05696
GRHPR	GRHPR	cis-position, cis-gene	45616	163	45453	1.59059e-95	-1.59152	-1.74159	-1.44146	0.076565	ptvraredmg	CardiometabolicII	GRHPR:Q9UBQ7:OID30289:v1:CardiometabolicII	6.22432e-100	-1.58612
AARSD1	AARSD1	cis-position, cis-gene	45042	129	44913	3.07089e-95	-1.73742	-1.90149	-1.57335	0.0837096	flexdmg	Oncology	AARSD1:Q9BTE6:OID21311:v1:Oncology	1.39449e-105	-1.6955
DDC	DDC	cis-position, cis-gene	45201	105	45096	3.46567e-95	-1.98348	-2.17084	-1.79612	0.0955927	ptvraredmg	Cardiometabolic	DDC:P20711:OID20215:v1:Cardiometabolic	2.02109e-94	-1.9357
C1GALT1C1	C1GALT1C1	cis-position, cis-gene	44108	236	43872	9.6806e-95	-1.34893	-1.47665	-1.2212	0.0651637	rec	CardiometabolicII	C1GALT1C1:Q96EU7:OID30180:v1:CardiometabolicII	3.64165e-99	-1.34026
LILRB4	LILRB4	cis-position, cis-gene	44437	87	44350	7.70567e-94	-2.10162	-2.30159	-1.90165	0.102025	ptv	Inflammation	LILRB4:Q8NHJ6:OID20429:v1:Inflammation	6.45384e-95	-2.09342
CA12	CA12	cis-position, cis-gene	45042	196	44846	6.68747e-93	-1.43793	-1.57547	-1.3004	0.0701691	flexnonsynmtr	Oncology	CA12:O43570:OID21344:v1:Oncology	1.56185e-96	-1.39542
GALNT5	GALNT5	cis-position, cis-gene	45616	265	45351	1.52833e-92	-1.21117	-1.32725	-1.09509	0.0592225	flexdmg	CardiometabolicII	GALNT5:Q7Z7M9:OID30295:v1:CardiometabolicII	1.7106e-100	-1.20445
SPINK5	SPINK5	cis-position, cis-gene	45260	103	45157	4.45484e-92	-1.93894	-2.12525	-1.75264	0.0950518	ptv	Neurology	SPINK5:Q9NQ38:OID21148:v1:Neurology	1.42218e-94	-1.93181
CPA4	CPA4	cis-position, cis-gene	43889	144	43745	4.50336e-92	-1.67855	-1.83983	-1.51728	0.082283	flexdmg	InflammationII	CPA4:Q9UI42:OID30606:v1:InflammationII	2.67353e-96	-1.65307
PON1	PON1	cis-position, cis-gene	45669	154	45515	6.37047e-92	-1.60642	-1.7609	-1.45193	0.0788203	flexnonsynmtr	InflammationII	PON1:P27169:OID30704:v1:InflammationII	5.04866e-94	-1.57835
KLKB1	KLKB1	cis-position, cis-gene	44877	70	44807	8.8637e-92	-2.29676	-2.51781	-2.07571	0.112778	ptv	InflammationII	KLKB1:P03952:OID30760:v1:InflammationII	2.54396e-93	-2.25518
AMPD3	AMPD3	cis-position, cis-gene	45493	281	45212	1.69859e-91	-1.17606	-1.28943	-1.06269	0.0578418	flexnonsynmtr	NeurologyII	AMPD3:Q01432:OID31139:v1:NeurologyII	1.08468e-99	-1.18444
ANGPTL3	ANGPTL3	cis-position, cis-gene	45275	160	45115	1.72769e-91	-1.44993	-1.58971	-1.31015	0.0713134	flexnonsynmtr	Cardiometabolic	ANGPTL3:Q9Y5C1:OID20407:v1:Cardiometabolic	3.96851e-85	-1.30143
CTSV	CTSV	cis-position, cis-gene	45466	128	45338	1.85152e-91	-1.65812	-1.818	-1.49825	0.0815678	flexdmg	Oncology	CTSV:O60911:OID21405:v1:Oncology	6.41148e-103	-1.69875
CRELD1	CRELD1	cis-position, cis-gene	44654	216	44438	2.73583e-91	-1.34829	-1.47841	-1.21817	0.0663864	flexnonsynmtr	InflammationII	CRELD1:Q96HD1:OID30619:v1:InflammationII	3.46892e-90	-1.31266
BTD	BTD	cis-position, cis-gene	45680	389	45291	3.56638e-91	-1.01429	-1.11225	-0.916339	0.0499764	flexnonsynmtr	InflammationII	BTD:P43251:OID30754:v1:InflammationII	5.77941e-97	-1.00957
IDUA	IDUA	cis-position, cis-gene	45621	407	45214	4.06623e-91	-0.995618	-1.0918	-0.899437	0.0490718	flexdmg	Oncology	IDUA:P35475:OID21468:v1:Oncology	1.27537e-93	-0.95834
TCHH	FABP9	trans-position, trans-gene	45190	232	44958	4.31297e-91	1.29348	1.1685	1.41845	0.0637603	ptv	Inflammation	FABP9:Q0Z7S8:OID20501:v1:Inflammation	3.60183e-95	1.27512
LILRB4	LILRB4	cis-position, cis-gene	44437	92	44345	6.548e-91	-2.01114	-2.20564	-1.81664	0.0992343	ptvraredmg	Inflammation	LILRB4:Q8NHJ6:OID20429:v1:Inflammation	4.44205e-92	-2.0059
LILRB4	LILRB4	cis-position, cis-gene	44437	92	44345	6.548e-91	-2.01114	-2.20564	-1.81664	0.0992343	flexdmg	Inflammation	LILRB4:Q8NHJ6:OID20429:v1:Inflammation	4.44205e-92	-2.0059
KLKB1	KLKB1	cis-position, cis-gene	44877	301	44576	8.69504e-91	-1.1045	-1.2114	-0.997607	0.0545379	flexdmg	InflammationII	KLKB1:P03952:OID30760:v1:InflammationII	1.29291e-196	-1.39296
EPHA1	EPHA1	cis-position, cis-gene	45384	354	45030	1.33387e-90	-0.990714	-1.0867	-0.894728	0.0489719	flexnonsynmtr	Inflammation	EPHA1:P21709:OID20677:v1:Inflammation	3.30075e-96	-0.949374
APCS	APCS	cis-position, cis-gene	45333	103	45230	1.6339e-90	-1.83754	-2.01566	-1.65942	0.0908765	flexdmg	InflammationII	APCS:P02743:OID30778:v1:InflammationII	5.48389e-96	-1.81332
APCS	APCS	cis-position, cis-gene	45333	103	45230	1.6339e-90	-1.83754	-2.01566	-1.65942	0.0908765	ptvraredmg	InflammationII	APCS:P02743:OID30778:v1:InflammationII	1.82141e-93	-1.80502
HSPG2	HSPG2	cis-position, cis-gene	44912	59	44853	6.39721e-90	-2.48324	-2.72476	-2.24173	0.123222	ptv	Cardiometabolic	HSPG2:P98160:OID20383:v1:Cardiometabolic	1.28899e-101	-2.50428
FGL1	FGL1	cis-position, cis-gene	45669	194	45475	6.47666e-90	-1.34296	-1.47358	-1.21234	0.0666442	flexnonsynmtr	InflammationII	FGL1:Q08830:OID30702:v1:InflammationII	1.9791e-95	-1.34921
TCTN3	TCTN3	cis-position, cis-gene	45616	174	45442	8.28557e-90	-1.49075	-1.63584	-1.34567	0.0740235	ptvraredmg	CardiometabolicII	TCTN3:Q6NUS6:OID30326:v1:CardiometabolicII	3.57998e-95	-1.46929
GGT5	GGT5	cis-position, cis-gene	44914	78	44836	1.08933e-89	-2.20411	-2.41877	-1.98946	0.109516	flexdmg	Neurology	GGT5:P36269:OID20909:v1:Neurology	5.23901e-93	-2.18354
GNPTAB	NAAA	trans-position, trans-gene	44706	77	44629	1.16794e-89	2.25214	2.03277	2.47151	0.111921	ptv	Neurology	NAAA:Q02083:OID20931:v1:Neurology	5.98642e-86	2.07182
FETUB	FETUB	cis-position, cis-gene	45352	98	45254	1.28091e-89	-1.95536	-2.14587	-1.76485	0.0971975	flexdmg	Cardiometabolic	FETUB:Q9UGM5:OID20404:v1:Cardiometabolic	3.15216e-89	-1.82542
FETUB	FETUB	cis-position, cis-gene	45352	96	45256	1.39687e-89	-1.97515	-2.16763	-1.78267	0.0982023	ptvraredmg	Cardiometabolic	FETUB:Q9UGM5:OID20404:v1:Cardiometabolic	4.27015e-89	-1.8405
FAP	FAP	cis-position, cis-gene	45810	155	45655	1.53405e-89	-1.56005	-1.71211	-1.40798	0.0775837	flexnonsynmtr	Cardiometabolic	FAP:Q12884:OID20330:v1:Cardiometabolic	1.33022e-93	-1.51163
FBP1	FBP1	cis-position, cis-gene	45276	155	45121	2.17816e-89	1.56936	1.41626	1.72247	0.0781131	flexdmg	Cardiometabolic	FBP1:P09467:OID20227:v1:Cardiometabolic	7.61128e-77	1.40201
HYAL1	HYAL1	cis-position, cis-gene	45008	112	44896	6.7933e-89	-1.85431	-2.03572	-1.6729	0.0925577	flexdmg	Cardiometabolic	HYAL1:Q12794:OID20357:v1:Cardiometabolic	1.09111e-91	-1.80682
KYAT1	KYAT1	cis-position, cis-gene	45201	184	45017	9.35307e-89	-1.44923	-1.59113	-1.30733	0.0723967	flexdmg	Cardiometabolic	KYAT1:Q16773:OID20232:v1:Cardiometabolic	4.98193e-97	-1.41164
KEL	KEL	cis-position, cis-gene	44217	439	43778	1.31446e-88	-0.911932	-1.00129	-0.822569	0.0455927	flexdmg	Neurology	KEL:P23276:OID20881:v1:Neurology	1.18074e-96	-0.913445
ADA	ADA	cis-position, cis-gene	45752	54	45698	1.91556e-88	-2.6582	-2.91895	-2.39745	0.133035	ptv	Inflammation	ADA:P00813:OID20645:v1:Inflammation	1.96148e-89	-2.62653
CNDP1	CNDP1	cis-position, cis-gene	45433	310	45123	2.5182e-88	-1.11811	-1.22786	-1.00835	0.0559955	flexnonsynmtr	Cardiometabolic	CNDP1:Q96KN2:OID20347:v1:Cardiometabolic	2.22563e-89	-1.08094
ASGR1	ITGB7	trans-position, trans-gene	45621	104	45517	3.88099e-88	1.9368	1.74648	2.12713	0.0971034	flexdmg	Oncology	ITGB7:P26010:OID21393:v1:Oncology	1.59747e-94	1.95708
ASGR1	ITGB7	trans-position, trans-gene	45621	104	45517	3.88099e-88	1.9368	1.74648	2.12713	0.0971034	ptvraredmg	Oncology	ITGB7:P26010:OID21393:v1:Oncology	1.59747e-94	1.95708
ACY1	ACY1	cis-position, cis-gene	45276	144	45132	3.88555e-88	-1.54366	-1.69535	-1.39197	0.0773917	flexdmg	Cardiometabolic	ACY1:Q03154:OID20137:v1:Cardiometabolic	3.25757e-93	-1.53849
PAMR1	PAMR1	cis-position, cis-gene	45260	586	44674	7.35474e-88	-0.79421	-0.87238	-0.71604	0.0398823	flexnonsynmtr	Neurology	PAMR1:Q6UXH9:OID21153:v1:Neurology	3.22152e-88	-0.753316
STAB2	PDGFRA	trans-position, trans-gene	45276	978	44298	1.11054e-87	0.622932	0.561556	0.684308	0.0313141	flexdmg	Cardiometabolic	PDGFRA:P16234:OID20133:v1:Cardiometabolic	6.80533e-97	0.619029
SELP	SELP	cis-position, cis-gene	45433	139	45294	6.25255e-87	-1.65693	-1.82091	-1.49296	0.0836613	ptv	Cardiometabolic	SELP:P16109:OID20379:v1:Cardiometabolic	2.14494e-89	-1.64889
ADAMTS13	ADAMTS13	cis-position, cis-gene	45810	149	45661	8.46009e-87	-1.59563	-1.75367	-1.4376	0.0806302	raredmg	Cardiometabolic	ADAMTS13:Q76LX8:OID20249:v1:Cardiometabolic	2.29974e-96	-1.59819
SUSD2	SUSD2	cis-position, cis-gene	45260	227	45033	1.02676e-86	-1.25254	-1.37666	-1.12843	0.0633231	flexdmg	Neurology	SUSD2:Q9UGT4:OID21098:v1:Neurology	2.45272e-101	-1.28461
ADAM15	ADAM15	cis-position, cis-gene	44454	128	44326	1.03191e-86	-1.72942	-1.90078	-1.55806	0.0874296	flexdmg	Cardiometabolic	ADAM15:Q13444:OID20109:v1:Cardiometabolic	1.80735e-96	-1.75369
CPB2	CPB2	cis-position, cis-gene	45606	57	45549	1.03573e-86	-2.56102	-2.8148	-2.30724	0.129479	ptvraredmg	InflammationII	CPB2:Q96IY4:OID30734:v1:InflammationII	4.37613e-103	-2.58259
CPB2	CPB2	cis-position, cis-gene	45606	57	45549	1.03573e-86	-2.56102	-2.8148	-2.30724	0.129479	flexdmg	InflammationII	CPB2:Q96IY4:OID30734:v1:InflammationII	4.37613e-103	-2.58259
ASGR1	CD163	trans-position, trans-gene	45433	104	45329	1.13278e-86	1.88528	1.69842	2.07214	0.0953362	ptvraredmg	Cardiometabolic	CD163:Q86VB7:OID20360:v1:Cardiometabolic	6.37041e-92	1.90017
ASGR1	CD163	trans-position, trans-gene	45433	104	45329	1.13278e-86	1.88528	1.69842	2.07214	0.0953362	flexdmg	Cardiometabolic	CD163:Q86VB7:OID20360:v1:Cardiometabolic	6.37041e-92	1.90017
PCSK9	PCSK9	cis-position, cis-gene	45810	66	45744	2.10792e-86	-2.35085	-2.58424	-2.11747	0.119072	ptv	Cardiometabolic	PCSK9:Q8NBP7:OID20235:v1:Cardiometabolic	2.24684e-88	-2.34619
CPVL	CPVL	cis-position, cis-gene	45540	105	45435	2.55153e-86	-1.92333	-2.11436	-1.7323	0.0974648	ptv	Oncology	CPVL:Q9H3G5:OID21435:v1:Oncology	5.74311e-89	-1.88101
TCTN3	TCTN3	cis-position, cis-gene	45616	228	45388	2.82997e-86	-1.27673	-1.40357	-1.14988	0.0647157	flexnonsynmtr	CardiometabolicII	TCTN3:Q6NUS6:OID30326:v1:CardiometabolicII	8.51985e-95	-1.29051
NPC2	NPC2	cis-position, cis-gene	44869	178	44691	2.93075e-86	-1.38776	-1.52564	-1.24987	0.0703475	flexdmg	CardiometabolicII	NPC2:P61916:OID30418:v1:CardiometabolicII	3.64164e-85	-1.36077
LY9	LY9	cis-position, cis-gene	44711	74	44637	6.04342e-86	-2.25061	-2.47464	-2.02658	0.1143	ptv	Inflammation	LY9:Q9HBG7:OID20670:v1:Inflammation	4.31701e-85	-2.20338
ANPEP	ANPEP	cis-position, cis-gene	45364	42	45322	7.61216e-86	-2.97033	-3.26619	-2.67447	0.150947	ptv	Cardiometabolic	ANPEP:P15144:OID20350:v1:Cardiometabolic	1.03613e-87	-2.9675
STAB2	DKK3	trans-position, trans-gene	45810	134	45676	1.13397e-85	1.60588	1.44576	1.76601	0.0816946	ptv	Cardiometabolic	DKK3:Q9UBP4:OID20264:v1:Cardiometabolic	2.24225e-88	1.57162
ANPEP	ANPEP	cis-position, cis-gene	45364	184	45180	1.42471e-85	-1.41874	-1.56028	-1.2772	0.0722156	flexdmg	Cardiometabolic	ANPEP:P15144:OID20350:v1:Cardiometabolic	4.83238e-87	-1.37267
GGT5	GGT5	cis-position, cis-gene	44914	64	44850	1.65401e-85	-2.37436	-2.61133	-2.13739	0.120902	ptvraredmg	Neurology	GGT5:P36269:OID20909:v1:Neurology	1.16109e-88	-2.33679
SERPIND1	SERPIND1	cis-position, cis-gene	45606	226	45380	3.37804e-85	-1.27723	-1.40494	-1.14951	0.06516	flexdmg	InflammationII	SERPIND1:P05546:OID30767:v1:InflammationII	1.85585e-84	-1.19124
ASGR1	TNFSF8	trans-position, trans-gene	45606	104	45502	3.7673e-85	1.89883	1.7089	2.08875	0.0968997	flexdmg	CardiometabolicII	TNFSF8:P32971:OID30384:v1:CardiometabolicII	1.39182e-88	1.89233
ASGR1	TNFSF8	trans-position, trans-gene	45606	104	45502	3.7673e-85	1.89883	1.7089	2.08875	0.0968997	ptvraredmg	CardiometabolicII	TNFSF8:P32971:OID30384:v1:CardiometabolicII	1.39182e-88	1.89233
CA12	CA12	cis-position, cis-gene	45042	132	44910	1.44418e-84	-1.66888	-1.83639	-1.50137	0.0854641	ptvraredmg	Oncology	CA12:O43570:OID21344:v1:Oncology	1.25718e-89	-1.66917
HEPH	HEPH	cis-position, cis-gene	45616	191	45425	1.58783e-84	-1.38566	-1.52478	-1.24654	0.0709801	ptvraredmg	CardiometabolicII	HEPH:Q9BQS7:OID30337:v1:CardiometabolicII	4.87135e-98	-1.39361
EPPK1	EPPK1	cis-position, cis-gene	44457	177	44280	2.39062e-84	-1.42337	-1.56642	-1.28031	0.0729866	ptv	CardiometabolicII	EPPK1:P58107:OID30250:v1:CardiometabolicII	3.32672e-93	-1.4316
CR2	CR2	cis-position, cis-gene	45433	263	45170	2.43624e-84	-1.18356	-1.30253	-1.0646	0.0606957	flexdmg	Cardiometabolic	CR2:P20023:OID20393:v1:Cardiometabolic	3.89201e-93	-1.19556
STAB2	DKK3	trans-position, trans-gene	45810	765	45045	2.50489e-84	0.671453	0.603956	0.73895	0.0344367	flexnonsynmtr	Cardiometabolic	DKK3:Q9UBP4:OID20264:v1:Cardiometabolic	1.74808e-91	0.659096
TCN2	TCN2	cis-position, cis-gene	45739	150	45589	2.99794e-84	-1.53393	-1.68819	-1.37966	0.0787075	flexnonsynmtr	Cardiometabolic	TCN2:P20062:OID20341:v1:Cardiometabolic	1.48444e-85	-1.41854
ADAMTSL4	ADAMTSL4	cis-position, cis-gene	44457	295	44162	5.77965e-84	-1.09625	-1.20669	-0.985817	0.0563446	flexdmg	CardiometabolicII	ADAMTSL4:Q6UY14:OID30275:v1:CardiometabolicII	1.12066e-91	-1.08581
STAB1	FBLN2	trans-position, trans-gene	45606	1241	44365	6.14754e-84	0.523503	0.470754	0.576252	0.0269126	flexdmg	CardiometabolicII	FBLN2:P98095:OID30378:v1:CardiometabolicII	1.90423e-91	0.52923
GLA	GLA	cis-position, cis-gene	44582	170	44412	6.63853e-84	-1.44449	-1.59006	-1.29891	0.0742707	flexdmg	InflammationII	GLA:P06280:OID30594:v1:InflammationII	1.20359e-86	-1.43478
ADA2	ADA2	cis-position, cis-gene	44988	170	44818	4.11626e-83	-1.42985	-1.57465	-1.28505	0.0738789	ptvraredmg	Cardiometabolic	ADA2:Q9NZK5:OID20394:v1:Cardiometabolic	5.03682e-90	-1.43844
PAM	PAM	cis-position, cis-gene	45591	315	45276	4.40007e-83	-1.07661	-1.18566	-0.967559	0.0556389	flexdmg	Cardiometabolic	PAM:P19021:OID20291:v1:Cardiometabolic	1.24948e-72	-1.00621
CD109	CD109	cis-position, cis-gene	45260	514	44746	5.12219e-83	-0.838527	-0.923497	-0.753557	0.0433518	flexnonsynmtr	Neurology	CD109:Q6YHK3:OID21108:v1:Neurology	2.12338e-95	-0.866328
CA4	CA4	cis-position, cis-gene	45810	79	45731	6.32227e-83	-2.13962	-2.35656	-1.92268	0.110684	ptvraredmg	Cardiometabolic	CA4:P22748:OID20241:v1:Cardiometabolic	2.63842e-94	-2.02992
FETUB	FETUB	cis-position, cis-gene	45352	83	45269	7.80387e-83	-2.04091	-2.24796	-1.83387	0.105635	ptv	Cardiometabolic	FETUB:Q9UGM5:OID20404:v1:Cardiometabolic	9.99236e-88	-2.05155
LY75	LY75	cis-position, cis-gene	45190	252	44938	1.79111e-82	-1.19793	-1.31973	-1.07613	0.0621424	flexdmg	Inflammation	LY75:O60449:OID20580:v1:Inflammation	8.05575e-85	-1.1478
AFM	AFM	cis-position, cis-gene	45680	176	45504	2.13805e-82	-1.42709	-1.57226	-1.28192	0.074067	flexdmg	InflammationII	AFM:P43652:OID30741:v1:InflammationII	9.38524e-90	-1.38253
PCDH12	PCDH12	cis-position, cis-gene	45520	351	45169	3.00293e-82	-1.02418	-1.12846	-0.919899	0.0532042	flexdmg	NeurologyII	PCDH12:Q9NPG4:OID31045:v1:NeurologyII	7.22482e-82	-1.01964
SUSD2	SUSD2	cis-position, cis-gene	45260	306	44954	4.26907e-82	-1.04999	-1.157	-0.942979	0.0545964	flexnonsynmtr	Neurology	SUSD2:Q9UGT4:OID21098:v1:Neurology	8.33961e-98	-1.07118
EPHA1	EPHA1	cis-position, cis-gene	45384	215	45169	7.15043e-82	-1.20543	-1.32845	-1.0824	0.0627671	ptvraredmg	Inflammation	EPHA1:P21709:OID20677:v1:Inflammation	2.27506e-79	-1.10813
DDC	DDC	cis-position, cis-gene	45201	95	45106	8.49522e-82	-1.93014	-2.12722	-1.73306	0.10055	raredmg	Cardiometabolic	DDC:P20711:OID20215:v1:Cardiometabolic	6.4836e-83	-1.88068
CANT1	CANT1	cis-position, cis-gene	45135	228	44907	8.74132e-82	-1.24192	-1.36873	-1.1151	0.0647019	flexdmg	Cardiometabolic	CANT1:Q8WVQ1:OID20181:v1:Cardiometabolic	4.72864e-83	-1.20563
LCAT	KITLG	trans-position, trans-gene	45276	177	45099	1.06292e-81	-1.41958	-1.56462	-1.27454	0.073998	flexdmg	Cardiometabolic	KITLG:P21583:OID20196:v1:Cardiometabolic	4.45966e-89	-1.41634
AARSD1	AARSD1	cis-position, cis-gene	45042	119	44923	1.91813e-81	-1.67034	-1.84127	-1.49941	0.0872091	ptvraredmg	Oncology	AARSD1:Q9BTE6:OID21311:v1:Oncology	3.27473e-90	-1.63669
C1RL	C1RL	cis-position, cis-gene	45609	287	45322	2.3152e-81	-1.11429	-1.22838	-1.0002	0.058209	flexnonsynmtr	InflammationII	C1RL:Q9NZP8:OID30721:v1:InflammationII	1.1183e-95	-1.14074
C2	C2	cis-position, cis-gene	45352	152	45200	3.04154e-81	-1.5122	-1.66714	-1.35725	0.0790534	ptvraredmg	Cardiometabolic	C2:P06681:OID20410:v1:Cardiometabolic	8.65994e-89	-1.5363
FCN2	FCN2	cis-position, cis-gene	45067	168	44899	3.37937e-81	-1.45301	-1.60193	-1.30408	0.07598	ptvraredmg	Cardiometabolic	FCN2:Q15485:OID20382:v1:Cardiometabolic	1.11407e-83	-1.42604
KIRREL2	KIRREL2	cis-position, cis-gene	44217	176	44041	3.90204e-81	-1.40093	-1.54457	-1.25729	0.0732831	flexdmg	Neurology	KIRREL2:Q6UWL6:OID20873:v1:Neurology	1.68522e-81	-1.33959
STAB1	HRC	trans-position, trans-gene	44457	718	43739	6.14302e-81	0.708634	0.635887	0.781381	0.0371156	ptvraredmg	CardiometabolicII	HRC:P23327:OID30211:v1:CardiometabolicII	9.68769e-88	0.691293
FCN2	FCN2	cis-position, cis-gene	45067	132	44935	6.95056e-81	-1.63537	-1.80332	-1.46743	0.0856863	ptv	Cardiometabolic	FCN2:Q15485:OID20382:v1:Cardiometabolic	9.39922e-82	-1.625
PAMR1	PAMR1	cis-position, cis-gene	45260	268	44992	1.35484e-80	-1.1199	-1.23512	-1.00468	0.0587866	ptvraredmg	Neurology	PAMR1:Q6UXH9:OID21153:v1:Neurology	3.75103e-83	-1.06449
SIAE	SIAE	cis-position, cis-gene	45307	253	45054	1.38763e-80	-1.17598	-1.29698	-1.05498	0.0617347	ptvraredmg	Oncology	SIAE:Q9HAT2:OID21503:v1:Oncology	6.52551e-89	-1.19643
COL15A1	COL15A1	cis-position, cis-gene	45606	523	45083	1.51851e-80	-0.801796	-0.884317	-0.719274	0.0421025	flexdmg	CardiometabolicII	COL15A1:P39059:OID30396:v1:CardiometabolicII	7.40532e-57	-0.585725
NPL	NPL	cis-position, cis-gene	45616	89	45527	1.90455e-80	-1.78811	-1.97226	-1.60396	0.0939531	ptv	CardiometabolicII	NPL:Q9BXD5:OID30329:v1:CardiometabolicII	8.25359e-81	-1.78243
CDON	CDON	cis-position, cis-gene	45300	314	44986	2.96867e-80	-1.02997	-1.13617	-0.923771	0.0541841	flexdmg	Inflammation	CDON:Q4KMG0:OID20754:v1:Inflammation	1.35785e-90	-1.04942
FAM20A	FAM20A	cis-position, cis-gene	45616	158	45458	3.24458e-80	-1.44692	-1.59615	-1.29768	0.0761384	ptvraredmg	CardiometabolicII	FAM20A:Q96MK3:OID30348:v1:CardiometabolicII	6.17986e-101	-1.53754
STAB1	FBLN2	trans-position, trans-gene	45606	188	45418	6.63475e-80	1.29625	1.16229	1.43021	0.0683461	ptv	CardiometabolicII	FBLN2:P98095:OID30378:v1:CardiometabolicII	2.84741e-80	1.28453
SORCS2	SORCS2	cis-position, cis-gene	44180	254	43926	7.05011e-80	-1.10721	-1.22165	-0.992778	0.0583853	flexdmg	Oncology	SORCS2:Q96PQ0:OID21262:v1:Oncology	1.08778e-82	-1.08278
GNPTAB	SMPD1	trans-position, trans-gene	45420	75	45345	1.85931e-79	2.13755	1.91601	2.35909	0.11303	ptv	Neurology	SMPD1:P17405:OID21028:v1:Neurology	1.46701e-76	1.9444
COL15A1	COL15A1	cis-position, cis-gene	45606	63	45543	7.16579e-79	-2.27391	-2.51049	-2.03734	0.1207	ptv	CardiometabolicII	COL15A1:P39059:OID30396:v1:CardiometabolicII	3.02335e-84	-2.15628
CD276	CD276	cis-position, cis-gene	45225	87	45138	7.56202e-79	-1.9237	-2.12387	-1.72354	0.102124	ptv	Inflammation	CD276:Q5ZPR3:OID20680:v1:Inflammation	4.80175e-79	-1.89345
LY75	LY75	cis-position, cis-gene	45190	219	44971	1.04963e-78	-1.25427	-1.3849	-1.12364	0.0666476	ptvraredmg	Inflammation	LY75:O60449:OID20580:v1:Inflammation	8.61292e-82	-1.20933
DDC	DDC	cis-position, cis-gene	45201	155	45046	1.22626e-78	-1.48195	-1.63636	-1.32754	0.0787807	flexdmg	Cardiometabolic	DDC:P20711:OID20215:v1:Cardiometabolic	2.85811e-79	-1.45746
B4GALT7	GPC1	trans-position, trans-gene	45621	175	45446	1.95997e-78	1.38227	1.23805	1.52649	0.0735812	ptvraredmg	Oncology	GPC1:P35052:OID21438:v1:Oncology	6.21906e-83	1.37078
GALNT5	GALNT5	cis-position, cis-gene	45616	329	45287	2.07894e-78	-0.999747	-1.10407	-0.89542	0.0532276	flexnonsynmtr	CardiometabolicII	GALNT5:Q7Z7M9:OID30295:v1:CardiometabolicII	7.80094e-85	-0.990361
NHLRC3	NHLRC3	cis-position, cis-gene	43654	81	43573	2.18615e-78	-2.02732	-2.23889	-1.81575	0.107943	ptvraredmg	InflammationII	NHLRC3:Q5JS37:OID30614:v1:InflammationII	4.68562e-82	-1.9153
MARCO	MARCO	cis-position, cis-gene	45276	295	44981	2.65868e-78	-1.05797	-1.16845	-0.947492	0.0563662	flexdmg	Cardiometabolic	MARCO:Q9UEW3:OID20210:v1:Cardiometabolic	1.43801e-79	-1.04004
SGSH	SGSH	cis-position, cis-gene	44876	193	44683	3.8218e-78	-1.3301	-1.46914	-1.19106	0.070937	flexnonsynmtr	CardiometabolicII	SGSH:P51688:OID30341:v1:CardiometabolicII	1.29657e-75	-1.23978
GNPTAB	CPQ	trans-position, trans-gene	45534	354	45180	4.18519e-78	0.962811	0.862138	1.06348	0.0513634	flexdmg	CardiometabolicII	CPQ:Q9Y646:OID30406:v1:CardiometabolicII	1.38607e-73	0.888435
CNDP1	CNDP1	cis-position, cis-gene	45433	152	45281	5.49708e-78	-1.49625	-1.65282	-1.33968	0.079883	ptvraredmg	Cardiometabolic	CNDP1:Q96KN2:OID20347:v1:Cardiometabolic	6.93041e-85	-1.51824
STAB2	POSTN	trans-position, trans-gene	45606	989	44617	5.69322e-78	0.590346	0.528564	0.652128	0.0315212	flexdmg	CardiometabolicII	POSTN:Q15063:OID30410:v1:CardiometabolicII	3.98662e-84	0.578219
FCN1	FCN1	cis-position, cis-gene	45591	167	45424	6.2596e-78	-1.41882	-1.56734	-1.27029	0.0757776	flexdmg	InflammationII	FCN1:O00602:OID30690:v1:InflammationII	1.80532e-80	-1.32538
C8B	C8B	cis-position, cis-gene	45680	321	45359	7.61063e-78	-1.02186	-1.12889	-0.914827	0.0546072	flexnonsynmtr	InflammationII	C8B:P07358:OID30719:v1:InflammationII	1.1203e-87	-1.01601
FAP	FAP	cis-position, cis-gene	45810	111	45699	9.7541e-78	-1.7147	-1.89443	-1.53497	0.091698	raredmg	Cardiometabolic	FAP:Q12884:OID20330:v1:Cardiometabolic	3.13736e-90	-1.76172
STAB1	OMD	trans-position, trans-gene	45452	922	44530	1.39119e-77	0.588359	0.526627	0.650091	0.0314956	flexnonsynmtr	Inflammation	OMD:Q99983:OID20725:v1:Inflammation	7.14652e-84	0.578043
ADAM15	ADAM15	cis-position, cis-gene	44454	114	44340	2.71585e-77	-1.72792	-1.90956	-1.54628	0.0926726	ptvraredmg	Cardiometabolic	ADAM15:Q13444:OID20109:v1:Cardiometabolic	8.2586e-87	-1.76025
GCNT1	GCNT1	cis-position, cis-gene	45042	72	44970	4.36419e-77	-2.11134	-2.33359	-1.88908	0.113395	ptvraredmg	Oncology	GCNT1:Q02742:OID21379:v1:Oncology	3.39807e-84	-2.07049
C1RL	C1RL	cis-position, cis-gene	45609	117	45492	4.74396e-77	-1.69434	-1.87275	-1.51593	0.091023	flexdmg	InflammationII	C1RL:Q9NZP8:OID30721:v1:InflammationII	5.40592e-97	-1.68344
HYAL1	HYAL1	cis-position, cis-gene	45008	156	44852	5.19485e-77	-1.46103	-1.61491	-1.30715	0.0785079	flexnonsynmtr	Cardiometabolic	HYAL1:Q12794:OID20357:v1:Cardiometabolic	4.54721e-74	-1.34636
CPPED1	CPPED1	cis-position, cis-gene	45644	127	45517	5.73846e-77	-1.59758	-1.7659	-1.42927	0.0858726	rec	Neurology	CPPED1:Q9BRF8:OID21053:v1:Neurology	2.93534e-76	-1.55252
KHK	KHK	cis-position, cis-gene	44457	258	44199	2.0562e-76	-1.12469	-1.24362	-1.00576	0.060676	flexdmg	CardiometabolicII	KHK:P50053:OID30241:v1:CardiometabolicII	2.57368e-83	-1.1415
ASGR1	CR1	trans-position, trans-gene	45513	105	45408	3.50831e-76	1.7725	1.58477	1.96022	0.0957785	flexdmg	InflammationII	CR1:P17927:OID30697:v1:InflammationII	8.55706e-79	1.77076
ASGR1	CR1	trans-position, trans-gene	45513	105	45408	3.50831e-76	1.7725	1.58477	1.96022	0.0957785	ptvraredmg	InflammationII	CR1:P17927:OID30697:v1:InflammationII	8.55706e-79	1.77076
ADAMTSL5	ADAMTSL5	cis-position, cis-gene	45616	188	45428	4.55756e-76	-1.33381	-1.47519	-1.19244	0.0721295	flexdmg	CardiometabolicII	ADAMTSL5:Q6ZMM2:OID30355:v1:CardiometabolicII	2.61476e-64	-0.969744
TXNDC15	TXNDC15	cis-position, cis-gene	45388	47	45341	4.9807e-76	-2.65619	-2.9378	-2.37458	0.143677	ptv	Oncology	TXNDC15:Q96J42:OID21495:v1:Oncology	1.5222e-75	-2.6015
SSNA1	SSNA1	cis-position, cis-gene	45423	63	45360	6.39922e-76	-2.29477	-2.53824	-2.0513	0.124219	flexnonsynmtr	OncologyII	SSNA1:O43805:OID31453:v1:OncologyII	1.06528e-86	-2.29641
ENPP6	ENPP6	cis-position, cis-gene	44457	143	44314	6.94178e-76	-1.47977	-1.6368	-1.32273	0.0801176	flexnonsynmtr	CardiometabolicII	ENPP6:Q6UWR7:OID30273:v1:CardiometabolicII	1.04552e-83	-1.40838
BCHE	BCHE	cis-position, cis-gene	44938	213	44725	7.969e-76	-1.22939	-1.35991	-1.09888	0.0665903	ptvraredmg	InflammationII	BCHE:P06276:OID30717:v1:InflammationII	2.05609e-85	-1.23335
C7	C7	cis-position, cis-gene	44742	377	44365	1.43269e-75	-0.921937	-1.01998	-0.823891	0.050023	flexnonsynmtr	InflammationII	C7:P10643:OID30766:v1:InflammationII	3.84327e-85	-0.932949
HEPH	HEPH	cis-position, cis-gene	45616	397	45219	1.72253e-75	-0.913103	-1.01027	-0.81594	0.0495725	rec	CardiometabolicII	HEPH:Q9BQS7:OID30337:v1:CardiometabolicII	4.55419e-95	-0.987408
FAM20A	FAM20A	cis-position, cis-gene	45616	280	45336	2.06222e-75	-1.05471	-1.16701	-0.942423	0.0572912	flexnonsynmtr	CardiometabolicII	FAM20A:Q96MK3:OID30348:v1:CardiometabolicII	2.98458e-88	-1.0949
KIRREL2	KIRREL2	cis-position, cis-gene	44217	153	44064	2.14001e-75	-1.44692	-1.60098	-1.29286	0.0785994	ptvraredmg	Neurology	KIRREL2:Q6UWL6:OID20873:v1:Neurology	7.55766e-74	-1.3795
PAMR1	PAMR1	cis-position, cis-gene	45260	82	45178	2.29709e-75	-1.95249	-2.16043	-1.74456	0.10609	ptv	Neurology	PAMR1:Q6UXH9:OID21153:v1:Neurology	1.27785e-81	-1.91441
CD101	CD101	cis-position, cis-gene	45423	249	45174	2.44115e-75	-1.1685	-1.29297	-1.04403	0.0635032	flexdmg	OncologyII	CD101:Q93033:OID31480:v1:OncologyII	1.60833e-84	-1.14655
PCBD1	PCBD1	cis-position, cis-gene	44577	62	44515	3.08654e-75	-2.23896	-2.47761	-2.00031	0.121759	ptvraredmg	InflammationII	PCBD1:P61457:OID30610:v1:InflammationII	1.72611e-75	-2.22585
CD109	CD109	cis-position, cis-gene	45260	246	45014	3.23538e-75	-1.14911	-1.27161	-1.0266	0.0625011	ptvraredmg	Neurology	CD109:Q6YHK3:OID21108:v1:Neurology	5.31743e-84	-1.15332
WFIKKN1	WFIKKN1	cis-position, cis-gene	44766	131	44635	3.32314e-75	-1.50936	-1.67028	-1.34845	0.0821006	raredmg	Neurology	WFIKKN1:Q96NZ8:OID20939:v1:Neurology	1.49154e-73	-1.45883
STAB2	PDGFRA	trans-position, trans-gene	45276	751	44525	3.54317e-75	0.65557	0.585662	0.725477	0.0356667	flexnonsynmtr	Cardiometabolic	PDGFRA:P16234:OID20133:v1:Cardiometabolic	1.5647e-82	0.647524
MELTF	MELTF	cis-position, cis-gene	45616	456	45160	5.35516e-75	-0.838419	-0.927935	-0.748902	0.0456715	flexnonsynmtr	CardiometabolicII	MELTF:P08582:OID30347:v1:CardiometabolicII	2.83352e-87	-0.855517
NT5E	NT5E	cis-position, cis-gene	45388	190	45198	6.89015e-75	-1.31009	-1.45007	-1.17011	0.0714182	flexdmg	Oncology	NT5E:P21589:OID21498:v1:Oncology	1.0403e-81	-1.28949
NPC2	NPC2	cis-position, cis-gene	44869	141	44728	6.94795e-75	-1.45023	-1.60518	-1.29527	0.0790577	flexnonsynmtr	CardiometabolicII	NPC2:P61916:OID30418:v1:CardiometabolicII	5.00759e-74	-1.42867
ITGAM	ITGAM	cis-position, cis-gene	45260	270	44990	7.74273e-75	-1.08165	-1.19727	-0.966041	0.0589854	flexdmg	Neurology	ITGAM:P11215:OID21071:v1:Neurology	1.97817e-72	-1.04115
CPVL	CPVL	cis-position, cis-gene	45540	191	45349	1.26423e-74	-1.32514	-1.46698	-1.18329	0.07237	ptvraredmg	Oncology	CPVL:Q9H3G5:OID21435:v1:Oncology	1.17173e-76	-1.27469
ASGR1	SIGLEC9	trans-position, trans-gene	45556	104	45452	1.33462e-74	1.73041	1.54515	1.91566	0.0945185	flexdmg	Oncology	SIGLEC9:Q9Y336:OID21390:v1:Oncology	2.47918e-71	1.68596
ASGR1	SIGLEC9	trans-position, trans-gene	45556	104	45452	1.33462e-74	1.73041	1.54515	1.91566	0.0945185	ptvraredmg	Oncology	SIGLEC9:Q9Y336:OID21390:v1:Oncology	2.47918e-71	1.68596
KYNU	KYNU	cis-position, cis-gene	45752	53	45699	1.5331e-74	-2.40487	-2.66245	-2.1473	0.131415	ptv	Inflammation	KYNU:Q16719:OID20669:v1:Inflammation	1.55988e-78	-2.40893
KYNU	KYNU	cis-position, cis-gene	45752	84	45668	1.5699e-74	-1.91046	-2.11509	-1.70582	0.104405	raredmg	Inflammation	KYNU:Q16719:OID20669:v1:Inflammation	8.07477e-77	-1.82942
GNPTAB	SGSH	trans-position, trans-gene	44876	77	44799	1.70046e-74	2.05253	1.83263	2.27243	0.112192	ptv	CardiometabolicII	SGSH:P51688:OID30341:v1:CardiometabolicII	1.20646e-71	1.87206
SSNA1	SSNA1	cis-position, cis-gene	45423	71	45352	3.49776e-74	-2.13624	-2.36561	-1.90687	0.117024	ptvraredmg	OncologyII	SSNA1:O43805:OID31453:v1:OncologyII	5.22688e-81	-2.14516
CANT1	CANT1	cis-position, cis-gene	45135	188	44947	5.3245e-74	-1.29906	-1.43871	-1.1594	0.0712522	flexnonsynmtr	Cardiometabolic	CANT1:Q8WVQ1:OID20181:v1:Cardiometabolic	6.72394e-72	-1.24403
LCAT	LCAT	cis-position, cis-gene	45669	177	45492	6.3856e-74	-1.33763	-1.48152	-1.19375	0.0734098	flexdmg	InflammationII	LCAT:P04180:OID30677:v1:InflammationII	1.66418e-80	-1.33186
STAB2	PDGFRA	trans-position, trans-gene	45276	131	45145	8.36947e-74	1.54402	1.3778	1.71024	0.0848047	ptv	Cardiometabolic	PDGFRA:P16234:OID20133:v1:Cardiometabolic	1.79525e-80	1.55317
GNPTAB	DPP7	trans-position, trans-gene	44917	74	44843	1.18603e-73	2.08718	1.86225	2.3121	0.114757	ptv	Cardiometabolic	DPP7:Q9UHL4:OID20142:v1:Cardiometabolic	6.80023e-79	2.00803
CPVL	CPVL	cis-position, cis-gene	45540	180	45360	1.30232e-73	-1.35544	-1.50155	-1.20932	0.0745475	flexnonsynmtr	Oncology	CPVL:Q9H3G5:OID21435:v1:Oncology	1.80064e-75	-1.30552
AMPD3	AMPD3	cis-position, cis-gene	45493	231	45262	2.09327e-73	-1.15866	-1.28374	-1.03358	0.0638168	raredmg	NeurologyII	AMPD3:Q01432:OID31139:v1:NeurologyII	2.6702e-79	-1.14386
HGFAC	HGFAC	cis-position, cis-gene	45294	221	45073	2.3182e-73	-1.1965	-1.3257	-1.06729	0.0659209	ptvraredmg	InflammationII	HGFAC:Q04756:OID30718:v1:InflammationII	1.66885e-81	-1.17292
IL1R2	IL1R2	cis-position, cis-gene	45157	37	45120	2.53886e-73	-2.86396	-3.17331	-2.5546	0.157832	ptv	Inflammation	IL1R2:P27930:OID20757:v1:Inflammation	8.57345e-80	-2.83753
FBP1	FBP1	cis-position, cis-gene	45276	191	45085	2.7124e-73	1.27801	1.13994	1.41609	0.0704456	flexnonsynmtr	Cardiometabolic	FBP1:P09467:OID20227:v1:Cardiometabolic	6.507e-65	1.18133
COL18A1	COL18A1	cis-position, cis-gene	45444	122	45322	2.76945e-73	-1.52976	-1.69504	-1.36447	0.0843279	ptv	Cardiometabolic	COL18A1:P39060:OID20332:v1:Cardiometabolic	6.20442e-80	-1.54033
SERPINA4	SERPINA4	cis-position, cis-gene	44971	189	44782	3.01214e-73	-1.29771	-1.43796	-1.15747	0.0715536	flexdmg	InflammationII	SERPINA4:P29622:OID30774:v1:InflammationII	4.64224e-78	-1.26407
FGL1	FGL1	cis-position, cis-gene	45669	163	45506	4.1231e-73	-1.31805	-1.46063	-1.17546	0.0727465	flexdmg	InflammationII	FGL1:Q08830:OID30702:v1:InflammationII	1.39009e-75	-1.28204
APCS	APCS	cis-position, cis-gene	45333	77	45256	4.1609e-73	-1.9055	-2.11164	-1.69937	0.105171	ptv	InflammationII	APCS:P02743:OID30778:v1:InflammationII	1.50648e-73	-1.90876
SPON2	SPON2	cis-position, cis-gene	45046	96	44950	1.18852e-72	-1.79053	-1.98485	-1.5962	0.099143	flexdmg	Cardiometabolic	SPON2:Q9BUD6:OID20221:v1:Cardiometabolic	2.05551e-77	-1.7763
GNPTAB	CPQ	trans-position, trans-gene	45534	299	45235	1.99664e-72	1.00742	0.897912	1.11693	0.0558722	ptvraredmg	CardiometabolicII	CPQ:Q9Y646:OID30406:v1:CardiometabolicII	2.42747e-67	0.924879
STAB1	CSPG4	trans-position, trans-gene	45606	544	45062	2.60642e-72	0.729609	0.650232	0.808985	0.040498	raredmg	CardiometabolicII	CSPG4:Q6UVK1:OID30397:v1:CardiometabolicII	1.85285e-80	0.712563
SPON2	SPON2	cis-position, cis-gene	45046	90	44956	2.63679e-72	-1.84462	-2.04531	-1.64394	0.10239	ptvraredmg	Cardiometabolic	SPON2:Q9BUD6:OID20221:v1:Cardiometabolic	1.36416e-77	-1.85083
LCAT	KITLG	trans-position, trans-gene	45276	157	45119	2.76442e-72	-1.41562	-1.56966	-1.26159	0.0785895	ptvraredmg	Cardiometabolic	KITLG:P21583:OID20196:v1:Cardiometabolic	2.68341e-80	-1.43839
EPHA1	EPHA1	cis-position, cis-gene	45384	61	45323	2.86811e-72	-2.11988	-2.35058	-1.88919	0.117701	ptv	Inflammation	EPHA1:P21709:OID20677:v1:Inflammation	1.66188e-73	-2.0574
CTSB	CTSB	cis-position, cis-gene	45319	45	45274	4.31655e-72	-2.61568	-2.90069	-2.33066	0.145412	ptv	Cardiometabolic	CTSB:P07858:OID20276:v1:Cardiometabolic	8.28667e-74	-2.61106
FLG	WFDC12	trans-position, trans-gene	45540	562	44978	4.82827e-72	0.685248	0.610555	0.759941	0.0381083	ptv	Oncology	WFDC12:Q8WWY7:OID21462:v1:Oncology	1.70293e-81	0.691922
PEPD	PEPD	cis-position, cis-gene	45669	206	45463	5.38097e-72	-1.23172	-1.36602	-1.09741	0.0685223	ptvraredmg	InflammationII	PEPD:P12955:OID30688:v1:InflammationII	1.19667e-72	-1.16591
STAB2	LTBP2	trans-position, trans-gene	45810	998	44812	7.35663e-72	0.47801	0.425837	0.530183	0.0266184	flexdmg	Cardiometabolic	LTBP2:Q14767:OID20254:v1:Cardiometabolic	2.86446e-78	0.472164
C8B	C8B	cis-position, cis-gene	45680	288	45392	8.54682e-72	-1.03484	-1.14784	-0.921843	0.0576529	flexdmg	InflammationII	C8B:P07358:OID30719:v1:InflammationII	7.20767e-80	-1.03012
MRI1	MRI1	cis-position, cis-gene	44410	255	44155	1.08182e-71	-1.11055	-1.2319	-0.989196	0.0619127	flexdmg	NeurologyII	MRI1:Q9BV20:OID30891:v1:NeurologyII	1.58706e-79	-1.11631
GNPTAB	CTSZ	trans-position, trans-gene	45291	75	45216	1.16913e-71	2.00941	1.78978	2.22904	0.112055	ptv	Cardiometabolic	CTSZ:Q9UBR2:OID20365:v1:Cardiometabolic	3.54692e-70	1.84518
EPS8L2	EPS8L2	cis-position, cis-gene	45544	56	45488	1.22157e-71	-2.30217	-2.55384	-2.05051	0.1284	ptv	Oncology	EPS8L2:Q9H6S3:OID21397:v1:Oncology	7.8222e-76	-2.31285
GNPTAB	PLA2G15	trans-position, trans-gene	45388	77	45311	1.44968e-71	2.01157	1.79155	2.23158	0.112252	ptv	Oncology	PLA2G15:Q8NCC3:OID21473:v1:Oncology	9.30897e-72	1.87419
PLA2G7	PLA2G7	cis-position, cis-gene	45260	61	45199	1.67293e-71	-2.15568	-2.39156	-1.9198	0.120347	ptv	Neurology	PLA2G7:Q13093:OID21105:v1:Neurology	4.488e-75	-2.13592
SSC5D	SSC5D	cis-position, cis-gene	45433	93	45340	2.74225e-71	-1.7964	-1.99327	-1.59953	0.100445	ptv	Cardiometabolic	SSC5D:A1L4H1:OID20351:v1:Cardiometabolic	6.83135e-76	-1.75094
TXNDC15	TXNDC15	cis-position, cis-gene	45388	77	45311	3.76358e-71	-2.00665	-2.22678	-1.78651	0.112312	ptvraredmg	Oncology	TXNDC15:Q96J42:OID21495:v1:Oncology	8.47922e-71	-1.93425
THBS4	THBS4	cis-position, cis-gene	45276	286	44990	3.86258e-71	-1.03632	-1.15001	-0.92262	0.0580073	ptvraredmg	Cardiometabolic	THBS4:P35443:OID20368:v1:Cardiometabolic	4.99104e-87	-1.08092
STAB1	FBLN2	trans-position, trans-gene	45606	923	44683	4.2596e-71	0.55566	0.494679	0.616642	0.0311128	flexnonsynmtr	CardiometabolicII	FBLN2:P98095:OID30378:v1:CardiometabolicII	1.45432e-74	0.542333
ACY1	ACY1	cis-position, cis-gene	45276	117	45159	6.85475e-71	-1.53202	-1.70041	-1.36364	0.0859095	ptvraredmg	Cardiometabolic	ACY1:Q03154:OID20137:v1:Cardiometabolic	6.98765e-76	-1.53733
DPP4	DPP4	cis-position, cis-gene	44402	41	44361	7.02999e-71	-2.61937	-2.90728	-2.33146	0.14689	ptv	Cardiometabolic	DPP4:P27487:OID20406:v1:Cardiometabolic	1.22476e-74	-2.6033
CPA4	CPA4	cis-position, cis-gene	43889	100	43789	7.84933e-71	-1.76109	-1.95473	-1.56746	0.0987914	ptvraredmg	InflammationII	CPA4:Q9UI42:OID30606:v1:InflammationII	2.68117e-73	-1.71222
CPB2	CPB2	cis-position, cis-gene	45606	68	45538	8.10301e-71	-2.11484	-2.3474	-1.88227	0.118655	flexnonsynmtr	InflammationII	CPB2:Q96IY4:OID30734:v1:InflammationII	6.9165e-77	-2.01139
GALNT10	GALNT10	cis-position, cis-gene	45042	126	44916	1.13245e-70	-1.53044	-1.69892	-1.36197	0.0859564	raredmg	Oncology	GALNT10:Q86SR1:OID21371:v1:Oncology	4.65637e-74	-1.5262
FLG	WFDC12	trans-position, trans-gene	45540	574	44966	2.37471e-70	0.669947	0.596022	0.743872	0.0377164	flexdmg	Oncology	WFDC12:Q8WWY7:OID21462:v1:Oncology	8.47632e-80	0.678197
FLG	WFDC12	trans-position, trans-gene	45540	574	44966	2.37471e-70	0.669947	0.596022	0.743872	0.0377164	ptvraredmg	Oncology	WFDC12:Q8WWY7:OID21462:v1:Oncology	8.47632e-80	0.678197
CA12	CA12	cis-position, cis-gene	45042	229	44813	2.86014e-70	-1.15413	-1.28156	-1.02671	0.0650122	flexdmg	Oncology	CA12:O43570:OID21344:v1:Oncology	3.62332e-70	-1.12346
CLEC5A	CLEC5A	cis-position, cis-gene	45135	40	45095	2.91959e-70	-2.65571	-2.94894	-2.36248	0.149606	flexdmg	Cardiometabolic	CLEC5A:Q9NY25:OID20165:v1:Cardiometabolic	1.24834e-73	-2.60826
STAB1	BLMH	trans-position, trans-gene	45810	727	45083	3.18259e-70	0.646671	0.575247	0.718095	0.0364403	ptvraredmg	Cardiometabolic	BLMH:Q13867:OID20336:v1:Cardiometabolic	2.12952e-82	0.654589
HEPH	HEPH	cis-position, cis-gene	45616	177	45439	3.2466e-70	-1.30917	-1.45377	-1.16456	0.0737766	raredmg	CardiometabolicII	HEPH:Q9BQS7:OID30337:v1:CardiometabolicII	6.88271e-83	-1.31253
SSNA1	SSNA1	cis-position, cis-gene	45423	40	45383	4.11517e-70	-2.76416	-3.0697	-2.45861	0.155887	ptv	OncologyII	SSNA1:O43805:OID31453:v1:OncologyII	2.41706e-71	-2.75383
PEPD	PEPD	cis-position, cis-gene	45669	39	45630	4.58051e-70	-2.78632	-3.09443	-2.47822	0.157193	ptv	InflammationII	PEPD:P12955:OID30688:v1:InflammationII	7.21135e-70	-2.78749
C8B	C8B	cis-position, cis-gene	45680	103	45577	6.74e-70	-1.70319	-1.89175	-1.51462	0.0962055	ptv	InflammationII	C8B:P07358:OID30719:v1:InflammationII	2.91398e-80	-1.74487
LY75-CD302	LY75	cis-position, trans-gene	45190	287	44903	7.68035e-70	-1.0315	-1.14575	-0.917258	0.0582885	flexdmg	Inflammation	LY75:O60449:OID20580:v1:Inflammation	9.59156e-73	-0.995989
TNFRSF10A	TNFRSF10A	cis-position, cis-gene	44914	158	44756	8.0872e-70	-1.34533	-1.49436	-1.19631	0.0760343	ptvraredmg	Neurology	TNFRSF10A:O00220:OID20967:v1:Neurology	4.87839e-72	-1.3049
DPP7	DPP7	cis-position, cis-gene	44917	345	44572	1.30655e-69	-0.941957	-1.04646	-0.837452	0.0533187	flexdmg	Cardiometabolic	DPP7:Q9UHL4:OID20142:v1:Cardiometabolic	5.25214e-82	-0.978387
LGALS8	LGALS8	cis-position, cis-gene	45644	141	45503	1.39293e-69	-1.47031	-1.63348	-1.30715	0.0832453	flexdmg	Neurology	LGALS8:O00214:OID21041:v1:Neurology	1.66108e-76	-1.50255
SPINK5	SPINK5	cis-position, cis-gene	45260	158	45102	1.59153e-69	-1.35729	-1.50797	-1.20661	0.0768781	ptvraredmg	Neurology	SPINK5:Q9NQ38:OID21148:v1:Neurology	2.98898e-70	-1.31622
GNPTAB	ARSA	trans-position, trans-gene	45260	77	45183	2.07344e-69	1.93968	1.72416	2.1552	0.109959	ptv	Neurology	ARSA:P15289:OID21138:v1:Neurology	2.43266e-67	1.79339
SIGLEC1	SIGLEC1	cis-position, cis-gene	45452	303	45149	2.12432e-69	-0.984622	-1.09403	-0.87521	0.0558221	ptvraredmg	Inflammation	SIGLEC1:Q9BZZ2:OID20690:v1:Inflammation	1.47313e-74	-0.970827
VSIG4	VSIG4	cis-position, cis-gene	45198	103	45095	2.30756e-69	-1.63549	-1.81728	-1.45371	0.0927465	flexnonsynmtr	Neurology	VSIG4:Q9Y279:OID21144:v1:Neurology	4.96445e-69	-1.57922
ACY1	ACY1	cis-position, cis-gene	45276	155	45121	2.85922e-69	-1.31593	-1.46229	-1.16956	0.0746762	flexnonsynmtr	Cardiometabolic	ACY1:Q03154:OID20137:v1:Cardiometabolic	8.87406e-73	-1.30245
AFM	AFM	cis-position, cis-gene	45680	150	45530	3.17914e-69	-1.41388	-1.5712	-1.25656	0.0802636	ptvraredmg	InflammationII	AFM:P43652:OID30741:v1:InflammationII	3.04182e-76	-1.40125
CFHR5	CFHR5	cis-position, cis-gene	45148	137	45011	3.44696e-69	-1.4822	-1.64716	-1.31724	0.0841622	flexdmg	InflammationII	CFHR5:Q9BXR6:OID30716:v1:InflammationII	1.64412e-88	-1.50514
ARSB	ARSB	cis-position, cis-gene	45042	341	44701	4.94276e-69	-0.944154	-1.04935	-0.838953	0.0536734	flexdmg	Oncology	ARSB:P15848:OID21331:v1:Oncology	8.20599e-71	-0.912969
ASGR1	CSF1R	trans-position, trans-gene	45669	105	45564	5.87541e-69	1.68098	1.49357	1.86839	0.0956166	flexdmg	InflammationII	CSF1R:P07333:OID30681:v1:InflammationII	3.60031e-72	1.67842
ASGR1	CSF1R	trans-position, trans-gene	45669	105	45564	5.87541e-69	1.68098	1.49357	1.86839	0.0956166	ptvraredmg	InflammationII	CSF1R:P07333:OID30681:v1:InflammationII	3.60031e-72	1.67842
FCN1	FCN1	cis-position, cis-gene	45591	147	45444	7.47435e-69	-1.41912	-1.57746	-1.26079	0.0807847	flexnonsynmtr	InflammationII	FCN1:O00602:OID30690:v1:InflammationII	9.49548e-77	-1.392
CD101	CD101	cis-position, cis-gene	45423	187	45236	7.57724e-69	-1.28679	-1.43037	-1.14321	0.0732544	ptvraredmg	OncologyII	CD101:Q93033:OID31480:v1:OncologyII	1.83166e-79	-1.28321
NT5E	NT5E	cis-position, cis-gene	45388	156	45232	8.44549e-69	-1.38392	-1.53839	-1.22945	0.0788115	ptvraredmg	Oncology	NT5E:P21589:OID21498:v1:Oncology	1.71232e-73	-1.37303
CD36	CD36	cis-position, cis-gene	44339	333	44006	9.97647e-69	-0.932161	-1.03626	-0.828062	0.0531113	ptvraredmg	InflammationII	CD36:P16671:OID30485:v1:InflammationII	3.25104e-96	-1.00891
EPS8L2	EPS8L2	cis-position, cis-gene	45544	96	45448	1.36195e-68	-1.72046	-1.9128	-1.52812	0.09813	ptvraredmg	Oncology	EPS8L2:Q9H6S3:OID21397:v1:Oncology	7.48513e-75	-1.68375
ITGAM	ITGAM	cis-position, cis-gene	45260	72	45188	1.60751e-68	-1.99795	-2.22143	-1.77447	0.114018	ptv	Neurology	ITGAM:P11215:OID21071:v1:Neurology	6.56491e-69	-1.99414
ANGPTL3	ANGPTL3	cis-position, cis-gene	45275	46	45229	1.78515e-68	-2.32995	-2.59065	-2.06925	0.133009	ptv	Cardiometabolic	ANGPTL3:Q9Y5C1:OID20407:v1:Cardiometabolic	2.02767e-72	-2.30793
CA14	CA14	cis-position, cis-gene	45621	105	45516	2.99813e-68	-1.61185	-1.79251	-1.43119	0.0921731	flexnonsynmtr	Oncology	CA14:Q9ULX7:OID21401:v1:Oncology	4.25668e-76	-1.60454
STAB1	HRC	trans-position, trans-gene	44457	1221	43236	5.94939e-68	0.49981	0.443666	0.555954	0.0286447	flexdmg	CardiometabolicII	HRC:P23327:OID30211:v1:CardiometabolicII	4.35654e-76	0.508471
STAB1	MFAP4	trans-position, trans-gene	44654	536	44118	6.56692e-68	0.728686	0.646805	0.810567	0.0417758	raredmg	InflammationII	MFAP4:P55083:OID30598:v1:InflammationII	1.30701e-78	0.724834
DPEP1	DPEP1	cis-position, cis-gene	44842	139	44703	6.80267e-68	-1.43625	-1.59766	-1.27484	0.0823508	flexdmg	Neurology	DPEP1:P16444:OID20897:v1:Neurology	1.98954e-74	-1.40551
ITGA2	ITGA2	cis-position, cis-gene	44654	203	44451	7.93253e-68	-1.17176	-1.30351	-1.04001	0.0672192	flexdmg	InflammationII	ITGA2:P17301:OID30570:v1:InflammationII	5.58544e-73	-1.15183
WFIKKN2	WFIKKN2	cis-position, cis-gene	45300	244	45056	9.70857e-68	-1.09894	-1.22259	-0.97529	0.0630854	flexdmg	Inflammation	WFIKKN2:Q8TEU8:OID20785:v1:Inflammation	3.56826e-75	-1.1082
CPVL	CPVL	cis-position, cis-gene	45540	220	45320	1.04507e-67	-1.17512	-1.30737	-1.04287	0.0674757	flexdmg	Oncology	CPVL:Q9H3G5:OID21435:v1:Oncology	4.78001e-71	-1.14724
CSTB	CSTB	cis-position, cis-gene	44641	84	44557	1.81357e-67	-1.8392	-2.04657	-1.63184	0.105797	ptv	Cardiometabolic	CSTB:P04080:OID20294:v1:Cardiometabolic	2.29871e-69	-1.84822
PI16	PI16	cis-position, cis-gene	45669	96	45573	1.98005e-67	-1.6906	-1.88127	-1.49993	0.0972811	flexdmg	InflammationII	PI16:Q6UXB8:OID30676:v1:InflammationII	2.52291e-69	-1.63378
GOT1	GOT1	cis-position, cis-gene	45606	139	45467	1.98515e-67	-1.41619	-1.57592	-1.25647	0.0814916	flexdmg	CardiometabolicII	GOT1:P17174:OID30417:v1:CardiometabolicII	4.75564e-67	-1.34798
PLA2G7	PLA2G7	cis-position, cis-gene	45260	170	45090	2.92213e-67	-1.25303	-1.39453	-1.11152	0.0721944	flexnonsynmtr	Neurology	PLA2G7:Q13093:OID21105:v1:Neurology	9.5656e-73	-1.23737
WFIKKN2	WFIKKN2	cis-position, cis-gene	45300	186	45114	3.62677e-67	-1.25246	-1.394	-1.11092	0.072214	ptvraredmg	Inflammation	WFIKKN2:Q8TEU8:OID20785:v1:Inflammation	3.04855e-75	-1.27068
RECK	RECK	cis-position, cis-gene	44457	122	44335	3.82622e-67	-1.46884	-1.63486	-1.30282	0.0847023	flexdmg	CardiometabolicII	RECK:O95980:OID30234:v1:CardiometabolicII	4.89548e-71	-1.43955
CTSF	CTSF	cis-position, cis-gene	45388	131	45257	4.01073e-67	-1.46621	-1.63196	-1.30046	0.0845668	flexdmg	Oncology	CTSF:Q9UBX1:OID21500:v1:Oncology	3.54707e-69	-1.42713
SIGLEC6	SIGLEC6	cis-position, cis-gene	45621	210	45411	4.65234e-67	-1.18535	-1.31942	-1.05128	0.068402	flexnonsynmtr	Oncology	SIGLEC6:O43699:OID21394:v1:Oncology	1.46874e-68	-1.15806
LCAT	KITLG	trans-position, trans-gene	45276	152	45124	5.74187e-67	-1.38346	-1.54004	-1.22687	0.0798892	raredmg	Cardiometabolic	KITLG:P21583:OID20196:v1:Cardiometabolic	1.72659e-70	-1.3784
SCARB2	SCARB2	cis-position, cis-gene	44060	33	44027	5.95501e-67	-2.75665	-3.06868	-2.44462	0.159198	ptv	Neurology	SCARB2:Q14108:OID20943:v1:Neurology	1.17999e-68	-2.75461
SERPIND1	SERPIND1	cis-position, cis-gene	45606	174	45432	6.58024e-67	-1.28583	-1.43143	-1.14022	0.0742862	ptvraredmg	InflammationII	SERPIND1:P05546:OID30767:v1:InflammationII	3.76539e-69	-1.22625
ADAMTSL4	ADAMTSL4	cis-position, cis-gene	44457	193	44264	9.63467e-67	-1.20404	-1.34055	-1.06753	0.0696471	ptvraredmg	CardiometabolicII	ADAMTSL4:Q6UY14:OID30275:v1:CardiometabolicII	4.11431e-77	-1.22378
SORCS2	SORCS2	cis-position, cis-gene	44180	181	43999	1.01335e-66	-1.19539	-1.33094	-1.05984	0.0691578	ptvraredmg	Oncology	SORCS2:Q96PQ0:OID21262:v1:Oncology	4.70214e-70	-1.16776
ACY3	ACY3	cis-position, cis-gene	44108	121	43987	1.17138e-66	-1.51562	-1.68757	-1.34368	0.0877269	ptvraredmg	CardiometabolicII	ACY3:Q96HD9:OID30086:v1:CardiometabolicII	1.73021e-74	-1.53826
DDR1	DDR1	cis-position, cis-gene	45644	636	45008	1.35725e-66	-0.673172	-0.749585	-0.596759	0.0389859	flexdmg	Neurology	DDR1:Q08345:OID21009:v1:Neurology	6.11492e-67	-0.656346
VIT	VIT	cis-position, cis-gene	45616	375	45241	1.83901e-66	-0.791203	-0.881105	-0.7013	0.0458684	flexdmg	CardiometabolicII	VIT:Q6UXI7:OID30334:v1:CardiometabolicII	3.21153e-82	-0.826251
FCN1	FCN1	cis-position, cis-gene	45591	135	45456	1.939e-66	-1.45385	-1.61908	-1.28862	0.0842991	ptvraredmg	InflammationII	FCN1:O00602:OID30690:v1:InflammationII	1.72286e-69	-1.34742
ADAMTS13	ADAMTS13	cis-position, cis-gene	45810	413	45397	2.39816e-66	-0.837836	-0.933123	-0.742548	0.0486157	flexnonsynmtr	Cardiometabolic	ADAMTS13:Q76LX8:OID20249:v1:Cardiometabolic	3.00377e-74	-0.830939
PCDH12	PCDH12	cis-position, cis-gene	45520	228	45292	3.67114e-66	-1.13542	-1.26473	-1.0061	0.0659773	ptvraredmg	NeurologyII	PCDH12:Q9NPG4:OID31045:v1:NeurologyII	1.35994e-64	-1.12737
IGFALS	IGFBP3	trans-position, trans-gene	45433	154	45279	4.19418e-66	-1.31737	-1.46747	-1.16726	0.0765844	ptvraredmg	Cardiometabolic	IGFBP3:P17936:OID20398:v1:Cardiometabolic	3.05796e-70	-1.30076
APRT	APRT	cis-position, cis-gene	44842	147	44695	4.2192e-66	-1.37989	-1.53712	-1.22266	0.080219	flexdmg	Neurology	APRT:P07741:OID20927:v1:Neurology	7.37536e-77	-1.4264
GNPTAB	GLB1	trans-position, trans-gene	44914	77	44837	4.61539e-66	1.89193	1.67629	2.10758	0.11002	ptv	Neurology	GLB1:P16278:OID20949:v1:Neurology	7.37532e-68	1.78286
SIAE	SIAE	cis-position, cis-gene	45307	230	45077	4.7952e-66	-1.1138	-1.24077	-0.986831	0.0647792	raredmg	Oncology	SIAE:Q9HAT2:OID21503:v1:Oncology	5.85556e-74	-1.14
PCDHGB7	RFC4	trans-position, trans-gene	45424	525	44899	4.80904e-66	0.748987	0.663605	0.83437	0.0435621	rec	OncologyII	RFC4:P35249:OID31376:v1:OncologyII	4.0357e-66	0.74153
SLC39A5	SLC39A5	cis-position, cis-gene	45190	106	45084	6.20802e-66	-1.56489	-1.74344	-1.38635	0.0910945	ptv	Inflammation	SLC39A5:Q6ZMH5:OID20539:v1:Inflammation	1.83955e-69	-1.56366
GZMA	GZMA	cis-position, cis-gene	45752	54	45698	6.53138e-66	-2.29327	-2.55497	-2.03157	0.13352	ptv	Inflammation	GZMA:P12544:OID20663:v1:Inflammation	3.34107e-73	-2.27947
ADAMTSL4	ADAMTSL4	cis-position, cis-gene	44457	56	44401	8.32107e-66	-2.21558	-2.46861	-1.96255	0.129097	ptv	CardiometabolicII	ADAMTSL4:Q6UY14:OID30275:v1:CardiometabolicII	1.40882e-73	-2.20865
ANGPTL3	ANGPTL3	cis-position, cis-gene	45275	82	45193	8.51953e-66	-1.71022	-1.90556	-1.51489	0.0996621	ptvraredmg	Cardiometabolic	ANGPTL3:Q9Y5C1:OID20407:v1:Cardiometabolic	3.60692e-70	-1.68384
CDA	CDA	cis-position, cis-gene	45538	82	45456	9.71855e-66	-1.83593	-2.04572	-1.62613	0.107036	flexdmg	CardiometabolicII	CDA:P32320:OID30345:v1:CardiometabolicII	3.09712e-70	-1.83076
PRTN3	PRTN3	cis-position, cis-gene	44144	134	44010	1.04112e-65	-1.46519	-1.63265	-1.29773	0.085438	flexdmg	Cardiometabolic	PRTN3:P24158:OID20329:v1:Cardiometabolic	2.6399e-68	-1.4504
NHLRC3	NHLRC3	cis-position, cis-gene	43654	68	43586	1.37538e-65	-2.01975	-2.2508	-1.78869	0.117885	flexnonsynmtr	InflammationII	NHLRC3:Q5JS37:OID30614:v1:InflammationII	7.84462e-63	-1.86743
CD36	CD36	cis-position, cis-gene	44339	454	43885	3.05457e-65	-0.77839	-0.867683	-0.689098	0.0455572	flexdmg	InflammationII	CD36:P16671:OID30485:v1:InflammationII	3.46889e-94	-0.862376
LY75-CD302	LY75	cis-position, trans-gene	45190	254	44936	3.08743e-65	-1.05843	-1.17986	-0.937006	0.0619515	ptvraredmg	Inflammation	LY75:O60449:OID20580:v1:Inflammation	9.75731e-69	-1.02907
SUSD2	SUSD2	cis-position, cis-gene	45260	175	45085	3.62585e-65	-1.23208	-1.37351	-1.09066	0.0721555	ptvraredmg	Neurology	SUSD2:Q9UGT4:OID21098:v1:Neurology	5.50228e-72	-1.23883
B4GALT7	GPC1	trans-position, trans-gene	45621	84	45537	3.90721e-65	1.81257	1.60446	2.02068	0.10618	ptv	Oncology	GPC1:P35052:OID21438:v1:Oncology	3.10944e-69	1.80486
ADAMTSL5	ADAMTSL5	cis-position, cis-gene	45616	142	45474	4.1976e-65	-1.41657	-1.57926	-1.25389	0.0830029	ptvraredmg	CardiometabolicII	ADAMTSL5:Q6ZMM2:OID30355:v1:CardiometabolicII	1.90726e-66	-1.37446
CSTB	CSTB	cis-position, cis-gene	44641	88	44553	4.91424e-65	-1.76348	-1.96611	-1.56085	0.103382	ptvraredmg	Cardiometabolic	CSTB:P04080:OID20294:v1:Cardiometabolic	4.97565e-64	-1.71518
CSTB	CSTB	cis-position, cis-gene	44641	88	44553	4.91424e-65	-1.76348	-1.96611	-1.56085	0.103382	flexdmg	Cardiometabolic	CSTB:P04080:OID20294:v1:Cardiometabolic	4.97565e-64	-1.71518
CSTB	CSTB	cis-position, cis-gene	44641	90	44551	5.29864e-65	-1.74339	-1.94377	-1.54302	0.102231	flexnonsynmtr	Cardiometabolic	CSTB:P04080:OID20294:v1:Cardiometabolic	5.47895e-63	-1.65643
GDF15	GDF15	cis-position, cis-gene	45810	45	45765	6.48298e-65	-2.08987	-2.33024	-1.84949	0.122639	ptv	Cardiometabolic	GDF15:Q99988:OID20251:v1:Cardiometabolic	1.17198e-64	-2.05496
CD38	CD38	cis-position, cis-gene	45042	167	44875	7.50571e-65	-1.06948	-1.19254	-0.946407	0.0627895	flexnonsynmtr	Oncology	CD38:P28907:OID21316:v1:Oncology	6.52542e-60	-1.00543
EPS8L2	EPS8L2	cis-position, cis-gene	45544	136	45408	9.73629e-65	-1.40376	-1.56544	-1.24207	0.082491	flexdmg	Oncology	EPS8L2:Q9H6S3:OID21397:v1:Oncology	2.4031e-71	-1.40732
LY75	LY75	cis-position, cis-gene	45190	71	45119	1.41518e-64	-1.98755	-2.21677	-1.75833	0.116948	ptv	Inflammation	LY75:O60449:OID20580:v1:Inflammation	1.91981e-66	-1.92439
TPP1	TPP1	cis-position, cis-gene	44925	48	44877	1.50006e-64	-2.40476	-2.68215	-2.12737	0.141523	ptv	Inflammation	TPP1:O14773:OID20750:v1:Inflammation	1.80007e-71	-2.43242
CR2	CR2	cis-position, cis-gene	45433	236	45197	2.14185e-64	-1.0881	-1.21377	-0.962427	0.0641165	ptvraredmg	Cardiometabolic	CR2:P20023:OID20393:v1:Cardiometabolic	1.50052e-70	-1.10932
STAB1	BLMH	trans-position, trans-gene	45810	186	45624	2.65013e-64	1.21463	1.07424	1.35502	0.0716264	ptv	Cardiometabolic	BLMH:Q13867:OID20336:v1:Cardiometabolic	5.54929e-68	1.21769
ADA2	ADA2	cis-position, cis-gene	44988	210	44778	2.70312e-64	-1.12861	-1.25906	-0.998157	0.0665566	flexnonsynmtr	Cardiometabolic	ADA2:Q9NZK5:OID20394:v1:Cardiometabolic	1.07862e-73	-1.16461
GLB1	GLB1	cis-position, cis-gene	44914	231	44683	3.47517e-64	-1.07806	-1.20278	-0.953345	0.0636315	ptvraredmg	Neurology	GLB1:P16278:OID20949:v1:Neurology	5.25893e-72	-1.07511
GDF15	GDF15	cis-position, cis-gene	45810	84	45726	3.92307e-64	-1.52061	-1.69661	-1.34461	0.0897932	ptvraredmg	Cardiometabolic	GDF15:Q99988:OID20251:v1:Cardiometabolic	2.34614e-61	-1.44608
TNFRSF10A	TNFRSF10A	cis-position, cis-gene	44914	192	44722	4.28824e-64	-1.16858	-1.30387	-1.03329	0.0690247	flexdmg	Neurology	TNFRSF10A:O00220:OID20967:v1:Neurology	4.28365e-67	-1.14259
DCTPP1	DCTPP1	cis-position, cis-gene	45276	26	45250	4.30291e-64	-3.17308	-3.54045	-2.80572	0.18743	ptvraredmg	Cardiometabolic	DCTPP1:Q9H773:OID20148:v1:Cardiometabolic	1.90488e-68	-3.17808
PON3	PON3	cis-position, cis-gene	45452	92	45360	4.852e-64	-1.68485	-1.88	-1.4897	0.0995645	flexdmg	Inflammation	PON3:Q15166:OID20777:v1:Inflammation	8.4468e-65	-1.66441
LCAT	LCAT	cis-position, cis-gene	45669	156	45513	6.48173e-64	-1.32223	-1.47553	-1.16892	0.0782155	ptvraredmg	InflammationII	LCAT:P04180:OID30677:v1:InflammationII	3.44321e-70	-1.33344
MOCS2	MOCS2	cis-position, cis-gene	44654	134	44520	8.32734e-64	-1.43459	-1.60106	-1.26812	0.0849338	flexdmg	InflammationII	MOCS2:O96007:OID30638:v1:InflammationII	3.46289e-68	-1.42864
LPO	LPO	cis-position, cis-gene	43778	332	43446	1.03571e-63	-0.89806	-1.00235	-0.793771	0.0532082	flexdmg	Neurology	LPO:P22079:OID20963:v1:Neurology	2.1586e-68	-0.893686
SPINT1	SPINT1	cis-position, cis-gene	45117	269	44848	1.46733e-63	-1.02109	-1.13982	-0.902366	0.0605749	flexdmg	Neurology	SPINT1:O43278:OID21109:v1:Neurology	6.97169e-60	-0.809309
NOL3	PHOSPHO1	trans-position, trans-gene	44914	94	44820	1.55855e-63	-1.63914	-1.82978	-1.44851	0.0972599	ptv	Neurology	PHOSPHO1:Q8TCT1:OID20922:v1:Neurology	2.38514e-64	-1.61375
CFI	CFI	cis-position, cis-gene	45680	111	45569	1.59757e-63	-1.54591	-1.72572	-1.36611	0.0917385	ptvraredmg	InflammationII	CFI:P05156:OID30772:v1:InflammationII	1.56931e-69	-1.53391
FETUB	FETUB	cis-position, cis-gene	45352	187	45165	1.65833e-63	-1.18837	-1.32661	-1.05013	0.0705295	flexnonsynmtr	Cardiometabolic	FETUB:Q9UGM5:OID20404:v1:Cardiometabolic	1.96553e-58	-1.05208
GNPTAB	CTBS	trans-position, trans-gene	45092	74	45018	1.9238e-63	1.90696	1.68501	2.1289	0.113236	ptv	InflammationII	CTBS:Q01459:OID30710:v1:InflammationII	1.96273e-62	1.76357
ASGR1	KEL	trans-position, trans-gene	44217	103	44114	2.02509e-63	1.58124	1.39718	1.76531	0.0939088	flexdmg	Neurology	KEL:P23276:OID20881:v1:Neurology	1.99702e-66	1.58116
ASGR1	KEL	trans-position, trans-gene	44217	103	44114	2.02509e-63	1.58124	1.39718	1.76531	0.0939088	ptvraredmg	Neurology	KEL:P23276:OID20881:v1:Neurology	1.99702e-66	1.58116
TXNDC15	TXNDC15	cis-position, cis-gene	45388	87	45301	2.13708e-63	-1.7795	-1.98669	-1.57231	0.105708	flexdmg	Oncology	TXNDC15:Q96J42:OID21495:v1:Oncology	8.99352e-65	-1.73665
MARCO	MARCO	cis-position, cis-gene	45276	223	45053	2.46114e-63	-1.09076	-1.21782	-0.963702	0.0648268	flexnonsynmtr	Cardiometabolic	MARCO:Q9UEW3:OID20210:v1:Cardiometabolic	2.71405e-63	-1.04459
GLB1	GLB1	cis-position, cis-gene	44914	259	44655	2.77257e-63	-1.01108	-1.12891	-0.893253	0.0601157	flexdmg	Neurology	GLB1:P16278:OID20949:v1:Neurology	1.67679e-69	-0.985286
CFHR5	CFHR5	cis-position, cis-gene	45148	120	45028	2.79795e-63	-1.51261	-1.68889	-1.33633	0.0899386	ptvraredmg	InflammationII	CFHR5:Q9BXR6:OID30716:v1:InflammationII	1.65158e-79	-1.53493
PCDH12	PCDH12	cis-position, cis-gene	45520	55	45465	3.05772e-63	-2.25469	-2.51754	-1.99184	0.134106	ptv	NeurologyII	PCDH12:Q9NPG4:OID31045:v1:NeurologyII	8.83227e-61	-2.1914
THOP1	THOP1	cis-position, cis-gene	45062	45	45017	3.20241e-63	-2.36672	-2.64268	-2.09077	0.140791	UR	Cardiometabolic	THOP1:P52888:OID20194:v1:Cardiometabolic	6.1307e-65	-2.26337
GNPTAB	PRCP	trans-position, trans-gene	45524	76	45448	3.38152e-63	1.84147	1.62672	2.05622	0.109567	ptv	Cardiometabolic	PRCP:P42785:OID20337:v1:Cardiometabolic	1.8078e-61	1.69384
ERBB2	ERBB2	cis-position, cis-gene	45388	357	45031	3.78686e-63	-0.83546	-0.932931	-0.737989	0.0497296	flexdmg	Oncology	ERBB2:P04626:OID21520:v1:Oncology	4.84823e-61	-0.782635
DPEP1	DPEP1	cis-position, cis-gene	44842	130	44712	4.33224e-63	-1.43014	-1.59707	-1.26322	0.0851664	ptvraredmg	Neurology	DPEP1:P16444:OID20897:v1:Neurology	8.61236e-71	-1.41446
CDA	CDA	cis-position, cis-gene	45538	88	45450	4.47292e-63	-1.73503	-1.93757	-1.53249	0.103337	flexnonsynmtr	CardiometabolicII	CDA:P32320:OID30345:v1:CardiometabolicII	5.63613e-65	-1.71138
GOT1	GOT1	cis-position, cis-gene	45606	128	45478	4.78751e-63	-1.4257	-1.59217	-1.25923	0.0849341	flexnonsynmtr	CardiometabolicII	GOT1:P17174:OID30417:v1:CardiometabolicII	5.56547e-65	-1.41725
C2	C2	cis-position, cis-gene	45352	136	45216	5.01867e-63	-1.40365	-1.56758	-1.23973	0.0836342	raredmg	Cardiometabolic	C2:P06681:OID20410:v1:Cardiometabolic	3.82689e-68	-1.42322
MELTF	MELTF	cis-position, cis-gene	45616	174	45442	5.22455e-63	-1.23742	-1.38196	-1.09289	0.0737409	ptvraredmg	CardiometabolicII	MELTF:P08582:OID30347:v1:CardiometabolicII	3.9925e-67	-1.21809
FAM20A	FAM20A	cis-position, cis-gene	45616	44	45572	7.08643e-63	-2.41757	-2.70026	-2.13489	0.144225	ptv	CardiometabolicII	FAM20A:Q96MK3:OID30348:v1:CardiometabolicII	5.02938e-81	-2.51653
DPP4	DPP4	cis-position, cis-gene	44402	155	44247	9.00012e-63	-1.26748	-1.41581	-1.11916	0.0756756	raredmg	Cardiometabolic	DPP4:P27487:OID20406:v1:Cardiometabolic	8.07892e-84	-1.33541
F11	F11	cis-position, cis-gene	45109	81	45028	9.76159e-63	-1.77969	-1.98802	-1.57136	0.106291	raredmgmtr	InflammationII	F11:P03951:OID30773:v1:InflammationII	1.1207e-66	-1.6939
PRCP	PRCP	cis-position, cis-gene	45524	35	45489	1.29565e-62	-2.69925	-3.01555	-2.38295	0.161377	ptv	Cardiometabolic	PRCP:P42785:OID20337:v1:Cardiometabolic	1.27969e-65	-2.62942
ECM1	ECM1	cis-position, cis-gene	44609	325	44284	1.37573e-62	-0.920462	-1.02834	-0.812582	0.0550406	flexdmg	InflammationII	ECM1:Q16610:OID30736:v1:InflammationII	4.06223e-67	-0.905997
GRHPR	GRHPR	cis-position, cis-gene	45616	98	45518	1.40181e-62	-1.65279	-1.84652	-1.45906	0.0988415	ptv	CardiometabolicII	GRHPR:Q9UBQ7:OID30289:v1:CardiometabolicII	4.05524e-65	-1.66249
SLC39A5	SLC39A5	cis-position, cis-gene	45190	286	44904	3.22436e-62	-0.926687	-1.03563	-0.817741	0.0555839	flexdmg	Inflammation	SLC39A5:Q6ZMH5:OID20539:v1:Inflammation	7.85072e-63	-0.898986
TNFRSF10B	TNFRSF10B	cis-position, cis-gene	44914	270	44644	3.92669e-62	0.920576	0.812273	1.02888	0.0552562	flexnonsynmtr	Neurology	TNFRSF10B:O14763:OID20981:v1:Neurology	2.38542e-59	0.851511
ECM1	ECM1	cis-position, cis-gene	44609	230	44379	3.95248e-62	-1.0889	-1.21701	-0.960791	0.0653603	ptvraredmg	InflammationII	ECM1:Q16610:OID30736:v1:InflammationII	4.29075e-61	-1.04644
IGFALS	IGFBP3	trans-position, trans-gene	45433	411	45022	4.3607e-62	-0.783152	-0.875324	-0.69098	0.0470261	flexnonsynmtr	Cardiometabolic	IGFBP3:P17936:OID20398:v1:Cardiometabolic	1.20011e-64	-0.769889
PLA2G15	PLA2G15	cis-position, cis-gene	45388	130	45258	4.53073e-62	-1.43988	-1.60937	-1.2704	0.0864729	ptvraredmg	Oncology	PLA2G15:Q8NCC3:OID21473:v1:Oncology	9.27616e-73	-1.4793
STAB2	PDGFRA	trans-position, trans-gene	45276	622	44654	5.63681e-62	0.651553	0.574798	0.728307	0.0391601	ptvraredmg	Cardiometabolic	PDGFRA:P16234:OID20133:v1:Cardiometabolic	3.98873e-73	0.667529
PEAR1	PEAR1	cis-position, cis-gene	45810	247	45563	5.77592e-62	-1.0481	-1.17158	-0.924616	0.0630002	ptvraredmg	Cardiometabolic	PEAR1:Q5VY43:OID20257:v1:Cardiometabolic	4.2643e-68	-1.05055
CTSF	CTSF	cis-position, cis-gene	45388	103	45285	5.92379e-62	-1.58648	-1.77341	-1.39956	0.0953694	ptvraredmg	Oncology	CTSF:Q9UBX1:OID21500:v1:Oncology	2.32896e-64	-1.54669
RIDA	RIDA	cis-position, cis-gene	44654	35	44619	6.29609e-62	-2.70019	-3.0184	-2.38198	0.162351	ptv	InflammationII	RIDA:P52758:OID30635:v1:InflammationII	1.93403e-63	-2.69249
INHBC	INHBC	cis-position, cis-gene	45260	93	45167	6.75189e-62	-1.6971	-1.89716	-1.49705	0.102067	ptvraredmg	Neurology	INHBC:P55103:OID21093:v1:Neurology	4.64365e-64	-1.6647
KLKB1	KLKB1	cis-position, cis-gene	44877	192	44685	7.614e-62	-1.13518	-1.26905	-1.00131	0.0683009	flexnonsynmtr	InflammationII	KLKB1:P03952:OID30760:v1:InflammationII	7.35012e-165	-1.4897
NPL	NPL	cis-position, cis-gene	45616	91	45525	1.20284e-61	-1.54317	-1.72546	-1.36088	0.0930053	raredmg	CardiometabolicII	NPL:Q9BXD5:OID30329:v1:CardiometabolicII	3.18031e-70	-1.5597
NHLRC3	NHLRC3	cis-position, cis-gene	43654	114	43540	1.27668e-61	-1.51136	-1.68992	-1.3328	0.0911018	flexdmg	InflammationII	NHLRC3:Q5JS37:OID30614:v1:InflammationII	1.76689e-69	-1.47106
SGSH	SGSH	cis-position, cis-gene	44876	217	44659	1.47618e-61	-1.11036	-1.24162	-0.979103	0.0669688	raredmg	CardiometabolicII	SGSH:P51688:OID30341:v1:CardiometabolicII	1.07552e-70	-1.1156
ADAMTS8	ADAMTS8	cis-position, cis-gene	45388	373	45015	1.63561e-61	-0.85221	-0.952992	-0.751428	0.0514191	flexdmg	Oncology	ADAMTS8:Q9UP79:OID21502:v1:Oncology	2.09828e-66	-0.849658
BOC	BOC	cis-position, cis-gene	44454	332	44122	2.32321e-61	-0.889675	-0.99502	-0.784331	0.0537468	flexdmg	Cardiometabolic	BOC:Q9BWV1:OID20116:v1:Cardiometabolic	6.36291e-58	-0.824948
STAB1	NELL2	trans-position, trans-gene	45452	729	44723	2.42283e-61	0.594778	0.524339	0.665218	0.0359383	ptvraredmg	Inflammation	NELL2:Q99435:OID20706:v1:Inflammation	9.31365e-68	0.586008
C2	C2	cis-position, cis-gene	45352	240	45112	2.93263e-61	-1.04253	-1.16609	-0.918979	0.0630368	flexdmg	Cardiometabolic	C2:P06681:OID20410:v1:Cardiometabolic	8.84062e-74	-1.1088
COMP	COMP	cis-position, cis-gene	44763	172	44591	4.06809e-61	-1.18989	-1.33108	-1.04871	0.0720319	ptvraredmg	Cardiometabolic	COMP:P49747:OID20405:v1:Cardiometabolic	3.62668e-64	-1.16525
IDUA	IDUA	cis-position, cis-gene	45621	225	45396	4.40436e-61	-1.0894	-1.2187	-0.9601	0.0659697	ptvraredmg	Oncology	IDUA:P35475:OID21468:v1:Oncology	1.03469e-66	-1.07678
C8B	C8B	cis-position, cis-gene	45680	206	45474	5.93883e-61	-1.12395	-1.2575	-0.9904	0.0681368	ptvraredmg	InflammationII	C8B:P07358:OID30719:v1:InflammationII	1.83696e-68	-1.12186
CPXM2	CPXM2	cis-position, cis-gene	45616	59	45557	6.04746e-61	-2.05754	-2.30204	-1.81305	0.124742	ptv	CardiometabolicII	CPXM2:Q8N436:OID30322:v1:CardiometabolicII	4.26023e-65	-2.02565
ITGAM	ITGB2	trans-position, trans-gene	45000	73	44927	6.90831e-61	-1.84242	-2.06146	-1.62338	0.111752	ptv	Cardiometabolic	ITGB2:P05107:OID20315:v1:Cardiometabolic	8.3444e-61	-1.8333
PEAR1	PEAR1	cis-position, cis-gene	45810	348	45462	9.60415e-61	-0.87503	-0.979187	-0.770873	0.0531411	flexdmg	Cardiometabolic	PEAR1:Q5VY43:OID20257:v1:Cardiometabolic	7.57725e-65	-0.866652
SLC39A5	SLC39A5	cis-position, cis-gene	45190	327	44863	1.15844e-60	-0.855799	-0.957735	-0.753862	0.0520081	flexnonsynmtr	Inflammation	SLC39A5:Q6ZMH5:OID20539:v1:Inflammation	2.29112e-63	-0.838894
LGALS9	LGALS9	cis-position, cis-gene	45236	106	45130	1.36623e-60	-1.49333	-1.67132	-1.31535	0.0908076	flexnonsynmtr	Inflammation	LGALS9:O00182:OID20781:v1:Inflammation	6.68882e-65	-1.4378
ITGAM	ITGB2	trans-position, trans-gene	45000	273	44727	1.45626e-60	-0.952182	-1.0657	-0.83867	0.0579142	flexdmg	Cardiometabolic	ITGB2:P05107:OID20315:v1:Cardiometabolic	9.92505e-58	-0.90991
CRELD1	CRELD1	cis-position, cis-gene	44654	74	44580	1.72223e-60	-1.8636	-2.0859	-1.6413	0.113418	ptv	InflammationII	CRELD1:Q96HD1:OID30619:v1:InflammationII	4.36591e-62	-1.87567
THOP1	THOP1	cis-position, cis-gene	45062	69	44993	2.04993e-60	-1.86778	-2.09073	-1.64483	0.113748	raredmgmtr	Cardiometabolic	THOP1:P52888:OID20194:v1:Cardiometabolic	3.4487e-62	-1.8504
STAB1	CD248	trans-position, trans-gene	45606	544	45062	2.42437e-60	0.672638	0.592297	0.752978	0.0409899	raredmg	CardiometabolicII	CD248:Q9HCU0:OID30394:v1:CardiometabolicII	9.15243e-66	0.651878
PCBD1	PCBD1	cis-position, cis-gene	44577	76	44501	2.52105e-60	-1.80614	-2.02189	-1.59039	0.110077	flexdmg	InflammationII	PCBD1:P61457:OID30610:v1:InflammationII	1.16442e-60	-1.80018
CPPED1	CPPED1	cis-position, cis-gene	45644	199	45445	2.55909e-60	-1.12722	-1.26188	-0.992556	0.0687057	flexdmg	Neurology	CPPED1:Q9BRF8:OID21053:v1:Neurology	2.80401e-65	-1.12438
GNPTAB	CTSO	trans-position, trans-gene	45752	75	45677	3.0179e-60	1.85518	1.63341	2.07694	0.113146	ptv	Inflammation	CTSO:P43234:OID20660:v1:Inflammation	1.4369e-58	1.69784
STAB1	BLMH	trans-position, trans-gene	45810	925	44885	3.27685e-60	0.530898	0.467415	0.594381	0.032389	flexnonsynmtr	Cardiometabolic	BLMH:Q13867:OID20336:v1:Cardiometabolic	5.5342e-65	0.519584
CLEC3B	CLEC3B	cis-position, cis-gene	44778	42	44736	3.42651e-60	-2.42845	-2.71887	-2.13802	0.148174	flexnonsynmtr	InflammationII	CLEC3B:P05452:OID30756:v1:InflammationII	2.29497e-59	-2.28731
IL1R2	IL1R2	cis-position, cis-gene	45157	80	45077	3.79725e-60	-1.76055	-1.97118	-1.54992	0.107464	ptvraredmg	Inflammation	IL1R2:P27930:OID20757:v1:Inflammation	3.50635e-74	-1.8382
CA14	CA14	cis-position, cis-gene	45621	66	45555	4.08595e-60	-1.90392	-2.13177	-1.67607	0.11625	ptv	Oncology	CA14:Q9ULX7:OID21401:v1:Oncology	1.49864e-64	-1.92193
TCHH	FABP9	trans-position, trans-gene	45190	341	44849	4.48651e-60	0.863402	0.76004	0.966764	0.0527351	ptvraredmg	Inflammation	FABP9:Q0Z7S8:OID20501:v1:Inflammation	5.17632e-63	0.846183
SIGLEC1	SIGLEC1	cis-position, cis-gene	45452	127	45325	6.02833e-60	-1.40792	-1.57666	-1.23919	0.0860894	ptv	Inflammation	SIGLEC1:Q9BZZ2:OID20690:v1:Inflammation	2.97219e-61	-1.38579
ITGA2	ITGA2	cis-position, cis-gene	44654	168	44486	6.59878e-60	-1.20811	-1.35295	-1.06328	0.073895	ptvraredmg	InflammationII	ITGA2:P17301:OID30570:v1:InflammationII	1.35734e-66	-1.2229
STAB1	MFAP4	trans-position, trans-gene	44654	170	44484	7.66337e-60	1.20746	1.06262	1.35229	0.0738961	UR	InflammationII	MFAP4:P55083:OID30598:v1:InflammationII	5.19656e-66	1.15806
CPM	CPM	cis-position, cis-gene	45414	49	45365	8.12405e-60	-2.19182	-2.4548	-1.92884	0.134172	flexdmg	Neurology	CPM:P14384:OID21054:v1:Neurology	5.5438e-60	-2.17692
LGALS8	LGALS8	cis-position, cis-gene	45644	113	45531	8.21502e-60	-1.51924	-1.70154	-1.33695	0.0930049	ptvraredmg	Neurology	LGALS8:O00214:OID21041:v1:Neurology	7.30553e-67	-1.55585
CA9	CA9	cis-position, cis-gene	45621	84	45537	8.9278e-60	-1.73236	-1.94028	-1.52443	0.106084	ptv	Oncology	CA9:Q16790:OID21417:v1:Oncology	1.47322e-64	-1.75695
EBI3	EBI3_IL27	cis-position, cis-gene	45553	39	45514	1.1904e-59	-2.51	-2.81159	-2.20841	0.153871	flexdmg	Oncology	EBI3_IL27:Q14213_Q8NEV9:OID21389:v1:Oncology	9.71545e-71	-2.55457
ASRGL1	ASRGL1	cis-position, cis-gene	44457	219	44238	1.20161e-59	-1.08799	-1.21871	-0.957258	0.0666968	flexdmg	CardiometabolicII	ASRGL1:Q7L266:OID30283:v1:CardiometabolicII	5.24769e-66	-1.08532
CTSB	CTSB	cis-position, cis-gene	45319	270	45049	2.14737e-59	-0.969333	-1.08606	-0.852604	0.0595551	ptvraredmg	Cardiometabolic	CTSB:P07858:OID20276:v1:Cardiometabolic	6.99313e-57	-0.909057
NOL3	PHOSPHO1	trans-position, trans-gene	44914	151	44763	2.40835e-59	-1.24952	-1.40006	-1.09899	0.0768022	ptvraredmg	Neurology	PHOSPHO1:Q8TCT1:OID20922:v1:Neurology	3.675e-58	-1.17447
TCN1	TCN1	cis-position, cis-gene	44808	120	44688	2.85768e-59	-1.46169	-1.6379	-1.28549	0.0899011	flexdmg	InflammationII	TCN1:P20061:OID30687:v1:InflammationII	1.99459e-63	-1.46806
FCRL6	FCRL6	cis-position, cis-gene	45190	129	45061	3.12429e-59	-1.40777	-1.57754	-1.238	0.0866149	ptvraredmg	Inflammation	FCRL6:Q6DN72:OID20529:v1:Inflammation	1.64734e-61	-1.37963
FCRL6	FCRL6	cis-position, cis-gene	45190	129	45061	3.12429e-59	-1.40777	-1.57754	-1.238	0.0866149	flexdmg	Inflammation	FCRL6:Q6DN72:OID20529:v1:Inflammation	2.73364e-63	-1.39008
CPQ	CPQ	cis-position, cis-gene	45534	63	45471	3.32823e-59	-1.97386	-2.21195	-1.73577	0.121475	raredmg	CardiometabolicII	CPQ:Q9Y646:OID30406:v1:CardiometabolicII	8.65658e-58	-1.93108
FCRL6	FCRL6	cis-position, cis-gene	45190	120	45070	3.82466e-59	-1.45833	-1.63433	-1.28233	0.0897949	ptv	Inflammation	FCRL6:Q6DN72:OID20529:v1:Inflammation	6.52113e-61	-1.4359
ITGAM	ITGAM	cis-position, cis-gene	45260	201	45059	3.94407e-59	-1.11016	-1.24416	-0.976165	0.0683648	ptvraredmg	Neurology	ITGAM:P11215:OID21071:v1:Neurology	3.5297e-58	-1.07673
AFM	AFM	cis-position, cis-gene	45680	239	45441	5.06881e-59	-1.03314	-1.15797	-0.908324	0.0636836	flexnonsynmtr	InflammationII	AFM:P43652:OID30741:v1:InflammationII	5.15492e-66	-1.02064
HYAL1	HYAL1	cis-position, cis-gene	45008	56	44952	5.14083e-59	-2.12537	-2.38216	-1.86858	0.131013	ptvraredmg	Cardiometabolic	HYAL1:Q12794:OID20357:v1:Cardiometabolic	5.41105e-60	-2.00713
RNASET2	RNASET2	cis-position, cis-gene	45592	95	45497	5.17864e-59	-1.60397	-1.79778	-1.41017	0.0988777	flexnonsynmtr	Cardiometabolic	RNASET2:O00584:OID20321:v1:Cardiometabolic	1.34841e-55	-1.50384
CGREF1	CGREF1	cis-position, cis-gene	45276	66	45210	5.18298e-59	-1.96156	-2.19857	-1.72456	0.120921	ptv	Cardiometabolic	CGREF1:Q99674:OID20152:v1:Cardiometabolic	9.62305e-61	-1.90394
VSIG4	VSIG4	cis-position, cis-gene	45198	53	45145	5.23675e-59	-2.09728	-2.35069	-1.84386	0.129292	flexdmg	Neurology	VSIG4:Q9Y279:OID21144:v1:Neurology	7.31273e-62	-2.11007
EPPK1	EPPK1	cis-position, cis-gene	44457	630	43827	5.43963e-59	-0.631491	-0.707803	-0.555179	0.0389344	ptvraredmg	CardiometabolicII	EPPK1:P58107:OID30250:v1:CardiometabolicII	4.42134e-62	-0.619013
MIF	MIF	cis-position, cis-gene	45192	128	45064	9.71637e-59	-1.40986	-1.58062	-1.23911	0.0871195	flexdmg	Neurology	MIF:P14174:OID21073:v1:Neurology	3.66826e-62	-1.42189
CA4	CA4	cis-position, cis-gene	45810	64	45746	1.11442e-58	-1.99114	-2.23243	-1.74985	0.123105	raredmg	Cardiometabolic	CA4:P22748:OID20241:v1:Cardiometabolic	6.01501e-69	-1.88584
SPINT1	SPINT1	cis-position, cis-gene	45117	28	45089	1.3032e-58	-3.02743	-3.39451	-2.66035	0.187284	ptv	Neurology	SPINT1:O43278:OID21109:v1:Neurology	1.35359e-54	-2.73097
SSC5D	SSC5D	cis-position, cis-gene	45433	222	45211	1.33359e-58	-1.05295	-1.18064	-0.925269	0.0651445	ptvraredmg	Cardiometabolic	SSC5D:A1L4H1:OID20351:v1:Cardiometabolic	1.60169e-61	-1.03084
VSIG4	VSIG4	cis-position, cis-gene	45198	50	45148	1.50042e-58	-2.15057	-2.41147	-1.88967	0.133111	ptvraredmg	Neurology	VSIG4:Q9Y279:OID21144:v1:Neurology	2.2253e-61	-2.16127
STAB1	NELL2	trans-position, trans-gene	45452	1243	44209	1.67847e-58	0.447106	0.39284	0.501371	0.0276862	flexdmg	Inflammation	NELL2:Q99435:OID20706:v1:Inflammation	7.81943e-63	0.445274
TNFRSF10A	TNFRSF10A	cis-position, cis-gene	44914	57	44857	1.81913e-58	-2.04264	-2.29063	-1.79465	0.126524	ptv	Neurology	TNFRSF10A:O00220:OID20967:v1:Neurology	2.68159e-63	-2.05425
LYPD3	LYPD3	cis-position, cis-gene	45027	39	44988	1.98088e-58	-2.52539	-2.83208	-2.21869	0.156477	ptv	Oncology	LYPD3:O95274:OID21530:v1:Oncology	8.30711e-58	-2.49832
ADA	ADA	cis-position, cis-gene	45752	119	45633	4.25554e-58	-1.44519	-1.62122	-1.26915	0.0898128	raredmg	Inflammation	ADA:P00813:OID20645:v1:Inflammation	1.69038e-62	-1.43644
VNN2	VNN2	cis-position, cis-gene	45042	345	44697	4.38216e-58	-0.855809	-0.960063	-0.751556	0.0531901	flexdmg	Oncology	VNN2:O95498:OID21310:v1:Oncology	5.98904e-62	-0.855826
CLEC10A	CLEC10A	cis-position, cis-gene	44914	44	44870	4.76938e-58	-2.37809	-2.66788	-2.0883	0.14785	flexdmg	Neurology	CLEC10A:Q8IUN9:OID20928:v1:Neurology	2.81631e-66	-2.28215
XPNPEP2	XPNPEP2	cis-position, cis-gene	45388	170	45218	5.09195e-58	-1.20142	-1.34786	-1.05497	0.0747144	flexdmg	Oncology	XPNPEP2:O43895:OID21508:v1:Oncology	9.9901e-63	-1.21867
ENTPD2	ENTPD2	cis-position, cis-gene	44180	253	43927	5.18709e-58	-0.998986	-1.12076	-0.877215	0.0621276	flexdmg	Oncology	ENTPD2:Q9Y5L3:OID21260:v1:Oncology	1.846e-62	-0.999558
SPINK5	SPINK5	cis-position, cis-gene	45260	248	45012	5.46195e-58	-0.988044	-1.10851	-0.867578	0.0614616	flexdmg	Neurology	SPINK5:Q9NQ38:OID21148:v1:Neurology	3.02081e-59	-0.976281
EBI3	EBI3_IL27	cis-position, cis-gene	45553	38	45515	6.22009e-58	-2.50488	-2.81044	-2.19932	0.155897	ptvraredmg	Oncology	EBI3_IL27:Q14213_Q8NEV9:OID21389:v1:Oncology	1.56571e-62	-2.54323
HGFAC	HGFAC	cis-position, cis-gene	45294	44	45250	7.55427e-58	-2.36889	-2.65808	-2.0797	0.147543	ptv	InflammationII	HGFAC:Q04756:OID30718:v1:InflammationII	1.31431e-61	-2.32631
STAB1	HRC	trans-position, trans-gene	44457	185	44272	9.27204e-58	1.16721	1.02461	1.30981	0.0727544	ptv	CardiometabolicII	HRC:P23327:OID30211:v1:CardiometabolicII	7.96668e-60	1.16524
NIT2	NIT2	cis-position, cis-gene	45380	208	45172	1.28923e-57	-1.09869	-1.2331	-0.964289	0.0685736	flexdmg	CardiometabolicII	NIT2:Q9NQR4:OID30336:v1:CardiometabolicII	8.12342e-59	-1.07952
GCHFR	GCHFR	cis-position, cis-gene	43639	78	43561	1.84021e-57	-1.71531	-1.92543	-1.5052	0.107202	flexdmg	InflammationII	GCHFR:P30047:OID30631:v1:InflammationII	2.47171e-60	-1.73364
CTBS	CTBS	cis-position, cis-gene	45092	94	44998	1.91786e-57	-1.60817	-1.8052	-1.41113	0.100527	flexnonsynmtr	InflammationII	CTBS:Q01459:OID30710:v1:InflammationII	8.46438e-72	-1.65415
PRCP	PRCP	cis-position, cis-gene	45524	259	45265	2.00812e-57	-0.951465	-1.06806	-0.834868	0.0594876	flexnonsynmtr	Cardiometabolic	PRCP:P42785:OID20337:v1:Cardiometabolic	8.19321e-62	-0.976886
CPM	CPM	cis-position, cis-gene	45414	48	45366	2.39551e-57	-2.16699	-2.43272	-1.90125	0.135578	ptvraredmg	Neurology	CPM:P14384:OID21054:v1:Neurology	1.59994e-57	-2.15211
GNPTAB	SMPDL3A	trans-position, trans-gene	45384	296	45088	2.43351e-57	0.927781	0.814002	1.04156	0.0580503	ptvraredmg	Inflammation	SMPDL3A:Q92484:OID20676:v1:Inflammation	3.2734e-57	0.859363
ADAMTS13	ADAMTS13	cis-position, cis-gene	45810	66	45744	2.45818e-57	-1.93725	-2.17483	-1.69966	0.121218	UR	Cardiometabolic	ADAMTS13:Q76LX8:OID20249:v1:Cardiometabolic	9.06524e-65	-1.9733
HDDC2	HDDC2	cis-position, cis-gene	45423	184	45239	2.47334e-57	-1.15275	-1.29412	-1.01137	0.0721309	flexdmg	OncologyII	HDDC2:Q7Z4H3:OID31447:v1:OncologyII	2.27346e-57	-1.13294
STAB1	BLMH	trans-position, trans-gene	45810	1247	44563	2.50045e-57	0.447496	0.39261	0.502382	0.0280027	flexdmg	Cardiometabolic	BLMH:Q13867:OID20336:v1:Cardiometabolic	1.61304e-66	0.461914
GCNT1	GCNT1	cis-position, cis-gene	45042	56	44986	2.55818e-57	-2.0563	-2.30852	-1.80408	0.128684	raredmg	Oncology	GCNT1:Q02742:OID21379:v1:Oncology	1.26879e-61	-1.99732
ADA2	ADA2	cis-position, cis-gene	44988	138	44850	2.5893e-57	-1.3115	-1.47237	-1.15062	0.0820781	raredmg	Cardiometabolic	ADA2:Q9NZK5:OID20394:v1:Cardiometabolic	5.08179e-60	-1.30312
TMPRSS11D	TMPRSS11D	cis-position, cis-gene	45424	67	45357	3.66252e-57	-1.9006	-2.13406	-1.66714	0.11911	ptv	NeurologyII	TMPRSS11D:O60235:OID31103:v1:NeurologyII	2.55861e-57	-1.8987
ENPP6	ENPP6	cis-position, cis-gene	44457	90	44367	3.67173e-57	-1.61207	-1.81008	-1.41406	0.101026	raredmgmtr	CardiometabolicII	ENPP6:Q6UWR7:OID30273:v1:CardiometabolicII	2.40344e-56	-1.4735
ACY3	ACY3	cis-position, cis-gene	44108	146	43962	3.73631e-57	-1.27542	-1.43209	-1.11875	0.0799329	flexnonsynmtr	CardiometabolicII	ACY3:Q96HD9:OID30086:v1:CardiometabolicII	6.55927e-64	-1.29878
ARSB	ARSB	cis-position, cis-gene	45042	197	44845	5.66271e-57	-1.12372	-1.26198	-0.98545	0.070543	ptvraredmg	Oncology	ARSB:P15848:OID21331:v1:Oncology	9.56646e-61	-1.10748
PRCP	PRCP	cis-position, cis-gene	45524	68	45456	5.82766e-57	-1.84536	-2.07245	-1.61827	0.11586	raredmg	Cardiometabolic	PRCP:P42785:OID20337:v1:Cardiometabolic	1.471e-60	-1.78508
IL18BP	IL18BP	cis-position, cis-gene	45433	49	45384	9.44006e-57	-2.13297	-2.39595	-1.86999	0.134173	flexdmg	Cardiometabolic	IL18BP:O95998:OID20348:v1:Cardiometabolic	2.71433e-57	-2.08929
IL18BP	IL18BP	cis-position, cis-gene	45433	49	45384	9.44006e-57	-2.13297	-2.39595	-1.86999	0.134173	ptvraredmg	Cardiometabolic	IL18BP:O95998:OID20348:v1:Cardiometabolic	2.71433e-57	-2.08929
RNASET2	RNASET2	cis-position, cis-gene	45592	83	45509	1.16125e-56	-1.68035	-1.8877	-1.47301	0.105789	ptvraredmg	Cardiometabolic	RNASET2:O00584:OID20321:v1:Cardiometabolic	4.37632e-52	-1.55646
ANGPTL4	ANGPTL4	cis-position, cis-gene	45378	110	45268	1.1657e-56	-1.46166	-1.64202	-1.28129	0.0920215	raredmg	Inflammation	ANGPTL4:Q9BY76:OID20703:v1:Inflammation	5.11689e-63	-1.4813
GNPTAB	SMPDL3A	trans-position, trans-gene	45384	352	45032	1.2519e-56	0.845826	0.741425	0.950228	0.0532657	flexdmg	Inflammation	SMPDL3A:Q92484:OID20676:v1:Inflammation	7.31182e-56	0.777916
ACY3	ACY3	cis-position, cis-gene	44108	111	43997	2.16175e-56	-1.452	-1.63161	-1.27239	0.0916348	raredmg	CardiometabolicII	ACY3:Q96HD9:OID30086:v1:CardiometabolicII	1.02978e-62	-1.46363
DDHD2	DDHD2	cis-position, cis-gene	45520	168	45352	3.11482e-56	-1.18992	-1.33733	-1.04251	0.0752081	flexdmg	NeurologyII	DDHD2:O94830:OID31043:v1:NeurologyII	2.66307e-60	-1.19111
MRI1	MRI1	cis-position, cis-gene	44410	230	44180	4.34416e-56	-1.0306	-1.15844	-0.902763	0.0652231	flexnonsynmtr	NeurologyII	MRI1:Q9BV20:OID30891:v1:NeurologyII	5.55932e-62	-1.04764
GNPTAB	CTSF	trans-position, trans-gene	45388	77	45311	5.4773e-56	1.74131	1.5251	1.95751	0.110307	ptv	Oncology	CTSF:Q9UBX1:OID21500:v1:Oncology	2.66171e-54	1.59667
B4GALT7	GPC1	trans-position, trans-gene	45621	297	45324	6.6014e-56	0.893179	0.782196	1.00416	0.0566233	flexnonsynmtr	Oncology	GPC1:P35052:OID21438:v1:Oncology	3.0152e-61	0.909454
PRTN3	PRTN3	cis-position, cis-gene	44144	74	44070	8.48359e-56	-1.81142	-2.03671	-1.58612	0.114946	ptv	Cardiometabolic	PRTN3:P24158:OID20329:v1:Cardiometabolic	2.68784e-56	-1.81208
PRTN3	PRTN3	cis-position, cis-gene	44144	99	44045	1.06245e-55	-1.56515	-1.75999	-1.37031	0.0994091	ptvraredmg	Cardiometabolic	PRTN3:P24158:OID20329:v1:Cardiometabolic	5.41359e-55	-1.54322
LGALS9	LGALS9	cis-position, cis-gene	45236	80	45156	1.11633e-55	-1.6455	-1.85039	-1.4406	0.104537	flexdmg	Inflammation	LGALS9:O00182:OID20781:v1:Inflammation	3.75992e-59	-1.63588
PCBD1	PCBD1	cis-position, cis-gene	44577	70	44507	1.17317e-55	-1.80541	-2.03025	-1.58056	0.114716	flexnonsynmtr	InflammationII	PCBD1:P61457:OID30610:v1:InflammationII	5.55934e-56	-1.7987
STAB2	LTBP2	trans-position, trans-gene	45810	765	45045	1.18322e-55	0.477614	0.418127	0.5371	0.03035	flexnonsynmtr	Cardiometabolic	LTBP2:Q14767:OID20254:v1:Cardiometabolic	2.3726e-59	0.465327
SLC39A5	SLC39A5	cis-position, cis-gene	45190	164	45026	1.85174e-55	-1.15176	-1.29547	-1.00805	0.0733201	ptvraredmg	Inflammation	SLC39A5:Q6ZMH5:OID20539:v1:Inflammation	2.17219e-58	-1.14494
STAB2	DKK3	trans-position, trans-gene	45810	504	45306	2.13566e-55	0.665064	0.582032	0.748095	0.0423628	raredmg	Cardiometabolic	DKK3:Q9UBP4:OID20264:v1:Cardiometabolic	6.71789e-65	0.67335
DPEP1	DPEP1	cis-position, cis-gene	44842	107	44735	2.58002e-55	-1.47289	-1.65692	-1.28887	0.0938888	raredmg	Neurology	DPEP1:P16444:OID20897:v1:Neurology	4.17912e-60	-1.43478
SERPINA4	SERPINA4	cis-position, cis-gene	44971	107	44864	3.51075e-55	-1.48995	-1.67634	-1.30356	0.0950957	ptvraredmg	InflammationII	SERPINA4:P29622:OID30774:v1:InflammationII	1.69703e-60	-1.44349
ASGR1	LYVE1	trans-position, trans-gene	45680	102	45578	3.64137e-55	1.51485	1.32531	1.70438	0.0967011	flexdmg	InflammationII	LYVE1:Q9Y5Y7:OID30728:v1:InflammationII	1.82415e-57	1.51387
ASGR1	LYVE1	trans-position, trans-gene	45680	102	45578	3.64137e-55	1.51485	1.32531	1.70438	0.0967011	ptvraredmg	InflammationII	LYVE1:Q9Y5Y7:OID30728:v1:InflammationII	1.82415e-57	1.51387
KYAT1	KYAT1	cis-position, cis-gene	45201	124	45077	3.81907e-55	-1.38268	-1.55571	-1.20965	0.0882803	ptvraredmg	Cardiometabolic	KYAT1:Q16773:OID20232:v1:Cardiometabolic	1.30314e-57	-1.32331
NHLRC3	NHLRC3	cis-position, cis-gene	43654	37	43617	5.14003e-55	-2.5006	-2.81389	-2.1873	0.159842	ptv	InflammationII	NHLRC3:Q5JS37:OID30614:v1:InflammationII	5.12336e-55	-2.49851
PROC	PROC	cis-position, cis-gene	45352	261	45091	6.68756e-55	-0.932145	-1.04906	-0.815227	0.0596516	flexdmg	Cardiometabolic	PROC:P04070:OID20402:v1:Cardiometabolic	1.74772e-61	-0.952559
STAB1	ECE1	trans-position, trans-gene	44217	711	43506	7.94473e-55	0.587667	0.513907	0.661427	0.0376324	ptvraredmg	Neurology	ECE1:P42892:OID20891:v1:Neurology	1.97799e-61	0.581267
SCPEP1	SCPEP1	cis-position, cis-gene	44318	146	44172	8.03423e-55	-1.27389	-1.43379	-1.11399	0.0815801	flexdmg	CardiometabolicII	SCPEP1:Q9HB40:OID30278:v1:CardiometabolicII	4.46387e-62	-1.21825
ANGPTL4	ANGPTL4	cis-position, cis-gene	45378	67	45311	8.94316e-55	-1.83965	-2.07068	-1.60863	0.117867	raredmgmtr	Inflammation	ANGPTL4:Q9BY76:OID20703:v1:Inflammation	2.0029e-58	-1.83339
GGT5	GGT5	cis-position, cis-gene	44914	33	44881	1.2203e-54	-2.62799	-2.95843	-2.29755	0.168589	ptv	Neurology	GGT5:P36269:OID20909:v1:Neurology	2.91552e-57	-2.58575
ASGR1	CD28	trans-position, trans-gene	44180	103	44077	1.4884e-54	1.50943	1.31949	1.69937	0.0969093	flexdmg	Oncology	CD28:P10747:OID21265:v1:Oncology	7.22333e-58	1.51964
ASGR1	CD28	trans-position, trans-gene	44180	103	44077	1.4884e-54	1.50943	1.31949	1.69937	0.0969093	ptvraredmg	Oncology	CD28:P10747:OID21265:v1:Oncology	7.22333e-58	1.51964
PBXIP1	PBXIP1	cis-position, cis-gene	45423	58	45365	1.59017e-54	-1.97522	-2.22386	-1.72659	0.126854	ptv	OncologyII	PBXIP1:Q96AQ6:OID31435:v1:OncologyII	1.12924e-57	-1.94009
CD36	CD36	cis-position, cis-gene	44339	409	43930	1.88186e-54	-0.746961	-0.841049	-0.652873	0.0480036	flexnonsynmtr	InflammationII	CD36:P16671:OID30485:v1:InflammationII	4.47469e-76	-0.821983
CFD	CFD	cis-position, cis-gene	45680	147	45533	2.04328e-54	-1.23081	-1.38591	-1.07572	0.0791285	ptvraredmg	InflammationII	CFD:P00746:OID30738:v1:InflammationII	1.61277e-55	-1.19127
VNN2	VNN2	cis-position, cis-gene	45042	84	44958	2.1101e-54	-1.67175	-1.88243	-1.46107	0.107489	ptv	Oncology	VNN2:O95498:OID21310:v1:Oncology	1.5537e-58	-1.68747
LCAT	LCAT	cis-position, cis-gene	45669	151	45518	2.16509e-54	-1.23683	-1.39272	-1.08094	0.0795345	raredmg	InflammationII	LCAT:P04180:OID30677:v1:InflammationII	4.81593e-57	-1.22802
COMT	COMT	cis-position, cis-gene	43974	136	43838	2.21934e-54	-1.31223	-1.47763	-1.14683	0.084387	flexdmg	Cardiometabolic	COMT:P21964:OID20086:v1:Cardiometabolic	6.56127e-57	-1.31092
EGFL7	EGFL7	cis-position, cis-gene	44180	267	43913	2.55748e-54	-0.90978	-1.02452	-0.795038	0.0585412	flexnonsynmtr	Oncology	EGFL7:Q9UHF1:OID21252:v1:Oncology	2.37672e-64	-0.959634
F9	F9	cis-position, cis-gene	45352	78	45274	2.669e-54	-1.7154	-1.93179	-1.49901	0.110404	rec	Cardiometabolic	F9:P00740:OID20349:v1:Cardiometabolic	1.61597e-61	-1.72619
GALNT5	GALNT5	cis-position, cis-gene	45616	141	45475	3.45215e-54	-1.26086	-1.42008	-1.10163	0.0812366	ptvraredmg	CardiometabolicII	GALNT5:Q7Z7M9:OID30295:v1:CardiometabolicII	5.8675e-62	-1.26568
CPA2	CPA2	cis-position, cis-gene	45498	141	45357	3.56353e-54	-1.29188	-1.45504	-1.12871	0.0832456	ptvraredmg	Neurology	CPA2:P48052:OID21060:v1:Neurology	1.02092e-58	-1.28149
CPA2	CPA2	cis-position, cis-gene	45498	141	45357	3.56353e-54	-1.29188	-1.45504	-1.12871	0.0832456	flexdmg	Neurology	CPA2:P48052:OID21060:v1:Neurology	1.02092e-58	-1.28149
STAB1	ECE1	trans-position, trans-gene	44217	1211	43006	4.26238e-54	0.449757	0.392913	0.506601	0.0290018	flexdmg	Neurology	ECE1:P42892:OID20891:v1:Neurology	9.84671e-61	0.456534
CLEC1A	CLEC1A	cis-position, cis-gene	44454	57	44397	6.19802e-54	-2.00181	-2.25522	-1.74841	0.129286	flexdmg	Cardiometabolic	CLEC1A:Q8NC01:OID20099:v1:Cardiometabolic	1.79811e-56	-2.0012
CLEC1A	CLEC1A	cis-position, cis-gene	44454	57	44397	6.19802e-54	-2.00181	-2.25522	-1.74841	0.129286	ptvraredmg	Cardiometabolic	CLEC1A:Q8NC01:OID20099:v1:Cardiometabolic	1.79811e-56	-2.0012
STAB1	ECE1	trans-position, trans-gene	44217	181	44036	6.58989e-54	1.14751	1.00222	1.29281	0.0741301	ptv	Neurology	ECE1:P42892:OID20891:v1:Neurology	3.41703e-54	1.12219
STAB2	POSTN	trans-position, trans-gene	45606	624	44982	6.63787e-54	0.612476	0.53492	0.690032	0.0395692	ptvraredmg	CardiometabolicII	POSTN:Q15063:OID30410:v1:CardiometabolicII	3.58352e-59	0.602924
ASGR1	PTPRC	trans-position, trans-gene	45606	104	45502	6.97556e-54	1.49674	1.30717	1.68631	0.0967173	flexdmg	CardiometabolicII	PTPRC:P08575:OID30380:v1:CardiometabolicII	2.15671e-54	1.46926
ASGR1	PTPRC	trans-position, trans-gene	45606	104	45502	6.97556e-54	1.49674	1.30717	1.68631	0.0967173	ptvraredmg	CardiometabolicII	PTPRC:P08575:OID30380:v1:CardiometabolicII	2.15671e-54	1.46926
OSCAR	OSCAR	cis-position, cis-gene	45300	113	45187	9.01584e-54	-1.43055	-1.61193	-1.24918	0.092539	flexnonsynmtr	Inflammation	OSCAR:Q8IYS5:OID20776:v1:Inflammation	9.66694e-51	-1.35842
RNASET2	RNASET2	cis-position, cis-gene	45592	109	45483	1.03607e-53	-1.42691	-1.60793	-1.24589	0.0923579	flexdmg	Cardiometabolic	RNASET2:O00584:OID20321:v1:Cardiometabolic	3.14081e-50	-1.33851
NAGPA	NAGPA	cis-position, cis-gene	44654	30	44624	1.26389e-53	-2.74685	-3.0956	-2.39809	0.177935	ptv	InflammationII	NAGPA:Q9UK23:OID30643:v1:InflammationII	1.78793e-52	-2.56304
TFPI2	TFPI2	cis-position, cis-gene	45252	68	45184	1.39646e-53	-1.7453	-1.96699	-1.52361	0.113106	flexdmg	Oncology	TFPI2:P48307:OID21512:v1:Oncology	4.3434e-50	-1.61699
HEPH	HEPH	cis-position, cis-gene	45616	309	45307	1.61967e-53	-0.863054	-0.97275	-0.753358	0.0559669	flexdmg	CardiometabolicII	HEPH:Q9BQS7:OID30337:v1:CardiometabolicII	4.64843e-68	-0.926478
STAB1	ESM1	trans-position, trans-gene	45225	1236	43989	2.28311e-53	0.430499	0.375703	0.485295	0.0279569	flexdmg	Inflammation	ESM1:Q9NQ30:OID20758:v1:Inflammation	7.53567e-55	0.419438
ASGR1	ITGB7	trans-position, trans-gene	45621	70	45551	2.49393e-53	1.82461	1.59227	2.05694	0.118537	raredmg	Oncology	ITGB7:P26010:OID21393:v1:Oncology	1.54579e-58	1.8587
RNASET2	RNASET2	cis-position, cis-gene	45592	26	45566	2.52166e-53	-2.90808	-3.2784	-2.53777	0.188934	ptv	Cardiometabolic	RNASET2:O00584:OID20321:v1:Cardiometabolic	6.0022e-53	-2.90237
CFD	CFD	cis-position, cis-gene	45680	159	45521	2.82895e-53	-1.17073	-1.31988	-1.02158	0.0760979	flexdmg	InflammationII	CFD:P00746:OID30738:v1:InflammationII	1.86236e-55	-1.13538
ASGR1	CD163	trans-position, trans-gene	45433	68	45365	3.41098e-53	1.81499	1.58357	2.0464	0.118067	raredmg	Cardiometabolic	CD163:Q86VB7:OID20360:v1:Cardiometabolic	2.968e-58	1.851
GPLD1	NCS1	trans-position, trans-gene	45621	275	45346	3.88678e-53	-0.827227	-0.932759	-0.721695	0.0538423	flexdmg	Oncology	NCS1:P62166:OID21458:v1:Oncology	8.82213e-63	-0.830957
NPC2	NPC2	cis-position, cis-gene	44869	26	44843	4.67825e-53	-2.82572	-3.18648	-2.46495	0.18406	ptv	CardiometabolicII	NPC2:P61916:OID30418:v1:CardiometabolicII	2.6443e-53	-2.82668
ADAM15	ADAM15	cis-position, cis-gene	44454	379	44075	5.48858e-53	-0.783235	-0.883298	-0.683172	0.051052	flexnonsynmtr	Cardiometabolic	ADAM15:Q13444:OID20109:v1:Cardiometabolic	8.76517e-58	-0.780625
STAB1	NELL2	trans-position, trans-gene	45452	185	45267	5.67843e-53	1.08804	0.949015	1.22707	0.070932	ptv	Inflammation	NELL2:Q99435:OID20706:v1:Inflammation	1.41168e-52	1.06009
VNN1	VNN1	cis-position, cis-gene	45669	221	45448	5.97992e-53	-1.0216	-1.15217	-0.891034	0.0666157	flexdmg	InflammationII	VNN1:O95497:OID30711:v1:InflammationII	2.19066e-54	-0.982053
GNPTAB	NAAA	trans-position, trans-gene	44706	345	44361	7.15595e-53	0.814234	0.710093	0.918376	0.0531329	flexdmg	Neurology	NAAA:Q02083:OID20931:v1:Neurology	1.95677e-53	0.769825
AOC3	AOC3	cis-position, cis-gene	45433	69	45364	7.35931e-53	-1.74171	-1.96451	-1.51891	0.113672	raredmg	Cardiometabolic	AOC3:Q16853:OID20389:v1:Cardiometabolic	7.56576e-57	-1.70865
RECK	RECK	cis-position, cis-gene	44457	211	44246	7.52924e-53	-0.988434	-1.11488	-0.861986	0.0645139	flexnonsynmtr	CardiometabolicII	RECK:O95980:OID30234:v1:CardiometabolicII	1.01488e-56	-0.975103
STAB1	CSPG4	trans-position, trans-gene	45606	173	45433	9.00684e-53	1.0959	0.955591	1.23621	0.0715851	UR	CardiometabolicII	CSPG4:Q6UVK1:OID30397:v1:CardiometabolicII	2.09266e-61	1.08469
KIAA0319	KIAA0319	cis-position, cis-gene	45493	205	45288	1.01168e-52	-1.04454	-1.17833	-0.910739	0.0682638	flexdmg	NeurologyII	KIAA0319:Q5VV43:OID31094:v1:NeurologyII	7.49307e-53	-0.987294
PTS	PTS	cis-position, cis-gene	44015	53	43962	1.08636e-52	-2.04259	-2.3043	-1.78088	0.133524	flexdmg	Neurology	PTS:Q03393:OID20847:v1:Neurology	1.7983e-58	-1.99494
FCN1	FCN1	cis-position, cis-gene	45591	67	45524	1.19675e-52	-1.82955	-2.06408	-1.59503	0.119653	raredmgmtr	InflammationII	FCN1:O00602:OID30690:v1:InflammationII	1.50061e-55	-1.7176
GNPTAB	NAAA	trans-position, trans-gene	44706	291	44415	1.53462e-52	0.883177	0.769848	0.996505	0.0578201	ptvraredmg	Neurology	NAAA:Q02083:OID20931:v1:Neurology	3.29208e-51	0.819943
APEX1	APEX1	cis-position, cis-gene	45476	54	45422	1.82202e-52	-2.03658	-2.29811	-1.77505	0.133433	ptv	Oncology	APEX1:P27695:OID21434:v1:Oncology	4.54287e-59	-2.04661
CFP	CFP	cis-position, cis-gene	45680	96	45584	2.27877e-52	-1.50736	-1.70112	-1.3136	0.0988551	rec	InflammationII	CFP:P27918:OID30784:v1:InflammationII	5.12483e-57	-1.52315
ENPP7	ENPP7	cis-position, cis-gene	43884	293	43591	2.44462e-52	-0.884058	-0.997724	-0.770392	0.0579924	flexdmg	Inflammation	ENPP7:Q6UWV6:OID20689:v1:Inflammation	1.79114e-56	-0.867167
EPS8L2	EPS8L2	cis-position, cis-gene	45544	280	45264	2.7542e-52	-0.877792	-0.990716	-0.764868	0.0576137	flexnonsynmtr	Oncology	EPS8L2:Q9H6S3:OID21397:v1:Oncology	1.0999e-52	-0.839029
NAGPA	NAGPA	cis-position, cis-gene	44654	45	44609	2.88662e-52	-2.21373	-2.49856	-1.92889	0.145323	raredmgmtr	InflammationII	NAGPA:Q9UK23:OID30643:v1:InflammationII	2.39624e-54	-2.21995
SSC5D	SSC5D	cis-position, cis-gene	45433	281	45152	4.61583e-52	-0.881088	-0.994689	-0.767488	0.0579591	flexdmg	Cardiometabolic	SSC5D:A1L4H1:OID20351:v1:Cardiometabolic	1.11855e-54	-0.865766
CGREF1	CGREF1	cis-position, cis-gene	45276	107	45169	4.67503e-52	-1.44502	-1.63133	-1.2587	0.0950598	flexdmg	Cardiometabolic	CGREF1:Q99674:OID20152:v1:Cardiometabolic	8.81859e-54	-1.37312
CGREF1	CGREF1	cis-position, cis-gene	45276	107	45169	4.67503e-52	-1.44502	-1.63133	-1.2587	0.0950598	ptvraredmg	Cardiometabolic	CGREF1:Q99674:OID20152:v1:Cardiometabolic	1.64932e-53	-1.40359
PLA2G7	PLA2G7	cis-position, cis-gene	45260	75	45185	6.25376e-52	-1.64967	-1.86264	-1.43669	0.10866	raredmg	Neurology	PLA2G7:Q13093:OID21105:v1:Neurology	5.18548e-56	-1.58334
CFI	CFI	cis-position, cis-gene	45680	99	45581	8.19492e-52	-1.47371	-1.6642	-1.28323	0.0971851	raredmg	InflammationII	CFI:P05156:OID30772:v1:InflammationII	2.76311e-55	-1.45407
SORCS2	SORCS2	cis-position, cis-gene	44180	158	44022	8.63993e-52	-1.12283	-1.26799	-0.977674	0.07406	raredmg	Oncology	SORCS2:Q96PQ0:OID21262:v1:Oncology	3.97802e-55	-1.10351
RIDA	RIDA	cis-position, cis-gene	44654	49	44605	9.10002e-52	-2.08101	-2.3501	-1.81191	0.137292	ptvraredmg	InflammationII	RIDA:P52758:OID30635:v1:InflammationII	2.40768e-54	-2.06903
KEL	KEL	cis-position, cis-gene	44217	229	43988	1.00832e-51	-0.955995	-1.07967	-0.832321	0.0630982	ptvraredmg	Neurology	KEL:P23276:OID20881:v1:Neurology	2.29705e-57	-0.946532
TFPI2	TFPI2	cis-position, cis-gene	45252	67	45185	1.07828e-51	-1.72598	-1.94933	-1.50262	0.113956	ptvraredmg	Oncology	TFPI2:P48307:OID21512:v1:Oncology	2.58053e-48	-1.59774
TNN	TNN	cis-position, cis-gene	45606	411	45195	1.13772e-51	-0.739591	-0.835323	-0.643858	0.0488426	flexdmg	CardiometabolicII	TNN:Q9UQP3:OID30412:v1:CardiometabolicII	3.34554e-55	-0.729262
GUCA2A	GUCA2A	cis-position, cis-gene	45031	42	44989	1.14264e-51	-2.25005	-2.54129	-1.9588	0.148594	flexdmg	Neurology	GUCA2A:Q02747:OID21101:v1:Neurology	3.567e-52	-2.24212
VIT	VIT	cis-position, cis-gene	45616	273	45343	1.16783e-51	-0.813637	-0.918966	-0.708308	0.0537388	ptvraredmg	CardiometabolicII	VIT:Q6UXI7:OID30334:v1:CardiometabolicII	1.46777e-65	-0.852025
STAB1	LTBP2	trans-position, trans-gene	45810	727	45083	1.58374e-51	0.470648	0.409639	0.531657	0.0311267	ptvraredmg	Cardiometabolic	LTBP2:Q14767:OID20254:v1:Cardiometabolic	5.79429e-59	0.473498
KYAT1	KYAT1	cis-position, cis-gene	45201	106	45095	1.89696e-51	-1.4427	-1.62985	-1.25554	0.0954879	flexnonsynmtr	Cardiometabolic	KYAT1:Q16773:OID20232:v1:Cardiometabolic	5.3676e-57	-1.43139
ITGAM	ITGB2	trans-position, trans-gene	45000	203	44797	1.89864e-51	-1.01439	-1.14598	-0.882792	0.0671392	ptvraredmg	Cardiometabolic	ITGB2:P05107:OID20315:v1:Cardiometabolic	2.80626e-50	-0.981024
BOC	BOC	cis-position, cis-gene	44454	225	44229	2.02075e-51	-0.985471	-1.11335	-0.857595	0.0652422	ptvraredmg	Cardiometabolic	BOC:Q9BWV1:OID20116:v1:Cardiometabolic	3.99037e-49	-0.912667
SIGLEC1	SSC5D	trans-position, trans-gene	45433	492	44941	2.02724e-51	0.663141	0.577087	0.749194	0.0439045	flexdmg	Cardiometabolic	SSC5D:A1L4H1:OID20351:v1:Cardiometabolic	1.98287e-55	0.66494
STAB1	ESM1	trans-position, trans-gene	45225	724	44501	2.8412e-51	0.547787	0.476597	0.618976	0.0363208	ptvraredmg	Inflammation	ESM1:Q9NQ30:OID20758:v1:Inflammation	1.54675e-53	0.524667
WFIKKN1	WFIKKN1	cis-position, cis-gene	44766	275	44491	3.4142e-51	-0.856223	-0.967585	-0.744861	0.0568168	flexnonsynmtr	Neurology	WFIKKN1:Q96NZ8:OID20939:v1:Neurology	2.36144e-54	-0.830417
ITGA2	ITGA2	cis-position, cis-gene	44654	49	44605	3.47731e-51	-2.06018	-2.32815	-1.7922	0.136719	ptv	InflammationII	ITGA2:P17301:OID30570:v1:InflammationII	2.3767e-56	-2.08834
DPP7	DPP7	cis-position, cis-gene	44917	437	44480	3.76739e-51	-0.714983	-0.808016	-0.621951	0.0474653	flexnonsynmtr	Cardiometabolic	DPP7:Q9UHL4:OID20142:v1:Cardiometabolic	1.78696e-56	-0.727927
CPA2	CPA2	cis-position, cis-gene	45498	72	45426	3.9254e-51	-1.75336	-1.98155	-1.52517	0.116423	ptv	Neurology	CPA2:P48052:OID21060:v1:Neurology	3.66345e-51	-1.70289
FUT1	TIE1	trans-position, trans-gene	45810	211	45599	4.40877e-51	1.02095	0.888007	1.15389	0.0678259	flexdmg	Cardiometabolic	TIE1:P35590:OID20303:v1:Cardiometabolic	1.17173e-52	1.00901
MMP3	MMP3	cis-position, cis-gene	45260	147	45113	4.42766e-51	-0.960104	-1.08512	-0.835086	0.0637841	flexdmg	Neurology	MMP3:P08254:OID21083:v1:Neurology	6.13461e-50	-0.925637
ANGPTL7	ANGPTL7	cis-position, cis-gene	45621	176	45445	4.67872e-51	-1.09574	-1.23846	-0.953025	0.0728135	ptvraredmg	Oncology	ANGPTL7:O43827:OID21412:v1:Oncology	1.93521e-52	-1.08215
DPEP2	DPEP2	cis-position, cis-gene	45042	112	44930	4.7262e-51	-1.38889	-1.56979	-1.20799	0.0922961	flexdmg	Oncology	DPEP2:Q9H4A9:OID21305:v1:Oncology	2.17502e-59	-1.40245
GNPTAB	CREG1	trans-position, trans-gene	44687	347	44340	6.31238e-51	0.79728	0.693303	0.901258	0.0530492	flexdmg	Oncology	CREG1:O75629:OID21515:v1:Oncology	1.08835e-53	0.7612
F7	F7	cis-position, cis-gene	45365	288	45077	6.41668e-51	-0.863275	-0.97587	-0.750681	0.0574457	flexdmg	Cardiometabolic	F7:P08709:OID20372:v1:Cardiometabolic	2.09238e-59	-0.886892
STAB1	MFAP4	trans-position, trans-gene	44654	107	44547	6.5492e-51	1.39932	1.21679	1.58184	0.0931225	URmtr	InflammationII	MFAP4:P55083:OID30598:v1:InflammationII	3.68317e-54	1.31223
GNPTAB	CPQ	trans-position, trans-gene	45534	228	45306	7.24423e-51	0.961242	0.835802	1.08668	0.0639995	flexnonsynmtr	CardiometabolicII	CPQ:Q9Y646:OID30406:v1:CardiometabolicII	1.80716e-45	0.855036
BTD	BTD	cis-position, cis-gene	45680	249	45431	7.33127e-51	-0.938619	-1.06111	-0.816124	0.0624968	ptvraredmg	InflammationII	BTD:P43251:OID30754:v1:InflammationII	3.19386e-61	-0.981693
ASGR1	L1CAM	trans-position, trans-gene	45388	104	45284	9.10451e-51	1.41744	1.23228	1.6026	0.0944683	flexdmg	Oncology	L1CAM:P32004:OID21484:v1:Oncology	1.48876e-51	1.39722
ASGR1	L1CAM	trans-position, trans-gene	45388	104	45284	9.10451e-51	1.41744	1.23228	1.6026	0.0944683	ptvraredmg	Oncology	L1CAM:P32004:OID21484:v1:Oncology	1.48876e-51	1.39722
CPXM2	CPXM2	cis-position, cis-gene	45616	435	45181	9.80627e-51	-0.69225	-0.782709	-0.601791	0.0461521	flexnonsynmtr	CardiometabolicII	CPXM2:Q8N436:OID30322:v1:CardiometabolicII	3.27894e-56	-0.702209
ITIH4	ITIH4	cis-position, cis-gene	45680	29	45651	1.07422e-50	-2.61989	-2.96238	-2.2774	0.174738	ptv	InflammationII	ITIH4:Q14624:OID30762:v1:InflammationII	2.32327e-52	-2.59412
ASGR1	PLAU	trans-position, trans-gene	45260	103	45157	1.12696e-50	1.41968	1.23405	1.60531	0.0947075	flexdmg	Neurology	PLAU:P00749:OID21124:v1:Neurology	3.68733e-50	1.38996
ASGR1	PLAU	trans-position, trans-gene	45260	103	45157	1.12696e-50	1.41968	1.23405	1.60531	0.0947075	ptvraredmg	Neurology	PLAU:P00749:OID21124:v1:Neurology	3.68733e-50	1.38996
NIT1	NIT1	cis-position, cis-gene	44457	196	44261	1.15221e-50	-1.04623	-1.18304	-0.909423	0.0697998	flexdmg	CardiometabolicII	NIT1:Q86X76:OID30252:v1:CardiometabolicII	5.46507e-54	-1.02883
B4GALNT3	NELL1	trans-position, trans-gene	45388	338	45050	1.33733e-50	0.810699	0.704617	0.916782	0.0541235	flexdmg	Oncology	NELL1:Q92832:OID21494:v1:Oncology	1.92133e-51	0.777223
PLG	PLG	cis-position, cis-gene	44697	158	44539	1.52509e-50	-1.18188	-1.33662	-1.02714	0.078949	ptvraredmg	InflammationII	PLG:P00747:OID30785:v1:InflammationII	8.59521e-54	-1.15143
THOP1	THOP1	cis-position, cis-gene	45062	306	44756	1.72474e-50	-0.810791	-0.917006	-0.704577	0.0541907	flexnonsynmtr	Cardiometabolic	THOP1:P52888:OID20194:v1:Cardiometabolic	1.31903e-55	-0.830197
XPNPEP2	XPNPEP2	cis-position, cis-gene	45388	135	45253	2.52359e-50	-1.25216	-1.41648	-1.08785	0.083834	ptvraredmg	Oncology	XPNPEP2:O43895:OID21508:v1:Oncology	2.84564e-53	-1.26672
PTGES3L-AARSD1	AARSD1	cis-position, trans-gene	45042	145	44897	2.56176e-50	-1.18227	-1.33742	-1.02711	0.0791589	flexdmg	Oncology	AARSD1:Q9BTE6:OID21311:v1:Oncology	1.79472e-56	-1.14194
DCTPP1	DCTPP1	cis-position, cis-gene	45276	34	45242	2.67913e-50	-2.44944	-2.77095	-2.12792	0.164037	flexnonsynmtr	Cardiometabolic	DCTPP1:Q9H773:OID20148:v1:Cardiometabolic	6.21561e-56	-2.42801
F7	F7	cis-position, cis-gene	45365	183	45182	2.7474e-50	-1.0747	-1.21578	-0.933615	0.0719798	flexnonsynmtr	Cardiometabolic	F7:P08709:OID20372:v1:Cardiometabolic	6.882e-57	-1.08667
GPD1	GPD1	cis-position, cis-gene	45424	187	45237	2.75359e-50	-1.07516	-1.21631	-0.934019	0.0720119	flexdmg	OncologyII	GPD1:P21695:OID31358:v1:OncologyII	9.17521e-54	-1.06972
MZB1	MZB1	cis-position, cis-gene	45374	75	45299	2.89781e-50	-1.69081	-1.91282	-1.46879	0.113272	flexnonsynmtr	Inflammation	MZB1:Q8WU39:OID20732:v1:Inflammation	5.29971e-48	-1.54271
SERPINB8	SERPINB8	cis-position, cis-gene	45752	202	45550	3.22754e-50	-1.03067	-1.16608	-0.895272	0.0690819	flexdmg	Inflammation	SERPINB8:P50452:OID20630:v1:Inflammation	2.04563e-52	-0.976556
ABCA8	FGFBP2	trans-position, trans-gene	45606	411	45195	3.38999e-50	0.727773	0.632143	0.823402	0.0487903	ptvraredmg	CardiometabolicII	FGFBP2:Q9BYJ0:OID30395:v1:CardiometabolicII	1.28187e-53	0.701871
SCPEP1	SCPEP1	cis-position, cis-gene	44318	100	44218	3.46292e-50	-1.46988	-1.66303	-1.27672	0.0985472	ptvraredmg	CardiometabolicII	SCPEP1:Q9HB40:OID30278:v1:CardiometabolicII	8.66515e-52	-1.41559
GNPTAB	CPQ	trans-position, trans-gene	45534	59	45475	3.66758e-50	1.87261	1.62646	2.11876	0.125585	rec	CardiometabolicII	CPQ:Q9Y646:OID30406:v1:CardiometabolicII	2.91884e-45	1.75518
GNPTAB	CREG1	trans-position, trans-gene	44687	294	44393	3.68757e-50	0.858922	0.746019	0.971824	0.0576029	ptvraredmg	Oncology	CREG1:O75629:OID21515:v1:Oncology	5.30848e-52	0.814587
CDHR5	CDHR5	cis-position, cis-gene	45276	172	45104	3.95228e-50	-1.11921	-1.26638	-0.972048	0.0750838	flexdmg	Cardiometabolic	CDHR5:Q9HBB8:OID20193:v1:Cardiometabolic	1.33734e-44	-0.974883
STAB1	OMD	trans-position, trans-gene	45452	548	44904	3.96728e-50	0.607325	0.527466	0.687184	0.0407441	raredmg	Inflammation	OMD:Q99983:OID20725:v1:Inflammation	3.31573e-56	0.596766
CDON	CDON	cis-position, cis-gene	45300	226	45074	3.98584e-50	-0.952414	-1.07765	-0.827176	0.0638964	ptvraredmg	Inflammation	CDON:Q4KMG0:OID20754:v1:Inflammation	5.96785e-54	-0.948195
OGFR	OGFR	cis-position, cis-gene	45042	82	44960	4.25793e-50	-1.57498	-1.78214	-1.36782	0.105694	flexdmg	Oncology	OGFR:Q9NZT2:OID21360:v1:Oncology	6.95366e-57	-1.54022
GNPTAB	GUSB	trans-position, trans-gene	45451	76	45375	8.06973e-50	1.60618	1.3943	1.81806	0.108101	ptv	Cardiometabolic	GUSB:P08236:OID20296:v1:Cardiometabolic	4.06671e-48	1.46454
GLB1	GLB1	cis-position, cis-gene	44914	206	44708	8.91376e-50	-1.00119	-1.13332	-0.86906	0.0674127	raredmg	Neurology	GLB1:P16278:OID20949:v1:Neurology	1.50129e-54	-0.990534
GNPTAB	MAN2B2	trans-position, trans-gene	45616	301	45315	9.13772e-50	0.842409	0.731219	0.953598	0.056729	ptvraredmg	CardiometabolicII	MAN2B2:Q9Y2E5:OID30306:v1:CardiometabolicII	4.58476e-50	0.785813
ASGR1	TNFSF8	trans-position, trans-gene	45606	69	45537	9.19829e-50	1.76921	1.53568	2.00273	0.119145	raredmg	CardiometabolicII	TNFSF8:P32971:OID30384:v1:CardiometabolicII	2.89233e-53	1.78138
CRELD1	CRELD1	cis-position, cis-gene	44654	131	44523	1.0465e-49	-1.26659	-1.43387	-1.09932	0.0853445	ptvraredmg	InflammationII	CRELD1:Q96HD1:OID30619:v1:InflammationII	3.07908e-49	-1.22775
TFPI2	TFPI2	cis-position, cis-gene	45252	36	45216	1.57162e-49	-2.30231	-2.60694	-1.99768	0.155422	ptv	Oncology	TFPI2:P48307:OID21512:v1:Oncology	3.30934e-49	-2.2802
TALDO1	TALDO1	cis-position, cis-gene	45456	247	45209	1.85685e-49	-0.911749	-1.03248	-0.791018	0.0615967	flexdmg	CardiometabolicII	TALDO1:P37837:OID30414:v1:CardiometabolicII	5.07362e-56	-0.936599
COL18A1	COL18A1	cis-position, cis-gene	45444	953	44491	2.09135e-49	-0.451131	-0.5109	-0.391361	0.0304944	flexnonsynmtr	Cardiometabolic	COL18A1:P39060:OID20332:v1:Cardiometabolic	7.73435e-53	-0.444509
CPXM2	CPXM2	cis-position, cis-gene	45616	469	45147	2.53285e-49	-0.65733	-0.744495	-0.570165	0.0444717	flexdmg	CardiometabolicII	CPXM2:Q8N436:OID30322:v1:CardiometabolicII	1.30241e-51	-0.640405
TDP1	TDP1	cis-position, cis-gene	45424	257	45167	2.69404e-49	-0.917478	-1.03917	-0.795782	0.0620893	flexdmg	OncologyII	TDP1:Q9NUW8:OID31403:v1:OncologyII	4.9105e-54	-0.929755
SMOC2	SMOC2	cis-position, cis-gene	45452	160	45292	2.85378e-49	-1.07442	-1.21697	-0.931871	0.0727295	flexdmg	Inflammation	SMOC2:Q9H3U7:OID20730:v1:Inflammation	1.75051e-53	-1.0746
PHYKPL	PHYKPL	cis-position, cis-gene	44654	68	44586	3.20193e-49	-1.76142	-1.99524	-1.5276	0.119294	raredmgmtr	InflammationII	PHYKPL:Q8IUZ5:OID30634:v1:InflammationII	1.63585e-56	-1.79072
FAM3D	FAM3D	cis-position, cis-gene	45423	148	45275	3.82366e-49	-1.20069	-1.36021	-1.04117	0.0813859	flexnonsynmtr	OncologyII	FAM3D:Q96BQ1:OID31514:v1:OncologyII	1.24787e-50	-1.16779
PLA2G15	PLA2G15	cis-position, cis-gene	45388	140	45248	3.88537e-49	-1.23019	-1.39364	-1.06674	0.0833916	flexnonsynmtr	Oncology	PLA2G15:Q8NCC3:OID21473:v1:Oncology	2.7625e-55	-1.24676
STAB1	HRC	trans-position, trans-gene	44457	908	43549	4.15156e-49	0.488542	0.423614	0.55347	0.0331264	flexnonsynmtr	CardiometabolicII	HRC:P23327:OID30211:v1:CardiometabolicII	1.02428e-54	0.488195
CDHR5	CDHR5	cis-position, cis-gene	45276	169	45107	5.84007e-49	-1.11538	-1.26385	-0.966904	0.0757504	ptvraredmg	Cardiometabolic	CDHR5:Q9HBB8:OID20193:v1:Cardiometabolic	7.28844e-41	-0.957297
GZMA	GZMA	cis-position, cis-gene	45752	86	45666	5.96746e-49	-1.55937	-1.76696	-1.35177	0.105916	ptvraredmg	Inflammation	GZMA:P12544:OID20663:v1:Inflammation	7.97165e-55	-1.55062
FAP	FAP	cis-position, cis-gene	45810	46	45764	6.22574e-49	-2.09852	-2.37795	-1.81909	0.142565	UR	Cardiometabolic	FAP:Q12884:OID20330:v1:Cardiometabolic	1.08821e-60	-2.19877
PROC	PROC	cis-position, cis-gene	45352	185	45167	7.30133e-49	-1.04163	-1.18043	-0.902834	0.0708153	ptvraredmg	Cardiometabolic	PROC:P04070:OID20402:v1:Cardiometabolic	4.55599e-51	-1.03384
SIRPB1	SIRPB1	cis-position, cis-gene	45157	197	44960	7.51017e-49	-1.02186	-1.15804	-0.885677	0.0694796	flexnonsynmtr	Inflammation	SIRPB1:O00241:OID20739:v1:Inflammation	1.08923e-52	-0.995409
TNFRSF10A	TNFRSF10A	cis-position, cis-gene	44914	30	44884	7.6578e-49	-2.56539	-2.9073	-2.22347	0.174444	rec	Neurology	TNFRSF10A:O00220:OID20967:v1:Neurology	4.38118e-49	-2.56865
GNPTAB	TPP1	trans-position, trans-gene	44925	76	44849	7.79284e-49	1.65566	1.43497	1.87634	0.112592	ptv	Inflammation	TPP1:O14773:OID20750:v1:Inflammation	6.78507e-52	1.58696
PRTN3	PRTN3	cis-position, cis-gene	44144	104	44040	9.45957e-49	-1.4255	-1.61567	-1.23532	0.0970253	flexnonsynmtr	Cardiometabolic	PRTN3:P24158:OID20329:v1:Cardiometabolic	2.05785e-48	-1.40379
STAB1	ACHE	trans-position, trans-gene	44654	905	43749	1.04788e-48	0.467572	0.405164	0.52998	0.0318405	flexnonsynmtr	InflammationII	ACHE:P22303:OID30585:v1:InflammationII	1.62737e-50	0.448463
QPCT	QPCT	cis-position, cis-gene	45310	150	45160	1.05585e-48	-1.1669	-1.32266	-1.01115	0.0794674	flexnonsynmtr	Cardiometabolic	QPCT:Q16769:OID20320:v1:Cardiometabolic	2.0945e-46	-1.08389
ANGPTL7	ANGPTL7	cis-position, cis-gene	45621	198	45423	1.11712e-48	-1.00813	-1.14273	-0.873527	0.0686731	flexdmg	Oncology	ANGPTL7:O43827:OID21412:v1:Oncology	1.45923e-49	-0.98938
STAB2	LTBP2	trans-position, trans-gene	45810	631	45179	1.15839e-48	0.489912	0.42449	0.555334	0.0333783	ptvraredmg	Cardiometabolic	LTBP2:Q14767:OID20254:v1:Cardiometabolic	1.69407e-54	0.489073
CA9	CA9	cis-position, cis-gene	45621	131	45490	1.32701e-48	-1.24731	-1.41397	-1.08064	0.0850338	ptvraredmg	Oncology	CA9:Q16790:OID21417:v1:Oncology	1.91562e-51	-1.21154
LGALS8	LGALS8	cis-position, cis-gene	45644	212	45432	1.44727e-48	-0.997246	-1.13055	-0.863938	0.0680137	flexnonsynmtr	Neurology	LGALS8:O00214:OID21041:v1:Neurology	2.016e-53	-1.02682
TCN1	TCN1	cis-position, cis-gene	44808	75	44733	1.63345e-48	-1.66655	-1.88945	-1.44366	0.113723	ptvraredmg	InflammationII	TCN1:P20061:OID30687:v1:InflammationII	2.07625e-48	-1.62097
RIDA	RIDA	cis-position, cis-gene	44654	69	44585	1.66088e-48	-1.69594	-1.92279	-1.4691	0.115737	flexdmg	InflammationII	RIDA:P52758:OID30635:v1:InflammationII	3.67803e-51	-1.7047
ARSB	ARSB	cis-position, cis-gene	45042	242	44800	1.83972e-48	-0.933154	-1.05803	-0.808276	0.0637126	flexnonsynmtr	Oncology	ARSB:P15848:OID21331:v1:Oncology	2.87785e-49	-0.901734
STAB1	ESM1	trans-position, trans-gene	45225	183	45042	1.87519e-48	1.05167	0.910916	1.19242	0.071811	ptv	Inflammation	ESM1:Q9NQ30:OID20758:v1:Inflammation	7.24237e-49	1.03379
STAB2	VCAM1	trans-position, trans-gene	45351	987	44364	2.44645e-48	0.454956	0.393991	0.515921	0.0311045	flexdmg	Cardiometabolic	VCAM1:P19320:OID20396:v1:Cardiometabolic	6.02548e-53	0.449798
STAB1	MFAP4	trans-position, trans-gene	44654	252	44402	2.49122e-48	0.889002	0.769866	1.00814	0.0607835	raredmgmtr	InflammationII	MFAP4:P55083:OID30598:v1:InflammationII	2.42036e-54	0.875504
CTSB	CTSB	cis-position, cis-gene	45319	350	44969	2.55715e-48	-0.765985	-0.868651	-0.66332	0.0523798	flexdmg	Cardiometabolic	CTSB:P07858:OID20276:v1:Cardiometabolic	7.37307e-49	-0.732563
STAB1	DMP1	trans-position, trans-gene	44457	185	44272	2.60385e-48	1.0347	0.896008	1.17339	0.0707592	ptv	CardiometabolicII	DMP1:Q13316:OID30213:v1:CardiometabolicII	5.1182e-51	1.04231
TMPRSS5	TMPRSS5	cis-position, cis-gene	44702	113	44589	2.74043e-48	-1.34326	-1.52335	-1.16316	0.0918831	flexdmg	Neurology	TMPRSS5:Q9H3S3:OID20947:v1:Neurology	3.40368e-59	-1.38103
ALDH3A1	ALDH3A1	cis-position, cis-gene	45113	191	44922	4.23928e-48	-1.00779	-1.14318	-0.872392	0.0690777	ptvraredmg	Inflammation	ALDH3A1:P30838:OID20512:v1:Inflammation	3.14443e-57	-0.989291
DPP7	DPP7	cis-position, cis-gene	44917	206	44711	4.64535e-48	-1.00572	-1.1409	-0.870548	0.0689655	ptvraredmg	Cardiometabolic	DPP7:Q9UHL4:OID20142:v1:Cardiometabolic	2.06002e-58	-1.05407
GRN	GRN	cis-position, cis-gene	45048	20	45028	4.7556e-48	-3.19857	-3.62852	-2.76862	0.219361	ptv	Neurology	GRN:P28799:OID21159:v1:Neurology	1.10083e-50	-3.21892
KIRREL2	KIRREL2	cis-position, cis-gene	44217	202	44015	4.8938e-48	-0.999469	-1.13383	-0.865105	0.0685523	flexnonsynmtr	Neurology	KIRREL2:Q6UWL6:OID20873:v1:Neurology	1.17786e-48	-0.974839
PON1	PON1	cis-position, cis-gene	45669	80	45589	4.98043e-48	-1.59636	-1.81099	-1.38173	0.109505	ptvraredmg	InflammationII	PON1:P27169:OID30704:v1:InflammationII	3.35249e-49	-1.57168
LGALS1	LGALS1	cis-position, cis-gene	45276	60	45216	5.71886e-48	-1.82188	-2.067	-1.57677	0.125056	flexdmg	Cardiometabolic	LGALS1:P09382:OID20154:v1:Cardiometabolic	2.76032e-62	-1.94266
CREG1	CREG1	cis-position, cis-gene	44687	43	44644	6.05578e-48	-2.18773	-2.48213	-1.89332	0.150206	rec	Oncology	CREG1:O75629:OID21515:v1:Oncology	3.44901e-48	-2.19116
MOCS2	MOCS2	cis-position, cis-gene	44654	121	44533	6.24964e-48	-1.30253	-1.47784	-1.12722	0.089443	flexnonsynmtr	InflammationII	MOCS2:O96007:OID30638:v1:InflammationII	4.44184e-54	-1.329
NAPRT	NAPRT	cis-position, cis-gene	45493	296	45197	6.70815e-48	-0.830184	-0.941959	-0.718408	0.0570278	flexdmg	NeurologyII	NAPRT:Q6XQN6:OID31114:v1:NeurologyII	5.38091e-53	-0.845076
TXNDC15	TXNDC15	cis-position, cis-gene	45388	130	45258	7.1083e-48	-1.26016	-1.42988	-1.09045	0.0865879	flexnonsynmtr	Oncology	TXNDC15:Q96J42:OID21495:v1:Oncology	1.92455e-47	-1.22132
MYOC	MYOC	cis-position, cis-gene	45260	241	45019	7.42635e-48	-0.892357	-1.01256	-0.772153	0.0613278	flexdmg	Neurology	MYOC:Q99972:OID21121:v1:Neurology	9.42202e-49	-0.875595
AMBP	AMBP	cis-position, cis-gene	45556	31	45525	7.6395e-48	-2.43522	-2.7633	-2.10714	0.167385	ptv	Oncology	AMBP:P02760:OID21413:v1:Oncology	7.27531e-56	-2.45267
FCN1	FCN1	cis-position, cis-gene	45591	89	45502	7.82481e-48	-1.51089	-1.71446	-1.30731	0.103863	raredmg	InflammationII	FCN1:O00602:OID30690:v1:InflammationII	1.84184e-47	-1.35096
CNDP1	CNDP1	cis-position, cis-gene	45433	67	45366	8.88471e-48	-1.75007	-1.98601	-1.51413	0.120377	ptv	Cardiometabolic	CNDP1:Q96KN2:OID20347:v1:Cardiometabolic	1.21997e-49	-1.75203
UPB1	UPB1	cis-position, cis-gene	45616	287	45329	9.65523e-48	-0.832759	-0.945074	-0.720443	0.0573035	flexdmg	CardiometabolicII	UPB1:Q9UBR1:OID30352:v1:CardiometabolicII	5.17019e-49	-0.809293
ASGR1	MSR1	trans-position, trans-gene	45644	106	45538	1.18079e-47	1.30799	1.13141	1.48457	0.0900912	flexdmg	Neurology	MSR1:P21757:OID21063:v1:Neurology	1.2798e-49	1.31305
ASGR1	MSR1	trans-position, trans-gene	45644	106	45538	1.18079e-47	1.30799	1.13141	1.48457	0.0900912	ptvraredmg	Neurology	MSR1:P21757:OID21063:v1:Neurology	1.2798e-49	1.31305
ENTPD2	ENTPD2	cis-position, cis-gene	44180	106	44074	1.18438e-47	-1.39204	-1.57996	-1.20412	0.0958779	ptvraredmg	Oncology	ENTPD2:Q9Y5L3:OID21260:v1:Oncology	2.2466e-51	-1.35895
EGFL7	EGFL7	cis-position, cis-gene	44180	221	43959	1.25839e-47	-0.933737	-1.05983	-0.807649	0.0643303	flexdmg	Oncology	EGFL7:Q9UHF1:OID21252:v1:Oncology	3.73931e-58	-0.991301
B3GNT7	B3GNT7	cis-position, cis-gene	44457	60	44397	1.31147e-47	-1.78425	-2.02523	-1.54326	0.122952	flexdmg	CardiometabolicII	B3GNT7:Q8NFL0:OID30281:v1:CardiometabolicII	1.57982e-44	-1.66233
B3GNT7	B3GNT7	cis-position, cis-gene	44457	60	44397	1.31147e-47	-1.78425	-2.02523	-1.54326	0.122952	ptvraredmg	CardiometabolicII	B3GNT7:Q8NFL0:OID30281:v1:CardiometabolicII	1.57982e-44	-1.66233
FAM3B	FAM3B	cis-position, cis-gene	45042	41	45001	1.32673e-47	-2.17121	-2.46448	-1.87793	0.149627	ptv	Oncology	FAM3B:P58499:OID21372:v1:Oncology	6.10792e-48	-2.17448
STAB1	LTBP2	trans-position, trans-gene	45810	1247	44563	1.51682e-47	0.346707	0.299846	0.393569	0.0239088	flexdmg	Cardiometabolic	LTBP2:Q14767:OID20254:v1:Cardiometabolic	1.56747e-53	0.354659
RIDA	RIDA	cis-position, cis-gene	44654	46	44608	1.55443e-47	-2.05504	-2.33282	-1.77725	0.141727	flexnonsynmtr	InflammationII	RIDA:P52758:OID30635:v1:InflammationII	4.1743e-47	-1.9217
FAM3B	FAM3B	cis-position, cis-gene	45042	60	44982	1.55723e-47	-1.79387	-2.03636	-1.55139	0.123718	ptvraredmg	Oncology	FAM3B:P58499:OID21372:v1:Oncology	1.17449e-48	-1.79655
GDF15	GDF15	cis-position, cis-gene	45810	98	45712	1.74628e-47	-1.2059	-1.369	-1.0428	0.0832143	flexnonsynmtr	Cardiometabolic	GDF15:Q99988:OID20251:v1:Cardiometabolic	1.53948e-46	-1.15013
S100A4	S100A4	cis-position, cis-gene	45388	83	45305	1.79963e-47	-1.56121	-1.7724	-1.35003	0.107747	flexnonsynmtr	Oncology	S100A4:P26447:OID21519:v1:Oncology	1.23435e-50	-1.57322
EFNA4	EFNA4	cis-position, cis-gene	44838	43	44795	2.07289e-47	-2.12497	-2.41261	-1.83734	0.146752	raredmgmtr	Neurology	EFNA4:P52798:OID20935:v1:Neurology	1.46175e-51	-2.14165
CPB2	CPB2	cis-position, cis-gene	45606	22	45584	2.23157e-47	-3.0215	-3.43064	-2.61235	0.208744	ptv	InflammationII	CPB2:Q96IY4:OID30734:v1:InflammationII	6.25808e-57	-2.94881
APEX1	APEX1	cis-position, cis-gene	45476	201	45275	2.26762e-47	-1.00289	-1.1387	-0.86708	0.069291	ptvraredmg	Oncology	APEX1:P27695:OID21434:v1:Oncology	5.19706e-53	-1.02655
ASGR1	THBS4	trans-position, trans-gene	45276	104	45172	2.3582e-47	1.39103	1.20263	1.57944	0.0961258	ptvraredmg	Cardiometabolic	THBS4:P35443:OID20368:v1:Cardiometabolic	9.20047e-51	1.41217
ASGR1	THBS4	trans-position, trans-gene	45276	104	45172	2.3582e-47	1.39103	1.20263	1.57944	0.0961258	flexdmg	Cardiometabolic	THBS4:P35443:OID20368:v1:Cardiometabolic	9.20047e-51	1.41217
LGALS1	LGALS1	cis-position, cis-gene	45276	48	45228	2.40569e-47	-2.02276	-2.29676	-1.74876	0.139794	ptvraredmg	Cardiometabolic	LGALS1:P09382:OID20154:v1:Cardiometabolic	1.21013e-61	-2.14452
HIP1R	HIP1R	cis-position, cis-gene	45412	51	45361	2.45028e-47	-1.9578	-2.22302	-1.69257	0.135316	ptv	NeurologyII	HIP1R:O75146:OID31141:v1:NeurologyII	1.61984e-46	-1.86765
RNASE6	RNASE6	cis-position, cis-gene	45386	41	45345	2.5161e-47	-2.1406	-2.43062	-1.85058	0.14797	ptvraredmg	InflammationII	RNASE6:Q93091:OID30689:v1:InflammationII	1.46623e-48	-2.14239
GNPTAB	SGSH	trans-position, trans-gene	44876	347	44529	2.63528e-47	0.767728	0.66369	0.871767	0.0530805	flexdmg	CardiometabolicII	SGSH:P51688:OID30341:v1:CardiometabolicII	1.86843e-45	0.700262
RECK	RECK	cis-position, cis-gene	44457	73	44384	2.76277e-47	-1.58419	-1.79891	-1.36946	0.109554	ptvraredmg	CardiometabolicII	RECK:O95980:OID30234:v1:CardiometabolicII	5.85635e-52	-1.59137
AARSD1	AARSD1	cis-position, cis-gene	45042	47	44995	2.79598e-47	-2.00818	-2.28039	-1.73596	0.138885	ptv	Oncology	AARSD1:Q9BTE6:OID21311:v1:Oncology	2.55214e-49	-1.96119
GNPTAB	MAN2B2	trans-position, trans-gene	45616	357	45259	3.13799e-47	0.753294	0.651124	0.855464	0.0521271	flexdmg	CardiometabolicII	MAN2B2:Q9Y2E5:OID30306:v1:CardiometabolicII	1.88319e-47	0.700919
TNN	TNN	cis-position, cis-gene	45606	92	45514	3.36975e-47	-1.48642	-1.68809	-1.28475	0.102894	ptv	CardiometabolicII	TNN:Q9UQP3:OID30412:v1:CardiometabolicII	3.11283e-50	-1.44909
GNPTAB	DPP7	trans-position, trans-gene	44917	294	44623	3.94408e-47	0.834293	0.721015	0.947571	0.0577944	ptvraredmg	Cardiometabolic	DPP7:Q9UHL4:OID20142:v1:Cardiometabolic	3.03148e-48	0.787762
ASGR2	ASGR2	cis-position, cis-gene	45669	34	45635	4.19721e-47	-2.41536	-2.74341	-2.0873	0.167373	ptv	InflammationII	ASGR2:P07307:OID30679:v1:InflammationII	8.61727e-53	-2.39155
NIT2	NIT2	cis-position, cis-gene	45380	161	45219	4.19831e-47	-1.12475	-1.27752	-0.971989	0.0779398	ptvraredmg	CardiometabolicII	NIT2:Q9NQR4:OID30336:v1:CardiometabolicII	1.51891e-48	-1.10516
HEPH	HEPH	cis-position, cis-gene	45616	79	45537	4.46292e-47	-1.59325	-1.80971	-1.37679	0.110437	UR	CardiometabolicII	HEPH:Q9BQS7:OID30337:v1:CardiometabolicII	5.685e-59	-1.61583
BCAT1	BCAT1	cis-position, cis-gene	45616	110	45506	4.79627e-47	-1.34992	-1.53338	-1.16646	0.0936032	flexdmg	CardiometabolicII	BCAT1:P54687:OID30312:v1:CardiometabolicII	5.34342e-49	-1.34566
SCPEP1	SCPEP1	cis-position, cis-gene	44318	125	44193	5.32128e-47	-1.27117	-1.44402	-1.09833	0.0881841	flexnonsynmtr	CardiometabolicII	SCPEP1:Q9HB40:OID30278:v1:CardiometabolicII	6.62539e-51	-1.24091
HPGDS	HPGDS	cis-position, cis-gene	44180	42	44138	5.57591e-47	-2.20736	-2.50756	-1.90716	0.153163	ptvraredmg	Oncology	HPGDS:O60760:OID21266:v1:Oncology	2.85963e-48	-2.16843
GNPTAB	SMPD1	trans-position, trans-gene	45420	293	45127	6.18757e-47	0.827077	0.714534	0.93962	0.0574194	ptvraredmg	Neurology	SMPD1:P17405:OID21028:v1:Neurology	6.59823e-46	0.759236
APRT	APRT	cis-position, cis-gene	44842	99	44743	6.57886e-47	-1.40828	-1.59996	-1.2166	0.0977966	ptvraredmg	Neurology	APRT:P07741:OID20927:v1:Neurology	1.44883e-56	-1.47391
ASGR1	SIGLEC1	trans-position, trans-gene	45452	104	45348	6.94686e-47	1.37031	1.18375	1.55688	0.0951866	flexdmg	Inflammation	SIGLEC1:Q9BZZ2:OID20690:v1:Inflammation	1.84824e-49	1.38102
ASGR1	SIGLEC1	trans-position, trans-gene	45452	104	45348	6.94686e-47	1.37031	1.18375	1.55688	0.0951866	ptvraredmg	Inflammation	SIGLEC1:Q9BZZ2:OID20690:v1:Inflammation	1.84824e-49	1.38102
PLA2G15	PLA2G15	cis-position, cis-gene	45388	123	45265	7.97635e-47	-1.27986	-1.45423	-1.10549	0.0889626	raredmg	Oncology	PLA2G15:Q8NCC3:OID21473:v1:Oncology	9.35482e-56	-1.32743
LY75	LY75	cis-position, cis-gene	45190	461	44729	8.02859e-47	-0.663775	-0.75421	-0.57334	0.04614	flexnonsynmtr	Inflammation	LY75:O60449:OID20580:v1:Inflammation	1.84233e-46	-0.621772
GBP1	GBP1	cis-position, cis-gene	45418	93	45325	9.17318e-47	-1.47672	-1.67804	-1.27539	0.102716	ptv	NeurologyII	GBP1:P32455:OID31128:v1:NeurologyII	3.64231e-49	-1.4815
SPINK1	SPINK1	cis-position, cis-gene	45260	109	45151	1.07614e-46	-1.32555	-1.5064	-1.14469	0.0922715	flexdmg	Neurology	SPINK1:P00995:OID21097:v1:Neurology	8.40407e-46	-1.28319
FCRL6	FCRL6	cis-position, cis-gene	45190	267	44923	1.4874e-46	-0.865431	-0.983694	-0.747169	0.0603374	flexnonsynmtr	Inflammation	FCRL6:Q6DN72:OID20529:v1:Inflammation	1.51997e-47	-0.827793
GNPTAB	SGSH	trans-position, trans-gene	44876	294	44582	1.54974e-46	0.826539	0.71357	0.939508	0.0576369	ptvraredmg	CardiometabolicII	SGSH:P51688:OID30341:v1:CardiometabolicII	2.18421e-44	0.752658
PROC	PROC	cis-position, cis-gene	45352	182	45170	1.73594e-46	-1.0234	-1.16335	-0.883443	0.0714046	raredmg	Cardiometabolic	PROC:P04070:OID20402:v1:Cardiometabolic	2.93456e-51	-1.03339
STAB1	NPTX2	trans-position, trans-gene	45606	726	44880	2.41535e-46	0.449388	0.387832	0.510943	0.0314054	ptvraredmg	CardiometabolicII	NPTX2:P47972:OID30390:v1:CardiometabolicII	5.07681e-50	0.439086
STAB1	CD248	trans-position, trans-gene	45606	173	45433	2.41935e-46	1.03647	0.894499	1.17844	0.0724344	UR	CardiometabolicII	CD248:Q9HCU0:OID30394:v1:CardiometabolicII	8.42201e-55	1.03753
KLK6	KLK6	cis-position, cis-gene	45309	30	45279	2.43307e-46	-2.54921	-2.8984	-2.20002	0.178157	ptv	Oncology	KLK6:Q92876:OID21526:v1:Oncology	5.11878e-49	-2.54643
MRI1	MRI1	cis-position, cis-gene	44410	171	44239	2.6718e-46	-1.08178	-1.23002	-0.933531	0.0756349	ptvraredmg	NeurologyII	MRI1:Q9BV20:OID30891:v1:NeurologyII	1.53912e-53	-1.10147
MZB1	MZB1	cis-position, cis-gene	45374	54	45320	3.14899e-46	-1.90766	-2.1693	-1.64602	0.133489	flexdmg	Inflammation	MZB1:Q8WU39:OID20732:v1:Inflammation	4.03698e-43	-1.72223
LAMB1	LAMB1	cis-position, cis-gene	44457	40	44417	3.16467e-46	-2.22887	-2.53457	-1.92318	0.155966	ptv	CardiometabolicII	LAMB1:P07942:OID30280:v1:CardiometabolicII	3.5242e-53	-2.23425
CANT1	CANT1	cis-position, cis-gene	45135	139	44996	3.49648e-46	-1.18461	-1.34716	-1.02205	0.0829351	ptvraredmg	Cardiometabolic	CANT1:Q8WVQ1:OID20181:v1:Cardiometabolic	2.69276e-48	-1.15477
KIRREL2	KIRREL2	cis-position, cis-gene	44217	83	44134	3.71737e-46	-1.52486	-1.73416	-1.31556	0.106786	ptv	Neurology	KIRREL2:Q6UWL6:OID20873:v1:Neurology	1.06667e-44	-1.48299
CTSB	CTSB	cis-position, cis-gene	45319	166	45153	4.71477e-46	-1.08283	-1.23164	-0.934024	0.0759214	flexnonsynmtr	Cardiometabolic	CTSB:P07858:OID20276:v1:Cardiometabolic	1.59782e-44	-0.991944
GNPTAB	SMPD1	trans-position, trans-gene	45420	347	45073	5.15605e-46	0.752672	0.649191	0.856153	0.0527961	flexdmg	Neurology	SMPD1:P17405:OID21028:v1:Neurology	5.66392e-46	0.69839
IGDCC4	IGDCC4	cis-position, cis-gene	45606	179	45427	5.35215e-46	-0.996235	-1.13323	-0.859242	0.0698939	flexdmg	CardiometabolicII	IGDCC4:Q8TDY8:OID30402:v1:CardiometabolicII	1.17461e-48	-0.961586
PTS	PTS	cis-position, cis-gene	44015	48	43967	6.57598e-46	-1.99854	-2.27363	-1.72345	0.140351	ptvraredmg	Neurology	PTS:Q03393:OID20847:v1:Neurology	2.76311e-47	-1.89788
TLR3	TLR3	cis-position, cis-gene	45752	216	45536	7.48002e-46	-0.960174	-1.09243	-0.827921	0.0674753	flexdmg	Inflammation	TLR3:O15455:OID20612:v1:Inflammation	1.6303e-49	-0.961029
CA4	CA4	cis-position, cis-gene	45810	37	45773	7.55303e-46	-2.30453	-2.62197	-1.9871	0.161957	raredmgmtr	Cardiometabolic	CA4:P22748:OID20241:v1:Cardiometabolic	3.06519e-52	-2.17431
DDX58	DDX58	cis-position, cis-gene	44180	173	44007	8.13624e-46	-1.0652	-1.21198	-0.918427	0.0748842	flexdmg	Oncology	DDX58:O95786:OID21226:v1:Oncology	2.27062e-50	-1.08736
MMP8	MMP8	cis-position, cis-gene	45565	234	45331	9.31701e-46	-0.917622	-1.04415	-0.791094	0.0645548	flexnonsynmtr	Neurology	MMP8:P22894:OID21019:v1:Neurology	7.77229e-41	-0.822857
PON3	PON3	cis-position, cis-gene	45452	90	45362	1.03059e-45	-1.43141	-1.62888	-1.23394	0.10075	flexnonsynmtr	Inflammation	PON3:Q15166:OID20777:v1:Inflammation	9.86252e-50	-1.45217
KYNU	KYNU	cis-position, cis-gene	45752	47	45705	1.0984e-45	-1.9845	-2.25836	-1.71064	0.139724	raredmgmtr	Inflammation	KYNU:Q16719:OID20669:v1:Inflammation	4.93761e-49	-1.89097
GNPTAB	PRCP	trans-position, trans-gene	45524	296	45228	1.36614e-45	0.790295	0.681117	0.899474	0.0557028	ptvraredmg	Cardiometabolic	PRCP:P42785:OID20337:v1:Cardiometabolic	1.04226e-45	0.739436
PLPBP	PLPBP	cis-position, cis-gene	45276	127	45149	1.78433e-45	-1.23398	-1.40468	-1.06328	0.0870903	flexdmg	Cardiometabolic	PLPBP:O94903:OID20144:v1:Cardiometabolic	3.71616e-46	-1.21908
ANGPTL4	ANGPTL4	cis-position, cis-gene	45378	35	45343	1.95076e-45	-2.31011	-2.62981	-1.9904	0.163113	ptv	Inflammation	ANGPTL4:Q9BY76:OID20703:v1:Inflammation	2.50773e-45	-2.25797
S100A4	S100A4	cis-position, cis-gene	45388	72	45316	2.12193e-45	-1.63767	-1.86441	-1.41093	0.115682	flexdmg	Oncology	S100A4:P26447:OID21519:v1:Oncology	4.49742e-46	-1.63516
STAB1	ACHE	trans-position, trans-gene	44654	714	43940	2.13507e-45	0.506536	0.436404	0.576667	0.0357811	ptvraredmg	InflammationII	ACHE:P22303:OID30585:v1:InflammationII	3.58795e-50	0.497618
SERPIND1	SERPIND1	cis-position, cis-gene	45606	150	45456	2.3717e-45	-1.13296	-1.28991	-0.97601	0.0800747	raredmg	InflammationII	SERPIND1:P05546:OID30767:v1:InflammationII	8.96172e-45	-1.05996
CHI3L1	CHI3L1	cis-position, cis-gene	44265	182	44083	2.3874e-45	-0.982977	-1.11915	-0.846806	0.0694744	flexdmg	Cardiometabolic	CHI3L1:P36222:OID20399:v1:Cardiometabolic	1.17386e-42	-0.908149
ADAM15	ADAM15	cis-position, cis-gene	44454	56	44398	2.42944e-45	-1.87255	-2.13197	-1.61312	0.132359	ptv	Cardiometabolic	ADAM15:Q13444:OID20109:v1:Cardiometabolic	3.39937e-52	-1.92459
ASRGL1	ASRGL1	cis-position, cis-gene	44457	210	44247	2.51759e-45	-0.964059	-1.09765	-0.830473	0.0681557	flexnonsynmtr	CardiometabolicII	ASRGL1:Q7L266:OID30283:v1:CardiometabolicII	3.92791e-48	-0.939842
STAB1	DPT	trans-position, trans-gene	45810	727	45083	3.3874e-45	0.475792	0.409763	0.541821	0.033688	ptvraredmg	Cardiometabolic	DPT:Q07507:OID20278:v1:Cardiometabolic	3.35567e-51	0.474694
THBS4	THBS4	cis-position, cis-gene	45276	251	45025	3.40595e-45	-0.875318	-0.996793	-0.753842	0.0619769	raredmg	Cardiometabolic	THBS4:P35443:OID20368:v1:Cardiometabolic	5.85681e-55	-0.907158
CD1C	CD1C	cis-position, cis-gene	45388	137	45251	3.46599e-45	-1.16402	-1.32558	-1.00246	0.0824259	flexnonsynmtr	Oncology	CD1C:P29017:OID21483:v1:Oncology	7.39022e-47	-1.15809
GNPTAB	PRCP	trans-position, trans-gene	45524	352	45172	3.60194e-45	0.721655	0.621476	0.821835	0.0511115	flexdmg	Cardiometabolic	PRCP:P42785:OID20337:v1:Cardiometabolic	2.6974e-46	0.682141
ANPEP	ANPEP	cis-position, cis-gene	45364	306	45058	3.67617e-45	-0.79328	-0.903413	-0.683147	0.0561899	flexnonsynmtr	Cardiometabolic	ANPEP:P15144:OID20350:v1:Cardiometabolic	1.01421e-42	-0.7312
SIAE	SIAE	cis-position, cis-gene	45307	134	45173	4.22033e-45	-1.19739	-1.36374	-1.03104	0.0848725	raredmgmtr	Oncology	SIAE:Q9HAT2:OID21503:v1:Oncology	7.7709e-49	-1.21625
LGALS8	LGALS8	cis-position, cis-gene	45644	74	45570	5.37947e-45	-1.61986	-1.84518	-1.39454	0.114959	ptv	Neurology	LGALS8:O00214:OID21041:v1:Neurology	7.84543e-49	-1.63692
HAVCR1	HAVCR1	cis-position, cis-gene	45556	106	45450	5.46458e-45	-1.22168	-1.39163	-1.05174	0.0867077	ptv	Oncology	HAVCR1:Q96D42:OID21422:v1:Oncology	3.89521e-46	-1.20814
LAIR1	LAIR1	cis-position, cis-gene	45225	44	45181	5.46583e-45	-1.97376	-2.24833	-1.6992	0.140085	ptvraredmg	Inflammation	LAIR1:Q6GTX8:OID20737:v1:Inflammation	1.12135e-39	-1.86473
ADAMTS8	ADAMTS8	cis-position, cis-gene	45388	214	45174	5.47275e-45	-0.955538	-1.08846	-0.822613	0.0678185	ptvraredmg	Oncology	ADAMTS8:Q9UP79:OID21502:v1:Oncology	7.58052e-50	-0.95804
STAB1	NPTX2	trans-position, trans-gene	45606	1241	44365	5.67666e-45	0.34035	0.292995	0.387706	0.0241607	flexdmg	CardiometabolicII	NPTX2:P47972:OID30390:v1:CardiometabolicII	1.03351e-48	0.341426
LY75-CD302	LY75	cis-position, trans-gene	45190	95	45095	6.03569e-45	-1.42557	-1.62397	-1.22716	0.101228	ptv	Inflammation	LY75:O60449:OID20580:v1:Inflammation	7.76708e-47	-1.38315
LY9	LY9	cis-position, cis-gene	44711	293	44418	6.18545e-45	-0.812537	-0.925637	-0.699437	0.0577037	flexnonsynmtr	Inflammation	LY9:Q9HBG7:OID20670:v1:Inflammation	1.32397e-41	-0.756898
ASGR1	CD86	trans-position, trans-gene	45423	104	45319	6.29365e-45	1.33591	1.14994	1.52188	0.094882	flexdmg	OncologyII	CD86:P42081:OID31500:v1:OncologyII	3.75402e-44	1.30479
ASGR1	CD86	trans-position, trans-gene	45423	104	45319	6.29365e-45	1.33591	1.14994	1.52188	0.094882	ptvraredmg	OncologyII	CD86:P42081:OID31500:v1:OncologyII	3.75402e-44	1.30479
LAIR1	LAIR1	cis-position, cis-gene	45225	47	45178	7.80892e-45	-1.90635	-2.17201	-1.64068	0.135543	flexdmg	Inflammation	LAIR1:Q6GTX8:OID20737:v1:Inflammation	1.16282e-39	-1.80519
VNN2	VNN2	cis-position, cis-gene	45042	214	44828	8.15161e-45	-0.948802	-1.08105	-0.816549	0.0674753	ptvraredmg	Oncology	VNN2:O95498:OID21310:v1:Oncology	3.57303e-48	-0.942539
VSIG4	VSIG4	cis-position, cis-gene	45198	85	45113	8.17337e-45	-1.4389	-1.63947	-1.23833	0.102331	rec	Neurology	VSIG4:Q9Y279:OID21144:v1:Neurology	0	-1.7088
CTSV	CTSV	cis-position, cis-gene	45466	74	45392	8.27529e-45	-1.51097	-1.7216	-1.30034	0.107464	ptvraredmg	Oncology	CTSV:O60911:OID21405:v1:Oncology	4.08793e-56	-1.59265
GALNT3	GALNT3	cis-position, cis-gene	44437	34	44403	8.43647e-45	-2.39985	-2.73441	-2.06528	0.170695	ptv	Inflammation	GALNT3:Q14435:OID20471:v1:Inflammation	1.50322e-51	-2.29638
SERPINA6	SERPINA6	cis-position, cis-gene	45680	86	45594	8.45918e-45	-1.35859	-1.548	-1.16918	0.0966374	ptvraredmg	InflammationII	SERPINA6:P08185:OID30743:v1:InflammationII	6.59041e-44	-1.30544
ASGR1	HEPACAM2	trans-position, trans-gene	45493	103	45390	9.80159e-45	1.37248	1.18099	1.56397	0.0976976	ptvraredmg	NeurologyII	HEPACAM2:A8MVW5:OID31151:v1:NeurologyII	1.87506e-46	1.3694
ASGR1	HEPACAM2	trans-position, trans-gene	45493	103	45390	9.80159e-45	1.37248	1.18099	1.56397	0.0976976	flexdmg	NeurologyII	HEPACAM2:A8MVW5:OID31151:v1:NeurologyII	1.87506e-46	1.3694
GNPTAB	GLB1	trans-position, trans-gene	44914	292	44622	1.24546e-44	0.795507	0.684384	0.90663	0.0566949	ptvraredmg	Neurology	GLB1:P16278:OID20949:v1:Neurology	9.77016e-46	0.749735
ASGR1	ICAM2	trans-position, trans-gene	45810	106	45704	1.31657e-44	1.36258	1.17219	1.55298	0.0971393	ptvraredmg	Cardiometabolic	ICAM2:P13598:OID20248:v1:Cardiometabolic	2.94978e-46	1.35173
ASGR1	ICAM2	trans-position, trans-gene	45810	106	45704	1.31657e-44	1.36258	1.17219	1.55298	0.0971393	flexdmg	Cardiometabolic	ICAM2:P13598:OID20248:v1:Cardiometabolic	2.94978e-46	1.35173
ASGR2	ASGR2	cis-position, cis-gene	45669	47	45622	1.36571e-44	-1.99697	-2.27606	-1.71788	0.142391	flexdmg	InflammationII	ASGR2:P07307:OID30679:v1:InflammationII	7.36231e-51	-1.99391
ASGR2	ASGR2	cis-position, cis-gene	45669	47	45622	1.36571e-44	-1.99697	-2.27606	-1.71788	0.142391	ptvraredmg	InflammationII	ASGR2:P07307:OID30679:v1:InflammationII	7.36231e-51	-1.99391
SIGLEC1	LGALS3BP	trans-position, trans-gene	45680	497	45183	1.37649e-44	0.626217	0.538696	0.713738	0.0446533	flexdmg	InflammationII	LGALS3BP:Q08380:OID30765:v1:InflammationII	2.29034e-46	0.614174
IDUA	IDUA	cis-position, cis-gene	45621	196	45425	1.41433e-44	-0.991652	-1.13027	-0.853038	0.0707208	raredmg	Oncology	IDUA:P35475:OID21468:v1:Oncology	2.11369e-49	-0.984124
TPP1	TPP1	cis-position, cis-gene	44925	207	44718	1.48879e-44	-0.957879	-1.09181	-0.823953	0.068329	ptvraredmg	Inflammation	TPP1:O14773:OID20750:v1:Inflammation	1.71247e-46	-0.936632
ASGR1	CR1	trans-position, trans-gene	45513	71	45442	1.50773e-44	1.63487	1.40628	1.86347	0.116631	raredmg	InflammationII	CR1:P17927:OID30697:v1:InflammationII	3.03466e-47	1.64819
GNPTAB	DPP7	trans-position, trans-gene	44917	349	44568	1.64503e-44	0.743772	0.639729	0.847816	0.0530829	flexdmg	Cardiometabolic	DPP7:Q9UHL4:OID20142:v1:Cardiometabolic	5.13409e-46	0.705608
LCAT	KITLG	trans-position, trans-gene	45276	90	45186	1.69515e-44	-1.45516	-1.65875	-1.25157	0.103871	flexnonsynmtr	Cardiometabolic	KITLG:P21583:OID20196:v1:Cardiometabolic	1.48305e-51	-1.51577
IGFALS	IGFBP3	trans-position, trans-gene	45433	119	45314	1.92282e-44	-1.22065	-1.39154	-1.04976	0.0871878	raredmg	Cardiometabolic	IGFBP3:P17936:OID20398:v1:Cardiometabolic	1.4821e-46	-1.20058
LILRB4	LILRB4	cis-position, cis-gene	44437	474	43963	2.1583e-44	-0.61594	-0.70222	-0.529661	0.0440199	flexnonsynmtr	Inflammation	LILRB4:Q8NHJ6:OID20429:v1:Inflammation	1.79396e-42	-0.588122
MST1	MST1	cis-position, cis-gene	45072	232	44840	2.67029e-44	-0.91933	-1.04825	-0.79041	0.0657751	flexdmg	InflammationII	MST1:P26927:OID30713:v1:InflammationII	1.0249e-57	-0.941832
EBI3	EBI3_IL27	cis-position, cis-gene	45553	30	45523	2.79799e-44	-2.45317	-2.79727	-2.10907	0.17556	raredmg	Oncology	EBI3_IL27:Q14213_Q8NEV9:OID21389:v1:Oncology	6.73475e-49	-2.50461
EPPK1	EPPK1	cis-position, cis-gene	44457	1271	43186	2.92024e-44	-0.386058	-0.44022	-0.331896	0.0276334	flexdmg	CardiometabolicII	EPPK1:P58107:OID30250:v1:CardiometabolicII	1.10633e-49	-0.393146
CSF3R	CSF3	trans-position, trans-gene	44437	86	44351	3.1588e-44	1.4713	1.2648	1.6778	0.105355	ptv	Inflammation	CSF3:P09919:OID20491:v1:Inflammation	2.91682e-45	1.47204
TMPRSS11D	TMPRSS11D	cis-position, cis-gene	45424	135	45289	4.53354e-44	-1.17123	-1.33592	-1.00654	0.084026	flexdmg	NeurologyII	TMPRSS11D:O60235:OID31103:v1:NeurologyII	8.56154e-25	-0.649416
CFHR5	CFHR2	cis-position, trans-gene	45394	286	45108	4.77711e-44	-0.8218	-0.937389	-0.706211	0.0589733	rec	InflammationII	CFHR2:P36980:OID30720:v1:InflammationII	1.26347e-44	-0.801752
CA14	CA14	cis-position, cis-gene	45621	73	45548	4.99056e-44	-1.54135	-1.75819	-1.3245	0.110634	raredmg	Oncology	CA14:Q9ULX7:OID21401:v1:Oncology	1.50871e-50	-1.55631
STAB1	FBLN2	trans-position, trans-gene	45606	544	45062	5.50665e-44	0.56278	0.483565	0.641995	0.0404155	raredmg	CardiometabolicII	FBLN2:P98095:OID30378:v1:CardiometabolicII	8.62885e-52	0.571475
STAB1	ACHE	trans-position, trans-gene	44654	185	44469	5.52998e-44	0.972928	0.835982	1.10987	0.0698697	ptv	InflammationII	ACHE:P22303:OID30585:v1:InflammationII	9.58581e-46	0.96976
PPL	PPL	cis-position, cis-gene	44339	61	44278	5.60635e-44	-1.74949	-1.99575	-1.50322	0.125645	ptv	InflammationII	PPL:O60437:OID30564:v1:InflammationII	2.05965e-46	-1.71008
ARSB	ARSB	cis-position, cis-gene	45042	177	44865	5.86028e-44	-1.03645	-1.18239	-0.890521	0.0744547	raredmg	Oncology	ARSB:P15848:OID21331:v1:Oncology	2.357e-46	-1.01585
STAB1	NELL2	trans-position, trans-gene	45452	922	44530	5.95196e-44	0.446115	0.383297	0.508934	0.03205	flexnonsynmtr	Inflammation	NELL2:Q99435:OID20706:v1:Inflammation	6.08416e-50	0.450089
STAB1	DMP1	trans-position, trans-gene	44457	718	43739	6.21307e-44	0.503073	0.43222	0.573926	0.0361492	ptvraredmg	CardiometabolicII	DMP1:Q13316:OID30213:v1:CardiometabolicII	4.44561e-47	0.487644
DCTPP1	DCTPP1	cis-position, cis-gene	45276	18	45258	7.00625e-44	-3.13588	-3.57782	-2.69394	0.225478	raredmg	Cardiometabolic	DCTPP1:Q9H773:OID20148:v1:Cardiometabolic	4.34575e-46	-3.1464
ASGR1	MILR1	trans-position, trans-gene	44437	102	44335	7.37283e-44	1.35818	1.16672	1.54963	0.0976803	flexdmg	Inflammation	MILR1:Q7Z6M3:OID20482:v1:Inflammation	2.49041e-44	1.32963
ASGR1	MILR1	trans-position, trans-gene	44437	102	44335	7.37283e-44	1.35818	1.16672	1.54963	0.0976803	ptvraredmg	Inflammation	MILR1:Q7Z6M3:OID20482:v1:Inflammation	2.49041e-44	1.32963
ASGR1	ADGRE5	trans-position, trans-gene	45596	106	45490	7.60771e-44	1.29464	1.11211	1.47717	0.0931284	ptvraredmg	Cardiometabolic	ADGRE5:P48960:OID20260:v1:Cardiometabolic	1.11595e-44	1.2838
ASGR1	ADGRE5	trans-position, trans-gene	45596	106	45490	7.60771e-44	1.29464	1.11211	1.47717	0.0931284	flexdmg	Cardiometabolic	ADGRE5:P48960:OID20260:v1:Cardiometabolic	1.11595e-44	1.2838
PRCP	PRCP	cis-position, cis-gene	45524	23	45501	8.15449e-44	-2.7688	-3.15932	-2.37828	0.199242	UR	Cardiometabolic	PRCP:P42785:OID20337:v1:Cardiometabolic	3.09869e-45	-2.51669
STAB1	NRP2	trans-position, trans-gene	45260	1222	44038	8.3435e-44	0.382197	0.328285	0.436109	0.0275058	flexdmg	Neurology	NRP2:O60462:OID21081:v1:Neurology	1.6133e-49	0.389892
CAPN2	DTX3	trans-position, trans-gene	45042	402	44640	8.42572e-44	-0.628831	-0.717536	-0.540125	0.0452575	flexdmg	Oncology	DTX3:Q8N9I9:OID21349:v1:Oncology	4.27434e-45	-0.600027
QSOX1	QSOX1	cis-position, cis-gene	44893	171	44722	1.01748e-43	-1.04799	-1.19597	-0.900015	0.0754985	flexdmg	InflammationII	QSOX1:O00391:OID30729:v1:InflammationII	1.29309e-47	-1.04191
HPGDS	HPGDS	cis-position, cis-gene	44180	62	44118	1.09231e-43	-1.74992	-1.9971	-1.50274	0.12611	flexnonsynmtr	Oncology	HPGDS:O60760:OID21266:v1:Oncology	2.30932e-49	-1.71127
MPO	MPO	cis-position, cis-gene	45260	390	44870	1.23125e-43	-0.697852	-0.796488	-0.599215	0.0503242	flexdmg	Neurology	MPO:P05164:OID21100:v1:Neurology	5.33143e-84	-0.854733
FGL1	FGL1	cis-position, cis-gene	45669	103	45566	1.31227e-43	-1.26969	-1.44921	-1.09016	0.091592	ptvraredmg	InflammationII	FGL1:Q08830:OID30702:v1:InflammationII	4.2067e-49	-1.30912
NCR3LG1	NCR3LG1	cis-position, cis-gene	45423	41	45382	1.35842e-43	-2.02069	-2.30645	-1.73493	0.145793	ptv	OncologyII	NCR3LG1:Q68D85:OID31490:v1:OncologyII	1.12545e-49	-2.06674
MOCS2	MOCS2	cis-position, cis-gene	44654	101	44553	1.42118e-43	-1.35657	-1.54845	-1.16469	0.097898	ptvraredmg	InflammationII	MOCS2:O96007:OID30638:v1:InflammationII	1.29333e-48	-1.38391
APEX1	APEX1	cis-position, cis-gene	45476	234	45242	1.49961e-43	-0.890082	-1.01602	-0.764145	0.0642527	flexdmg	Oncology	APEX1:P27695:OID21434:v1:Oncology	6.75625e-49	-0.916716
MYOC	MYOC	cis-position, cis-gene	45260	189	45071	1.50248e-43	-0.958901	-1.09458	-0.823227	0.0692209	flexnonsynmtr	Neurology	MYOC:Q99972:OID21121:v1:Neurology	5.26338e-42	-0.898251
FUT1	TIE1	trans-position, trans-gene	45810	206	45604	1.80252e-43	0.950322	0.815733	1.08491	0.0686676	flexnonsynmtr	Cardiometabolic	TIE1:P35590:OID20303:v1:Cardiometabolic	7.16138e-43	0.938443
F11	F11	cis-position, cis-gene	45109	54	45055	1.86248e-43	-1.80265	-2.05799	-1.54731	0.130274	UR	InflammationII	F11:P03951:OID30773:v1:InflammationII	4.63776e-48	-1.77984
GNPTAB	GLB1	trans-position, trans-gene	44914	346	44568	2.16519e-43	0.720592	0.618443	0.822742	0.0521167	flexdmg	Neurology	GLB1:P16278:OID20949:v1:Neurology	1.00064e-44	0.680823
CSPG4	CSPG4	cis-position, cis-gene	45606	41	45565	2.43817e-43	-2.02992	-2.31786	-1.74198	0.146907	ptv	CardiometabolicII	CSPG4:Q6UVK1:OID30397:v1:CardiometabolicII	4.92295e-43	-1.89495
BCHE	BCHE	cis-position, cis-gene	44938	47	44891	2.47314e-43	-1.95827	-2.23606	-1.68048	0.14173	ptv	InflammationII	BCHE:P06276:OID30717:v1:InflammationII	3.71399e-46	-1.9568
TMPRSS11D	TMPRSS11D	cis-position, cis-gene	45424	113	45311	2.85609e-43	-1.26774	-1.44771	-1.08776	0.0918229	ptvraredmg	NeurologyII	TMPRSS11D:O60235:OID31103:v1:NeurologyII	2.3067e-43	-1.25501
LAIR1	LAIR1	cis-position, cis-gene	45225	305	44920	3.19889e-43	-0.736368	-0.840968	-0.631767	0.053367	flexnonsynmtr	Inflammation	LAIR1:Q6GTX8:OID20737:v1:Inflammation	2.10761e-38	-0.682031
ASS1	ASS1	cis-position, cis-gene	44108	266	43842	3.46186e-43	-0.798296	-0.911737	-0.684855	0.0578776	flexdmg	CardiometabolicII	ASS1:P00966:OID30170:v1:CardiometabolicII	2.87526e-47	-0.786776
STAB1	NOTCH3	trans-position, trans-gene	45810	727	45083	3.59512e-43	0.479357	0.411222	0.547491	0.0347623	ptvraredmg	Cardiometabolic	NOTCH3:Q9UM47:OID20253:v1:Cardiometabolic	6.9167e-49	0.478412
MAN2B2	MAN2B2	cis-position, cis-gene	45616	509	45107	3.79465e-43	-0.602939	-0.688663	-0.517215	0.0437366	flexnonsynmtr	CardiometabolicII	MAN2B2:Q9Y2E5:OID30306:v1:CardiometabolicII	3.68716e-41	-0.549182
GPLD1	NCS1	trans-position, trans-gene	45621	202	45419	3.83121e-43	-0.865734	-0.988828	-0.74264	0.0628027	ptvraredmg	Oncology	NCS1:P62166:OID21458:v1:Oncology	2.38562e-46	-0.842992
NPC2	NPC2	cis-position, cis-gene	44869	49	44820	3.91831e-43	-1.84952	-2.11253	-1.58652	0.134183	ptvraredmg	CardiometabolicII	NPC2:P61916:OID30418:v1:CardiometabolicII	2.3492e-42	-1.77481
ADAMTS13	ADAMTS13	cis-position, cis-gene	45810	77	45733	5.05892e-43	-1.54597	-1.76611	-1.32583	0.112314	raredmgmtr	Cardiometabolic	ADAMTS13:Q76LX8:OID20249:v1:Cardiometabolic	1.59228e-50	-1.61729
ENO3	ENO3	cis-position, cis-gene	44457	366	44091	5.14352e-43	-0.668709	-0.763934	-0.573484	0.0485839	flexdmg	CardiometabolicII	ENO3:P13929:OID30209:v1:CardiometabolicII	2.17258e-44	-0.654303
SPON2	SPON2	cis-position, cis-gene	45046	82	44964	5.26963e-43	-1.47877	-1.68938	-1.26816	0.107453	flexnonsynmtr	Cardiometabolic	SPON2:Q9BUD6:OID20221:v1:Cardiometabolic	1.18224e-43	-1.42199
ANGPTL7	ANGPTL7	cis-position, cis-gene	45621	43	45578	5.4138e-43	-2.02502	-2.31347	-1.73656	0.147168	ptv	Oncology	ANGPTL7:O43827:OID21412:v1:Oncology	1.97509e-43	-2.01508
PCBD1	PCBD1	cis-position, cis-gene	44577	32	44545	5.53736e-43	-2.33478	-2.66739	-2.00217	0.169696	raredmg	InflammationII	PCBD1:P61457:OID30610:v1:InflammationII	6.00599e-43	-2.33467
CD101	CD101	cis-position, cis-gene	45423	324	45099	6.06367e-43	-0.767458	-0.876843	-0.658073	0.0558081	flexnonsynmtr	OncologyII	CD101:Q93033:OID31480:v1:OncologyII	2.06342e-46	-0.746323
SUSD2	SUSD2	cis-position, cis-gene	45260	120	45140	6.4285e-43	-1.19851	-1.36939	-1.02764	0.08718	raredmg	Neurology	SUSD2:Q9UGT4:OID21098:v1:Neurology	1.29225e-46	-1.2091
GNPTAB	IDUA	trans-position, trans-gene	45621	77	45544	6.55545e-43	1.54896	1.32809	1.76982	0.112684	ptv	Oncology	IDUA:P35475:OID21468:v1:Oncology	2.13782e-44	1.47186
TIE1	TIE1	cis-position, cis-gene	45810	255	45555	7.46727e-43	-0.848233	-0.969265	-0.727202	0.0617504	ptvraredmg	Cardiometabolic	TIE1:P35590:OID20303:v1:Cardiometabolic	1.40663e-45	-0.857299
OGFR	OGFR	cis-position, cis-gene	45042	71	44971	1.07983e-42	-1.55765	-1.78034	-1.33496	0.113615	ptvraredmg	Oncology	OGFR:Q9NZT2:OID21360:v1:Oncology	4.03129e-46	-1.51028
CPA4	CPA4	cis-position, cis-gene	43889	170	43719	1.08882e-42	-1.0412	-1.19005	-0.892341	0.0759463	flexnonsynmtr	InflammationII	CPA4:Q9UI42:OID30606:v1:InflammationII	8.96846e-45	-1.02238
MEGF10	MEGF10	cis-position, cis-gene	45225	282	44943	1.10379e-42	-0.797357	-0.911364	-0.68335	0.0581664	flexdmg	Inflammation	MEGF10:Q96KG7:OID20746:v1:Inflammation	3.19015e-44	-0.759104
LPO	LPO	cis-position, cis-gene	43778	206	43572	1.15289e-42	-0.925592	-1.05796	-0.793223	0.0675342	ptvraredmg	Neurology	LPO:P22079:OID20963:v1:Neurology	1.80388e-44	-0.893723
CPB2	CPB2	cis-position, cis-gene	45606	35	45571	1.15526e-42	-2.26899	-2.5935	-1.94449	0.165562	raredmg	InflammationII	CPB2:Q96IY4:OID30734:v1:InflammationII	3.47462e-49	-2.31675
REG4	REG4	cis-position, cis-gene	45300	28	45272	1.16175e-42	-2.44233	-2.79163	-2.09302	0.178214	flexdmg	Inflammation	REG4:Q9BYZ8:OID20784:v1:Inflammation	6.67151e-49	-2.55044
REG4	REG4	cis-position, cis-gene	45300	28	45272	1.16175e-42	-2.44233	-2.79163	-2.09302	0.178214	ptvraredmg	Inflammation	REG4:Q9BYZ8:OID20784:v1:Inflammation	6.67151e-49	-2.55044
DPT	DPT	cis-position, cis-gene	45810	39	45771	1.1624e-42	-1.9782	-2.26113	-1.69527	0.144349	raredmg	Cardiometabolic	DPT:Q07507:OID20278:v1:Cardiometabolic	1.91701e-47	-1.97371
APRT	APRT	cis-position, cis-gene	44842	81	44761	1.25967e-42	-1.48101	-1.69292	-1.26911	0.108113	flexnonsynmtr	Neurology	APRT:P07741:OID20927:v1:Neurology	1.43278e-52	-1.5431
NAGK	NAGK	cis-position, cis-gene	44384	72	44312	1.3513e-42	-1.57319	-1.79837	-1.34802	0.114884	ptvraredmg	CardiometabolicII	NAGK:Q9UJ70:OID30271:v1:CardiometabolicII	5.93708e-50	-1.61482
MELTF	MELTF	cis-position, cis-gene	45616	64	45552	1.40472e-42	-1.66438	-1.90266	-1.42609	0.121571	ptv	CardiometabolicII	MELTF:P08582:OID30347:v1:CardiometabolicII	1.0156e-42	-1.61536
CR2	CR2	cis-position, cis-gene	45433	251	45182	1.43902e-42	-0.85207	-0.974073	-0.730068	0.0622457	flexnonsynmtr	Cardiometabolic	CR2:P20023:OID20393:v1:Cardiometabolic	1.69291e-43	-0.789044
PCDH12	PCDH12	cis-position, cis-gene	45520	117	45403	1.50463e-42	-1.26042	-1.44093	-1.0799	0.0920986	raredmg	NeurologyII	PCDH12:Q9NPG4:OID31045:v1:NeurologyII	3.83614e-40	-1.1841
NME3	NME3	cis-position, cis-gene	45300	34	45266	1.53165e-42	-2.32365	-2.65647	-1.99083	0.169804	ptvraredmg	Inflammation	NME3:Q13232:OID20789:v1:Inflammation	2.08256e-45	-2.25375
DDR1	DDR1	cis-position, cis-gene	45644	326	45318	1.60206e-42	-0.743315	-0.849807	-0.636823	0.0543322	ptvraredmg	Neurology	DDR1:Q08345:OID21009:v1:Neurology	3.98898e-43	-0.728094
DPEP1	DPEP1	cis-position, cis-gene	44842	131	44711	1.73994e-42	-1.16145	-1.32792	-0.994985	0.0849317	flexnonsynmtr	Neurology	DPEP1:P16444:OID20897:v1:Neurology	7.89261e-42	-1.05408
SERPINA4	SERPINA4	cis-position, cis-gene	44971	23	44948	1.76899e-42	-2.80414	-3.20609	-2.4022	0.205073	ptv	InflammationII	SERPINA4:P29622:OID30774:v1:InflammationII	1.27022e-47	-2.84963
RGMA	RGMA	cis-position, cis-gene	45644	296	45348	1.82276e-42	-0.784518	-0.89699	-0.672045	0.0573835	flexdmg	Neurology	RGMA:Q96B86:OID21065:v1:Neurology	4.86977e-42	-0.73854
WFIKKN2	WFIKKN2	cis-position, cis-gene	45300	161	45139	1.8336e-42	-1.06215	-1.21443	-0.909869	0.0776925	raredmg	Inflammation	WFIKKN2:Q8TEU8:OID20785:v1:Inflammation	1.02863e-48	-1.08793
SPON2	SPON2	cis-position, cis-gene	45046	65	44981	1.91508e-42	-1.64879	-1.88523	-1.41236	0.120631	raredmg	Cardiometabolic	SPON2:Q9BUD6:OID20221:v1:Cardiometabolic	2.23071e-44	-1.62526
WFIKKN2	WFIKKN2	cis-position, cis-gene	45300	56	45244	2.14316e-42	-1.79728	-2.05517	-1.53939	0.131575	UR	Inflammation	WFIKKN2:Q8TEU8:OID20785:v1:Inflammation	1.5162e-47	-1.8277
GNPTAB	CREG1	trans-position, trans-gene	44687	226	44461	2.27548e-42	0.896797	0.768078	1.02552	0.0656726	flexnonsynmtr	Oncology	CREG1:O75629:OID21515:v1:Oncology	7.41698e-43	0.832687
HYAL1	HYAL1	cis-position, cis-gene	45008	44	44964	2.37458e-42	-2.019	-2.30886	-1.72914	0.147887	raredmg	Cardiometabolic	HYAL1:Q12794:OID20357:v1:Cardiometabolic	9.78235e-43	-1.88635
TFPI2	TFPI2	cis-position, cis-gene	45252	72	45180	2.78595e-42	-1.50029	-1.71587	-1.28472	0.109988	flexnonsynmtr	Oncology	TFPI2:P48307:OID21512:v1:Oncology	6.94039e-35	-1.28113
CDHR1	CDHR1	cis-position, cis-gene	44217	274	43943	3.51583e-42	-0.818089	-0.935784	-0.700393	0.0600482	flexdmg	Neurology	CDHR1:Q96JP9:OID20808:v1:Neurology	5.12378e-46	-0.815133
TPP1	TPP1	cis-position, cis-gene	44925	237	44688	3.60371e-42	-0.870258	-0.995478	-0.745039	0.0638871	flexdmg	Inflammation	TPP1:O14773:OID20750:v1:Inflammation	1.23894e-41	-0.811132
TNFRSF6B	TNFRSF6B	cis-position, cis-gene	44914	95	44819	4.12432e-42	-1.34896	-1.5432	-1.15472	0.0991014	flexdmg	Neurology	TNFRSF6B:O95407:OID20964:v1:Neurology	3.61494e-43	-1.32569
GNPTAB	ARSA	trans-position, trans-gene	45260	349	44911	4.18494e-42	0.706075	0.604397	0.807753	0.0518763	flexdmg	Neurology	ARSA:P15289:OID21138:v1:Neurology	8.49512e-42	0.660475
STAB1	ECE1	trans-position, trans-gene	44217	901	43316	4.29804e-42	0.45619	0.390489	0.521892	0.0335209	flexnonsynmtr	Neurology	ECE1:P42892:OID20891:v1:Neurology	5.80151e-47	0.454183
PBXIP1	PBXIP1	cis-position, cis-gene	45423	81	45342	4.41502e-42	-1.46181	-1.67238	-1.25124	0.107433	ptvraredmg	OncologyII	PBXIP1:Q96AQ6:OID31435:v1:OncologyII	5.72996e-46	-1.45536
CPXM1	CPXM1	cis-position, cis-gene	45388	396	44992	4.43425e-42	-0.679123	-0.77695	-0.581295	0.0499118	flexdmg	Oncology	CPXM1:Q96SM3:OID21479:v1:Oncology	2.29784e-44	-0.669141
ASGR1	ITGB2	trans-position, trans-gene	45000	102	44898	4.5009e-42	1.28808	1.10252	1.47364	0.0946735	flexdmg	Cardiometabolic	ITGB2:P05107:OID20315:v1:Cardiometabolic	6.15213e-43	1.27417
ASGR1	ITGB2	trans-position, trans-gene	45000	102	44898	4.5009e-42	1.28808	1.10252	1.47364	0.0946735	ptvraredmg	Cardiometabolic	ITGB2:P05107:OID20315:v1:Cardiometabolic	6.15213e-43	1.27417
STAB1	DPT	trans-position, trans-gene	45810	1247	44563	4.58432e-42	0.352001	0.301285	0.402716	0.025875	flexdmg	Cardiometabolic	DPT:Q07507:OID20278:v1:Cardiometabolic	8.03781e-45	0.348815
KYAT1	KYAT1	cis-position, cis-gene	45201	106	45095	4.66559e-42	-1.29947	-1.48671	-1.11223	0.09553	raredmg	Cardiometabolic	KYAT1:Q16773:OID20232:v1:Cardiometabolic	1.17854e-42	-1.22176
ASGR1	SIGLEC9	trans-position, trans-gene	45556	70	45486	5.46524e-42	1.56798	1.34186	1.7941	0.115368	raredmg	Oncology	SIGLEC9:Q9Y336:OID21390:v1:Oncology	1.70706e-41	1.54676
GALNT7	GALNT7	cis-position, cis-gene	45042	100	44942	5.91342e-42	-1.34406	-1.53798	-1.15015	0.0989343	flexdmg	Oncology	GALNT7:Q86SF2:OID21377:v1:Oncology	2.14281e-40	-1.24103
FAP	FAP	cis-position, cis-gene	45810	31	45779	6.44774e-42	-2.35823	-2.69863	-2.01784	0.17367	ptv	Cardiometabolic	FAP:Q12884:OID20330:v1:Cardiometabolic	2.09313e-45	-2.39775
IL17RA	IL17RA	cis-position, cis-gene	45260	334	44926	6.56289e-42	0.730414	0.624975	0.835853	0.0537951	rec	Neurology	IL17RA:Q96F46:OID21089:v1:Neurology	7.22216e-41	0.724173
ASGR1	KEL	trans-position, trans-gene	44217	68	44149	8.01656e-42	1.56891	1.34219	1.79563	0.115673	raredmg	Neurology	KEL:P23276:OID20881:v1:Neurology	6.99259e-44	1.56311
SOD3	SOD3	cis-position, cis-gene	45669	65	45604	8.14539e-42	-1.53686	-1.75898	-1.31474	0.113324	flexdmg	InflammationII	SOD3:P08294:OID30683:v1:InflammationII	2.02001e-47	-1.55551
PAM	PAM	cis-position, cis-gene	45591	206	45385	8.24412e-42	-0.933846	-1.06882	-0.798872	0.0688636	ptvraredmg	Cardiometabolic	PAM:P19021:OID20291:v1:Cardiometabolic	5.08548e-44	-0.915091
STAB1	OMD	trans-position, trans-gene	45452	173	45279	8.41372e-42	0.979535	0.837942	1.12113	0.0722406	UR	Inflammation	OMD:Q99983:OID20725:v1:Inflammation	9.29874e-46	0.938627
CR2	CR2	cis-position, cis-gene	45433	91	45342	8.41774e-42	-1.39937	-1.60165	-1.19709	0.103203	ptv	Cardiometabolic	CR2:P20023:OID20393:v1:Cardiometabolic	2.22455e-43	-1.41306
UMOD	UMOD	cis-position, cis-gene	45658	303	45355	8.62112e-42	-0.750678	-0.859204	-0.642152	0.05537	flexdmg	Cardiometabolic	UMOD:P07911:OID20237:v1:Cardiometabolic	1.11088e-41	-0.724331
GALNT7	GALNT7	cis-position, cis-gene	45042	97	44945	9.6887e-42	-1.361	-1.55788	-1.16412	0.10045	ptvraredmg	Oncology	GALNT7:Q86SF2:OID21377:v1:Oncology	8.70587e-40	-1.25354
CFI	CFP	trans-position, trans-gene	45680	304	45376	1.02165e-41	-0.753871	-0.862959	-0.644783	0.0556569	flexdmg	InflammationII	CFP:P27918:OID30784:v1:InflammationII	1.36111e-44	-0.760843
BCAM	BCAM	cis-position, cis-gene	45260	32	45228	1.06199e-41	-2.33123	-2.66863	-1.99382	0.172145	ptv	Neurology	BCAM:P50895:OID21076:v1:Neurology	5.87828e-39	-2.22814
CPM	CPM	cis-position, cis-gene	45414	35	45379	1.11652e-41	-2.15065	-2.46201	-1.8393	0.158855	raredmg	Neurology	CPM:P14384:OID21054:v1:Neurology	6.5299e-42	-2.13069
NAGPA	CPVL	trans-position, trans-gene	45540	163	45377	1.19294e-41	1.06174	0.907968	1.2155	0.0784519	flexdmg	Oncology	CPVL:Q9H3G5:OID21435:v1:Oncology	7.21582e-40	0.98516
STAB1	CSPG4	trans-position, trans-gene	45606	110	45496	1.34299e-41	1.21406	1.03812	1.39	0.0897652	URmtr	CardiometabolicII	CSPG4:Q6UVK1:OID30397:v1:CardiometabolicII	1.61288e-47	1.18725
MSR1	LGALS3BP	trans-position, trans-gene	45680	137	45543	1.35094e-41	1.14595	0.97987	1.31202	0.084732	ptvraredmg	InflammationII	LGALS3BP:Q08380:OID30765:v1:InflammationII	7.25108e-43	1.10392
ENTPD2	ENTPD2	cis-position, cis-gene	44180	213	43967	1.51409e-41	-0.915609	-1.04838	-0.782837	0.0677406	flexnonsynmtr	Oncology	ENTPD2:Q9Y5L3:OID21260:v1:Oncology	2.16474e-47	-0.918864
CHRDL1	CHRDL1	cis-position, cis-gene	45378	54	45324	1.6131e-41	-1.61384	-1.84795	-1.37973	0.119444	flexdmg	Inflammation	CHRDL1:Q9BU40:OID20771:v1:Inflammation	4.3721e-40	-1.55904
MSR1	C1QTNF5	trans-position, trans-gene	44654	192	44462	1.68341e-41	0.968688	0.828135	1.10924	0.0717099	flexdmg	InflammationII	C1QTNF5:Q9BXJ0:OID30618:v1:InflammationII	6.34622e-46	0.954382
TET2	FLT3LG	trans-position, trans-gene	45752	74	45678	1.8426e-41	-1.49009	-1.7064	-1.27377	0.110365	ptv	Inflammation	FLT3LG:P49771:OID20661:v1:Inflammation	2.40498e-40	-1.4501
COL15A1	COL15A1	cis-position, cis-gene	45606	290	45316	2.10839e-41	-0.762343	-0.873094	-0.651591	0.0565055	ptvraredmg	CardiometabolicII	COL15A1:P39059:OID30396:v1:CardiometabolicII	3.57492e-42	-0.708245
MATN2	MATN2	cis-position, cis-gene	45300	62	45238	2.31796e-41	-1.65012	-1.88997	-1.41027	0.122371	ptv	Inflammation	MATN2:O00339:OID20767:v1:Inflammation	4.10761e-42	-1.59972
FAP	FAP	cis-position, cis-gene	45810	43	45767	2.37019e-41	-1.98827	-2.27731	-1.69923	0.147468	raredmgmtr	Cardiometabolic	FAP:Q12884:OID20330:v1:Cardiometabolic	9.51053e-51	-2.08477
CDON	CDON	cis-position, cis-gene	45300	70	45230	2.42512e-41	-1.54561	-1.77033	-1.3209	0.11465	ptv	Inflammation	CDON:Q4KMG0:OID20754:v1:Inflammation	1.05526e-41	-1.5369
WFIKKN1	WFIKKN1	cis-position, cis-gene	44766	56	44710	2.55201e-41	-1.6937	-1.94002	-1.44739	0.125668	UR	Neurology	WFIKKN1:Q96NZ8:OID20939:v1:Neurology	5.98139e-43	-1.61619
EFNA4	EFNA4	cis-position, cis-gene	44838	65	44773	2.56957e-41	-1.60942	-1.84348	-1.37535	0.119419	flexnonsynmtr	Neurology	EFNA4:P52798:OID20935:v1:Neurology	2.0094e-47	-1.65119
BCHE	BCHE	cis-position, cis-gene	44938	163	44775	3.20624e-41	-1.02586	-1.17524	-0.876485	0.0762121	raredmg	InflammationII	BCHE:P06276:OID30717:v1:InflammationII	5.28782e-54	-1.08524
PLA2G15	DPEP2	cis-position, trans-gene	45042	140	44902	3.32074e-41	-1.11179	-1.27371	-0.949869	0.0826119	flexnonsynmtr	Oncology	DPEP2:Q9H4A9:OID21305:v1:Oncology	1.1738e-37	-1.02457
F12	F12	cis-position, cis-gene	45680	168	45512	3.34163e-41	-1.01988	-1.16842	-0.871336	0.0757861	flexdmg	InflammationII	F12:P00748:OID30739:v1:InflammationII	1.53121e-47	-1.01874
ADAMTS13	ADAMTS13	cis-position, cis-gene	45810	47	45763	3.38539e-41	-1.93425	-2.21599	-1.65251	0.143743	URmtr	Cardiometabolic	ADAMTS13:Q76LX8:OID20249:v1:Cardiometabolic	3.83383e-47	-1.97084
STAB1	NRP2	trans-position, trans-gene	45260	717	44543	3.64369e-41	0.480337	0.410345	0.550329	0.0357101	ptvraredmg	Neurology	NRP2:O60462:OID21081:v1:Neurology	6.25802e-48	0.485285
AFM	AFM	cis-position, cis-gene	45680	126	45554	3.73145e-41	-1.17919	-1.35104	-1.00734	0.087678	raredmg	InflammationII	AFM:P43652:OID30741:v1:InflammationII	1.42901e-44	-1.17236
IL1RL1	IL1RL1	cis-position, cis-gene	45667	130	45537	3.7644e-41	-1.08285	-1.24067	-0.925037	0.0805187	flexdmg	Cardiometabolic	IL1RL1:Q01638:OID20250:v1:Cardiometabolic	1.39832e-44	-1.07256
NT5E	NT5E	cis-position, cis-gene	45388	114	45274	4.05352e-41	-1.24053	-1.4214	-1.05966	0.0922799	raredmg	Oncology	NT5E:P21589:OID21498:v1:Oncology	1.56677e-44	-1.22667
PTGES3L-AARSD1	AARSD1	cis-position, trans-gene	45042	191	44851	4.2737e-41	-0.927856	-1.06318	-0.792535	0.0690408	flexnonsynmtr	Oncology	AARSD1:Q9BTE6:OID21311:v1:Oncology	8.06285e-42	-0.889056
ABCA1	KITLG	trans-position, trans-gene	45276	757	44519	4.37161e-41	-0.484941	-0.555676	-0.414207	0.0360887	flexdmg	Cardiometabolic	KITLG:P21583:OID20196:v1:Cardiometabolic	3.88543e-44	-0.475163
GNPTAB	SMPDL3A	trans-position, trans-gene	45384	228	45156	4.64591e-41	0.88851	0.758867	1.01815	0.0661441	flexnonsynmtr	Inflammation	SMPDL3A:Q92484:OID20676:v1:Inflammation	8.92477e-42	0.824191
SHBG	SHBG	cis-position, cis-gene	45669	82	45587	4.75047e-41	-1.34385	-1.53996	-1.14775	0.100055	ptv	InflammationII	SHBG:P04278:OID30685:v1:InflammationII	5.17711e-39	-1.29604
COMP	COMP	cis-position, cis-gene	44763	267	44496	5.04011e-41	-0.777825	-0.891368	-0.664282	0.0579296	flexdmg	Cardiometabolic	COMP:P49747:OID20405:v1:Cardiometabolic	3.97398e-44	-0.776054
SOD3	SOD3	cis-position, cis-gene	45669	64	45605	5.24863e-41	-1.53325	-1.75712	-1.30938	0.114219	flexnonsynmtr	InflammationII	SOD3:P08294:OID30683:v1:InflammationII	1.13063e-46	-1.56439
NAPRT	NAPRT	cis-position, cis-gene	45493	188	45305	5.26765e-41	-0.9597	-1.09983	-0.819571	0.0714937	ptvraredmg	NeurologyII	NAPRT:Q6XQN6:OID31114:v1:NeurologyII	1.34428e-46	-0.98446
ASGR1	CSF1R	trans-position, trans-gene	45669	71	45598	5.27108e-41	1.56265	1.33448	1.79081	0.116411	raredmg	InflammationII	CSF1R:P07333:OID30681:v1:InflammationII	8.03592e-44	1.57137
TNFRSF10A	TNFRSF10A	cis-position, cis-gene	44914	201	44713	5.54571e-41	-0.906436	-1.03882	-0.774048	0.0675441	flexnonsynmtr	Neurology	TNFRSF10A:O00220:OID20967:v1:Neurology	4.66488e-43	-0.892033
STAB1	KAZALD1	trans-position, trans-gene	45042	723	44319	7.20039e-41	0.497281	0.424546	0.570016	0.0371093	ptvraredmg	Oncology	KAZALD1:Q96I82:OID21339:v1:Oncology	1.92429e-44	0.48295
CHI3L1	CHI3L1	cis-position, cis-gene	44265	148	44117	7.91899e-41	-1.03172	-1.1827	-0.880738	0.0770309	ptvraredmg	Cardiometabolic	CHI3L1:P36222:OID20399:v1:Cardiometabolic	3.06923e-41	-1.01017
STAB2	POSTN	trans-position, trans-gene	45606	133	45473	8.19266e-41	1.14213	0.974954	1.30931	0.0852931	ptv	CardiometabolicII	POSTN:Q15063:OID30410:v1:CardiometabolicII	2.55465e-42	1.11553
ADAMTSL4	ADAMTSL4	cis-position, cis-gene	44457	667	43790	8.42266e-41	-0.504871	-0.57878	-0.430962	0.0377081	flexnonsynmtr	CardiometabolicII	ADAMTSL4:Q6UY14:OID30275:v1:CardiometabolicII	1.55946e-47	-0.524253
IGFBP7	IGFBP7	cis-position, cis-gene	45810	21	45789	8.72078e-41	-2.71363	-3.11096	-2.31629	0.202722	ptv	Cardiometabolic	IGFBP7:Q16270:OID20236:v1:Cardiometabolic	3.38347e-43	-2.73294
PBXIP1	PBXIP1	cis-position, cis-gene	45423	85	45338	8.76593e-41	-1.40392	-1.60949	-1.19835	0.104882	flexdmg	OncologyII	PBXIP1:Q96AQ6:OID31435:v1:OncologyII	4.92411e-46	-1.38886
MPO	MPO	cis-position, cis-gene	45260	253	45007	8.92452e-41	-0.835188	-0.957493	-0.712882	0.0624002	ptvraredmg	Neurology	MPO:P05164:OID21100:v1:Neurology	7.56075e-46	-0.851413
ASGR1	TIMD4	trans-position, trans-gene	45433	104	45329	1.09877e-40	1.28627	1.09769	1.47485	0.0962143	flexdmg	Cardiometabolic	TIMD4:Q96H15:OID20375:v1:Cardiometabolic	1.30843e-42	1.29219
ASGR1	TIMD4	trans-position, trans-gene	45433	104	45329	1.09877e-40	1.28627	1.09769	1.47485	0.0962143	ptvraredmg	Cardiometabolic	TIMD4:Q96H15:OID20375:v1:Cardiometabolic	1.30843e-42	1.29219
GUSB	GUSB	cis-position, cis-gene	45451	141	45310	1.11665e-40	-1.06219	-1.21793	-0.906447	0.0794602	ptvraredmg	Cardiometabolic	GUSB:P08236:OID20296:v1:Cardiometabolic	3.32938e-40	-0.999346
MSR1	C1QTNF5	trans-position, trans-gene	44654	132	44522	1.13677e-40	1.15523	0.985829	1.32463	0.0864272	ptvraredmg	InflammationII	C1QTNF5:Q9BXJ0:OID30618:v1:InflammationII	1.36622e-43	1.13532
OSMR	OSMR	cis-position, cis-gene	45509	168	45341	1.19374e-40	-0.986513	-1.13121	-0.841812	0.0738266	flexdmg	Cardiometabolic	OSMR:Q99650:OID20356:v1:Cardiometabolic	2.01514e-36	-0.860579
CTBS	CTBS	cis-position, cis-gene	45092	41	45051	1.20602e-40	-2.03444	-2.33286	-1.73601	0.152256	flexdmg	InflammationII	CTBS:Q01459:OID30710:v1:InflammationII	3.58314e-56	-2.08927
GNPTAB	MAN2B2	trans-position, trans-gene	45616	230	45386	1.27382e-40	0.86655	0.739398	0.993702	0.0648727	flexnonsynmtr	CardiometabolicII	MAN2B2:Q9Y2E5:OID30306:v1:CardiometabolicII	2.88695e-38	0.771819
DDC	DDC	cis-position, cis-gene	45201	44	45157	1.28218e-40	-1.97679	-2.26686	-1.68672	0.147993	raredmgmtr	Cardiometabolic	DDC:P20711:OID20215:v1:Cardiometabolic	6.30175e-40	-1.90974
GNPTAB	NAAA	trans-position, trans-gene	44706	222	44484	1.32029e-40	0.883899	0.754178	1.01362	0.0661835	flexnonsynmtr	Neurology	NAAA:Q02083:OID20931:v1:Neurology	7.40668e-43	0.847502
CD276	CD276	cis-position, cis-gene	45225	212	45013	1.39937e-40	-0.876243	-1.00488	-0.747602	0.0656323	flexnonsynmtr	Inflammation	CD276:Q5ZPR3:OID20680:v1:Inflammation	3.25264e-40	-0.836563
CXCR6	CXCL16	trans-position, trans-gene	45735	70	45665	1.42246e-40	1.54257	1.31608	1.76906	0.115553	flexnonsynmtr	Cardiometabolic	CXCL16:Q9H2A7:OID20282:v1:Cardiometabolic	7.4853e-47	1.56406
PTS	PTS	cis-position, cis-gene	44015	31	43984	1.44203e-40	-2.33148	-2.67381	-1.98915	0.174657	flexnonsynmtr	Neurology	PTS:Q03393:OID20847:v1:Neurology	9.82024e-47	-2.3313
GNPTAB	CTSZ	trans-position, trans-gene	45291	352	44939	1.47328e-40	0.693553	0.591704	0.795403	0.0519636	flexdmg	Cardiometabolic	CTSZ:Q9UBR2:OID20365:v1:Cardiometabolic	1.83599e-40	0.645194
ITGBL1	ITGBL1	cis-position, cis-gene	45606	116	45490	1.54973e-40	-1.16195	-1.33264	-0.991269	0.0870831	flexnonsynmtr	CardiometabolicII	ITGBL1:O95965:OID30408:v1:CardiometabolicII	6.97199e-41	-1.07954
VSIG4	VSIG4	cis-position, cis-gene	45198	33	45165	1.61219e-40	-2.18735	-2.50873	-1.86597	0.163967	ptv	Neurology	VSIG4:Q9Y279:OID21144:v1:Neurology	2.79359e-43	-2.19879
ADAMTSL5	ADAMTSL5	cis-position, cis-gene	45616	324	45292	1.61773e-40	-0.735342	-0.843386	-0.627299	0.0551238	flexnonsynmtr	CardiometabolicII	ADAMTSL5:Q6ZMM2:OID30355:v1:CardiometabolicII	9.82193e-43	-0.725242
STAB1	CSPG4	trans-position, trans-gene	45606	258	45348	1.6613e-40	0.783023	0.667957	0.89809	0.0587069	raredmgmtr	CardiometabolicII	CSPG4:Q6UVK1:OID30397:v1:CardiometabolicII	7.59288e-45	0.765831
GSR	GSR	cis-position, cis-gene	45439	107	45332	1.66853e-40	-1.24432	-1.42718	-1.06146	0.0932945	ptvraredmg	InflammationII	GSR:P00390:OID30700:v1:InflammationII	3.04871e-47	-1.22862
GALNT5	GALNT5	cis-position, cis-gene	45616	70	45546	1.67307e-40	-1.53758	-1.76353	-1.31162	0.115284	ptv	CardiometabolicII	GALNT5:Q7Z7M9:OID30295:v1:CardiometabolicII	1.58934e-49	-1.5693
ABCA8	FGFBP2	trans-position, trans-gene	45606	568	45038	1.92555e-40	0.554338	0.472809	0.635866	0.0415958	flexdmg	CardiometabolicII	FGFBP2:Q9BYJ0:OID30395:v1:CardiometabolicII	7.60404e-48	0.566493
RECK	RECK	cis-position, cis-gene	44457	19	44438	2.16026e-40	-2.85914	-3.27991	-2.43838	0.214675	ptv	CardiometabolicII	RECK:O95980:OID30234:v1:CardiometabolicII	4.41729e-43	-2.88631
ITGA11	ITGA11	cis-position, cis-gene	45190	228	44962	2.26125e-40	-0.8633	-0.990382	-0.736218	0.0648374	ptvraredmg	Inflammation	ITGA11:Q9UKX5:OID20581:v1:Inflammation	4.06697e-42	-0.843386
GNPTAB	CTSZ	trans-position, trans-gene	45291	296	44995	2.37072e-40	0.753863	0.642861	0.864865	0.0566334	ptvraredmg	Cardiometabolic	CTSZ:Q9UBR2:OID20365:v1:Cardiometabolic	1.31265e-39	0.695557
NAGPA	NAGPA	cis-position, cis-gene	44654	26	44628	2.52479e-40	-2.54518	-2.92008	-2.17029	0.19127	UR	InflammationII	NAGPA:Q9UK23:OID30643:v1:InflammationII	2.044e-38	-2.32045
XPNPEP2	XPNPEP2	cis-position, cis-gene	45388	138	45250	2.65174e-40	-1.10374	-1.26637	-0.94112	0.0829704	flexnonsynmtr	Oncology	XPNPEP2:O43895:OID21508:v1:Oncology	1.39001e-44	-1.12083
CES3	CES3	cis-position, cis-gene	45042	179	44863	2.94118e-40	-0.975542	-1.11936	-0.831724	0.0733756	flexdmg	Oncology	CES3:Q6UWW8:OID21340:v1:Oncology	3.67569e-43	-0.96126
COMP	COMP	cis-position, cis-gene	44763	45	44718	2.972e-40	-1.87136	-2.14726	-1.59546	0.140762	ptv	Cardiometabolic	COMP:P49747:OID20405:v1:Cardiometabolic	1.15714e-42	-1.88922
LTBP2	LTBP2	cis-position, cis-gene	45810	42	45768	2.98646e-40	-1.70919	-1.96119	-1.45719	0.12857	ptv	Cardiometabolic	LTBP2:Q14767:OID20254:v1:Cardiometabolic	8.74759e-40	-1.70952
PI16	PI16	cis-position, cis-gene	45669	62	45607	3.71078e-40	-1.6089	-1.8464	-1.3714	0.121175	ptvraredmg	InflammationII	PI16:Q6UXB8:OID30676:v1:InflammationII	2.37104e-41	-1.53928
STAB1	LTBP2	trans-position, trans-gene	45810	186	45624	3.87213e-40	0.812371	0.69242	0.932322	0.0611988	ptv	Cardiometabolic	LTBP2:Q14767:OID20254:v1:Cardiometabolic	2.18263e-39	0.788476
TNN	TNN	cis-position, cis-gene	45606	353	45253	3.9033e-40	-0.699519	-0.80281	-0.596227	0.0526994	ptvraredmg	CardiometabolicII	TNN:Q9UQP3:OID30412:v1:CardiometabolicII	1.67121e-42	-0.687393
AFM	AFM	cis-position, cis-gene	45680	30	45650	4.06246e-40	-2.38201	-2.73382	-2.0302	0.179494	ptv	InflammationII	AFM:P43652:OID30741:v1:InflammationII	1.74837e-43	-2.26382
AGER	AGER	cis-position, cis-gene	45144	89	45055	4.35568e-40	-1.35432	-1.55442	-1.15422	0.102092	ptv	Inflammation	AGER:Q15109:OID20756:v1:Inflammation	7.66506e-42	-1.33642
PEAR1	PEAR1	cis-position, cis-gene	45810	48	45762	4.42443e-40	-1.89357	-2.17337	-1.61376	0.142757	ptv	Cardiometabolic	PEAR1:Q5VY43:OID20257:v1:Cardiometabolic	9.87077e-44	-1.92622
GNPTAB	CTSC	trans-position, trans-gene	45157	77	45080	4.46623e-40	1.47552	1.25748	1.69356	0.111245	ptv	Inflammation	CTSC:P53634:OID20679:v1:Inflammation	9.54465e-40	1.3652
STAB2	LTBP2	trans-position, trans-gene	45810	134	45676	4.50811e-40	0.955729	0.814489	1.09697	0.0720606	ptv	Cardiometabolic	LTBP2:Q14767:OID20254:v1:Cardiometabolic	7.16499e-42	0.942744
NOL3	PHOSPHO1	trans-position, trans-gene	44914	224	44690	4.57516e-40	-0.83784	-0.961666	-0.714014	0.063176	flexnonsynmtr	Neurology	PHOSPHO1:Q8TCT1:OID20922:v1:Neurology	3.61456e-40	-0.797955
FGFBP1	FGFBP1	cis-position, cis-gene	45388	33	45355	4.80253e-40	-2.20416	-2.53001	-1.87831	0.166249	ptv	Oncology	FGFBP1:Q14512:OID21507:v1:Oncology	2.12212e-40	-2.19777
LY75-CD302	LY75	cis-position, trans-gene	45190	520	44670	5.44343e-40	-0.576126	-0.661357	-0.490895	0.0434851	flexnonsynmtr	Inflammation	LY75:O60449:OID20580:v1:Inflammation	5.37889e-41	-0.550761
KEL	KEL	cis-position, cis-gene	44217	283	43934	5.74212e-40	-0.75265	-0.864028	-0.641272	0.0568248	flexnonsynmtr	Neurology	KEL:P23276:OID20881:v1:Neurology	4.19537e-46	-0.767342
STAB1	HRC	trans-position, trans-gene	44457	538	43919	5.86726e-40	0.567878	0.483832	0.651923	0.0428801	raredmg	CardiometabolicII	HRC:P23327:OID30211:v1:CardiometabolicII	5.05634e-44	0.552817
A1BG	A1BG	cis-position, cis-gene	45680	139	45541	6.50391e-40	-1.05767	-1.2143	-0.901036	0.0799127	flexnonsynmtr	InflammationII	A1BG:P04217:OID30771:v1:InflammationII	3.24701e-41	-0.970886
ADA2	ADA2	cis-position, cis-gene	44988	78	44910	7.18389e-40	-1.44431	-1.65832	-1.2303	0.109186	raredmgmtr	Cardiometabolic	ADA2:Q9NZK5:OID20394:v1:Cardiometabolic	1.29923e-44	-1.4827
PCBD1	PCBD1	cis-position, cis-gene	44577	27	44550	7.77382e-40	-2.44294	-2.80508	-2.0808	0.184762	raredmgmtr	InflammationII	PCBD1:P61457:OID30610:v1:InflammationII	9.0102e-40	-2.44181
CANT1	CANT1	cis-position, cis-gene	45135	14	45121	8.34859e-40	-3.45033	-3.96201	-2.93864	0.261061	ptv	Cardiometabolic	CANT1:Q8WVQ1:OID20181:v1:Cardiometabolic	1.75044e-39	-3.44368
C2	C2	cis-position, cis-gene	45352	48	45304	1.19395e-39	-1.85739	-2.1334	-1.58137	0.140823	UR	Cardiometabolic	C2:P06681:OID20410:v1:Cardiometabolic	1.77203e-44	-1.89904
PTGES3L-AARSD1	AARSD1	cis-position, trans-gene	45042	135	44907	1.30185e-39	-1.08201	-1.24288	-0.921143	0.0820764	ptvraredmg	Oncology	AARSD1:Q9BTE6:OID21311:v1:Oncology	2.18664e-47	-1.09335
ABCA8	FGFBP2	trans-position, trans-gene	45606	95	45511	1.35119e-39	1.33365	1.13532	1.53198	0.101187	ptv	CardiometabolicII	FGFBP2:Q9BYJ0:OID30395:v1:CardiometabolicII	2.88831e-44	1.3259
SPINT1	SPINT1	cis-position, cis-gene	45117	194	44923	1.38109e-39	-0.940363	-1.08022	-0.800505	0.0713558	ptvraredmg	Neurology	SPINT1:O43278:OID21109:v1:Neurology	5.54156e-37	-0.846914
CA4	CA4	cis-position, cis-gene	45810	101	45709	1.40312e-39	-1.2931	-1.48544	-1.10076	0.0981322	flexnonsynmtr	Cardiometabolic	CA4:P22748:OID20241:v1:Cardiometabolic	5.70496e-48	-1.35072
RNASE6	RNASE6	cis-position, cis-gene	45386	48	45338	1.43743e-39	-1.80252	-2.07067	-1.53437	0.136809	flexdmg	InflammationII	RNASE6:Q93091:OID30689:v1:InflammationII	4.53186e-39	-1.68754
CGREF1	CGREF1	cis-position, cis-gene	45276	131	45145	1.44254e-39	-1.13286	-1.30139	-0.964328	0.0859844	flexnonsynmtr	Cardiometabolic	CGREF1:Q99674:OID20152:v1:Cardiometabolic	6.59117e-44	-1.11312
ADIPOQ	ADIPOQ	cis-position, cis-gene	45680	85	45595	1.55111e-39	-1.22687	-1.40947	-1.04428	0.0931596	flexdmg	InflammationII	ADIPOQ:Q15848:OID30748:v1:InflammationII	3.06349e-46	-1.20958
CELSR2	CELSR2	cis-position, cis-gene	44654	16	44638	1.73612e-39	-3.22894	-3.7098	-2.74808	0.245336	ptv	InflammationII	CELSR2:Q9HCU4:OID30593:v1:InflammationII	6.56776e-40	-3.06313
F10	F10	cis-position, cis-gene	45669	268	45401	1.92285e-39	-0.795915	-0.914518	-0.677313	0.0605108	flexdmg	InflammationII	F10:P00742:OID30684:v1:InflammationII	1.73722e-41	-0.780842
KYAT1	KYAT1	cis-position, cis-gene	45201	68	45133	2.03739e-39	-1.56789	-1.8016	-1.33417	0.11924	raredmgmtr	Cardiometabolic	KYAT1:Q16773:OID20232:v1:Cardiometabolic	6.08865e-41	-1.54527
TLR3	TLR3	cis-position, cis-gene	45752	211	45541	2.22021e-39	-0.897424	-1.03126	-0.763584	0.068285	flexnonsynmtr	Inflammation	TLR3:O15455:OID20612:v1:Inflammation	3.38857e-43	-0.874927
ASGR1	IL6ST	trans-position, trans-gene	45276	106	45170	2.50874e-39	1.23807	1.0533	1.42284	0.0942703	ptvraredmg	Cardiometabolic	IL6ST:P40189:OID20147:v1:Cardiometabolic	2.24401e-41	1.24623
ASGR1	IL6ST	trans-position, trans-gene	45276	106	45170	2.50874e-39	1.23807	1.0533	1.42284	0.0942703	flexdmg	Cardiometabolic	IL6ST:P40189:OID20147:v1:Cardiometabolic	2.24401e-41	1.24623
NOL3	PHOSPHO1	trans-position, trans-gene	44914	200	44714	2.62601e-39	-0.877597	-1.00861	-0.74659	0.0668401	flexdmg	Neurology	PHOSPHO1:Q8TCT1:OID20922:v1:Neurology	1.79963e-38	-0.815472
A1BG	A1BG	cis-position, cis-gene	45680	27	45653	2.73898e-39	-2.3772	-2.73216	-2.02224	0.181101	ptvraredmg	InflammationII	A1BG:P04217:OID30771:v1:InflammationII	2.30345e-46	-2.45967
CSF3R	CSF3R	cis-position, cis-gene	44339	83	44256	3.22081e-39	1.4178	1.2059	1.6297	0.10811	ptv	InflammationII	CSF3R:Q99062:OID30527:v1:InflammationII	4.87118e-41	1.45014
CAPN2	DTX3	trans-position, trans-gene	45042	332	44710	3.48012e-39	-0.652397	-0.749946	-0.554847	0.0497695	flexnonsynmtr	Oncology	DTX3:Q8N9I9:OID21349:v1:Oncology	8.8876e-42	-0.635935
PEBP1	PEBP1	cis-position, cis-gene	45260	68	45192	3.56478e-39	-1.54451	-1.77548	-1.31353	0.117843	flexdmg	Neurology	PEBP1:P30086:OID21087:v1:Neurology	8.64273e-43	-1.5585
DCTPP1	DCTPP1	cis-position, cis-gene	45276	50	45226	4.04948e-39	-1.77291	-2.03823	-1.50758	0.13537	flexdmg	Cardiometabolic	DCTPP1:Q9H773:OID20148:v1:Cardiometabolic	2.25444e-42	-1.80398
MRC2	COL3A1	trans-position, trans-gene	45606	148	45458	4.10264e-39	1.07109	0.910777	1.23139	0.0817893	ptvraredmg	CardiometabolicII	COL3A1:P02461:OID30379:v1:CardiometabolicII	1.05751e-41	1.07124
STAB1	ESM1	trans-position, trans-gene	45225	920	44305	4.1905e-39	0.423049	0.359724	0.486374	0.0323083	flexnonsynmtr	Inflammation	ESM1:Q9NQ30:OID20758:v1:Inflammation	4.72414e-39	0.399492
ITGAM	ITGAM	cis-position, cis-gene	45260	414	44846	4.34327e-39	-0.625742	-0.719427	-0.532058	0.0477979	flexnonsynmtr	Neurology	ITGAM:P11215:OID21071:v1:Neurology	2.88978e-38	-0.59614
STAB2	MAMDC2	trans-position, trans-gene	45616	990	44626	4.5236e-39	0.405936	0.345145	0.466726	0.0310154	flexdmg	CardiometabolicII	MAMDC2:Q7Z304:OID30309:v1:CardiometabolicII	9.58199e-38	0.37496
TCN1	TCN1	cis-position, cis-gene	44808	43	44765	4.55206e-39	-1.96578	-2.26017	-1.67139	0.150198	ptv	InflammationII	TCN1:P20061:OID30687:v1:InflammationII	1.96744e-40	-1.96744
NIT1	NIT1	cis-position, cis-gene	44457	145	44312	4.71855e-39	-1.06183	-1.22088	-0.902781	0.0811467	ptvraredmg	CardiometabolicII	NIT1:Q86X76:OID30252:v1:CardiometabolicII	1.01584e-41	-1.03953
HRG	HRG	cis-position, cis-gene	45461	26	45435	4.82111e-39	-2.51658	-2.89358	-2.13957	0.192349	ptv	InflammationII	HRG:P04196:OID30770:v1:InflammationII	6.63163e-40	-2.46347
CPA4	CPA4	cis-position, cis-gene	43889	44	43845	4.82999e-39	-1.9507	-2.24293	-1.65847	0.149094	ptv	InflammationII	CPA4:Q9UI42:OID30606:v1:InflammationII	2.3322e-40	-1.94485
CD5	CD5	cis-position, cis-gene	45556	37	45519	4.93901e-39	-2.10791	-2.42374	-1.79208	0.161137	ptv	Oncology	CD5:P06127:OID21449:v1:Oncology	5.55692e-39	-2.10784
ASGR1	CD244	trans-position, trans-gene	45752	106	45646	5.24587e-39	1.2585	1.06987	1.44713	0.0962384	flexdmg	Inflammation	CD244:Q9BZW8:OID20628:v1:Inflammation	3.65045e-38	1.21768
ASGR1	CD244	trans-position, trans-gene	45752	106	45646	5.24587e-39	1.2585	1.06987	1.44713	0.0962384	ptvraredmg	Inflammation	CD244:Q9BZW8:OID20628:v1:Inflammation	3.65045e-38	1.21768
GNPTAB	ARSA	trans-position, trans-gene	45260	294	44966	5.47183e-39	0.738627	0.627892	0.849361	0.0564968	ptvraredmg	Neurology	ARSA:P15289:OID21138:v1:Neurology	1.1699e-38	0.691591
CFHR5	CFHR5	cis-position, cis-gene	45148	46	45102	5.71622e-39	-1.89933	-2.18415	-1.61451	0.145314	ptv	InflammationII	CFHR5:Q9BXR6:OID30716:v1:InflammationII	3.5761e-50	-1.90809
THOP1	THOP1	cis-position, cis-gene	45062	26	45036	5.75401e-39	-2.42332	-2.78673	-2.05991	0.185411	URmtr	Cardiometabolic	THOP1:P52888:OID20194:v1:Cardiometabolic	1.86478e-40	-2.43448
BOC	BOC	cis-position, cis-gene	44454	207	44247	5.9256e-39	-0.889274	-1.02265	-0.755895	0.0680501	raredmg	Cardiometabolic	BOC:Q9BWV1:OID20116:v1:Cardiometabolic	2.48657e-37	-0.822784
NT5E	NT5E	cis-position, cis-gene	45388	197	45191	6.67694e-39	-0.917611	-1.05534	-0.779883	0.070269	flexnonsynmtr	Oncology	NT5E:P21589:OID21498:v1:Oncology	2.40553e-41	-0.914278
ENPP5	ENPP5	cis-position, cis-gene	45452	124	45328	6.72096e-39	-1.08082	-1.24305	-0.918586	0.0827703	flexdmg	Inflammation	ENPP5:Q9UJA9:OID20736:v1:Inflammation	2.20359e-50	-1.15221
STAB1	NOTCH3	trans-position, trans-gene	45810	1247	44563	6.76642e-39	0.348655	0.29632	0.400991	0.0267017	flexdmg	Cardiometabolic	NOTCH3:Q9UM47:OID20253:v1:Cardiometabolic	2.44775e-44	0.358036
VIT	VIT	cis-position, cis-gene	45616	511	45105	7.98222e-39	-0.514082	-0.591324	-0.43684	0.0394089	flexnonsynmtr	CardiometabolicII	VIT:Q6UXI7:OID30334:v1:CardiometabolicII	6.02355e-49	-0.554296
MEGF10	MEGF10	cis-position, cis-gene	45225	231	44994	8.03166e-39	-0.837998	-0.963913	-0.712084	0.0642417	ptvraredmg	Inflammation	MEGF10:Q96KG7:OID20746:v1:Inflammation	4.64469e-42	-0.825251
ASGR1	CD58	trans-position, trans-gene	45157	104	45053	8.38551e-39	1.2549	1.06629	1.4435	0.0962257	flexdmg	Inflammation	CD58:P19256:OID20716:v1:Inflammation	1.8165e-39	1.23809
ASGR1	CD58	trans-position, trans-gene	45157	104	45053	8.38551e-39	1.2549	1.06629	1.4435	0.0962257	ptvraredmg	Inflammation	CD58:P19256:OID20716:v1:Inflammation	1.8165e-39	1.23809
MST1	MST1	cis-position, cis-gene	45072	213	44859	8.66442e-39	-0.895124	-1.02968	-0.760566	0.0686513	ptvraredmg	InflammationII	MST1:P26927:OID30713:v1:InflammationII	3.31008e-49	-0.909039
DCXR	DCXR	cis-position, cis-gene	45388	94	45294	8.67171e-39	-1.2522	-1.44044	-1.06397	0.0960384	flexdmg	Oncology	DCXR:Q7Z4W1:OID21480:v1:Oncology	4.34529e-44	-1.27758
COMP	COMP	cis-position, cis-gene	44763	78	44685	8.70685e-39	-1.39461	-1.60426	-1.18497	0.106962	UR	Cardiometabolic	COMP:P49747:OID20405:v1:Cardiometabolic	1.19444e-39	-1.33725
FLG	CDSN	trans-position, trans-gene	45602	562	45040	1.02516e-38	0.541622	0.460123	0.623122	0.0415811	ptv	Inflammation	CDSN:Q15517:OID20667:v1:Inflammation	1.6956e-43	0.54362
ASGR1	ICAM3	trans-position, trans-gene	45810	106	45704	1.15025e-38	1.24856	1.06055	1.43656	0.0959188	flexdmg	Cardiometabolic	ICAM3:P32942:OID20277:v1:Cardiometabolic	3.00686e-39	1.23398
ASGR1	ICAM3	trans-position, trans-gene	45810	106	45704	1.15025e-38	1.24856	1.06055	1.43656	0.0959188	ptvraredmg	Cardiometabolic	ICAM3:P32942:OID20277:v1:Cardiometabolic	3.00686e-39	1.23398
CDHR5	CDHR5	cis-position, cis-gene	45276	95	45181	1.24946e-38	-1.31412	-1.51208	-1.11615	0.101003	raredmg	Cardiometabolic	CDHR5:Q9HBB8:OID20193:v1:Cardiometabolic	5.04162e-39	-1.27495
C1RL	C1RL	cis-position, cis-gene	45609	64	45545	1.25941e-38	-1.60325	-1.84478	-1.36171	0.123233	ptvraredmg	InflammationII	C1RL:Q9NZP8:OID30721:v1:InflammationII	9.18294e-46	-1.58129
PRSS53	PRSS53	cis-position, cis-gene	45493	169	45324	1.30874e-38	-0.956477	-1.10061	-0.812346	0.0735356	ptvraredmg	NeurologyII	PRSS53:Q2L4Q9:OID31093:v1:NeurologyII	6.68429e-40	-0.940999
DDC	DDC	cis-position, cis-gene	45201	136	45065	1.39035e-38	-1.09564	-1.2608	-0.930478	0.084264	flexnonsynmtr	Cardiometabolic	DDC:P20711:OID20215:v1:Cardiometabolic	1.21488e-37	-1.02759
CHI3L1	CHI3L1	cis-position, cis-gene	44265	86	44179	1.44425e-38	-1.31294	-1.51089	-1.11498	0.100997	ptv	Cardiometabolic	CHI3L1:P36222:OID20399:v1:Cardiometabolic	2.09756e-40	-1.32747
SERPIND1	SERPIND1	cis-position, cis-gene	45606	19	45587	1.44825e-38	-2.92197	-3.36255	-2.4814	0.224781	ptv	InflammationII	SERPIND1:P05546:OID30767:v1:InflammationII	4.46307e-42	-2.72836
COL18A1	COL18A1	cis-position, cis-gene	45444	500	44944	1.53362e-38	-0.544632	-0.626779	-0.462485	0.0419115	ptvraredmg	Cardiometabolic	COL18A1:P39060:OID20332:v1:Cardiometabolic	9.31216e-43	-0.546833
WFIKKN1	WFIKKN1	cis-position, cis-gene	44766	64	44702	1.54463e-38	-1.5279	-1.75836	-1.29744	0.117581	raredmgmtr	Neurology	WFIKKN1:Q96NZ8:OID20939:v1:Neurology	1.9512e-38	-1.47979
CRTAC1	CRTAC1	cis-position, cis-gene	45810	259	45551	1.56252e-38	-0.760819	-0.875587	-0.646051	0.0585547	flexnonsynmtr	Cardiometabolic	CRTAC1:Q9NQ79:OID20279:v1:Cardiometabolic	7.49171e-41	-0.753055
GDF15	GDF15	cis-position, cis-gene	45810	35	45775	2.12706e-38	-1.80562	-2.07849	-1.53275	0.139219	UR	Cardiometabolic	GDF15:Q99988:OID20251:v1:Cardiometabolic	2.52217e-37	-1.71926
PRSS53	PRSS53	cis-position, cis-gene	45493	212	45281	2.51834e-38	-0.851087	-0.979835	-0.722339	0.0656872	flexdmg	NeurologyII	PRSS53:Q2L4Q9:OID31093:v1:NeurologyII	3.3094e-44	-0.875151
ADAMTS8	ADAMTS8	cis-position, cis-gene	45388	260	45128	2.74836e-38	-0.797531	-0.91824	-0.676823	0.0615856	flexnonsynmtr	Oncology	ADAMTS8:Q9UP79:OID21502:v1:Oncology	2.29155e-42	-0.798153
CNTN2	CNTN2	cis-position, cis-gene	45621	26	45595	3.04758e-38	-2.4455	-2.81586	-2.07514	0.188959	ptv	Oncology	CNTN2:Q02246:OID21426:v1:Oncology	8.36723e-40	-2.4033
AARSD1	AARSD1	cis-position, cis-gene	45042	70	44972	3.04764e-38	-1.47406	-1.6973	-1.25082	0.113897	raredmg	Oncology	AARSD1:Q9BTE6:OID21311:v1:Oncology	7.05826e-45	-1.46162
PI16	PI16	cis-position, cis-gene	45669	43	45626	3.0842e-38	-1.88274	-2.16789	-1.59758	0.145486	ptv	InflammationII	PI16:Q6UXB8:OID30676:v1:InflammationII	1.02459e-40	-1.82456
STAB1	CD248	trans-position, trans-gene	45606	110	45496	3.17565e-38	1.17505	0.99705	1.35305	0.0908163	URmtr	CardiometabolicII	CD248:Q9HCU0:OID30394:v1:CardiometabolicII	3.16794e-41	1.11846
ACY1	ACY1	cis-position, cis-gene	45276	44	45232	3.52794e-38	-1.81297	-2.08778	-1.53816	0.140206	ptv	Cardiometabolic	ACY1:Q03154:OID20137:v1:Cardiometabolic	3.09438e-40	-1.82536
STAB2	STAB2	cis-position, cis-gene	45606	133	45473	4.12799e-38	-1.09078	-1.25627	-0.925283	0.084435	ptv	CardiometabolicII	STAB2:Q8WWQ8:OID30401:v1:CardiometabolicII	4.92567e-39	-1.0549
CPXM2	CPXM2	cis-position, cis-gene	45616	330	45286	4.57395e-38	-0.683835	-0.787651	-0.580019	0.0529669	ptvraredmg	CardiometabolicII	CPXM2:Q8N436:OID30322:v1:CardiometabolicII	4.61656e-39	-0.656684
CD93	CD93	cis-position, cis-gene	43545	112	43433	4.74383e-38	-1.1969	-1.37864	-1.01516	0.092723	ptvraredmg	Cardiometabolic	CD93:Q9NPY3:OID20397:v1:Cardiometabolic	2.47918e-35	-1.09019
SERPINB8	SERPINB8	cis-position, cis-gene	45752	139	45613	5.42533e-38	-1.07384	-1.23703	-0.910648	0.0832603	flexnonsynmtr	Inflammation	SERPINB8:P50452:OID20630:v1:Inflammation	2.91686e-48	-1.14613
A1BG	A1BG	cis-position, cis-gene	45680	29	45651	5.71628e-38	-2.25336	-2.59591	-1.91081	0.174769	flexdmg	InflammationII	A1BG:P04217:OID30771:v1:InflammationII	1.76471e-40	-2.09275
TIE1	TIE1	cis-position, cis-gene	45810	382	45428	5.7342e-38	-0.651619	-0.750679	-0.55256	0.0505403	flexdmg	Cardiometabolic	TIE1:P35590:OID20303:v1:Cardiometabolic	4.12031e-40	-0.653906
TP53I3	TP53I3	cis-position, cis-gene	43825	69	43756	6.05838e-38	-1.5257	-1.7577	-1.29369	0.118369	flexdmg	InflammationII	TP53I3:Q53FA7:OID30632:v1:InflammationII	1.04733e-40	-1.45051
TP53I3	TP53I3	cis-position, cis-gene	43825	69	43756	6.05838e-38	-1.5257	-1.7577	-1.29369	0.118369	ptvraredmg	InflammationII	TP53I3:Q53FA7:OID30632:v1:InflammationII	1.10775e-41	-1.49607
CFHR5	CFHR5	cis-position, cis-gene	45148	185	44963	6.17219e-38	-0.93531	-1.07756	-0.793062	0.0725747	flexnonsynmtr	InflammationII	CFHR5:Q9BXR6:OID30716:v1:InflammationII	8.54965e-49	-0.990494
GGT5	GGT5	cis-position, cis-gene	44914	159	44755	6.30314e-38	-0.991964	-1.14285	-0.841082	0.07698	flexnonsynmtr	Neurology	GGT5:P36269:OID20909:v1:Neurology	3.24798e-41	-0.987809
GZMB	GZMB	cis-position, cis-gene	45190	115	45075	6.74794e-38	-1.16305	-1.34003	-0.986075	0.0902948	flexdmg	Inflammation	GZMB:P10144:OID20604:v1:Inflammation	7.39767e-38	-1.10748
FUT1	DIPK2B	trans-position, trans-gene	44654	198	44456	7.27392e-38	0.855741	0.725467	0.986015	0.0664655	flexnonsynmtr	InflammationII	DIPK2B:Q9H7Y0:OID30582:v1:InflammationII	4.56937e-39	0.863618
IL7R	IL7R	cis-position, cis-gene	45260	102	45158	7.35582e-38	-1.26709	-1.46	-1.07418	0.0984229	ptvraredmg	Neurology	IL7R:P16871:OID21136:v1:Neurology	1.29626e-39	-1.19219
GMPR	GMPR	cis-position, cis-gene	45752	171	45581	9.25193e-38	-0.949616	-1.09439	-0.804838	0.0738655	flexdmg	Inflammation	GMPR:P36959:OID20641:v1:Inflammation	7.61137e-44	-0.944079
PLG	PLG	cis-position, cis-gene	44697	358	44339	9.28541e-38	-0.676124	-0.779205	-0.573043	0.052592	flexdmg	InflammationII	PLG:P00747:OID30785:v1:InflammationII	2.21148e-40	-0.673126
FAM20A	FAM20A	cis-position, cis-gene	45616	34	45582	9.4839e-38	-2.11135	-2.43329	-1.78941	0.164254	URmtr	CardiometabolicII	FAM20A:Q96MK3:OID30348:v1:CardiometabolicII	3.42355e-40	-2.12674
LPO	LPO	cis-position, cis-gene	43778	295	43483	1.08109e-37	-0.72563	-0.836358	-0.614901	0.0564936	flexnonsynmtr	Neurology	LPO:P22079:OID20963:v1:Neurology	1.15794e-35	-0.663029
CPQ	CPQ	cis-position, cis-gene	45534	28	45506	1.18017e-37	-2.3408	-2.69819	-1.9834	0.182345	ptv	CardiometabolicII	CPQ:Q9Y646:OID30406:v1:CardiometabolicII	1.29291e-37	-2.34821
MEGF9	MEGF9	cis-position, cis-gene	45667	122	45545	1.18186e-37	-1.14751	-1.32272	-0.972305	0.0893908	flexdmg	Cardiometabolic	MEGF9:Q9H1U4:OID20285:v1:Cardiometabolic	2.06127e-40	-1.14128
CNTN4	CNTN4	cis-position, cis-gene	45260	164	45096	1.21307e-37	-0.970956	-1.11923	-0.822684	0.0756485	ptvraredmg	Neurology	CNTN4:Q8IWV2:OID21117:v1:Neurology	3.70458e-38	-0.940953
ITGBL1	ITGBL1	cis-position, cis-gene	45606	202	45404	1.27579e-37	-0.847682	-0.97717	-0.718194	0.0660647	flexdmg	CardiometabolicII	ITGBL1:O95965:OID30408:v1:CardiometabolicII	2.03456e-39	-0.819943
ADIPOQ	ADIPOQ	cis-position, cis-gene	45680	83	45597	1.30487e-37	-1.20959	-1.39439	-1.0248	0.0942836	ptvraredmg	InflammationII	ADIPOQ:Q15848:OID30748:v1:InflammationII	2.61976e-43	-1.18629
MST1	MST1	cis-position, cis-gene	45072	172	44900	1.55856e-37	-0.978737	-1.12842	-0.82905	0.0763704	flexnonsynmtr	InflammationII	MST1:P26927:OID30713:v1:InflammationII	5.15827e-49	-1.0142
STAB1	ACHE	trans-position, trans-gene	44654	1217	43437	1.60048e-37	0.353338	0.299291	0.407386	0.027575	flexdmg	InflammationII	ACHE:P22303:OID30585:v1:InflammationII	1.03886e-42	0.361503
A1BG	A1BG	cis-position, cis-gene	45680	23	45657	1.66843e-37	-2.51362	-2.89821	-2.12902	0.19622	ptv	InflammationII	A1BG:P04217:OID30771:v1:InflammationII	2.50842e-42	-2.5695
CD101	CD101	cis-position, cis-gene	45423	77	45346	1.70303e-37	-1.46277	-1.68661	-1.23894	0.114202	ptv	OncologyII	CD101:Q93033:OID31480:v1:OncologyII	1.9718e-42	-1.48032
C2	C2	cis-position, cis-gene	45352	240	45112	1.71899e-37	-0.808353	-0.932056	-0.68465	0.0631133	flexnonsynmtr	Cardiometabolic	C2:P06681:OID20410:v1:Cardiometabolic	6.40558e-40	-0.815462
CLEC5A	CLEC5A	cis-position, cis-gene	45135	17	45118	1.73449e-37	-2.94324	-3.39367	-2.49281	0.229809	ptvraredmg	Cardiometabolic	CLEC5A:Q9NY25:OID20165:v1:Cardiometabolic	7.24197e-41	-2.78603
APRT	APRT	cis-position, cis-gene	44842	87	44755	1.88502e-37	-1.33593	-1.54048	-1.13138	0.104362	raredmg	Neurology	APRT:P07741:OID20927:v1:Neurology	8.27945e-43	-1.37276
CTSF	CTSF	cis-position, cis-gene	45388	69	45319	2.25167e-37	-1.49119	-1.71977	-1.26262	0.116619	raredmg	Oncology	CTSF:Q9UBX1:OID21500:v1:Oncology	2.82998e-38	-1.44057
CFI	CFI	cis-position, cis-gene	45680	51	45629	2.25526e-37	-1.73192	-1.99739	-1.46644	0.135447	raredmgmtr	InflammationII	CFI:P05156:OID30772:v1:InflammationII	3.71945e-40	-1.68809
ASGR1	ASGR1	cis-position, cis-gene	44914	103	44811	2.35367e-37	-1.22199	-1.40935	-1.03463	0.0955906	flexdmg	Neurology	ASGR1:P07306:OID20990:v1:Neurology	4.75031e-33	-1.12079
ASGR1	ASGR1	cis-position, cis-gene	44914	103	44811	2.35367e-37	-1.22199	-1.40935	-1.03463	0.0955906	ptvraredmg	Neurology	ASGR1:P07306:OID20990:v1:Neurology	4.75031e-33	-1.12079
NT5C	NT5C	cis-position, cis-gene	45616	68	45548	2.40176e-37	-1.5342	-1.76946	-1.29894	0.12003	flexdmg	CardiometabolicII	NT5C:Q8TCD5:OID30294:v1:CardiometabolicII	2.809e-39	-1.52557
NT5C	NT5C	cis-position, cis-gene	45616	68	45548	2.40176e-37	-1.5342	-1.76946	-1.29894	0.12003	ptvraredmg	CardiometabolicII	NT5C:Q8TCD5:OID30294:v1:CardiometabolicII	9.2748e-39	-1.52563
BTD	BTD	cis-position, cis-gene	45680	153	45527	2.47955e-37	-1.01853	-1.17474	-0.862311	0.0797013	raredmg	InflammationII	BTD:P43251:OID30754:v1:InflammationII	2.28427e-47	-1.06812
B3GNT7	B3GNT7	cis-position, cis-gene	44457	87	44370	2.95795e-37	-1.30444	-1.50472	-1.10416	0.102182	flexnonsynmtr	CardiometabolicII	B3GNT7:Q8NFL0:OID30281:v1:CardiometabolicII	1.48281e-32	-1.17369
STAB1	DMP1	trans-position, trans-gene	44457	1221	43236	3.03045e-37	0.355984	0.301319	0.410648	0.0278898	flexdmg	CardiometabolicII	DMP1:Q13316:OID30213:v1:CardiometabolicII	2.85956e-39	0.350987
MIA	MIA	cis-position, cis-gene	45388	23	45365	3.28247e-37	-2.60816	-3.00887	-2.20745	0.204442	flexdmg	Oncology	MIA:Q16674:OID21531:v1:Oncology	1.45073e-48	-2.71968
MIA	MIA	cis-position, cis-gene	45388	23	45365	3.28247e-37	-2.60816	-3.00887	-2.20745	0.204442	ptvraredmg	Oncology	MIA:Q16674:OID21531:v1:Oncology	1.93496e-46	-2.70602
GDF15	GDF15	cis-position, cis-gene	45810	33	45777	3.55239e-37	-1.82827	-2.1093	-1.54725	0.143381	URmtr	Cardiometabolic	GDF15:Q99988:OID20251:v1:Cardiometabolic	5.19251e-38	-1.80849
F10	F10	cis-position, cis-gene	45669	151	45518	3.62138e-37	-1.02657	-1.18439	-0.868759	0.0805175	ptvraredmg	InflammationII	F10:P00742:OID30684:v1:InflammationII	1.45172e-36	-0.961215
STAB1	LTBP2	trans-position, trans-gene	45810	925	44885	3.62223e-37	0.352811	0.298573	0.407048	0.0276722	flexnonsynmtr	Cardiometabolic	LTBP2:Q14767:OID20254:v1:Cardiometabolic	5.25413e-39	0.342569
MFAP5	MFAP5	cis-position, cis-gene	45810	14	45796	3.74396e-37	-3.28558	-3.79077	-2.78038	0.257752	ptv	Cardiometabolic	MFAP5:Q13361:OID20239:v1:Cardiometabolic	1.05369e-37	-2.92619
HEPH	HEPH	cis-position, cis-gene	45616	80	45536	4.0169e-37	-1.39885	-1.61403	-1.18366	0.109786	raredmgmtr	CardiometabolicII	HEPH:Q9BQS7:OID30337:v1:CardiometabolicII	1.67413e-46	-1.45877
DDR1	DDR1	cis-position, cis-gene	45644	19	45625	4.10479e-37	-2.85799	-3.29768	-2.41829	0.224333	ptv	Neurology	DDR1:Q08345:OID21009:v1:Neurology	8.00275e-40	-2.89134
APEX1	APEX1	cis-position, cis-gene	45476	152	45324	4.81664e-37	-1.01421	-1.17039	-0.858019	0.0796867	flexnonsynmtr	Oncology	APEX1:P27695:OID21434:v1:Oncology	1.91797e-40	-1.00946
COL18A1	COL18A1	cis-position, cis-gene	45444	838	44606	4.91478e-37	-0.413539	-0.477232	-0.349846	0.032496	flexdmg	Cardiometabolic	COL18A1:P39060:OID20332:v1:Cardiometabolic	2.39867e-40	-0.408043
FLG	CDSN	trans-position, trans-gene	45602	574	45028	5.07996e-37	0.523604	0.442943	0.604265	0.0411534	flexdmg	Inflammation	CDSN:Q15517:OID20667:v1:Inflammation	8.92848e-42	0.527388
FLG	CDSN	trans-position, trans-gene	45602	574	45028	5.07996e-37	0.523604	0.442943	0.604265	0.0411534	ptvraredmg	Inflammation	CDSN:Q15517:OID20667:v1:Inflammation	8.92848e-42	0.527388
F11	F11	cis-position, cis-gene	45109	30	45079	5.15667e-37	-2.22371	-2.5663	-1.88112	0.17479	URmtr	InflammationII	F11:P03951:OID30773:v1:InflammationII	7.97188e-38	-2.09071
CFD	CFD	cis-position, cis-gene	45680	30	45650	5.26277e-37	-2.22737	-2.57057	-1.88417	0.175102	ptv	InflammationII	CFD:P00746:OID30738:v1:InflammationII	3.29719e-35	-2.06755
DPP4	DPP4	cis-position, cis-gene	44402	68	44334	6.09552e-37	-1.45257	-1.67658	-1.22855	0.114292	UR	Cardiometabolic	DPP4:P27487:OID20406:v1:Cardiometabolic	2.03847e-48	-1.51826
STAB1	POSTN	trans-position, trans-gene	45606	188	45418	6.11394e-37	-0.91243	-1.05315	-0.771709	0.0717957	ptv	CardiometabolicII	POSTN:Q15063:OID30410:v1:CardiometabolicII	2.15516e-38	-0.913184
KLK7	KLK7	cis-position, cis-gene	43595	119	43476	6.27827e-37	-1.1232	-1.29645	-0.949951	0.0883913	flexdmg	InflammationII	KLK7:P49862:OID30652:v1:InflammationII	7.09215e-40	-1.0966
STAB2	VCAM1	trans-position, trans-gene	45351	753	44598	6.42783e-37	0.45152	0.381863	0.521178	0.0355393	flexnonsynmtr	Cardiometabolic	VCAM1:P19320:OID20396:v1:Cardiometabolic	8.00639e-40	0.441751
HAVCR1	HAVCR1	cis-position, cis-gene	45556	162	45394	6.77841e-37	-0.891702	-1.02931	-0.754091	0.0702095	flexdmg	Oncology	HAVCR1:Q96D42:OID21422:v1:Oncology	1.47199e-37	-0.876411
HAVCR1	HAVCR1	cis-position, cis-gene	45556	162	45394	6.77841e-37	-0.891702	-1.02931	-0.754091	0.0702095	ptvraredmg	Oncology	HAVCR1:Q96D42:OID21422:v1:Oncology	1.11188e-37	-0.885627
THBS4	THBS4	cis-position, cis-gene	45276	129	45147	7.02129e-37	-1.09672	-1.266	-0.927431	0.08637	raredmgmtr	Cardiometabolic	THBS4:P35443:OID20368:v1:Cardiometabolic	2.10716e-39	-1.05635
FUT1	DIPK2B	trans-position, trans-gene	44654	208	44446	7.58421e-37	0.823194	0.696069	0.95032	0.0648593	flexdmg	InflammationII	DIPK2B:Q9H7Y0:OID30582:v1:InflammationII	1.20868e-40	0.84321
STAB1	CRIM1	trans-position, trans-gene	45452	729	44723	7.97479e-37	0.453387	0.383348	0.523426	0.0357339	ptvraredmg	Inflammation	CRIM1:Q9NZV1:OID20701:v1:Inflammation	8.30172e-40	0.44128
NAGK	NAGK	cis-position, cis-gene	44384	182	44202	8.09642e-37	-0.918163	-1.06001	-0.776315	0.0723707	flexdmg	CardiometabolicII	NAGK:Q9UJ70:OID30271:v1:CardiometabolicII	7.44052e-42	-0.955534
SCG3	SCG3	cis-position, cis-gene	45300	26	45274	8.23258e-37	-2.42965	-2.80505	-2.05424	0.191531	ptv	Inflammation	SCG3:Q8WXD2:OID20728:v1:Inflammation	9.28535e-37	-2.4301
MVK	MVK	cis-position, cis-gene	44437	183	44254	8.3215e-37	-0.9145	-1.05581	-0.773194	0.0720943	flexdmg	Inflammation	MVK:Q03426:OID20459:v1:Inflammation	4.6072e-40	-0.919088
ENPP5	ENPP5	cis-position, cis-gene	45452	104	45348	8.50446e-37	-1.14618	-1.32331	-0.969046	0.0903726	ptvraredmg	Inflammation	ENPP5:Q9UJA9:OID20736:v1:Inflammation	7.27552e-47	-1.21194
ST6GAL1	ST6GAL1	cis-position, cis-gene	45810	32	45778	8.51177e-37	-2.18224	-2.51949	-1.84499	0.172065	flexdmg	Cardiometabolic	ST6GAL1:P15907:OID20302:v1:Cardiometabolic	5.86214e-37	-2.12281
PROC	PROC	cis-position, cis-gene	45352	119	45233	8.83995e-37	-1.11942	-1.29246	-0.946386	0.0882842	flexnonsynmtr	Cardiometabolic	PROC:P04070:OID20402:v1:Cardiometabolic	3.46729e-38	-1.1049
LGALS3	LGALS3	cis-position, cis-gene	45374	37	45337	9.42763e-37	-1.96862	-2.27305	-1.6642	0.155319	ptvraredmg	Cardiometabolic	LGALS3:P17931:OID20284:v1:Cardiometabolic	3.19091e-43	-2.05658
ASGR1	ADGRE2	trans-position, trans-gene	45452	104	45348	9.61634e-37	1.19336	1.00879	1.37792	0.0941644	flexdmg	Inflammation	ADGRE2:Q9UHX3:OID20755:v1:Inflammation	3.56392e-37	1.17693
ASGR1	ADGRE2	trans-position, trans-gene	45452	104	45348	9.61634e-37	1.19336	1.00879	1.37792	0.0941644	ptvraredmg	Inflammation	ADGRE2:Q9UHX3:OID20755:v1:Inflammation	3.56392e-37	1.17693
KLRF1	KLRF1	cis-position, cis-gene	44339	35	44304	9.99955e-37	-2.03029	-2.34436	-1.71622	0.16024	ptv	InflammationII	KLRF1:Q9NZS2:OID30464:v1:InflammationII	6.4046e-36	-2.03161
ASGR1	CR2	trans-position, trans-gene	45433	104	45329	1.04311e-36	1.22355	1.03422	1.41288	0.0965958	ptvraredmg	Cardiometabolic	CR2:P20023:OID20393:v1:Cardiometabolic	9.72909e-37	1.19722
ASGR1	CR2	trans-position, trans-gene	45433	104	45329	1.04311e-36	1.22355	1.03422	1.41288	0.0965958	flexdmg	Cardiometabolic	CR2:P20023:OID20393:v1:Cardiometabolic	9.72909e-37	1.19722
STAB1	CD248	trans-position, trans-gene	45606	258	45348	1.04557e-36	0.752334	0.635918	0.868751	0.0593956	raredmgmtr	CardiometabolicII	CD248:Q9HCU0:OID30394:v1:CardiometabolicII	1.61606e-37	0.707758
PHYKPL	PHYKPL	cis-position, cis-gene	44654	40	44614	1.05229e-36	-1.97074	-2.2757	-1.66578	0.15559	ptv	InflammationII	PHYKPL:Q8IUZ5:OID30634:v1:InflammationII	4.4213e-39	-1.98861
GFER	GFER	cis-position, cis-gene	44180	79	44101	1.19712e-36	-1.38555	-1.60013	-1.17098	0.109476	flexdmg	Oncology	GFER:P55789:OID21259:v1:Oncology	6.44705e-37	-1.33431
CTBS	CTBS	cis-position, cis-gene	45092	35	45057	1.20501e-36	-2.08581	-2.40885	-1.76277	0.164815	ptvraredmg	InflammationII	CTBS:Q01459:OID30710:v1:InflammationII	3.66314e-43	-2.13591
SPINK5	SPINK5	cis-position, cis-gene	45260	377	44883	1.21026e-36	-0.63241	-0.730358	-0.534462	0.0499729	flexnonsynmtr	Neurology	SPINK5:Q9NQ38:OID21148:v1:Neurology	2.34513e-37	-0.613589
CST3	CST3	cis-position, cis-gene	45357	15	45342	1.21623e-36	-2.9917	-3.45507	-2.52833	0.236411	ptv	Cardiometabolic	CST3:P01034:OID20400:v1:Cardiometabolic	1.38696e-36	-2.99304
PNLIPRP1	PNLIPRP1	cis-position, cis-gene	45493	92	45401	1.29953e-36	-1.3015	-1.50317	-1.09983	0.10289	ptv	NeurologyII	PNLIPRP1:P54315:OID31122:v1:NeurologyII	1.4311e-37	-1.26608
ITGA11	ITGA11	cis-position, cis-gene	45190	208	44982	1.31643e-36	-0.858629	-0.991683	-0.725575	0.0678841	raredmg	Inflammation	ITGA11:Q9UKX5:OID20581:v1:Inflammation	5.38385e-39	-0.842568
RBKS	RBKS	cis-position, cis-gene	44206	136	44070	1.42465e-36	-1.03099	-1.19083	-0.871153	0.0815499	flexdmg	Neurology	RBKS:Q9H477:OID20986:v1:Neurology	6.68802e-43	-1.05924
DTYMK	DTYMK	cis-position, cis-gene	45616	132	45484	1.43117e-36	-1.07652	-1.24342	-0.90961	0.0851555	flexnonsynmtr	CardiometabolicII	DTYMK:P23919:OID30308:v1:CardiometabolicII	1.43785e-43	-1.09218
PON3	PON3	cis-position, cis-gene	45452	54	45398	1.4936e-36	-1.644	-1.89896	-1.38904	0.130079	ptvraredmg	Inflammation	PON3:Q15166:OID20777:v1:Inflammation	9.90357e-37	-1.63803
STAB1	NOTCH3	trans-position, trans-gene	45810	186	45624	1.5356e-36	0.863436	0.729507	0.997365	0.0683306	ptv	Cardiometabolic	NOTCH3:Q9UM47:OID20253:v1:Cardiometabolic	1.29594e-36	0.84469
STAB2	CD248	trans-position, trans-gene	45606	989	44617	1.72986e-36	0.386228	0.326275	0.44618	0.0305879	flexdmg	CardiometabolicII	CD248:Q9HCU0:OID30394:v1:CardiometabolicII	6.96498e-39	0.376793
ENTPD6	ENTPD6	cis-position, cis-gene	44454	70	44384	1.74841e-36	-1.50367	-1.73709	-1.27025	0.119091	flexdmg	Cardiometabolic	ENTPD6:O75354:OID20100:v1:Cardiometabolic	5.51831e-41	-1.50544
CNTN4	CNTN4	cis-position, cis-gene	45260	238	45022	1.8932e-36	-0.793212	-0.916408	-0.670015	0.0628548	flexdmg	Neurology	CNTN4:Q8IWV2:OID21117:v1:Neurology	3.81975e-36	-0.763324
GALNT10	GALNT10	cis-position, cis-gene	45042	51	44991	1.99624e-36	-1.70592	-1.97096	-1.44088	0.135223	UR	Oncology	GALNT10:Q86SR1:OID21371:v1:Oncology	5.2179e-46	-1.83004
PLPBP	PLPBP	cis-position, cis-gene	45276	116	45160	2.06965e-36	-1.14977	-1.32845	-0.971099	0.0911599	flexnonsynmtr	Cardiometabolic	PLPBP:O94903:OID20144:v1:Cardiometabolic	8.17737e-38	-1.12049
MERTK	MERTK	cis-position, cis-gene	45752	42	45710	2.16221e-36	-1.843	-2.12949	-1.55652	0.146164	ptv	Inflammation	MERTK:Q12866:OID20657:v1:Inflammation	7.33434e-36	-1.7918
CAT	CAT	cis-position, cis-gene	44917	301	44616	2.18859e-36	-0.691901	-0.79946	-0.584343	0.0548763	flexdmg	InflammationII	CAT:P04040:OID30712:v1:InflammationII	2.78702e-37	-0.660904
AGER	AGER	cis-position, cis-gene	45144	164	44980	2.22774e-36	-0.949116	-1.09668	-0.801555	0.0752853	ptvraredmg	Inflammation	AGER:Q15109:OID20756:v1:Inflammation	3.87278e-36	-0.90235
SPON2	SPON2	cis-position, cis-gene	45046	36	45010	2.2862e-36	-2.04324	-2.36096	-1.72552	0.162099	UR	Cardiometabolic	SPON2:Q9BUD6:OID20221:v1:Cardiometabolic	4.46853e-39	-2.0117
PHYKPL	PHYKPL	cis-position, cis-gene	44654	15	44639	2.48483e-36	-3.19982	-3.69764	-2.70201	0.253987	rec	InflammationII	PHYKPL:Q8IUZ5:OID30634:v1:InflammationII	5.45984e-42	-3.06916
ASGR1	SIGLEC9	trans-position, trans-gene	45556	121	45435	2.51354e-36	1.10604	0.933947	1.27812	0.0877997	flexnonsynmtr	Oncology	SIGLEC9:Q9Y336:OID21390:v1:Oncology	5.20814e-40	1.10801
SERPINA4	SERPINA4	cis-position, cis-gene	44971	139	44832	2.67792e-36	-1.05194	-1.21567	-0.888202	0.0835375	flexnonsynmtr	InflammationII	SERPINA4:P29622:OID30774:v1:InflammationII	2.06893e-39	-1.03845
SERPINA6	SERPINA6	cis-position, cis-gene	45680	81	45599	2.85045e-36	-1.25388	-1.44912	-1.05863	0.0996146	raredmg	InflammationII	SERPINA6:P08185:OID30743:v1:InflammationII	1.59235e-35	-1.20176
CPA4	CPA4	cis-position, cis-gene	43889	57	43832	2.90103e-36	-1.64912	-1.90593	-1.39231	0.131025	raredmg	InflammationII	CPA4:Q9UI42:OID30606:v1:InflammationII	9.01441e-39	-1.5904
GALNT3	GALNT3	cis-position, cis-gene	44437	202	44235	2.96403e-36	-0.883272	-1.02084	-0.745704	0.0701874	flexdmg	Inflammation	GALNT3:Q14435:OID20471:v1:Inflammation	1.24315e-42	-0.91538
STAB1	KAZALD1	trans-position, trans-gene	45042	1229	43813	3.03184e-36	0.360271	0.30415	0.416391	0.0286326	flexdmg	Oncology	KAZALD1:Q96I82:OID21339:v1:Oncology	7.98849e-42	0.369905
MRC2	COL3A1	trans-position, trans-gene	45606	40	45566	3.16182e-36	1.977	1.66895	2.28505	0.157166	UR	CardiometabolicII	COL3A1:P02461:OID30379:v1:CardiometabolicII	1.03971e-35	1.80944
MAN2B1	CTSL	trans-position, trans-gene	45276	441	44835	3.98593e-36	-0.575877	-0.665738	-0.486016	0.0458472	flexdmg	Cardiometabolic	CTSL:P07711:OID20228:v1:Cardiometabolic	3.42624e-39	-0.574623
SERPINA6	SERPINA6	cis-position, cis-gene	45680	156	45524	4.23673e-36	-0.902009	-1.04282	-0.761202	0.0718398	flexdmg	InflammationII	SERPINA6:P08185:OID30743:v1:InflammationII	1.05852e-35	-0.852775
STAB1	KAZALD1	trans-position, trans-gene	45042	188	44854	4.31691e-36	0.908277	0.766477	1.05008	0.0723467	ptv	Oncology	KAZALD1:Q96I82:OID21339:v1:Oncology	6.44145e-36	0.881494
QDPR	QDPR	cis-position, cis-gene	45070	106	44964	4.58253e-36	-1.1981	-1.38522	-1.01098	0.0954678	ptvraredmg	Cardiometabolic	QDPR:P09417:OID20174:v1:Cardiometabolic	6.10265e-43	-1.23825
CD58	CD58	cis-position, cis-gene	45157	23	45134	4.68138e-36	-2.56514	-2.96582	-2.16446	0.204426	flexdmg	Inflammation	CD58:P19256:OID20716:v1:Inflammation	4.67173e-36	-2.5681
CD58	CD58	cis-position, cis-gene	45157	23	45134	4.68138e-36	-2.56514	-2.96582	-2.16446	0.204426	ptvraredmg	Inflammation	CD58:P19256:OID20716:v1:Inflammation	4.67173e-36	-2.5681
PLTP	PLTP	cis-position, cis-gene	45667	24	45643	4.73664e-36	-2.48898	-2.87779	-2.10016	0.198373	ptv	Cardiometabolic	PLTP:P55058:OID20238:v1:Cardiometabolic	1.92549e-38	-2.47507
ASGR1	CD48	trans-position, trans-gene	45378	104	45274	5.12033e-36	1.21681	1.02663	1.40698	0.0970275	flexdmg	Inflammation	CD48:P09326:OID20692:v1:Inflammation	2.62523e-37	1.20838
ASGR1	CD48	trans-position, trans-gene	45378	104	45274	5.12033e-36	1.21681	1.02663	1.40698	0.0970275	ptvraredmg	Inflammation	CD48:P09326:OID20692:v1:Inflammation	2.62523e-37	1.20838
GPD1	GPD1	cis-position, cis-gene	45424	114	45310	5.16535e-36	-1.15653	-1.3373	-0.975767	0.0922264	ptvraredmg	OncologyII	GPD1:P21695:OID31358:v1:OncologyII	2.32463e-38	-1.14318
FAM20A	FAM20A	cis-position, cis-gene	45616	45	45571	5.26246e-36	-1.79062	-2.07053	-1.51072	0.142809	UR	CardiometabolicII	FAM20A:Q96MK3:OID30348:v1:CardiometabolicII	9.58353e-42	-1.8596
SHBG	SHBG	cis-position, cis-gene	45669	161	45508	5.28944e-36	-0.896299	-1.03641	-0.756187	0.0714855	ptvraredmg	InflammationII	SHBG:P04278:OID30685:v1:InflammationII	2.18048e-35	-0.861389
CD163L1	DNPEP	trans-position, trans-gene	45493	178	45315	5.4865e-36	0.924731	0.78014	1.06932	0.0737699	flexdmg	NeurologyII	DNPEP:Q9ULA0:OID31118:v1:NeurologyII	2.35231e-36	0.887291
AGRN	AGRN	cis-position, cis-gene	45452	21	45431	5.57611e-36	-2.64734	-3.06132	-2.23337	0.211212	ptv	Inflammation	AGRN:O00468:OID20786:v1:Inflammation	5.30529e-37	-2.62274
LGALS9	LGALS9	cis-position, cis-gene	45236	52	45184	5.89082e-36	-1.62568	-1.87998	-1.37138	0.129746	ptvraredmg	Inflammation	LGALS9:O00182:OID20781:v1:Inflammation	3.40026e-39	-1.64688
DTYMK	DTYMK	cis-position, cis-gene	45616	89	45527	5.95457e-36	-1.29866	-1.50182	-1.0955	0.103654	flexdmg	CardiometabolicII	DTYMK:P23919:OID30308:v1:CardiometabolicII	7.64231e-43	-1.29237
TMPRSS11D	TMPRSS11D	cis-position, cis-gene	45424	159	45265	6.54562e-36	-0.970099	-1.12195	-0.818245	0.0774759	flexnonsynmtr	NeurologyII	TMPRSS11D:O60235:OID31103:v1:NeurologyII	1.27076e-35	-0.937498
CNTN3	CNTN3	cis-position, cis-gene	45260	153	45107	6.5692e-36	-0.920725	-1.06485	-0.776597	0.0735341	flexdmg	Neurology	CNTN3:Q9P232:OID21092:v1:Neurology	9.01704e-36	-0.896921
ASGR1	ITGAM	trans-position, trans-gene	45260	103	45157	6.77946e-36	1.19587	1.00863	1.3831	0.0955276	flexdmg	Neurology	ITGAM:P11215:OID21071:v1:Neurology	1.09991e-35	1.16665
ASGR1	ITGAM	trans-position, trans-gene	45260	103	45157	6.77946e-36	1.19587	1.00863	1.3831	0.0955276	ptvraredmg	Neurology	ITGAM:P11215:OID21071:v1:Neurology	1.09991e-35	1.16665
EFNA4	EFNA4	cis-position, cis-gene	44838	86	44752	7.08692e-36	-1.30005	-1.50365	-1.09644	0.103878	ptvraredmg	Neurology	EFNA4:P52798:OID20935:v1:Neurology	9.73832e-42	-1.36514
APOF	APOF	cis-position, cis-gene	45669	48	45621	7.3499e-36	-1.66564	-1.92656	-1.40471	0.133123	flexdmg	InflammationII	APOF:Q13790:OID30701:v1:InflammationII	1.11354e-36	-1.6561
APOF	APOF	cis-position, cis-gene	45669	48	45621	7.3499e-36	-1.66564	-1.92656	-1.40471	0.133123	ptvraredmg	InflammationII	APOF:Q13790:OID30701:v1:InflammationII	1.11354e-36	-1.6561
ALDH3A1	ALDH3A1	cis-position, cis-gene	45113	428	44685	1.06592e-35	-0.577905	-0.668649	-0.487162	0.0462973	flexdmg	Inflammation	ALDH3A1:P30838:OID20512:v1:Inflammation	1.27811e-41	-0.597678
NIT2	NIT2	cis-position, cis-gene	45380	137	45243	1.10808e-35	-1.05477	-1.22043	-0.889105	0.0845212	raredmg	CardiometabolicII	NIT2:Q9NQR4:OID30336:v1:CardiometabolicII	6.62766e-37	-1.03275
MAMDC4	MAMDC4	cis-position, cis-gene	45424	207	45217	1.17609e-35	-0.850758	-0.984431	-0.717086	0.0681995	ptv	OncologyII	MAMDC4:Q6UXC1:OID31342:v1:OncologyII	7.98742e-37	-0.831422
CTSB	CTSB	cis-position, cis-gene	45319	72	45247	1.30556e-35	-1.43625	-1.66207	-1.21044	0.115211	UR	Cardiometabolic	CTSB:P07858:OID20276:v1:Cardiometabolic	3.91814e-36	-1.37771
MCAM	MCAM	cis-position, cis-gene	45433	76	45357	1.33927e-35	-1.35324	-1.56604	-1.14044	0.108571	ptvraredmg	Cardiometabolic	MCAM:P43121:OID20343:v1:Cardiometabolic	3.18842e-39	-1.34006
ADH1B	ADH1B	cis-position, cis-gene	44654	149	44505	1.3496e-35	-0.978005	-1.1318	-0.824207	0.0784681	flexdmg	InflammationII	ADH1B:P00325:OID30612:v1:InflammationII	2.71041e-36	-0.956755
FAM3B	FAM3B	cis-position, cis-gene	45042	73	44969	1.39369e-35	-1.39879	-1.61881	-1.17878	0.112253	flexnonsynmtr	Oncology	FAM3B:P58499:OID21372:v1:Oncology	2.31878e-34	-1.34915
GNPTAB	SGSH	trans-position, trans-gene	44876	224	44652	1.55079e-35	0.822038	0.69265	0.951426	0.0660136	flexnonsynmtr	CardiometabolicII	SGSH:P51688:OID30341:v1:CardiometabolicII	4.41124e-36	0.763782
MFAP5	MFAP5	cis-position, cis-gene	45810	39	45771	1.86274e-35	-1.92159	-2.22441	-1.61877	0.154498	flexdmg	Cardiometabolic	MFAP5:Q13361:OID20239:v1:Cardiometabolic	5.22974e-41	-1.83505
ACY1	ACY1	cis-position, cis-gene	45276	75	45201	1.90582e-35	-1.33616	-1.54675	-1.12557	0.107444	raredmg	Cardiometabolic	ACY1:Q03154:OID20137:v1:Cardiometabolic	1.71766e-38	-1.34467
ABCA1	KITLG	trans-position, trans-gene	45276	515	44761	1.94966e-35	-0.542792	-0.628354	-0.457231	0.0436535	ptvraredmg	Cardiometabolic	KITLG:P21583:OID20196:v1:Cardiometabolic	6.14433e-36	-0.500593
FAP	FAP	cis-position, cis-gene	45810	26	45784	1.96895e-35	-2.35836	-2.73013	-1.98658	0.189682	URmtr	Cardiometabolic	FAP:Q12884:OID20330:v1:Cardiometabolic	1.99826e-45	-2.47455
ASGR1	TNFSF8	trans-position, trans-gene	45606	122	45484	2.17424e-35	1.11448	0.938676	1.29028	0.0896942	flexnonsynmtr	CardiometabolicII	TNFSF8:P32971:OID30384:v1:CardiometabolicII	4.99728e-40	1.1059
TCHH	FABP9	trans-position, trans-gene	45190	582	44608	2.23137e-35	0.5035	0.424063	0.582936	0.0405286	flexdmg	Inflammation	FABP9:Q0Z7S8:OID20501:v1:Inflammation	1.33528e-40	0.528163
PRSS53	PRSS53	cis-position, cis-gene	45493	242	45251	2.34206e-35	-0.764095	-0.884684	-0.643506	0.0615246	flexnonsynmtr	NeurologyII	PRSS53:Q2L4Q9:OID31093:v1:NeurologyII	4.1964e-40	-0.781159
TIMP4	TIMP4	cis-position, cis-gene	45260	155	45105	2.46483e-35	-0.934643	-1.0822	-0.78709	0.0752815	flexdmg	Neurology	TIMP4:Q99727:OID21147:v1:Neurology	5.46601e-36	-0.910187
GFER	GFER	cis-position, cis-gene	44180	75	44105	2.84902e-35	-1.39371	-1.61393	-1.17348	0.11236	ptvraredmg	Oncology	GFER:P55789:OID21259:v1:Oncology	1.05458e-35	-1.35933
KHK	KHK	cis-position, cis-gene	44457	163	44294	2.98088e-35	-0.947578	-1.09735	-0.797801	0.0764162	ptvraredmg	CardiometabolicII	KHK:P50053:OID30241:v1:CardiometabolicII	2.34177e-41	-0.984644
GNPTAB	PLA2G15	trans-position, trans-gene	45388	297	45091	3.3813e-35	0.711175	0.598671	0.82368	0.0573997	ptvraredmg	Oncology	PLA2G15:Q8NCC3:OID21473:v1:Oncology	1.18617e-35	0.667643
PON1	PON1	cis-position, cis-gene	45669	35	45634	3.48044e-35	-2.05143	-2.37602	-1.72684	0.165606	ptv	InflammationII	PON1:P27169:OID30704:v1:InflammationII	1.55985e-37	-2.04113
ADAM15	ADAM15	cis-position, cis-gene	44454	59	44395	3.53084e-35	-1.59816	-1.85105	-1.34527	0.129023	raredmg	Cardiometabolic	ADAM15:Q13444:OID20109:v1:Cardiometabolic	4.70731e-38	-1.60711
SHBG	SHBG	cis-position, cis-gene	45669	162	45507	3.69927e-35	-0.882479	-1.02216	-0.742792	0.0712678	flexdmg	InflammationII	SHBG:P04278:OID30685:v1:InflammationII	1.0274e-35	-0.848615
RNASE6	RNASE6	cis-position, cis-gene	45386	18	45368	3.88699e-35	-2.765	-3.2028	-2.32719	0.223368	ptv	InflammationII	RNASE6:Q93091:OID30689:v1:InflammationII	4.58814e-36	-2.72716
LGALS1	LGALS1	cis-position, cis-gene	45276	65	45211	3.90146e-35	-1.4884	-1.72408	-1.25273	0.120242	flexnonsynmtr	Cardiometabolic	LGALS1:P09382:OID20154:v1:Cardiometabolic	2.79633e-47	-1.6384
GNPTAB	PLA2G15	trans-position, trans-gene	45388	352	45036	3.92257e-35	0.653009	0.549606	0.756411	0.052756	flexdmg	Oncology	PLA2G15:Q8NCC3:OID21473:v1:Oncology	5.97464e-36	0.615273
IL17RB	IL17RB	cis-position, cis-gene	44616	63	44553	3.9915e-35	-1.51163	-1.75101	-1.27224	0.122135	ptvraredmg	Inflammation	IL17RB:Q9NRM6:OID20585:v1:Inflammation	7.3694e-35	-1.42972
IL17RB	IL17RB	cis-position, cis-gene	44616	63	44553	3.9915e-35	-1.51163	-1.75101	-1.27224	0.122135	flexdmg	Inflammation	IL17RB:Q9NRM6:OID20585:v1:Inflammation	7.3694e-35	-1.42972
MAMDC4	MAMDC4	cis-position, cis-gene	45424	286	45138	4.07043e-35	-0.718738	-0.832576	-0.604899	0.0580802	ptvraredmg	OncologyII	MAMDC4:Q6UXC1:OID31342:v1:OncologyII	2.10606e-37	-0.710927
PLG	PLG	cis-position, cis-gene	44697	145	44552	4.14279e-35	-1.02035	-1.18197	-0.85872	0.082461	raredmg	InflammationII	PLG:P00747:OID30785:v1:InflammationII	1.77299e-38	-1.00527
LYPD3	LYPD3	cis-position, cis-gene	45027	69	44958	4.20495e-35	-1.45759	-1.68849	-1.22668	0.11781	ptvraredmg	Oncology	LYPD3:O95274:OID21530:v1:Oncology	1.77434e-33	-1.39256
RNASE6	RNASE6	cis-position, cis-gene	45386	45	45341	4.26558e-35	-1.74806	-2.02501	-1.47111	0.141301	flexnonsynmtr	InflammationII	RNASE6:Q93091:OID30689:v1:InflammationII	1.51451e-35	-1.57732
ITIH3	ITIH3	cis-position, cis-gene	45433	366	45067	4.42991e-35	-0.600025	-0.695113	-0.504937	0.0485139	flexdmg	Cardiometabolic	ITIH3:Q06033:OID20352:v1:Cardiometabolic	1.07609e-34	-0.572012
MARCO	MARCO	cis-position, cis-gene	45276	166	45110	4.49861e-35	-0.929955	-1.07734	-0.782567	0.0751971	ptvraredmg	Cardiometabolic	MARCO:Q9UEW3:OID20210:v1:Cardiometabolic	6.88419e-37	-0.919932
AXL	AXL	cis-position, cis-gene	45433	14	45419	4.51152e-35	-3.23352	-3.74601	-2.72103	0.261472	ptv	Cardiometabolic	AXL:P30530:OID20363:v1:Cardiometabolic	1.29032e-35	-3.05194
F10	F10	cis-position, cis-gene	45669	171	45498	5.10718e-35	-0.935295	-1.08365	-0.786937	0.0756921	flexnonsynmtr	InflammationII	F10:P00742:OID30684:v1:InflammationII	3.01967e-35	-0.867285
TNFRSF6B	TNFRSF6B	cis-position, cis-gene	44914	64	44850	5.23668e-35	-1.49175	-1.72841	-1.25509	0.120743	ptvraredmg	Neurology	TNFRSF6B:O95407:OID20964:v1:Neurology	6.01099e-36	-1.44683
AHNAK2	AHNAK2	cis-position, cis-gene	44457	188	44269	5.6227e-35	-0.874584	-1.0134	-0.735772	0.0708217	flexdmg	CardiometabolicII	AHNAK2:Q8IVF2:OID30244:v1:CardiometabolicII	1.65554e-39	-0.881083
AHNAK2	AHNAK2	cis-position, cis-gene	44457	188	44269	5.6227e-35	-0.874584	-1.0134	-0.735772	0.0708217	ptvraredmg	CardiometabolicII	AHNAK2:Q8IVF2:OID30244:v1:CardiometabolicII	1.16162e-39	-0.884924
PCSK9	PCSK9	cis-position, cis-gene	45810	108	45702	5.73017e-35	-1.15263	-1.3356	-0.969659	0.093351	raredmg	Cardiometabolic	PCSK9:Q8NBP7:OID20235:v1:Cardiometabolic	5.48233e-33	-0.98396
GNPTAB	SMPD1	trans-position, trans-gene	45420	224	45196	5.78602e-35	0.810626	0.681939	0.939313	0.065656	flexnonsynmtr	Neurology	SMPD1:P17405:OID21028:v1:Neurology	5.39973e-33	0.723368
CFD	CFD	cis-position, cis-gene	45680	124	45556	6.14253e-35	-1.06412	-1.23312	-0.895123	0.0862217	flexnonsynmtr	InflammationII	CFD:P00746:OID30738:v1:InflammationII	6.3329e-34	-1.01874
NAGA	NAGA	cis-position, cis-gene	44267	263	44004	6.24627e-35	-0.757395	-0.877689	-0.637101	0.061374	flexdmg	InflammationII	NAGA:P17050:OID30509:v1:InflammationII	1.66554e-40	-0.782114
ENTPD6	ENTPD6	cis-position, cis-gene	44454	58	44396	6.24929e-35	-1.61451	-1.87094	-1.35808	0.130829	ptvraredmg	Cardiometabolic	ENTPD6:O75354:OID20100:v1:Cardiometabolic	2.97974e-38	-1.60311
TBC1D17	TBC1D17	cis-position, cis-gene	44217	153	44064	6.42544e-35	-0.97088	-1.12511	-0.816651	0.0786878	flexdmg	Neurology	TBC1D17:Q9HA65:OID20844:v1:Neurology	5.52398e-43	-1.03769
ANPEP	ANPEP	cis-position, cis-gene	45364	48	45316	6.58192e-35	-1.74628	-2.02374	-1.46883	0.141558	UR	Cardiometabolic	ANPEP:P15144:OID20350:v1:Cardiometabolic	9.67264e-36	-1.68239
INHBC	INHBC	cis-position, cis-gene	45260	26	45234	6.60867e-35	-2.38258	-2.76114	-2.00401	0.193142	ptv	Neurology	INHBC:P55103:OID21093:v1:Neurology	2.615e-35	-2.38335
STAB2	CRIM1	trans-position, trans-gene	45452	979	44473	6.71163e-35	0.38144	0.320827	0.442052	0.0309245	flexdmg	Inflammation	CRIM1:Q9NZV1:OID20701:v1:Inflammation	3.2912e-38	0.376297
LCAT	LCAT	cis-position, cis-gene	45669	91	45578	7.09243e-35	-1.26366	-1.46454	-1.06279	0.102486	flexnonsynmtr	InflammationII	LCAT:P04180:OID30677:v1:InflammationII	4.11218e-38	-1.27615
ECM1	ECM1	cis-position, cis-gene	44609	177	44432	7.42236e-35	-0.919173	-1.06533	-0.773019	0.0745682	raredmg	InflammationII	ECM1:Q16610:OID30736:v1:InflammationII	3.11504e-34	-0.879247
UMOD	UMOD	cis-position, cis-gene	45658	45	45613	7.7526e-35	-1.76617	-2.04709	-1.48525	0.143325	ptv	Cardiometabolic	UMOD:P07911:OID20237:v1:Cardiometabolic	3.05563e-36	-1.76012
GNPTAB	DPP7	trans-position, trans-gene	44917	226	44691	8.354e-35	0.81176	0.682584	0.940936	0.0659057	flexnonsynmtr	Cardiometabolic	DPP7:Q9UHL4:OID20142:v1:Cardiometabolic	5.53842e-34	0.741501
GGT5	GGT5	cis-position, cis-gene	44914	32	44882	8.37782e-35	-2.11063	-2.44651	-1.77476	0.171363	raredmg	Neurology	GGT5:P36269:OID20909:v1:Neurology	2.22355e-35	-2.07179
SETX	AFP	trans-position, trans-gene	44766	722	44044	8.60827e-35	0.44287	0.372382	0.513359	0.0359631	flexdmg	Neurology	AFP:P02771:OID20978:v1:Neurology	5.26882e-32	0.407415
ASGR1	CD163	trans-position, trans-gene	45433	122	45311	9.07028e-35	1.08648	0.913489	1.25946	0.0882582	flexnonsynmtr	Cardiometabolic	CD163:Q86VB7:OID20360:v1:Cardiometabolic	3.34948e-41	1.10634
STAB2	CLEC11A	trans-position, trans-gene	45188	982	44206	9.31787e-35	0.390313	0.328157	0.452469	0.031712	flexdmg	Neurology	CLEC11A:Q9Y240:OID21112:v1:Neurology	2.70279e-37	0.381398
PAM	PAM	cis-position, cis-gene	45591	179	45412	9.61408e-35	-0.909151	-1.05396	-0.764341	0.073882	raredmg	Cardiometabolic	PAM:P19021:OID20291:v1:Cardiometabolic	6.29819e-37	-0.890129
FOLR1	FOLR1	cis-position, cis-gene	45162	62	45100	9.91192e-35	-1.46493	-1.69831	-1.23155	0.119071	flexdmg	Oncology	FOLR1:P15328:OID21529:v1:Oncology	1.81874e-34	-1.45101
FOLR1	FOLR1	cis-position, cis-gene	45162	62	45100	9.91192e-35	-1.46493	-1.69831	-1.23155	0.119071	ptvraredmg	Oncology	FOLR1:P15328:OID21529:v1:Oncology	1.81874e-34	-1.45101
LGALS3	LGALS3	cis-position, cis-gene	45374	87	45287	1.00596e-34	-1.24683	-1.44549	-1.04818	0.101353	flexnonsynmtr	Cardiometabolic	LGALS3:P17931:OID20284:v1:Cardiometabolic	4.17342e-40	-1.2774
GIPC2	GIPC2	cis-position, cis-gene	45493	93	45400	1.08039e-34	-1.2043	-1.39627	-1.01233	0.0979423	flexdmg	NeurologyII	GIPC2:Q8TF65:OID31153:v1:NeurologyII	5.779e-37	-1.09664
MAN2B2	MAN2B2	cis-position, cis-gene	45616	627	44989	1.09431e-34	-0.485354	-0.562727	-0.407981	0.0394759	flexdmg	CardiometabolicII	MAN2B2:Q9Y2E5:OID30306:v1:CardiometabolicII	2.50707e-32	-0.43262
ASGR1	ITGB7	trans-position, trans-gene	45621	121	45500	1.26437e-34	1.10881	0.931875	1.28574	0.0902698	flexnonsynmtr	Oncology	ITGB7:P26010:OID21393:v1:Oncology	6.5523e-40	1.11276
NID1	ADGRF5	trans-position, trans-gene	45616	448	45168	1.35367e-34	-0.567689	-0.658315	-0.477063	0.0462374	flexdmg	CardiometabolicII	ADGRF5:Q8IZF2:OID30349:v1:CardiometabolicII	1.21444e-36	-0.555806
LGALS3	LGALS3	cis-position, cis-gene	45374	107	45267	1.41511e-34	-1.12195	-1.30111	-0.942788	0.0914074	flexdmg	Cardiometabolic	LGALS3:P17931:OID20284:v1:Cardiometabolic	5.66191e-40	-1.15543
F10	F10	cis-position, cis-gene	45669	145	45524	1.41585e-34	-1.00856	-1.16962	-0.847506	0.0821703	raredmg	InflammationII	F10:P00742:OID30684:v1:InflammationII	1.03561e-32	-0.928774
IL5RA	IL5RA	cis-position, cis-gene	45190	159	45031	1.46845e-34	-0.944019	-1.0948	-0.793235	0.0769297	flexnonsynmtr	Inflammation	IL5RA:Q01344:OID20601:v1:Inflammation	6.20182e-34	-0.905442
GALNT10	GALNT10	cis-position, cis-gene	45042	122	44920	1.52512e-34	-1.07351	-1.24502	-0.902002	0.0875039	flexnonsynmtr	Oncology	GALNT10:Q86SR1:OID21371:v1:Oncology	1.19482e-42	-1.07885
STAB2	POSTN	trans-position, trans-gene	45606	754	44852	1.55985e-34	0.442646	0.371916	0.513377	0.0360867	flexnonsynmtr	CardiometabolicII	POSTN:Q15063:OID30410:v1:CardiometabolicII	1.27116e-36	0.428698
THTPA	THTPA	cis-position, cis-gene	45347	99	45248	1.59787e-34	-1.22067	-1.41575	-1.02559	0.0995307	flexdmg	OncologyII	THTPA:Q9BU02:OID31375:v1:OncologyII	4.63109e-38	-1.23075
GUCA2A	GUCA2A	cis-position, cis-gene	45031	69	44962	1.68238e-34	-1.42284	-1.6503	-1.19537	0.116054	flexnonsynmtr	Neurology	GUCA2A:Q02747:OID21101:v1:Neurology	2.59229e-34	-1.39335
MFAP5	MFAP5	cis-position, cis-gene	45810	35	45775	1.69294e-34	-1.99942	-2.31908	-1.67976	0.163092	ptvraredmg	Cardiometabolic	MFAP5:Q13361:OID20239:v1:Cardiometabolic	1.96197e-38	-1.91287
FAM3C	FAM3C	cis-position, cis-gene	45201	41	45160	1.71259e-34	-1.8079	-2.09696	-1.51884	0.147479	flexdmg	Cardiometabolic	FAM3C:Q92520:OID20233:v1:Cardiometabolic	9.13753e-38	-1.83368
IL18BP	IL18BP	cis-position, cis-gene	45433	27	45406	1.92445e-34	-2.21614	-2.57076	-1.86153	0.180922	ptv	Cardiometabolic	IL18BP:O95998:OID20348:v1:Cardiometabolic	2.43578e-36	-2.20846
CD163L1	DNPEP	trans-position, trans-gene	45493	165	45328	2.12377e-34	0.937841	0.787676	1.08801	0.0766141	ptvraredmg	NeurologyII	DNPEP:Q9ULA0:OID31118:v1:NeurologyII	4.07819e-35	0.906562
DDX58	DDX58	cis-position, cis-gene	44180	113	44067	2.16768e-34	-1.13403	-1.31562	-0.952429	0.0926512	ptvraredmg	Oncology	DDX58:O95786:OID21226:v1:Oncology	3.84837e-39	-1.16117
MATN2	MATN2	cis-position, cis-gene	45300	499	44801	2.24773e-34	-0.530608	-0.615599	-0.445616	0.0433626	flexdmg	Inflammation	MATN2:O00339:OID20767:v1:Inflammation	2.01409e-36	-0.526893
CD93	CD93	cis-position, cis-gene	43545	40	43505	2.54382e-34	-1.89553	-2.19939	-1.59167	0.15503	UR	Cardiometabolic	CD93:Q9NPY3:OID20397:v1:Cardiometabolic	1.0853e-28	-1.67029
LILRB5	LILRB5	cis-position, cis-gene	45810	98	45712	2.71146e-34	-1.22907	-1.42619	-1.03196	0.10057	rec	Cardiometabolic	LILRB5:O75023:OID20324:v1:Cardiometabolic	5.7603e-40	-1.26621
REG4	REG4	cis-position, cis-gene	45300	53	45247	2.87958e-34	-1.58347	-1.83752	-1.32941	0.129619	flexnonsynmtr	Inflammation	REG4:Q9BYZ8:OID20784:v1:Inflammation	2.29607e-43	-1.60458
NPHS1	NPHS1	cis-position, cis-gene	44339	326	44013	2.96361e-34	-0.672162	-0.780024	-0.5643	0.0550311	ptvraredmg	InflammationII	NPHS1:O60500:OID30540:v1:InflammationII	2.46166e-37	-0.660072
TP53I3	TP53I3	cis-position, cis-gene	43825	40	43785	3.20266e-34	-1.89791	-2.20263	-1.5932	0.155465	ptv	InflammationII	TP53I3:Q53FA7:OID30632:v1:InflammationII	7.14356e-36	-1.87427
LGALS1	LGALS1	cis-position, cis-gene	45276	40	45236	3.68237e-34	-1.86881	-2.16914	-1.56848	0.153228	raredmg	Cardiometabolic	LGALS1:P09382:OID20154:v1:Cardiometabolic	1.41646e-42	-1.97554
GNPTAB	CTSO	trans-position, trans-gene	45752	354	45398	3.72097e-34	0.637886	0.535365	0.740406	0.0523058	flexdmg	Inflammation	CTSO:P43234:OID20660:v1:Inflammation	1.97116e-36	0.613655
STAB1	HRC	trans-position, trans-gene	44457	172	44285	3.86381e-34	0.921032	0.772971	1.06909	0.0755408	UR	CardiometabolicII	HRC:P23327:OID30211:v1:CardiometabolicII	2.62059e-37	0.88371
STAB1	FBLN2	trans-position, trans-gene	45606	173	45433	4.03297e-34	0.87033	0.730376	1.01028	0.0714043	UR	CardiometabolicII	FBLN2:P98095:OID30378:v1:CardiometabolicII	2.95428e-43	0.909975
CD302	CD302	cis-position, cis-gene	45042	39	45003	4.26721e-34	-1.81344	-2.10516	-1.52172	0.148835	flexdmg	Oncology	CD302:Q8IX05:OID21328:v1:Oncology	1.22918e-39	-1.90381
CD302	CD302	cis-position, cis-gene	45042	39	45003	4.26721e-34	-1.81344	-2.10516	-1.52172	0.148835	ptvraredmg	Oncology	CD302:Q8IX05:OID21328:v1:Oncology	1.22918e-39	-1.90381
TET2	FLT3LG	trans-position, trans-gene	45752	78	45674	4.27961e-34	-1.31007	-1.52082	-1.09932	0.107525	URmtr	Inflammation	FLT3LG:P49771:OID20661:v1:Inflammation	5.99484e-33	-1.26306
SIGLEC1	SSC5D	trans-position, trans-gene	45433	650	44783	4.34858e-34	0.4666	0.39153	0.541669	0.0383004	flexnonsynmtr	Cardiometabolic	SSC5D:A1L4H1:OID20351:v1:Cardiometabolic	4.42368e-38	0.464831
PTS	PTS	cis-position, cis-gene	44015	40	43975	4.68776e-34	-1.87323	-2.17475	-1.57171	0.153836	raredmg	Neurology	PTS:Q03393:OID20847:v1:Neurology	1.07141e-35	-1.77318
ENTPD2	ENTPD2	cis-position, cis-gene	44180	60	44120	4.74369e-34	-1.55199	-1.80183	-1.30216	0.127465	ptv	Oncology	ENTPD2:Q9Y5L3:OID21260:v1:Oncology	1.14793e-34	-1.53907
TF	TF	cis-position, cis-gene	45680	97	45583	4.84858e-34	-1.22212	-1.41889	-1.02535	0.10039	ptvraredmg	InflammationII	TF:P02787:OID30783:v1:InflammationII	1.05696e-35	-1.20727
STAB1	DPT	trans-position, trans-gene	45810	186	45624	5.11968e-34	0.806012	0.676192	0.935831	0.0662338	ptv	Cardiometabolic	DPT:Q07507:OID20278:v1:Cardiometabolic	1.8687e-36	0.816449
FUT1	CDH5	trans-position, trans-gene	45810	211	45599	5.20131e-34	0.82415	0.691395	0.956905	0.0677316	flexdmg	Cardiometabolic	CDH5:P33151:OID20243:v1:Cardiometabolic	2.82031e-36	0.830972
PCBD1	PCBD1	cis-position, cis-gene	44577	30	44547	5.30344e-34	-2.13349	-2.4772	-1.78979	0.175357	ptv	InflammationII	PCBD1:P61457:OID30610:v1:InflammationII	2.43518e-34	-2.11049
FUCA2	FUCA1	trans-position, trans-gene	45513	176	45337	5.39533e-34	-0.90347	-1.04904	-0.757903	0.0742683	ptvraredmg	Cardiometabolic	FUCA1:P04066:OID20261:v1:Cardiometabolic	1.22755e-37	-0.900691
NT5E	NT5E	cis-position, cis-gene	45388	42	45346	5.58753e-34	-1.84829	-2.14616	-1.55042	0.151971	ptv	Oncology	NT5E:P21589:OID21498:v1:Oncology	1.5593e-36	-1.85702
CTSV	CTSV	cis-position, cis-gene	45466	62	45404	5.64306e-34	-1.42832	-1.65852	-1.19812	0.117448	raredmg	Oncology	CTSV:O60911:OID21405:v1:Oncology	4.88027e-45	-1.53361
APOM	APOM	cis-position, cis-gene	45352	24	45328	5.78192e-34	-2.41488	-2.80415	-2.02561	0.198603	flexdmg	Cardiometabolic	APOM:O95445:OID20374:v1:Cardiometabolic	1.16123e-34	-2.39312
VIT	VIT	cis-position, cis-gene	45616	234	45382	5.79998e-34	-0.706095	-0.819916	-0.592273	0.0580717	raredmg	CardiometabolicII	VIT:Q6UXI7:OID30334:v1:CardiometabolicII	4.46886e-44	-0.749783
SERPINF1	SERPINF1	cis-position, cis-gene	45084	19	45065	5.8469e-34	-2.67327	-3.10422	-2.24233	0.219869	ptv	InflammationII	SERPINF1:P36955:OID30757:v1:InflammationII	3.59221e-33	-2.56575
STAB1	MYOC	trans-position, trans-gene	45260	717	44543	6.19856e-34	0.434763	0.364649	0.504877	0.0357723	ptvraredmg	Neurology	MYOC:Q99972:OID21121:v1:Neurology	7.33117e-40	0.442832
KLK4	KLK4	cis-position, cis-gene	45621	130	45491	6.25168e-34	-0.948816	-1.10184	-0.795791	0.0780735	flexdmg	Oncology	KLK4:Q9Y5K2:OID21391:v1:Oncology	1.10328e-36	-0.948091
MMP8	MMP8	cis-position, cis-gene	45565	159	45406	6.37588e-34	-0.951375	-1.10483	-0.797917	0.0782944	flexdmg	Neurology	MMP8:P22894:OID21019:v1:Neurology	8.63352e-32	-0.892577
KLK6	KLK6	cis-position, cis-gene	45309	62	45247	6.74479e-34	-1.50668	-1.7498	-1.26356	0.12404	ptvraredmg	Oncology	KLK6:Q92876:OID21526:v1:Oncology	4.73953e-34	-1.42444
ASGR1	L1CAM	trans-position, trans-gene	45388	69	45319	6.82176e-34	1.40945	1.182	1.6369	0.116045	raredmg	Oncology	L1CAM:P32004:OID21484:v1:Oncology	7.53725e-34	1.37096
DTYMK	DTYMK	cis-position, cis-gene	45616	87	45529	6.83953e-34	-1.27342	-1.47892	-1.06792	0.104847	ptvraredmg	CardiometabolicII	DTYMK:P23919:OID30308:v1:CardiometabolicII	7.7156e-41	-1.29694
CPB2	CPB2	cis-position, cis-gene	45606	28	45578	6.94103e-34	-2.2488	-2.61174	-1.88586	0.185174	raredmgmtr	InflammationII	CPB2:Q96IY4:OID30734:v1:InflammationII	5.48663e-37	-2.27727
IGDCC4	IGDCC4	cis-position, cis-gene	45606	140	45466	7.20246e-34	-0.959677	-1.1146	-0.804752	0.0790427	ptvraredmg	CardiometabolicII	IGDCC4:Q8TDY8:OID30402:v1:CardiometabolicII	9.91338e-40	-0.979003
SORCS2	SORCS2	cis-position, cis-gene	44180	369	43811	7.47738e-34	-0.590089	-0.685372	-0.494807	0.0486131	flexnonsynmtr	Oncology	SORCS2:Q96PQ0:OID21262:v1:Oncology	1.78165e-34	-0.56673
STAB1	CRIM1	trans-position, trans-gene	45452	1243	44209	7.86091e-34	0.334039	0.280081	0.387996	0.0275289	flexdmg	Inflammation	CRIM1:Q9NZV1:OID20701:v1:Inflammation	1.93921e-36	0.332792
SERPIND1	SERPIND1	cis-position, cis-gene	45606	100	45506	7.92952e-34	-1.19002	-1.38226	-0.997784	0.0980784	flexnonsynmtr	InflammationII	SERPIND1:P05546:OID30767:v1:InflammationII	4.94162e-39	-1.19931
CD101	CD101	cis-position, cis-gene	45423	110	45313	9.96176e-34	-1.15812	-1.34549	-0.97075	0.0955969	raredmg	OncologyII	CD101:Q93033:OID31480:v1:OncologyII	5.39492e-39	-1.14394
IDUA	IDUA	cis-position, cis-gene	45621	52	45569	1.01548e-33	-1.6612	-1.93	-1.3924	0.137142	ptv	Oncology	IDUA:P35475:OID21468:v1:Oncology	6.52426e-34	-1.64052
SMOC2	SMOC2	cis-position, cis-gene	45452	178	45274	1.08559e-33	-0.83564	-0.970916	-0.700363	0.069018	flexnonsynmtr	Inflammation	SMOC2:Q9H3U7:OID20730:v1:Inflammation	4.01861e-40	-0.866209
VWA1	VWA1	cis-position, cis-gene	45553	192	45361	1.16084e-33	-0.865825	-1.00605	-0.725598	0.0715439	flexdmg	Oncology	VWA1:Q6PCB0:OID21421:v1:Oncology	1.63506e-35	-0.853984
LYPD3	LYPD3	cis-position, cis-gene	45027	85	44942	1.17674e-33	-1.28478	-1.49288	-1.07668	0.106171	flexdmg	Oncology	LYPD3:O95274:OID21530:v1:Oncology	2.19109e-32	-1.23959
STAB1	NPTX2	trans-position, trans-gene	45606	188	45418	1.27312e-33	0.742353	0.622048	0.862659	0.0613799	ptv	CardiometabolicII	NPTX2:P47972:OID30390:v1:CardiometabolicII	4.69491e-33	0.723369
ECM1	ECM1	cis-position, cis-gene	44609	53	44556	1.2993e-33	-1.64568	-1.91242	-1.37895	0.136086	ptv	InflammationII	ECM1:Q16610:OID30736:v1:InflammationII	7.76219e-32	-1.57048
CD55	CD55	cis-position, cis-gene	43681	28	43653	1.51502e-33	-2.18746	-2.54237	-1.83255	0.181074	ptv	Cardiometabolic	CD55:P08174:OID20377:v1:Cardiometabolic	2.53499e-33	-2.11305
HSD17B14	HSD17B14	cis-position, cis-gene	45493	79	45414	1.55582e-33	-1.34789	-1.56662	-1.12915	0.1116	flexdmg	NeurologyII	HSD17B14:Q9BPX1:OID31098:v1:NeurologyII	3.89919e-39	-1.32072
F3	F3	cis-position, cis-gene	45338	81	45257	1.63426e-33	-1.24275	-1.4445	-1.04101	0.102929	flexnonsynmtr	Oncology	F3:P13726:OID21440:v1:Oncology	5.67605e-30	-1.15472
MRC2	COL3A1	trans-position, trans-gene	45606	194	45412	1.64629e-33	0.8632	0.723065	1.00334	0.0714972	flexdmg	CardiometabolicII	COL3A1:P02461:OID30379:v1:CardiometabolicII	9.63981e-35	0.851155
AMPD3	AMPD3	cis-position, cis-gene	45493	109	45384	1.66308e-33	-1.12233	-1.30455	-0.940117	0.092967	raredmgmtr	NeurologyII	AMPD3:Q01432:OID31139:v1:NeurologyII	5.62342e-36	-1.11343
CST3	CST3	cis-position, cis-gene	45357	30	45327	1.73178e-33	-2.01835	-2.34613	-1.69057	0.167233	flexdmg	Cardiometabolic	CST3:P01034:OID20400:v1:Cardiometabolic	1.75323e-33	-2.02069
CST3	CST3	cis-position, cis-gene	45357	30	45327	1.73178e-33	-2.01835	-2.34613	-1.69057	0.167233	ptvraredmg	Cardiometabolic	CST3:P01034:OID20400:v1:Cardiometabolic	1.75323e-33	-2.02069
ADAMTSL5	ADAMTSL5	cis-position, cis-gene	45616	68	45548	1.7999e-33	-1.44833	-1.6836	-1.21306	0.120036	ptv	CardiometabolicII	ADAMTSL5:Q6ZMM2:OID30355:v1:CardiometabolicII	7.53574e-36	-1.46918
FAM20A	FAM20A	cis-position, cis-gene	45616	113	45503	1.89821e-33	-1.08798	-1.26477	-0.911176	0.0902027	raredmg	CardiometabolicII	FAM20A:Q96MK3:OID30348:v1:CardiometabolicII	1.86576e-39	-1.13606
GNPTAB	ARSA	trans-position, trans-gene	45260	225	45035	1.92096e-33	0.778465	0.651953	0.904977	0.0645465	flexnonsynmtr	Neurology	ARSA:P15289:OID21138:v1:Neurology	6.36342e-31	0.695092
NIT1	NIT1	cis-position, cis-gene	44457	152	44305	1.92472e-33	-0.956389	-1.11182	-0.800962	0.079299	flexnonsynmtr	CardiometabolicII	NIT1:Q86X76:OID30252:v1:CardiometabolicII	9.38524e-37	-0.941585
CLEC1A	CLEC1A	cis-position, cis-gene	44454	36	44418	2.0858e-33	-1.96238	-2.28147	-1.64329	0.1628	raredmg	Cardiometabolic	CLEC1A:Q8NC01:OID20099:v1:Cardiometabolic	4.7541e-33	-1.92797
ERBB2	ERBB2	cis-position, cis-gene	45388	211	45177	2.33302e-33	-0.778998	-0.905766	-0.65223	0.064677	ptvraredmg	Oncology	ERBB2:P04626:OID21520:v1:Oncology	4.09709e-39	-0.757822
HRG	HRG	cis-position, cis-gene	45461	38	45423	2.34521e-33	-1.9169	-2.22885	-1.60495	0.159158	flexdmg	InflammationII	HRG:P04196:OID30770:v1:InflammationII	8.55485e-38	-1.91045
HRG	HRG	cis-position, cis-gene	45461	38	45423	2.34521e-33	-1.9169	-2.22885	-1.60495	0.159158	ptvraredmg	InflammationII	HRG:P04196:OID30770:v1:InflammationII	8.55485e-38	-1.91045
BOC	BOC	cis-position, cis-gene	44454	370	44084	2.57819e-33	-0.613929	-0.713902	-0.513956	0.0510061	flexnonsynmtr	Cardiometabolic	BOC:Q9BWV1:OID20116:v1:Cardiometabolic	1.45267e-26	-0.511535
FTCD	FTCD	cis-position, cis-gene	45419	369	45050	2.59352e-33	-0.608035	-0.707054	-0.509016	0.0505194	flexdmg	NeurologyII	FTCD:O95954:OID31137:v1:NeurologyII	1.43241e-31	-0.572594
SIGLEC10	SIGLEC10	cis-position, cis-gene	45190	72	45118	2.69195e-33	-1.38854	-1.61472	-1.16235	0.115397	ptvraredmg	Inflammation	SIGLEC10:Q96LC7:OID20537:v1:Inflammation	5.75446e-34	-1.33425
ICAM3	ICAM3	cis-position, cis-gene	45810	137	45673	2.72128e-33	-1.0157	-1.18116	-0.850233	0.084419	flexnonsynmtr	Cardiometabolic	ICAM3:P32942:OID20277:v1:Cardiometabolic	4.985e-58	-1.19491
WFDC2	WFDC2	cis-position, cis-gene	42977	31	42946	3.04407e-33	-1.92519	-2.23903	-1.61134	0.160126	flexdmg	Oncology	WFDC2:Q14508:OID21505:v1:Oncology	8.28999e-40	-2.00137
GNPTAB	GGH	trans-position, trans-gene	44485	73	44412	3.04664e-33	1.38664	1.16058	1.6127	0.115337	ptv	Cardiometabolic	GGH:Q92820:OID20416:v1:Cardiometabolic	4.01409e-31	1.24461
CA9	CA9	cis-position, cis-gene	45621	158	45463	3.06664e-33	-0.93182	-1.08374	-0.779897	0.0775111	flexdmg	Oncology	CA9:Q16790:OID21417:v1:Oncology	1.97621e-37	-0.942967
TET2	FLT3LG	trans-position, trans-gene	45752	91	45661	3.31949e-33	-1.1963	-1.39145	-1.00115	0.0995662	UR	Inflammation	FLT3LG:P49771:OID20661:v1:Inflammation	4.33465e-33	-1.16297
STAB1	MYOC	trans-position, trans-gene	45260	1222	44038	3.32223e-33	0.33112	0.277105	0.385135	0.0275585	flexdmg	Neurology	MYOC:Q99972:OID21121:v1:Neurology	7.59761e-38	0.340472
IL18BP	IL18BP	cis-position, cis-gene	45433	110	45323	3.55994e-33	-1.07741	-1.25325	-0.901572	0.089714	flexnonsynmtr	Cardiometabolic	IL18BP:O95998:OID20348:v1:Cardiometabolic	9.0378e-36	-1.04379
ABCA1	KITLG	trans-position, trans-gene	45276	492	44784	3.58422e-33	-0.536156	-0.623664	-0.448648	0.0446466	flexnonsynmtr	Cardiometabolic	KITLG:P21583:OID20196:v1:Cardiometabolic	7.80441e-35	-0.517338
HEPH	HEPH	cis-position, cis-gene	45616	47	45569	3.66547e-33	-1.71964	-2.00035	-1.43892	0.14322	URmtr	CardiometabolicII	HEPH:Q9BQS7:OID30337:v1:CardiometabolicII	2.18234e-43	-1.83892
STAB2	CD248	trans-position, trans-gene	45606	754	44852	3.95643e-33	0.419394	0.350896	0.487893	0.0349477	flexnonsynmtr	CardiometabolicII	CD248:Q9HCU0:OID30394:v1:CardiometabolicII	1.05206e-35	0.410307
GRHPR	GRHPR	cis-position, cis-gene	45616	64	45552	4.14954e-33	-1.46905	-1.70907	-1.22904	0.122455	raredmg	CardiometabolicII	GRHPR:Q9UBQ7:OID30289:v1:CardiometabolicII	4.15112e-35	-1.44929
ASGR1	CD80	trans-position, trans-gene	45616	105	45511	4.38079e-33	1.11913	0.936217	1.30204	0.0933217	flexdmg	CardiometabolicII	CD80:P33681:OID30291:v1:CardiometabolicII	2.64917e-33	1.10338
ASGR1	CD80	trans-position, trans-gene	45616	105	45511	4.38079e-33	1.11913	0.936217	1.30204	0.0933217	ptvraredmg	CardiometabolicII	CD80:P33681:OID30291:v1:CardiometabolicII	2.64917e-33	1.10338
KIAA0319	KIAA0319	cis-position, cis-gene	45493	111	45382	4.47454e-33	-1.11233	-1.29416	-0.930506	0.0927685	ptvraredmg	NeurologyII	KIAA0319:Q5VV43:OID31094:v1:NeurologyII	1.16278e-30	-0.999292
STAB2	VCAM1	trans-position, trans-gene	45351	626	44725	4.57053e-33	0.466697	0.390397	0.542997	0.0389281	ptvraredmg	Cardiometabolic	VCAM1:P19320:OID20396:v1:Cardiometabolic	6.6422e-39	0.477703
DDHD2	DDHD2	cis-position, cis-gene	45520	214	45306	4.6417e-33	-0.800105	-0.930927	-0.669282	0.0667456	flexnonsynmtr	NeurologyII	DDHD2:O94830:OID31043:v1:NeurologyII	1.11768e-33	-0.780651
C3	C3	cis-position, cis-gene	43297	33	43264	4.92709e-33	-2.07487	-2.41426	-1.73549	0.173153	ptv	InflammationII	C3:P01024:OID30776:v1:InflammationII	1.25345e-38	-2.18131
FGB	FGA	cis-position, trans-gene	44766	23	44743	5.17038e-33	-2.38461	-2.7748	-1.99443	0.199073	ptv	InflammationII	FGA:P02671:OID30788:v1:InflammationII	4.02118e-33	-2.38654
CLEC5A	CLEC5A	cis-position, cis-gene	45135	14	45121	5.17368e-33	-3.03394	-3.53038	-2.5375	0.253284	ptv	Cardiometabolic	CLEC5A:Q9NY25:OID20165:v1:Cardiometabolic	4.64544e-34	-2.99629
DDX58	DDX58	cis-position, cis-gene	44180	56	44124	5.6169e-33	-1.5746	-1.8324	-1.31681	0.131526	ptv	Oncology	DDX58:O95786:OID21226:v1:Oncology	4.62605e-40	-1.63488
MRC2	THBS2	trans-position, trans-gene	45260	191	45069	5.69172e-33	0.850713	0.711419	0.990007	0.0710677	flexdmg	Neurology	THBS2:P35442:OID21104:v1:Neurology	2.6915e-34	0.845669
GNPTAB	NAGA	trans-position, trans-gene	44267	74	44193	6.03124e-33	1.38155	1.15525	1.60785	0.115458	ptv	InflammationII	NAGA:P17050:OID30509:v1:InflammationII	1.22143e-32	1.30163
AARSD1	AARSD1	cis-position, cis-gene	45042	230	44812	6.41241e-33	-0.753047	-0.876451	-0.629643	0.0629607	flexnonsynmtr	Oncology	AARSD1:Q9BTE6:OID21311:v1:Oncology	4.83022e-34	-0.743227
AFM	AFM	cis-position, cis-gene	45680	82	45598	7.01855e-33	-1.29904	-1.51206	-1.08603	0.10868	raredmgmtr	InflammationII	AFM:P43652:OID30741:v1:InflammationII	8.77062e-35	-1.28198
AGER	AGER	cis-position, cis-gene	45144	177	44967	7.33843e-33	-0.866191	-1.00827	-0.724112	0.0724888	flexdmg	Inflammation	AGER:Q15109:OID20756:v1:Inflammation	1.12345e-32	-0.822553
CPB2	CPB2	cis-position, cis-gene	45606	27	45579	7.35987e-33	-2.25328	-2.62289	-1.88367	0.188575	UR	InflammationII	CPB2:Q96IY4:OID30734:v1:InflammationII	9.51858e-34	-2.24622
PEAR1	PEAR1	cis-position, cis-gene	45810	197	45613	7.58169e-33	-0.843567	-0.981968	-0.705165	0.0706122	raredmg	Cardiometabolic	PEAR1:Q5VY43:OID20257:v1:Cardiometabolic	7.62361e-36	-0.833701
GNPTAB	CTSO	trans-position, trans-gene	45752	298	45454	7.63713e-33	0.680661	0.568982	0.79234	0.0569788	ptvraredmg	Inflammation	CTSO:P43234:OID20660:v1:Inflammation	4.50816e-35	0.656089
STAB1	ADIPOQ	trans-position, trans-gene	45680	729	44951	8.05319e-33	0.382766	0.319941	0.445592	0.0320536	ptvraredmg	InflammationII	ADIPOQ:Q15848:OID30748:v1:InflammationII	4.27995e-36	0.376862
CD46	CD46	cis-position, cis-gene	44997	44	44953	8.45868e-33	-1.75089	-2.03837	-1.46341	0.146671	ptvraredmg	Cardiometabolic	CD46:P15529:OID20380:v1:Cardiometabolic	3.29424e-33	-1.67787
TF	TF	cis-position, cis-gene	45680	116	45564	8.4722e-33	-1.09603	-1.27599	-0.916065	0.0918158	flexdmg	InflammationII	TF:P02787:OID30783:v1:InflammationII	3.7117e-33	-1.05196
SHBG	SHBG	cis-position, cis-gene	45669	195	45474	8.56136e-33	-0.775699	-0.903074	-0.648325	0.0649863	flexnonsynmtr	InflammationII	SHBG:P04278:OID30685:v1:InflammationII	8.77525e-35	-0.767414
MPO	MPO	cis-position, cis-gene	45260	243	45017	9.15059e-33	-0.759827	-0.884653	-0.635002	0.0636858	flexnonsynmtr	Neurology	MPO:P05164:OID21100:v1:Neurology	1.5683e-72	-0.949402
ASGR1	TNFRSF21	trans-position, trans-gene	45644	106	45538	9.43147e-33	1.12321	0.938648	1.30777	0.0941637	flexdmg	Neurology	TNFRSF21:O75509:OID21052:v1:Neurology	3.96429e-35	1.13947
ASGR1	TNFRSF21	trans-position, trans-gene	45644	106	45538	9.43147e-33	1.12321	0.938648	1.30777	0.0941637	ptvraredmg	Neurology	TNFRSF21:O75509:OID21052:v1:Neurology	3.96429e-35	1.13947
STAB2	TNR	trans-position, trans-gene	44914	975	43939	9.45189e-33	0.373254	0.311922	0.434586	0.0312916	flexdmg	Neurology	TNR:Q92752:OID20957:v1:Neurology	4.11691e-36	0.369365
ENO3	ENO3	cis-position, cis-gene	44457	236	44221	1.00709e-32	-0.720721	-0.839199	-0.602242	0.0604477	ptvraredmg	CardiometabolicII	ENO3:P13929:OID30209:v1:CardiometabolicII	3.12522e-35	-0.719463
MSR1	LGALS3BP	trans-position, trans-gene	45680	200	45480	1.03206e-32	0.83696	0.699347	0.974574	0.0702104	flexdmg	InflammationII	LGALS3BP:Q08380:OID30765:v1:InflammationII	5.13685e-35	0.811684
IMPACT	IMPACT	cis-position, cis-gene	45493	107	45386	1.06231e-32	-1.1205	-1.30477	-0.936229	0.0940145	flexdmg	NeurologyII	IMPACT:Q9P2X3:OID31112:v1:NeurologyII	3.06079e-34	-1.08311
HAVCR1	HAVCR1	cis-position, cis-gene	45556	203	45353	1.10224e-32	-0.747825	-0.87084	-0.624811	0.0627619	flexnonsynmtr	Oncology	HAVCR1:Q96D42:OID21422:v1:Oncology	3.0752e-35	-0.741537
CNDP1	CNDP1	cis-position, cis-gene	45433	86	45347	1.11734e-32	-1.26701	-1.47544	-1.05857	0.106345	raredmg	Cardiometabolic	CNDP1:Q96KN2:OID20347:v1:Cardiometabolic	1.93257e-38	-1.28388
TMPRSS5	TMPRSS5	cis-position, cis-gene	44702	121	44581	1.1579e-32	-1.05874	-1.23295	-0.884522	0.088885	flexnonsynmtr	Neurology	TMPRSS5:Q9H3S3:OID20947:v1:Neurology	8.01153e-37	-1.05544
RBP5	RBP5	cis-position, cis-gene	45042	46	44996	1.18408e-32	-1.66318	-1.9369	-1.38946	0.139653	flexnonsynmtr	Oncology	RBP5:P82980:OID21369:v1:Oncology	2.40451e-29	-1.51868
ASGR1	PLAU	trans-position, trans-gene	45260	68	45192	1.21429e-32	1.38879	1.16019	1.6174	0.116634	raredmg	Neurology	PLAU:P00749:OID21124:v1:Neurology	1.00311e-32	1.36207
SIGLEC10	SIGLEC10	cis-position, cis-gene	45190	215	44975	1.2268e-32	-0.796317	-0.927406	-0.665228	0.0668815	flexnonsynmtr	Inflammation	SIGLEC10:Q96LC7:OID20537:v1:Inflammation	8.36745e-34	-0.771217
THBS4	THBS4	cis-position, cis-gene	45276	31	45245	1.23616e-32	-2.0957	-2.44072	-1.75069	0.176025	ptv	Cardiometabolic	THBS4:P35443:OID20368:v1:Cardiometabolic	1.35445e-38	-2.10067
INHBC	INHBC	cis-position, cis-gene	45260	92	45168	1.2763e-32	-1.22323	-1.42465	-1.0218	0.102766	flexnonsynmtr	Neurology	INHBC:P55103:OID21093:v1:Neurology	3.04102e-37	-1.25696
NME3	NME3	cis-position, cis-gene	45300	32	45268	1.32779e-32	-2.08404	-2.42731	-1.74078	0.175133	raredmg	Inflammation	NME3:Q13232:OID20789:v1:Inflammation	9.63873e-38	-2.13046
GNPTAB	ARSB	trans-position, trans-gene	45042	75	44967	1.55535e-32	1.35892	1.13484	1.583	0.114324	ptv	Oncology	ARSB:P15848:OID21331:v1:Oncology	1.04463e-35	1.32615
LYVE1	LYVE1	cis-position, cis-gene	45680	45	45635	1.58875e-32	-1.73077	-2.01621	-1.44533	0.145631	flexdmg	InflammationII	LYVE1:Q9Y5Y7:OID30728:v1:InflammationII	2.59604e-28	-1.50011
DCBLD2	DCBLD2	cis-position, cis-gene	45388	294	45094	1.60306e-32	-0.659702	-0.768507	-0.550898	0.055512	flexdmg	Oncology	DCBLD2:Q96PD2:OID21474:v1:Oncology	2.91628e-33	-0.639899
KYNU	KYNU	cis-position, cis-gene	45752	27	45725	1.74228e-32	-2.19051	-2.55201	-1.82902	0.184435	UR	Inflammation	KYNU:Q16719:OID20669:v1:Inflammation	1.24427e-31	-2.08941
COMT	COMT	cis-position, cis-gene	43974	93	43881	1.77778e-32	-1.21275	-1.4129	-1.01259	0.102121	flexnonsynmtr	Cardiometabolic	COMT:P21964:OID20086:v1:Cardiometabolic	5.84006e-33	-1.19753
STAB2	VCAM1	trans-position, trans-gene	45351	134	45217	1.91225e-32	0.993169	0.829161	1.15718	0.0836764	ptv	Cardiometabolic	VCAM1:P19320:OID20396:v1:Cardiometabolic	3.85219e-35	1.0001
GALNT10	GALNT10	cis-position, cis-gene	45042	16	45026	1.95621e-32	-2.86462	-3.33774	-2.3915	0.241387	ptv	Oncology	GALNT10:Q86SR1:OID21371:v1:Oncology	7.09202e-40	-2.86748
SIGLEC10	SIGLEC10	cis-position, cis-gene	45190	76	45114	1.9743e-32	-1.33297	-1.55314	-1.1128	0.112331	flexdmg	Inflammation	SIGLEC10:Q96LC7:OID20537:v1:Inflammation	1.64823e-32	-1.26498
ASGR1	LYVE1	trans-position, trans-gene	45680	68	45612	1.99204e-32	1.40651	1.17418	1.63884	0.118536	raredmg	InflammationII	LYVE1:Q9Y5Y7:OID30728:v1:InflammationII	8.47125e-35	1.4217
ITGA11	ITGA11	cis-position, cis-gene	45190	421	44769	2.23912e-32	-0.567188	-0.660956	-0.473421	0.04784	flexdmg	Inflammation	ITGA11:Q9UKX5:OID20581:v1:Inflammation	2.49242e-38	-0.592508
ANPEP	ANPEP	cis-position, cis-gene	45364	37	45327	2.26035e-32	-1.9116	-2.22764	-1.59555	0.161247	URmtr	Cardiometabolic	ANPEP:P15144:OID20350:v1:Cardiometabolic	1.21296e-34	-1.92921
ASGR1	PTPRC	trans-position, trans-gene	45606	69	45537	2.35811e-32	1.4084	1.17548	1.64132	0.118837	raredmg	CardiometabolicII	PTPRC:P08575:OID30380:v1:CardiometabolicII	1.85216e-33	1.39378
GNPTAB	PRCP	trans-position, trans-gene	45524	228	45296	2.46293e-32	0.751868	0.627485	0.876251	0.0634602	flexnonsynmtr	Cardiometabolic	PRCP:P42785:OID20337:v1:Cardiometabolic	1.23633e-32	0.699854
PSMD9	PSMD9	cis-position, cis-gene	45042	54	44988	2.49844e-32	-1.56233	-1.82081	-1.30385	0.131878	ptvraredmg	Oncology	PSMD9:O00233:OID21304:v1:Oncology	3.22911e-34	-1.54141
IGSF8	IGSF8	cis-position, cis-gene	45276	58	45218	2.61601e-32	-1.52466	-1.77699	-1.27232	0.128741	ptvraredmg	Cardiometabolic	IGSF8:Q969P0:OID20167:v1:Cardiometabolic	6.55834e-30	-1.38446
ENTPD6	ENTPD6	cis-position, cis-gene	44454	59	44395	2.73201e-32	-1.53598	-1.79027	-1.2817	0.129735	raredmg	Cardiometabolic	ENTPD6:O75354:OID20100:v1:Cardiometabolic	6.70779e-35	-1.55215
CTSE	CTSE	cis-position, cis-gene	44654	426	44228	2.73551e-32	-0.564294	-0.657714	-0.470873	0.0476631	flexnonsynmtr	InflammationII	CTSE:P14091:OID30628:v1:InflammationII	5.45315e-34	-0.552162
CTSE	CTSE	cis-position, cis-gene	44654	426	44228	2.73551e-32	-0.564294	-0.657714	-0.470873	0.0476631	flexdmg	InflammationII	CTSE:P14091:OID30628:v1:InflammationII	5.45315e-34	-0.552162
IQGAP2	IQGAP2	cis-position, cis-gene	45042	141	44901	2.89705e-32	-0.97772	-1.13965	-0.815789	0.0826174	ptv	Oncology	IQGAP2:Q13576:OID21361:v1:Oncology	1.47664e-36	-1.01851
MARCO	MARCO	cis-position, cis-gene	45276	32	45244	3.02317e-32	-2.02334	-2.35855	-1.68813	0.171025	rec	Cardiometabolic	MARCO:Q9UEW3:OID20210:v1:Cardiometabolic	7.56883e-29	-1.83494
MMP8	MMP8	cis-position, cis-gene	45565	70	45495	3.1417e-32	-1.39462	-1.62573	-1.16351	0.117915	ptv	Neurology	MMP8:P22894:OID21019:v1:Neurology	8.61411e-32	-1.36626
F12	F12	cis-position, cis-gene	45680	142	45538	3.2758e-32	-0.974813	-1.13641	-0.81322	0.0824448	ptvraredmg	InflammationII	F12:P00748:OID30739:v1:InflammationII	6.99056e-37	-0.975378
MEGF9	MEGF9	cis-position, cis-gene	45667	147	45520	3.28898e-32	-0.963348	-1.12304	-0.803651	0.0814774	flexnonsynmtr	Cardiometabolic	MEGF9:Q9H1U4:OID20285:v1:Cardiometabolic	1.96243e-32	-0.919095
BCAT1	BCAT1	cis-position, cis-gene	45616	113	45503	3.29322e-32	-1.09275	-1.2739	-0.9116	0.0924226	flexnonsynmtr	CardiometabolicII	BCAT1:P54687:OID30312:v1:CardiometabolicII	4.21116e-34	-1.08164
ASGR1	LIFR	trans-position, trans-gene	45190	105	45085	3.32788e-32	1.13898	0.950158	1.32781	0.0963396	flexdmg	Inflammation	LIFR:P42702:OID20606:v1:Inflammation	1.97124e-34	1.15452
ASGR1	LIFR	trans-position, trans-gene	45190	105	45085	3.32788e-32	1.13898	0.950158	1.32781	0.0963396	ptvraredmg	Inflammation	LIFR:P42702:OID20606:v1:Inflammation	1.97124e-34	1.15452
GALNT4	CD300A	trans-position, trans-gene	44654	171	44483	3.4485e-32	0.882567	0.736214	1.02892	0.074669	flexdmg	InflammationII	CD300A:Q9UGN4:OID30576:v1:InflammationII	5.82764e-41	0.91936
KLRF1	KLRF1	cis-position, cis-gene	44339	31	44308	3.49659e-32	-2.01277	-2.34657	-1.67897	0.170305	ptvraredmg	InflammationII	KLRF1:Q9NZS2:OID30464:v1:InflammationII	1.67093e-34	-2.04868
MSRA	MSRA	cis-position, cis-gene	45388	159	45229	3.5156e-32	-0.927477	-1.0813	-0.773654	0.0784804	flexdmg	Oncology	MSRA:Q9UJ68:OID21513:v1:Oncology	4.43386e-37	-0.956498
DPEP2	DPEP2	cis-position, cis-gene	45042	87	44955	3.54928e-32	-1.23831	-1.4437	-1.03293	0.104789	ptvraredmg	Oncology	DPEP2:Q9H4A9:OID21305:v1:Oncology	3.90763e-38	-1.27522
C1QTNF1	C1QTNF1	cis-position, cis-gene	45432	125	45307	3.92354e-32	-1.03723	-1.20939	-0.865068	0.0878361	flexdmg	Cardiometabolic	C1QTNF1:Q9BXJ1:OID20367:v1:Cardiometabolic	4.89328e-32	-1.00178
HEPH	HEPH	cis-position, cis-gene	45616	143	45473	4.00743e-32	-0.970489	-1.1316	-0.809381	0.082197	flexnonsynmtr	CardiometabolicII	HEPH:Q9BQS7:OID30337:v1:CardiometabolicII	1.73027e-43	-1.08399
CD93	CD93	cis-position, cis-gene	43545	27	43518	4.03189e-32	-2.22788	-2.59773	-1.85804	0.188695	URmtr	Cardiometabolic	CD93:Q9NPY3:OID20397:v1:Cardiometabolic	9.91907e-28	-1.99715
NAGPA	NAGPA	cis-position, cis-gene	44654	20	44634	4.17939e-32	-2.57507	-3.00267	-2.14747	0.218162	URmtr	InflammationII	NAGPA:Q9UK23:OID30643:v1:InflammationII	9.91706e-28	-2.28193
AOC3	AOC3	cis-position, cis-gene	45433	41	45392	4.18939e-32	-1.74205	-2.03134	-1.45277	0.147592	raredmgmtr	Cardiometabolic	AOC3:Q16853:OID20389:v1:Cardiometabolic	1.32931e-35	-1.76371
SIGLEC1	SSC5D	trans-position, trans-gene	45433	300	45133	4.2375e-32	0.662907	0.552816	0.772997	0.0561682	ptvraredmg	Cardiometabolic	SSC5D:A1L4H1:OID20351:v1:Cardiometabolic	2.11901e-36	0.672265
KLK4	KLK4	cis-position, cis-gene	45621	91	45530	4.25221e-32	-1.10087	-1.2837	-0.918041	0.0932795	flexnonsynmtr	Oncology	KLK4:Q9Y5K2:OID21391:v1:Oncology	4.06352e-34	-1.07211
IGF2R	CTSO	trans-position, trans-gene	45752	216	45536	4.2585e-32	0.789096	0.658043	0.920148	0.0668629	ptvraredmg	Inflammation	CTSO:P43234:OID20660:v1:Inflammation	1.72963e-33	0.767096
STAB1	NRP2	trans-position, trans-gene	45260	184	45076	4.28631e-32	0.827244	0.689851	0.964638	0.070098	ptv	Neurology	NRP2:O60462:OID21081:v1:Neurology	2.48463e-33	0.824439
LAIR1	LAIR1	cis-position, cis-gene	45225	59	45166	4.42742e-32	-1.42849	-1.66579	-1.19118	0.121073	ptv	Inflammation	LAIR1:Q6GTX8:OID20737:v1:Inflammation	1.74265e-28	-1.35685
FOLR2	FOLR2	cis-position, cis-gene	45644	98	45546	4.56515e-32	-1.13759	-1.32661	-0.948566	0.0964397	flexdmg	Neurology	FOLR2:P14207:OID21062:v1:Neurology	2.03497e-44	-1.24005
AARSD1	AARSD1	cis-position, cis-gene	45042	46	44996	4.68049e-32	-1.65697	-1.93234	-1.3816	0.140494	raredmgmtr	Oncology	AARSD1:Q9BTE6:OID21311:v1:Oncology	2.86301e-33	-1.62869
POC1B-GALNT4	CD300A	trans-position, trans-gene	44654	174	44480	4.68923e-32	0.873052	0.727959	1.01815	0.0740265	flexdmg	InflammationII	CD300A:Q9UGN4:OID30576:v1:InflammationII	8.21591e-41	0.910972
EFNA4	EFNA4	cis-position, cis-gene	44838	73	44765	4.83408e-32	-1.32957	-1.55058	-1.10856	0.11276	raredmg	Neurology	EFNA4:P52798:OID20935:v1:Neurology	2.19855e-35	-1.36118
HAGH	HAGH	cis-position, cis-gene	45488	320	45168	5.13338e-32	-0.628976	-0.733575	-0.524377	0.0533665	flexdmg	Oncology	HAGH:Q16775:OID21459:v1:Oncology	1.7437e-31	-0.59077
PBXIP1	PBXIP1	cis-position, cis-gene	45423	215	45208	5.16654e-32	-0.77866	-0.908157	-0.649162	0.0660696	flexnonsynmtr	OncologyII	PBXIP1:Q96AQ6:OID31435:v1:OncologyII	2.05738e-36	-0.792162
LGALS1	LGALS1	cis-position, cis-gene	45276	37	45239	5.33186e-32	-1.87744	-2.18975	-1.56514	0.159337	raredmgmtr	Cardiometabolic	LGALS1:P09382:OID20154:v1:Cardiometabolic	1.95776e-40	-1.99066
SELP	SELP	cis-position, cis-gene	45433	104	45329	5.33312e-32	-1.14229	-1.33231	-0.952276	0.096946	raredmg	Cardiometabolic	SELP:P16109:OID20379:v1:Cardiometabolic	1.88563e-35	-1.15881
WFIKKN1	WFIKKN1	cis-position, cis-gene	44766	34	44732	5.40309e-32	-1.9008	-2.21701	-1.58458	0.161333	URmtr	Neurology	WFIKKN1:Q96NZ8:OID20939:v1:Neurology	2.25251e-35	-1.84703
AP1G2	AP1G2	cis-position, cis-gene	45424	267	45157	5.77749e-32	-0.707907	-0.825732	-0.590082	0.0601144	flexdmg	OncologyII	AP1G2:O75843:OID31348:v1:OncologyII	3.37727e-34	-0.685974
GNPTAB	PLA2G15	trans-position, trans-gene	45388	229	45159	6.22261e-32	0.76889	0.640846	0.896933	0.0653278	flexnonsynmtr	Oncology	PLA2G15:Q8NCC3:OID21473:v1:Oncology	1.58669e-30	0.69443
CAPN2	YAP1	trans-position, trans-gene	45493	406	45087	6.5901e-32	-0.524891	-0.612338	-0.437445	0.0446152	flexdmg	NeurologyII	YAP1:P46937:OID31113:v1:NeurologyII	2.83406e-31	-0.48941
MSR1	LGALS3BP	trans-position, trans-gene	45680	117	45563	6.77831e-32	1.07881	0.899042	1.25857	0.0917165	raredmg	InflammationII	LGALS3BP:Q08380:OID30765:v1:InflammationII	3.14646e-33	1.03669
AHSP	AHSP	cis-position, cis-gene	45183	62	45121	6.87822e-32	-1.39416	-1.6265	-1.16183	0.118538	flexdmg	Neurology	AHSP:Q9NZD4:OID21078:v1:Neurology	7.38268e-33	-1.36812
DSG3	DSG3	cis-position, cis-gene	45471	199	45272	7.06328e-32	-0.781854	-0.912175	-0.651532	0.0664899	flexdmg	Oncology	DSG3:P32926:OID21460:v1:Oncology	1.00147e-29	-0.723178
ITIH4	ITIH4	cis-position, cis-gene	45680	202	45478	7.24242e-32	-0.780689	-0.91084	-0.650538	0.0664031	flexdmg	InflammationII	ITIH4:Q14624:OID30762:v1:InflammationII	5.15062e-32	-0.746638
GALNT4	CD300A	trans-position, trans-gene	44654	127	44527	7.68194e-32	1.01775	0.848011	1.18749	0.0866023	ptvraredmg	InflammationII	CD300A:Q9UGN4:OID30576:v1:InflammationII	7.25364e-40	1.05302
SMPD1	SMPD1	cis-position, cis-gene	45420	302	45118	7.9841e-32	-0.665079	-0.776033	-0.554124	0.0566092	ptvraredmg	Neurology	SMPD1:P17405:OID21028:v1:Neurology	2.33997e-33	-0.63521
STAB1	PHYKPL	trans-position, trans-gene	44654	714	43940	8.48589e-32	0.435965	0.363202	0.508729	0.0371237	ptvraredmg	InflammationII	PHYKPL:Q8IUZ5:OID30634:v1:InflammationII	1.22392e-37	0.44449
STAB1	ADIPOQ	trans-position, trans-gene	45680	189	45491	1.03577e-31	0.733763	0.611119	0.856408	0.0625733	ptv	InflammationII	ADIPOQ:Q15848:OID30748:v1:InflammationII	2.59485e-34	0.748804
ASGR1	CD28	trans-position, trans-gene	44180	68	44112	1.04571e-31	1.39984	1.16586	1.63383	0.11938	raredmg	Oncology	CD28:P10747:OID21265:v1:Oncology	2.50823e-34	1.4185
HYOU1	HYOU1	cis-position, cis-gene	45810	125	45685	1.14114e-31	-1.02682	-1.19857	-0.85507	0.0876258	flexdmg	Cardiometabolic	HYOU1:Q9Y4L1:OID20300:v1:Cardiometabolic	3.89227e-33	-1.01385
FGL1	FGL1	cis-position, cis-gene	45669	86	45583	1.21e-31	-1.17463	-1.37118	-0.978075	0.100282	raredmg	InflammationII	FGL1:Q08830:OID30702:v1:InflammationII	2.76039e-30	-1.08854
KHK	KHK	cis-position, cis-gene	44457	189	44268	1.26028e-31	-0.831441	-0.970607	-0.692275	0.0710024	flexnonsynmtr	CardiometabolicII	KHK:P50053:OID30241:v1:CardiometabolicII	1.11471e-34	-0.833684
POC1B-GALNT4	CD300A	trans-position, trans-gene	44654	130	44524	1.35501e-31	1.00187	0.834092	1.16966	0.0856022	ptvraredmg	InflammationII	CD300A:Q9UGN4:OID30576:v1:InflammationII	1.33694e-39	1.03911
STAB2	DKK3	trans-position, trans-gene	45810	228	45582	1.4228e-31	0.735551	0.612324	0.858779	0.0628706	raredmgmtr	Cardiometabolic	DKK3:Q9UBP4:OID20264:v1:Cardiometabolic	5.70659e-38	0.754679
ASGR1	ADGRE1	trans-position, trans-gene	45423	104	45319	1.56043e-31	1.12719	0.938225	1.31615	0.0964097	flexdmg	OncologyII	ADGRE1:Q14246:OID31483:v1:OncologyII	1.42198e-32	1.1233
ASGR1	ADGRE1	trans-position, trans-gene	45423	104	45319	1.56043e-31	1.12719	0.938225	1.31615	0.0964097	ptvraredmg	OncologyII	ADGRE1:Q14246:OID31483:v1:OncologyII	1.42198e-32	1.1233
TSHR	TSHB	trans-position, trans-gene	45276	318	44958	1.5909e-31	0.655093	0.545257	0.76493	0.0560386	flexdmg	Cardiometabolic	TSHB:P01222:OID20129:v1:Cardiometabolic	2.78038e-31	0.628038
GUSB	GUSB	cis-position, cis-gene	45451	130	45321	1.64215e-31	-0.967441	-1.12969	-0.805197	0.082777	raredmg	Cardiometabolic	GUSB:P08236:OID20296:v1:Cardiometabolic	1.2411e-31	-0.920001
DPEP1	DPEP1	cis-position, cis-gene	44842	43	44799	1.87855e-31	-1.73013	-2.02056	-1.43969	0.148178	raredmgmtr	Neurology	DPEP1:P16444:OID20897:v1:Neurology	1.60271e-30	-1.6536
DDHD2	DDHD2	cis-position, cis-gene	45520	108	45412	1.89121e-31	-1.09577	-1.27972	-0.911814	0.093854	ptvraredmg	NeurologyII	DDHD2:O94830:OID31043:v1:NeurologyII	1.82027e-35	-1.10694
B4GALNT3	PTPRZ1	trans-position, trans-gene	45616	338	45278	2.19376e-31	0.575079	0.478431	0.671727	0.0493098	flexdmg	CardiometabolicII	PTPRZ1:P23471:OID30343:v1:CardiometabolicII	1.09186e-31	0.548847
ASGR1	SIGLEC1	trans-position, trans-gene	45452	68	45384	2.33375e-31	1.37292	1.14208	1.60376	0.117773	raredmg	Inflammation	SIGLEC1:Q9BZZ2:OID20690:v1:Inflammation	8.01081e-34	1.39342
FAM3C	FAM3C	cis-position, cis-gene	45201	22	45179	2.36293e-31	-2.34666	-2.74126	-1.95207	0.201321	ptvraredmg	Cardiometabolic	FAM3C:Q92520:OID20233:v1:Cardiometabolic	7.79035e-35	-2.33152
ADAMTSL5	ADAMTSL5	cis-position, cis-gene	45616	68	45548	2.39231e-31	-1.39923	-1.63453	-1.16393	0.120052	raredmg	CardiometabolicII	ADAMTSL5:Q6ZMM2:OID30355:v1:CardiometabolicII	1.60957e-30	-1.29626
TALDO1	TALDO1	cis-position, cis-gene	45456	126	45330	2.4317e-31	-1.00467	-1.17364	-0.835698	0.0862095	flexnonsynmtr	CardiometabolicII	TALDO1:P37837:OID30414:v1:CardiometabolicII	1.05469e-33	-0.976282
CCS	CCS	cis-position, cis-gene	44914	152	44762	2.50728e-31	-0.914883	-1.06879	-0.760978	0.0785219	flexdmg	Neurology	CCS:O14618:OID20973:v1:Neurology	2.67068e-33	-0.899526
CA9	CA9	cis-position, cis-gene	45621	174	45447	2.61443e-31	-0.860571	-1.00538	-0.715757	0.073884	flexnonsynmtr	Oncology	CA9:Q16790:OID21417:v1:Oncology	1.54022e-34	-0.863951
DCXR	DCXR	cis-position, cis-gene	45388	94	45294	2.63436e-31	-1.11901	-1.30732	-0.930693	0.0960769	flexnonsynmtr	Oncology	DCXR:Q7Z4W1:OID21480:v1:Oncology	3.97913e-34	-1.10696
IL5RA	IL5RA	cis-position, cis-gene	45190	95	45095	2.67123e-31	-1.15839	-1.35335	-0.963429	0.0994681	ptvraredmg	Inflammation	IL5RA:Q01344:OID20601:v1:Inflammation	4.79909e-30	-1.0849
STAB1	OMD	trans-position, trans-gene	45452	108	45344	2.93272e-31	1.06385	0.884682	1.24303	0.0914138	URmtr	Inflammation	OMD:Q99983:OID20725:v1:Inflammation	4.0267e-32	0.980664
OGFR	OGFR	cis-position, cis-gene	45042	30	45012	2.98393e-31	-2.03407	-2.37669	-1.69146	0.174803	ptv	Oncology	OGFR:Q9NZT2:OID21360:v1:Oncology	1.45463e-32	-2.01434
CR1	CR1	cis-position, cis-gene	45513	517	44996	3.23329e-31	-0.50532	-0.590487	-0.420154	0.0434519	flexdmg	InflammationII	CR1:P17927:OID30697:v1:InflammationII	7.88384e-31	-0.489592
GNPTAB	CTSZ	trans-position, trans-gene	45291	225	45066	3.41468e-31	0.754838	0.627568	0.882109	0.0649334	flexnonsynmtr	Cardiometabolic	CTSZ:Q9UBR2:OID20365:v1:Cardiometabolic	1.06122e-29	0.677711
TET2	FLT3LG	trans-position, trans-gene	45752	153	45599	3.5407e-31	-0.893101	-1.04373	-0.742477	0.0768483	ptvraredmg	Inflammation	FLT3LG:P49771:OID20661:v1:Inflammation	1.41557e-30	-0.859361
LIFR	LIFR	cis-position, cis-gene	45190	420	44770	3.71784e-31	0.561494	0.466763	0.656225	0.0483316	flexnonsynmtr	Inflammation	LIFR:P42702:OID20606:v1:Inflammation	7.45983e-28	0.507647
SIGLEC9	SIGLEC9	cis-position, cis-gene	45556	79	45477	3.83084e-31	-1.26179	-1.47471	-1.04886	0.108635	flexdmg	Oncology	SIGLEC9:Q9Y336:OID21390:v1:Oncology	1.67264e-28	-1.19877
GGT5	GGT5	cis-position, cis-gene	44914	24	44890	3.94055e-31	-2.29816	-2.68605	-1.91027	0.197902	UR	Neurology	GGT5:P36269:OID20909:v1:Neurology	1.03396e-31	-2.23662
HYOU1	HYOU1	cis-position, cis-gene	45810	123	45687	4.45527e-31	-1.02487	-1.19801	-0.851729	0.0883364	ptvraredmg	Cardiometabolic	HYOU1:Q9Y4L1:OID20300:v1:Cardiometabolic	1.7164e-32	-1.01475
KLK6	KLK6	cis-position, cis-gene	45309	65	45244	4.46092e-31	-1.40575	-1.64324	-1.16827	0.121166	flexdmg	Oncology	KLK6:Q92876:OID21526:v1:Oncology	1.89975e-31	-1.33771
FHIT	FHIT	cis-position, cis-gene	44217	93	44124	4.47691e-31	-1.18819	-1.38892	-0.987452	0.102414	flexdmg	Neurology	FHIT:P49789:OID20872:v1:Neurology	3.75726e-34	-1.14843
SHMT1	SHMT1	cis-position, cis-gene	45378	146	45232	4.52099e-31	-0.94944	-1.10985	-0.789026	0.0818432	ptvraredmg	Inflammation	SHMT1:P34896:OID20714:v1:Inflammation	5.92028e-35	-0.951472
SHMT1	SHMT1	cis-position, cis-gene	45378	146	45232	4.52099e-31	-0.94944	-1.10985	-0.789026	0.0818432	flexdmg	Inflammation	SHMT1:P34896:OID20714:v1:Inflammation	1.94801e-36	-0.963803
IGF2R	CTSO	trans-position, trans-gene	45752	290	45462	4.60859e-31	0.669889	0.55669	0.783088	0.057754	flexdmg	Inflammation	CTSO:P43234:OID20660:v1:Inflammation	3.16956e-25	0.504937
ERBB2	ERBB2	cis-position, cis-gene	45388	267	45121	4.6813e-31	-0.667309	-0.780084	-0.554534	0.0575379	flexnonsynmtr	Oncology	ERBB2:P04626:OID21520:v1:Oncology	5.4e-31	-0.641017
EPOR	EPO	trans-position, trans-gene	45190	169	45021	4.74474e-31	0.885188	0.735577	1.0348	0.0763316	flexdmg	Inflammation	EPO:P01588:OID20522:v1:Inflammation	2.87646e-31	0.851377
PGLYRP2	PGLYRP2	cis-position, cis-gene	45172	40	45132	4.98196e-31	-1.8279	-2.13696	-1.51884	0.157681	ptvraredmg	InflammationII	PGLYRP2:Q96PD5:OID30742:v1:InflammationII	1.12691e-36	-1.90076
GSR	GSR	cis-position, cis-gene	45439	204	45235	5.18396e-31	-0.78428	-0.916924	-0.651636	0.0676748	flexdmg	InflammationII	GSR:P00390:OID30700:v1:InflammationII	2.53101e-37	-0.81262
GZMA	GZMA	cis-position, cis-gene	45752	128	45624	5.60764e-31	-1.00688	-1.17727	-0.836485	0.0869335	flexdmg	Inflammation	GZMA:P12544:OID20663:v1:Inflammation	1.31495e-34	-0.962463
ADGRE5	ADGRE5	cis-position, cis-gene	45596	23	45573	5.62075e-31	-2.31431	-2.70596	-1.92266	0.19982	ptv	Cardiometabolic	ADGRE5:P48960:OID20260:v1:Cardiometabolic	1.2319e-30	-2.31205
PRTG	PRTG	cis-position, cis-gene	45621	203	45418	6.25921e-31	-0.801157	-0.936845	-0.665469	0.0692281	ptvraredmg	Oncology	PRTG:Q2VWP7:OID21443:v1:Oncology	4.63045e-29	-0.729715
GPLD1	NCS1	trans-position, trans-gene	45621	357	45264	6.319e-31	-0.547958	-0.640769	-0.455146	0.0473524	flexnonsynmtr	Oncology	NCS1:P62166:OID21458:v1:Oncology	9.30841e-37	-0.568704
PNLIPRP1	PNLIPRP1	cis-position, cis-gene	45493	252	45241	6.34168e-31	-0.720814	-0.842907	-0.598722	0.0622916	ptvraredmg	NeurologyII	PNLIPRP1:P54315:OID31122:v1:NeurologyII	6.37323e-30	-0.678242
MYOC	MYOC	cis-position, cis-gene	45260	133	45127	6.45498e-31	-0.954764	-1.1165	-0.793024	0.0825197	ptvraredmg	Neurology	MYOC:Q99972:OID21121:v1:Neurology	3.5199e-32	-0.930905
TACSTD2	TACSTD2	cis-position, cis-gene	40049	66	39983	7.37976e-31	-1.41024	-1.64936	-1.17113	0.121996	ptvraredmg	Oncology	TACSTD2:P09758:OID21447:v1:Oncology	1.90059e-31	-1.33736
CCS	CCS	cis-position, cis-gene	44914	126	44788	7.9001e-31	-0.996136	-1.16514	-0.827134	0.0862246	ptvraredmg	Neurology	CCS:O14618:OID20973:v1:Neurology	2.81493e-32	-0.990496
ROBO1	ROBO1	cis-position, cis-gene	45300	19	45281	8.38381e-31	-2.59504	-3.03551	-2.15458	0.224725	ptv	Inflammation	ROBO1:Q9Y6N7:OID20734:v1:Inflammation	7.16656e-31	-2.59731
LCAT	KITLG	trans-position, trans-gene	45276	65	45211	9.10467e-31	-1.41112	-1.65078	-1.17146	0.122275	raredmgmtr	Cardiometabolic	KITLG:P21583:OID20196:v1:Cardiometabolic	5.76147e-32	-1.42086
FGFBP2	FGFBP2	cis-position, cis-gene	45606	19	45587	9.10871e-31	-2.60983	-3.05309	-2.16658	0.226148	ptvraredmg	CardiometabolicII	FGFBP2:Q9BYJ0:OID30395:v1:CardiometabolicII	2.48734e-33	-2.58963
FGFBP2	FGFBP2	cis-position, cis-gene	45606	19	45587	9.10871e-31	-2.60983	-3.05309	-2.16658	0.226148	flexdmg	CardiometabolicII	FGFBP2:Q9BYJ0:OID30395:v1:CardiometabolicII	2.48734e-33	-2.58963
STAB1	NOTCH3	trans-position, trans-gene	45810	925	44885	9.19559e-31	0.356586	0.296019	0.417153	0.0309012	flexnonsynmtr	Cardiometabolic	NOTCH3:Q9UM47:OID20253:v1:Cardiometabolic	4.67394e-32	0.343985
GNPTAB	RNASET2	trans-position, trans-gene	45592	76	45516	1.01075e-30	1.27646	1.0595	1.49343	0.110694	ptv	Cardiometabolic	RNASET2:O00584:OID20321:v1:Cardiometabolic	2.26058e-31	1.20177
TREM2	TREM2	cis-position, cis-gene	45225	46	45179	1.04497e-30	-1.56659	-1.83293	-1.30025	0.135887	flexdmg	Inflammation	TREM2:Q9NZC2:OID20731:v1:Inflammation	3.70006e-30	-1.45425
ENTPD5	ENTPD5	cis-position, cis-gene	44454	78	44376	1.11871e-30	-1.27945	-1.49708	-1.06181	0.111035	flexdmg	Cardiometabolic	ENTPD5:O75356:OID20104:v1:Cardiometabolic	4.06546e-32	-1.29061
ENTPD5	ENTPD5	cis-position, cis-gene	44454	78	44376	1.11871e-30	-1.27945	-1.49708	-1.06181	0.111035	ptvraredmg	Cardiometabolic	ENTPD5:O75356:OID20104:v1:Cardiometabolic	4.06546e-32	-1.29061
BCAM	BCAM	cis-position, cis-gene	45260	130	45130	1.19011e-30	-0.985118	-1.15276	-0.817471	0.0855332	flexdmg	Neurology	BCAM:P50895:OID21076:v1:Neurology	4.61893e-25	-0.845955
STAB2	DKK3	trans-position, trans-gene	45810	110	45700	1.22515e-30	1.04098	0.863786	1.21817	0.0904038	URmtr	Cardiometabolic	DKK3:Q9UBP4:OID20264:v1:Cardiometabolic	2.73786e-37	1.04423
GNPTAB	LGMN	trans-position, trans-gene	45452	77	45375	1.2764e-30	1.30802	1.08531	1.53074	0.11363	ptv	Inflammation	LGMN:Q99538:OID20773:v1:Inflammation	1.16719e-30	1.21464
SLC10A2	EPCAM	trans-position, trans-gene	45224	200	45024	1.38e-30	-0.8035	-0.940391	-0.666609	0.0698418	flexdmg	Inflammation	EPCAM:P16422:OID20743:v1:Inflammation	1.35488e-31	-0.779667
ARSB	ARSB	cis-position, cis-gene	45042	107	44935	1.40166e-30	-1.10151	-1.28919	-0.913826	0.0957563	raredmgmtr	Oncology	ARSB:P15848:OID21331:v1:Oncology	4.14483e-31	-1.06825
ASGR1	TNFSF8	trans-position, trans-gene	45606	27	45579	1.41941e-30	2.19133	1.81792	2.56475	0.190516	ptv	CardiometabolicII	TNFSF8:P32971:OID30384:v1:CardiometabolicII	2.42027e-30	2.14292
CCL25	CCL25	cis-position, cis-gene	45752	20	45732	1.42512e-30	-2.48052	-2.90323	-2.05781	0.215666	ptv	Inflammation	CCL25:O15444:OID20674:v1:Inflammation	9.29815e-28	-2.30124
ASGR1	LILRB1	trans-position, trans-gene	45810	106	45704	1.45785e-30	1.08368	0.898975	1.26838	0.0942351	flexdmg	Cardiometabolic	LILRB1:Q8NHL6:OID20323:v1:Cardiometabolic	3.91602e-30	1.05781
ASGR1	LILRB1	trans-position, trans-gene	45810	106	45704	1.45785e-30	1.08368	0.898975	1.26838	0.0942351	ptvraredmg	Cardiometabolic	LILRB1:Q8NHL6:OID20323:v1:Cardiometabolic	3.91602e-30	1.05781
ECM1	ECM1	cis-position, cis-gene	44609	211	44398	1.46388e-30	-0.785876	-0.919822	-0.651929	0.0683395	flexnonsynmtr	InflammationII	ECM1:Q16610:OID30736:v1:InflammationII	8.30796e-32	-0.764105
CNTN1	CNTN1	cis-position, cis-gene	45810	167	45643	1.51961e-30	-0.82217	-0.962344	-0.681995	0.0715171	flexdmg	Cardiometabolic	CNTN1:Q12860:OID20307:v1:Cardiometabolic	3.40362e-31	-0.798969
IGF2R	IGF2R	cis-position, cis-gene	45260	21	45239	1.56224e-30	-2.44568	-2.86273	-2.02862	0.212782	ptv	Neurology	IGF2R:P11717:OID21146:v1:Neurology	1.71809e-30	-2.44389
CXCR6	CXCL16	trans-position, trans-gene	45735	78	45657	1.57768e-30	1.25888	1.04418	1.47357	0.109535	flexdmg	Cardiometabolic	CXCL16:Q9H2A7:OID20282:v1:Cardiometabolic	1.48797e-35	1.29848
B3GNT7	B3GNT7	cis-position, cis-gene	44457	25	44432	1.67623e-30	-2.18935	-2.56289	-1.81581	0.190579	UR	CardiometabolicII	B3GNT7:Q8NFL0:OID30281:v1:CardiometabolicII	1.62243e-29	-2.11791
PRTG	PRTG	cis-position, cis-gene	45621	240	45381	1.78917e-30	-0.731353	-0.856198	-0.606509	0.0636956	flexdmg	Oncology	PRTG:Q2VWP7:OID21443:v1:Oncology	1.15341e-30	-0.689164
SUSD2	SUSD2	cis-position, cis-gene	45260	72	45188	1.81571e-30	-1.2923	-1.51292	-1.07168	0.112562	raredmgmtr	Neurology	SUSD2:Q9UGT4:OID21098:v1:Neurology	2.04645e-34	-1.33161
APOA4	APOA4	cis-position, cis-gene	45680	25	45655	1.9317e-30	-2.24185	-2.62476	-1.85894	0.195362	ptv	InflammationII	APOA4:P06727:OID30733:v1:InflammationII	3.48981e-34	-2.21335
PAXX	PAXX	cis-position, cis-gene	44654	22	44632	1.93641e-30	-2.38603	-2.79357	-1.97849	0.207927	ptv	InflammationII	PAXX:Q9BUH6:OID30591:v1:InflammationII	2.22128e-32	-2.36311
ADAM8	ADAM8	cis-position, cis-gene	45565	302	45263	2.04069e-30	-0.654323	-0.766129	-0.542517	0.0570434	raredmg	Neurology	ADAM8:P78325:OID21039:v1:Neurology	4.80312e-35	-0.633563
CAPN2	YAP1	trans-position, trans-gene	45493	335	45158	2.07406e-30	-0.562883	-0.659077	-0.46669	0.0490777	flexnonsynmtr	NeurologyII	YAP1:P46937:OID31113:v1:NeurologyII	1.61482e-29	-0.523821
WFDC2	WFDC2	cis-position, cis-gene	42977	31	42946	2.17452e-30	-1.83625	-2.15015	-1.52235	0.160153	flexnonsynmtr	Oncology	WFDC2:Q14508:OID21505:v1:Oncology	4.50969e-36	-1.82433
NBL1	NBL1	cis-position, cis-gene	45388	35	45353	2.23922e-30	-1.87168	-2.19172	-1.55163	0.163286	flexdmg	Oncology	NBL1:P41271:OID21486:v1:Oncology	1.21438e-28	-1.76321
NBL1	NBL1	cis-position, cis-gene	45388	35	45353	2.23922e-30	-1.87168	-2.19172	-1.55163	0.163286	ptvraredmg	Oncology	NBL1:P41271:OID21486:v1:Oncology	1.21438e-28	-1.76321
VNN2	VNN2	cis-position, cis-gene	45042	203	44839	2.26695e-30	-0.794568	-0.930445	-0.658691	0.0693245	flexnonsynmtr	Oncology	VNN2:O95498:OID21310:v1:Oncology	8.66031e-33	-0.800571
ASGR1	ITGB1	trans-position, trans-gene	45214	103	45111	2.31382e-30	1.0769	0.892713	1.26109	0.0939722	flexdmg	Cardiometabolic	ITGB1:P05556:OID20376:v1:Cardiometabolic	1.69381e-31	1.07406
ASGR1	ITGB1	trans-position, trans-gene	45214	103	45111	2.31382e-30	1.0769	0.892713	1.26109	0.0939722	ptvraredmg	Cardiometabolic	ITGB1:P05556:OID20376:v1:Cardiometabolic	1.69381e-31	1.07406
NAGPA	CPVL	trans-position, trans-gene	45540	123	45417	2.39052e-30	1.03476	0.857734	1.21178	0.0903176	ptvraredmg	Oncology	CPVL:Q9H3G5:OID21435:v1:Oncology	3.07443e-30	0.977017
CD46	CD46	cis-position, cis-gene	44997	50	44947	2.41765e-30	-1.57639	-1.84609	-1.30668	0.137603	flexdmg	Cardiometabolic	CD46:P15529:OID20380:v1:Cardiometabolic	5.35645e-31	-1.52728
STAB1	NPTX2	trans-position, trans-gene	45606	923	44683	2.49438e-30	0.319931	0.26518	0.374682	0.0279338	flexnonsynmtr	CardiometabolicII	NPTX2:P47972:OID30390:v1:CardiometabolicII	6.0998e-32	0.31146
JAM2	JAM2	cis-position, cis-gene	45644	47	45597	2.66016e-30	-1.58013	-1.85068	-1.30959	0.138032	ptvraredmg	Neurology	JAM2:P57087:OID21064:v1:Neurology	8.47246e-34	-1.62425
MEGF10	MEGF10	cis-position, cis-gene	45225	199	45026	2.77376e-30	-0.79221	-0.927892	-0.656528	0.0692248	raredmg	Inflammation	MEGF10:Q96KG7:OID20746:v1:Inflammation	1.37184e-31	-0.758605
CLEC11A	CLEC11A	cis-position, cis-gene	45188	68	45120	3.06956e-30	-1.36431	-1.59816	-1.13046	0.119308	flexdmg	Neurology	CLEC11A:Q9Y240:OID21112:v1:Neurology	4.62932e-31	-1.35851
TCN1	TCN1	cis-position, cis-gene	44808	266	44542	3.35277e-30	-0.692226	-0.810953	-0.573498	0.0605749	flexnonsynmtr	InflammationII	TCN1:P20061:OID30687:v1:InflammationII	2.11132e-31	-0.684085
STAB1	BLMH	trans-position, trans-gene	45810	548	45262	3.39592e-30	0.479586	0.39732	0.561852	0.0419721	raredmg	Cardiometabolic	BLMH:Q13867:OID20336:v1:Cardiometabolic	1.99351e-37	0.495725
GALNT3	GALNT3	cis-position, cis-gene	44437	139	44298	3.4788e-30	-0.966366	-1.13216	-0.800573	0.0845875	ptvraredmg	Inflammation	GALNT3:Q14435:OID20471:v1:Inflammation	2.48966e-36	-0.999795
QSOX1	QSOX1	cis-position, cis-gene	44893	20	44873	3.49683e-30	-2.51959	-2.95188	-2.0873	0.220554	ptv	InflammationII	QSOX1:O00391:OID30729:v1:InflammationII	7.81733e-33	-2.44927
ITPA	ITPA	cis-position, cis-gene	44108	76	44032	3.68004e-30	-1.28971	-1.51107	-1.06835	0.112938	flexdmg	CardiometabolicII	ITPA:Q9BY32:OID30082:v1:CardiometabolicII	2.1778e-32	-1.29167
HNMT	HNMT	cis-position, cis-gene	44701	61	44640	3.68576e-30	-1.41017	-1.65221	-1.16812	0.123489	flexdmg	Neurology	HNMT:P50135:OID20975:v1:Neurology	2.63767e-30	-1.38652
AHSP	AHSP	cis-position, cis-gene	45183	68	45115	3.87157e-30	-1.29223	-1.51411	-1.07035	0.113205	flexnonsynmtr	Neurology	AHSP:Q9NZD4:OID21078:v1:Neurology	3.1496e-29	-1.22558
ITIH3	ITIH3	cis-position, cis-gene	45433	29	45404	4.06236e-30	-1.95968	-2.29629	-1.62307	0.17174	ptv	Cardiometabolic	ITIH3:Q06033:OID20352:v1:Cardiometabolic	3.28989e-34	-1.92209
ASGR1	PLTP	trans-position, trans-gene	45667	106	45561	4.51779e-30	1.07777	0.892495	1.26305	0.0945298	ptvraredmg	Cardiometabolic	PLTP:P55058:OID20238:v1:Cardiometabolic	1.3249e-29	1.04529
ASGR1	PLTP	trans-position, trans-gene	45667	106	45561	4.51779e-30	1.07777	0.892495	1.26305	0.0945298	flexdmg	Cardiometabolic	PLTP:P55058:OID20238:v1:Cardiometabolic	1.3249e-29	1.04529
STAB1	MYOC	trans-position, trans-gene	45260	908	44352	5.02041e-30	0.362947	0.300503	0.425392	0.0318591	flexnonsynmtr	Neurology	MYOC:Q99972:OID21121:v1:Neurology	7.92018e-32	0.35321
GIPC2	GIPC2	cis-position, cis-gene	45493	75	45418	5.23333e-30	-1.24203	-1.45579	-1.02828	0.109059	ptvraredmg	NeurologyII	GIPC2:Q8TF65:OID31153:v1:NeurologyII	1.48793e-36	-1.28374
TIE1	TIE1	cis-position, cis-gene	45810	226	45584	5.42413e-30	-0.747065	-0.875674	-0.618457	0.0656159	raredmg	Cardiometabolic	TIE1:P35590:OID20303:v1:Cardiometabolic	9.54168e-33	-0.763077
SIGLEC1	PKD1	trans-position, trans-gene	45616	500	45116	5.53384e-30	0.469173	0.388392	0.549954	0.0412144	flexdmg	CardiometabolicII	PKD1:P98161:OID30328:v1:CardiometabolicII	8.51586e-32	0.466444
KEL	KEL	cis-position, cis-gene	44217	47	44170	6.28471e-30	-1.58254	-1.85528	-1.30981	0.139151	ptv	Neurology	KEL:P23276:OID20881:v1:Neurology	5.97857e-33	-1.59807
ASGR1	SIGLEC9	trans-position, trans-gene	45556	27	45529	6.32622e-30	2.11224	1.74819	2.4763	0.185741	ptv	Oncology	SIGLEC9:Q9Y336:OID21390:v1:Oncology	5.17411e-27	2.00488
BGLAP	BGLAP	cis-position, cis-gene	45606	22	45584	6.34842e-30	-2.29542	-2.69106	-1.89979	0.201854	ptv	CardiometabolicII	BGLAP:P02818:OID30389:v1:CardiometabolicII	1.3e-28	-2.17801
WFIKKN2	WFIKKN2	cis-position, cis-gene	45300	30	45270	6.61957e-30	-2.04422	-2.39668	-1.69177	0.179821	URmtr	Inflammation	WFIKKN2:Q8TEU8:OID20785:v1:Inflammation	5.14694e-33	-2.08534
TINAGL1	TINAGL1	cis-position, cis-gene	45132	152	44980	6.72894e-30	-0.886501	-1.03937	-0.733637	0.0779912	flexnonsynmtr	Cardiometabolic	TINAGL1:Q9GZM7:OID20180:v1:Cardiometabolic	7.18669e-33	-0.904429
STAB1	EGFLAM	trans-position, trans-gene	45423	1237	44186	7.04594e-30	0.323514	0.267709	0.379319	0.0284718	flexdmg	OncologyII	EGFLAM:Q63HQ2:OID31496:v1:OncologyII	2.24065e-33	0.32749
IGSF8	IGSF8	cis-position, cis-gene	45276	89	45187	7.21398e-30	-1.18132	-1.38513	-0.977507	0.103984	flexdmg	Cardiometabolic	IGSF8:Q969P0:OID20167:v1:Cardiometabolic	2.38369e-29	-1.11114
MSR1	C1QTNF5	trans-position, trans-gene	44654	113	44541	7.42947e-30	1.06139	0.878233	1.24455	0.0934481	raredmg	InflammationII	C1QTNF5:Q9BXJ0:OID30618:v1:InflammationII	1.28247e-31	1.02828
ASGR1	IL7R	trans-position, trans-gene	45260	103	45157	7.4321e-30	1.11265	0.92064	1.30465	0.0979618	flexdmg	Neurology	IL7R:P16871:OID21136:v1:Neurology	8.48239e-31	1.1007
ASGR1	IL7R	trans-position, trans-gene	45260	103	45157	7.4321e-30	1.11265	0.92064	1.30465	0.0979618	ptvraredmg	Neurology	IL7R:P16871:OID21136:v1:Neurology	8.48239e-31	1.1007
PRCP	PRCP	cis-position, cis-gene	45524	17	45507	7.78478e-30	-2.63284	-3.08735	-2.17833	0.23189	raredmgmtr	Cardiometabolic	PRCP:P42785:OID20337:v1:Cardiometabolic	1.50027e-31	-2.57464
FLG	PSAPL1	trans-position, trans-gene	45423	559	44864	7.79334e-30	0.470672	0.389419	0.551925	0.0414551	ptv	OncologyII	PSAPL1:Q6NUJ1:OID31473:v1:OncologyII	9.92811e-34	0.476672
TBC1D17	TBC1D17	cis-position, cis-gene	44217	115	44102	8.03167e-30	-1.03019	-1.20808	-0.852312	0.0907552	ptvraredmg	Neurology	TBC1D17:Q9HA65:OID20844:v1:Neurology	1.9381e-36	-1.10109
FGB	FGA	cis-position, trans-gene	44766	116	44650	8.99039e-30	-1.00657	-1.18053	-0.832616	0.0887523	flexnonsynmtr	InflammationII	FGA:P02671:OID30788:v1:InflammationII	3.61028e-28	-0.908822
AARSD1	AARSD1	cis-position, cis-gene	45042	38	45004	9.0187e-30	-1.75363	-2.0567	-1.45056	0.154627	UR	Oncology	AARSD1:Q9BTE6:OID21311:v1:Oncology	1.97886e-31	-1.66652
KLRF1	KLRF1	cis-position, cis-gene	44339	33	44306	9.33477e-30	-1.87181	-2.19539	-1.54823	0.16509	flexdmg	InflammationII	KLRF1:Q9NZS2:OID30464:v1:InflammationII	4.87451e-32	-1.91328
CD38	CD38	cis-position, cis-gene	45042	12	45030	9.87329e-30	-2.65429	-3.11334	-2.19524	0.234207	URmtr	Oncology	CD38:P28907:OID21316:v1:Oncology	1.46356e-29	-2.65246
NXPH3	NXPH3	cis-position, cis-gene	44339	79	44260	1.03012e-29	-1.24245	-1.4574	-1.0275	0.109665	flexdmg	InflammationII	NXPH3:O95157:OID30565:v1:InflammationII	2.14684e-30	-1.23477
HNMT	HNMT	cis-position, cis-gene	44701	37	44664	1.03988e-29	-1.79597	-2.10671	-1.48524	0.158535	ptv	Neurology	HNMT:P50135:OID20975:v1:Neurology	7.93422e-30	-1.79374
HAVCR2	HAVCR2	cis-position, cis-gene	45260	95	45165	1.04671e-29	-1.11997	-1.31376	-0.926189	0.0988684	flexnonsynmtr	Neurology	HAVCR2:Q8TDQ0:OID21137:v1:Neurology	3.70532e-35	-1.17492
VNN1	VNN1	cis-position, cis-gene	45669	141	45528	1.18139e-29	-0.944112	-1.10762	-0.780602	0.0834227	ptvraredmg	InflammationII	VNN1:O95497:OID30711:v1:InflammationII	3.25056e-31	-0.911877
CYTL1	CYTL1	cis-position, cis-gene	45606	65	45541	1.20143e-29	-1.33682	-1.56837	-1.10527	0.118138	flexnonsynmtr	CardiometabolicII	CYTL1:Q9NRR1:OID30374:v1:CardiometabolicII	1.6123e-32	-1.27129
GNPTAB	GLB1	trans-position, trans-gene	44914	223	44691	1.20763e-29	0.734037	0.606889	0.861184	0.0648706	flexnonsynmtr	Neurology	GLB1:P16278:OID20949:v1:Neurology	9.843e-31	0.689967
LRPAP1	LRPAP1	cis-position, cis-gene	45644	166	45478	1.29481e-29	0.857569	0.708942	1.0062	0.0758297	flexdmg	Neurology	LRPAP1:P30533:OID21059:v1:Neurology	8.52691e-32	0.848862
MZB1	MZB1	cis-position, cis-gene	45374	34	45340	1.49662e-29	-1.90152	-2.23145	-1.57159	0.168329	ptvraredmg	Inflammation	MZB1:Q8WU39:OID20732:v1:Inflammation	1.40757e-26	-1.62853
SERPIND1	SERPIND1	cis-position, cis-gene	45606	33	45573	1.53119e-29	-1.92734	-2.2618	-1.59287	0.170645	UR	InflammationII	SERPIND1:P05546:OID30767:v1:InflammationII	1.49729e-31	-1.86433
PAMR1	PAMR1	cis-position, cis-gene	45260	203	45057	1.56015e-29	-0.764197	-0.896834	-0.63156	0.0676712	raredmgmtr	Neurology	PAMR1:Q6UXH9:OID21153:v1:Neurology	1.85699e-29	-0.715738
PAMR1	PAMR1	cis-position, cis-gene	45260	203	45057	1.56015e-29	-0.764197	-0.896834	-0.63156	0.0676712	raredmg	Neurology	PAMR1:Q6UXH9:OID21153:v1:Neurology	1.85699e-29	-0.715738
MARCO	MARCO	cis-position, cis-gene	45276	63	45213	1.85732e-29	-1.37526	-1.61428	-1.13624	0.121948	ptv	Cardiometabolic	MARCO:Q9UEW3:OID20210:v1:Cardiometabolic	2.25971e-30	-1.37355
NPC1	SIGLEC8	trans-position, trans-gene	44457	631	43826	1.86383e-29	0.434402	0.358901	0.509902	0.0385201	flexdmg	CardiometabolicII	SIGLEC8:Q9NYZ4:OID30261:v1:CardiometabolicII	3.97425e-27	0.395286
PGLYRP2	PGLYRP2	cis-position, cis-gene	45172	41	45131	1.88127e-29	-1.75635	-2.06163	-1.45107	0.155756	flexdmg	InflammationII	PGLYRP2:Q96PD5:OID30742:v1:InflammationII	5.32663e-35	-1.834
ASS1	ASS1	cis-position, cis-gene	44108	152	43956	1.88378e-29	-0.862904	-1.01289	-0.712918	0.0765232	ptvraredmg	CardiometabolicII	ASS1:P00966:OID30170:v1:CardiometabolicII	1.67277e-31	-0.844946
SORCS2	SORCS2	cis-position, cis-gene	44180	62	44118	2.0255e-29	-1.33236	-1.56408	-1.10064	0.118222	UR	Oncology	SORCS2:Q96PQ0:OID21262:v1:Oncology	6.96369e-33	-1.29569
STAB1	EGFLAM	trans-position, trans-gene	45423	723	44700	2.03236e-29	0.41729	0.344713	0.489866	0.0370284	ptvraredmg	OncologyII	EGFLAM:Q63HQ2:OID31496:v1:OncologyII	3.8573e-33	0.413659
IGF2R	IGF2R	cis-position, cis-gene	45260	216	45044	2.08026e-29	-0.749188	-0.879513	-0.618864	0.0664916	ptvraredmg	Neurology	IGF2R:P11717:OID21146:v1:Neurology	1.41149e-31	-0.739603
GNPTAB	GUSB	trans-position, trans-gene	45451	352	45099	2.14697e-29	0.568113	0.469262	0.666963	0.0504335	flexdmg	Cardiometabolic	GUSB:P08236:OID20296:v1:Cardiometabolic	5.47842e-29	0.523667
STAB1	KAZALD1	trans-position, trans-gene	45042	909	44133	2.28837e-29	0.373578	0.308544	0.438612	0.0331803	flexnonsynmtr	Oncology	KAZALD1:Q96I82:OID21339:v1:Oncology	4.83542e-31	0.360167
LGALS9	LGALS9	cis-position, cis-gene	45236	39	45197	2.29236e-29	-1.68708	-1.98078	-1.39338	0.149845	raredmg	Inflammation	LGALS9:O00182:OID20781:v1:Inflammation	3.28474e-33	-1.74324
CPQ	CPQ	cis-position, cis-gene	45534	30	45504	2.33051e-29	-1.98424	-2.32972	-1.63877	0.176262	UR	CardiometabolicII	CPQ:Q9Y646:OID30406:v1:CardiometabolicII	1.54128e-28	-1.90385
HNMT	HNMT	cis-position, cis-gene	44701	60	44641	2.41256e-29	-1.40138	-1.64544	-1.15732	0.124518	ptvraredmg	Neurology	HNMT:P50135:OID20975:v1:Neurology	1.73887e-29	-1.37754
CES3	CES3	cis-position, cis-gene	45042	70	44972	2.76649e-29	-1.31835	-1.5482	-1.08851	0.117268	ptv	Oncology	CES3:Q6UWW8:OID21340:v1:Oncology	8.81217e-29	-1.25596
SLC10A2	GPA33	trans-position, trans-gene	45042	194	44848	2.77579e-29	-0.799155	-0.938486	-0.659823	0.0710868	flexdmg	Oncology	GPA33:Q99795:OID21376:v1:Oncology	2.18397e-30	-0.774616
HAGH	HAGH	cis-position, cis-gene	45488	193	45295	3.09044e-29	-0.770881	-0.905398	-0.636364	0.0686303	ptvraredmg	Oncology	HAGH:Q16775:OID21459:v1:Oncology	1.04576e-28	-0.719993
ADGRE5	ADGRE2	cis-position, trans-gene	45452	23	45429	3.09281e-29	-2.2474	-2.63956	-1.85523	0.200083	ptv	Inflammation	ADGRE2:Q9UHX3:OID20755:v1:Inflammation	5.41779e-29	-2.24536
MST1	MST1	cis-position, cis-gene	45072	191	44881	3.13589e-29	-0.814368	-0.956488	-0.672247	0.0725098	raredmg	InflammationII	MST1:P26927:OID30713:v1:InflammationII	1.04411e-35	-0.815118
INHBC	INHBC	cis-position, cis-gene	45260	64	45196	3.21007e-29	-1.38345	-1.62492	-1.14197	0.123202	raredmg	Neurology	INHBC:P55103:OID21093:v1:Neurology	2.61975e-31	-1.36426
COL18A1	COL4A1	trans-position, trans-gene	45276	117	45159	3.22893e-29	1.02158	0.843257	1.19991	0.090981	ptv	Cardiometabolic	COL4A1:P02462:OID20208:v1:Cardiometabolic	4.68256e-32	1.03567
MATN3	MATN3	cis-position, cis-gene	44838	25	44813	3.31307e-29	-2.16418	-2.54203	-1.78633	0.192777	ptv	Neurology	MATN3:O15232:OID20979:v1:Neurology	1.43018e-35	-2.2401
ASGR1	MSR1	trans-position, trans-gene	45644	71	45573	3.34929e-29	1.23648	1.02058	1.45238	0.110152	raredmg	Neurology	MSR1:P21757:OID21063:v1:Neurology	1.64299e-31	1.25993
ICAM3	ICAM3	cis-position, cis-gene	45810	35	45775	3.46455e-29	-1.87236	-2.19937	-1.54534	0.166844	flexdmg	Cardiometabolic	ICAM3:P32942:OID20277:v1:Cardiometabolic	8.06452e-58	-2.02012
ICAM3	ICAM3	cis-position, cis-gene	45810	35	45775	3.46455e-29	-1.87236	-2.19937	-1.54534	0.166844	ptvraredmg	Cardiometabolic	ICAM3:P32942:OID20277:v1:Cardiometabolic	3.27971e-55	-2.00475
SGSH	SGSH	cis-position, cis-gene	44876	37	44839	3.7991e-29	-1.81839	-2.1362	-1.50057	0.162151	ptv	CardiometabolicII	SGSH:P51688:OID30341:v1:CardiometabolicII	4.74901e-29	-1.81524
CA1	CA1	cis-position, cis-gene	44240	101	44139	3.82465e-29	-1.07443	-1.26223	-0.886636	0.0958145	flexdmg	Cardiometabolic	CA1:P00915:OID20409:v1:Cardiometabolic	2.77042e-30	-1.06836
ASGR1	ISLR2	trans-position, trans-gene	43588	102	43486	3.95017e-29	1.10251	0.909759	1.29526	0.0983425	flexdmg	Neurology	ISLR2:Q6UXK2:OID20889:v1:Neurology	4.77238e-30	1.09447
ASGR1	ISLR2	trans-position, trans-gene	43588	102	43486	3.95017e-29	1.10251	0.909759	1.29526	0.0983425	ptvraredmg	Neurology	ISLR2:Q6UXK2:OID20889:v1:Neurology	4.77238e-30	1.09447
CD93	CD93	cis-position, cis-gene	43545	204	43341	4.06314e-29	-0.771211	-0.906073	-0.63635	0.0688062	flexdmg	Cardiometabolic	CD93:Q9NPY3:OID20397:v1:Cardiometabolic	1.06962e-27	-0.7246
ASGR1	CD163	trans-position, trans-gene	45433	28	45405	4.47532e-29	2.06181	1.70097	2.42264	0.184098	ptv	Cardiometabolic	CD163:Q86VB7:OID20360:v1:Cardiometabolic	3.43185e-29	2.03293
CLU	CLU	cis-position, cis-gene	45680	51	45629	4.63902e-29	-1.52554	-1.7926	-1.25848	0.136254	flexdmg	InflammationII	CLU:P10909:OID30732:v1:InflammationII	2.0098e-34	-1.57512
PEAR1	PEAR1	cis-position, cis-gene	45810	339	45471	4.64385e-29	-0.603693	-0.709376	-0.49801	0.0539195	flexnonsynmtr	Cardiometabolic	PEAR1:Q5VY43:OID20257:v1:Cardiometabolic	1.32514e-30	-0.583664
KEL	KEL	cis-position, cis-gene	44217	181	44036	4.64638e-29	-0.79516	-0.934359	-0.655961	0.0710192	raredmg	Neurology	KEL:P23276:OID20881:v1:Neurology	1.39208e-32	-0.788077
CCL25	CCL25	cis-position, cis-gene	45752	22	45730	5.39968e-29	-2.29972	-2.70279	-1.89664	0.205648	ptvraredmg	Inflammation	CCL25:O15444:OID20674:v1:Inflammation	7.79598e-25	-2.02875
CCL25	CCL25	cis-position, cis-gene	45752	22	45730	5.39968e-29	-2.29972	-2.70279	-1.89664	0.205648	flexdmg	Inflammation	CCL25:O15444:OID20674:v1:Inflammation	7.79598e-25	-2.02875
TREH	TREH	cis-position, cis-gene	45606	176	45430	5.43022e-29	-0.838386	-0.985337	-0.691435	0.0749744	rec	CardiometabolicII	TREH:O43280:OID30388:v1:CardiometabolicII	1.9073e-29	-0.827917
ASGR1	MARCO	trans-position, trans-gene	45276	106	45170	5.54665e-29	1.05194	0.867529	1.23635	0.0940874	ptvraredmg	Cardiometabolic	MARCO:Q9UEW3:OID20210:v1:Cardiometabolic	2.37368e-30	1.05948
ASGR1	MARCO	trans-position, trans-gene	45276	106	45170	5.54665e-29	1.05194	0.867529	1.23635	0.0940874	flexdmg	Cardiometabolic	MARCO:Q9UEW3:OID20210:v1:Cardiometabolic	2.37368e-30	1.05948
AP1G2	AP1G2	cis-position, cis-gene	45424	180	45244	6.08966e-29	-0.81722	-0.960591	-0.673848	0.073148	ptvraredmg	OncologyII	AP1G2:O75843:OID31348:v1:OncologyII	3.36222e-29	-0.766462
ASGR1	LY75	trans-position, trans-gene	45190	105	45085	6.18023e-29	1.07682	0.887879	1.26575	0.096395	flexdmg	Inflammation	LY75:O60449:OID20580:v1:Inflammation	8.22738e-30	1.06189
ASGR1	LY75	trans-position, trans-gene	45190	105	45085	6.18023e-29	1.07682	0.887879	1.26575	0.096395	ptvraredmg	Inflammation	LY75:O60449:OID20580:v1:Inflammation	8.22738e-30	1.06189
ADA2	ADA2	cis-position, cis-gene	44988	54	44934	6.27697e-29	-1.4662	-1.72349	-1.20891	0.131268	ptv	Cardiometabolic	ADA2:Q9NZK5:OID20394:v1:Cardiometabolic	5.16853e-31	-1.50072
CD300E	CD300E	cis-position, cis-gene	45475	42	45433	6.36123e-29	-1.64709	-1.93616	-1.35803	0.14748	flexdmg	Oncology	CD300E:Q496F6:OID21418:v1:Oncology	1.92161e-31	-1.66703
CD300E	CD300E	cis-position, cis-gene	45475	42	45433	6.36123e-29	-1.64709	-1.93616	-1.35803	0.14748	ptvraredmg	Oncology	CD300E:Q496F6:OID21418:v1:Oncology	1.92161e-31	-1.66703
ITIH4	ITIH4	cis-position, cis-gene	45680	151	45529	6.6894e-29	-0.857034	-1.0075	-0.706565	0.0767696	ptvraredmg	InflammationII	ITIH4:Q14624:OID30762:v1:InflammationII	2.5689e-30	-0.841596
VIT	VIT	cis-position, cis-gene	45616	39	45577	6.98267e-29	-1.58449	-1.86277	-1.3062	0.14198	ptv	CardiometabolicII	VIT:Q6UXI7:OID30334:v1:CardiometabolicII	4.12859e-33	-1.57182
NCR3LG1	NCR3LG1	cis-position, cis-gene	45423	48	45375	7.54483e-29	-1.50397	-1.76827	-1.23966	0.134848	flexdmg	OncologyII	NCR3LG1:Q68D85:OID31490:v1:OncologyII	3.04192e-34	-1.58381
NCR3LG1	NCR3LG1	cis-position, cis-gene	45423	48	45375	7.54483e-29	-1.50397	-1.76827	-1.23966	0.134848	ptvraredmg	OncologyII	NCR3LG1:Q68D85:OID31490:v1:OncologyII	3.04192e-34	-1.58381
HEPACAM2	HEPACAM2	cis-position, cis-gene	45493	193	45300	8.09528e-29	-0.796807	-0.936916	-0.656698	0.0714834	flexnonsynmtr	NeurologyII	HEPACAM2:A8MVW5:OID31151:v1:NeurologyII	2.42032e-31	-0.807813
STAB1	SORT1	trans-position, trans-gene	45201	1232	43969	8.14437e-29	0.316032	0.260459	0.371605	0.0283532	flexdmg	Cardiometabolic	SORT1:Q99523:OID20213:v1:Cardiometabolic	4.9287e-32	0.320646
RNASE4	RNASE4	cis-position, cis-gene	44308	37	44271	8.28252e-29	-1.74062	-2.04674	-1.43451	0.156181	flexdmg	InflammationII	RNASE4:P34096:OID30705:v1:InflammationII	2.06803e-28	-1.63981
CD38	CD38	cis-position, cis-gene	45042	13	45029	8.51799e-29	-2.50728	-2.94833	-2.06623	0.225024	UR	Oncology	CD38:P28907:OID21316:v1:Oncology	1.21342e-28	-2.50611
LHPP	LHPP	cis-position, cis-gene	45308	49	45259	8.57229e-29	-1.53319	-1.8029	-1.26347	0.137608	flexdmg	Inflammation	LHPP:Q9H008:OID20749:v1:Inflammation	1.29606e-33	-1.48508
HGFAC	HGFAC	cis-position, cis-gene	45294	166	45128	8.84657e-29	-0.848657	-0.997988	-0.699325	0.0761889	raredmg	InflammationII	HGFAC:Q04756:OID30718:v1:InflammationII	8.82904e-34	-0.85093
DCXR	DCXR	cis-position, cis-gene	45388	47	45341	9.3991e-29	-1.51209	-1.77829	-1.24589	0.135815	ptvraredmg	Oncology	DCXR:Q7Z4W1:OID21480:v1:Oncology	1.89365e-33	-1.52657
ASGR1	THBS4	trans-position, trans-gene	45276	68	45208	9.60675e-29	1.32415	1.09099	1.5573	0.118955	raredmg	Cardiometabolic	THBS4:P35443:OID20368:v1:Cardiometabolic	5.45781e-31	1.3425
UPB1	UPB1	cis-position, cis-gene	45616	169	45447	9.80239e-29	-0.83092	-0.977251	-0.684588	0.0746583	ptvraredmg	CardiometabolicII	UPB1:Q9UBR1:OID30352:v1:CardiometabolicII	2.55345e-29	-0.792226
CD93	CD93	cis-position, cis-gene	43545	36	43509	1.06284e-28	-1.81816	-2.13855	-1.49777	0.163463	ptv	Cardiometabolic	CD93:Q9NPY3:OID20397:v1:Cardiometabolic	3.11876e-28	-1.78524
CLU	CLU	cis-position, cis-gene	45680	43	45637	1.07659e-28	-1.65021	-1.94104	-1.35937	0.148383	ptvraredmg	InflammationII	CLU:P10909:OID30732:v1:InflammationII	2.80407e-33	-1.68341
GSR	GSR	cis-position, cis-gene	45439	162	45277	1.09154e-28	-0.844206	-0.993006	-0.695407	0.0759175	flexnonsynmtr	InflammationII	GSR:P00390:OID30700:v1:InflammationII	3.98041e-31	-0.854142
TALDO1	TALDO1	cis-position, cis-gene	45456	151	45305	1.11688e-28	-0.875891	-1.0303	-0.721478	0.0787814	ptvraredmg	CardiometabolicII	TALDO1:P37837:OID30414:v1:CardiometabolicII	1.2398e-31	-0.879449
TP53I3	TP53I3	cis-position, cis-gene	43825	90	43735	1.13917e-28	-1.15312	-1.35644	-0.949809	0.103731	flexnonsynmtr	InflammationII	TP53I3:Q53FA7:OID30632:v1:InflammationII	4.72395e-33	-1.13376
GFER	GFER	cis-position, cis-gene	44180	51	44129	1.16743e-28	-1.51427	-1.78131	-1.24722	0.136245	ptv	Oncology	GFER:P55789:OID21259:v1:Oncology	1.52949e-28	-1.51238
STAB2	DCTPP1	trans-position, trans-gene	45276	978	44298	1.20774e-28	0.343834	0.283181	0.404487	0.0309453	flexdmg	Cardiometabolic	DCTPP1:Q9H773:OID20148:v1:Cardiometabolic	7.4595e-33	0.348929
ASGR1	CD22	trans-position, trans-gene	45752	106	45646	1.21718e-28	1.04133	0.857628	1.22504	0.0937275	flexdmg	Inflammation	CD22:P20273:OID20637:v1:Inflammation	3.96969e-30	1.04732
ASGR1	CD22	trans-position, trans-gene	45752	106	45646	1.21718e-28	1.04133	0.857628	1.22504	0.0937275	ptvraredmg	Inflammation	CD22:P20273:OID20637:v1:Inflammation	3.96969e-30	1.04732
CD276	CD276	cis-position, cis-gene	45225	178	45047	1.27476e-28	-0.795714	-0.936141	-0.655287	0.071646	ptvraredmg	Inflammation	CD276:Q5ZPR3:OID20680:v1:Inflammation	4.30981e-23	-0.669872
ACE2	ACE2	cis-position, cis-gene	44454	172	44282	1.36117e-28	-0.752705	-0.88561	-0.619799	0.0678085	flexdmg	Cardiometabolic	ACE2:Q9BYF1:OID20105:v1:Cardiometabolic	6.04149e-30	-0.75826
FLG	PSAPL1	trans-position, trans-gene	45423	571	44852	1.4334e-28	0.455205	0.374795	0.535616	0.0410256	flexdmg	OncologyII	PSAPL1:Q6NUJ1:OID31473:v1:OncologyII	1.86996e-32	0.462746
FLG	PSAPL1	trans-position, trans-gene	45423	571	44852	1.4334e-28	0.455205	0.374795	0.535616	0.0410256	ptvraredmg	OncologyII	PSAPL1:Q6NUJ1:OID31473:v1:OncologyII	1.86996e-32	0.462746
FUT1	CDH5	trans-position, trans-gene	45810	206	45604	1.51784e-28	0.760413	0.626025	0.894801	0.0685647	flexnonsynmtr	Cardiometabolic	CDH5:P33151:OID20243:v1:Cardiometabolic	1.39965e-28	0.758254
FGFBP1	FGFBP1	cis-position, cis-gene	45388	44	45344	1.52339e-28	-1.5979	-1.8803	-1.3155	0.144082	ptvraredmg	Oncology	FGFBP1:Q14512:OID21507:v1:Oncology	3.59665e-26	-1.50341
PLA2G15	PLA2G15	cis-position, cis-gene	45388	47	45341	1.56379e-28	-1.5959	-1.87801	-1.31379	0.143932	raredmgmtr	Oncology	PLA2G15:Q8NCC3:OID21473:v1:Oncology	2.42569e-34	-1.62718
COMP	COMP	cis-position, cis-gene	44763	49	44714	1.59027e-28	-1.49641	-1.76097	-1.23185	0.134977	URmtr	Cardiometabolic	COMP:P49747:OID20405:v1:Cardiometabolic	1.13447e-29	-1.44376
FUT1	TEK	trans-position, trans-gene	45388	209	45179	1.60575e-28	0.758547	0.624429	0.892665	0.0684272	flexdmg	Oncology	TEK:Q02763:OID21496:v1:Oncology	3.0479e-31	0.769865
EDA2R	EDA2R	cis-position, cis-gene	45621	102	45519	1.64373e-28	-0.84847	-0.998517	-0.698424	0.0765537	flexnonsynmtr	Oncology	EDA2R:Q9HAV5:OID21451:v1:Oncology	1.50068e-34	-0.860829
CPB2	CPB2	cis-position, cis-gene	45606	23	45583	1.66909e-28	-2.26468	-2.66523	-1.86414	0.204358	URmtr	InflammationII	CPB2:Q96IY4:OID30734:v1:InflammationII	2.30376e-29	-2.25445
FGB	FGA	cis-position, trans-gene	44766	84	44682	1.76413e-28	-1.15497	-1.35934	-0.950609	0.104266	ptvraredmg	InflammationII	FGA:P02671:OID30788:v1:InflammationII	2.83112e-29	-1.08414
CTBS	CTBS	cis-position, cis-gene	45092	25	45067	1.95246e-28	-2.1588	-2.54111	-1.7765	0.19505	raredmg	InflammationII	CTBS:Q01459:OID30710:v1:InflammationII	5.81806e-34	-2.21258
CTSO	CTSO	cis-position, cis-gene	45752	47	45705	2.00971e-28	-1.58338	-1.86384	-1.30291	0.143094	ptvraredmg	Inflammation	CTSO:P43234:OID20660:v1:Inflammation	2.39776e-35	-1.58597
MRC2	COL3A1	trans-position, trans-gene	45606	25	45581	2.10652e-28	2.19939	1.80966	2.58912	0.198841	URmtr	CardiometabolicII	COL3A1:P02461:OID30379:v1:CardiometabolicII	1.25796e-27	2.08424
PHYKPL	PHYKPL	cis-position, cis-gene	44654	38	44616	2.16595e-28	-1.76602	-2.07903	-1.45302	0.159695	UR	InflammationII	PHYKPL:Q8IUZ5:OID30634:v1:InflammationII	4.16215e-35	-1.81669
C2	C2	cis-position, cis-gene	45352	62	45290	2.1935e-28	-1.37113	-1.61417	-1.12808	0.124	raredmgmtr	Cardiometabolic	C2:P06681:OID20410:v1:Cardiometabolic	4.81688e-29	-1.37995
LY75	LY75	cis-position, cis-gene	45190	148	45042	2.20964e-28	-0.897985	-1.05717	-0.738802	0.0812155	raredmg	Inflammation	LY75:O60449:OID20580:v1:Inflammation	6.79144e-31	-0.88393
MAMDC4	MAMDC4	cis-position, cis-gene	45424	417	45007	2.21388e-28	-0.532729	-0.627166	-0.438291	0.0481819	flexdmg	OncologyII	MAMDC4:Q6UXC1:OID31342:v1:OncologyII	1.09386e-30	-0.537183
DDR1	DDR1	cis-position, cis-gene	45644	314	45330	2.21403e-28	-0.61245	-0.72102	-0.50388	0.0553924	raredmg	Neurology	DDR1:Q08345:OID21009:v1:Neurology	1.48854e-28	-0.596798
CNTN4	CNTN4	cis-position, cis-gene	45260	13	45247	2.25757e-28	-2.96676	-3.49277	-2.44076	0.268367	ptv	Neurology	CNTN4:Q8IWV2:OID21117:v1:Neurology	2.75718e-26	-2.75153
KIAA0319	KIAA0319	cis-position, cis-gene	45493	34	45459	2.28744e-28	-1.85159	-2.17991	-1.52327	0.167509	ptv	NeurologyII	KIAA0319:Q5VV43:OID31094:v1:NeurologyII	2.23478e-25	-1.61548
NAPRT	NAPRT	cis-position, cis-gene	45493	354	45139	2.37058e-28	-0.577204	-0.679582	-0.474825	0.0522335	flexnonsynmtr	NeurologyII	NAPRT:Q6XQN6:OID31114:v1:NeurologyII	2.98347e-30	-0.573462
TBC1D17	TBC1D17	cis-position, cis-gene	44217	56	44161	2.37289e-28	-1.43628	-1.69103	-1.18153	0.129973	ptv	Neurology	TBC1D17:Q9HA65:OID20844:v1:Neurology	2.08769e-35	-1.5454
GNPTAB	GUSB	trans-position, trans-gene	45451	296	45155	2.55241e-28	0.607056	0.499318	0.714794	0.054968	ptvraredmg	Cardiometabolic	GUSB:P08236:OID20296:v1:Cardiometabolic	9.44907e-28	0.55836
NLRC4	IL18	trans-position, trans-gene	45078	93	44985	2.59733e-28	-1.09833	-1.29328	-0.903374	0.0994657	ptv	Inflammation	IL18:Q14116:OID20694:v1:Inflammation	4.3607e-31	-1.13883
ADAMTS8	ADAMTS8	cis-position, cis-gene	45388	37	45351	2.60866e-28	-1.79897	-2.11831	-1.47964	0.162923	ptv	Oncology	ADAMTS8:Q9UP79:OID21502:v1:Oncology	4.55795e-32	-1.80781
STAB2	COL5A1	trans-position, trans-gene	44654	961	43693	2.73103e-28	0.352919	0.29025	0.415587	0.0319736	flexdmg	InflammationII	COL5A1:P20908:OID30587:v1:InflammationII	1.04001e-30	0.3475
GNPTAB	CTSF	trans-position, trans-gene	45388	297	45091	2.79488e-28	0.622196	0.511689	0.732703	0.0563807	ptvraredmg	Oncology	CTSF:Q9UBX1:OID21500:v1:Oncology	1.36404e-27	0.573325
SEZ6L2	SEZ6L2	cis-position, cis-gene	45042	98	44944	2.8776e-28	-1.00696	-1.18584	-0.828071	0.0912672	ptvraredmg	Oncology	SEZ6L2:Q6UXD5:OID21289:v1:Oncology	2.43565e-30	-0.998618
PLPBP	PLPBP	cis-position, cis-gene	45276	62	45214	3.05587e-28	-1.37467	-1.619	-1.13034	0.124657	ptvraredmg	Cardiometabolic	PLPBP:O94903:OID20144:v1:Cardiometabolic	1.26352e-29	-1.3763
ASGR1	ICAM2	trans-position, trans-gene	45810	71	45739	3.06794e-28	1.30949	1.07674	1.54225	0.118752	raredmg	Cardiometabolic	ICAM2:P13598:OID20248:v1:Cardiometabolic	4.39813e-30	1.31249
STAB2	ISM1	trans-position, trans-gene	45190	974	44216	3.2645e-28	0.345723	0.284242	0.407204	0.0313676	flexdmg	Inflammation	ISM1:B1AKI9:OID20538:v1:Inflammation	1.88208e-28	0.326474
TET2	FLT3LG	trans-position, trans-gene	45752	188	45564	3.27669e-28	-0.764465	-0.900418	-0.628513	0.069363	flexdmg	Inflammation	FLT3LG:P49771:OID20661:v1:Inflammation	1.27795e-27	-0.736829
TNFRSF6B	TNFRSF6B	cis-position, cis-gene	44914	46	44868	3.27854e-28	-1.56993	-1.84913	-1.29074	0.142445	raredmg	Neurology	TNFRSF6B:O95407:OID20964:v1:Neurology	3.63875e-29	-1.50341
TF	TF	cis-position, cis-gene	45680	93	45587	3.36114e-28	-1.12996	-1.33095	-0.928963	0.102547	raredmg	InflammationII	TF:P02787:OID30783:v1:InflammationII	4.29325e-26	-1.0481
AARSD1	AARSD1	cis-position, cis-gene	45042	26	45016	3.42605e-28	-2.05931	-2.42566	-1.69295	0.186915	URmtr	Oncology	AARSD1:Q9BTE6:OID21311:v1:Oncology	6.08009e-30	-1.98923
GOT1	GOT1	cis-position, cis-gene	45606	92	45514	3.60698e-28	-1.10464	-1.30124	-0.908036	0.100307	ptvraredmg	CardiometabolicII	GOT1:P17174:OID30417:v1:CardiometabolicII	1.96307e-26	-1.02577
GNPTAB	IDUA	trans-position, trans-gene	45621	356	45265	3.63878e-28	0.579273	0.476167	0.682379	0.0526048	flexdmg	Oncology	IDUA:P35475:OID21468:v1:Oncology	1.74018e-27	0.534502
CREG1	CREG1	cis-position, cis-gene	44687	36	44651	3.65437e-28	-1.80954	-2.13163	-1.48744	0.164331	ptvraredmg	Oncology	CREG1:O75629:OID21515:v1:Oncology	2.74273e-27	-1.68624
PROC	PROC	cis-position, cis-gene	45352	86	45266	3.79735e-28	-1.14328	-1.34684	-0.939711	0.103859	raredmgmtr	Cardiometabolic	PROC:P04070:OID20402:v1:Cardiometabolic	8.58868e-30	-1.13121
GPLD1	CPM	trans-position, trans-gene	45414	277	45137	3.81066e-28	-0.62366	-0.734709	-0.512612	0.056657	flexdmg	Neurology	CPM:P14384:OID21054:v1:Neurology	2.71889e-31	-0.609527
CPA2	CPA2	cis-position, cis-gene	45498	172	45326	3.89874e-28	-0.830875	-0.978848	-0.682901	0.0754958	flexnonsynmtr	Neurology	CPA2:P48052:OID21060:v1:Neurology	7.88418e-28	-0.795489
VEGFB	VEGFB	cis-position, cis-gene	44339	17	44322	3.96739e-28	-2.61035	-3.07529	-2.1454	0.237214	ptv	InflammationII	VEGFB:P49765:OID30554:v1:InflammationII	3.00528e-30	-2.57373
CDHR1	CDHR1	cis-position, cis-gene	44217	198	44019	4.05403e-28	-0.777055	-0.915485	-0.638625	0.0706269	ptvraredmg	Neurology	CDHR1:Q96JP9:OID20808:v1:Neurology	1.5484e-30	-0.772464
ASGR1	CD300C	trans-position, trans-gene	45644	106	45538	4.06046e-28	1.02489	0.842303	1.20748	0.093156	flexdmg	Neurology	CD300C:Q08708:OID21010:v1:Neurology	1.61891e-29	1.03877
ASGR1	CD300C	trans-position, trans-gene	45644	106	45538	4.06046e-28	1.02489	0.842303	1.20748	0.093156	ptvraredmg	Neurology	CD300C:Q08708:OID21010:v1:Neurology	1.61891e-29	1.03877
IL1RL2	IL1RL2	cis-position, cis-gene	44437	73	44364	4.17291e-28	-1.22283	-1.44073	-1.00494	0.111171	ptvraredmg	Inflammation	IL1RL2:Q9HB29:OID20487:v1:Inflammation	2.94041e-37	-1.25602
STAB1	DMP1	trans-position, trans-gene	44457	908	43549	4.18933e-28	0.354583	0.291398	0.417768	0.0322371	flexnonsynmtr	CardiometabolicII	DMP1:Q13316:OID30213:v1:CardiometabolicII	1.16958e-29	0.344385
GUSB	GUSB	cis-position, cis-gene	45451	251	45200	4.28042e-28	-0.656104	-0.773042	-0.539167	0.0596614	flexdmg	Cardiometabolic	GUSB:P08236:OID20296:v1:Cardiometabolic	2.04846e-27	-0.621377
IGF2R	IGF2R	cis-position, cis-gene	45260	288	44972	4.47598e-28	-0.633555	-0.746515	-0.520596	0.057632	flexdmg	Neurology	IGF2R:P11717:OID21146:v1:Neurology	4.74007e-30	-0.554447
ITIH3	ITIH3	cis-position, cis-gene	45433	341	45092	4.49715e-28	-0.5525	-0.651012	-0.453988	0.0502608	flexnonsynmtr	Cardiometabolic	ITIH3:Q06033:OID20352:v1:Cardiometabolic	2.02027e-29	-0.527944
STAB2	STAB2	cis-position, cis-gene	45606	989	44617	4.63644e-28	-0.343744	-0.40505	-0.282438	0.0312783	flexdmg	CardiometabolicII	STAB2:Q8WWQ8:OID30401:v1:CardiometabolicII	2.70713e-31	-0.341895
GNPTAB	CTSF	trans-position, trans-gene	45388	352	45036	4.64106e-28	0.56949	0.467922	0.671058	0.0518197	flexdmg	Oncology	CTSF:Q9UBX1:OID21500:v1:Oncology	1.19368e-28	0.536663
ADAM9	ADAM9	cis-position, cis-gene	45423	91	45332	4.67773e-28	-1.12097	-1.3209	-0.92103	0.102007	flexdmg	OncologyII	ADAM9:Q13443:OID31488:v1:OncologyII	6.60784e-27	-1.04192
ENPP5	ENPP5	cis-position, cis-gene	45452	116	45336	4.75523e-28	-0.940743	-1.10856	-0.772929	0.0856185	flexnonsynmtr	Inflammation	ENPP5:Q9UJA9:OID20736:v1:Inflammation	2.36493e-35	-0.965188
NAGK	NAGK	cis-position, cis-gene	44384	22	44362	4.88378e-28	-2.28336	-2.69075	-1.87596	0.207854	ptv	CardiometabolicII	NAGK:Q9UJ70:OID30271:v1:CardiometabolicII	9.74873e-30	-2.2607
STAB1	KCTD5	trans-position, trans-gene	44675	1209	43466	4.89113e-28	0.312077	0.256395	0.367759	0.0284089	flexdmg	NeurologyII	KCTD5:Q9NXV2:OID31148:v1:NeurologyII	4.53094e-33	0.324849
APOF	APOF	cis-position, cis-gene	45669	75	45594	4.96815e-28	-1.17058	-1.37946	-0.961688	0.106575	flexnonsynmtr	InflammationII	APOF:Q13790:OID30701:v1:InflammationII	8.07858e-28	-1.07981
STAB1	PHYKPL	trans-position, trans-gene	44654	185	44469	5.00309e-28	0.79628	0.654178	0.938381	0.0725002	ptv	InflammationII	PHYKPL:Q8IUZ5:OID30634:v1:InflammationII	3.92449e-30	0.808401
CDON	CDON	cis-position, cis-gene	45300	74	45226	5.06445e-28	-1.22566	-1.44441	-1.00691	0.111607	raredmgmtr	Inflammation	CDON:Q4KMG0:OID20754:v1:Inflammation	8.56129e-31	-1.21411
GMPR	GMPR	cis-position, cis-gene	45752	115	45637	5.40264e-28	-0.988464	-1.16498	-0.811951	0.0900568	ptvraredmg	Inflammation	GMPR:P36959:OID20641:v1:Inflammation	3.22156e-34	-0.988682
FGB	FGA	cis-position, trans-gene	44766	133	44633	5.48577e-28	-0.909912	-1.07242	-0.747408	0.0829093	flexdmg	InflammationII	FGA:P02671:OID30788:v1:InflammationII	1.84751e-29	-0.882589
SERPINF1	SERPINF1	cis-position, cis-gene	45084	222	44862	5.52973e-28	-0.707767	-0.834177	-0.581356	0.0644948	flexdmg	InflammationII	SERPINF1:P36955:OID30757:v1:InflammationII	1.02472e-25	-0.630919
SERPINA4	SERPINA4	cis-position, cis-gene	44971	86	44885	5.54236e-28	-1.16539	-1.37353	-0.957238	0.106197	raredmg	InflammationII	SERPINA4:P29622:OID30774:v1:InflammationII	3.30263e-30	-1.10212
ASGR1	HEPACAM2	trans-position, trans-gene	45493	69	45424	5.86809e-28	1.31003	1.07594	1.54413	0.119435	raredmg	NeurologyII	HEPACAM2:A8MVW5:OID31151:v1:NeurologyII	3.10442e-29	1.3066
CR2	CR2	cis-position, cis-gene	45433	145	45288	6.08847e-28	-0.897688	-1.05815	-0.737227	0.0818668	raredmg	Cardiometabolic	CR2:P20023:OID20393:v1:Cardiometabolic	1.10103e-32	-0.941443
FCAMR	FCAMR	cis-position, cis-gene	45616	95	45521	6.0932e-28	-1.08304	-1.27663	-0.889448	0.0987715	flexdmg	CardiometabolicII	FCAMR:Q8WWV6:OID30332:v1:CardiometabolicII	4.11164e-30	-1.05799
IL1RL2	IL1RL2	cis-position, cis-gene	44437	83	44354	6.19098e-28	-1.14319	-1.34755	-0.938818	0.104268	flexdmg	Inflammation	IL1RL2:Q9HB29:OID20487:v1:Inflammation	5.91439e-37	-1.189
CSPG4	CSPG4	cis-position, cis-gene	45606	354	45252	6.19653e-28	-0.550412	-0.648811	-0.452012	0.0502035	flexdmg	CardiometabolicII	CSPG4:Q6UVK1:OID30397:v1:CardiometabolicII	6.71583e-29	-0.533651
NME3	NME3	cis-position, cis-gene	45300	56	45244	6.70117e-28	-1.45109	-1.71067	-1.1915	0.13244	flexdmg	Inflammation	NME3:Q13232:OID20789:v1:Inflammation	1.16282e-33	-1.50514
TIMD4	TIMD4	cis-position, cis-gene	45433	56	45377	6.84634e-28	-1.43615	-1.69311	-1.17919	0.131101	ptvraredmg	Cardiometabolic	TIMD4:Q96H15:OID20375:v1:Cardiometabolic	2.04253e-41	-1.62332
QDPR	QDPR	cis-position, cis-gene	45070	169	44901	7.20006e-28	-0.828828	-0.977185	-0.680471	0.0756916	flexdmg	Cardiometabolic	QDPR:P09417:OID20174:v1:Cardiometabolic	1.34678e-32	-0.862636
STAB2	TNR	trans-position, trans-gene	44914	749	44165	7.48687e-28	0.389919	0.320102	0.459735	0.0356203	flexnonsynmtr	Neurology	TNR:Q92752:OID20957:v1:Neurology	5.73913e-29	0.373103
PSMD9	PSMD9	cis-position, cis-gene	45042	17	45025	7.70767e-28	-2.57179	-3.03239	-2.11119	0.234998	ptv	Oncology	PSMD9:O00233:OID21304:v1:Oncology	6.75224e-29	-2.48368
CFHR4	CFHR4	cis-position, cis-gene	45608	150	45458	7.87118e-28	-0.890901	-1.05049	-0.731314	0.0814212	flexdmg	InflammationII	CFHR4:Q92496:OID30758:v1:InflammationII	5.31563e-31	-0.896183
SIGLEC1	ANGPTL2	trans-position, trans-gene	45306	496	44810	7.90943e-28	0.482786	0.396302	0.569271	0.0441244	flexdmg	Inflammation	ANGPTL2:Q9UKU9:OID20726:v1:Inflammation	1.18337e-29	0.481433
ST6GAL1	ST6GAL1	cis-position, cis-gene	45810	26	45784	7.92028e-28	-2.08928	-2.46356	-1.71501	0.190954	ptvraredmg	Cardiometabolic	ST6GAL1:P15907:OID20302:v1:Cardiometabolic	4.66567e-28	-2.0229
RGMA	RGMA	cis-position, cis-gene	45644	131	45513	8.10969e-28	-0.942476	-1.11134	-0.773609	0.0861562	flexnonsynmtr	Neurology	RGMA:Q96B86:OID21065:v1:Neurology	9.24814e-30	-0.914822
PKLR	PKLR	cis-position, cis-gene	45310	243	45067	8.44553e-28	-0.689559	-0.813151	-0.565966	0.0630568	flexdmg	Inflammation	PKLR:P30613:OID20682:v1:Inflammation	2.62175e-26	-0.636533
STAB1	DPT	trans-position, trans-gene	45810	925	44885	8.60383e-28	0.327506	0.268797	0.386216	0.0299537	flexnonsynmtr	Cardiometabolic	DPT:Q07507:OID20278:v1:Cardiometabolic	1.00157e-26	0.302646
F7	F7	cis-position, cis-gene	45365	120	45245	8.68682e-28	-0.97225	-1.14655	-0.797949	0.0889284	ptvraredmg	Cardiometabolic	F7:P08709:OID20372:v1:Cardiometabolic	8.70251e-34	-1.0143
C1RL	C1RL	cis-position, cis-gene	45609	52	45557	8.72007e-28	-1.49524	-1.76331	-1.22717	0.13677	raredmg	InflammationII	C1RL:Q9NZP8:OID30721:v1:InflammationII	2.38424e-35	-1.53732
KLK6	KLK6	cis-position, cis-gene	45309	72	45237	8.73811e-28	-1.25886	-1.48456	-1.03317	0.115149	flexnonsynmtr	Oncology	KLK6:Q92876:OID21526:v1:Oncology	1.28339e-29	-1.23038
BGLAP	BGLAP	cis-position, cis-gene	45606	33	45573	9.37214e-28	-1.80131	-2.12445	-1.47818	0.164865	ptvraredmg	CardiometabolicII	BGLAP:P02818:OID30389:v1:CardiometabolicII	9.72028e-27	-1.62804
IGDCC4	IGDCC4	cis-position, cis-gene	45606	26	45580	9.79447e-28	-2.00129	-2.36044	-1.64215	0.183235	ptv	CardiometabolicII	IGDCC4:Q8TDY8:OID30402:v1:CardiometabolicII	3.75012e-28	-1.98521
EPHA1	EPHA1	cis-position, cis-gene	45384	146	45238	1.02006e-27	-0.833271	-0.982856	-0.683685	0.0763185	raredmg	Inflammation	EPHA1:P21709:OID20677:v1:Inflammation	2.17863e-27	-0.759313
RARRES2	RARRES2	cis-position, cis-gene	45509	121	45388	1.03656e-27	-0.964306	-1.13744	-0.791174	0.0883319	flexnonsynmtr	Cardiometabolic	RARRES2:Q99969:OID20373:v1:Cardiometabolic	2.57028e-27	-0.938965
MOCS2	MOCS2	cis-position, cis-gene	44654	80	44574	1.06817e-27	-1.20131	-1.41705	-0.985577	0.110068	raredmg	InflammationII	MOCS2:O96007:OID30638:v1:InflammationII	1.27828e-32	-1.2505
SSC5D	SSC5D	cis-position, cis-gene	45433	88	45345	1.07983e-27	-1.12917	-1.33198	-0.926372	0.103469	UR	Cardiometabolic	SSC5D:A1L4H1:OID20351:v1:Cardiometabolic	2.61493e-30	-1.11453
CPXM1	CPXM1	cis-position, cis-gene	45388	358	45030	1.10077e-27	-0.572949	-0.675868	-0.47003	0.0525093	flexnonsynmtr	Oncology	CPXM1:Q96SM3:OID21479:v1:Oncology	4.08977e-29	-0.57213
IFNAR1	IFNAR1	cis-position, cis-gene	45423	61	45362	1.11614e-27	-1.37694	-1.6243	-1.12957	0.126207	flexdmg	OncologyII	IFNAR1:P17181:OID31491:v1:OncologyII	4.10614e-33	-1.43698
CFHR5	CFHR5	cis-position, cis-gene	45148	71	45077	1.12384e-27	-1.27726	-1.50673	-1.04778	0.117077	raredmg	InflammationII	CFHR5:Q9BXR6:OID30716:v1:InflammationII	4.73214e-34	-1.29489
ABCA1	KITLG	trans-position, trans-gene	45276	472	44804	1.21206e-27	-0.497127	-0.586498	-0.407756	0.045597	raredmg	Cardiometabolic	KITLG:P21583:OID20196:v1:Cardiometabolic	7.86974e-27	-0.444993
NLRC4	IL18	trans-position, trans-gene	45078	237	44841	1.21622e-27	-0.680397	-0.802718	-0.558076	0.0624083	flexnonsynmtr	Inflammation	IL18:Q14116:OID20694:v1:Inflammation	7.28662e-26	-0.620522
OMD	OMD	cis-position, cis-gene	45452	52	45400	1.22032e-27	-1.43549	-1.69357	-1.17741	0.131672	ptvraredmg	Inflammation	OMD:Q99983:OID20725:v1:Inflammation	1.93293e-29	-1.42356
FOLR1	FOLR1	cis-position, cis-gene	45162	54	45108	1.35197e-27	-1.39012	-1.64025	-1.13998	0.12762	raredmg	Oncology	FOLR1:P15328:OID21529:v1:Oncology	1.99887e-27	-1.37627
COMP	COMP	cis-position, cis-gene	44763	124	44639	1.3622e-27	-0.925038	-1.0915	-0.758578	0.0849278	raredmg	Cardiometabolic	COMP:P49747:OID20405:v1:Cardiometabolic	2.18117e-29	-0.904517
STAB1	CLEC11A	trans-position, trans-gene	45188	1221	43967	1.49193e-27	0.310476	0.254563	0.366389	0.0285268	flexdmg	Neurology	CLEC11A:Q9Y240:OID21112:v1:Neurology	5.96488e-29	0.305872
KLK4	KLK4	cis-position, cis-gene	45621	80	45541	1.52327e-27	-1.08273	-1.27776	-0.887712	0.0995004	ptvraredmg	Oncology	KLK4:Q9Y5K2:OID21391:v1:Oncology	2.45931e-30	-1.06501
NPL	NPL	cis-position, cis-gene	45616	45	45571	1.54555e-27	-1.44091	-1.70048	-1.18134	0.132432	raredmgmtr	CardiometabolicII	NPL:Q9BXD5:OID30329:v1:CardiometabolicII	2.76281e-32	-1.45256
SFRP2	SMAD5	trans-position, trans-gene	45042	55	44987	1.73624e-27	-1.42474	-1.68164	-1.16783	0.131073	ptvraredmg	Oncology	SMAD5:Q99717:OID21353:v1:Oncology	8.54096e-29	-1.4109
XPNPEP2	XPNPEP2	cis-position, cis-gene	45388	42	45346	1.7447e-27	-1.63382	-1.92844	-1.3392	0.150315	ptv	Oncology	XPNPEP2:O43895:OID21508:v1:Oncology	1.54735e-30	-1.66898
ASGR1	ITGB7	trans-position, trans-gene	45621	27	45594	1.77955e-27	2.0754	1.70109	2.44971	0.190973	ptv	Oncology	ITGB7:P26010:OID21393:v1:Oncology	1.58086e-28	2.07537
ITGAE	ITGB7	trans-position, trans-gene	45621	470	45151	1.78661e-27	-0.49979	-0.589934	-0.409647	0.045991	flexdmg	Oncology	ITGB7:P26010:OID21393:v1:Oncology	5.5423e-27	-0.478113
GZMH	GZMH	cis-position, cis-gene	44454	155	44299	1.81257e-27	-0.839937	-0.991445	-0.688428	0.0772995	flexdmg	Cardiometabolic	GZMH:P20718:OID20096:v1:Cardiometabolic	1.60375e-30	-0.850458
NAPRT	NAPRT	cis-position, cis-gene	45493	97	45396	1.88096e-27	-1.08084	-1.27587	-0.885813	0.0995024	ptv	NeurologyII	NAPRT:Q6XQN6:OID31114:v1:NeurologyII	1.1122e-29	-1.08768
PNLIPRP1	PNLIPRP1	cis-position, cis-gene	45493	189	45304	1.92853e-27	-0.780798	-0.921715	-0.639882	0.0718957	flexnonsynmtr	NeurologyII	PNLIPRP1:P54315:OID31122:v1:NeurologyII	1.69564e-27	-0.747669
GRN	GRN	cis-position, cis-gene	45048	21	45027	1.93114e-27	-2.32724	-2.74726	-1.90723	0.214293	URmtr	Neurology	GRN:P28799:OID21159:v1:Neurology	4.7656e-29	-2.3508
REG4	REG4	cis-position, cis-gene	45300	20	45280	1.9717e-27	-2.29115	-2.70473	-1.87758	0.211008	ptv	Inflammation	REG4:Q9BYZ8:OID20784:v1:Inflammation	6.91888e-30	-2.35619
GALNT10	GALNT10	cis-position, cis-gene	45042	27	45015	1.98624e-27	-2.01804	-2.38234	-1.65374	0.185865	URmtr	Oncology	GALNT10:Q86SR1:OID21371:v1:Oncology	2.71625e-36	-2.15769
STAB2	DKK3	trans-position, trans-gene	45810	194	45616	2.0238e-27	0.739821	0.606245	0.873398	0.0681506	UR	Cardiometabolic	DKK3:Q9UBP4:OID20264:v1:Cardiometabolic	9.05511e-37	0.789457
ADAM9	ADAM9	cis-position, cis-gene	45423	88	45335	2.033e-27	-1.12605	-1.32937	-0.922736	0.103733	ptvraredmg	OncologyII	ADAM9:Q13443:OID31488:v1:OncologyII	2.79158e-26	-1.06091
CDON	CDON	cis-position, cis-gene	45300	35	45265	2.16864e-27	-1.75971	-2.07761	-1.44181	0.162194	URmtr	Inflammation	CDON:Q4KMG0:OID20754:v1:Inflammation	4.60645e-25	-1.59628
STAB1	PHYKPL	trans-position, trans-gene	44654	1217	43437	2.20897e-27	0.310299	0.254233	0.366364	0.0286046	flexdmg	InflammationII	PHYKPL:Q8IUZ5:OID30634:v1:InflammationII	2.44407e-32	0.324157
PRSS53	PRSS53	cis-position, cis-gene	45493	49	45444	2.22205e-27	-1.48033	-1.74782	-1.21285	0.136472	ptv	NeurologyII	PRSS53:Q2L4Q9:OID31093:v1:NeurologyII	2.71832e-27	-1.46146
ACP5	ACP5	cis-position, cis-gene	45451	94	45357	2.25781e-27	-1.06233	-1.25431	-0.870346	0.097949	ptvraredmg	Cardiometabolic	ACP5:P13686:OID20314:v1:Cardiometabolic	5.5122e-32	-1.11801
STAB2	POSTN	trans-position, trans-gene	45606	499	45107	2.28069e-27	0.479825	0.393104	0.566545	0.0442448	raredmg	CardiometabolicII	POSTN:Q15063:OID30410:v1:CardiometabolicII	1.17472e-30	0.474608
THBS4	THBS4	cis-position, cis-gene	45276	89	45187	2.30041e-27	-1.12765	-1.33147	-0.923832	0.103988	UR	Cardiometabolic	THBS4:P35443:OID20368:v1:Cardiometabolic	2.88295e-35	-1.21945
ASGR1	CR1	trans-position, trans-gene	45513	26	45487	2.30556e-27	2.09023	1.71242	2.46803	0.192758	ptv	InflammationII	CR1:P17927:OID30697:v1:InflammationII	3.43011e-27	2.0545
CD163	KLK7	trans-position, trans-gene	43595	55	43540	2.32561e-27	1.40941	1.15465	1.66418	0.12998	ptvraredmg	InflammationII	KLK7:P49862:OID30652:v1:InflammationII	1.38868e-26	1.29554
NT5C	NT5C	cis-position, cis-gene	45616	37	45579	2.38176e-27	-1.76439	-2.0834	-1.44539	0.162755	raredmg	CardiometabolicII	NT5C:Q8TCD5:OID30294:v1:CardiometabolicII	4.11774e-29	-1.72668
STAB1	ADIPOQ	trans-position, trans-gene	45680	1243	44437	2.43106e-27	0.267665	0.219262	0.316067	0.0246948	flexdmg	InflammationII	ADIPOQ:Q15848:OID30748:v1:InflammationII	7.00336e-29	0.264561
GMPR2	GMPR2	cis-position, cis-gene	44654	117	44537	2.46909e-27	-0.984633	-1.16271	-0.806559	0.0908531	ptvraredmg	InflammationII	GMPR2:Q9P2T1:OID30623:v1:InflammationII	4.36923e-31	-0.99818
ASGR1	CR1	trans-position, trans-gene	45513	120	45393	2.5048e-27	0.973241	0.797204	1.14928	0.0898139	flexnonsynmtr	InflammationII	CR1:P17927:OID30697:v1:InflammationII	9.11876e-34	1.01304
NHLRC3	NHLRC3	cis-position, cis-gene	43654	46	43608	2.52323e-27	-1.55566	-1.83705	-1.27426	0.143566	raredmg	InflammationII	NHLRC3:Q5JS37:OID30614:v1:InflammationII	2.554e-32	-1.48809
CTSF	CTSF	cis-position, cis-gene	45388	105	45283	2.52979e-27	-1.02525	-1.21071	-0.839793	0.0946216	flexnonsynmtr	Oncology	CTSF:Q9UBX1:OID21500:v1:Oncology	1.48668e-32	-1.0856
CSPG4	CSPG4	cis-position, cis-gene	45606	249	45357	2.61505e-27	-0.647698	-0.764894	-0.530501	0.0597936	ptvraredmg	CardiometabolicII	CSPG4:Q6UVK1:OID30397:v1:CardiometabolicII	3.92201e-29	-0.636482
CRTAC1	CRTAC1	cis-position, cis-gene	45810	108	45702	2.65634e-27	-0.980949	-1.15847	-0.803429	0.0905707	ptvraredmg	Cardiometabolic	CRTAC1:Q9NQ79:OID20279:v1:Cardiometabolic	7.83962e-29	-0.946872
ASGR2	ASGR2	cis-position, cis-gene	45669	87	45582	2.72542e-27	-1.13474	-1.34014	-0.929346	0.104793	flexnonsynmtr	InflammationII	ASGR2:P07307:OID30679:v1:InflammationII	4.88034e-31	-1.11105
GZMB	GZMB	cis-position, cis-gene	45190	76	45114	2.76678e-27	-1.2028	-1.42054	-0.985056	0.111091	ptvraredmg	Inflammation	GZMB:P10144:OID20604:v1:Inflammation	1.97369e-27	-1.1419
ASGR1	COMP	trans-position, trans-gene	44763	101	44662	2.78575e-27	1.01862	0.834207	1.20302	0.094085	ptvraredmg	Cardiometabolic	COMP:P49747:OID20405:v1:Cardiometabolic	9.08031e-29	1.02369
ASGR1	COMP	trans-position, trans-gene	44763	101	44662	2.78575e-27	1.01862	0.834207	1.20302	0.094085	flexdmg	Cardiometabolic	COMP:P49747:OID20405:v1:Cardiometabolic	9.08031e-29	1.02369
AGER	AGER	cis-position, cis-gene	45144	214	44930	2.88173e-27	-0.713986	-0.843282	-0.584689	0.065967	flexnonsynmtr	Inflammation	AGER:Q15109:OID20756:v1:Inflammation	3.79593e-26	-0.650354
CHI3L1	CHI3L1	cis-position, cis-gene	44265	231	44034	3.06435e-27	-0.668089	-0.789135	-0.547042	0.0617579	flexnonsynmtr	Cardiometabolic	CHI3L1:P36222:OID20399:v1:Cardiometabolic	6.53962e-25	-0.602957
LGALS9	LGALS9	cis-position, cis-gene	45236	24	45212	3.16024e-27	-2.06557	-2.43991	-1.69122	0.190993	raredmgmtr	Inflammation	LGALS9:O00182:OID20781:v1:Inflammation	1.85034e-31	-2.11263
STAMBP	STAMBP	cis-position, cis-gene	44842	79	44763	3.16278e-27	-1.19234	-1.40843	-0.976245	0.11025	flexdmg	Neurology	STAMBP:O95630:OID20955:v1:Neurology	1.48144e-29	-1.1924
BCHE	BCHE	cis-position, cis-gene	44938	64	44874	3.177e-27	-1.31488	-1.55319	-1.07657	0.121586	UR	InflammationII	BCHE:P06276:OID30717:v1:InflammationII	8.79384e-31	-1.33834
STAB1	NRP2	trans-position, trans-gene	45260	908	44352	3.24981e-27	0.344046	0.281678	0.406413	0.0318198	flexnonsynmtr	Neurology	NRP2:O60462:OID21081:v1:Neurology	2.97581e-31	0.348334
CTSZ	CTSZ	cis-position, cis-gene	45291	23	45268	3.3631e-27	-2.19092	-2.5882	-1.79364	0.202691	ptv	Cardiometabolic	CTSZ:Q9UBR2:OID20365:v1:Cardiometabolic	5.68292e-30	-2.21111
RELT	RELT	cis-position, cis-gene	45260	96	45164	3.49394e-27	-0.982743	-1.161	-0.804485	0.0909472	ptvraredmg	Neurology	RELT:Q969Z4:OID21142:v1:Neurology	5.28357e-27	-0.925336
C5	C5	cis-position, cis-gene	45680	37	45643	3.55741e-27	-1.76603	-2.08642	-1.44564	0.163462	ptv	InflammationII	C5:P01031:OID30744:v1:InflammationII	4.75165e-26	-1.68181
TIMD4	TIMD4	cis-position, cis-gene	45433	57	45376	3.5941e-27	-1.40387	-1.65858	-1.14916	0.129952	flexdmg	Cardiometabolic	TIMD4:Q96H15:OID20375:v1:Cardiometabolic	1.21703e-35	-1.42849
IL5RA	IL5RA	cis-position, cis-gene	45190	133	45057	3.63734e-27	-0.908679	-1.07356	-0.743799	0.0841217	flexdmg	Inflammation	IL5RA:Q01344:OID20601:v1:Inflammation	2.15738e-29	-0.899389
TIMP4	TIMP4	cis-position, cis-gene	45260	118	45142	3.89838e-27	-0.931543	-1.10067	-0.762415	0.0862894	flexnonsynmtr	Neurology	TIMP4:Q99727:OID21147:v1:Neurology	1.67147e-28	-0.926305
CRISP3	CRISP3	cis-position, cis-gene	45313	19	45294	3.94852e-27	-2.39786	-2.83326	-1.96246	0.22214	ptv	InflammationII	CRISP3:P54108:OID30715:v1:InflammationII	7.24349e-28	-2.37657
GNPTAB	CTSD	trans-position, trans-gene	42322	67	42255	4.1808e-27	1.25628	1.02806	1.48449	0.116434	ptv	Cardiometabolic	CTSD:P07339:OID20358:v1:Cardiometabolic	6.80793e-26	1.13649
ASGR1	SLAMF7	trans-position, trans-gene	45190	105	45085	4.44857e-27	1.04207	0.852658	1.23147	0.096636	ptvraredmg	Inflammation	SLAMF7:Q9NQ25:OID20602:v1:Inflammation	5.89854e-28	1.02858
ASGR1	SLAMF7	trans-position, trans-gene	45190	105	45085	4.44857e-27	1.04207	0.852658	1.23147	0.096636	flexdmg	Inflammation	SLAMF7:Q9NQ25:OID20602:v1:Inflammation	5.89854e-28	1.02858
GPLD1	NCS1	trans-position, trans-gene	45621	100	45521	4.73103e-27	-0.9618	-1.13671	-0.786888	0.0892401	ptv	Oncology	NCS1:P62166:OID21458:v1:Oncology	1.48464e-29	-0.97281
LY75-CD302	LY75	cis-position, trans-gene	45190	342	44848	4.80476e-27	-0.577041	-0.681995	-0.472088	0.0535472	rec	Inflammation	LY75:O60449:OID20580:v1:Inflammation	1.7501e-28	-0.571237
JAM2	JAM2	cis-position, cis-gene	45644	63	45581	4.95979e-27	-1.28491	-1.51868	-1.05114	0.119268	flexdmg	Neurology	JAM2:P57087:OID21064:v1:Neurology	9.31556e-34	-1.37213
AAMDC	AAMDC	cis-position, cis-gene	44457	97	44360	5.16684e-27	-1.08195	-1.27885	-0.885039	0.100462	flexdmg	CardiometabolicII	AAMDC:Q9H7C9:OID30236:v1:CardiometabolicII	2.28965e-27	-1.052
STAB1	LTBP2	trans-position, trans-gene	45810	548	45262	5.24084e-27	0.38576	0.315544	0.455976	0.035824	raredmg	Cardiometabolic	LTBP2:Q14767:OID20254:v1:Cardiometabolic	5.87037e-33	0.398144
TNN	TNN	cis-position, cis-gene	45606	469	45137	5.52286e-27	-0.493017	-0.582795	-0.403238	0.045805	flexnonsynmtr	CardiometabolicII	TNN:Q9UQP3:OID30412:v1:CardiometabolicII	3.37686e-28	-0.477015
BGLAP	BGLAP	cis-position, cis-gene	45606	37	45569	5.59875e-27	-1.67569	-1.98087	-1.37051	0.155702	flexdmg	CardiometabolicII	BGLAP:P02818:OID30389:v1:CardiometabolicII	2.76766e-26	-1.53813
STAB1	FBLN2	trans-position, trans-gene	45606	110	45496	5.82996e-27	0.963096	0.787634	1.13856	0.0895204	URmtr	CardiometabolicII	FBLN2:P98095:OID30378:v1:CardiometabolicII	3.67929e-32	0.97354
MANSC1	MANSC1	cis-position, cis-gene	45388	38	45350	5.89644e-27	1.71679	1.40399	2.0296	0.159592	ptv	Oncology	MANSC1:Q9H8J5:OID21492:v1:Oncology	3.94673e-21	1.43963
F9	F9	cis-position, cis-gene	45352	61	45291	5.93043e-27	-1.34334	-1.58812	-1.09857	0.124883	flexdmg	Cardiometabolic	F9:P00740:OID20349:v1:Cardiometabolic	2.04807e-75	-1.48675
ASGR1	GAS6	trans-position, trans-gene	45523	106	45417	5.94886e-27	1.01616	0.831001	1.20132	0.0944693	flexdmg	Cardiometabolic	GAS6:Q14393:OID20318:v1:Cardiometabolic	6.53514e-28	1.01611
ASGR1	GAS6	trans-position, trans-gene	45523	106	45417	5.94886e-27	1.01616	0.831001	1.20132	0.0944693	ptvraredmg	Cardiometabolic	GAS6:Q14393:OID20318:v1:Cardiometabolic	6.53514e-28	1.01611
SETX	AFP	trans-position, trans-gene	44766	605	44161	6.01964e-27	0.422165	0.345232	0.499097	0.0392509	flexnonsynmtr	Neurology	AFP:P02771:OID20978:v1:Neurology	2.1563e-25	0.39367
TRIM21	TRIM21	cis-position, cis-gene	45190	156	45034	6.06155e-27	-0.836402	-0.988831	-0.683972	0.0777697	flexnonsynmtr	Inflammation	TRIM21:P19474:OID20533:v1:Inflammation	6.50652e-26	-0.772432
SERPINA7	SERPINA7	cis-position, cis-gene	45680	96	45584	6.31206e-27	-1.07805	-1.27459	-0.88151	0.100274	flexdmg	InflammationII	SERPINA7:P05543:OID30724:v1:InflammationII	4.75486e-25	-1.01247
SHMT1	SHMT1	cis-position, cis-gene	45378	111	45267	6.31448e-27	-1.00897	-1.19291	-0.825021	0.0938481	raredmg	Inflammation	SHMT1:P34896:OID20714:v1:Inflammation	2.97171e-27	-0.965852
ADAMTS7	CTSH	cis-position, trans-gene	44310	426	43884	6.42919e-27	-0.506902	-0.599328	-0.414476	0.0471557	rec	Cardiometabolic	CTSH:P09668:OID20113:v1:Cardiometabolic	4.36548e-26	-0.476583
VSIG1	CTSE	trans-position, trans-gene	44654	154	44500	6.4893e-27	0.851556	0.696274	1.00684	0.0792246	rec	InflammationII	CTSE:P14091:OID30628:v1:InflammationII	2.58297e-22	0.716003
GNPTAB	TPP1	trans-position, trans-gene	44925	350	44575	6.52711e-27	0.566263	0.462999	0.669527	0.0526852	flexdmg	Inflammation	TPP1:O14773:OID20750:v1:Inflammation	5.11358e-28	0.537287
DPP6	DPP6	cis-position, cis-gene	45042	68	44974	6.57941e-27	-1.24706	-1.47449	-1.01963	0.116035	ptvraredmg	Oncology	DPP6:P42658:OID21354:v1:Oncology	2.10665e-27	-1.20352
ADAMTSL5	ADAMTSL5	cis-position, cis-gene	45616	50	45566	7.2143e-27	-1.50351	-1.77793	-1.22909	0.140009	raredmgmtr	CardiometabolicII	ADAMTSL5:Q6ZMM2:OID30355:v1:CardiometabolicII	2.45957e-26	-1.418
PNLIP	PNLIP	cis-position, cis-gene	45669	130	45539	7.3473e-27	-0.934611	-1.10522	-0.764	0.087046	flexdmg	InflammationII	PNLIP:P16233:OID30693:v1:InflammationII	8.27015e-31	-0.953284
PNLIP	PNLIP	cis-position, cis-gene	45669	130	45539	7.3473e-27	-0.934611	-1.10522	-0.764	0.087046	ptvraredmg	InflammationII	PNLIP:P16233:OID30693:v1:InflammationII	8.27015e-31	-0.953284
ENO3	ENO3	cis-position, cis-gene	44457	64	44393	7.47146e-27	-1.24417	-1.47132	-1.01702	0.115892	ptv	CardiometabolicII	ENO3:P13929:OID30209:v1:CardiometabolicII	3.95818e-28	-1.25095
ASGR1	ASGR1	cis-position, cis-gene	44914	27	44887	7.73789e-27	-2.00291	-2.36869	-1.63712	0.186624	ptv	Neurology	ASGR1:P07306:OID20990:v1:Neurology	6.31866e-23	-1.81069
MRI1	MRI1	cis-position, cis-gene	44410	81	44329	7.74746e-27	-1.1793	-1.39467	-0.963924	0.109883	raredmg	NeurologyII	MRI1:Q9BV20:OID30891:v1:NeurologyII	2.22841e-33	-1.18083
PI16	PI16	cis-position, cis-gene	45669	132	45537	7.93837e-27	-0.89244	-1.05546	-0.729418	0.0831739	flexnonsynmtr	InflammationII	PI16:Q6UXB8:OID30676:v1:InflammationII	7.8316e-28	-0.860484
STAB1	PLA2G10	trans-position, trans-gene	44914	715	44199	8.49137e-27	0.39101	0.319543	0.462477	0.0364623	ptvraredmg	Neurology	PLA2G10:O15496:OID21002:v1:Neurology	1.17796e-31	0.398951
ASGR1	AXL	trans-position, trans-gene	45433	104	45329	9.06409e-27	1.02978	0.841459	1.21811	0.0960839	ptvraredmg	Cardiometabolic	AXL:P30530:OID20363:v1:Cardiometabolic	5.93957e-28	1.03012
ASGR1	AXL	trans-position, trans-gene	45433	104	45329	9.06409e-27	1.02978	0.841459	1.21811	0.0960839	flexdmg	Cardiometabolic	AXL:P30530:OID20363:v1:Cardiometabolic	5.93957e-28	1.03012
SERPINF1	SERPINF1	cis-position, cis-gene	45084	152	44932	1.02351e-26	-0.833942	-0.986612	-0.681272	0.0778924	ptvraredmg	InflammationII	SERPINF1:P36955:OID30757:v1:InflammationII	5.8636e-26	-0.77424
ASGR1	LY9	trans-position, trans-gene	44711	104	44607	1.02738e-26	1.03592	0.846268	1.22557	0.0967602	flexdmg	Inflammation	LY9:Q9HBG7:OID20670:v1:Inflammation	1.0381e-27	1.03553
ASGR1	LY9	trans-position, trans-gene	44711	104	44607	1.02738e-26	1.03592	0.846268	1.22557	0.0967602	ptvraredmg	Inflammation	LY9:Q9HBG7:OID20670:v1:Inflammation	1.0381e-27	1.03553
FUT1	GFRAL	trans-position, trans-gene	43970	203	43767	1.1024e-26	0.722841	0.590427	0.855255	0.0675577	flexdmg	NeurologyII	GFRAL:Q6UXV0:OID31091:v1:NeurologyII	8.29907e-29	0.728699
AHNAK2	AHNAK2	cis-position, cis-gene	44457	20	44437	1.11892e-26	-2.31927	-2.74418	-1.89435	0.216791	raredmgmtr	CardiometabolicII	AHNAK2:Q8IVF2:OID30244:v1:CardiometabolicII	1.35503e-25	-2.12284
MELTF	MELTF	cis-position, cis-gene	45616	111	45505	1.12341e-26	-0.988796	-1.16996	-0.807629	0.0924315	raredmg	CardiometabolicII	MELTF:P08582:OID30347:v1:CardiometabolicII	4.17251e-29	-0.978044
MFGE8	MFGE8	cis-position, cis-gene	45260	265	44995	1.15026e-26	-0.643969	-0.761981	-0.525957	0.0602095	flexdmg	Neurology	MFGE8:Q08431:OID21134:v1:Neurology	5.60673e-27	-0.614148
PAXX	PAXX	cis-position, cis-gene	44654	50	44604	1.19339e-26	-1.47547	-1.74594	-1.20499	0.137996	flexnonsynmtr	InflammationII	PAXX:Q9BUH6:OID30591:v1:InflammationII	1.30971e-30	-1.48917
LILRA2	LILRA2	cis-position, cis-gene	45260	88	45172	1.22648e-26	-1.08467	-1.28356	-0.885789	0.101471	rec	Neurology	LILRA2:Q8N149:OID21152:v1:Neurology	1.73394e-28	-1.00071
VWF	VWF	cis-position, cis-gene	45810	83	45727	1.23942e-26	-1.15725	-1.36946	-0.945037	0.108271	ptv	Cardiometabolic	VWF:P04275:OID20256:v1:Cardiometabolic	8.05276e-28	-1.15869
CD59	CD59	cis-position, cis-gene	43637	8	43629	1.28258e-26	-3.43816	-4.06881	-2.80751	0.321757	ptv	Cardiometabolic	CD59:P13987:OID20339:v1:Cardiometabolic	1.20663e-26	-3.43693
PAXX	PAXX	cis-position, cis-gene	44654	33	44621	1.28627e-26	-1.81459	-2.14745	-1.48174	0.169823	flexdmg	InflammationII	PAXX:Q9BUH6:OID30591:v1:InflammationII	1.17485e-28	-1.80901
PAXX	PAXX	cis-position, cis-gene	44654	33	44621	1.28627e-26	-1.81459	-2.14745	-1.48174	0.169823	ptvraredmg	InflammationII	PAXX:Q9BUH6:OID30591:v1:InflammationII	1.17485e-28	-1.80901
ASGR1	TYRO3	trans-position, trans-gene	45276	106	45170	1.33126e-26	1.03458	0.844746	1.22442	0.096854	ptvraredmg	Cardiometabolic	TYRO3:Q06418:OID20161:v1:Cardiometabolic	4.31097e-29	1.0567
ASGR1	TYRO3	trans-position, trans-gene	45276	106	45170	1.33126e-26	1.03458	0.844746	1.22442	0.096854	flexdmg	Cardiometabolic	TYRO3:Q06418:OID20161:v1:Cardiometabolic	4.31097e-29	1.0567
EPOR	EPO	trans-position, trans-gene	45190	90	45100	1.35098e-26	1.11641	0.911532	1.32128	0.104527	ptvraredmg	Inflammation	EPO:P01588:OID20522:v1:Inflammation	2.14269e-27	1.0922
CES3	CES3	cis-position, cis-gene	45042	123	44919	1.42275e-26	-0.945066	-1.11858	-0.771556	0.0885247	ptvraredmg	Oncology	CES3:Q6UWW8:OID21340:v1:Oncology	5.38759e-28	-0.929199
PLG	PLG	cis-position, cis-gene	44697	46	44651	1.43069e-26	-1.56162	-1.84834	-1.2749	0.146284	UR	InflammationII	PLG:P00747:OID30785:v1:InflammationII	3.84305e-27	-1.49321
ASGR1	PDCD1LG2	trans-position, trans-gene	45042	104	44938	1.43933e-26	1.0347	0.844716	1.22469	0.0969308	flexdmg	Oncology	PDCD1LG2:Q9BQ51:OID21273:v1:Oncology	8.49813e-28	1.03613
ASGR1	PDCD1LG2	trans-position, trans-gene	45042	104	44938	1.43933e-26	1.0347	0.844716	1.22469	0.0969308	ptvraredmg	Oncology	PDCD1LG2:Q9BQ51:OID21273:v1:Oncology	8.49813e-28	1.03613
HNMT	HNMT	cis-position, cis-gene	44701	78	44623	1.49047e-26	-1.16576	-1.37988	-0.951647	0.109241	flexnonsynmtr	Neurology	HNMT:P50135:OID20975:v1:Neurology	3.04692e-27	-1.12181
DBH	DBH	cis-position, cis-gene	45591	425	45166	1.49863e-26	-0.51515	-0.609773	-0.420527	0.0482766	flexnonsynmtr	InflammationII	DBH:P09172:OID30703:v1:InflammationII	8.31261e-30	-0.523481
ASGR1	ERBB4	trans-position, trans-gene	45388	104	45284	1.54681e-26	1.01512	0.828613	1.20163	0.0951569	flexdmg	Oncology	ERBB4:Q15303:OID21510:v1:Oncology	8.6369e-28	1.01761
ASGR1	ERBB4	trans-position, trans-gene	45388	104	45284	1.54681e-26	1.01512	0.828613	1.20163	0.0951569	ptvraredmg	Oncology	ERBB4:Q15303:OID21510:v1:Oncology	8.6369e-28	1.01761
TET2	CD1C	trans-position, trans-gene	45388	75	45313	1.60177e-26	1.1887	0.97023	1.40716	0.111462	ptv	Oncology	CD1C:P29017:OID21483:v1:Oncology	2.8676e-26	1.17238
XPNPEP2	XPNPEP2	cis-position, cis-gene	45388	93	45295	1.74742e-26	-1.07709	-1.2752	-0.878988	0.101074	raredmg	Oncology	XPNPEP2:O43895:OID21508:v1:Oncology	7.59338e-29	-1.10438
IDUA	IDUA	cis-position, cis-gene	45621	20	45601	1.76365e-26	-2.35648	-2.78994	-1.92303	0.221149	rec	Oncology	IDUA:P35475:OID21468:v1:Oncology	2.18892e-26	-2.35997
SMOC2	SMOC2	cis-position, cis-gene	45452	93	45359	1.82375e-26	-1.01658	-1.20362	-0.829533	0.0954308	ptvraredmg	Inflammation	SMOC2:Q9H3U7:OID20730:v1:Inflammation	2.42756e-30	-1.02648
ASGR1	LYPD3	trans-position, trans-gene	45027	103	44924	1.85151e-26	1.0281	0.838909	1.21729	0.0965244	ptvraredmg	Oncology	LYPD3:O95274:OID21530:v1:Oncology	1.25948e-27	1.0349
ASGR1	LYPD3	trans-position, trans-gene	45027	103	44924	1.85151e-26	1.0281	0.838909	1.21729	0.0965244	flexdmg	Oncology	LYPD3:O95274:OID21530:v1:Oncology	1.25948e-27	1.0349
CNTN4	CNTN4	cis-position, cis-gene	45260	230	45030	1.86673e-26	-0.681252	-0.806624	-0.555879	0.063965	flexnonsynmtr	Neurology	CNTN4:Q8IWV2:OID21117:v1:Neurology	8.07838e-25	-0.634313
CDH17	CDH17	cis-position, cis-gene	45276	205	45071	1.87389e-26	-0.727033	-0.860835	-0.593231	0.0682659	flexdmg	Cardiometabolic	CDH17:Q12864:OID20134:v1:Cardiometabolic	1.13572e-25	-0.682657
STAB1	FBLN2	trans-position, trans-gene	45606	258	45348	1.9025e-26	0.623421	0.508672	0.73817	0.0585451	raredmgmtr	CardiometabolicII	FBLN2:P98095:OID30378:v1:CardiometabolicII	3.0902e-30	0.626394
HYAL1	HYAL1	cis-position, cis-gene	45008	15	44993	1.9865e-26	-2.6991	-3.1961	-2.20211	0.253565	URmtr	Cardiometabolic	HYAL1:Q12794:OID20357:v1:Cardiometabolic	3.0709e-27	-2.65786
ASS1	ASS1	cis-position, cis-gene	44108	134	43974	2.10983e-26	-0.867056	-1.02679	-0.707321	0.081497	raredmg	CardiometabolicII	ASS1:P00966:OID30170:v1:CardiometabolicII	3.82219e-27	-0.83052
SAMD9L	SAMD9L	cis-position, cis-gene	45190	227	44963	2.15343e-26	-0.695183	-0.82328	-0.567087	0.0653549	flexdmg	Inflammation	SAMD9L:Q8IVG5:OID20536:v1:Inflammation	1.16497e-28	-0.701599
ITGAM	ITGB2	trans-position, trans-gene	45000	414	44586	2.31796e-26	-0.501591	-0.594076	-0.409107	0.0471855	flexnonsynmtr	Cardiometabolic	ITGB2:P05107:OID20315:v1:Cardiometabolic	1.88391e-25	-0.474451
STAB1	NELL2	trans-position, trans-gene	45452	548	44904	2.47902e-26	0.440258	0.359034	0.521482	0.0414405	raredmg	Inflammation	NELL2:Q99435:OID20706:v1:Inflammation	1.32845e-31	0.449216
KAZALD1	KAZALD1	cis-position, cis-gene	45042	101	44941	2.49432e-26	-1.04812	-1.2415	-0.854742	0.0986623	flexdmg	Oncology	KAZALD1:Q96I82:OID21339:v1:Oncology	4.14316e-29	-1.06001
STAB1	NELL2	trans-position, trans-gene	45452	173	45279	2.50548e-26	0.780191	0.636238	0.924144	0.0734446	UR	Inflammation	NELL2:Q99435:OID20706:v1:Inflammation	4.42159e-28	0.738213
ADAMTS13	ADAMTS13	cis-position, cis-gene	45810	34	45776	2.50801e-26	-1.79623	-2.12766	-1.46481	0.169094	ptv	Cardiometabolic	ADAMTS13:Q76LX8:OID20249:v1:Cardiometabolic	4.05955e-28	-1.78178
ADGRD1	ADGRD1	cis-position, cis-gene	44654	118	44536	2.55057e-26	-0.877105	-1.03896	-0.715247	0.0825799	ptvraredmg	InflammationII	ADGRD1:Q6QNK2:OID30588:v1:InflammationII	3.10776e-30	-0.872002
HAGH	HAGH	cis-position, cis-gene	45488	186	45302	2.63232e-26	-0.742379	-0.879414	-0.605343	0.0699155	raredmg	Oncology	HAGH:Q16775:OID21459:v1:Oncology	6.24895e-27	-0.710754
GNPTAB	IDUA	trans-position, trans-gene	45621	300	45321	2.68336e-26	0.608066	0.495804	0.720329	0.0572761	ptvraredmg	Oncology	IDUA:P35475:OID21468:v1:Oncology	1.79572e-24	0.547848
QDPR	QDPR	cis-position, cis-gene	45070	90	44980	2.73308e-26	-1.10007	-1.30319	-0.896938	0.103635	raredmg	Cardiometabolic	QDPR:P09417:OID20174:v1:Cardiometabolic	3.83237e-33	-1.17352
MIA	MIA	cis-position, cis-gene	45388	17	45371	2.85521e-26	-2.52433	-2.99063	-2.05803	0.237906	raredmg	Oncology	MIA:Q16674:OID21531:v1:Oncology	2.48819e-32	-2.60211
LY75	LY75	cis-position, cis-gene	45190	338	44852	2.98345e-26	-0.571302	-0.676875	-0.465729	0.0538632	rec	Inflammation	LY75:O60449:OID20580:v1:Inflammation	5.80426e-28	-0.570354
CFD	CFD	cis-position, cis-gene	45680	114	45566	3.03269e-26	-0.953859	-1.13015	-0.777565	0.0899448	raredmg	InflammationII	CFD:P00746:OID30738:v1:InflammationII	7.1598e-28	-0.943708
ITIH4	ITIH4	cis-position, cis-gene	45680	32	45648	3.11927e-26	-1.76588	-2.09234	-1.43943	0.166557	URmtr	InflammationII	ITIH4:Q14624:OID30762:v1:InflammationII	1.1854e-26	-1.69049
HSPG2	HSPG2	cis-position, cis-gene	44912	143	44769	3.13161e-26	-0.842757	-0.998559	-0.686955	0.0794901	URmtr	Cardiometabolic	HSPG2:P98160:OID20383:v1:Cardiometabolic	1.38948e-29	-0.843437
KLK7	KLK7	cis-position, cis-gene	43595	55	43540	3.15928e-26	-1.3781	-1.63289	-1.12331	0.129992	ptvraredmg	InflammationII	KLK7:P49862:OID30652:v1:InflammationII	6.31781e-30	-1.33797
CPB1	CPB1	cis-position, cis-gene	45810	100	45710	3.22522e-26	-1.03926	-1.23144	-0.847075	0.0980509	ptvraredmg	Cardiometabolic	CPB1:P15086:OID20289:v1:Cardiometabolic	1.38834e-29	-1.05959
ASGR1	ITGAV	trans-position, trans-gene	45621	104	45517	3.27575e-26	0.987294	0.804697	1.16989	0.0931611	flexdmg	Oncology	ITGAV:P06756:OID21416:v1:Oncology	9.33432e-26	0.957697
ASGR1	ITGAV	trans-position, trans-gene	45621	104	45517	3.27575e-26	0.987294	0.804697	1.16989	0.0931611	ptvraredmg	Oncology	ITGAV:P06756:OID21416:v1:Oncology	9.33432e-26	0.957697
STAB1	KCTD5	trans-position, trans-gene	44675	709	43966	3.30756e-26	0.390933	0.318626	0.46324	0.0368911	ptvraredmg	NeurologyII	KCTD5:Q9NXV2:OID31148:v1:NeurologyII	5.15507e-31	0.397127
TGFBI	TGFBI	cis-position, cis-gene	44984	11	44973	3.34402e-26	-3.12506	-3.70313	-2.54699	0.294931	ptv	Cardiometabolic	TGFBI:Q15582:OID20417:v1:Cardiometabolic	3.38297e-26	-3.12151
TPK1	TPK1	cis-position, cis-gene	45616	59	45557	3.40547e-26	-1.35974	-1.61131	-1.10818	0.128349	ptvraredmg	CardiometabolicII	TPK1:Q9H3S4:OID30338:v1:CardiometabolicII	3.42739e-31	-1.43414
SPON2	SPON2	cis-position, cis-gene	45046	17	45029	3.67374e-26	-2.49825	-2.96076	-2.03574	0.235972	ptv	Cardiometabolic	SPON2:Q9BUD6:OID20221:v1:Cardiometabolic	1.47131e-27	-2.4945
LY75-CD302	LY75	cis-position, trans-gene	45190	155	45035	3.67735e-26	-0.840355	-0.995935	-0.684776	0.0793767	raredmg	Inflammation	LY75:O60449:OID20580:v1:Inflammation	1.06347e-28	-0.832711
GALNT7	GALNT7	cis-position, cis-gene	45042	84	44958	3.80721e-26	-1.14322	-1.35493	-0.931503	0.108017	raredmg	Oncology	GALNT7:Q86SF2:OID21377:v1:Oncology	3.94993e-25	-1.04814
TGM2	TGM2	cis-position, cis-gene	45202	198	45004	4.10447e-26	-0.7322	-0.867889	-0.596512	0.0692283	ptvraredmg	Cardiometabolic	TGM2:P21980:OID20141:v1:Cardiometabolic	6.95791e-31	-0.749469
CLEC4A	CLEC4A	cis-position, cis-gene	45190	69	45121	4.12467e-26	-1.23781	-1.4672	-1.00841	0.117037	flexnonsynmtr	Inflammation	CLEC4A:Q9UMR7:OID20573:v1:Inflammation	4.72042e-31	-1.29655
IGF2R	CTSO	trans-position, trans-gene	45752	21	45731	4.16182e-26	2.26364	1.8441	2.68318	0.214051	ptv	Inflammation	CTSO:P43234:OID20660:v1:Inflammation	2.8736e-26	2.27067
SORCS2	SORCS2	cis-position, cis-gene	44180	92	44088	4.47272e-26	-1.02628	-1.21661	-0.835951	0.0971057	raredmgmtr	Oncology	SORCS2:Q96PQ0:OID21262:v1:Oncology	1.68492e-29	-1.04206
ENPP7	ENPP7	cis-position, cis-gene	43884	154	43730	4.60629e-26	-0.844988	-1.00174	-0.68824	0.0799726	ptvraredmg	Inflammation	ENPP7:Q6UWV6:OID20689:v1:Inflammation	8.59478e-28	-0.822009
HSD17B14	HSD17B14	cis-position, cis-gene	45493	59	45434	4.69299e-26	-1.3643	-1.61743	-1.11117	0.129147	ptvraredmg	NeurologyII	HSD17B14:Q9BPX1:OID31098:v1:NeurologyII	1.14157e-29	-1.31804
ACY3	ACY3	cis-position, cis-gene	44108	54	44054	4.77182e-26	-1.38908	-1.64684	-1.13132	0.131509	raredmgmtr	CardiometabolicII	ACY3:Q96HD9:OID30086:v1:CardiometabolicII	2.21388e-25	-1.35037
C2	C2	cis-position, cis-gene	45352	32	45320	4.77737e-26	-1.82274	-2.16098	-1.4845	0.17257	URmtr	Cardiometabolic	C2:P06681:OID20410:v1:Cardiometabolic	1.28905e-27	-1.85593
COL15A1	COL15A1	cis-position, cis-gene	45606	428	45178	4.78981e-26	-0.492347	-0.583712	-0.400981	0.0466148	flexnonsynmtr	CardiometabolicII	COL15A1:P39059:OID30396:v1:CardiometabolicII	4.1496e-29	-0.487526
TET2	CD1C	trans-position, trans-gene	45388	79	45309	4.95998e-26	1.14665	0.933795	1.3595	0.108596	URmtr	Oncology	CD1C:P29017:OID21483:v1:Oncology	8.17656e-25	1.10193
KLKB1	KLKB1	cis-position, cis-gene	44877	134	44743	5.0473e-26	-0.864072	-1.02449	-0.703651	0.0818466	raredmg	InflammationII	KLKB1:P03952:OID30760:v1:InflammationII	1.21172e-29	-0.873392
ASGR1	KEL	trans-position, trans-gene	44217	121	44096	5.07581e-26	0.916513	0.74635	1.08668	0.0868175	flexnonsynmtr	Neurology	KEL:P23276:OID20881:v1:Neurology	2.81505e-27	0.873865
STAB1	MYOC	trans-position, trans-gene	45260	184	45076	5.12626e-26	0.741179	0.603554	0.878803	0.070216	ptv	Neurology	MYOC:Q99972:OID21121:v1:Neurology	1.1363e-24	0.70591
STAB1	SPP1	trans-position, trans-gene	45739	727	45012	5.19091e-26	0.373378	0.304039	0.442716	0.0353763	ptvraredmg	Cardiometabolic	SPP1:P10451:OID20322:v1:Cardiometabolic	5.28711e-30	0.377762
ABCA1	KITLG	trans-position, trans-gene	45276	234	45042	5.20303e-26	-0.681625	-0.808209	-0.555042	0.0645828	raredmgmtr	Cardiometabolic	KITLG:P21583:OID20196:v1:Cardiometabolic	9.28877e-23	-0.566627
SPON2	SPON2	cis-position, cis-gene	45046	26	45020	5.25639e-26	-2.01393	-2.38796	-1.63989	0.190833	URmtr	Cardiometabolic	SPON2:Q9BUD6:OID20221:v1:Cardiometabolic	9.82841e-29	-2.00981
DPP4	DPP4	cis-position, cis-gene	44402	63	44339	5.48348e-26	-1.2533	-1.48616	-1.02045	0.118803	raredmgmtr	Cardiometabolic	DPP4:P27487:OID20406:v1:Cardiometabolic	2.9668e-40	-1.38826
DCTPP1	DCTPP1	cis-position, cis-gene	45276	11	45265	5.4889e-26	-3.04588	-3.61179	-2.47996	0.288729	raredmgmtr	Cardiometabolic	DCTPP1:Q9H773:OID20148:v1:Cardiometabolic	2.56902e-28	-3.06711
FUT1	PTPRM	trans-position, trans-gene	45115	208	44907	5.70777e-26	0.710844	0.578726	0.842963	0.0674068	flexdmg	Inflammation	PTPRM:P28827:OID20598:v1:Inflammation	6.01985e-28	0.718639
GPHA2	GPHA2	cis-position, cis-gene	45423	88	45335	5.73357e-26	-1.08442	-1.28599	-0.882863	0.102837	flexnonsynmtr	OncologyII	GPHA2:Q96T91:OID31437:v1:OncologyII	4.17302e-25	-0.99259
STAB2	CRIM1	trans-position, trans-gene	45452	755	44697	5.81115e-26	0.370559	0.301675	0.439443	0.0351446	flexnonsynmtr	Inflammation	CRIM1:Q9NZV1:OID20701:v1:Inflammation	5.98445e-28	0.361717
ASGR1	ADGRE5	trans-position, trans-gene	45596	71	45525	5.84223e-26	1.20044	0.977274	1.4236	0.113857	raredmg	Cardiometabolic	ADGRE5:P48960:OID20260:v1:Cardiometabolic	2.03172e-26	1.18467
HYAL1	HYAL1	cis-position, cis-gene	45008	20	44988	5.9143e-26	-2.31374	-2.74391	-1.88357	0.219473	raredmgmtr	Cardiometabolic	HYAL1:Q12794:OID20357:v1:Cardiometabolic	5.10174e-25	-2.11783
SPINT1	SPINT1	cis-position, cis-gene	45117	37	45080	6.08598e-26	-1.72036	-2.0403	-1.40043	0.163229	URmtr	Neurology	SPINT1:O43278:OID21109:v1:Neurology	2.01056e-24	-1.56387
GLA	GLA	cis-position, cis-gene	44582	60	44522	6.16988e-26	-1.31959	-1.56502	-1.07416	0.125218	ptvraredmg	InflammationII	GLA:P06280:OID30594:v1:InflammationII	3.41365e-27	-1.31668
GLA	GLA	cis-position, cis-gene	44582	60	44522	6.16988e-26	-1.31959	-1.56502	-1.07416	0.125218	raredmg	InflammationII	GLA:P06280:OID30594:v1:InflammationII	3.41365e-27	-1.31668
FUCA2	FUCA1	trans-position, trans-gene	45513	221	45292	6.37327e-26	-0.698854	-0.828873	-0.568836	0.0663356	flexdmg	Cardiometabolic	FUCA1:P04066:OID20261:v1:Cardiometabolic	4.21036e-29	-0.701817
CD209	CD209	cis-position, cis-gene	45361	102	45259	6.44869e-26	-1.02115	-1.21115	-0.831148	0.0969378	flexnonsynmtr	Cardiometabolic	CD209:Q9NNX6:OID20262:v1:Cardiometabolic	2.54739e-29	-1.02675
ABCA8	FGFBP2	trans-position, trans-gene	45606	455	45151	7.10051e-26	0.488845	0.39781	0.579881	0.0464464	flexnonsynmtr	CardiometabolicII	FGFBP2:Q9BYJ0:OID30395:v1:CardiometabolicII	6.81462e-29	0.488434
STAB1	HRC	trans-position, trans-gene	44457	108	44349	7.15493e-26	1.00301	0.816211	1.1898	0.0953033	URmtr	CardiometabolicII	HRC:P23327:OID30211:v1:CardiometabolicII	4.61675e-27	0.9369
MATN2	MATN2	cis-position, cis-gene	45300	281	45019	7.1806e-26	-0.606943	-0.719982	-0.493903	0.0576727	ptvraredmg	Inflammation	MATN2:O00339:OID20767:v1:Inflammation	4.08131e-30	-0.628098
MEP1A	MEP1A	cis-position, cis-gene	45423	119	45304	7.29562e-26	-0.923642	-1.09569	-0.751595	0.0877787	ptvraredmg	OncologyII	MEP1A:Q16819:OID31459:v1:OncologyII	2.44029e-25	-0.885463
SUSD2	SUSD2	cis-position, cis-gene	45260	35	45225	7.47649e-26	-1.69801	-2.01437	-1.38165	0.161406	UR	Neurology	SUSD2:Q9UGT4:OID21098:v1:Neurology	9.17617e-22	-1.49466
STAB1	PTS	trans-position, trans-gene	44015	708	43307	7.62985e-26	0.387763	0.315506	0.46002	0.0368653	ptvraredmg	Neurology	PTS:Q03393:OID20847:v1:Neurology	6.44911e-28	0.377411
APOF	APOF	cis-position, cis-gene	45669	26	45643	7.631e-26	-1.90312	-2.25775	-1.54848	0.180937	ptv	InflammationII	APOF:Q13790:OID30701:v1:InflammationII	8.11497e-27	-1.87567
SMPD1	SMPD1	cis-position, cis-gene	45420	431	44989	8.2196e-26	-0.498963	-0.592004	-0.405921	0.0474699	flexdmg	Neurology	SMPD1:P17405:OID21028:v1:Neurology	9.40331e-28	-0.488668
STAB1	PLA2G10	trans-position, trans-gene	44914	183	44731	8.23122e-26	0.752992	0.61258	0.893403	0.071638	ptv	Neurology	PLA2G10:O15496:OID21002:v1:Neurology	3.8465e-28	0.77036
ITGA2	ITGA2	cis-position, cis-gene	44654	78	44576	8.43092e-26	-1.14047	-1.35318	-0.927761	0.108525	UR	InflammationII	ITGA2:P17301:OID30570:v1:InflammationII	4.90923e-31	-1.20882
CPB1	CPB1	cis-position, cis-gene	45810	113	45697	8.53543e-26	-0.969321	-1.15013	-0.788509	0.0922503	flexdmg	Cardiometabolic	CPB1:P15086:OID20289:v1:Cardiometabolic	4.68092e-29	-0.9931
STAB1	OMD	trans-position, trans-gene	45452	259	45193	8.68509e-26	0.621321	0.505406	0.737237	0.0591401	raredmgmtr	Inflammation	OMD:Q99983:OID20725:v1:Inflammation	9.95986e-28	0.599803
GNPTAB	TPP1	trans-position, trans-gene	44925	294	44631	9.01903e-26	0.603403	0.490793	0.716013	0.0574537	ptvraredmg	Inflammation	TPP1:O14773:OID20750:v1:Inflammation	2.15795e-27	0.57957
GNPTAB	CTSC	trans-position, trans-gene	45157	352	44805	9.38428e-26	0.548301	0.445937	0.650664	0.0522259	flexdmg	Inflammation	CTSC:P53634:OID20679:v1:Inflammation	3.50891e-25	0.503119
STAB2	CLEC11A	trans-position, trans-gene	45188	746	44442	9.39017e-26	0.381164	0.310003	0.452325	0.0363063	flexnonsynmtr	Neurology	CLEC11A:Q9Y240:OID21112:v1:Neurology	1.95662e-28	0.377344
SETX	AFP	trans-position, trans-gene	44766	49	44717	1.02775e-25	1.43806	1.16936	1.70675	0.137087	ptv	Neurology	AFP:P02771:OID20978:v1:Neurology	1.44815e-25	1.39452
KHK	KHK	cis-position, cis-gene	44457	124	44333	1.04535e-25	-0.918954	-1.09068	-0.747227	0.0876152	raredmg	CardiometabolicII	KHK:P50053:OID30241:v1:CardiometabolicII	1.55384e-28	-0.935131
ENDOU	ENDOU	cis-position, cis-gene	42534	35	42499	1.07769e-25	-1.5548	-1.84542	-1.26418	0.148275	ptv	OncologyII	ENDOU:P21128:OID31498:v1:OncologyII	2.31904e-27	-1.52179
GZMA	GZMA	cis-position, cis-gene	45752	149	45603	1.07897e-25	-0.845343	-1.00336	-0.687323	0.0806214	flexnonsynmtr	Inflammation	GZMA:P12544:OID20663:v1:Inflammation	1.28768e-26	-0.802725
EPPK1	EPPK1	cis-position, cis-gene	44457	2389	42068	1.09274e-25	-0.214323	-0.25439	-0.174256	0.0204422	flexnonsynmtr	CardiometabolicII	EPPK1:P58107:OID30250:v1:CardiometabolicII	4.47891e-28	-0.214611
ASGR1	CD86	trans-position, trans-gene	45423	68	45355	1.09975e-25	1.23097	1.00083	1.46112	0.117419	raredmg	OncologyII	CD86:P42081:OID31500:v1:OncologyII	7.50503e-26	1.21119
STAB2	FBLN2	trans-position, trans-gene	45606	989	44617	1.12789e-25	0.316015	0.256919	0.375111	0.0301508	flexdmg	CardiometabolicII	FBLN2:P98095:OID30378:v1:CardiometabolicII	5.04303e-28	0.314391
TIMP1	TIMP1	cis-position, cis-gene	44776	149	44627	1.14089e-25	0.829534	0.674393	0.984674	0.0791526	rec	Cardiometabolic	TIMP1:P01033:OID20418:v1:Cardiometabolic	2.0464e-21	0.721659
ASGR1	LRRC25	trans-position, trans-gene	45042	104	44938	1.14742e-25	1.00836	0.819763	1.19695	0.0962209	ptvraredmg	Oncology	LRRC25:Q8N386:OID21333:v1:Oncology	1.67903e-25	0.979803
ASGR1	LRRC25	trans-position, trans-gene	45042	104	44938	1.14742e-25	1.00836	0.819763	1.19695	0.0962209	flexdmg	Oncology	LRRC25:Q8N386:OID21333:v1:Oncology	1.67903e-25	0.979803
DPP6	DPP6	cis-position, cis-gene	45042	78	44964	1.16752e-25	-1.1354	-1.34778	-0.923007	0.10836	flexdmg	Oncology	DPP6:P42658:OID21354:v1:Oncology	2.68468e-26	-1.10613
SERPINA3	SERPINA3	cis-position, cis-gene	45539	22	45517	1.20058e-25	-2.20539	-2.61804	-1.79274	0.210534	ptv	InflammationII	SERPINA3:P01011:OID30786:v1:InflammationII	1.36891e-28	-2.18959
C1QTNF5	C1QTNF5	cis-position, cis-gene	44654	57	44597	1.2243e-25	-1.37732	-1.63507	-1.11957	0.131505	flexdmg	InflammationII	C1QTNF5:Q9BXJ0:OID30618:v1:InflammationII	5.83312e-32	-1.40776
STAB2	MAMDC2	trans-position, trans-gene	45616	756	44860	1.22852e-25	0.371007	0.301574	0.440441	0.035425	flexnonsynmtr	CardiometabolicII	MAMDC2:Q7Z304:OID30309:v1:CardiometabolicII	3.58346e-23	0.329746
GNPTAB	CTSC	trans-position, trans-gene	45157	296	44861	1.25926e-25	0.595988	0.484425	0.707551	0.0569192	ptvraredmg	Inflammation	CTSC:P53634:OID20679:v1:Inflammation	1.75899e-25	0.552482
STAB1	EGFLAM	trans-position, trans-gene	45423	186	45237	1.32775e-25	0.759534	0.617289	0.90178	0.0725737	ptv	OncologyII	EGFLAM:Q63HQ2:OID31496:v1:OncologyII	4.52515e-27	0.761444
THBS2	THBS2	cis-position, cis-gene	45260	20	45240	1.36285e-25	-2.29427	-2.72404	-1.8645	0.21927	ptv	Neurology	THBS2:P35442:OID21104:v1:Neurology	2.00874e-27	-2.33182
CFH	CFH	cis-position, cis-gene	43171	16	43155	1.36519e-25	-2.5664	-3.04714	-2.08566	0.245274	ptv	InflammationII	CFH:P08603:OID30790:v1:InflammationII	2.72024e-27	-2.57218
AMPD3	AMPD3	cis-position, cis-gene	45493	38	45455	1.4522e-25	-1.64571	-1.95417	-1.33725	0.157376	ptv	NeurologyII	AMPD3:Q01432:OID31139:v1:NeurologyII	1.55914e-32	-1.70473
ASGR1	IL1RL1	trans-position, trans-gene	45667	106	45561	1.46237e-25	0.933132	0.758221	1.10804	0.0892394	flexdmg	Cardiometabolic	IL1RL1:Q01638:OID20250:v1:Cardiometabolic	4.6818e-27	0.939566
ASGR1	IL1RL1	trans-position, trans-gene	45667	106	45561	1.46237e-25	0.933132	0.758221	1.10804	0.0892394	ptvraredmg	Cardiometabolic	IL1RL1:Q01638:OID20250:v1:Cardiometabolic	4.6818e-27	0.939566
HS1BP3	HS1BP3	cis-position, cis-gene	44457	83	44374	1.46942e-25	-1.13681	-1.34991	-0.923718	0.108721	flexdmg	CardiometabolicII	HS1BP3:Q53T59:OID30243:v1:CardiometabolicII	2.99437e-26	-1.09015
VSIG2	VSIG2	cis-position, cis-gene	45424	69	45355	1.49776e-25	-1.20184	-1.42717	-0.976517	0.114962	flexdmg	OncologyII	VSIG2:Q96IQ7:OID31371:v1:OncologyII	4.20286e-24	-1.07726
VSIG2	VSIG2	cis-position, cis-gene	45424	69	45355	1.49776e-25	-1.20184	-1.42717	-0.976517	0.114962	ptvraredmg	OncologyII	VSIG2:Q96IQ7:OID31371:v1:OncologyII	4.20286e-24	-1.07726
KLF1	ARG1	trans-position, trans-gene	44950	39	44911	1.55657e-25	-1.63262	-1.93882	-1.32642	0.156222	ptvraredmg	Oncology	ARG1:P05089:OID21445:v1:Oncology	6.26646e-25	-1.49027
KLF1	ARG1	trans-position, trans-gene	44950	39	44911	1.55657e-25	-1.63262	-1.93882	-1.32642	0.156222	flexdmg	Oncology	ARG1:P05089:OID21445:v1:Oncology	6.26646e-25	-1.49027
CLEC10A	CLEC10A	cis-position, cis-gene	44914	108	44806	1.60025e-25	-0.98823	-1.17362	-0.802841	0.0945852	flexnonsynmtr	Neurology	CLEC10A:Q8IUN9:OID20928:v1:Neurology	5.14939e-27	-0.94969
MEGF10	MEGF10	cis-position, cis-gene	45225	91	45134	1.65637e-25	-1.06811	-1.26855	-0.867673	0.102263	UR	Inflammation	MEGF10:Q96KG7:OID20746:v1:Inflammation	7.73117e-27	-1.04169
PEPD	PEPD	cis-position, cis-gene	45669	162	45507	1.69133e-25	-0.808418	-0.960152	-0.656683	0.0774148	raredmg	InflammationII	PEPD:P12955:OID30688:v1:InflammationII	2.3676e-27	-0.776516
ASGR1	TIMD4	trans-position, trans-gene	45433	68	45365	1.73862e-25	1.24283	1.0095	1.47616	0.119044	raredmg	Cardiometabolic	TIMD4:Q96H15:OID20375:v1:Cardiometabolic	1.36574e-27	1.26498
CFHR5	CFHR4	cis-position, trans-gene	45608	286	45322	1.77765e-25	-0.616507	-0.732274	-0.500741	0.0590641	rec	InflammationII	CFHR4:Q92496:OID30758:v1:InflammationII	4.02435e-29	-0.64174
DPP7	DPP7	cis-position, cis-gene	44917	75	44842	1.78147e-25	-1.1927	-1.41666	-0.968731	0.114267	ptv	Cardiometabolic	DPP7:Q9UHL4:OID20142:v1:Cardiometabolic	2.05882e-26	-1.18591
IDUA	IDUA	cis-position, cis-gene	45621	81	45540	1.82956e-25	-1.14752	-1.36306	-0.931987	0.109967	raredmgmtr	Oncology	IDUA:P35475:OID21468:v1:Oncology	7.20711e-29	-1.12516
CAT	CAT	cis-position, cis-gene	44917	235	44682	1.84628e-25	-0.647962	-0.769676	-0.526248	0.0620985	ptvraredmg	InflammationII	CAT:P04040:OID30712:v1:InflammationII	2.33269e-27	-0.631927
HYOU1	HYOU1	cis-position, cis-gene	45810	107	45703	1.96602e-25	-0.987805	-1.17346	-0.802146	0.0947233	raredmg	Cardiometabolic	HYOU1:Q9Y4L1:OID20300:v1:Cardiometabolic	6.69637e-27	-0.979377
HYOU1	HYOU1	cis-position, cis-gene	45810	107	45703	1.96602e-25	-0.987805	-1.17346	-0.802146	0.0947233	raredmgmtr	Cardiometabolic	HYOU1:Q9Y4L1:OID20300:v1:Cardiometabolic	6.69637e-27	-0.979377
STAB2	CLEC11A	trans-position, trans-gene	45188	620	44568	1.97237e-25	0.414674	0.336734	0.492614	0.0397651	ptvraredmg	Neurology	CLEC11A:Q9Y240:OID21112:v1:Neurology	2.19505e-28	0.41248
MAN1A2	MAN1A2	cis-position, cis-gene	44457	42	44415	2.00082e-25	-1.51339	-1.79787	-1.2289	0.145143	UR	CardiometabolicII	MAN1A2:O60476:OID30262:v1:CardiometabolicII	7.76169e-27	-1.50325
ADAM9	CRIM1	trans-position, trans-gene	45452	91	45361	2.16332e-25	-1.04681	-1.24373	-0.849892	0.100469	ptvraredmg	Inflammation	CRIM1:Q9NZV1:OID20701:v1:Inflammation	4.4647e-26	-1.02559
FRZB	FRZB	cis-position, cis-gene	44765	40	44725	2.17645e-25	-1.5719	-1.86761	-1.27619	0.150872	ptv	Neurology	FRZB:Q92765:OID20968:v1:Neurology	1.94269e-26	-1.58512
GGT5	GGT5	cis-position, cis-gene	44914	20	44894	2.19291e-25	-2.25912	-2.68414	-1.83409	0.216847	URmtr	Neurology	GGT5:P36269:OID20909:v1:Neurology	3.73472e-26	-2.24694
STAB2	MAMDC2	trans-position, trans-gene	45616	627	44989	2.28138e-25	0.4045	0.328371	0.48063	0.0388413	ptvraredmg	CardiometabolicII	MAMDC2:Q7Z304:OID30309:v1:CardiometabolicII	7.70188e-26	0.382755
ASGR1	PODXL	trans-position, trans-gene	45042	104	44938	2.32445e-25	1.01949	0.827584	1.2114	0.0979106	flexdmg	Oncology	PODXL:O00592:OID21358:v1:Oncology	2.21571e-25	0.996734
ASGR1	PODXL	trans-position, trans-gene	45042	104	44938	2.32445e-25	1.01949	0.827584	1.2114	0.0979106	ptvraredmg	Oncology	PODXL:O00592:OID21358:v1:Oncology	2.21571e-25	0.996734
KIRREL2	KIRREL2	cis-position, cis-gene	44217	64	44153	2.33953e-25	-1.26726	-1.50582	-1.0287	0.121712	raredmg	Neurology	KIRREL2:Q6UWL6:OID20873:v1:Neurology	8.97913e-26	-1.18885
STAB1	PHYKPL	trans-position, trans-gene	44654	905	43749	2.42148e-25	0.344023	0.279241	0.408805	0.0330517	flexnonsynmtr	InflammationII	PHYKPL:Q8IUZ5:OID30634:v1:InflammationII	5.14275e-29	0.348088
PLB1	PLB1	cis-position, cis-gene	45493	356	45137	2.44765e-25	-0.522454	-0.620846	-0.424061	0.0501999	ptvraredmg	NeurologyII	PLB1:Q6P1J6:OID31110:v1:NeurologyII	2.09429e-28	-0.520982
CTHRC1	CTHRC1	cis-position, cis-gene	45606	104	45502	2.49436e-25	-0.898714	-1.068	-0.729431	0.0863678	ptvraredmg	CardiometabolicII	CTHRC1:Q96CG8:OID30393:v1:CardiometabolicII	2.42832e-26	-0.887761
ENPP7	ENPP7	cis-position, cis-gene	43884	249	43635	2.50414e-25	-0.655169	-0.778579	-0.531759	0.0629636	flexnonsynmtr	Inflammation	ENPP7:Q6UWV6:OID20689:v1:Inflammation	1.80232e-28	-0.661859
[truncated: 8,648 more rows]
