# Supplementary material for: Rare variant associations with plasma protein levels in the UK Biobank
Source: Nature. 2023 Oct 4;622(7982):339–47. doi: 10.1038/s41586-023-06547-x (PMC10567546; doi:10.1038/s41586-023-06547-x)
Supplement: Supplementary file 4 — Supplementary Datasets 1–20. [file 41586_2023_6547_MOESM4_ESM.zip › 2022-09-14560C-s4/2022-09-14560C-Supp table 9 - GNPTAB.xlsx]

## Sheet: Sheet1
Gene	Protein	p	beta	lower	upper	model	Lysosomal? (Mosen 2021)	Lysosomal? (Ponnaiyan 2020)	OMIM gene number	Lysosomal Storage Disease Name	Synonym
GNPTAB	ACP5	2.01502e-09	0.654408	0.440554	0.868261	ptv	y	y
GNPTAB	ARSA	2.10457e-68	1.92627	1.71061	2.14193	ptv	y	y	607574	Arylsulfatase A deficiency	Metachromatic leukodystrophy
GNPTAB	ARSB	1.38001e-32	1.3606	1.13643	1.58476	ptv	y	y	611542	N-acetylgalactosamine 4-sulfatase deficiency	Mucopolysaccharidosis type 6; Maroteaux-Lamy syndrome; arylsulfatase B deficiency
GNPTAB	CPVL	4.28761e-15	0.896732	0.6728	1.12066	ptv	n	y
GNPTAB	CREG1	3.89097e-102	2.40854	2.18909	2.628	ptv	y	y
GNPTAB	CTSB	9.76355e-19	0.993134	0.772974	1.21329	ptv	y	y	116810	Cathepsin B superactivity
GNPTAB	CTSC	1.83717e-42	1.52217	1.30393	1.74041	ptv	y	y	602365	Cathepsin C deficiency	Papillon-Lefevre syndrome; Haim-Munk syndrome
GNPTAB	CTSD	6.43114e-28	1.27656	1.04828	1.50484	ptv	y	y	116840	Cathepsin D deficiency	CLN10 disease
GNPTAB	CTSF	2.16498e-56	1.74857	1.53227	1.96488	ptv	y	y	603539	Cathepsin F deficiency	Autosomal recessive Kufs disease type B; CLN13 disease
GNPTAB	CTSH	1.86776e-12	0.794841	0.573736	1.01595	ptv	y	y
GNPTAB	CTSO	2.50483e-61	1.87235	1.65057	2.09413	ptv	y	y
GNPTAB	CTSV	4.60212e-20	0.96884	0.76192	1.17576	ptv	n	y
GNPTAB	CTSZ	1.12532e-73	2.03786	1.81827	2.25744	ptv	y	y
GNPTAB	DPP7	1.99081e-71	2.05482	1.82985	2.27979	ptv	y	y
GNPTAB	FUCA1	3.25148e-10	0.710978	0.489349	0.932607	ptv	y	y	612280	Alpha-fucosidase deficiency	α-fucosidosis
GNPTAB	GGH	2.40992e-34	1.40996	1.18401	1.63591	ptv	y	y
GNPTAB	GLB1	2.28624e-65	1.88473	1.66873	2.10074	ptv	y	y	611458	Beta-galactosidase deficiency, GM1 gangliosidosis phenotype; Beta-galactosidase deficiency, Morquio syndrome phenotype	Morquio syndrome type B
GNPTAB	GUSB	3.90684e-49	1.59686	1.38468	1.80904	ptv	y	y	611499	Beta-glucuronidase deficiency	Mucopolysaccharidosis type 7; Sly syndrome
GNPTAB	IDS	2.40399e-14	0.875859	0.650847	1.10087	ptv	y	y	300823	Iduronate sulfatase deficiency	Mucopolysaccharidosis type 2; Hunter syndrome
GNPTAB	IDUA	8.57217e-45	1.58305	1.36232	1.80377	ptv	y	y	252800	Alpha-iduronidase deficiency	Mucopolysaccharidosis type 1H, Hurler syndrome (severe); mucopolysaccharidosis type 1S, Scheie syndrome (milder)
GNPTAB	IGF2R	6.01745e-12	0.765831	0.547689	0.983973	ptv	y	y
GNPTAB	LGMN	2.70585e-29	1.27839	1.05555	1.50124	ptv	y	y
GNPTAB	NAAA	1.15192e-91	2.27786	2.05848	2.49724	ptv	y	y
GNPTAB	PLA2G15	8.08106e-73	2.02971	1.80968	2.24974	ptv	y	y
GNPTAB	PRCP	2.34017e-64	1.85911	1.64432	2.0739	ptv	y	y
GNPTAB	RNASET2	5.77923e-31	1.28309	1.06591	1.50028	ptv	n	y	612944	Ribonuclease T2 deficiency	Cystic leukoencephalopathy without megalencephaly
GNPTAB	SMPD1	1.96385e-80	2.15126	1.92969	2.37284	ptv	y	y	607608	Acid sphingomyelinase deficiency	Niemann-Pick type A (severe); Niemann-Pick type B (milder)
GNPTAB	SMPDL3A	1.61311e-99	2.40432	2.18231	2.62633	ptv	n	n
GNPTAB	TPP1	2.1873e-49	1.66561	1.44489	1.88633	ptv	y	y	607998	Tripeptidyl-peptidase 1 deficiency	CLN2 disease, Jansky-Bielchowsky disease (severe), autosomal recessive spinocerebellar ataxia type 7 (milder)
